# Supplementary material for: Analysis and tuning of hierarchical topic models based on Renyi entropy approach
Source: PeerJ Comput Sci. 2021 Jul 29;7:e608. doi: 10.7717/peerj-cs.608 (PMC8330431; doi:10.7717/peerj-cs.608)
Supplement: Supplemental Information 1 — Each row contains lemmatized texts of product reviews from Amazon. [file peerj-cs-07-608-s001.zip]

Archive with 1 entries (1 files):
- Amazon_balanced_lem.csv
