# Supplementary material for: Analysis and tuning of hierarchical topic models based on Renyi entropy approach
Source: PeerJ Comput Sci. 2021 Jul 29;7:e608. doi: 10.7717/peerj-cs.608 (PMC8330431; doi:10.7717/peerj-cs.608)
Supplement: Supplemental Information 1 — Each row contains lemmatized texts of product reviews from Amazon. [file peerj-cs-07-608-s001.zip › Amazon_balanced_lem.csv]

great book well thought easili imagin event happen west game great way tie two thing togeth event well sequenc excit ellen raskin wrote wonder book
first year teacher teach th grade special read class high comprehens level read book one best thing taught year expand mind allow put themselv charact place easi student make mind movi even use whole read class time order finish book student wait hear end excel book read everi year student
got book bookfair school look someth summer turn read thing coupl day school let love never suspect end overal plot intrigu superb tell raskin extrem intellig person write intellig peopl qualiti look good book one outshin recommend anyon everyon even mom like talk critic
eight year old love game whenev coax away father recommend buy two one wait whole afternoon turn end
real joy movi lie fun special effect twist albiet cheer view afterlif michael keaton robin william impress witti send new york art scene communiti desper need skewer rare done even rare done well burton kitschi befor kitschi cool figur earli robert goulet best work would come spoof film age nice along ed wood stand best exampl burton whimsic slight malevol world view
okay tim burton genuin haunt film la ed wood edward scissorhand let tell littl someth beetlejuic plot doe pin wheel weird summeri lot movi make hard sens whi gave crappi rate reason realli dialogu childish unrealist sound forc lot special effect realli got nerv dont care year movi made look day earth stood still still excel top notch effect tim burton uniqu way show us vision particular special e…
boundari along counsel given tool work toward function marriag well better parent friend
year old love blue found product complic cumbersom compani need get clue young children year old level idea great execut lack overpr good oher blue clue product seen
meowth coolest lot play valu great use kid imagin
parent tri play game child headach noisi much fun even year old love game sure much educ valu game full laugh action activ children love parent forewarn loud pound bound produc hearti laughter squeal
children young four enjoy game famili youngest children need assist rememb look build row sequenc children adult enjoy game requir level concentr make veri quiet game onc master game want peopl talk interrupt thought process truli game age match card game board must singl famili get soon enjoy
steppin barbi long cling gown chiffon wrap look quit like star jean harlow harlow made short platinum look popular barbi pull well
husband treat sever emot disturb children home part treatment includ help children social skill game promot famili togeth well plain fun even lose still feel like youv e p great way abl shop children take care never groceri store much less toy store usual take end overwhelm bless abl calm shop home thank sincer rebecca bidelspach
yahtze great game play also great sourc child learn number fun hand activ famili doe usual spend lot time togeth go differ direct pull yahtze whole famili come togeth think ever famili game household
game nice fun game relat yrs old becar becaus lose chip littl ash game good kid well adult onli problem game veri easi beat much get kind bore overal realli great game
hi ho cherri classic game hasbro game famili sever year withstood test time hi ho cherri teach children concept count follow rule even mean start take turn short fun famili game great game start littl one big kid like children eventu grow hi ho cherri becaus qualiti keep futur grandchildren
perfect game whole famili long player count particip game play game onli five ever visit india bangladesh find everi household one parcheesi grandpar must game home whi becaus grandpar great time play parcheesi result chanc know well parent pleas take advic buy parcheesi kid problem ad subtract learn sure get game even today fond game becaus help relax
first fish bowl learn curv come across excel toy child come age understand wonder creation mother natur besid associ environ also seen first step toward inculc sens tranquil peac definit buy even view mere tool keep child busi endless hour
great think game high addict one famili abl put six year old figur beginn feel like keep older brother wait purchas addit card pack
think game fun yet educ becaus learn differ countri fun friend
mitchum clear gel anti perspir effect deodor perk product doe stain mark cloth mani deodor anti perspir notic mark improv effect underarm remain absolut dri experi similar product would definit recommend becaus price effect effici
guess must think good question tri figur oppon person want use least amount turn guess peson befor guess game includ drawin peopl plastic base ask question exampl doe person beard say oppon put peol beard lessin amount peopl guess game fun age player onli
love flavor bar realli expect good nutrit bar tast realli nasti buy balanc bar plan even children like bar gave energi ate late afternoon real pick recommend product friend heartbeat nice know buy nutrit bar tast good seem like snack
found toy share whole famili like quot bop quot year laugh amp fun kept generat entertain hour last famili gather dure holiday mani member wait buy one kind toy priceless go buy one keep hous grandkid infrequ visit
one favorit game ever realli fun tri block peopl land plain get first
way great vacat pocono son famili niita took toy start play amaz mail extrem bop
thing absolut marvel serious folk littl miracl far best way found far power portabl gadget even better gadget design specif use quot batteri quot right modif necessari simpli ingeni product go buy pack thing today see fuss andi
need use phone pri littl one hand tri get great fisher price phone veri durabl bring smile children face make minimu nois pretend hour call friend relat even never heard littl one love move eye get older use play hous one ageless toy except teenag might think otherwis child also pull toy string provid may new date look teach kid use imagin save buy batteri yeah add one list buy never regret
got game gift say read direct fear would dud wrong laugh much stomach ach eye tear buy love
super game build hand eye cordit cover foll derect also fun easi game play go wrong bob best game year
confess addict recent reciev slingo gift best friend never seen heard game befor said best game aol internet warn veri addict believ thought electron game basic boy wrong took time learn play game correct never play slingo befor read instruct sheet one game learn play onc got go hard stop kept tell one game one get point fill space numer bingo card match number get joker lucki gold coin also get …
one peopl collect thing mean get becaus thrill amaz kid though basic sit adult know tell play becaus worth someth someday whatev pretti durabl decid listen veri educ espous virtu peac cute littl peac symbol
peac beauti multicolor bear two alik veri soft high sought children adult love ador bear
wife enjoy rummikub us play quit surpris see well year old cousin enjoy one even request birthday gift
love game play group funni clever peopl laugh harder ever rememb laugh befor game instruct littl akward slow start onc get roll blast remind balderdash except easier play goe faster pace allow even funni peopl much easier chanc realli funni recommend
bought game year ago terribl disappoint whi
game contain rule miniatur requir person get start game warhamm univers game provid hour fun mani hobbi like area onli get play game player also get opportun assembl paint figur contain box game better ani comput game board base game encorpor imagin artistri one packag
play checker year quit serious game hope hand held checker game fine tune skill learn new move game veri easi play veri easi hold begin play game difficult yet anyon serious game play six month comput oppon veri easi beat kid peopl want learn excit game checker must come anoth hand held game harder beat buy one
thought game veri amus veyr invent idea game everyon particip realli like colour use veri bright happi
year old year old love play kid stage surpris good job act card thrill someon guess right like game becaus differ board game young kid think plan want game age group reli luck
great game dog lover even get act dog behavior game includ quot pet store quot quot alpha bet quot quot playtim quot like dog ani kind anim get
play risk sinc year old introduc game older summer friend one round give advic said shut play ever sinc play game alaska kamchatka recent past play comput game would recomend board game want wish spend invalu time kid noth better say parent armi brazil north africa win game new c version game also quit good risk game stay forev
famili start play five crown compani quiddler favorit game make word much challeng compil run sequenc number sometim come hilari combin word singl hand fast pace challeng without complic quiddler one best game ever play much game player
count us enthusiast fan veri fun funni game laugh everi time made say get read loud believ peopl come beauti game realli must
use batteri entir life everyth smoke detector toy flashlight name unsung hero electron gadget world
west game veri intrest quot differ quot book enjoy becaus like mysteri book keep read keep toe made realli pay attent realli think read realli enjoy think enjoy
game best logic iq indic ever encount consid hobbi mine encount good deal art simplic durabl becaus veri veri small part almost everyon know love game
work correct facil juvenil game entertain hour unknown reason game put anyon start play group play compet control buy thing
game load cutthroat fun semi matur player whether someon best imperson marlon brando godfath role desper tri protect lucki quot lucki quot lucziano random penal imagin slight moran gang alway blast find constant barrag contract extermin enemi healthi dose backstab good sampl weasel veri quiet veri power player realli game date unless neither mind contract place hide overal game fast pace well des…
board lay flat present real inconveni otherwis game wonder stimul mind said howev disench board construct
book call quot west game quot like theother book mysteri murder almaost everi mysterybook read alway murder loos although book end caught gaurd still recamend person look someth differ dont normali see book day like end becaus surpris admit would never guess would end like
bought toy second daughter almost year ago love color differ rattl bought attach exersauc unfortun one veri earli model suction cup doe fit found stick veri well surfac either perhap fix sinc review say well stick anyway daughter love play much decid keep today brought show twin enthral onli minor problem cylind littl ball gotten rusti wash sinc toooo attract littl mouth go tri put dishwash sure …
like breath right nasal strip kept nostril open night problem last night matter fact start take shower still veri secur morn came around difficult time peel got wet soapi also appreci fact take drug keep nose clear night
risk passion mine year truli challeng mind million differ strategi develop want becom true risk master like game would high recommend axi amp alli realist complic game
bought toy befor babi veri begin newborn care less figur spent money noth mos age enjoy lay look friend bat figur giggl quot flirt quot feel like spent money noth anymor especi sinc age much pleas one also nice becaus arch fold mat fold half stay snap
shaver much better tri past leav tini area bleed give nice smooth shave handl veri easi grip shower glad recommend product femal need new shaver
actual use cetaphil past pleasur reintroduc veri dri skin cleanser leav skin feel tight itchi like cleanser prefer use water free method cleans rub wipe soft cloth left skin feel nice smooth clean becaus could see dirt cloth good valu price bottl size last long time
play colleg soccer team one away game one girl brought along extrem bop trip almost three hour long becaus extrem bop much fun stop play great time challeng realli help eye hand coordin
like get loud laugh need someth liven crowd lower inhibit love charad hard time come catergori clue game fast pace hilar realli get everyon involv team ani size favorit game night crowd
game lot fun play onc get play camp retreat kept play hour
bought niec origin bounc around tigger love saw one knew right put walk around sing song tigger roo sing like tigger love toy
like origin outburst love enhanc version realli add fun three section game take think revers outburst card challeng bring behind quick even think may win great noisi group went half game card one sit becaus quit play
game keep peopl hop play age year old although got somewhat frustrat could tell love call fast think feet realli liven parti make even quitest person noisi play trivial pursuit want fall asleep
gmae rummikub one favorit game ever go aunt hous pennsylvania play game perfect age abov realli make think alway go differ game need know mani rule order play onli color
care product irrit skin happi
colleg game play dorm got snow pool togeth food soda gather common area play individu team alway great fun colleg colleg age kid would perfect take school onli fun like review said build vocabulari never twice
daughter name stella luna receiv gift aunt got becaus granddaught love still fall asleep bed stella love look reflect project soft focus crib love sit dark room someon look front view window identifi moon star cloud etc enjoy point beauti aspect toy move art child enjoy
much prefer tast husband alway use scope avoid use much possibl new scope much better definit prefer regular scope product use hate tast much rins mouth lose fresh feel mouthwash give new scope would definit recommend especi peopl good toler strong tast mouthwash
work mental health offic one lazi friday afternoon case manag found ungam treasur closet old halloween x mas decor quot game quot one remark quot umm quot said anoth cours hastili open game fun began us relat new agenc amaz much would reveal answer question like describ happi marraig share someth proud give one word describ person right almost want go home place back closet found promin home unga…
bought monopoli famili activ play tv comput addict soon teenag rememb much fun game year ago would pull whenev friend want divers noth like old famili favorit
play famili dinner kid adult great way get everybodi interact kid pump well compar adult silli game kid get great think skill daughter learn disabl realli well made proud well could think gave lot posit feedback like play alon time complic game night also work veri well larg divers group
husband like fresh scent zest bar also thought clean well found bar dri skin would prefer bodi wash moistur
even tri punch piec game hand use sharp knife otherwis get bent broken imposs believ could manufactur compani hasbro parker brother milton bradley avalon hill made sturdi hard plastic piec fortress america also piec fit particular well base wave board game import europ past sever year show consist attent high qualiti compon manufactur design hello america suppos world leader manufactur ingenu whi…
month old son love howev even though love kick almost wish two one watch love light one kick
final chang old favorit great way break away rest game add extra deck origin four henc name five crown ad new excit game anoth thing get bore play
oil olay sensit skin bath bar work peopl allerg soap
easi enough learn get child pokemon still game cool item collect
rememb watch concentr tv sit tri guess puzzl would watch contest win great prize wish chanc play well endless game given home version televis game love play like tv tri match prize reveal board onc enough clue tri solv puzzl given rebus card play need two player two team odd player becom emce game set game board play hope endless game creat addit prize set rebus card game fun young old price ever…
veri pleas quot strummin woodi doll read review peopl quot buzz lightyear qualiti buzz lightyear doll wrong qualiti strummin woodi doll buzz lightyear doll veri pleas doll construct quot buzz lightyear strummin woodi excel book complaint either buzz lightyear strummin woodi doll
anoth littl marvel plastic engin design barbi famili hous fun much improv updat product name new hous made last care play unlik earlier vinyl counterpart could store still look like new year keep histori product size modest offer limit defin play area within hous present space save altern quot full size quot barbi hous quick easili fold move littl shi color decor decal kitchen dine tabl realli sm…
recommend product fact alreadi give veri cold sensat let know work lip look great feel fabul day twice daili applic unfortun last effect must appli two three time daili longer effect would excel despit inconveni wonder product far superior anyth els tri continu use
enjoy slingo internet purchas hand held game mom veri disappoint display game number veri hard read time make fun gone sinc mom first experi game willl put dim light give game away believ peopl find problem
bought toy son year old christma decid like husband mani differ fun thing learn toy differ instrument shape move bodi beat sound stereo like order addit cartridg
like veri much lubric face veri well rins veri clean left face feel smooth clean refresh like cap would soap residu insid even though clean put away overal veri pleas would buy
back time go tri explain game ok let get start quot year one four world famous rival archaeologist come cairo egypt begin race time natur search stolen treasur pharaoh enter valli king world burn desert heat blind sandstorm danger lurk everi step dig way dark damp corridor ancient tomb bewar cobra goddess wadjet gaurd pharoah tomb year await intrus face danger intrigu possibl financi ruin must us…
got barbi kelli set daughter turn disappoint quot giggl quot thing kelli say come barbi button barbi back push kelli dialog come seem weird would made much sens put sound swingset swingset nice come apart easili might troublesom unless opt glue someth like krazi glue gel glue anyth
think opti free rewet drop good product veri sensit eye drop use sting irrit ani problem product area although find keep use order eye remain lubric
moistur abil product excel chap lip receiv help right away like menthol ingredi howev found made lip perspir odd way describ uncomfort chap decreas problem
pick visit toronto canada play parti love
pleasant surpris irish spring deodor sport soap veri sensit skin usual use deodor bath bar think harsh skin irish spring ani skin irrit problem enjoy fresh scent onli thing would chang product would size bar veri larg bar small hand might difficult time hold onto shower size would high recommend product
one movi movi collect fill comedi action whatev els want call
ez dose one day time medicin dispens handi keep track day time take medic day time span clear mark individu lid also braill sight impair compart deep enough hold good amount pill would say averag size pill comfort downsid difficult snap lid shut one must push tight snap could difficult someon weak hand impair arthriti also hold true return daili pill strip box week tray simpl task perhap someon i…
like spray sprunch wonder scent hair short stiff mind brush held hair place day also tri spray style hair hand style held use everi day would recommend veri much
four year old daughter receiv leappad christma book easi follow even game play addit read stori use storybook pictur pad teach spell word creat sentenc find word begin end sound rhyme complet frog sentenc pad pen easi use hard lose pen attach chord book fasten refer pad comput take car trip quit often
lotion veri nice soak quick leav skin feel greasi sticki doe slight perfum fragranc may annoy prefer unscent product like ahava bit expens daili bodi lotion
wife use product love say one best mascara ever use
final game pokemon lover age enjoy three children age easili understand play game togeth without fight husband even join fun play game match count skill emphas realli benefit younger children best money invest game yet
realli like fact bodi wash overwhelm herbal scent fragranc veri light clean also work great shave gel would definit recommend friend
quest fun gam play time play contin hour get bore much strategi game familiar tale king arthur pretti neat quest stori pretti easi understand even young child could play game
gel smell great also hold hair without make feel stiff actual made hair veri soft still held style would recommend anyon use hair gel everyth want
word power gel veri good stuff best tri close usual lot problem get hair stay posit becaus tend spike brylcreem hair stay put almost everi time use veri interest purchas
product excel goe smooth greasi addit last day color perfect match also unpleas odor product great price qualiti product definit buy futur
like soon put shoe even seem like shoe fit better probabl get anoth pair alreadi recommend sever friend
product veri light indic packag style held longer usual appar due aussi gel like smell fresh strong like product make hair stiff sticki realli tell put hair except style held longer recommend famili friend
great cover spot tend get nail work also look great sexi look toenail wash easili readi chang practic go salon french manicur look
like basi sensit skin bar soap becaus non dri unlik mani tri befor rins clean mild enough use anytim felt veri creami almost like lotion greasi would recommend anyon sensit skin
get eyebrow wax profession everi month found slant stainless steel tip allow easili tweez eyebrow could maintain look gotten salon visit tri tweezer found far superior would recommend friend famili
cetaphil moistur cream fragranc free absolut wonder product extrem sensit skin unabl use mani product market abl use cetaphil cream bodi even face cream veri basic plain addit make skin itch turn red purchas mani expens sensit skin product depart store never work well gentl cetaphil glad found cream
veri much recommend product product natur typic veri sweet one sugari pretti good snack great take go took work late afternoon usual crave sweet snack machin
great product unlik nutrit supplement bar e power bar chewi gooey bland actual great tast doe make feel bloat stuf yet doe fill aid energi realli enjoy product high recommend
realli enjoy balanc bar natur yogurt honey peanut flavor better expect definit buy especi enjoy fact much protein soy mani health benefit easi delici quick way integr soy diet would recommend product anyon want quick healthi snack
absolut love roc anti wrinkl cream believ smooth soft made face feel even next morn onli recommend friend may get sister mom birthday
husband play game least onc day think ever get bore game skill luck need skill dash quick onli luck hand even card poor shuffl game still play great high recomend
realli enjoy balanc bar natur yogurt honey peanut flavor better expect definit buy especi enjoy fact much protein soy mani health benefit easi delici quick way integr soy diet would recommend product anyon want quick healthi snack
realli pleasant surpris tri product nutrient contain expect tast bit like chocol flavor panel someth compar actual great dens yet rather moist consist veri good flavor size easi carri go could easili slip shirt jacket pocket realli like one workout give veri nutriti boost imagin one look quick nutrit bar way skimp flavor one worth money would definit recommend famili friend
would high recommend tweezer anyon slant tip prevent accident pinch skin ouch also make easi pluck everi eyebrow hair save lot time sinc began use sinc abl get close hair well tweez often decid purchas regret
great surpris bar hiker use brand energi bar trick tast like sawdust balanc bar moist tasti ad bonus yogurt coat one breakfast last well lunch hunger crave love nutrit balanc certain take along next hike trip
bar pretti good chemic tast typic sport bar nonetheless bland textur cardboard better consist sticki like power bar recommend accept sport bar invari tast like pack materi good protein content
realli like glide dental floss especi like floss split apart strong last like way fit perfect groov mouth way feel product also nice becaus simpl way help protect teeth lessen plaqu go dentist
good snack break food afternoon workout fill gave energi satisfi crave sweet chocol tast good chewi textur gave mouth good workout flavor chew bit high calori rang nutrient keep healthi
face strip realli clean pore unlik nose strip use anywher face one downsid somewhat pain remov face guess stuck face pretti tight order take dirt blackhead pore would definit recommend product becaus doe say
children seem realli like slight differ tast expect almost like fig newton chewi veri fill help us feel longer hungri help us feel energet famili tri product children seem impress although adult also thought felt aliv
veri sorri know nice way say
almond browni bar ok tast good ani power type bar tri someth crave expect provid energi kind like take vitamin perhap day next honest notic much differ level energi price charg purchas power bar think recommend friend famili think may purchas though
almond browni bar ok tast good ani power type bar tri someth crave expect provid energi kind like take vitamin perhap day next honest notic much differ level energi price charg purchas power bar think recommend friend famili think may purchas though
balanc chocol browni bar almond best tast product market today heavi somewhat fill veri thick dens tast bland realli left someth desir chewi like browni sort resembl browni upon bite bar know browni first bite kind hard eat remind terribl diet cooki tast though fill sawdust realli need tast overal rate browni bar three star becaus suppos tast versus nutrit tradeoff
realli like flavor bar littl sticki howev need beverag near ingredi bar felt flavor better would definit recommend product peopl health mind hope flavor good
veri clever product love idea window see much floss noth like go floss pull floss onli two inch floss thicker use therefor make somewhat harder get teeth mayb half asleep floss anyway thicker advantag much softer gum floss look like fight match spous would definit buy recommend anyon sensit gum
realli like deodor would high recommend anyon interest purchas new brand deodor
balanc almond browni bar provid nutriti altern need chocol fix unlik nutrit food bar tri one pay close attent provid onli vitamin need also miner without sacrif tast provid good balanc carbohydr fat protein tast rather good especi compar brand bar tri resembl flavor cardboard tast textur almond browni balanc bar somewhat dri though consum tall cold glass milk resolv issu
neutrogena sunless tan spray excel product current winter indiana neutrogena sunless tan spray give skin excel glow pleasur use becaus wonder fragranc dri fast skin make skin look natur horribl streak neutrogena sunless tan spray excel product use especi peopl live freez weather
thought nutrit bar quit good tri nutrit bar past alway disappoint bar onli tast good actual fill colleg student lot time time stop eat full meal class bar perfect go burst energi alreadi recommend fellow roommat enjoy bar well
onli way describ bar word sweet sweet fact good tast long real sweet tooth good run unless use lot sugar morn recommend breakfast mayb place dessert though
feel product veri absorb use howev like pad wing becaus flow veri heavi prevent stain use day flow lighter recommend product friend famili women extrem heavi flow
tast slight chalki altogeth pleas candi bar also would great idea place set instruct use product ate one bar breakfast one lunch idea reason use product final bar easi open easi carri purs backpack buy balanc bar meal futur
two featur like one oil free skin oili sunblock oil free characterist make feel good also refresh function make feel energ anoth thing like littl scent seem fragranc free hot day perfect protect uva uvb sure becaus weather hot enough
realli like nutrit bar tri mani nutrit bar year rate one right top two three veri tasti much like cross chocol raspberri truffl musket bar kid like
realli like nutrit bar tri mani nutrit bar year rate one right top two three veri tasti much like cross chocol raspberri truffl musket bar kid like
veri tasti kid love kind messi though three year old got layer yogurt cover everyth els touch bar great time morn fix big breakfast eat one good go til lunchtim
comfort bath dispos washcloth conveni packag easi use reseal featur veri use cloth veri moist pleas fragranc materi substanti yet soft use bath sick child plan use futur camp trip bath facil easili access
first tri product thought tast great tast like fresh breath mint gum tast soon wore start tast like polish dentist use dislik pasti tast guess gel type person good perform toothpast effect clean teeth look good toothpast would recommend prefer toothpast gel
excel product veri comfort easi use ani discomfort adjust use insol make walk comfort
like product fresh tast bar moist could realli tast ingredi peanut butter chocol chip bar veri fill husband fill overal bar good qualiti tast good think compar bar natur one would better
realli like tast power bar far best food bar ever eaten realli tast like peanut butter chocol good veri dens hard eat whole thing realli enjoy lot
veri sooth nice feel onc put bottl nice applic like clear contain easili see much left moistur skin veri well feel littl oili bad unpleas odor
thought power bar great fit nut alway look way improv level fit certain ad shop list chocol tast superb bar quit fill onli four gram fat seven gram protein great snack fill mean fill larg glass water kept go coupl hour without hungri textur bar use sport bar heavi fill come live promis moist crunchi energi bar sure recommend one tast real chocol realli make bar
realli impress product alway befor use listerin howev scope much better tast quit strong nice tingl make mouth feel like burn also made mouth feel lot cleaner lot longer time use right befor bed wake bad morn breath
realli like product lot work great keep nose becom sore realli strong well cold care ultra product even better lotion type work well prevent nose get sore worri use fli wipe glass clean definit switch give high star
realli tast way expect care like peanut butter chocol chip like togeth son husband love guess prefer mayb tri differ flavor becaus need energi get
depend fit brief withstood test nighttim leak product use far alway eventu leak pleas product recommend look nighttim diaper system bigger children adult
wonder soft thick nice design packag great use head cold nice soft nose
realli well receiv sick household feel good sore nose break bad sneez pretti box well
realli like tast seem make teeth feel cleaner seem softer textur regular toothpast recommend howev husband felt day two use teeth felt sensit even breath cold air seem bother teeth
peanut butter chocol chip harvest power bar great husband like use dure bike ride typic ride mile time half way like stop take power bar break power bar great give littl bit extra energi plus help get littl hungri nutriti snack tast great harvest bar textur granola bar bar smooth textur wherea give crunch realli doe tast like peanut butter chocol chip would definit recommend product someon ask re…
pretti impress product smell great left skin soft smooth definit buy
love product left hair soft silki alway use extra condition panten pro v great result
found mitchum clear gel anti perspir deodor veri effect control odor wet first time use gel instead solid veri pleas super sport scent also veri nice recommend item friend famili
choos product becaus help care elder grandmoth product deserv name suffer bladder control day night fit great especi leg area absorb excel spent lot restless night get chang becaus leakag feel wet never problem depend slept night would recommend product everyon rather cost get pay realli count
product made skin smooth luxuri would definit recommend friend great improv soft skin leg arm veri dri winter cold heat indoor take away moistur skin lac hydrin five rejuven think product work better moistur use perhap lotion ingredi would definit look purchas
light fresh scent absorb well protect better similar product tri howev longer style version would help protect underp better scent also better similar product tri economi pack econom price drugstor com offer veri compar name brand super store
babi shampoo perform well
product left hand slipperi use dure day use onli night hand much softer smoother awok dure day use differ product dab correct much requir job initi like feel hand coat someth sensat last long recommend use night hand cream need someth dure day slipperi
tri product onc threw away tast like drink alcohol soap minti aftertast initi tast pretti nasti aftertast extrem strong also recommend product anyon stick scope
went think rembrandt toothpast might tast great found pleas tast know seven day judg whiten aspect product primari reason would buy felt like teeth look better signific differ buy product give longer test sure
believ kept dri similar product two thing found dislik first odor product overpow even hour two like gir smell also appli product would get ani pullov shirt beyond two dislik believ product veri good suppos
smelli stingi previous one use work way made slight darker hair lighter would definit use product would recommend anyon need
like product veri much like fact use lot leav white residu dri immedi work veri well scent nice without overpow definit recommend product friend famili
first skeptic product becaus consist closer water regular shampoo ionil coal tar shampoo proven veri effect three short day use scalp problem clear realli amaz becaus mani year tri differ brand includ coal tar obtain result onli week two use product use product accord direct everi day three day notic onli slight dryness hair odor coal tar veri slight compar similar product onli drawback see recom…
four week program onli half way far seem work veri pleasant tast need leav mouth quit leav breath fresh seem show result far good
mom use cream mani time main becaus get dri skin say love mom definit gon na buy smell pretti nice
like great tast mouthwash tast realli medicin like strong scope cool peppermint mouthwash left mouth clean tast tri wash prefer scope becaus burn mouth like
tom natur deodor soap doe exact claim veri creami consist lather nice dri skin work well deodor label unscent inde although usual like unscent product found miss perfum bath would like tri scent varieti soap
think product peopl dri skin dri skin use soap skin becam even drier husband oili skin soap work perfect bar melt produc good foam smell good unfortun go buy
neutrogena rainbath awaken shower bath gel absolut wonder product scent sweet floral scent strong enough last hour skin overpow work nice rich lather make skin feel nice soft also nice moistur howev veri thick time hard pump would onli complaint felt veri refresh smell wonder time use someth use everyday want feel special definit share friend
like reach act anticav fluorid rins tast veri good strong actual hold mouth recommend one minut mouthwash veri hard realli like measur system veri conveni befor alway put mouthwash cap screw back mouthwash leftov would drip make bottl sink dirti sticki reach act spillag plus get right amount everi time definit recommend friend
thumb eucerin origin moistur creme continu problem dri area hand around ring finger due creme final solv previous use product continu tri differ product lotion noth seem help excit share creme rest famili problem area creme littl thick think find worth dri skin problem solv contain veri larg probabl last veri long time becaus veri concentr
realli like foam type floss make much comfort gum stiffen end help get brace great product
use neutrogena product long time realli like brand would say moistur buy realli dri hand product much help make feel softer lotion veri runni took quit absorb even though bottl say absorb quick like fragranc free contain miner oil though might right moder dri skin strong enough sever dri skin
jergen cherri almond scent lotion one best product ever use refresh aroma lotion greasi left hand feet feel veri soft onli coupl applic high recommend product
realli like condit abil shave gel made smooth close shave less chanc cut howev found scent overwhelm obnoxi prefer lighter scent scent recommend product us hard shave skin enjoy strong scent product
realiz men product chose work realli well need inexpens dispos razor use men usual shave leg provid surpris close shave veri comfort use hold high recommend price excel
use aussi shampoo condition past tri hairspray hold well without sticki pleasant aroma price onli thing find negat particular product purchas similar product lower cost
infusium shampoo adequ enjoy light fragranc overpow like shampoo also like fact took onli small amount work good lather tell shampoo held claim ad bodi limp fine hair hard tell shoulder length hair use style product notic infusium good job remov style product residu overal rate product adequ outstand
realli like shampoo fragranc shampoo tend either way fragrant fragrant enough one right also lot allergi perfum one affect seem get hair clean still requir condition hair still dri use recommend think price fair
think reconstructor great hair textur improv great fragranc
winter hard skin except dri winter skin becom veri sensit dri well soap veri mild irrit alreadi sensit skin fact seem lessen dryness flaki experienc strong aroma use recommend
product veri good typic buy lower end mouthwash becaus much cheaper found listerin far superior product
neutrogena clean condition balanc normal hair deliv promis find wonder refresh lighten hair like neutrogena product love
realli like gel work veri well one thing care smell definit buy skintim shave gel particular scent recommend anyon
pleas tri product happi give good review alway influenc crest name combin benefit one tartar protect great tast gel neat squeez tube make product appeal wider group consum look product next time shop toothpast
colleg student found bar extrem conveni day receiv woke ten minut befor class began jump bed grab bar race toward class bar incred sweet peanut flavor sweet pleasant aftertast unlik bar bar light satisfi usual end eat much fall asleep class whether nutrit ginseng product great energi use
product made skin smoother like claim much thicker bodi wash lather well scent could better aroma bad realli good either smell similar fabric soften gentl lotion like bodi wash bodi scrub want exfoli use loofa bath scrubber
like way shampoo smell left hair feel veri clean light howev realli anyth fine limp hair actual expect anyth lifeless hair sinc made fine limp hair thought might someth howev overal like product lot
product excel help keep feet dri odor free also ad cushion shoe definit recommend friend famili
littl noah month like use cd player pound thing yes veri durabl educ learn someth need think befor buy anoth thing quot turn thing start play realli doe like though
drop tast good cough drop realli like cough drop tast much like medicin might use sore throat cough drop person probabl realli like lot
first thing grab attent scent villag natur bubbl bath freesia flower realli smell wonder bubbl realli thick last long time tub love take bubbl bath product use
shampoo great gave hair veri clean healthi feel left smell great definit use shampoo recommend friend famili look reason price top qualiti shampoo herbal essenc
product easi use detail step step instruct wonder veri clear concis privaci factor also great anyon want test done want privaci way go
one ofth best ever heard natur type new age music gentl rain flute instrument express gentl beauti mustiqu forest reccommend anyon also veri relax flow music veri pleas enjoy
littl weird get use put eye daytim unless stay home becaus made vision fuzzi first put howev kept eye feel fresh woke sinc husband run ceil fan everi night total dri use product excel find enjoy
impress smell medic lotion normal medic lotion smell medicin nice pleasant smell see much differ dri skin elbow befor use notic big differ hand husband use feet notic slight improv onli use one week far think continu use product dri skin continu improv
kleenex cottonell ultra soft toilet paper veri soft prefer unscent paper two pli gave thick need use product doubl roll make frequenc chang roll twice long give longer time befor face replac empti roll famili seem think toilet paper replac
conclud vick itch cool menthol feel vick vaporub work well dri itchi skin onli part dislik difficult get bottl realli need give good squeez worth effort recommend anyon itchi dri skin problem
went veri dri feel kept dri brand also smell distast like linger aerosol fume probabl recommend friend famili think solid form may work
test easi enough use howev messi urin collect pad cover place tabl collect pad face downward sinc result window side result unhygien messi situat urin tabl found biggest drawback also read result easi differ dark line even two line would indic posit result think averag product
bought toy daughter christma month old realli young play time month recent took put shape box like play shape themselv especi crink triangl think good toy daughter play various way get older
bought card game send gift year old nephew like much order anoth one year old hous love quick fun take strategi add score take great pleasur lowest amount point win summer go mountain play alot board game etc bring along anoth deck rat tat cat card game involv complic fun
love kiss face product good qualiti love fact use natur ingredi kiss face oliv alo moistur excel made skin soft greasi nice subtl fragranc recommend
use product daili direct realli notic ani chang
rate six scale one five got soap dure bad adult acn breakout start use notic skin felt realli clean rins soap tight like usual end week even acn seem clear seem like clean better soap proof came get greas hand gave soap tri greas came right thought would dri skin great easili take mascara use eye makeup remov anymor like light scent love size bar price
recommend toy time child old enough manipul tini key find present juvenil import edg danger sharp
found direct veri easi follow nice packag quick result realli test accuraci sinc use son negat result expect son veri excit tri item prove innoc sinc clear cut negat send specimen test recommend item
veri gentl strong odor common hair color product use ammonia bring dramat chang hair color
stratego excit game babysitt introduc us play ten year old sister seven year old brother time point find flag oppon hidden get flag get bomb soldier type soldier general marshal scout etc rate number lower number better watch bomb becaus anyon die except soldier type # miner teach good strategi skill fun challeng anyon win
great product know anyth like market becaus children bit young worri concern spous children want test terrif like privaci fact test home materi send lab guarante want howev result easi understand booklet also make suggest keep person cheat high recommend anyon tri keep someon drug
play game sinc six year old absolut ador stretch mind still fun also incred addict becom quit phenomenon school introduc began play regular french ii precalc onli problem one player consider better becom bit annoy suggest mani player make winner round next dealer give everyon chanc contribut card year old still go strong pick copi today
put asid belief differ type toothpast market gimmick care one foami tast bland appli two ingredi equal amount also hard consist runni usual end use much need toothpast sensit teeth tri someth els
veri good made nice lather shave leg alway use soap befor buy product futur made leg feel soft smooth peach smell veri nice recommend product friend
definit recommend product famili friend take pain medic sever year back neck injuri look forward purchas product glad found onlin store handl famili need
thought product like ani advil type product market like take smaller pill
veri light sheer foundat like way went skin especi like fact need use daytim moistur color look littl darker tube normal use look fine face becaus sheer compar cliniqu workout makeup littl lighter coverag last day feel great make look like wear anyth
recommend anyon tri sever differ size tablet pill vitamin everyth hous crush everyth powder instruct help figur direct tablet go tri everi way result product worth money
want test drive safeti tip scissor trim toenail sinc usual endur pain suffer use standard nail scissor clipper task veri happi say use safeti tip scissor abl trim toenail tend grow sideway well lengthwis without nick goug cuticl sure use facial hair children much smaller nail definit get thumb toe
first bought toy son found amus pay much attent back month old almost year old facin roll cow around roll around find absolut hilari learn caus effect imit action see cow make toy extrem durabl lamaz qualiti wonder wish coupl dollar less expens consid fun son sudden complain much also nice visual stimul toy
great product great light mint flavor would high recommend glide smooth teeth
use cortaid intens therapi cream treat bout contact dermat sometim get rash ring never found great counter treatment sooo surpris well took care rash felt relief instant within hour rash gone definit continu use product
drop tast great realli help allergi induc sore throat buy drugstor com
love product great tast packag seem keep bar fresh veri delici look forward buy item
well luckili use product dure test period problem recurr uti great product hand seem easi use give quick result recommend
game one fun ever play yet veri expens exel hobbi get play alot
test product two type skin oili breakout prone normal great soap peopl suffer breakout bodi soap take oil away skin prevent acn breakout hand good peopl without kind skin problem peopl leav skin feel dri soap veri nice non intrus smell microbead rub dead cell skin overal great soap use purpos
love neutrogena product think buy one skin felt cleaner look ani better overal found noth like product noth better skin regular soap doe
aveeno anti itch concentr lotion good product work realli well insect bite also good job dri poison ivi take itch away use product
teenag still love much bought week brighten day cute love sing song
wadjet one entertain game educ come across year hour fun friend famili high recomend genuin origin game
take calcium quit realli prefer brand take smaller easier swallow also calcium per tablet take mani actual save money definit recommend anyon take calcium daili basi
got gift month ago use everyday time work great clean dish go dishwash worri would use much dish soap onli fill three time take spong throw dishwash sanit use product daili month need replac would high reccommend product think noth negat say
use batteri befor realli great use continu week around hour day work great right amazon com buy
bought beyond balderdash husband birthday play six hour wee hour night sinc gotten money worth game price realli good fanci parti game way dozen fun game night showcas game beyond balderdash great ice break game recommend like word game use creativ game
word game enthusiast eager await arriv wise otherwis everyth hope would one complaint
ear plug veri comfort reduc nois signific also like carri case provid keep clean
like opportun test drive product howev found somewhat complic use come instruct video help somewhat took quit get use compar tradit needl inject plan practic use
like game think pretti fun game play like newer version better old one think also littl lot educ experi simpl point like even
like vitamin design women mind come prepackag daili packet way onli one box vitamin instead sever onli problem took entir packet meal becam nauseous remedi problem divid packet took lunch dinner recommend vitamin friend
got tool box year old son love moment saw figur screw quot screw quot hole tabl top walk around home look thing quot fix quot also enjoy carri box sort various tool onli gripe quot wood quot includ softer foam materi encourag chew henc star rate durabl cours year old still prone put thing mouth would problem older child enjoy toy veri much
realli enjoy test drive refresh contact len comfort drop troubl allergi summer refresh drop realli made eye feel better appreci fact product use contact lens need remov lens like product suggest also use product right befor insert contact alreadi recommend product friend famili
mom hurt shoulder weekend ace instant cold compress great help instant cold provid much need relief ach area definit use product fast simpl use
face felt look lot cleaner fresher use pond clear solut pore clarifi astring definit recommend product buy
game clue wonder game dectiv first play want stop game educ peopl would like detect clue one favorit game
game like old monopoli game except millenium edit piec modern car cell phone flat screen monitor money partial transpar game board chang game veri cool though
absolut best crib toy consid must babi age parent like sleep use use natur sound mode put newborn sleep got older switch light music interact mode onc learn turn push button veri young age got much sleep would get get readi work hear music play would play went get weekend let stay sometim becaus happi play music watch light crib carri around bang stuff veri sturdi
found soap veri sooth pleasant use shower garden outdoor least bit irrit skin scent pleasant overwhelm like soap tri probabl buy product onc use eight bar
wow deserv extra star becaus execl game thought came metal piec found plastic got upset dad told littl effort could well first model paint allreadi put togeth look like pictur later got closer closer pictur guy pacinc craft skill ever take great deal time game play superb tatic fun take coupl day read manuel learn worth best wargam play game like magic
product clear acn quick great product
product seem littl better similar product tri think tast better residu left mouth chew thorough swallow help acid stomach advertis hesit recommend recommend abov tri
alway enjoy board game ever sinc littl boy game introduc one day brother friend hous though signific older found game amaz balanc qualiti b w quot plain flat fun quot quot thinker quot
tablet claim tast better antacid point true nasti chalki aftertast antacid howev amiton work antacid tell ani differ amiton tire aftertast antacid tri amiton
melatonin perfect thing help get sleep make groggi morn strong someth use everi night help get sleep schedul back track still fall asleep night use
got tekno last week much fun love card trick sing cute poochi pretti cool tekno never fell apart like cri hit object definit recommend tekno want new toy get tekno
product work great use drink mylanta pepto take small pill great chang like take prior eat food normal upset stomach upset prevent enjoy ani food without acid discomfort
product veri nice discreet packag name beli enclos essenti one feel need keep matter adult incontin privat thought price expens product seren pad good product hold fluid describ packag would suggest stronger deodor brand howev keep odor hidden
love madelin got year old daugher last christma veri cute voic veri clear howev bodi ragdol head heavi plastic awkward also daughter desper want abl take hat attach tie hair back sever time come loos hang madelin face like doll feel daugher would play hat remov littl comfort snuggl hat pain
got tekno sister birthday becaus thought electron dog realli cool well turn tekno cool sound realli cute everyth first get get kinda bore still fun show friend stuff keep button suggest get want toy dog want fake dog act like real one think get one expens kind
tire fli coach corusc nosi imperi question travel arrang sith lord take whole row use forc quot help quot realiz quot realli want sit next quot avoid hassl amp get veri royal starship keep star war collect sane level orign limit micro machin larger scale star war ship inevit found way collect
excit final reciev mail easi set hold button whole time tape educ project horribl cast bunch bluri shadow star nearbi wall even pitch dark read name star unless put globe within foot wall huge disapoint
grew play crossfir year still perfect condit still fun play older brother still play everi onli fun kid play fun adult would recommend kid one favorit thing favorit anyth danger game two plastic gun use metal marbl littl bit bigger bb shoot two item shape like star oppon goal somebodi win pretti much game speed becaus keep load gun bb run pretti often also test good aim ani kid recommend get cros…
think one nicest citi season collect veri sharp outfit like straw bag bandana gold hoop earring defin recommend
quick easi safe way check temp especi children worri glass break feel confid read accur
bought game hope fun although game look great look fun play much stuff rememb instruct booklett like novel veri confus one dont reccomend buy product drastic chang made nice idea yet readi gt
figur look exact like famk jansen doe great pose veri durabl must everi x men fan jean one origin popularof x player absolut must figur
use zapzyt face bodi wash almost week alreadi see result onli place get breakout back arm wash almost made disappear noth use past effect would guess anoth week use gone also dri skin like lot product love use stuff teenag
fun game children begin learn rule game play allow none compet play later compet play game goe quick wiggl best age group made even interest incorpor toot puddl book
bought toy year old son christma last year although alot fun extrem caution adher becaus spin blade disappoint howev becaus blade longer spin due problem
great job harley barbi ken joy look collect next harley barbi ken come
bought littl tike discoveri sound kitchen month old granddaught like differ shape put right hole frig push green button retriev pinch cute littl finger sever time top frig door second kitchen easili pull open frig door repeat pull kitchen top needless say return toy next day
would recommend product friend becaus veri non irrat veri greasi work well hope though therefor onli give three star think could made better
thought product work well call best deodor ever use even though say goe clear notic took shirt white residu deodor left behind antiperspir deodor doe job adequ price veri reason compar brand
famili love robo pup one enthusiast littl darl neighbor probabl wonder new puppi sound emerg pet allow apart littl guy realist robo puppi get one year old jump around joy moment bring new addit famili
bought yr old daughter last year christma big hit grown kid alik still play occasion problem light activ whenev shadow move talk enough drive grown crazi buy child bewar drive crazi
play game month still popular ever us famili youngest play sinc six year old win often thought could cours vocabulari expand without tri let educ game folk confid vocabulari despair two three letter word win game well much larger word like perquacki scrabbl sort love much portabl word game
tekno cool toy like real toy somtim lean side get done walk reccomend toy anim lover peopl cant dog waaaaaay better poochi funer
moneywis kid first item daughter yrs old want play onc birthday parti speak
friend recommend hand lotion littl year ago never experienc differ textur overal feel hand use garden hand therapi garden either hand tend get chap dri dure winter work offic non greasi lotion make hand feel like silk make great gift littl convinc friend use lotion
enjoy shampoo lot kept hair full love hair felt soft clean onli thing care smell smell bad scent care muski man smell overal like shampoo would continu buy
year old son receiv birthday pleasant surpris easili parachut work string tangl parachut doe requir alot quot fold quot cool toy
two preschool play toy past two year alway enjoy year old problem pull put back panel children realli enjoy find clue charact pictur similar spi book great group activ famili realli get competit find clue first doubl side panel fill plenti item charact find limit ask find clue much fun three set clue includ side panel one set clue perman glu two set revers insert tend get worn misplac grant toy p…
nephew sought toy hous forget dumptruck build block would rather vacuum quot clean hous quot
game good point bad one fun game child figur keep eye duck pick let know duck also quack loud stop one two game endur buy game child year age becaus get smart enough figur children realli great game stand quack
someth everi child talk durabl break toy use teach color exercis brain goe bath mention great teath becaus chew wash easili great inexpens ask
use play game pencil paper still great game kid realis use strategi concis logic problem solv onc play coupl time even today comput age still veri appeal addict eas set robust design provid hour hour inexpens fun everi succes generat seem love even bought one great younger kid littl help help demonstr mani basic math puzzl make fun oh way nois great
sister one think ador best friend eeve beani went pokemon first movi togeth sister pretti durabl except tail seem like two part glu togeth split apart still cutest pikachu toy ever seen
product awesom children well adult children safe play product damag veri play child adult best toy
month old son love toy use one tent quot read room quot one ball one babi instrument play independ fair long period time person space love play catch ball worth money veri durabl think play long time
son receiv present love sit quit play hammer saw nail learn use screwdriv want help daddi project toy durabl compact easili mobil realist would ever want two year old drawer compart provid sort fun top fun use tool quot wood quot great toy
gave doll daughter love love ani kind barbi clip go miss littl thing daughter love dress doll realli nice long hair overal good gift littl girl
game sever year kid older outgrown game jr high made realli interest instead offer guess like quot person wear glass quot ask question like quot doe person teach econom harvard quot quot person protest vietnam war quot amaz still usual abl come person ident onli easili ask obvious hair color bushi eyebrow etc
great game last two minut twenti minut test logic creativ right side left side four quadrant spacial orient fun adult fun learn game famili kid play adult thought power chess without complic three simpl rule shear enjoy learn fast bit contagi portabl edit roll vinyl cloth quot board quot perfect adventur travel beach boat slope ani great door bought still go place barrel fun
dad play minut one year old zippo wast time money toy bore dud
great game bring togeth age even five year old could answer clue quicker teenag found adult question littl hard younger kid would like see addit kid pack avail game like disney trivia game gave game rate becaus much fun whole famili one favorit friend famili stop peopl alway ask borrow
daughter enjoy tub realli bother toy market bath toy doe float
purchas game mother christma drool box let open yet veri excit one friend child game put goe visit one littl thing mention amazon com state game requir aa batteri game actual requir word wise enjoy
love ventriloquist doll look much like real charli mccarthi interest dummi research maker edgar bergen fell love trust provid hour fun enjoy best charli mccarthi
mth old boy love toy onli learn week name everi shape color import play day long st toy grab toy box morn also fabul pull toy doe tip key point alon make great toy son love pull around watch light go horn beep beep danc music enjoy open hatch back watch shape tumbl bravo v tech
got toy daughter loud bark alittl much plus dog troubl walk keep fall toy like daughter got tri quick
bought year old daughter clue money thought get help teach realli like educ time fun way piec work scanner microphon veri appeal year old daughter also like young oper agre review age rang start either
bought year old daughter commer veri deceiv look like much fun tri put togeth husband quit lot experi put thing togeth took minut set game time daughter want play anymor moment sudden rememb dad exact problem year ago engin
fantast product leapfrog charg waaay much purchas download especi sinc enter spell list buy back also fool necessarili enter child name person product daughter name avail enter generic quot funni quot name huge disappoint leapfrog custom servic horribl wait long minut hold speak someon onc call repres actual fell asleep phone wors yet addit cartridg avail end januari turbo twist leaplink great pr…
set realli cute thoma realli chug along daughter realli enjoy watch thoma go onli problem thoma fall track much tri go around curv break track switch track husband believ due fact wheel rubber probabl neccessari put rubber wheel especi front one look brio batteri oper set engin onli rubber middl wheel probabl better system also batteri oper thoma higher train car magnet hook well would regular en…
know isol case found game veri poor design first question base movi disney relat topic near enough varieti make game veri repet second card miss print answer match question third board design correct like trivial pursuit acquir five color red yellow purpl green blue everi space board disney pictur outlin color question ask problem blue outlin space board mean never ask quot blue quot question nev…
game great like tradit monopoli upgrad today hot tech compani instead tradit atlant citi landmark deal million dollar inst one new pewter game piec thing like comput mous instead communiti chest chanc dowload email card great new updat classic monopoli
felt almost guilti buy year old recent divorc hard work mom wonder year old littl tool divers seem order love game lucki found seem hard locat store grab onlin interest colleg grad alway love scrabbl purist want someth could sit either work break put son bed need divers littl scrabbl purist pleas read review insight howev typic adult still like play game work hard week ani kind healthi divers fit…
took three peopl half hour christma morn remov dog box search open none cut cardboard side hard plastic top bottom wire dog least area cut wire cutter dog also screw bottom plastic frame use long screwdriv remov least screw least inch stand made difficult see maintain tension remov least screw place know mani compani wire toy prevent shoplift never experienc troubl toy readi send item back want c…
origin mozart rhythm world sound orchestra addit one like mozart bach best interest bach tune bwv two part invent # minor
first play game friend hous new year delight play first player draw card card repres person place thing year top card answer categori fall rest card contain twenti clue next player select number mark board player ask clue player card read clue aloud player ask clue get one guess wrong next player ask clue mark board number play continu around board either someon guess correct ident card twenti qu…
play game sinc high school still box bite dust everyth els still around one way anoth great game time consum like risk love amp
remark scrabbl cool hep rad outta sight scrabbl delux form sublim intox piec stay put thank littl wall around space spin board need examin upsid piec never slide around plastic coat let wipe unlik cardboard version stain noth compromis origin flat cardboard version everyth improv ok everyth still help dump q z j end game without u unlik assist stop grandmoth amaz abil squeez tripl word score hope…
shaver total worthless give uneven shave one thing go spot sever time get enough hair even trim also thick beard prepar continu take plastic guard pass handl lot hair well one thing keep mind thick beard prepar possibl shave sever session batteri unit worthless crap five minut despit night charg total ownership time measur month use onli time month advic pass one go ahead spend money real shaver …
thought item great bought befor new year eve parti guest could use everyon love friend made respons decis whether safe drive call taxi easi use great price seen alcohol detector bulki expens one fit right pocket even built backlight one thing note warm unit five time wait minut consum alcohol befor blow get accur read minor hassl worth
got uno attack game christma play game realli enjoy enjoy fact mechan shot card sudden stop fourth game took game back store anoth find one anywher
get readi return product daughter onli thing sinc christma morn two ring top alreadi deflat easi repair jump area complet bust product carpet live room veri cushion surfac daughter rough child weigh onli pound know particular jump lene lemon problem
monopoli number year timeless game age roll dice go around board buy properti go land someon els properti pay interest probabl would like version monopoli also updat probabl get one
read review find true yr old daughter receiv one christma misplac heartbroken interchang barbi cloth jessi wonder time slept play continu experi ani breakag problem oldest daughter bigger version love also think veri cute wonder doll girl ani age
purchas month old son love open close refriger door push button ice maker quit gotten concept pot pan yet oven door unit purchas hard open still enjoy tri agre veri light weight son tip lay back wish anchor point back could attach wall sturdi piec furnitur extrem durabl toy alreadi purchas anoth similar one birthday
quot like becaus come motorcycl get thing one quot motorcycl cool becaus fall like motorcycl ramrod type thing snap push button kid love kind thing rescu hero great kid perspect parent perspect becaus teach kid help catch bad guy gun kid know seem love
read review product purchas alphabet appl toddler base although think great educ toy virtual indistruct definit terribl use help year old claim correct manufactur age yrs old yrs state info provid correct probabl would wait year get toy think would otherwis great learn tool
keep bop extrem car great stress reliev traffic back wait someon kept year old friend year old son entertain hour long car trip go quot come turn pass quot sever adult friend found addict bought one themselv base borrow mine would play everi singl day hour break hum drum chanc yell hit someth fun think great age
son month old still love toy gave month old cri first becaus nois mani piec make unit wheel spin quick got toy could annoy mani parent sinc doe volumn control onli play one tune mani piec mat come silli unit loud piec spin wheel love becaus keep son busi long period time assist improv hand eye coordin toy incred durabl son drag flip drop thing walk stand without unit miss beat batteri last unbeli…
forget batteri move part rock stack infant toy entertain child hour six month old like remov chew ring best goe dishwash pack easili price go wrong also teach color independ play
stepbroth one keyr would hear play hour song start get realli annoy went ask onc tri total addict get one got mom sister one becam bop addict well although say day get realli old put mine pick day later fun pro
littl sissi got duck christma sissi almost two love duck pull everywher realli like mommi help write like ducki
yr old son got christma realli enjoy play though speed fast quick master skill need play onli problem use three set batteri alkalin quick never type problem ani toy love keep buy batteri
recent purchas month old daughter master pull thing past two month yet quit wobbl pull base weight tip easili pull given name toy meant pull would think would weight bottom ball awkward pick hold one hand assembl littl tricki plus side music cute differ seem like nice toy sit floor play daughter long drop ball music watch ball go amus realli pick ball play someth els pull care near wall crib hurt…
amp year old son great fun last summer water ball wait summer return start play one favorit summer time activ best part parent set spray right height child kid proud abl rest themselv time need adjust spray correct get wet onli kid stay cool practic bat time
monstros toy way big hard babi babi keep drop face luckili bruis
love game child love mommi six kid notic girl general like game better boy veri color movement across board base color card one choos deck pick blue card move next blue squar game spice addit quot special quot squar quot special quot card might get one card move begin game might move near begin end bit unpredict chute ladder becaus card great tool kid learn color also teach idea take turn introdu…
toy dumb im amp luv dog saw commerci toy fell luv got parent christma like week enorm wast money leg fall easili robot dog id go cybi
son receiv one christma thought quot go quiet weekend morn quot well final got hand realli fun wife love bit younger onli shortcom thing realli eat batteri get coupl day set batteri consid recharg bop pull twist etc great way build hand eye ear coordin lot fun solo game competit game play bop built take pound look real fun game give kid adult even senior sure hit
came thought would ok play found game mani bad thing list hard play veri clumsli quot playmat quot fun magic pokemon go start learn play card game play magic game cost garbag magic alot fun
great model toy seen japaness model one model best qualiti irwin model think ani true dbz fan model
year old child absolut love steve terri irwin seldom miss episod quot crocodil hunter quot anim planet buy game brainer term get someth fun play right well sort much challeng game year old quick turn even fun fact card could sustain interest game year old son anoth stori roam crocodil pop steve terri fenc get everi time ideal like son sit still long enough absorb info game card fun game younger c…
friend mine gave toy went two veri tough boy look pretti good except one eye miss daughter care love toy alreadi two kid still look pretti good
month old daughter month like spin onc knock block realli loud block spin around toy onli play one song would better play differ tune velcro hold toy togeth travel adher mobil also flower go veri much like commerci want toy doe someth keep child attent make lot nois seem make happi matter
use sonicar five year honest say product come close help elimin gingiv problem realli get rid plaqu dentist recommend sonicar one use reliabl possess sonicar also make great gift done tast
truck fast durabl good valu look nice small r c nikko harley davidson truck
hello year old boy bought first kit wow think look pretti realist littl model actual part fall veri poseabl love paint thing felt tip pen work fine fine line definet buy kit futur next kit get deathscyth h custom
shaver one year best shaver ever work even take shower chang blade often like usual shaver use shaver remov hair perfect realli suggest shaver
basic klondik vega solitair variat would real plus still good solitair fun card especi easi see big screen veri easi move unlik handheld game switch sound good idea need quiet though sound annoy look good handheld basic solitair one
west game good book end think know murder turn hide whole time clay bodi keep think least expect chang mind tri chang back becaus mani clue point person like mysteri book surpriz end one
bought three nephew one year old onli one realli seem disappoint flashlight goggl bought expect much expect pair x ray vision glass anyon bought product expect get night vision goggl obvious never order x ray glass fals advertis much durabl nephew drop half dozen time crawl basement still work fine
great toy littl peopl learn button tie buckl snap bright color mous ador child ton fun littl guy love cloth come complet veri cute
money toy year shi away younger kid year old love memor lot inform alreadi come standard book state instrument etc realli cool plus veri portabl great car great teach read neat think fun play child get older buy advanc book child use magic pen sound difficult word younger kid want point everyth bought leap frog pro local store best platform get go buy sever book come secret garden bit advanc age …
daughter maggi love toy hippo live stroller goe wherev love mani differ compon bright color black white pattern textur sound name hipppo great one toy
best liner babi easi handl easi fill durabl best easi dispos store neic nephew use current registri first child would choos ani liner market
nurs work mom found littl contain lifesav attatch bottom isi pump also avent hassl pump top goe tight worri leakag spillag pour anoth contain much easier deal bag flop freezer get wierd shape avent breast milk contain stack veri easili take freezer recomend put sticki label use address label cut half date time express top rubber seal disc easiest place total remov adhes gum babi sitter screw new …
peopl come truth matter want way get five year old son battl adventur game saw thing mark grab couldnt believ amount men troop open lid stuff make get goosebump agre cours superglu less minut repair broken spear handl lanc broke way easi revert price nuff said titl far gameplay five year old pick within minut actual give good challeng fun kind way think battl system risk like even interest axe ar…
wash bottl never easier easi way clean bottl matter minut versus wait dishwash hand wash easi husband help time item also great travel even steril itm pacifi plastic spoon etc becar open unit burn hot water anoth help tip dri bottl cloth diaper rag work great
hi write say diaper depot best thing side babi chang tabl simpl use love becaus store babi lotion diaper anyth wish put
littl pricey worth everi penni onli use shave beard use shave head shave razor close head never buy anoth norelco also clean system work well
michael keaton bring distinguish characterist ghoul beetlejuic mere act bizarr doe script often stun cinematographi movi come focus like find one beetlejuic snack popcorn
got son christma month old like music sound abl play much start crawl month old one favorit toy take play everyday realli like becaus addit teach shape number color excel toy develop motor skill son take block one time put back one time put lid toy keeper garag sale soon
game perfact game show well read book
chess comput good anyon enough experienc chess game want learn experienc player look differ comput one challeng overal good qualiti good time like play chess
read magazin amazon review great put wish list must say glad word awesom love work exact describ gold disc massag skin remov hair virtual elimin pain hair remov system caus grant sens hair remov take root hurt remov hair essenti ani area bodi realli use day shave use leg underarm bikini area finger toe heck want wake littl brother take hair luckili two thing bit noisi prepar nervous associ level …
love diaper pale dream tri anyth els great use regular trashbag buy expens cartridg far done great contain odor like easi use
may work fine children littl older neighborhood swim center ft deep everi time one bent head went water yr old year old may work better deeper water older kid work us
bath tub daughter problem time use fold concept great babi move water tub slosh around seep hing area tub get counter order prevent problem put littl water tub babi hard get wet also pad mine came unstuck call compani replac thing happen time would think twice befor purchas tub space realli concern perhap overlook downfal purchas differ tub son born although take storag space love
veri surpris read negat comment item massag dynamit massag deep veri effect great sore muscl workout two relat alreadi bought themselv tri mine definit go model heat great solo even better partner doe
doll first beauti good exampl girl barbi real rosi great role model littl girl compassion pretti wise wonder bought becaus hero thank rosi kid world sweet wonder woman admir much
although much challeng game veri addict onli drawback screen veri dim hard see move around get right angl see definit like onlin game better away pc need play slingo doe trick
son got love sleep crib play time portabl nice price make wise choic compar larger necessarili better dollhous think get anoth one beachhous version month old love well
asid simpl fact car son love car infant play worri free hide within stack knock pull ladder click click click drive crazi entertain car keep occupi minut great deal toddler would suggest compact easi carri pack entertain safe car ani kid
use avent bottl system supplement child well feed pump breast milk system recommend us lactat consult veri handi easi drink easi wash onli problem nippl right bottl leak collar bottl nippl veri durabl still look like new month use addit veri satisfi avent pacifi purchas bottl would buy oz bottl take long babi get point drink oz smaller bottl hold
first time saw gate thought great problem great short time footped broke could make sturdier would excel gate contact compani replac first one veri help replac broken part return store second one month one broke also dont think get anoth one gate due fact plastic pedal tough enough normal wear tear shame great design poor qualiti
reciev day birthday could definat tell winner mean could girl boy ask true life high tech scanner price tag put real life cloth toy etc barbi shop amp save discount card love use credit card scanner much besid product scanner say micorphon best piec craftsmanship product love say cleanup aisl special clearanc food aisl realli show thing chang much year
toy enthusiast playground pool good concept need lot improv crowd water level veri veri shallowand slide difficult get slide feel pool veri young children due shallow water level limit space son year old like stuff pool tri lay swim unabl ani tear hole use much difficult empti clean amount enjoy also pool flemsi seem alway need air palm tree basketbal goal fall get hard plastic pool use toy good …
littl month old girl get enough hang crib kick kick kick somewher read toy take advantag child natur kick motion kid mention love song sound qualiti fair good first thought sound veri low crib ampl soft cover toy make easi lay top toy well great entertain child sit stage yet
son swim like fish devic one last year use much need new one year onli got first one gain much confid water got anoth one gradual remov pad teach use arm leg better hope next year wont need friend borrow went buy work better water wing becaus son use arm easili total recommend toy anyon small children pool
got big brother game love show veri fun game sure caus troubl play friend question rude exampl space must choos one player need use soap game question ask like quot like leav good tip quot contest vote player like peopl least quot posit quot vote mark banish
asid nois make like cow pump malfunctiom week use button doesnt alway work lose suction power sinc find number manufactur cant return store purchas quot sanitari reason quot return manufactur get replac one servic choic mess ourselv first time mom prefer give birth tri use pump work onli privat place sinc machin loud car hope noon walk need better custom support manufactur
child exstins vocabulari side hat mirror adult scrabbl quit frustrat side mirror crossword puzzl veri repetit older child game best someon learn read
put togeth easili veri happi price mention review veri happi pay doubl price model appear sturdi durabl actual think nicer look match jenni lind bureau also bought love tip shelv chang tabl perfect hold pier fabric line basket go potteri barn kid look fraction price
got product babi shower gift becaus quot extend rang feet quot could easili walk dog babi sleep apart cant get past front door thing go static crazi buzz also night month old daughter sleep reciev bedroom let squeal make turn back go away also onli one channel work dont even spent money littl get product loos sleep get secur sound sleep need
mine kind weird great number mode name shape correct except heart meant say quot heart quot quot love quot say quot love quot loud clear instead heart hear weird sound somewher quot charg quot quot church quot nowher near heart thought toy defect call fisher price make sure repres got toy said quot yes say heart quot ask play sound sound like heart five differ peopl tri identifi word one thought …
box hold onli two g joe equipt friend set keep g joe thing insid say fun becaus could box fun realli help becaus mani small thing like gernad magazin pistol lost toy educ g joe toy veri durabl least year friend box pretti good shape dosent seem fad great thing hold g joe exceseri
film awesom dvd could warner brother must like special edit tim burton someth superman special edit dvd burton beetlejuic doe doe batman film particular burton film deserv special editon ani fim burton made still wait sequel
didnt find veri durabl would recommend year older younger kid want sit drag around play kid get bore quick
love diaper pail kid veri close togeth work second one three year two still diaper exspens pail realli worth use regular trash bag liner hold lot diaper littl oder
purchas kitchen year old daughter birthday bigger kitchen short play thought would great idea expect one favorit play kitchen daili love open close microwav stove also littl telephon side make call year old son also claim play kitchen big one love
whether use diaper diaper burp cloth suggest look version pad absorb center version thin serv either burp cloth diaper howev brand absorb center pad much better
although use less week use time per day work pump style breastpump bit heavi carri thing carri work includ laptop big also offic complet open everyth window includ privat offic call privat well confer room onli place realli pump restroom although restroom outlet big stand open women walk anyon abl look see mirror breast hang basic work well situat far becaus hang one stall pump away onli complain…
use tooth brush three year brush regular tooth brush satisfi ani also veri gentl want use clean tong see much suspici yellow stuff come tong first clean regular tooth brush back forth motion make gag smaller size circular motion brush make quit tolar clean thorough morn mouth still feel fresh husband use sonic brush tri hate also gave bad headach contrari love sonic brush guess matter choic hi mom
great game parti social gather especi apr ski use play trivial pursuit pictionari lot find play proverbi wisdom friend becaus everyon know proverb quot two head better one quot everi team good chanc win keep fun game make great holiday gift like
chronic back neck pain arthriti use worn number massag year usual complaint noisi get hot minut use homed pa action massag except louder ani get hot use minut believ manufactur warn instruct expect darn thing would bite yes homed pa action massag onli bite pull hair get near hairlin near area small like earlob get bitten pinch manufactur also warn read instruct homed pa action massag also heavi p…
son got first birthday first challeng fit piec central peg hole good bit smaller standard toddler stack toy requir better control day littl help soon caught clown hat crown piec fascin keep piec come put love put piec put hat shake piec gotten older becom much adept put piec togeth quot correct quot order although still think lot fun put togeth differ configur three plus year lost littl collar pi…
year old daughter love plane tini ice cube spill wing fall etc realli detract fun imagin serv passeng chair fall back ice cube spill etc found easi solut super glue wing chair ice cube still leav item moveabl coke glass done toy much less fruster still rate overal star detail durabl
bought game love mrs pacman want someth could play way work game diffrent level good color u love arcad game u love much
bought item toddler son trueli unsaf begin problem face stay underwat get balanc tri year old thing happen could keep face abov water look like good concept get quot safe quot feel also velco strap connect shoulder left son dri rub red mark
son realli enjoy make bathtim alot enjoy gift brother ohio find bought could get
lion backpack ador realli cute took gift europ everywher went peopl comment littl girl receiv age love
first time play hook kid want play everi day easi enough learn play definit worthwhil purchas
admit thrill first look one quot great anoth silli space war game quot thought onc start play opinion chang origin risk classic even old favorit get littl stale rd centuri version still classic quot conquer world quot game enough new twist make seem like whole new game obvious differ new look game board contin shift around bit territori name updat oh miss kamchatka springtim underwat territori al…
soon bought game friend play twice even alreadi familiar risk new rule might challeng learn howev new rule general make game much fun exampl command effect attack command card add new strategi win ocean even moon battleground peopl new strateg war game new game might seem littl complex game contain rule play origin quot classic quot risk rule although differ look armi fan strateg war game especi …
bought sever quot light saber quot son year one much durabl ani broke often part saber kept fall cheap plastic well one still plastic thicker sound effect light one quot two beam quot either end light saber hit someth like anoth saber light sound chang combat son could happier sever month still work beauti
first portabl breast pump die decid tri one becaus like idea save time doubl pump option found onli suction strong model would take least three hand use doubl pump option perhap simpli uncoordin seem onli abl get work minut befor would make small move would spend anoth minut tri reposit onc abl get thing work proper found pain experi recommend ani person larg breast contortionist
harri potter uno much fun friend play time past summer busi build run show work summer theatr
bought toy last christma year old godson mom bought year befor quit readi kid develop differ level keep peic orcan handl game felt readi bought keep timer doe get frustrat peic pick fit learn toy believ
drum good could play differ sound snare drum lightn bass drum symbal love zelda raplink power mind
warn tri trick widescreen format compani made mistak also includ full screen version compar widescreen full screen full screen seem comtain pictur top bottom must mean take full screen version cut top bottom slight call widescreen strang becaus would expect easier make theatric version care edit full screen rip mani peopl
toy lot fun make realli cute photo op daughter got toy use one two still chang batteri realli love one favorit music instrument button light song play whammi bar elmo button push elmo say posit thing like quot quot quot jam elmo quot quot rock quot child whole song automat play play note note quot strum quot string favorit thing toy volum control child fun without damag hear drive crazi
bath spa mat basic devic oh wait put uncomfort pseudo foam brick mattress unit basic work like vacuum cleaner revers hook air mattress bunch hole poke power unit blow air hose mattress produc bubbl simpl right yes though bubbl fun one pretti much notic therapeut effect may well buy pack straw stick mouth blow bubbl cheaper quieter effect unit call unobtrus big ol foot vacuum hose run right tub ma…
scene belov harri potter book must ani harri potter fan even though high price believ worth year come would like belov giant hagrid norbert sit somehwer hous order great item
son month old gone differ gate gate recent purchas veri happi steel construct keep littl wild child break gate like lift releas handl becaus keep son abl figur get far anyway even though pressur mount found veri stabl secur
definit must medela pump style esi pump anywher go plug car cigarett lighter found differ suction use c adaptor hous car adaptor
right mcfarlan final get licens candyman albeit direct video candyman star baywatch babe donna errico far clive barker movi properti go mcfarlan much luck succeed decent head sculpt todd nail whole expos rib cage look trenchcoat fan get much better pick choos collector rather completist pass
braun best electr shaver made tri aremington junk get excel smooth shave good razor blade recommend braun toall men use razor blade never use razor blade
love quick serv bottl warmer fast work great dispos bottl use expens warmer past one work even better would definit recommend product anyon look easi use put water turn time get diaper chang readi work steam bottl soak wet take
alway fan game make think requir use imagin requir quick reaction tri bond hous three year adult children veri pleas receiv best version becaus even fun ahead game follow tradit tri bond rule know play go minut problem catch moment game includ group even card pictur includ set make fun younger crowd like challeng space rule rang trough wide varieti subject topic alreadi play game twice impress ev…
kid age realli love game purchas becaus rememb play child thought would enjoy someth insid feel good see kid play quot classic quot game piec small recommend veri small children daughter troubl success reach object game pull game piec patient without set buzzer experi frustrat becaus buzzer hilari would set purpos anyway
first heard game thought quot oh game polit quot howev surpris game noth left winger right winger everyth friend famili signific person live want lot laugh continu convers stori tell past game definit quot would want experi opposit sex day quot quot would volunt see futur come right back quot great question get everyon go thepollgam definit one game never want end everi time bring dinner parti so…
ok blaster look cool right well fool blaster realli ani good realli shoot fast requir around pump work never realli know put dart load twenti crouch behind cover singl shot mode lose air fire less rapid unimpress rapidfir mode also handl like blaster veri brittl snap slightest touch buy gun instead get powerclip blastfir dx look rapidfir weapon onli part gun like rang trigger shield air leak
bought month old daughter love learn crawl would chase live room fascin blink light music would recommend product anyon babi begin crawl
bought daughter first birthday play constant realli love littl block fit fridg actual figur put hole button work releas howev favorit thing point tip stand back luckili littl tike product veri tough damag rough hous cute watch much fun toy bought nest pot pan go someon site recommend even fun also like put littl toy anim sink also tri whip littl monkey stir fri skillet definitley winner
figur abov low class version two variant opinion spend extra dollar collector get rare version dreadlock look much better look good figur start collect purchas tortur soul todd mcfarlan clive barker toy good though play purpos kid
son receiv st birthday love took littl get hang ball went figur month old still love toy
oh sure heard origin amaz alli tea drinkin cheerleadin doll want best friend got new friend play kitten realli think realli cool doll cours brag purchars say plan futur day shop walmart mom doll isl came across amaz alli amaz alli kitten thrill want amaz alli long time nearest walmart newest one top christma list look internet stuff doll realli like amaz alli help young girl creativ use brain unl…
tri front type carrier children still like sling better realli versatil get year usag year old still worn sling comfort hip kind sling lke best slingeze bought mine parent concept newborn love sheild element someim use clean comfi place chang diaper
game fun one time play day game great buy
month old toy month play everi day love push shape open befor learn shape fit open love drop top hear music play toy well worth money
winona ryder hot hot hot gothic death rock princess doom see quot luca quot w r action best perform eldest baldwin brother ever seen ani zenith sure best perform goe miss ryder cours big fan see fav part beetlejuic chum baldwin charact wear type cloth big deal witti clever charm spit beetlejuic hit gina davi winona ryder
husband excit receiv gift realli disappoint time cd fail play error messag display press play time get work player also veri sensit movement simpli put babi crib caus player skip final everi time tri advanc anoth track error messag appear onli listen cd begin end worth money spend money boom box nurseri instead
mos old son tore apart within two week loud scare first turn acclim nois would bang flower chase quot garden quot final one band poke got hold last twirl play music light wast money get better luck old fashion toy around sinc kid
blood pressur run high normal doc recommend take step lower get bp monitor track progress began use becam concern head might pop got back month follow good news blood pressur actual drop littl bad news wast money inaccur piec junk
retract cord perfect tend leav time retract cord lay way look cool heat set perfect alway use high noisi loud last one seem smoother
bought game year ago year old daughter caught pretti quick love play veri often great thing fun adult love play much doe fast pace game doe get bore last year even bought comput version help us becom better player origin version get game promis disappoint
son year old love dinosaur bought leap pad put week would recommend everi year old veri care book take good care toy lot dinosaur inform learn lot
long day spend minut massag strain day eas away tension bodi chair version one better even got husband hook physiologist usual advoc homeopath therapi great product great price place sell much
son got santa love occasion space helmet popl easili put back realli stood durabl test voic soind like actual buzz lightyear
bought item year old onli hard open shut broke within month put number barbi suggest close put ken doll nice idea usual fan barbi item one
wow great product purchas sister twin save hour prepar veri care germ anywher near precious babi yar old first time mom cri worri handl motherhood initi got home twin preemi product like realli made transit much easier four week feel pretti confid done learn alreadi product snap use spend avail time need thing high recommend everi new mom especi multipl
mean quot odorless quot smell even dirti diaper month old quot pop quot open top reach pull dirti diaper yuck room constant smell like diaper throw dirti one garag use diaper pail wet one would recommend expect # buy anoth diaper pail
fun toy play year long never want put reconm children year older
man oh man say buy gun best nerf gun ever bought listen review say quot air leak quot realli take like pump work see dart fli everywher long point one direct trust shoot way gun coolest gun ever guarente love
actual playset veri sturdi mani extra particular like train hat set come rev one complaint howev playset includ greatest simpson quot ever quot oh god real deal quot digress toy look pretti good minus rather larg eye church look better imagin
doe rain got feel like noth hour spare hell answer yes question dn hesit purchas quot axi alli quot challeng game good two five player good solid hour play board game hell everi play german toppl us hehe good fun
present month old girl easili close open lid clap giggl music even year old play like stack shape seem durabl far onli problem pick toy kid go bed easili trigger music way stop otherwis love toy
great toy first stop work correct within month feedback talk pin start work onli sporad even sever chang batteri daughter still play fun cheap plastic set pin ball
daughter love pull self less minut see tri pull problem could solv base big enough child stand sit play base heavier top wheel top heavi bewar toy duaghter nine month old got black eye bust lip becaus toy design flaw
bought toy infant son amp love take everywher amp like littl lovey attach almost anyth make familiar amp interest ani situat love bat dangl stroller shade well worth money
alway lose game love play game game absolut skill involv game alway lose win game eventu amaz game never get old use play game grandma still love noth excit get doubl hoofer doubl razorback anoth great thing game everyon realli relax never end ugli fight super competit alway end fight never game end fight ok one time brother caught cheat least call call strateg placement pig must everyon
great whose imagin run wild make definit word vote think right one clever written definit stump everyon lot fun play
okay barbi ador got littl sister like one better doll good valu everyon know girl realli mani barbi
board may nice sinc sturdi made wood piec come almost year old twin like pound peg hole assembl piec much piec get bore bought extra nail screw tool new set also piec signific expens exampl one set ad two wheel onli one l shape quot doodad quot still build car even wheelbarrow sinc would requir one morel shape quot doodad quot veri frustrat plus everi time buy set get nail tool longer need must b…
celest best son absolut love toy take everywher go son veri particular toy point care much anyth bought one day shop someth els pick gave immedi held put mouth tri take away pay cri right month old celest week son love hold black white tentacl put toy mouth much prefer sunshin side moon star side toy veri soft plush jameson love pet hand also like littl handl loop top bacaus make crink nois recom…
great qualiti action figur onli two weapon look great design would recommend buy action figur one action figur fun anoth reason collect three assembl metal gear ray great action figur buy
mage knight collect miniatur figurin game play use strategi battl use math veri challeng game wouldnt reccomend children cours smaller figur sensit break held click base best part buy booster surpris get rare figur uniqu figur worth quit alot money tri keep good condit also tournament battl peopl win prize overal mage knight awesom hobbi extrem addict han
like dice entertain use game fill time son quot camp quot birthday parti boy year old blast quot pass pig quot around tabl quot pig quot
bought two year ago daughter best sheet thick pad wash dri like dream still use regular son came along year got two junk less half thick onli one wash vinyl back wrinkl wast money last month wash
sequenc great fun almost everi night grandpar walk hous live block away play someth like round great age year old brother like grandpar teach strategi team work play peopl pretti much ever mani get simpl realli fun
wonder toy sinc last christma held extrem well yr old still play one note though
whatev babi may think sound know light help frequenc batteri purchas make noisemak wast money buy one plug wall oh yeah sound good either
play game least time fun educ time play mani ten peopl work team play fun game great also play good friend mine use calcul figur cost incom order decid whether buy buy tough competit count everi penni play ran littl crop sticker made bill paper could keep go even bank ran money millionair learn lot awesom game quot invent seat tractor quot
bought son yrs old last christma one year buzz still top still son favourit toy buzz surviv rigor daili play yr old amaz well everywher us travel round world drop scrape bang bash knock etc etc still look almost new money veri well spent best purchas last christma far
law gave toy son christma month old thought littl young enjoy push button make frog sing amaz toy taught letter alphabet well befor turn month play toy could correct point ani letter name quot x quot correct name ani letter point quot quot song teach letter adult sing rather repetiti seem bother children sever month play coupl letter becam hard push bother son impress effect electron toy could te…
five hurrah toy toy moment daughter world spend day bother month begin reach explor world around delight kick bop toy attach arc head love simpl song play seahors grab octopus leg pull mouth love gaze reflect mirror turtl belli rainbow whale rattl hit two realli nifti thing parent point view
bought son first birthday love put togeth exact describ took coupl tri troubl sinc love hear music tri figur ball go come next month still love toy veri sturdi never fallen abl take apart well worth purchas
eeyor surpris engag easier play sever quot ask quot toy year old son bob head waggl ear make squel delight almost everi time eeyor speak batteri last long time mechan seem keep work even repeat hug dure oper make wonder gear strip
believ everyon great review item put registri dismay product champ yes may econom becaus use bag flaw design everytim want empti pail open lid open bag fill dirti smelli diaper yes champ keep odor insid pail bag mouth open take pail time odor releas tie retur purchas much contend diaper geni truli oderless room
interest order item watch mani week hope amazon com would add pictur item veri least descript indic figur includ final got tire wait order without know exact would get turn pack titl quot battl metropoli quot featur figur superman lex luthor battl armor loi lane first appear action figur brainiac evil android figur come assessori everyth packag long window box display veri nice want hot collect f…
seven month old love play toy whenev visit doctor offic love manipul knob button make anim pop ad bonus toy electron batteri seen local store pleas see sale onlin
product big wast money time messi hard handl practic put whole arm insid thing get diaper far enough readi empti never get stupid cutter work right mention constant odor learn hard way diaper geni eventu start throw diaper trash would definit recommend diaper champ second child expens refil buy onli take one hand oper definit much better product diaper geni
piec classic staunton style solid plastic regul size break knock onto hard floor would surpris bounc around board typic cardboard gameboard right size get job done good tast kind advantag fanci set becaus forc concentr game bought set keep work get stolen bust much money need good qualiti chess set want break bank good way go great way get world best person game jeremi
product amaz easi chang use regular bag odor free best put diaper flip handl one hand absolut love diaper geni befor unhappi broke within week start use bought diaper champ friend registri see work bought one love product must anyon child diaper
trivia game twist unlik trivia game never one person one team alway win becaus team constant chang onli anyon play anyon win play friend famili alway fun huge hit last christma year
one favorit owl favorit puppet realli need see appreci gorgeous onli drawback found tri fasten wing back quot rest quot posit seem pull tight owl cours could mine
solid snake figur definatley cool howev truli dissapoint accessori weapon came plus side detail great posit put make thought also great market idea piec figur build metal gear ray defin smart nice job mcfarlan one winner
light fasin nois volum control good mom month old like eat ball anyth overal encourag becom better crawler
thought barbi amp ken munster doll veri realiat look sometim face doll good daughter barbi collector know one favorit husband fan old munster show impress doll think get set realli onli reason rate lower educ becaus negat respons fun toy
nice piec hardwar wonder ever test realli dirti floor floormat went togeth well easi use think substitut dedic floor scrubber effect clean floor littl build dirt challeng dirti high traffic spot like kitchen floor clean three foot three foot area floor spend near minut test area littl notic improv clean agent provid coupl veri soft brush littl remov stubborn dirt hoover suggest use strong deterg …
diaper pail excel odor escap pail month veri pleas one word caution
bought year old nephew christma immedi put want shut light use almost year still use rare toy hold interest long great pretend play
one favorit shower gift registri becaus thought neat daughter absolut find amaz week old lay watch intent friend also mobil concern take away daughter love much turn month high recommend product anyon babi
last one machin hard wood floor doe work well floor maintain experi quot dirt build quot veri happi floor mate need know buy addit old english solut refil theway floor smell great finish hope refil avail wait tri tile marbl next thank hoover save back
dusk dawn warmer wonder big carri whole thing back forth kitchen bedroom night vice versa whi bought one keep kitchen counter daytim feed glad great warmer terrif design hold ani kind bottl plus includ special basket heat babi food jar water vile transpar line custom rememb perfect water level amount formula heat quot quot button light run shut automat fulli heat yr old son even tell bottl readi …
avid axi alli player ten year eager look forward game arriv shelv sad veri disappoint veri clear onli game design proper play test game also read histori text first game allow imposs
would recommend pump everyon go back work need pump day long product get let pump problem never ani problem let fact find suction overwhelm need back bit usual pump ounc minut use mine month die go buy anoth like ani electr object use long enough sure go nois oh well better pump evenflow
like murder mysteri game one goe far beyond clue first get correct answer score point great game group peopl three similar clue concept without board also involv becaus tri discov inform time day locat murder motiv etc even turn pick inform notic onli player question answer player ask answer clue one person announc decid figur everyth alibi everyon make best guess everyon may earn point addict ga…
type review kid young adult grandpar play pit grandpar introduc us game often play hous saw delux version pit come bell get simpl game learn age enjoy game togeth year old could play game adult necessarili advantag kid make fun everyon readi loud right hear shout three three three laughter even floor pit player read anoth review game introduc obvious game stay power great even modern technolog al…
okay tortur week befor christma toy four year old son love bewar make sure read box center come action figur onli place say veri bottom back box notic toss box away start assembl almost hour put togeth son see figur pictur front veri disappoint figur atleast one box christma day store around open suffer today go get figur play center day pleas size durabl product price nice toy littl guy gal
year old love game ani kid adult play like also even year old play team someon goal fill board shape rule make intrigu fun get littl competit game progress excel teach basic geometri skill hope game becom avail would like buy gift
advent bottl warmer given us gift swear one thing use heat bottl food littl girl warmer even leav bottl water warmer time low emerg feed begin tell use warmer us alway readi littl girl need way advent bottl warmer fill use common sens put much water heeellooo
year old daughter year old son get enough marvel toy even dad say listen day purchas mozart cinderella cartridg found favorit mozart children spend hour arrang rearrang block produc differ instrument sound mozart night music toy keep chidren play sinc alway return music composit must age group excit find quot perfect toy quot make memori
like risk get game quick addit command card moon underwat citi great realli set game apart addit energi limit number round acquir energi start turn like reinforc troop use energi buy command card also use bid turn order new turn order start round add kind new strategi game hope game pick idea limit number round mean know game coupl hour instead last night like old game usual play two three five p…
son realli realli want toy date veri happi hot wheel product unfortun one huge disappoint like previous review car fli track think befor make way around onc one car made way around loop son got spider slam though love think return
low price blond barbi minim accessori hairbrush bag shoe wear pretti pink mini dress floral print yellow accent match bag shoe shoulder joint bend direct knee bend littl quot classic quot torso swivel quarter way direct tini waist disproportion larg bustlin amp narrow hip paint underp examin amp play new torso type one realist immov waist quot ever flex quot combin realism soft rubberi middl bend…
year old daughter want game christma huge fan nsync love board game thought would lot fun realli although trivia fact answer differ read elsewher game doe take long play blast anyon love guy high recommend
doll look exact like vivien leigh look gone wind doll consid purchas one miss scarlett may seem high price research gone wind doll one two actual face sculptur lowest price detail well sculptur one defintet consid doll collect
wish could rate star disappoint becaus great idea hope carefre relax bath first huge vacuum hose back end loud k thought loud stuck multitud small littl suction cup bottom tub got tub fill mat held brute forc number time hose pop mat somewhat massag air bubbl cool water uncomfort temperatur heat set whit differ handi suction cup holder keep remot water ever would think tub spa remot would handl d…
son love toy husband sit hour play husband say wish thay littl
daughter got toy th birthday fun play without mindstat mindstat becom fun educ tool becaus parent custom children learn track progress daughter best friend spent hour play toy recent sleepov
son love leap pad play time also give anoth chanc get involv realli learn alot
whi mention page display mind station need addit part tray hold page leap pad find inform need go way never end learn club page leap pad leapfrog websit even clear mark found veri difficult hold page place read descript sound like pop cartridg mind station pop toy great one toy leap pad need regist never end learn club get tray son thorough enjoy use leap pad last year veri disappoint parent
extrem disappoint toy found toy veri difficult use initi thought four year old weigh enough realli quot stomp quot spider even tri play weigh pound found rare got score stomp spider also game set second cycl bare time youngster start play game let alon enough time stomp spider tri game hard surfac veri littl improv perform son realli enjoy quot chucki chees quot version game round stomper pictur …
receiv toy yesterday darth vader emperor wrath version one hasbro great darth vader design arriv perfect condit
one thing go buy babi buy children went newborn toy fascin watch mat nice soft lay grew would bat toy make swing grab pull leg tail mouth chew learn make nois toy make arch soft bendabl roll around move babi risk get caught odd posit portabl fold half take wash extrem well great toy
bought alli christma present daughter pleas favor wast money repeat inan thing readi throw cold hair mess tri brush shed someth aw mani piec keep hard program seem recogn push button lot time recogn put teacup barett etc either even cloth keep ask wish save money consid daughter play regular quot noth quot babi doll one
year old daughter love leap pad awar jump blue level entir page longer read aloud quit disappoint pen read word whole page page fair long fill text yet question almost easi earli reader may tire ofr read independ would nice leap pad could read page limit activ compar orang lower level
realli like play mat onli thing month old like mirror come music flower onli play music second veri use need toy overal onli great thing mirror
month littl girl love toy outgrown interact love listen music toy cd current enjoy push button reach quot favorit quot tune danc littl bit goe play tune reach push button next song toy also easi mom dad nerv obnoxi grate nois hear tune readi throw window
husband want masculin bag regist one ever happi carri everyth think need littl one also great mom go busi world match attir requir wear perfect durabl bag anyon start famili doubt still around use child # got ta
receiv sunshin symphoni three month old daughter impress thought would first veri soft plush sweet face teeth corner prove use stage danc light sure keep daughter attent impress qualiti sound nice hear peter wolf nutcrack without sound tinni actual veri pleasant listen even four year old enjoy sever toy fisher price sparkl symphoni line love number reason mechan sound start grate nerv see toy par…
daughter receiv toy month christma immedi huge hit teeth tentacl toy great chomp like appear made well worri piec break pose choke hazard great toy car mani differ textur color look batteri chang quot die quot long trip left toy cold car overnight yet remain soft amp warm held next morn high recommend toy
expect first child decis make type bottl would use want ad expens dispos bottl liner bottl said made less air see chose ventair onli bought bottl use year never gas realli burp formula gone great becaus would wake tri went nippl like crazi becaus fianc could understand whole put bottl brush nippl idea expect nd april go back ventair recommend everyon know alway use onli problem top nippl screw ar…
onli good thing say bottl turn sippi cup otherwis frustrat leak time bottl leak friend problem worth hate hear son cri becaus stop mess bottl
son receiv toy christma grandpar want buy justifi cost saw pure fun littl educ valu son love live music racket make piec knock whirl around origin neglect think learn benefit spin stack aspect toy learn fine motor skill tri stack piec especi flower spin also learn caus effect piec come spin flower take toy definit must lot fun discretionari incom spoil grandpar etc
never given high mark ani toy great one kid rang month toy expect hit drum veri hard get thing two switch run low batteri forget turn buy noth els child go one
also foot pedal broken within first month problem seem peopl press edg pedal put stress center attach gate crack metal pedal might solv issu hand free featur great find notic big problem narrow width gate open get pedal replac sinc find anoth product suit need ani better
wife play game new year eve group peopl rang age fun play game mani year
basketbal set great long attach rim accord instruct fill base w sand use wide mouth funnel come apart tip easili old girl use almost everi day mani time twice day yr yr yr old cousin also love peopl problem rim come attach proper tip put sand base would good idea buy coupl extra size ball small hand pump especi one child use time
sorri good game howev much game age internet game x box game cube etc game doe impact onc game pretti durabl keep piec import sinc small piec includ also keep reach small children due choke hazard
third game axi allli seri game axi alli
use warmer time time got electr shock know safer altern perhap anoth brand start fill bowl hot tap water place bottl coupl minut found work well pain shock
toy great invent leap frog development delay year old activ toy swat bat hand well goe nut toy love tap amus see red light color also expos learn letter number realli hold interest give alot delight
partial sesam street gave chanc howev keeper first thing like volum switch three type music classic rock jazz volum automat reset veri high level even turn befor switch switch switch anoth type music right middl veri invit slide switch frequent switch volum control tempo control also right middl one solid color symbol complet ignor use random keep run turn roller produc drum effect veri cute scra…
think uno attack awesom game play everi weekend famili realli stink cant buy replac card go machin play game much card worn cant find replac card anywher read letter pleas start sell replac card continu enjoy weekend play uno attack
befor got bottl warmer warm bottl saucepan stove took anywher minut newborn scream head wait bottl warmer one best think onli take minut warm bottl perfect temperatur provid follow instruct play around first get work perfect coupl day adjust amount water use got right son month old still use warmer never problem either
veri safe easi assembl color entertain happi product agre review veri portabl see whi would need take height adjust easili minipul well stopper brake son mos born prematur littl small age proud make sound work worri sound annoy bad get dish done lot easier
five two year old enjoy toy agre page need sturdier part becaus two year old use rather rough one stick recommend age would problem kid biggest difficulti get away dad uncl aunt grandpar want play thing bit depress realiz us name state would like see expans titl especi scienc exampl astronomi chemistri use classroom rather kid biolog book reli bit heavili fact littl tweak could easili expand prob…
gave two book christma gift one kindergarten student one first grader kid mother tell love book entertain kid minut time great age kid also love learn money
game lot fun coupl friend lot friend great wife becaus hard find card game ani game wife like play easi learn take alot think win make use brain make think partner tri either get sequenc block player lot fun give tri get hook start week month get togeth friend
use shaver amp much improv earlier seri amp veri convini use
bought year old love leap pad defin favorit book pet cost ten cent book teach combin penni nickl dime come exact chang realli fun way teach child
drool get glass water befor even think build youll dehydr mobil slim none windup make soon join three armor alreadi great zoid
bought veri activ son month old gotten use ani toy purchas indoor sinc winter time like mention fill entir room extrem easi put togeth tool requir made sturdi plastic month later still look brand new think onli fallen onc twice certain big deal onli fell inch high recommend toy rather buy differ toy go sit bottom toy chest go climber son go slide type veri minut
got guy figur would tipic gi joe detail find exquisit beliv made remov magazin buy guy disapoint
mom month old look differ diaper bag find bag bit burdensom featur fold chang pad make bag bulki grow daughter longer fit chang pad recommend bag
fix leakingdon tighten top veri tight may seem counter intuit turn veri slight snug doe tri coupl time avent bottl full water leak one seem tighten # reason leak babi love avent bottl nippl leak drove us absolut nut final found answer avent websit frequent ask question section
toy get play hour befor kid bore toy broken toy one toy wast money daughter receiv fashion polli set christma huge hit two older sister well th birthday coupl week christma sinc play fashion polli everyday bought anoth set grandpar got one also toy fun year old year old love play doll beg sister time let play cloth look like would hard put take realli much easier barbi cloth even littl year old c…
much research best walker daughter month old reach floor lowest height set lot room grow concern safti walker danger brake walker doe move best thing walker wheel room room move around hous roll easili carpet turn corner veri tight onli gave star becaus toy captiv daughter interest hope slight hard reach guess encourag reach stretch found set favorit toy tray overal husband veri pleas walker
toy awesom cloth extrem detail coolest thing actual fire arrow cool hair delicat detail face set look concentr realli show know wat admit elf freak go collect elv better make figur elrond guy amaz ball joint shulder allow extra movement joint knee ankl elbow although wish put wrist awesom great collect play
receiv gift month old daughter sinc alreadi gymini delux assum go hit well wrong get wrong think tini love good intent one like fact chang ring around make crawl way big circl two stand cone babi sit unassist daughter right doe like mirror look like sun make dog cow rooster speak think abl well year interest velcro shape spend time mess doe littl fish pond thing cute idea daughter show interest p…
best function one friend diaper jeani sad piec junk work love mine complaint smell stupid special bag boy hold ton diaper keep room fresh know would good went babiesrus use mother room
cartridg sever game daughter yrs favorit match letter number game turn two space tri rememb match time much fun parent even like play see fast high recommend cartridg
michael keaton alreadi way major star play ghost beetlejuic perform titl role simpli solidifi status one hollywood brightest comedi star year later film still generat belli laugh first releas alec baldwin geena davi fun role husband wife surpris find themselv dead mere window dress keaton centerpiec onli complaint mani gross gag someth come defin mani director tim burton film still movi lot fun b…
bought babi month old month old never kick piano crib paid much attent otherwis like touch light tri get see behind rather take away button suppos push make sound toy expens son disinterest mayb grow far
month old love toy keep occupi minut love get learn caus effect see excit eye one design flaw babi see caus effect lie back work veri well place boppi pillow
believ test strip includ give review product becaus use get test strip buy separ open box find includ feel rip
liger zero ultam x ultam x zoid learnshow beat anoth zoid battl wierd berserk furi liger zero onli thing make ultam x black thing insid zoid well friend got liger zero yeturday realli cool walk faster sheild liger zabor fang battari power thought liger zero cant walk faster shadow fox liger zero armor chang first one liger zero jager run realli fast second liger zero shiendar cut throught anyth t…
whole collect wonder
bought barbi four girl enjoy veri much veri pretti green eye long blond ponytail come basket pet bark dog meow cat mani accessori
great adit littl peopl zoo bought one year old reciev farm set christma realli love feed annim pretend walk one toy sit play get fusi bore realli care less gate came would rather throw veri intrest anim go everi go price paid think great toy glad purchas grow child
think elephand cd coolest zoid whole world like milli meter laser gun milli meter laser gun iron claw energi shield also pose energi sword get elephand go put weasel unit back compat iswhat think th great elepand king land zoid
pass pig variat yahtze fun littl pig dice thrown differ combin various point valu great game take trip pull entertain children various age everyon enjoy play children young fine time although rule game reli player take turn determin luck run risk lose accumul point easili modifi esp younger children player throw dice turn record point educ valu use mathemat skill pattern recognit skill younger pl…
regist item torn carrier less expens brand glad went one easi use although littl confus first took box soooo comfort quick got hang get son outof use month son still love thought much use stage still use almost much son pound alway like confin stroller go shop safe comfi happi held free hand shop pay etc nicest surpris even pound back hurt dure carri around thank support strap design carrier high…
hay liger zero cool sound makesbut move kind stiff mine thow becaus mine ismad japan goe faster move better wise veri cool nete put togeth soget whon colectoin se ya
breastfe pump supplement fomula steril prize easi hold enough item steril breast pump husband use enough dish run dishwash daili much conveni steril want danger forget bottl stove excel
product work first blow dri hair use iron still left hair frizzi big want someth better recommend revlon hair straighten work great
liger great zoid fourth onli took hour build remov armor mani movabl part includ thruster stabal cockpit jaw side plate came use strike lazor claw plus three exchang armor panzer schnieder jager twice fast shield liger walk circl overal give zoid onli becaus walk poor
son receiv birthday gift love still bit small ride onli month tall anoth inch perfect time push around hous product alex toy general veri well construct also visual impress look forward year fun toy hors also rock enough unsaf
bought year old fascin toy stori movi look like movi charact bit heavi though carri around perhap son bit young also switch button buzz start shout command warn believ veri loud wish never bought toy doe realli teach son anyth whi rate educ valu veri high
daughter love mobil veri fussi babi held one thing consol littl mom get thing done regist becaus like glad doe also like play classic music alway play son well cd kill two bird one stone onli side goe batteri fast
unfortun spend last week hospit game mom would stay til morn play great game play onc
cant fathom whi peopl write bad review product month half odorless whoever problem isnt use right first refil lastest one month pleas tri read direct vic l
actual bought gate year ago first child sinc anoth child dog never ani problem open close screw made gate veri steadi littl wood putti paint fix hole done mount abov mold lift gate onli inch enough hurt anyth gate doe flex littl enough unsaf process instal hous third child sinc two larg doorway purchas anoth one gate
yr old mo old purchas one becaus diaper pail broke thought one would keep odor becaus design well wrong complaint diaper pail
bought think would easier better job use pop sideburn cutter electr razor purchas conair product veri pleas qualiti howev product work pretti look impress cut nose hair els mine grow back imedi check cut area insid hair remov never saw ani hair first nose ear hair remov ever bought compar anoth one blade veri sharp motor enough power compens dull blade thus job least mine need one might want tri …
toy realli littl one crawl four almost son like look tri hold roll away get get mad
game peopl troubl gete work first read direct take box place work best friend first time finger hard light clear mind ask question might work best thing ask ani spirit might work time u say ouija board ani spirit game fake veri real ure ani one age gave five star everi thing becaus best game ever made world
purchas gate top stairway troubl stick fact find gate much easier use quot compress gate quot go replac gate easi use singl hand fight get right quot fit quot compress gate high recommend
also hard time get bottl warm right constant shake bottl heat get even temperatur due uneven heat much quicker warm bottl hot water howev veri conveni warm bottl upstair middl night
monitor realli entertain doe work well monitor becaus loud static sound like tri tune radio station want entertain great want monitor wast time buy best monitor found tri differ monitor ghz monitor work perfect
get wrong axi alli cool game nobodi ani time realli play enjoy take long set like whi bother advic unless alot mean lot time get game worth
absolutley love toy cousin mine got one last cristma began spi everyon includ alot spi stuff
first know singl diaper pail keep odor poopi diaper contain go right garbag outsid diaper pail econom buy bulk garbag bag even scent one line pail much less find refil geni easi oper empti much easier diaper geni sinc put poopi diaper usual go whole week befor empti get caught trendi diaper geni much better unit
whole famili thorough enjoy game extrem fun differ level play never seem bore
son would cri pain littl belli would fill gas get hard rock would give dropper dropper mylicon suffer awhil would fall asleep exhaust doctor said noth could gassi babi found bottl week one episod believ peopl know best bottl money buy ordinari bottl suck nippl see bubbl come formula would collaps nippl get frustrat get noth formula littl belli tell everyon even doctor heard recommend everyon wait…
bought contain bottl befor dd microwav freezer dishwash steril boil use milk contain bottl food contain current use avent sippi cup teat leak proof anoth babi short think probabl outlast next babi probabl one best invest made babi wise
like say never fun toy entir life well mayb one realli cool even like accordion like one lot fun play store one button sunk truli saden move think durabl becaus anoth one store sunkin button toy soo much fun ladi stop play ask could get one becaus like sound qualiti much one last thing one best toy ever
anticip nintendo gamecub great releas went bought nov releas date bought rogu leader enjoy gamecub month becam bore gamecub becaus qualiti game pre teen teenag understand nintendo focuss young audienc probal produc mani game older audienc anyon recomend buy gamecub becom dissapoint game sold gamecub got x box instead think much better machin better buy anyon
realli cool zoid play hour chang wepon trunk mine detector claw shield two wepon back quit know name yet big gun rotat also radar fit somebodi insid three type ear shield ear extend realli scari pointi ear command type head tell later scout ear also two type head first command type head first head show pointi next regular type head walk trunk move alot come two peopl must zoid
monitor work great shock inexpens monitor pick everi littl sound well choos one
size shape r type droid figur releas recent year head see detail pretti cool feet articul put three leg roll mode three feet stay flat ground third leg retract eye light head make requisit click chirp nois turn come sort electr shock accessori fortun remov paint job decent appear battl damag excit figur four aotc preview fig soft spot r case r unit alway place honor desk
receiv thermomet gift shower ani problem peopl mine seem work great found cover babiesrus store lowest shelf thermomet also wal mart far accur test regular digit thermomet come read good luck
good toy left pass option new game take lot away game overal game good one easi play
game veri hard set piec put dial togeth rip cardboard price acur item showcas could improv game fun play age game player still play time still fun
purchas glove one hand exact size one slight harder get hand still use think may start see improv comfort hand remain air looser feel glove doe feel realli good make easier type would also prefer use softer gelli like substanc palm glove instead bean bag type stuff current use overal hand hurt befor dure type defin someth least tri
second monitor purchas old monitor broke first graco way return within hour purchas purchas monitor becaus featur great howev constant click nois monitor fade use talk featur talk child voic come distort veri hard understand child voic also come parent unit veri distort hear static monitor give ani parent secur look monitor return monitor purchas evenflo constant care two way communic love son cr…
purchas veri energet month old son major hit love crawl play steer wheel also doe thing like take remot control go hide fire engin like hide total cool toy money onli problem take hard figur stay anyway also good idea get tunnel attach son love
site look altern bottl warmer becaus wife four month practic still caught hang never seem right amount water often bottl overheat end set bowl cold water test repeat cool enough know perfect warmer certain plan keep look
tub conveni becaus fold store son dresser son big babi well pound time first tub bath almost pound week head constant slide side onli hard plastic side bath time fun experi go start put roll towel side head willl cushion thought made head cushion foam liner know mani tub problem far hold onli littl water let water run whole time tub leav drain open constant stream clean warm water
year old kid play game friend hous play time onli fun educ got home friend hous beg mom take retail store love stratego ever sinc
year old boy realli enjoy game probabl becaus enjoy pooh realli whole lot educ valu except color match good develop visual acuiti also second part game doe offer chanc younger children complet simpl puzzl cardboard spinner piec hold well especi littl one chew said kid realli play alot guess worth money current amazon price realli go wrong
understand hipe got one think best thing sinc slice bread due posit review veri disappoint extrem hard get babi leg kept get stuck took two peopl use get child alon next imposs also seem like squish babi poor thing move arm leg insid infant head pin chest immedi return overpr item sling great
play food love hous great set daughter year get prepar food dinner like mummi chop cut knife heart content worri ani sort injuri think clever food knife cut love great role play share portion food doll babi sister picnic dinner loungeroom floor toy alway play mani differ way wonder food recognit hand eye co ordin
year old cousin want say follow love uch think look cool sister one andsh love much broke half barbi leg kinda jam head much think peopl buy becaus special hope like review
husband first time parent like everyth els lot look would best buy money purchas playscap year old love littl hous compon fort put tarp top much cheaper playhous would cost separ littl older add swing compon enjoy slide climb stake fort dad anyth els assembl problem us someon gave hint use dish liqu around connect slide easier
geni may look littl better champ work lot better use say champ hold odor much better smelli geni cours go smell champ contain better also save us much month becaus use regular bag love middl night dispos diaper one hand instead squish geni go champ happi
purchas hoover floor cleaner long hair pet whenev use clean floor mop bucket felt like leav half hair floor well leav floor wet hurt wood floor use hoover floor cleaner floor look clean realli nice job pick hair floor hous smell much better would definit recommend product
belong game collect play forev fun nice touch
figur go pump bottl feed husband went found great steril onli bottl pacifi pump equip think probabl use plastic toy well time come within minut bottl cool great need soon possibl would make awesom shower gift
got one gift friend child impress get one son love music play like fact set teach number shape son love watch light
tri use boppi nurs cushion toy babi month old nurs cushion firm enough difficult get comfort posit end buy best friend cushion hospit lactat depart work veri well offer good comfort support babi want keep mess remov cushion toy babi slump fall cushion make frustrat unabl get toy boppi onli save grace doe come nice sassi rattl expens bought individu use cushion put babi tummi
husband huge star war fan henc two differ copi trilog seen movi million time decid buy weekend fun though game last long typic trivial pursuit game us still lot fun question rang veri veri veri simpl extrem hard mean watch credit detail know actor play minor charact game lot fun sit back relax bit see much realli know star war univers recommend look serious trivia game look bit fun worth buy
great game whole famili teach kid color along number also teach read card follow instruct best part game anyon winner
toy huge got realli cool bullet ton move part monev strike kind sweet pose eve make scratch definit star fun factor also gave monev star eduact valu go put work cubicl annoy neighbor co worker evil monev voic make machin gun nois woohoo everi time neighbor bug ask think boyfriend cute hold monev say crush boyfiend head like concord grape muaaahahahahaha veri educ inde gave durabl star cuz shower …
hi collect mgs mg stuff everyth figur snake raiden well u snake riaden switch hand take away raiden usp might ruin raiden snake abl carri usp fama best part snake abl hold two gun one time usp one hand
liger bes modl kit ever littl hard build well across worth done agre must modl kit one best thing liger batteri power moter allow move self
purchas pump hope would abl doubl pump dure lunch break work onli two week pump twice dure eight hour period pump quit call compani amp sent entir new pump four week later onli abl singl pump amp call compani sent arm replac anoth four week amp call compani anoth arm replac even though problem pump compani help enough send replac part wish purchas product
kusti clown one best toy ever play ani simpson fan
fan autom batteri oper game admit one worth everi penni son immedi fell love good educ fun keep child challeng
great invest ani parent make year old son love say review took hour assembl cabin quit roomi play phone fold tabl son love assembl worth look son face seen work put fade mind
third braun foil razor also disappoint razor overal quot float cutter quot work poor seem like good idea sinc work like older braun model allow push trimmer cut longer hair befor reach foil problem model cutter safeti guard effect keep hair get cut onli way make work appli lot pressur razor result get skin pinch cut ouch good news select quot foil quot becom regular foil shaver work supris well b…
relax favorit chair let transport beyond space time bliss hand hour blend melodi
nichell cutest mad look veri fluffi dreami next bratz doll fav veri dif barbi nichell perfect long platnuim blond hair amaz dark blue eye look real barbi much prettier buy
babi terribl colicki month old still cri alot everyth els fail ie rock feed swing car ride mobil enertain shut sometim turn back adn still like usual mobil allow cook eat breakfast peac
thought price origin pretti steep use litterbox year well worth price improv qualiti life onli cat yes litterbox jam tend overfil box yes litterbox noisi resolv issu turn box night litterbox get rid odor associ litterbox also cut litter bill one box litter goe long way
bought daughter love unfortun magnet fell holder pretti quick could never find toy becam useless shame made better small improv need design
toy doe take bit practic get use command unlik zing yo yo brother toy stay equal challeng onc figur pattern game
use sever name brand bottl claim reduc gas ifin bought dr brown immedi eat notic differ nt spit much seem comfort sever piec clean put top rack dishwash work like charm forget bottl realli work
bought mum valentin day love bath salt veri fragrant one use much time crock love chip easili care handl would recommend ani occas birthday valentin day mother day way say quot love quot
got liger zero coupl day ago rock know price high worth movabl claw wind spring cockpit open motor jaw chomp action adjust booster batteri powerd walk action soon armor jager snighder favorit panzer come toy veri rare find store buy p liger stabil side veri fragil car
reciev game christma find quit enjoy concept game veri simpl slide box forward back reveal two tile must think word begin first letter end second examplelett lword possibl
disappoint monitor three reason
son fell love big box bright label saw pictur comput look realli cool wait could open play final set batteri sticker push button minut later walk away never return lt sigh sure kid love big bust around thank heaven return polici
racko game peopl object game go racko card rack consecut order accomplish draw discard card turn somebodi goe racko everybodi count mani point get point card rack goe order low high start bottom whoever goe racko get addit point person goe racko ani run card get addit bonus point first person point win racko veri fun involv lot strategi rule simpl enough kid enjoy game well make racko fun game en…
cool toy almost like amus park room track found veri relibl support kind wobli three car scream toy onli took six hour break done fell like creat masterpiec one step closer roller coaster room inde scream serpeant roller coaster one cool toy
look figur make week trip local store alway favorit charact book movi natur would anyth get figur final decid better order afraid would much detail pictur show arriv amaz good detail job look like actor great deal detail put cloth weapon also amaz arrow actual work becaus alot less bulki lurtz bow arrow far favorit action figur hope next movi action figur excel
think backgammon excel game younger kid becaus help count simpl math also great older kid adult becaus great deal strategi tough decis make involv item price set realli beat fold leatherett case stitch point felt play surfac roll cup decent checker tournament player whatev board obvious want someth fun perfect set see mayb coupl problem slot dice bit tight got board inner side got stretch bit put…
love clone trooper design jenga fett least helmet wise think minor fault model jenga fett action figur bought fault noth compar clone trooper person let bit bodi proport action figur found proport helmet slight bigger obvious human eye thought strang look flexibl wise problem although wish abl bend arm elbow joint bodi figur rather skinni thought would similiar mass size jenga fett realli annoy r…
love sterlize make life much easier formula feed month old im wash bottl constant wash least bottl day forget day forget well save great amount time use keep bottl nippl look new like boil thing get cloudi look way bought convent mention feel confid babi bottl thing clean bacteria free even put hard toy pacif everyth savew money haviong buy bottl ect caus cloudi boil bottl even use avent bottl st…
knew want use bottl know much els rememb use bottl brother sister figur stood test time great way tri differ select realli recommend bottl slide side let air everyon see use think great problem babi get much air burp us everi feed month old gotten lot use alreadi
trade one disast anoth start safti st mhz kept beep even plug trade sooth dream monitor could hear anyth except static night projector far wall see top vol control music around veri dipoint experi
son want playset sinc got first figur saw video must say excit play bit disappoint figur say thing hook back pack thought would say phrase normal say backpack also sort pain put togeth align tab pop togeth seem problem fisher price toy assembl alway seem like plastic cheap flimsi onc assembl toy though seem sturdi enough also thirti sticker appli son three veri happi toy play constant rearrang ro…
greatest star war board game ever made non stop action game almost like trade card game without collect card reliv creat epic battl get discourag amazon com lousi pictur game pictur show plastic look color detail board look like map way realli look great detail figur like boba fett darth maul game featur fun strategi challeng hate board game win luck skill game requir skill like yoda fore lift da…
mage knight dungeon interest variat seri think mix classic rol game chess variat recommend old children usual call adolesc teen case husband speed action game
bought game sever year ago father enjoy strategi game like othello score four pent game somewhat similar vein quit easi learn rule layer tricki strategi underneath dad enjoy game sever year much younger sister start beat regular like game mention one perhap abstract cerebr tast whi give onli four star fun tast run game ratchet rate full five star speak direct durabl travel version game version bo…
toy one rarest seri far stand temptat open recommend leav box find great toy buy also yoda dooku rare
alway nervous walker son godpar bought one littl reluct put togeth absolut love sorri get one sooner month stationari exercis begin bore give best two world entertain mobil love becaus give freedom thing time watch thank madrina amp padrino
like game alot veri fun play learn new vocabulari word time play recommend learn game famili game
receiv bottl well avent bottl babi shower gift use interchang ventair reduc air bottl much air bottl ani brand addit problem clean bottl groov littl rais decor bottl littl tini drop milk get trap even hand wash machin wash mold quick grow littl groov avent bottl complet smooth insid veri easi clean
got carrier shower first time use like hard get babi although take littl practic onli one person materi soft comfort strap right place onli drawback top tighten enough keep babi head flop back bend slight week son pound look like might get max size carrier even worth price love product
buy even life depend static click nois come reciev much handl stupid thing even cut number time dure night onli thing good light show even doe justifi cost
cool vehicl movi cool toy upon first glanc detail color abov averag like detail control insid cockpit though know get zam pose correct becaus cramp real thing troubl blow apart crash action basic crash front ship someth solid two panel pop front end crumpl like real crash neat effect accomplish use rubber front end two larg protrus front ship made rubber make look wavi place compar rest plastic s…
bought toy say wow droid rotat stand detect lightsab give beep depend level two level onc pick saber droid track anywher goe onc still posit fire tracer disk almost speed light deflect game work bet make sure back lightsab alway facin droid direct behind lightsab overal awsom game
gate year set kitchen front foyer near stair problem whatsoev assembl easi beat conveni hand free first year clear homework find ideal function solut one smooth motion releas lock step sturdi pedal open door nudg knee wide squar center edg door close lock everytim somewhat forc flick hand foot make carri laundri furnitur babi veri easi also extrem sturdi reposit onc year though need solid wall ar…
truli great toy crazi jedi star war great toy good toy play got noth tire sit around alson good practic basebal veri fast pace
toy best durabl fun easi fli one greatest toy ever realli recommend buy toy radio control airplan break soon wreck reck intrud noth happen
essenti breastfeed item overlook need suppli area struggl week recommend stool get feet ground cover one remov might prefer option wash realli like fabric pattern
love toy leg fall hard build done good toy
realli like activ tabl differ activ choic ad bonus flip side build surfac draw back tabl sturdi littl one tri pull becaus relat light weight leg perment lock fix posit said howev still think tabl far best compet provid kid vari activ realli encourag creativ development growth play
odor free pail smell diaper much open trash hard open filter area fall apart
awesom gift friend power sooth muscl like
bought toy local store lot great buy realli fun collect transform truli love one must ani tran fan
final decid build set durabl famili game one top list even see edit list local store site avail thrill found local store oldest three kid four look forward famili game night kid get older hasbro done fantast job delux edit game clue life yahtze monopoli
found pregnant ran right bought diaper geni howev read onlin review diaper champ seem receiv better review exchang diaper geni diaper champ boy glad special refil buy use plain old gal kitchen bag chang bag easi easi use troubl whatsoev diaper champ smell high recommend product mommi best
product great ani problem odor one hand oper buy ani bag sinc purchas larg roll generic garbag bag five month ago daughter born still half roll bag go friend diaper geni wish diaper champ spend much money bag refil
first ep action figur detail great paint job good realli hard stand best could still one foot air becaus feet wont stay flat ground overal good buy
wast money caus got ta keep buy refil still smell pail keep odor away chang diaper champ use regular shop bag way better
grandson got toy gift first afraid becam bore never realli want anyth choos bee one favorit littl rattl
unbeliev curl daughter hair use curler honest look like gave perm bought set product beacus daughter lot hair onli roller use small piec hair defin use roller hair stay cur day defin unusu wast penni buy item acut cheaper buy amamzon com
christoph lee must reach still kick fine action figur must ani fan man said review action figur line detail short amaz scale
took week find awesom littl droid saw movi delux tatooin r light sound got one anyway paint job best seen far aotc figur usual compar figur time even though next anyway r featur differ sound blink light verrri bright centiped cool buy figur alreadi regret
yr old daughter got today beg awhil love big version love famili sweet street perfect limit place space great road trip alot piec come buy bunch seper piec enjoy nice come one sturdi enough mo old play one best toy right best valu
two week daughter born introduc bottl chose avent system sinc mani mom recommend becaus exclus breastfeed daughter struggl use week start play nippl tri coupl final switch system found success love steril feed drop liner abl pump breastmilk direct bag daughter still like infant nippl almost much breast much happier babi breastfeed mom troubl introduc bottl tri system
daughter month old activ child get toy ever captur attent longer minut tabl accupi today almost hour wonder find great buy pleas veri stabl like mention doe slide bit husband cut mous pad super glu feet problem far best ever spent toy think definit shower item
great deck veri fun educ best card game ever play whi love game magic
bought toy help son relax upset took right becous soft easi hold one thing like best wash dri come look like new even use bleach big plus ani small child toy especi child asthma
son snuggler found get anyth done around hous becaus could never put practic break back front carrier began read sling dr sear book decid order slingeez motherwear catalog thing dr sear babysl least far tell even came quot babywear quot tip dr sear took littl practic got hang babi love favorit quot snuggl hold quot howev abl nurs easili thought would definit take practic wait use kangaroo hold hi…
tri bottl sold store bottl lid actual keep bottl leak cost littl bottl price worth dig diaper bag spilt milk
duaghter love toy love ride onli around neighborhood hous take groceri store ride around littl car fit trunk easili pop handl buy one
start play move magic gather im play mage knight stop play onc start buy figur hard stop well play game fall figur mani buy lolkeep play daniel
daughter got toy christma onli month old needless say realli play howev month year old son fun roll back forth onli complaint toy turn use tend go make jump look around see someon hous fun toy though would recommend anyon
replac older remington one sinc screen worn old one cordless one give close shave old one also use pop beard trimmer pop back
definet overart onli good featur keep smell get right difficult use expens refil realli pain need new littl hand arm go diaper champ much easier use regular garbag bag
action figur mani point articul veri durabl either much fun play overal kind bore
alway fasin yoda strength forc attack clone never fought see fight want get toy yoda fight dooku got yoda excit veri fun durabl come stand make levit mini lightsab cane forc action wrap around hand
got kit fisto along geonosian super battl droid gift card reciev birthday figur pretti cool superb paint job sculpt one aotc jedi figur hold lightsab hand hasbro also veri good job scale figur tall figur unlik padm eacut amidala arena escap figur obi wan kenobi corusc chase figur return due dwarf like appear one thing dislik though right leg plastic left leg rubber bend figur weight one best aotc…
best card game think made better pokemon yu gi ho pokemon joke lol think toy r us sould keep sell stop style
veri fun toy like alot shoot cool missil explod sorta tricki put back togeth u get show u quick bought mine today great toy buy
receiv son first christma friend month littl big mayb fun sit age month began show interest toy trunk month put walker mode note rocket scientist lock correct need pay attent son immedi tri walk wheel need littl roll resist help get away child matter son death grip quick learn balanc pull along item rear peopl fear take eye remov feel save watch kid toy drop let use unsupervis son month start wal…
defin sturdi enough babi pull self offer much stimul babi music sound
shave machin member reflex seri made advent market mistaken ever sinc upgrad basic featur float shave head form delux quadra action delux advantag wet dri befor purchas xl done market survey come conclus upgrad expens necessarili worth higher price tag
purchas game xmas last year wait line minut pay game heard chang saw box similar older version thought chang back ploy fool us buy game know possess milton bradley chang old game gave one thrift store purchas older version ebay worth money revisit classic version older version life tie monopoli favorit game
love boppi pillow invalu first week nurs need pillow much anymor set playgym attach littl girl would cri everi time tri lay though final switch toy came boppi differ one like better constant slide pillow hit head floor also link come gym terribl imposs get toy becaus flexibl like link tri favor buy plain boppi pillow differ playgym carter butterfli gym daughter love know various gym tini love good
liger zero first zoid alway bring liger everywher go even took hum school field trip teacher student said cool liger fav toy cant wait convirs armor come us id advis get liger zero coolest zoid ever even surf internet side right onli problem lz hind leg fall alot besid awsum zoid friend zaber fang liger battl zaber fang aint go battl get schinder unit
simpli put
first warmer son statr drink bottl happi first mani review say switch pain howev keep eye bottl warm pretti quick even still use travel small enough fit suitcas would first choic pick anoth warmer okay need
bought son start learn walk posit use walker stabl hope kept fall thing like wheel stiff roll easili would sit push feet second child buy one look decid mrc
use collect pokemon card year say yu gi oh alot fun entertain pkmn plus onli need buy deck pretti cheap play yu gi oh surpris rais q time play fun play educ definit worth money
love luke whent shop intend buy aotc figur saw luke wow great articul hand stick want cut howev paint rub lightsab also hasbro continu mess thing lightsab attack action work veri well also get way much thought would thought luke great becaus mani accesori blaster holster bacta thing goe hand pole hang coars lightsab finali also look like luke could considerd mericl recomend figur peopl look toy p…
extrem pleas result saw curler love spiral look got mani compliment hair owe conair defenit recomend product famili friend onli drawback complic use first time well worth money
brought pool daughter blast even invit friend summer beach parti would high reccommend pool easi blow good size storag
yugioh card game durabl fun play peopl block play durabl
use tub sinc babi first bath month old still use tub time veri use son also like tub veri much veri comfort tub onli problem face water leak seam care otherwis tub veri comfort
disappoint quot match quot moblil got bed gave bought one son love wish could take us vacat abl take shower entertain minut sometim turn second time still enthral well made flimsi like cheaper plastic mobil well worth money
well shaver great gave clean shave left skin virtual unirit main problem die year half bought batteri would charg work motor work slow imposs shave sinc year warranti box reciept throw damn thing overal great shaver money may die
pick warmer registri receiv shower easi use use smaller amount water smaller amount formula alway check wrist first make sure warm though get hang time parent watch babi husband work bought warmer use hous problem either us recommend buy warmer
husband bought leappad daughter love alreadi know function even befor show learn follow instruct play game good learn tool kid age year old would recommend toy pre school comput laptop children learn read count
boppi part great nurs littl sit bigger gym part total bust babi never even mild interest toy took worth money buy plain boppi interest activ mat
use bottl sinc son born love fact extrem easi clean liner veri conveni get expens would use bottl need make oz formula use powder formula drop liner hold oz water formula add mess formula everywher
dissappoint item expect ani push button featur stick decal pay ship top reg price happi bought grandson car ame last year mani talk featur push button realli durabl pay price without ship order line get pink tri toy r us one pink kept becaus granddaught one would understand take would recommend toy would buy store
anyon play yet suggest veri fun game also use strategi leav parent children grin delight ever doubt skill duelist duel lose one thing
purchas toy quit ago think veri good apart one flaw mask leav tear easili hard get first place still good toy
best board game ever play sweet except took like hour figur play set
purchas toy son befor born start use month age month old kick vigor mani time still work great think veri educ except learn kick touch lay floor play sound light tone music soft ear light color anim sound ador select sever activ turn knob great child parent get frust repet bought piano sever friend thier infant love great entertain child
receiv product present babi shower love work mom life saver quick easi use would recommend everi mom
understand review mine wonder son turn coupl week know would done without newborn would empti onli full would long sausag diaper found hilari near long mayb good wet diaper year old love juic month ago notic littl odor use lysol sinc problem stuck nose bottom took good sniff one thing differ direct though cut plastic liner remov diaper bottom care dump one liner tie knot end even feel good enough…
thought luci done incred lifelik manner look though could come pranc stair sitcom luci collect doll awesom display also children know fun pretend movi star
hey bought dranzer roller attack ilik call beyblad interchang spin gear delux sec dranzer awesom uniqu abil chang battl type endur attack think peopl buy delux blade becaus nee ani tool make much better normal starter believ buy delux one oh yeah nt forget let rip
son almost week old sleep crib sinc week ultim crib sheet wonder keep pee diaper side sleeper would end soak one side along blanket swaddl crib sheet conveni un snap ultim crib sheet throw wash clean beauti usual let air dri instead put dryer case snap back bought two interchang good purchas
great mobil month old love music love motion alway hear quot talk quot move anim realli love prepar lot batteri mean lot yes motor loud love much seem mind squeek wonder wd would work
bought year old daughter realli like doll soft bodi dress bright cloth easi use year old think great doll recommend one
big dissapoint toy purchas back mid june first launch end day fun mild crash broke propel call spinmast toy hope get replac propel onli find replac part avail instruct exchang plane purchas onli dissapoint first launch second plane also end broken propel spinmast notifi time promis send bodi plane includ propel told would swap insid item backord date receiv total wast time
saw good review product sure husband put togeth easi veri happi gate foot peddl great hold sleep babi one awak move arm might wake
wast money sound like cd play insid tin pleas save money buy regist normal desktop cd player remot control turn door babi asleep
esta es la mejor afeitadora electrica que norelco tien en el mercado su display indica todo lo que se debe conoc la afeitada es rapida se recarga rapidament yo usado braun remington panason pero esta tien punto de comparaci oacut n hay que tenerla para saber
mix feel worth diaper geni spent ton money refil sinc son born month ago time pretti much worthless toddler diaper far stinki even special toddler liner empti everi day still smell open much easier bag poopi diaper seper scent sack done thought handi gadget first realli wast money buy liner
son love toy bar stroller onli problem paint chip know kid like put everyth mouth one day notic piec paint son face notic gotten toy bar disappoint throw away soon felt price durabl onli last two month
imagin whole armi jango fett good figur come lot accessori realli posabl tripod cannon fun blaster rifl cool pose figur even come rock suppos stand sort cant et stand half second onli drawback though overal gnar figur
summer approach thought buy pool fill mani activ would fun two boy veri happi state box came drain bottom get rid ot water much dismay fun day pool drain let water pool storag room sea spider web
got gift love experi water tempatur first use regular milk wast formula like compact size move bathroom nurseri put bottl avent heat chang diaper finish time use black marker mark fill line seen easili feed biggest downfal wait minut reheat price well worth
bey ultim one watch show would know driger blade ray hold
love bottl daughter done great problem go bottl breast like top wider abl put powder formula without mess
mother purchas car month old daughter littl girl love prop arm side like realli big also realli easi load car mom camaro problem fit back car becaus handl remov onli suggest car need differ wheel live countri road wheel soooo noisi hear car come also need remov floor board littl one drive themselv later
gate given mother law gate fine problem onli reason star rate older son went jump caught top foot broke wooden frame surpriz broke easili intend purchas anoth strict forbid jump
admit skeptic everyon said babi bjorn carrier get thought pretti much new hip thing went babi r us babi friend help tri mani could far easiest comfort carrier tri love babi seem love also mention babi pretti larg design carrier support well doe caus pain neck back worth
hand pump realli work hand veri frustrat pump hand caus let difficult
bought product base review glad tell smell empti everi day easi dirti diaper smell hous mind buy refil mean keep hous odor free
overal great toy real problem toy exept wing come time top littl crook also top ware quick quit durabl like cockpit pretti cool like extra seat color neat figur great toy
toy great let face leav toy crib son woken roll ontop love toy first thing hear morn befor talk step love play ani mode onli thing top move base definet keeper one three toy kept crib
babi love mobil truli one favorit time day put crib quot activ quot time mobil move shape swirl spiral spin anim keep coo laugh outloud classic music great even better play min love music box detatch mobil one still use music babi outgrow mobil howev frustrat experi qualiti save receipt becaus take mine back three time first time arm latch hold support second time squeak loud drown music third ti…
love strategi game must love stratego strategi prepar battl field armi bomb flag game start strateg attack defend retreat chess veri classic game love veri classic chess game earli age stratego game th centuri profession chess player becom profession stratego player well play game smart challeng player time life
like love collect star war item hole wall shelf full ad true fun dont kid injoy good toy jus wood love say thank
game great fun play howev onc get vote island anyth final tribal council guest need someth time best play maximum number peopl possibl ever seen tv show know brain teaser pictionari element game fun get vote player game get small dri wipe card secret write want vote island cool game board sure ignit lot convers fun see stand til end lot fun friend famili battl til end got kick
bought year old realli love play get bore quick rather walk around littl peopl mouth think get older great learn tool zoo precious
decid wors click nois fact turn could hear thing wish ii read review befor regist monitor return sound light monitor much better product iron manufactur
knew need steril thing least begin watch sister law labor boil everyth glad bought steril steril everyth avent item quick simpl
use long hair hair natur cur tend explod iron kept hair straight even raini day rare use wavi shape plate wuffl style sometim fun
bed relat easi put togeth onc realiz direct need simpli go trash absolut help also pre cut hole thing even fit togeth well without lot manuev qualiti bed guess money got paid defin qualiti bed slight expens model look store qualiti wood great finish wood horribl also seem plaster someth stuck wood various area figur remov look okay distanc onc get right look veri poor qualiti onc get pass look th…
also purchas camera daughter last christma excit use three time project
wast time money product everytim play cd display error messag doe play cd keep clean laser len work almost adult proof open cd door open onli quarter way bare hear anyth volum turn way best bet buy small cd player price get money
wife found tub hard work minim support son look extrem uncomfort tub would recommend
thees diaper linner best seen use also anoth cloth diaper system kooshi although prefer kooshi liner suitabl infant toddler diaper system save money liner two make cloth diaper absorb use cloth diaper dure night nap system still quit small becaus liner veri thin import reduc wast save planet diaper user
daughter receiv danc maker th birthday wait parti end could play sister age overnight guest onli danc minut brought show one mat rip center control panel extrem dissappoint durabl product want return store purchas someth durabl daughter realli like use duct tape hold mat control panel
despit rate product absolut love mine quiet lullay play babi love fall asleep perfect crib
use get plantar wart everi onc back childhood teenag day thank outbreak expos three treatment method compound w one hate use stuff rate bit higher get stuck right arch big needl anesthet numb feel laser burn wart away pain treatment none less activ ingredi power acid least laser burn took care problem less half hour stuff hafta appli wart twice day week took week advic
mani problem monitor howev return becaus daughter love lightshow much static husband decid certain plug cell phone charger would make monitor quot click quot static far bulb thought thing husband mr fix took monitor apart found need push back back mean get bulb work move angl light push back come back know seem like alot work best advic buy monitor get child attach caus stuck good luck
steril best use everyday hold bottl part medela breast pump would lost without easi use hold anyth
final ran across one wal mart night found mer man luck anyway figur ident regular battl sound man variant gold armor rather silver chain fall across chest silver instead gold coolest thing figur includ anoth episod classic tv show dragon invas weapon includ ident battl sound would nice touch one said differ phrase huge deal kid probabl care version adult collector nice
bought extra diaper champ becaus soon diaper want empti trash onc twice top dure week figur geni would smell could put poopi diaper wet one champ stick champ odor inbetween chang less odor take trash reason rate product poor read direct use explain peopl use nurseri stink everi time put diaper champ onli stink chang alway wrap diaper tight take hand put one hand babi use one toss diaper champ use…
tri see ball disappear inquisit month old proceed put entir arm center hole toy arm becam firm lodg stuck right shoulder pierc scream poor littl thing abl tear entir toy apart seem etern came onli bruis realli happen first place onli toy danger realli never captur daughter interest initi fun hear music favor wast money
think toy veri fun think could educ see would durabl look littl piec
previous version warmer absolut love defin use next child avent wonder
zoid big sould proboli advanc zoid buider age
bought gate two extens kit use wide space extens kit break small piec first day fell foot broke sever piec put back babi stood held onto gate broke sever piec fell top return next day
jango fett awesom come two blaster flame projectil pull back fire leg also bendabl put ani battl posit jet pack remov surpris head come creat scene mace windu cut head toy coolest
love toy come remov mask detail costum complet spider insignia front back also super poseasbl poseabl neck shoulder elbow wrist finger yeah finger waist hip knee ankl bad poseabl make cheap rubber mask collector leav box think play like know everyon want appli clear household adhes seam wherev rip hold onc mask touch actual toy pretti durabl gave three cheesi mask kind took away fun gave four kno…
blade rock cut trought thick piec cardboard mean one one comput game come broke box cut trought right built u want perfect blade put attack ring dragoon storm base spin gear weight disk look stat poster look told u make ultim beyblad beat friend bakushin oh sister dranzer everytim fought unbeat
excit find product tout pregnant friend bad short daughter born found contrapt stink nurseri veri surpris see ani posit review
beyblad one point noth saw ok show stupid decid get blade cousin stadium love still find show stupid overal reali cool
first time expect mother like excit mom read pretti much review everi item need regist buy babi howev help hint give come half alreadi son use wipe warmer said wipe warmer heat bottom heat wipe wast money becaus time get bottom wipe dri continu reheat basic lose moistur defeat purpos wipe first place end throw bunch without benefit use first opt go one becaus seem smaller conveni travel fair amou…
receiv shower bonus keep one babi room one den smell near bag chang everi coupl day prefer becaus want dirti diaper sit pail extend period time even use dispos scoopabl kitti litter worri buy special bag plus well
son born week earli result use breastpump time day could breastfe consid someth expert ador handpump nervous give hospit grade rental onc home breasfeed exclus pump realli amaz use least onc day dad feed veri effici first handpump left tear swear pump work almost well hospit littl hand workout boot
write review prais first leap pad product book given son christma gift last year bare right away son figur use pen press go button start new activ mos later product still big hit son use everyday alreadi know abc color shape current work phonic wonder see littl face light realiz gotten answer correct love product soo much current look new book avail wait child readi next leap pad level product we…
mini con pack realli cool come high wire bmx bike grindor motor skateboard sureshock bright orang scooter three realli easi transform becaus simplic educ valu low howev addit abl connect larger armada figur combin one anoth form five inch high robot call perceptor also realli easi assembl mini con would high recommend three
great game new excit look
bought month old son began sit enjoy ever sinc love take lid put back love activi drop one piec hand see great purchas continu use learn shape number
categori front backpack style carrier best decid kind carrier best well may fall short go becaus tri friend love felt like much pressur back could hand free without worri bad thing whole style carrier babi close detach time must feel like kind contrapt hang sling adjust ring form maya wrap good mani pressur point find adust time tri backpack look odd heavi expens anyway ani mom look good carrier …
son complet breast fed time start tri bottl tri avent dr brown playtex nurser even gerber contour bottl onli one play easili get mouth way around nippl get good seal agre stage one nippl littl slow stage fast modifi nippl flow littl faster also newer version much easier take vent bottom ani clog problem separ everytim clean bottl onli thing bad difficult warm unless use crock water becaus bottom …
essenti job call littl old style cut past cut finger deadlin frequent work exacto blade like especi becaus flexibl fabric much comfort old plastici feel origin band aid
assum would buy diaper geni purchas diaper pail discourag buy refil week look even work contrapt found champ excit unsur would realli job well live name bless sinc day brought babi home champ easi use empti quick drop flip make diaper seem disapear forev well almost odor escap empt diaper champ gone second tie trash bag second odor well worth avoid hassel hidden cost geni love glad read review be…
one best product cut fresh fruit stick coupl piec give son mos would keep distract would give high chair could get lot done around kitchen suck comfort knew could turn back choke anoth thing stick ice cube love veri messi clean definit reccommend product
high reccommend bottl babi least bit fussi price avent bottl found son spit much less milk bottl general happi babi pain clean use dishwash buy one littl dishwash basket throw part would suggest buy bottl think need onli bought oz bottl end either run dishwash twice day wash bottl day long oz bottl work perfect also fill bottl past line leak final warm bottl part need unscrew lid first avoid bubb…
read negat reveiw door come start order tape record grandchildren problem door play clear impress great buy
took forev express milk loud tri express babi sleep forget also forget watch tv express milk becaus hear mani part buy origin pump work suction second pump work infant day pump
son got toy month old onli repeat tip loud fail show ani interest would recommend toy anyon find hard believ award obvious peopl rate never actual bought child care consid gift pleas find someth els high recommend fisher price crawl cruis playground son still play month believ toy like would place market
bought remington hs amazon partial becaus one custom review amazon product said timer one got doe timer bit chagrin discov check undersid product model number hs hs though ship hs box one review indic also get timer hs pictur remington websit howev doe timer someth screwi clear would buy product timer import though suppos could alway buy plug timer like use lamp want also product receiv metal tub…
daughter gift birthday last year thought would nice get besid price right becaus local toy store sell imagin save save thank lot amazon
would recommend game anyon everyon fellow gamer spent countless hour set tournament team excit never stop matter long play longest entir week
combin fasa battletech battleforc best exampl use dial track combat stat appear speed game reduc bookkeep mini well construct paint major mech initi releas new battletech fan becaus worker mech case modifi combat collect older ral parth mini larger number infantri armor game also good bring number mech back scope combat arm hope expans cover tradit mech battletech univers
magic gather odyssey deck great work well compat strategi general magic great game unlik mani card game harri potter pokemon endless amount card million thing want learn kid want parent let learn play complex fun game magic simpl major peopl play magic veri smart must think nick time becaus take thing back got focus determin find strategi conquer magic got prepar invest time money heart great gam…
fan transform optimus prime specif great toy surpris featur semi trailer motor chang automat base cab chang robot leg cab transform top half giant super robot mode optimus cab great trailer base fun tini car mini con sparkplug veri nice super robot form combin cab trailer weakest form even look tall impress toy complex one beast machin robot disguis make durabl less frustrat kid play hard toy fav…
hear right beyblad read one review said driger spark night know becaus didnt get mine yet get right one bought want know also amazon com read dont get right one fault titl say driger driger go realli disappoint right one p gave five star driger
month old daughter like day one morn put bananna spent minut gnaw delight usual keep high chair use feeder sinc caus big time mess often need bath long veri nervous first time mom heard one mani horror stori teeth biscuit want limit pure babi food feel like product good time befor start give cook chop veggi etc self feed long master art open mouth anticip food product also give littl one safe nut…
yugi starter deck awsom suck isnt true deck onli show plus whole lot mixin duelist pretti good deck buy dont know buy recomend yugi kaiba deck p exodia deck blue eye
ok let see open optimus prime look posit negat right away posit optimus prime huge come biggest box seen great look semi truck first transform regular robot battl station cool figur first featur move mouth plate even though incarn transform cartoon dosent move figur veri close idea origin optimus prime smoke stack becom gun innov idea base transform fun watch veri function great deal room lot min…
know stuff reach way gray matter pull know celebr coupl name daughter scout charact quot kill mockingbird quot incorrect spell word quot potato quot like dan quayl categori movi tv music book pop pourri shout like bad first grader want first answer question one categori come random like spinner fun plastic peg card one wipe scorecard crayon realli funni instruct booklet tv shape gamebox also quit…
use diaper geni first child got tire buy refil difficult chang love diaper champ use kitchen garbag bag huge plus easi chang give babi gift babi onli month old seem keep odor great far bewar put soil pull system friend onc mess howev take champ apart clean overal great product
bought toy yr old last yr x mas lot fun far still almost yr later run paper yet sound veri clear get littl bore sinc know abc altogeth good buy
game hour fun kid age enjoy play silli pin enjoy becaus help color eye hand coordin count enjoy toss ball knock pin hear pin respond littl noisi time well worth smile laugh
heard dragoon storm could friend quran thik dragoon storm must victori dace littl earli beyblad could mop floor get dragoon storm master way tyso beblad way good beginn beyblad get
daughter love kitti perfect get differ color bag kitti litter sand chang box cat care essenti like brush bowl bottl mous toy sand littl messi watch open bag even get small replica fresh step litter bag realli cute
watch month old son stand bigger hoop throw ball never chanc make basket purchas set absolut love actual toss ball hoop giggl run get ball durabl great hoop problem make sure snap place sturdi tip problem fill base insturct great hand eye coordin older children get kick play basketbal babi brother high recommend product
nine month old daughter love toy bought kitchen becaus play larger play kitchen sitter time room larger version small apart overal good invest play frequent although discov fun block stove yet doe enjoy open close door wish littl tike would find way keep turn easili though possibl way brace kitchen wall alreadi turn sever time tri pull none issu review state sound fine loud enough someon play kit…
husband heard good thing gate decid use littl one arriv bought month pg set could restrict dog big yellow lab certain area hous separ dog kid friend come gate veri easi instal except circumst bottom doorway baseboard mold made open less quot top gate space quot top gate requir extens panel bottom onc figur deal easi love adjust top amp bottom pressur mount separ account baseboard crank pretti tig…
new nerf thing shoot feet ball blaster alot easier shoot bit harder reload though
time saver snap swap babi leak drool great littl boy
use sonicar toothbrush coupl year great give feel clean mouth get anywher els fact fee teeth clean profession way onli drawback suggest fact batteri replac mean purchas anoth one current one goe realli complain becaus dentist visit great sinc use bridg never given ani problem high recommend item
sever year disappoint hype poor qualiti ricketi difficult assembl barbi toy gazillion miniscul part almost given refus daughter request anoth sinc onli thing realli realli want christma cave like cheap suit expect worst veri reliev quit pleasant surpris electron toy actual live hype fun daughter play hour even older friend cool play barbi like toy year still play everi feel like got money worth t…
zoid th zoid built like one zoid beaten everi zoid almost sister zoid broke wonder get ani zoid ani
shop new grandson beauti basket immedi took eye purchas continu shop fill lst teddi bear item look could onli see newborn nestl amongst eyelet opportun futur use basket serv miniatur bassinett visit later may util hold special toy book keepsak outgrow see util number way plant flower book even mayb cat
year old love buzz lightyear know like buzz goe infin beyond high altiitud held veri well wing pop easi pop back well voic sound like movi rocket launcher work veri well make explos sound launch son put start role play buzz usual evil empor zurg definit go buy woodi also
co work overheard one day say love go wed recept chicken danc shop daughter one year birthday gift came across elmo imagin supris help daughter open gift saw elmo sing amp chicken danc first thing daughter doe get home sitter get elmo toy box danc along mom doe must item
blade built one thing endur first got blade thourt would good endur rong veri rong great endur driger f dranzer gazzli dragoon fighter master draciel draceil beat minut averag endur sec ten time spin trick learn last sec leader shadow cat blade easi master alway win endur attack good defens great endur rock brilliant blade beggin expert alik
unfortun seem talent produc plaqu find oral b life saver endur endless scrape go semi annual dental check becaus regular use product great reduc amount plaqu teeth thank oral b
bought barbi gift year old met expect want someth could tie book love bookstor book
husband use everi ounc self restraint throw thing wall bring son work mani water combin tri alway heat water boil take long enough get stuck wait cool
seven year old four year old enjoy toy seven year old enjoy interact game word descript four year old enjoy listen stori varieti interact book wonder manag find sale even better leap pad perfect altern comput less mobil hard eye
got discoveri ball son almost month old immediat start play littl concern might abl spin becaus felt heavi box start spin soon sat front love scoot roll across floor took base start scoot alreadi tell get alot use toy like music play low set seem loud enough definit get toy child grow
daughter start pull month got toy soon within age rang love ricketi whoever decid thing stabl enough babi pull nut whenev play sit opposit side hold flip even hold base central tower bend much wari pull way usual pull onto knee els pull piec furnitur quot cruis quot toy alreadi steadi stand posit said befor love
toy great would recomend ani dragonbal z majin buu saga fan collect fulli articul detail great
realli great product way creat bath much better jet spas conair make onli thing angri type box read heat water higher temperatur maintain water tempuratur read pamphlet find choos heat set found inform doe maintain water temperatur nevertheless best home spa equip come across price great unit store easili mat comfi expect
want shave shave close enough doe decent trim beard mustash though littl set hair clipper doe good job
game think game taret toward pre adult adult get game would good get protect card get damag game fun great also fun trade get stronger card
bought daughter birthday cat doe pretti good head turn hiss time even one touch daughter got tire hiss pet decid want take back get someth els pretti loud motor defin would recommend one wast money product
realli concern buy pump becaus alway heard worth money unless buy expens one plan pump coupl time per week want spend fortun time want wast even littl money one work decid one becaus heard medela good brand lowest model could get electr batteri oper level veri happi pump problem person pump mechan work great get oz bottl minut onli reason gave star instead becaus littl noisi also onli pump ever u…
month old love watch mobil give husband least minut get thing done entertain also easi detach mobil part keep music part attach crib becom littl overstimul batteri last quit mayb chang everi week
bought year old daughter enjoy play everyday figur get barbi stand take pictur also realli doe enjoy toy keep good work mattel
wow wow wow say wow yet receiv item allreadi leav comment fun five star cours think love littl peopl much year old son educ valu better way teach toddler true mean christma cute littl charact relat durabilati guarnte purchas year ago son chew everyth insight would made quit teeter tough littl plastic piec say order mani niec nephew friend children
fun play stimul imagin promot posit action thought youngster good therapi
kit fisto simpli coolest star war charact date kind boba fett prequel trilog ani line everyon love anyway onli side figur next imposs get autograph sinc person play kit fisto movi random secur guard
bought daughter onli week old start lay back underneath hang anim love almost mos old abl kick anim bat hand mani pictur lay playmat big smile face music light nice particular like look mirror make mat veri nice buy addit hang toy chang thing around babi get bore high recommend
game fun hour get bore though alot friend hous good game
fun collect play card like dark magit
bear big blue hous alway favorit hous first leappad book bought son leap frog spent mani happi play hour alreadi know stori memori enjoy play veri simpl game tutter mous recommend ani bear fan
time halloween grew whole armi master univers watch cartoon everi afternoon love skeletor alway favorit come new cartoon toy line seen cartoon saw toy store peopl say beat origin time true one big except love show much well written origin skeletor final trueli evil fear toy defin anoth improv look skeletor skull face creepi detail excel head bodi size right one problem origin use mold almost ever…
brought niec th birthday love older shildren parti dor teach word english spanish soon child bilingu also would recommend everyon
veri cute come lot littl piec accessori hous open one side awar close store piec howev cute place ham ham sit sideway even littl girl squeal oh cute guess say onli came hamtaro extra ham ham bought pretti cheapli tru got ham ham altogeth head birthday money buy ham ham mention cute
got driger f birthday day battl chop beyblad attack ring sever kid beyblad neighborhood
rate product star one item find self pleas perform everi way consid review seem quot rave quot find hard imagin seem discontinu purchas least give gift friend famili look anoth travel find anywher medium length hair dryer styler job purchas revlon thermalair hot air styler good veri disatisfi could possibl call better product anyon know might get one pleas help
veri unimpress qualiti chair spent much cheap plastic would recommend babi trend highchair cheaper way better qualiti one go back
well dosent realli work becaus dosent enchant hear say tini bit sort work fun hear price realli worth
bought last year year old niec love saw problem wing fall also buy bargain price paid full price went sever store final get bought one today year old christma alway hot toy get
use blow dri metal eyelash curler bought one save time turn way heat mechan take forev heat better use non heat one week daili use heat mechan stop work continu use anyway manual heat curler week plastic top curler split two
game teach children insult fun accept
knew game friend hous love even alreadi time bought sever went back visit famili love told mom would give brother st grad boy set told like sinc like brain game love soon sister explain rule enjoy littl one almost month old like anim love put anim board one one kind learn size arrang place onli
game wast time made sens music bus kept play wheel bus song receiv gift would return prompt
purchas elmo two half year old son absolut love older children even quot caught quot play extend period time chicken danc elmo lot fun whole famili high recommend
babi due ani day bought bottl becaus heard great wonder prepar wash bottl nippl get readi babi opportun realli read warm direct would clear nightmar bottl go bottl warmer microwav submerg boil water guess formula must warm befor go bottl realli sure obvious go first time mom realli disappoint purchas hope go labor run around shop bottl warm
keep hous year old even cat play abl cook clean kitchen play
one month love hate relationship like box clean automat end work worth litter get everywher becaus cover form tight seal like hood box also get stuck crack groov box cat dig hole befor go littermaid allow much litter end go plastic scratch afterward ltter end stick bottom box rake get end scoop everyday manual anyway hope somebodi els come better design becaus would pay better box
day use product could alreadi see differ dark spot face prior breakout treatment top layer dark spot peel away similar glycol acid peel start fade veri impress product irrat super sensit skin understand complain smell pleasant smell bare percept find best way use appli peel befor shower leav shower save time
much cuter shape sorter avail also may fun alway coax kid play appeal like choic nine shape good way child learn shape good featur lid snap shut mean piec dont get lost toy box littl one need help open though
folk read lousi review decid need find bought game night guess found wast money fun yet challeng trip memori lane year old like thought would question imposs get answer took fun right commerci advertis game veri mislead instead show pictur michael jordan clara peller show wall street journal newsweek magazin fact game ideal someth spend ani time watch tv listen music grow instead glu cnn
daughter love play game got last year christma year later still like fast simpl game teach kid count well use fine motor skill one game everyon toy closet room shelf
high anticip th anniversari r companion piec silver darth vader one sought action figur season fortun rumor hasbro product run item near five time scoop nice detail version r realli work well packag could mingl droid diorama fit right person think look like someth see imperi instal mayb cloner kamino okay princess two may silver droid well lt g standard articul cours veri veri shini cool blue hig…
onli reason could get anyth done onc got home daughter alway want held onc would lay especi mirror mesmer high recommend buy extra set toy also even though older play much still love take toy play alon
bought battl castl son th birthday husband thought old turn veri favorit gift time spent one toy build differ version castl even begun draw instruct creation right level difficulti construct easi hard wish found sooner becaus know would love younger also
would definit recommend product anyon tire fight convent crib sheet befor sheet would liter remov crib matress chang sheet snap ultim crib sheet sweat top soft like cotton sheet bottom waterproof decor sheet remain dri underneath shrink tad wash elast strap still work fine one elast strap come sew back conveni far outweigh littl incid littl less expens would mani
bought mobil month old enjoy color rotat star yellow globe middl doe realli give much light remot veri help especi want go room press button distanc overal price product veri satisfactori
gate wonder veri sturdi safe feel like watch littl one close near stair instal bit overwhelm found use stencil instal one side time measur make alot easier would buy anoth one need worth money get pay
sonicar two year sudden stop work contact sonicar compani find could get fix happend warrenti sonicar onli two year solut purchas new unit cost sonicar replac brush worth purchas product everi two year bewar
trigger st breyer boy handsom georgious also come great video golden stallion trigger junior also introduc realli good
almost abt finish transact buy luckili saw negat feedback post someon els websit decid buy thank lot man
onli thing got right product color daughter receiv b day gift tell would return heart beat could receipt taken box onli good thing daughter said like car pink daughter turn way slow would rather push across room wast time drive slow car along steer problem car make imposs cross small room less minut say bore give star fun educ defin star becaus anyth confus go revers turn one direct onli know dur…
month old son love toy first figur young enjoy tri get piec take also like hold circl center hole clap togeth piec even hold teeth paint stay bite wood etc
great card set beginn come dark magician chang heart trap hole great magic card sometim confus page rule book perfect yugi kaiba starter deck yugi deck littl power kaiba deck best card blue eye white dragon yugi deck lot great card like dragon captur jar need buy booster pack strenthen deck good start
toy realli cute pretend play act show someth howev definit requir supplement rest playset plus two room hideaway sinc purchas hous addit set bijou bedroom hamtaro hideaway veri veri cute fun also sinc kid anymor actual keep track numer littl piec think good kid lose everi littl bit piec old enjoy someth cute
actual bought daughter month befor born glad love go sleep pooh piglet onli complaint would make bit loud first becaus light sound get softer time new music segment start think volum knob work well make sure far enough away head becaus voicebox veri hard pillow pad also need care hit littl head daughter month love turn play cours doe drive mommi batti think great toy overal
cloth diaper son diaper champ great unlik lt diaper pail gt sausag chain champ hold cloth diaper smell nice easi retriev recommend anyon cds
think toy would fabul except one fall search bilingu one everi leap frog find state english onli cover toy great children whi bilingu year old daughter french emmers want purchas french english learn toy xmas feel abit discourag item im wrong sell french book use pleas ani feed back would great appreci thank
st tip put littl water ure beystadium u launch beyblad goe water stop quick coupl launch b b get use water endur rise dri water nd tip stadium lift shake rise draciel control rd tip anoth control tip put polish stadium rub around launch coupl launch control rise last tip incres defenc start launch draciel stadium drop item onto top bb start light thing rase weight object hope help better beyblad …
origin gave product star review forc edit review month use find major problem item veri messi diaper tight bundl without mess mess get modul dump diaper stink outsid diaper pail use pail cloth dispos diaper dure differ time period first month work great opinion although hold near mani cloth diaper occasion need help get pail howev onc babi grew next size cloth diaper imposs use champ understand p…
veri fun play learn
kai blade rock beat master dranzer master driciel spin dragoon made jump sofa wallrid door bouhc sofa sky watch beyblad see kai see best blader get blade
brother receiv toy christma mayb year ago still work big kid littl one year ago still get go grandma hous blast year grandma mother want buy toy great grandkid
optimus prime rule transform worl trailer transform automat transform base station transform right arm truck trailer transform leg transform torso also rca tv might turn becaus infrar make trailer transform
origin littl hesit buy game becaus go new technolog becaus often doe work right also thought comput game first saw particular interest hang home offic play game figur play live room around tv decid give tri glad game lot fun technolog easi use menus tell exact onli button realli need use remot play arrow button
got book yo son love minut took time stop work wire connect pen fray quick point pen kept fall wire connect without work leap frog basic told luck expens paperweight veri quick book themselv poor made spiral bind thin page work well page tear easili cartridg fall get lost way easili good concept lousi item
daughter love play doll age month soft enough even veri young babi larg enough realist enough face keep older daughter interest dolli white throw machin littl oxyclean come perfect everi time love outfit perman attach solv nake babi problem seem everi doll almost three year doll go strong convert coroll brand detail qualiti workmanship fun
bought game almost year old grow surpris caught nuanc game thorough enjoy send game piec back start game teach lose grace piec sent back also teach art reveng game definit favorit famili game night
use corner guard babyproof home grandchildren work great howev probabl alreadi read self adhes tape come product doe stick veri well went homedepot purchas heavey duti velcro tab replac adhes tape heavi duti velcro corner stay place like like charm kid height run corner granit kitchen island sure place inexpens corner guard save mani emerg room visit hope help
got diaper geni shower gift six month ago friend tell junk want tri see right found veri difficult use refil hard put friend tell diaper champ thing rock easi use especi midnight chang lid open push diaper far twist top ring mani time close put diaper hole pull push handl done wan na talk smell doe great keep smell onli time smell anyth chang bag find work put stick um air freshen insid pail thin…
husband start give babi bottl pump breastmilk onc twice day babi week old took quit trial determin right amount water oz milk mani middl night feed bottl becam overh wait cool seem right amount water fair inconsist exact amount would perfect one time much next realli frustrat steam heat method doe work realli fast though howev water bath type warmer work faster definit prefer one sinc hold water …
play mat incred mani great color textur keep son entertain quit toy made great impress friend one get gym gift ani expect friend hesit
toy great far awesom toy seen hsbro besid yoda toy awesom awesom play also lightsab fit hand nice also work great bespin duel vader anoth cool toy nuff said toy awwwwesom
got game child veri big wizard oz fan saw box want right away look like old enough play kid count yellow brick card move space teach count veri happi still play year later durabl board game piec cardboard tape stabil
think game frustrat hard version much easier enjoy commerici make think question sheep kato kalin rocket scienc probalbi sell mine
two year old got christma last year onli one walk sinc month given hour hour entertain insid put dolli seat stuff cart toy book mani thing onli think kitchen yet food shop take outsid take babi walk put rock everyth want take outsid goe high reccommend
bought gc month ago wresthlemania supersmash brother mele bomb first thougt corney bought memo card hottnot onli doe hot game graphic unbeliev bad thing ani game brock lesnar rey buy espeiali sarter pack buck
think pack street team veri nice toy think person like transform get toy think much toy veri good toy becaus veri much fun cool even dont transform armada stuff well worth money might want care sk board back clip perceptor middl may break transformeri shi yea
great toy kid teenag snowcon maker make great christma gift everyon list
yr old got toy b day stay togeth veri good almost imposs get beast notch danc bell get toy sale must
purchas toy god child smitten think play ador sound push nose bark crinkl ear love perfect fit turn year old read previous review littl worri may young crazi carri everywher tell nice doggi mayb even come handi get real dog needless say hard leav without
want get globe husband yes thought thought advanc year old much enjoy leap pad toy even call lucki let play
hot shot one fun toy ever playedwith vehicl mode veri fun durabl youattach engin hood two drive claw willflip hot shot minicon jolt helicoptercan attach back give propel tra nsformat robot mode realli simpl fun ifjolt combin give hot shot cannonthat fire missil high recommend hot shot toanyon like transform ani kid transform rule
child cerebr palsi love toy much bought two past problem easili caus ruin pen bite tip without magic pen toy useless complain leap frog twice told could buy replac pen order pen onc could keep happi toy leap frog fail send us even one replac pen two unit pen shame sturdi pen design kid like mine also think page book way flimsi even slight fold crumpl thing work toy enjoy
bought diaper pail becaus good onlin rate fact worri special refil standard garbag bag well happi son turn month old start eat solid whew veri stinki diaper pail doe contain odor even tri scent garbag bag stickup buy diaper geni
work ani fireplac except brick stone fireplac aw worst return say box onli work brick assum sinc brick fireplac
toy must continulli put back togeth everi minut someth alway come apart wether meant never last sec real pain veri noisi boot lead believ could veri disappoint took back heck sometim worth time troubl especi box thrown away go gift santa gift alway tree christma morn wait children guess hold box year find place
game brought laughter fun express small space share game mani friend themselv one warn though
use norelco razor decad troubl last one becaus shave veri close bought one actual doe good job get day mid afternoon feel like razor cut instead shaver cut howev gave becaus roll veri easili shelf medicin chest becaus use extern transform recharg instead plain cord like mani earlier model also thought one store nice rubberi feel made easier hold glossi plastic instead
bought mobil becaus remot right angl remot work babi room also volum control would nice seem littl loud like fact three differ sound mode like two differ side toy arm guess price wish remot work better next time purchas differ one
toy best item twin could put one nurs know educ fun make sure buy extra set ring rattl small stuf toy loop mean attach rotat toy keep babi interest incred durabl use crawl tunnel babi older crawl drape crib blanket top well supervis cours got anoth month use
monitor sensit hear babi wake befor cri actual work well hear move around crib ani problem static either even though monitor floor bed wall recomend monitor anyon way even brought neighbor hous could listen wake mow yard rang great
blade bomb whup metal draciel adranz like peic paper beat everyon school becam best blader get let rippppp tip put dragoon fighter weight disk endurancewil increas
newest expans yugioh card game full great power card easli best expans far yugioh card game
got leappad pink novemb th love quantum pad book system age recommend age pen leappad pink origin leappad bigger easier hold wire pliabl think realli matter sampler book want color style want platform becaus leappad book except st leappad book compat leappad system except st leappad think quantum pad nice though hope get leappad pro christma cool leappad quantum pad seem durabl think befor buy sy…
diaper champ littl year love better environ dispos diaper system realli smell high recommend drawback
first purchas toy becaus color cute becaus sale half price took child first birthday parti child mountain gift kept grab noodl bug tri play packag parent kept tri show toy refus thing carri noodl bug around still box mom told favorit toy two month ago grandson first birthday came along base previous experi bought noodl bug sure enough immedi began play got angri daddi took toy away long enough ge…
see hoover floor mate tv read review broke bought one hous textur tile would first bring vacuum either use steam cleaner swiffer wet jet veri time consum process long someth dog cat constant run bring sand leav cleaner snap put togeth took minut let tell vacuum dirt debri floor joy drag sever item clean floor vacuum wet scrub water filthi realli know floor clean clean machin afterward also breez …
save money buy differ game alway love trivial pursuit mani edit one ridicul hard
son got st birthday becaus daddi polic offic love enjoy caus effect type activ late love press button hear sound see light instead play cordless phone sit rocker press button nice low ground veri sturdi worri fall rocker tip love
bought game famili game kinda play rule instead one word answer keep give clue till time goe make funner faster game even though disney word everyday common word think help kid increas vocabulari hey make fun timer great side one loser candi steel
bring back smooth plastic coat card play year ago newer one textur veri difficult play veri enjoy game play children adult alik seem compani could manufactur card way use made
purchas babi mos kind fight play time elmo son keep tell mine mine mine becaus taken chicken danc elmo elmo favorit stay home mom get see lot elmo world favorit toy brought mean son much happi fun ani evil person could love love love elmo certain beyond us grab find educ definit entertain
glad took time read review consum kitchen saw commerci said buy daugther money real tight christma expens item daugther ad item cart befor proceed order decid read review glad becaus doesnt sound like worth money consum also contact manufactur well let know charg way much money toy doesnt sound like last week
discov onli put deck machin time work lot better downsid restock often fit find replac card listen mattel game one whole famili enjoy blast
diaper geni doe contain bad smell promis clear design someon never babi hint
child look forward make cotton candi machin say smoke like crazi make could best describ singl lick cotton candi complet wast
daughter born tri numer formula think problem gas spit final someon told bottl lifesav almost instant stop problem clean extra part bottl came littl brush specif rins immedi ani problem come clean
hi im beyblad champion use driger best beat anyon know peopl say dragoon fighter stand driger wrong play dragoon dragoon lost bad told driger tiger claw slame right pocket recomend blade anyon beginn mess hurt oppon hurt peac let rip
daughter bought year old neic granddaught love much find anoth year old granddaught christma store sold tell must good game would still store durabl doe piec get lost kid tend loos thing
daughter gaga pooh sure love huggabl guy hug kiss time drag everywher great gift one half year old
reciev advent pump gift love pump natur bought bottl fit mistak milk leak constant use stage one slow flow daughter week still gage constant would frustrat point refus bottl breast use maw angl bottl look similar advent system work sooooo much better goe easili bottl breast
want someth differ activ tabl avail sought toy six month ago final find line sad month old son veri littl interest except attempt climb onto hang assum might get interest train exampl get older far even realli gotten iron aunt got one activ tabl garag sale month ago love
wonder toy hard hear veri loud child receiv christma gift month old would return gift giver insist open toy daughter daycar first heard veri entertain toy daughter love build tower piec toss quot pond like quot fabric wast though necessari toy function toy last long time veri larg toddler jump sever time break gear spin disc buy earplug music play veri repetiti
ask mother buy ice machin loveeeeeeeeeeeeeeeeeeeeeeeeeeeeeeeeeeeeeeeeeeeeeeeeeeeeeeeeeeeee work like say work buy one think would love recomend proudt
great book peopl leap pad look book younger kid daughter abl follow alot concept book page dedic one letter lot pictur touch pen make music stori recommend book younger kid learn alphebet veri color page lot easili reconiz picut frog ice cream appl
item well design easi use small bottl use avent bottl could get bottl slot also playtex nurser fit end use drawer wash bottl nippl ring dishwash give away soon son done bottl plan use bottl witht smaller skinnier open product could great otherwis recommend
mo old look thing help stand instead leg day bought toy thought much money would buy time love
wast read review still sceptic got magnet work pen fall apart spidey hasnt actual kill ani crimin yet go back indian outfit sean
write viewpoint grandfath yr old also former militari jet pilot activ acrobat airshow perform nation airshow circuit get record straight got first airhog pump type year ago complet wore first flew r c model thanksgiv airhog absolut best buy ani youngster might develop interest aviat give airhog ten star kid onli problem get dad grandad get way fli
night vision goggl get real cours night vision expect two pen light mount headset real problem even work veri well head mount flashlight
swing come lap belt onli year old triplet swing time tri stand problem reach grab head end get toss contact step ask ani pt har could use said sinc swing design age surpris effort made make safer
great game realli flimsi well made onc
best chewbacca figur yet addit mani point articul figur tower least inch first figur appropri scale must
truli awesom sculpt except valu price buy see becaus may get second chanc
bought year old princess fanat favorit birthday present play non stop day fun put littl doll playset hear speak howev novelti toy wore toy much play still play would way list play toy doll onli say differ thing interact ani way stick princ without cinderella still say thing even thing suppos say cinderella think bore daughter play doll littl figur onli put playset everi onc doe look nice room set…
hous fold easi storag caus main flaw tri maneuv barbi hous difficult couch back collaps bed jiggl around flimsi design like order make hous fold need veri weak structur daughter move play littl peopl dollhous barbi dollhous disappoint cheap construct hous littl assembl hous pop window put sticker took longest time diagram lousi big deal bottom line
love son born found use onc bought differ chang tabl return one borrow friend anyway place hang hang part narrow also return first one crack box still love could use
clever littl game easi enough kid complex enough chessmast confront pit white side dark side fellowship must bring frodo moria dark side must wipe light side take shire piec combat rate like stratego special power navig simpl board take fifteen minut play lifetim master still beaten five year old nephew see better
bought exersauc yesterday daughter month old love lot half hour morn consid realli long becaus never play someth longer minut time got busi explor toy bounc crazili daycar provid told love mega saucer center think would good one home would someth occupi cook dinner onli ultra saucer toy love also portabl leg flip save lot storag space put away grow also posit toy design closer ani exersauc daught…
toy best toy world turnament battl launcher spirit blade toy got team blade buster never defeat beyblad show recommend toy anyon like toy
got son th birthday year veteran construct power ranger figur certain task minut tri deciph instruct watch trailer collaps everi time tri get stand make superrobot son dissolv tear readi throw dumb thing across room needless say go back today son promis choic ani kind toy except transform big mistak never unless child bud rocket scientist nasa engin save money better yet child design instruct col…
product exact review say realli doe work final product doe work pluge one review said took long time set true might turn sensit dial mistak leav factori set wont problem onli problem mani use realli problem take babi crib bassinett rememb shut sens movement crib sound alarm us show thing realli work must buy trust us wont sorri
macki collector radiant redhead exquisit display china cabinet never regret money spent
like toy chunki littl one lot interact part fold store easili howev upon open gift use within minut hammer began break littl time littl one tri pri nail hole much small nail begin abl pound difficult time get fork hammer disintegr littl time
product veri help first thought wast money sinc boil bottl boil big hassl realli time reason gave product onli star becaus bottl come condens hard get rid husband happi bottl steril
understand problem water measur practic bit get hang great littl gizmo practic regular milk befor babi came scienc onc got exclus breastfe thought would never use thing one night pump wrong time hungri bottl pump cold fridg pull drop voila use breastmilk ever sinc work great experi bit also learn neat trick
larg lcd great user guid use smallest print known man figur chang batteri onlin user guid would nice
great toy realli good grip work ani blade left rotat right rotat also advantag use left hand right hand good thing toy decid wether throw blade left rotat steal energi give right rotat perform powerful attack conclus think great toy tri see improv skill even beat dragoon fighter grip attack oh also compart handl store bit chip realli great toy realli recomend
got daughter christma want tri befor wrap get work onli work push tummi get rattl make move sure daughter abl figur mayb certain batch work got one sure return want danc bear find mayb keep look exchang still think cute say
kitten veri cool well worth money pet back purr move paw name mine cinnamon ear toy hard rest fuzzi overal great toy
bought game sister becaus good review regret question hard lot pretti easi win realli fast play two game get realli hard question wrong answer four easier one right game befor anyon els move thing happen next game onli someon els minut bad knockoff trivial persuit recommend friend
colleg campus friend known uno peopl kid play everywher lunch choir list goe recommend game anyon age tire regular rule might tri camp rule veri fun mix uno popular high school card game mow play way uno addit rule
kid got toy christma broken even turn got new one one better turn would turn play happen time time go back store get leap pad book
hope would make cotton candi work good year old daughter like
present son love walk talk great rescu rescu hero toy veri simpl us true rescu hero fan know expect flip great toy would recommend anyon
game function intellig design piec fit snugg board holder board fold handi travel case unfold doe lock secur pass around board play back front seat car extrem care accid caus board unexpect fold one defect timer includ big deal wast time tell scrabbl know game purchas travel version love scrabbl like travel version must enjoy
know review complain read aw review tri talk daughter christma gift chang mind four year old bought anyway put togeth befor given becaus realli came grandmoth anyway get home present box got home start put togeth explain go take realli long time disappoint sorri engin took minut put togeth today world bad even batteri yet time life plastic seem durabl fisher price kitchen year ago fact base seem …
toy pretti neat remov remov cap even though sleev stay harri actual wear quidditch outfit movi even snitch broom pretti kewl mess around harri look close daniel radcliff origin harri potter well would recommend toy ani harri potter lover although younger recommend play snitch
bought toy yr old grand daughter love portabl enough carri room room durabl enough drop lot time journey music keep play simpli touch key automat turn play also teach color shape well sure play long time come great buy
purchas see much fun boy similar toy dure play date bought littl tyke model becaus impress qualiti product children enjoy use cart everyth play store gather car truck ride around basement thank littl tyke onc
spend brain quest math cartridg son extrem disappoint find even though look exact alik execpt color interchang son use math cartridg go spend anoth math turbo twist search internet store obvious case could would return product certain buy ani
fun leap frog toy offer preschool great way practic alphabet frog sing alphabet song stop random ask child press letter come next also set allow child press ani letter hear sound make anoth option ask child find letter also come small book aid teach alphabet two year old son like toy veri much get bore minut onli thing realli like button sometim veri difficult push especi small child found bit ex…
bought two set one hous one set grandchildren everyon love neic two friend want order safe tree babi toddler love play preschool children like tell stori play figur great idea fisher price
toy fun problem find refil mix could find refil toy would excel
use sinc daughter like time although switch cord nice need like anyth els dure chang time need move fast keep warm diaper undon time slow anyway bottom one turn yellow rotat top add wipe pamper wipe work reason big pop wipe fold half bit get fit also end come big string sinc noth regul pop flow huggi wipe work fine also propylen glycol pamper alo next time buy one held ani type wipe one fine
use bottl year old begin feed take long time less week learn work nippl becaus use tradit steam type bottl warmer bottl took littl effort warm bottl pan hot water second babi alway abl use regular bottl switch plain milk last week spit citi happen one older version bottl left start use first day spit take day fulli figur nippl problem last week wish never gotten rid bottl go buy must admit right …
new strawberri shortcak doll absolut ador rememb year ago even cuter origin whole new look year old daughter natali absolut went wild first saw bought strawberri custard gingersnap add rest gang
ador product go eat put lemon type fruit month old chew whole meal onli give someth play someth cold gnaw teeth
nurs babi glider without stool week think need spend money stool howev endur lower back pain ensu result cave bought stool well worth buy back pain nurs babi comfort stool easi assembl perfect height veri happi stool
game alright would onli recommend buy realli young kid
cours disney titl caught eye sinc major disney dvds seem natur purchas sorri disney year old rule pretti much tradit game sorri special move thrown add ani addit fun biggest complaint piec cardboard cutout disney charactur stick base piec keep fall add unnecessari height piec daughter kept knock advic stick regular sorri disney magic
parent pleas pleas pleas watch show kid befor purchas ani item relat yu gi oh shock discov exact show watch children harmless copi pokemon charact set cartoon strong resembl satainist black magic icon strong religi person allow hous pleas parent befor buy kid watch show decid whether feel right children
parent pleas pleas pleas watch show kid befor purchas ani item relat yu gi oh shock discov exact show watch children harmless copi pokemon charact set cartoon strong resembl satainist black magic icon strong religi person allow hous pleas parent befor buy kid watch show decid whether feel right children
save cash get armada super con prime instead smaller far better articul fun prime toy kid age
product excel valu suction cup back placemat attach secur restaur tabl tray catch almost everyth littl one drop also roll conveni place diaper bag everi time use someon stop ask got must toddler
driger f power blade seen battl three peopl master dranzer roller attack bakushino oh battl saw roller attack bakushin oh fli master dranzer slow stop onli blade surviv driger f want power buy driger f becaus auto clutch system let driger f chang attack mode endur mode buy buy bald oh ya almost forgot let rip
year old son beg christma sold year old realli control robot realli enough hand strength anyway onli week christma alreadi thing zillion piec play room never play worth money good origin
game go littl kid becaus help number play game famili like
got book son quantum pad christma got sever like music one howev least favorit told one best surpris look problem mani game segment quit similar son got tire thing info good kid get bore one
mattel start get thing right abov collect detail ethnic featur makeup shoe must ani eqyptologist
year old got game christma love play fast pace perfect younger children often time short attent span game great teach count well son realli like banker day play parent lot fun even plan buy son play visit later teach play real monopoli game stick child play monopoli game brother often quit becaus long feel game definit worth money
hullo friend wow ah say ship huge almost unbreak cept land platform fall littl easili gather previous review roomi compart front cockpit cokpit cokpit store figur easili land platform also carri lot figur must buy
bought playset year old son christma year bought becaus fisher price great success year toy made fisher price someon tell someth fisher price get bought anoth compani someth toy terribl veri difficult put togeth onc think done begin everi time move door open window someth fall whole thing fall becaus pick level stay togeth littl peopl farm garag etc great thought readi someth littl advanc guess w…
think yugi starter better kaiba well wroung even get realli power blue eye white dragon use reinoforc use msystic elf spell add atk point
thought pictur sound video monitor great would definit recommend product anyon think buy feel much eas put month old room night pictur clear see babi smile sound better babi monitor tri thank review read help make right decis buy product
purchas daughter christma gift packag indic use ordinari household sugar instruct insid packag emphas must use fine sugar x powder tabl sugar search week tri find fine sugar final found eager tri unit discov electr cord pull plug attach base unit lucki start fire solder loos wire back onto plug made readi anoth attempt great anticip cotten candi maker make cotten candi strand disappoint fortun de…
got cat bought one littermaid box two year ago mani cat take long box jam requir manual scrape seem two cat use row befor chanc scrape first cat guarante jam box veri sensit amount litter put touch much abl complet sweep keep tri annoy end enough litter hard mess scrape plastic bottom mayb line kind teflon like fri pan alway keep quot scraper next box need use daili fun clean quot teeth quot litt…
realli cool toy realli fun antenna kind get way ok spi tracker system need see intrud near think ani thing els put adio
love game use play colleg fun let friend borrow year ago never got back look forev compani told discontinu look like go soon wait great fun
grant wimp come wax pluck hate process wax pluck get rid stray wax miss also hate inadvert get wax stuck patch hair meant come said epil work veri well hurt ani wax think much less veri quick process onli complaint occasion miss hair two matter angl go cleanup except quick brush tweezer part store away cute littl pouch believ took long final buy one
bought son first birthday play ani toy like stand play tabl doe way ever expect best purchas ever made worth everi penni
previous review also receiv bath spa christma final pull tree test run amaz cold room temperatur air feel come mat felt like sit huge refriger gel pak someth uncomfort enough bath becam less spa frighten cauldron got one extra larg triangl shape soak tub look like spa tub except without bubbl howev spa bath seen use splash water far tub hit wall conair mat afraid first quot high quot set quot low…
product defin worth money seem matter pet cat hiss yet see cat move way advertis daughter play cat hour befor lost interest beg two month prior christma anoth one mani toy end room decor
best game everi play origin play friend us copi must game player enjoy challeng enjoy fun time instead straight trivia game test knowledg whole differ way boot provid real option detail explan much fun discuss question come question rang good fun trivia geographi polit histori literatur etc differ game categori base subject type question basic four type question brain teaser uncov correct compari…
vader luke lightsab eager await maul obi wan well went made maul alright review made qui gon instead anoth green saber jeez anyway maul doubl blade saber slight differ previous saber battl clash nois light like realli irk otherwis look great wall
suppos toy okay pain ball alway come becaus daughter realli enjoy roll around thing come lose interest immedi put back occas want light sound work togeth work
oper home day care year fisher price cloth type materi pop play tent year broke befor christma purchas one tunnel day care kid love onc get put thread pole thru like real camp tent doe fold storag take apart quick want play tent deal think six preschool last long either nois crawl vinyl good use long last sure like one total pleas conveni eas onc kid fun
terribl toy made attempt come noth mess crank jam constant even take time crush ice prior fill canist last attempt entail minut crank onli wind bit shave plastic crank liquid frozen solid around canist soak warm water get even pour spout difficult turn imposs adult let alon child obtain result useless toy wast money
daughter turn got toy love push around pretend go shop learn scannabl item cart plan get toy cash regist supplement sister alway sing along let go shop song realli educ messag alway fun toy
bought nurseri becaus read review said sturdi daughter month love well cool stuff nad easi puit togeth come tool daughter much fun put babi ni ni come withbottleshampoobabyfoodforkpillowmobilebabylotionhangerslot reccomend younger children becaus size daughter perfect size
review agre cd player eat batteri howev use timer work much better allow run night disagre review contend night light weak dim think perfect light realli want super bright light shine babi tri get sleep anyway problem cd skip onli reason give product star instead becaus rate use batteri prefer batteri last longer use timer help even complaint
daughter realli want item purchas min start use screen went black white replac batteri poof color look though item batteri power veri cheap poor qualiti item beleiv hot chritma item know lot dissapoint purchas buyer afraid veri afraid
found rins bottl cold water steril dri much quicker steril work well know purchas steril terribl often dishwash seem work fine
good basic potti use first child use second child easi clean hold wear tear
play origin risk countless time love kid adult risk take element old risk enhanc come somth new fun new terititori great piec think best addit game time limit impos origin risk could drag quit sens urgenc game time limit also ellivi boredom player may experi alreadi sure lost great game high reccomend
child enjoy make tube lip gloss put much dye daughter walk around hous lip bright red orang purpl
daughter love educ toy like challeng time test like plug earphon play wherev pleas without disturb rest famili like fact practic math time use
reflex action xl replac quadra xl last year quadra horribl bad shave took minut recent junk given abov bit hesit pay norelco latest gadget look buy anoth reflex action work onli either way money back guarante end buy xl excel shaver fast close spectra noth like quadra closer reflex action cours minut batteri rins abil good well worth
brother dranzer beat dragoon fighter draciel fight galeon win ever hard tri brother even use advanc ripcord damag done look buy new bweyblad better driger f griffolyon pleas help must find contend galeon
toy good buy want use babi young child learn walk wheel roll away frame light weight bear much weight child tip easili liter hold onto child unless walk confid want avoid bump bruis basket section good fun though real purpos toy
first time mother seven month old babi girl breast feed wonder thank product protect creat barrier breast reduc wear tear common love recommend new breast feed mom
bought year old christma dispit bad review read becaus realli want problem assembl took minut piec broken part love play everi day color chang veri subtl care often play without frozen part need get color chang would reccomend child lot small piec realli pretti veri cool potenti choke hazzard although sturdi enough made young toddler lack coordin sometim unneccesari rough purchas year ago would p…
gave toy star fun becaus one hous neighbor play coupl minut except year old son battl kasey fisher price resuc hero robot urv year old daughter fasin display store tri avoid buy barbi product thought would good choic turn interest wonder capabl santa even velcro pink bow head femin oh well mom enjoy kasey humor childrendo
first thing want found pregnant first diaper geni excit use even though complic figur keep smell babi room month found imposs clean remov linger smell though refil terribl expens expect second dump geni recycl cours trash month ago got diaper champ champ easier use easier clean smell plus use ani kind regular ol trash bag definit champ diaper dispos system
daughter love play hungri hippo great granni hous bought veri christma overjoy game longer piec like origin requir assembl fine move game without fall apart veri flimsi think go find super glue keep togeth flat place keep game would recommend becaus lot fun plan move keep one piec
babi love mobil bought month old caught eye right away use everyday sever time per day never replac batteri week hold attent coo happi minut would recommend ani new parent wish manual volum control music hey sassi inc think
use avent bottl babi still breast feed continu use cup love leak onli time befor loosen lid milk flow fast anoth parent mention switch nippl slower flow especiali love nippl becaus colaps cut flow milk worth invest
regist pail got gift tri figur workd found doesnt first read instruct like ohh isnt bad pretti easi put togeth took clean diaper babi wasnt born yet put see work didnt rip bag tri turn everyth rip exchang think broken defect factori come find didnt work either got return dont recommend product think wast money unless money throw away miss go get call geni get use rest us shop around give littl ti…
u take u love blade driger v u get driger u win almost everi battl whe u launch driger f v ani driger twist launcher u hit driger claw u twist launcher realli godd wont work
big deal midg go babi wonder grandchild babi brother born last week came back greenvill missi sure glad got whole set includ doc barbi savanna excit nt stop play sinc gave like much got set add collect much fun watch play ask babi come ani know kid alot smarter day toy sure make alot easer home told local store greenvill michigan pull shelv dist manger said south hot item darn shame pull say make…
year old son love make castl togeth battl bought sever accessori piec could good bad knight engag combat lot fun hard time find good knight dress blue silver accord son hors goblin hard epic helm deep battl figur includ castl set hope fp send
love playmobil detail sturdi yes piec come need put back featur also allow children engag fulli toy lash barbi rig exampl year old recent discov ship thrill big verg big carri seem ok also larg bathtub want sail bath becaus size awar goblet get stuck drain make certain get befor pull plug get shop vac pull piec drain trap children love combin piec differ set onli doe barbi go sail pirat farm trac…
doubl delight new ssc doll anextens collect origin ssc doll includ berryhappi home complet furnish even rare one like berrykin critter new ssc doll charm appeal onc see person hook imo strawberri shortcak face hair much cuter predecessor fallen love tri acquir two doll one toplay one save box strawberri fever
far worst product ever use excit get b c heard diaper geni babi give break twist top first never catch plastic open loosen plastic twist time onc open put anoth diaper top either get caught plastic cut suppos three girlfriend threw got diaper dispos veri disappoint product recommend anyon
tri type razor best yet less facial burn smooth shave pleasur shave instead burn chore
daughter month old absolut love toy mani activ keep busi laugh play quit onli doe love sometim tell year old give back becaus love mirror belli
say son fussi put crib turn mobil complet entranc cute littl muppet fun shape happi
say enough good thing product veri open floor plan imposs block area toddler alway felt guilti clean anyth would take away becaus would cri confin play yard space roam go daili routin know safe environ happi space feel though confin child anymor keep safe larg area play abl get thing done give older child undivid attent thought buy anoth superyard xt doubl play area give extent kit shot first wai…
got son month old love occupi time well could add sort toy doe make nois fold bring grandma hous babi get good back tummi time spit carpet becom favorit babi shower gift word caution
read review mobil convinc best mobil buy daughter howev bought anyway give tri boy glad day brought home hospit play chang diaper cri immedi stop listen love ever sinc grant nois bit loud ring slide top motor nois worth fact seem bother fallen asleep numer time play think bother parent babi month old put crib play mobil content love watch time time think bore defin invest extra money buy moblil c…
befor christma husband saw shaver want becaus wet dri featur expens coupl day later saw sale amazon com order spot onc arriv husband immedi stop use older norelco put drawer get comfort close shave ever gotten partial becaus wet shave partial becaus warm shave cream avail shaver clean quick swish run water love recommend ani everyon shop new shaver
yes yes yes love toothbrush never abl use manual toothbrush look forward quot fresh dentist quot feel everi time brush teeth wisdom teeth grew without problem still back difficult teeth brush manual toothbrush simpli job think shape regular toothbrush made get back molar veri well onli get brush get polish even veri back back teeth themselv thank nice small round shape brushhead combin fast pulsa…
bought toy year old daughter blind base upon descript toy think might work child vision could see color light move fast though think veri low vision could frustrat year old friend play last night blast think fun anyth els last night even kept away video game anyth got endors
also extrem disappoint piec junk believ could find store christma rattl work time babi lose interest shame disney
sweet toy say enough good thing realli found line creat babi registri decid daughter born investig see actual someth want purchas glad much becom gift give friend babi shower best veri earli found daughter sooth music could put crib toy safe distanc away cours turn would hold attent could attend thing month old becom savior night daughter tough sell night night time mr pooh becom stapl night rout…
decid buy playmat look product avail impress playmat dangl toy within random swat distanc week old son wherea floor play system requir child purpos reach touch move dangl item someth week old babi doe son aidan defin enjoy mat learn purpos hit someth howev still work control best outgrow dangl item make great toy
extrem well detail exampl latest earliest version seri starship trek univers paint job alon better anyth previous seen letter paint instead old sticker deal make fool proof light sound well done sound save go warp sound pretti much similar one thing note engin nacell snap pylon tight fall easili dure evas maneuv plus contact point light might need strip tin foil work time mine asid say super glue…
superior figur meticul detail finish four horsemen sculptor bring master univers line new high tri klop great sword slash function well turn eye crystal paint job clean make look sever also improv articul predecessor swivel wrist ball joint arm onli negat find wish would joint knee elbow proper place would valu asset awesom toy oh yeah almost forgot make guy kill us give mani smash blade man enou…
like regular monopoli fun peanut twist everi roll dice
one favorit figur time figur fluid mimic movement thin wing perfect look like mid flight ep ii figur flimsi display play need degre bubblegum keep stand watto cool
ten month old love toy especi becaus play music touch put ball insid onli problem toy like remov part take long misplac ball
one daughter love never odor problem even though diaper sometim sat quit daycar dure day therefor fill geni empti often otherwis might slight older model cutter held insid lid remov cut plastic order empti onli complaint year one attach hold cutter broke recent bought new diaper geni son correct problem cutter built right lid happier
actual tabl top version diaper depot wonder organ diaper suppli know live without daughter realli love son tabl top version like one shown onli sit top dresser instead hook side chang tabl diaper access front instead bottom like much better diaper stacker alway hate bend get diaper stacker plus becaus use dresser chang tabl diaper stacker hang knob alway way drawer beneath diaper right need way a…
bought look standard magic eight ball replac old one come game boad stuff interest howev ball timer like still flip get predict like regular one halv rotat veri visibl seper ball also feel cheaper origin one overal veri impress
mani year use tradit toothbrush hesit tri new technolog wife origin purchas base unit maci told open sinc love amazon check price amount could get travel handl special clean brush case extra receiv product initi charg unit recommend durat wow magic happen power bristl clean refres mouth also built timer allow thorough clean mouth gum sold product go send unit famili high recommend
veri pleas pump read review decid pick one glad never use one befor doe take get use first littl awkward think use ani pump would onc got hang take long realli enjoy use also littl intimid part peic read instruct befor use befor know becom second natur take apart wash put back togeth use morn realli full notic use realli full goe alot faster take minut get oz daughter month old suppli increas fir…
first think ani diaper pail go fool proof use month doe emit odor chang one two day start son month eat solid tri clean type product still smell probabi replac honest think still best diaper pail use household trash sack buy anoth diaper champ expect one last potti train
think good becaus give power beyblad accuraci
year old love play drive thru cardboard food contain last wish plastic fun toy share
daughter veri fussi need entertain car seat purchas item hope would trick okay onc instal veri cumbersom attach wrap velcro strip around har buckl loos tighten har calm child might easi daughter squirm like crazi attach har pull tight also month old daughter pull toy pull apart velcro strip found toy thrown side back seat
bought booster month pregnant look like good choic becaus easi clean materi color portabl featur begun use son almost month old month old pretti obvious abl use tray much longer fit size also problem strap one got loos lost trip back home think good choic booster seat compar high chair
realli love item especi happi onc purchas super fast clump litter previous litter clump fast enough rake would get dirti suppos could one hate cat compet cat still run check litter pan turn use pretti funni fortun prevent use cat human like tent buy
got christma year play blast instruct hard understand end laugh hard realli great famili game think could play children also long spell dog cat tell write either word crack read say especi great parti
luv toy fun play especi bratz girl bomb soon heard bratz tv definet got bratz realli barbi gone style like barbi fo real
love friend thought knew lot show right though question tough like name charact appear onli one memor episod game mixtur friend trivia friend charad husband best fun act friend scene tri guess make great night fun catch episod
bought base user review unhappi littl noisi aroma mode use combo aroma ocean wave put befor minut timer shut unit work
veri protect teeth take veri good care yet go dentist twice year brush floss use mouth wash etc alway search cleaner feel braun electr toothbrush answer look st electr toothbrush great review read amazon com decid give tri easi convieni use make mouth feel clean day long cheesi say feel like doe dentist clean recommend product anyon look healthier mouth one want kiss
purchas diaper champ read review everi one pail regret purchas yes doe smell open remov bag howev expect think put odor doe remain room would use common sens chang bag garag pail requir purchas bag actual sat figur much addit money spend besid review friend comment elimin odor complet either bottom line want pail econom practic pail
daughter reciev babi tad month old absolut love babi tad play song tell color daytim night play music minut good learn toy babi babi tad went everywher us car ride plane ride tell child love daughter love give hug kiss babi tad would recommend anyon toddler truli life saver time child get fussi love babi tad
toy arm teeth got weapon galor trailer separ cab section becom multi function base equip disc launcher missil launcher tower gun detach insert scourg hand rocket launcher fire air pressur rocket babi come total accessori disc missil rocket tower gun scourg robot mode cool size optimus prime scourg come sword furi equip shoulder cannon color scheme perfect detail predacon decepticon forc need fire…
origin thought would regist diaper geni forget bag buy use bag get groceri store ahv zillion work great smell empti everi day newborn onli problem full way know sometim flip shoot get stuck easili solv openit take diaper open could bit easier broken nail rather bit hard open curious babi get diaper eewww champ champ stat book
gave turn three year old son christma love attent span fli given birthday present mani friend parent report love get best result play hold card key otherwis whole game degener exercis open littl door game pretti solid gave three star durabl becaus card becom torn scatter unless vigil ball magic key keep track well strike littl odd small children love game much mean would thought high recommend
nurs like idea got found babi laid back fine without wiggl love toy overhead hate lay unless sleep littl bit elev great start get activ need tummi time found invalu abbi hate thier belli becaus hard hold themselv help son feel graviti pull allow around minut tummi time aday earlier would toler otherwis learn sit boppi cradl perfect extra balanc support need high recommend
month child veri excit recogn alphabet color shape number adult supervis abl play leappad appropri parent complain excit year old expect know carri pad pen say supervis shown certain toy warrant proper care ani age child play leappad appropri love toy look forward puchas book child grow older
girl love doll first bought never problem get spin doll would great one thing fell apart girl never rough doll supris see break six month mid section light start come loos wire broke realli feel safe toy
best cloe doll ever hot cloth like lot nice doll even better ol lame barbi doll barbi grow like bratz
tri use six week befor give hope still return get near close blade hype thought tri panason use wet shower shave gel recommend alway come stubbl neck
bought gate use top stair becaus screw wall seem sturdi enough pound crawl month old veri easi open close definit take two hand hold daughter go return buy gate handl sturdi time
first month would rate diaper pail top heap certain buy special bag huge advantag hole larger geni worri quot squish quot factor much problem reason smell problem pail larg foam washer foam pad top section get rank time luckili call compani sent new one smell went bit pain still think worth buy one
bought year ago son born great odorless son almost odorless anymor hold alot diaper one get stuck easi fix problem love fact use kitchen bag think eas amount diaper hold unbeat second babi due month pull
year old daughter think jade realli cool wear yellow shirt word chick rhineston light purpl fluffi jacket definit stylish accessori quit appeal fashion conscious girl even blue earring make blue eye stand daughter think one best bratz doll yet
soon found pregnant went onlin look babi bed set first one saw knew right one think honest look everi avail bed set sinc none even come close made bought entir room full thing match honest say bed made babi room best ever seen stop go room look price better set yet stilll high qualiti heard set fade fit crib wash problem set warn
bought drum neic month old bang stage hit everyth made nois love drum pound respond light music littl young appreci alphabet count sequenc exposur good far durabl like chew turn upsid hit bottom drag around floor held well far
read review understand whi rest us hate diaper champ say give find bought diaper champ first son born pretti much first year love everyon right spend money seper bag nice height bend realli easi use think take year though mayb even littl longer start reek bad want sleep neighbor hous escap smell use long enough wait happen scrub bleach empti daili air backyard two day final start put everi singl …
read high prais mobil thought would good choic yes ornament color use take concern glue reisdu edg one bought also music realli bad go use music vibrat jeep playyard sound truli realist static sound ocean cheap sound besid sever friend say babi enthral ceil fan mobil
niec son got toy christma love rememb toy littl whi bought
actual dislik product son like manufactur could done better job also took deflector son actual like
month old daugher receiv christma gift love make laugh clap worth everi penni
like mat sinc saw bought month old babi girl howev arriv babi like much spend time minut cri put hand touch hang toy shake rattl keep interest around minut hope futur play otherwis return cute stuff
bought son month old immedi fascin earli favorit littl quot flip book quot top tabl would play constant never got tire well son month old still one favorit toy realli enjoy run littl train track top tabl especi love stack littl block come tabl track watch go around becaus train track wind batteri oper never run power son even begin learn wind track tell son get mani month joy toy begin explor mak…
conair quick wrap easi use best hair product great gift becaus price right easi refil ani string local hobbi store could believ great product work purchas mani hair product hard use wrap long hair two minut must buy
bought cradl set babi know sex ahead time wash delic let hang dri still fit perfect piec soft receiv noth ooo ahhh choic bed set definet great price great qualiti
year old daughter love rub dub tub year old receiv two birthday go exchang one girl ask keep could race onli use tub also sensori tabl sand water plan use pool summer year old love take toy apart put back togeth year old love point color annoy daddi whistl rub dub tub promot small larg motor skill use teach color concept big small sink float toy veri durabl drop thrown step gone travel us brio gr…
cute bear daughter receiv gift last year goe sleep everi night listen lullabi qualiti music box bear veri nice sooth bore arrang brahm lullabi often purchas toy pin barrel style music box insid veri bore bare bone beginn piano student version tune one actual car place note accent tune nice bear larg wind key veri easi littl one arthrit adult turn though key make difficult cuddl coupl problem thou…
hi babi tad great amp month old love hold hand press self volum control back velcrow babi tad light love follow light want grab best toy ever bought
veri disappoint machin littl suction consid good vacuum brush set low enough allow system mop well enough found spend twice time vacuum go area wash floor joke floormat spray cleaner suck back scrub step money better spent lightweight vacuum good suction new mop
bought game whim toy store month ago broke parti hous laugh began game hilari learn peopl think general everyon laugh best part even though card game card run game alway differ sinc put name board alway differ peopl play game also great peopl get know eachoth play peopl new group know anyon say know one person etc etc peopl play either go suggest use peopl know use celebr politician cartoon chara…
use norelco remington electr shaver sever year satisfi shave broke bought braun last year along self clean accessori final say get good close comfort shave first time year work veri well charg last approxim day onli complaint self clean accessori minor suppos start blink clean fluid get low turn complet day make chang cartridg mine work well first coupl month blink forev never turn start blink si…
littl cd player come handi put cd player littl tabl space work great send soft music babi crib instead loud music far away play cd player cord blast monitor night keep light realli dumb though candl could light area never skip babi love sleep real music quot babi quot twangi tinkl music sleep longer
game though confus exceed origin risk everi way version set futur lead robot armi victori captur land territori water coloni moon territori game best play two peopl take hour play worth time
son onli month old onli use time work great food scoop usual cheerio land littl scop shelf waitress comment use use placeset lap restaur prevent put mouth dirti tabl never safe germ plus give veri dine area wish someon would thought sooner two older daughter could use
year old got christma transform actual quit pro year old usual get auto transform featur neat except sometim start transform want kid ani transform know part come mani still transform look cool enough kid person think worth price kid realli seem enjoy transform good toy grandpar want littl spoil
age still barbi doll asham think matel made wonder choic toy doe possess stereotyp bodi becaus face women get pregnant size think children point life learn babi whi teach way educ form love familiar wrong pregnant barbi noth say
liger zero cute think realli pain everyth fall al place includ head friend liger walk part stay buy see go media play usual zoid onli dollar dont media play buy
purchas toy five year old grandson adhd look toy keep interest last well sit transform hour scaveng one best far durabl fun educ think rate high becaus grandson sit look magazin find way rearrang toy person think great purchas
think comfert around waist waist babi bodi took whole thing lb oz small veri happi go differ breastfeed pillow wonder would give star star red bear rock chair would prefer cloud thi one even cheaper boppi also perchac babi r us everybodi differ tri someon els see work friend never know till tri
receiv shower gift follow instruct attempt optim perform use combin option avail matter way way expect basic close pictur audio bad believ product low qualiti could avail market wonder defect item tri replac onlin told avail supplier sure item n repres product doe stay away
month old love toy sit pound bottom key time yet figur top key like look light also littl rattl side great love thing make nois overal think fantast
constant rewash thing becaus fall sink part bottl go veri strong support bottl also use larg bottl tri anoth brand
think toy great way help child understand ask mom question dure pregnanc often children parent know ask explain thing level one main problem alway barbi way fake bodi proport hair makeup eye complexion pregnant one buy dad unless want one hope someday see new idea barbi perhap grandma barbi grey hair bun occasion burn cooki
lot issu sound qualiti hear ton static constant tap nois piec monitor carri around also fall easili need sturdier flatter surfac light show less entertain monitor look good sound bad
attempt make optimus prime afford hasbro releas smaller articul optimus prime doe previous incarn leap bound new version prime bit smaller cab come expens version releas earlier year let size worri though toy lot nicer origin run gray jet neat littl featur retract front land gear also fold form prime handgun place rear truck give prime firepow vehicl mode alreadi larger optimus prime toy abl tran…
well practic becasu easi fold away save space comfort suppos anoth ladi mention pad around side head area two thing worri son delic littl finger would get caught litt space area tub fold head area also littl feet might get caught fold foot area guess horribl still scari worri smallest thing inspect everi littl angl someth babi use come territori parent better though son got older definit time six…
love bottl use nd child would recommend everyon easi clean amp fussi babi becaus excess air get
hey lurtz realli strongest orc mean could break even drope feet hard surfac speak face dead get hope high look action figur mabe kid play read book
friend recommend sheet use new babi past week would absolut recommend essenti item babi spit alot bed nice abl take sheet easili instead chang regular sheet would recommend get though one crib time
new favorit zoid even thoughm took long time build still fun dont recommend fotr first zoid match usal v beat pimp zoid buy buy buy buy buy buy buy
cool truck turtl drive around kick butt fit four turtl splinter four missl fire tow wench front
bought son learn pull veri sturdi learn stand veri quick play quot okay quot music could use varieti son love anyway learn danc stand fun play husband fun watch play onli part fond also caus trip fall four leg stick open ball come attempt get ball side would lose balanc kick step leg
favorit turtl raph fighter mr attitud kicker bunch come two trademark sai ninja throw star great toy even turtl fan
face never felt clean invigor regular clean seem take black dot whoever invent genius facial clean product compliment facial refresh cleaner keep face invigor rejuven anoth amaz product nivea
turbo twist spell terrif educ tool howev worth extra mind station first grader struggl week spell test even put special group onli test half word realli becam chore get discourag christma receiv turbo twist spell mind station enabl us download spell word week score everi exam sinc score extra point challeng word well amaz differ made test sinc christma fridg thank
son love babi tad unfortun one year got toy longer work first month got kiss stop work daytim button night time button last least switch still let play front consid get anoth son love much howev durabl enough last longer year plus hard clean kid went nut work fave stuf anim
present six year old sister scream delight sight box christma morn box look excit parent instal pictur came black white box show colour sister disapoint want play game chose first difficulti level case hard game veri bore four colour flower mat stand sophi sister tri first three level beat easili fourth level fast could hard keep light cri abbi tri normal quit good danc game danc mat beat last le…
bought girl salon surpris teresa christi barbi doll realli pretti nice accessori onli thing like tini stuff doll come
weight bounc around daili believ accur bodi fat guestim also bounc fact manufactur suggest averag day read use thing howev daili remind much fat slowli cut intak lost pound
sinc hook phonic learn read breez leap pad come one book doe requir cartridg ani book purchas possibl endless wonder toy math read count identifi color shape toy kid use enjoy becaus sold seper book cartridg advanc level age group item grow kid durabl bet oldest son drop leap pad tile floor onc hurt bit recent took leap pad us long car trip mile oy sinc one fabul minivan w dvd player thought leap…
first thing dri wipe even add cup water suppos add everi coupl day also restrict kind wipe buy forget get chubb round contain instanc littl storag area nice idea rather flimsi veri support best bet would get one wrap around warmer cute pastel design mold shape wipe tub take far less room much easier clean one continu wipe fallen
love pad use bassinet sheet proven veri durabl also mattress pad made compani well worth everi penni
daughter receiv gift month began tri pull would tip often fall small babi size eventu put away old enough stand love constant danc music loud annoy long would recommend babi use balanc get arm caught onli happen becaus stuck anoth toy ball includ middl let go
purchas new coupl problem adjust clip clip hair various height snap clip plastic tip broke coupleus also clip adjust veri shortheight differ head devic one clippingon ear nose hair head set turn coupl use keep turn lose duringus
big impress got interest gimmick like best vehicl mode super robot mode transform cab alon smaller optimus reveal toy exact well made almost everi time transform someth fall need snap back big gimmick electron automat transform trailer battl platform armor mode would rather left electron concentr littl qualiti drop price ten buck still must fan though
load fun age adult kid age enjoy game year old niec laugh head got first bee scream delight ever bee fell someon tray learn share take turn eye hand coordin skill improv great toy
love bottl yes extra piec wash total worth know son get air drink bottl spend first month veri colicki tri anyth wish use begin recommend pregnant friend
love enjoy monopoli game kid pigu imagin lost track game bought new one play miss game terriblli way need urgent help start enjoy love game mind could play line stellamari
got last week first day bete frind look like much whin first put togeth yes firt blade whin pulld ripcord flew wall made hole wall big trubl one shoold git one reeli cool ya wont talk anim bayblad neopet youser name san im girl
purchas two bottl return next day babi could get anyth tri suck first noth would come nippl could somehow get work work call playtex told babi mouth abov littl line nippl tri everyth even anoth nippl useless deal worn hungri babi would say useless find pretti bright come figur thing bottl beyond abil feed babi simpl
get readi take care month old granddaught day small home middl northern michigan winter insid play go onli altern order toy wonder would go let tell toy hit stabil toy great definit plus child could stand someth hang onto music soft enough offens loud enough heard toy teach caus effect ball goe top doe come cute watch granddaught knelt tri see ball go retir teacher impress toy expect
ever notic first time parent seldom see use second third child good reason pain found veri cumbersom get diaper contain make sure close back cri squirm babi arm worst part open bottom take sausag like packag petrifi diaper still end stink babi room found much cheaper sanitari simpli put diaper pail wastebasket lid right outsid slide glass door way throw diaper nasti smell hous take bag trash alon…
one best item regist first babi sooo easi chang two never chang actual crib sheet love much bought two second child born troubl back one newer one call compani custom servic excel sent brand new sheet question ask
daughter turn month old got toy never seen daughter excit happi plus music doe stay time doe switch could care less made nois though love press nose front littl girl want run help use much energi sleep better night strong recommend toy ani parent grandpar aunt uncl
love diaper geni receiv shower gift nine year ago first child relat new product love much save year hope one day would anoth babi well babi number two due april veri glad save would certain buy anoth one system easi use odor free would take big trash empti cut bag cutter pop bottom open trash cleaner easier would recommend product high ani parent
stupid finest whi peopl wast time thing impress friend play instead homework know parent use em someth hang moron children head may well buy em calcul
deck okay card stink joey deck way better
daughter month old receiv doll christma sinc becom quot lovey quot take everywher veri durabl becom dirti throw wash machin perfect size littl one cuddl drag around buy second one case lose one
priness south africa barbi refresh african america woman wish granddaught experi want doll look black teach like way look love priness south africa full lip white look doll brown paint instead doll reflect africa featur christma gift kid adult year love doll
cotton candi machin use onc stop work return sever time thing keep happen anyth wrong made poor advic save money buy real cotton candi machin better child get mad get shotti gift
would agre previous review diaper geni great veri easi use like lot thing howev learn use onc get hang understand work miracl far odor diaper geni scent bag think smell ani odor take time peopl read instruct
wast time money bottl hate bottl must buy ventair nippl onli daughter like use nuk nippl wonder bottom troubl worth babi scream becaus hungri good old plain gerber bottl still best assembl work need pour serv
think buy yugioh deck one great stratagi rare card toon world blue eye toon dragon praticlli unbeatt relinqulish deck yugioh one beet trust wont dissapoint hope review help lt
purchas toy son th birthday absolut favorit want action figur ship platform peg fit figur feet fall play toy high recommend item
regist baggi becaus medela pump style doubl electr pump bag suppos fit direct pump make good enough seal pump work still pump bottl pour baggi problem leak twist tie bit unhandi overal baggi good know worth price though suggest
joey deck veri good red eye time wizard polimerizon island turtl peguin soldier flame multapil good card
husband purchas product think must sinc expect second child first never thing think concept good work us took apart start scratch read simpl direct seem x aggrev later return product along refil purchas diaper never twist contain correct recommend anyon would rather throw kitchen garbag x per day instead would also suggest mayb tri anoth diaper pail best luck
daughter love bought rd birthday absolut love drive around yard son kawasaki motorcycl play hour batteri last day
titl doe say search doe find imaginext pirat raider piec like hull far limit imaginext amaz toy easi add littl wall top cabin space regular imaginext huge ship hull piec use differ typ clip regular imaginext easili sail around floor without come apart great barrel cannon go deck fire window worthi addit ani imaginext collect particular castl line
advent bottl nippl terribl babi would breasfead switch bottl advent bottl newborn size nippl tend let much milk flow babi spit lot milk went chest also suck much air suppos newborn nippl slow flow flow way fast
help barbi practic routin get readi big danc perform bend pose flexibl bodi latest move even come tote bag make believ boom box right move barbi danc star sure doll measur approxim inch tall
first saw bratz boyz thrill got origin cameron chang mind dylan much better origin one becaus cooler cloth accessoriez reccommend brat bratz collector becaus style great durabl
son got toy christma young brought mos old absolut love play ball drop basket fun cat well becaus tri get ball tray well fun whole famili veri durabl bang around lot held def worth money
newborn size nippl let enough milk flow newborn poke anoth whole nippl size nippl flow much newborn slight nippl problem bottl wonder help prevent babi suck much air
amp month old love ball spin foot like piano know stop spin sound laugh amp listen keep busi long time
purchas seat becaus month old son big age seem comfort fold away hard plastic one alway tri slide enjoy sit seat opposit sit great look much comfort fuss get plus crazi strap around handi put take chair admit may littl pricey actual well worth
receiv recondit braun syncho two day ago someon offic brought packag someth vibrat insid found rubber band wrap around lock button unit wonder vibrat way ship point unit definit near brand new condit review said print back fade blemish rubber bottom near charg connector howev braun provid new blade foil like syncho becaus nimh recharg batteri recharg memori like nicd batteri shaver clean whole un…
use dispos pad purelan still experienc sore one entir day use shell certain made feel whole lot better upshot seem help draw nippl littl son found lot easier latch use
cost veri good fact higher cost still veri good wouldnt buy much anyway realli rare card use worth alot money even red eye thousand dragon mention almost imposs get polymer play offici way get pegasus deck dont see educ valu star teach us subtract addit case multipl put star durablil paper veri kick ass paper still paper btw wonder starter deck joey pegasus came japanes know structur deck
daughter nana bought year old birthday margaret like money constant open cash regist eat french fri wear littl visor pretend make us food come durabl issu yet storag littl piec problem gave box put
dranzer realli good u control best attack spin fire first launch beyblad dranzer abov stadium quit high normali oppon beyblad goe middl anyway pull ripcord hard launch beyblad middl thing happen u preform correct opponat beyblad lose spin rapid opponat beyblad fli stadium amd spin fire
book disappoint idea awesom tune littl beat slow complet enjoy leap frog book book miss zip page rip spiral part still look forward tri book
im new game like card game one love rock dm els say buy
trivial pursuit tradit famili sinc small onli contribut could attempt roll team play old genus edit babi boomer edit new genus edit kid edit millenium edit misfortun receiv th anniversari edit christma year wast money time everyth negat review true tail end gen x iq stay fair current event past year question obscur gave headach one could answer total obvious new genus edit millennium edit ten tim…
got free bought natur play woodland climber son absolut love son month sat one end durabl love rock proceed jump right middl rock wild like handl kept littl tushi place work great onli one child
bought wipe warmer think would better origin warmer within day lid broke doe keep wipe nice warm though pain neck keep pick lid floor import thing babi worri price would thought would stay one piec
blade awesom battl friend one day friend use wolborg # use driger f lauch blade blade went blade friend blade flew right arena hit chest next time battl thing friend blade hit chest blade best ever seen sorri ani misspel word forget let rip
bought conair unit car yup becaus wreck morn often forget use old reliabl panason one home shave moral stori
love pail fact purchas two use one cloth item diaper soil outfit dispos diaper trash use garbag bag fill one gallon water borax never leak smell issu child cloth includ cloth diaper virtual stain free high recommend item
wish hasbro would origin possibl price littl high
everyon use tell avent bottl best suppos give less air caus less gas babi son born give breast bottl came bottl time mix formula even nightmar bottl leak cap tight heard sever friend also leak hand continu everytim prepar bottl second hole slow flow nippl actual fast made newborn babi gag choke sever time thought mayb digest system adjust notic let drip hand flow fast enough day use bottl notic b…
overal would say slushe maker make good slushe use time see keep use everi day small amount slushe get amount work take instruct say crank handl continu minut taken minut time get good consist minut mark usual take part unit apart add ice make work effici like said final product everyth would hope onli get ounc slushe son even full serv use get ounc conveni store figur minut spare long keep stuff…
seminar babi store compar various diaper pail intent get diaper geni left day diaper champ doe requir special bag use scent kitchen trash bag never smelt bad odor pail onc daughter month old swear pail goe lot diaper pail get use everyday would say total worth
bought game play boyfriend parent half hour gave cite fact none us knew ani answer extreem obscur question entertain question ok stuck written word hour
great bey blade left rught direct one best thing better electr slider equal know whi peopll say broke bey blade mayb one even spin best decicion instead buyin electr one thing find anyth educ buy p lllleeeeettttt iiiittttt ripppppppppppp
son receiv christma like even though onli month old time sit put ball watch smile month old stand repeat put ball hole minut time also like push littl button make nois help learn stand veri stabl
son receiv christma gift time ignor month old took closet day ago month old love bang minut time veri long activ walk babi first got frustrat becaus turn time today learn push star get start
son enjoy mobil sinc week old origin receiv cute teddi bear mobil match sport decor room quick return babi bore mobil doe much stimul babi motion great swirl spin right speed music nice sooth babi two differ level volum differ song play long time color wonder veri attract babi get real kick anim babi first giggl wriggl start mobil diaper chang love sit talk mobil watch give mom good minut wash ha…
bought toy son month old felt littl guilti toy becaus son toy knew found great buy fit great graco breez stroller son love toy especi snack cup onli problem encount month undo velcro snap face insid tray caus toy fall tend onli use everi onc worth happi babi doctor offic mall
rather impress toy purchas number toy prop past phaser klingon knife tricord coupl communic phaser communic combo art asylum realli veri nice sculpt adequ item make special use light communic simpl devic sound chip light screen nice touch classic communic record nice done better communic far still nice rendit phaser light end pull trigger expect pleasant surpris plug toy power cell light realli n…
read review new mom held bassinet long possibl monitor clear pictur review state noisi well lower volum troubl interfer also anoth review state product infra red see dark true think great product would recommend anyon also less safeti st monitor
month pregnant babi boy room done bought set veri cute want someth could leav room least plan anoth babi use even girl paint wall light yellow trim white also blue rug instal room beauti
return work pump dure day child week troubl take avent nippl away back breast even weekend avent product expens consid altern abl breastfe home differ cost worth replac nippl cost anyway high recommend avent product babi go breast bottl back
daughter receiv toy first christma wonder aunti children buy noisi batteri eat toy realli enjoy howev somehow one piano key gotten stuck work well anymor key longer work tendenc activ appar reason say quot yellow quot furnac kick hous vibrat slight walk sometim reason figur contact leapfrog yet get repli entir possibl got lemon group certain play enough caus serious damag also fair lightweight ti…
think make ador loveabl care bear movi show everi thing could make care near becaus absolut love care bear believ littl kid like parent buy stuff kid becaus veri educ kid whi make stuff care bear thank veri much time
bought aroma therapi natur sound addict wife paper weight sound veri natur smell well smelli
first read west game ten year old fifth grade instant becam favorit beat champ squeaki wheel also excel mysteri aspect novel great realli keep toe matter age first made fall love novel rich charact well done feel like live build know well know friend famili raskin make charact come life way author ani generat genr found feel like known peopl life problem admit first read develop huge crush turtl …
son love toy bought christma still one favorit keep occupi hour onli one problem side need attach key open younger children realiz turn key frustrat step along throw toy prove toy veri durabl would recommend toy son like much prompt us send one gift well
got gift babi shower realli great everyth child need
hi toy collector must say great good excel toy anybodi want children happi buy toy
daughter reciev babi tad first birthday cutest thing love play sever differ song also classic music bedtim classic music quit pleasant annoy electron music love watch light flash think quick begin learn color best volum switch louder play quiet night time sooth music year old also love think play long time
got friend last x mas son love easi play educ fun could easili roll ball stand sing roll mode
play game kid agre review spinner come time eight year old daughter hard time get spin proper thing flimsi peopl fell car almost everi move doe milton bradley delux version get instead would glad pay extra chunk hard earn money get real board reassembl time good luck
sling awkward first onc get use glad bought instant soother sometim onli way could get thing done around hous could clean kind thing becaus hand free knew son time addit recent flew week old put sling whole time perfect content plus breastfeed could done veri discreet love product video help learn use
zero star option give one star even total undeserv husband thought good idea got rd cat first entir unit tent attach larg fit corner old litterbox kept place laundri room box small pound cat use comfort use first fork pass great box becam dirti litter got wet fork clog would simpli sweep wet litter clump head box allow dri like would work day end huge rock one end almost litter bottom box lot wet…
born state later move netherland live year within first six month introduc kolonisten van catan settler catan first time play becam addict later purchas guy play everi weekend friend extent use one time even come rule like monopoli great famili game bad reliev stress either block peopl get stuff need bow almighti # heheh klaus teuber knew put togeth game truli deserv star enjoy game tell everyon …
purchas hoover floor mate old hoover floor cleaner gave ghost old model extrem effici think could live without unfortun new floor mate good origin doe put clean solut vacuum doe clean tile floor major textur brush floor mate perman set posit onli rais relief portion floor clean get hand knee clean lower part tile pattern perfect flat floor probabl work return machin shame hoover replac perfect fl…
month babi love veri first time put still love still get excit put say ever use fold featur know use thought cool idea use often bother put away time exersauc complaint
receiv babi shower daughter love doe move carpet mind like toy lit made nois also pretti easi batteri would recommend walker expect # use
blade bad trust want power beyblad stick drigger v believ use broke two launcher leader blade shark team bottom line get blade suggest drigger v
four year old love sword make sound like clank sword swipe air cool need batteri small kind like hear aid batteri short receiv sword batteri die search replac began design toy use aaa batteri three store three dollar later done kid also bent sword never realli return origin shape break though
seen lot avent product seem overwhelm store shelv fell victim bought entir line bottl bottl great clean veri easi get around bottl neck howev nippl collaps someth terribl babi suck would caus fuss let go nippl could hear air fizz fill back ruin whole mealtim experi daughter veri disappoint switch evenflo sensit respons system work much better tilt bottl get near end bottl tilt alway keep nippl fu…
held get long time think mayb would come price competit introduc similar product competit arriv price lower bit bullet bought wetjet veri impress clean capabl work far better predecessor swiffer wet found chang cloth constant one clean whole kitchen floor one cloth could go onli complaint aw essenti paper towel stick sprayer attach suppos price conveni definit beat heck day old fashion mop cleane…
new mom found hospit liter day one boppi valuabl babi item onli use nurs prop babi pictur dad use bottlefeed babi comfort general feed month old daughter start sit invalu support also definit know boppi squirm get comfort nurs kind like travel forgot pillow whi bought two think third also interest enough earli day want held time boppi fool think still cuddl need minut someth recommend let babi sl…
perhap reason sale half three separ pack use box becam onli slight heat appli first wrap tell work un warm whi open anoth one felt warmer never becam hot even warm enough caus ani relief sore crampi muscl would purchas product fact toss unus portion box trash
board game realli easi learn fast duel monster game card take forev end game figur seem sturdi bendi game good crest dice wear game time stuff dice wear like said best game ever yu gi oh love game give card figur
despit extrem brief screen time empir strike back bounti hunter vader assembl star war univers fascin charact welcom addit kenner action collect line pros zuckuss one better look figur seri got terrif detail outfit amaz head sculpt rifl cool accessori con noth chang thing collect bounti hunter zuckuss figur must one highlight star war figur collect
hous front back split lot stair open stair gate great saniti first bought big playard gate open cover two set stair climb least time day walk stair gate easi use hold babi befor also gate expand fit door way attach wall alway concern daughter would fall step gate gave way becaus would pull gate know lock much sturdier like slide back forth easier get entri use wood match stair case drill post rai…
past year wife cut hair normal keep hair short crew cut make cut snap older wahl clipper job quick painless get year turn gold box jump horribl mistak clipper simpli clip pull hair rip hair hurt wind flinch pass wife cut hair past haircut simpli big deal dread wife move slowli clipper hair get clip yank normal take minut take look good set hair clipper pass
love go fli kite kite winder easi easi take fun fli kite
use ms almost year shave receiv alway quit good problem trimmer lock start happen within month use call custom servic said make sure clean well realli mean use brush get clean resolv trimmer lock month ago took brute forc make lock doe lock whatsoev bought norelco
year old love game consequ play time actual enjoy also game like candyland chute ladder usual end cheat make miser game end mean usual cheat let son win usual get tire one lot thing occupi year old difficult find someth occupi young old alik
grew use regular hand held brush onli experi us rotat brush could onli go dentist someth minti clean one felt clean oral b step breach year ago middl success much competit sonicar made avail general releas unit work much better oral b clone get sonicar elit repres next generat tooth clean price daunt yet one health concern put price sonicar elit truli worth high price tag reason reduc futur denta…
pretti good leader team suggjest like defens let rip
walk stair gate one less expens gate found search stair gate satisfi result greatest qualiti instal quit simpl onc gate lock quit secur howev unlatch mechan gate tricki time whole famili problem open gate one point sometim unlatch pinch finger get top bottom gate correct angl els open problem aris close make sure two open align els gate lock proper find doubl check constant make sure top bottom c…
ok mother complain gym stop bought gym boppi yes know use cant everyth one product product month love bought travel make easi tear store mention switch playtim feed time get go quick son love black white bar simpli becaus black white see first month color alot toy gym boppi babi cant even see month product nice parent go parent dont mind sec tear assembl time
also item locomot seri first want regist border becaus expens see necess howev mom purchas us locomot item recent put border son room glad got add perfect touch room make decor year come grow
mani said alreadi straighten trash lookout straighten get hot enough straighten veri thick wavi hair tri found revlon rv c heat extrem quick super hot sure caught hair plate rip onc learn use happen often straighten hair fast onli took minut got silki smooth love broke red light work plate heat kept go bang counter jar red light soon die good cours thought particular one went bought new one work …
card protect two great thing first inport protect card liquid scratch corner bend possibley even thing depend enviro play area great buy definat worth moneyfor exampl play onc spill soda card paid much money thought ruin noth got protectorsand also shuffl without protect might bend card handl card cornor might start wear bring price appear cardslast card protect realli shini look nice said hope c…
coolest card deck even come mighti relinquish beat anybodi deck
action figur collector search figur everi superhero movi figur great great price
product definit worth weight gold month love open shut door love sound make abl put shape refriger push button make fall back make look much fun year brother often join fun veri durabl littl tike product
year old daughter receiv sing love barney first christma barney went wherev went unfortuant lost barney shop mall one day complet devast search internet stuf barney toy amazon com appear thank found exact barney lost replac thrill thank amazon com toy must ani barney fan
premmi son jan hospit went buy thing help cope extra wake health problem one product bought worthless sometim heat bottl sometim hot messur cup hard use munuv would recomend product anyon
meygan come slumber parti white monkey print long sleev pj set yellow robe head besid crimp hair eye muff nice fuzzi slipper blue fuzzi special friend pink monkey bag monkey thing bring nail care bring lotion three polish filer thing bag keep pjs red blue cherri diari pen top toothbrush past bring soda pop parti
got shower gift sure much use use everyday avent bottl breastpump work great short amount time fuss boil water alway time wait dishwash especi sinc pump everyday great gift buy buy glad got
gift set great includ member fellowship ring
walki talki featur babi monitor nice veri disappoint product due static issu near everi minut burst static loud enough wake sleep babi emit base monitor unit nurseri go attempt return product fisher price
beliv set great beggin could onli collect set content mount knight man sword man crossbow set miss detail armor cool come peic peic put hold bodi well could quest guy
synopsi
scale great measur weight within lbs think great sure accur bodi fat analys becaus bodi fat would swing matter hour might right doesnt seem right
daughter receiv book new pink leap pad th birthday thought would go way electron toy play minut put asid wrong princess activ book held attent sever week play minut time etern year old love play game especi enjoy princess talk ask question improv fine motor skill point word order listen skill need princess math book
great carrier easi slip babi daughter infant carri clean hous cook dinner walk mall etc much happier press anywher els older face love take walk enjoy new sight sound bit harder back use often
receiv monitor babi gift none one regist model small enough clip shirt vacuum vibrat featur work veri well nois level adjust nois room vibrat ceil fan onli babi stir model recharg batteri featur choic get recharg one save money long run time well onli flaw put cordless phone right next tend interfer
understand negat review use tub sinc daughter abl take tub bath week babi alway supervis one minut parent eye taken babi ani tub ani problem babi foot toe get stuck read review tri stick finger area babi feet get stuck one thing note area fold lock place open onli close move two area undersid tub chanc two area side tub collaps quot click quot place open also could get finger ani area water flow …
model say exact want say whi bought iti new mother worri tini littl one sleep anoth room like itso found montior bought pray would work doe monitor sensit even pick babi breath test cat repeat befor use babi cours chang bed even work pet also batteri power keep fresh batteri case power outag winter taken relat hous visit worksbas movement second alarm sound well like fals alarm babi becaus roll p…
mobil son birth year old music great even though orchestr qualiti color shape various type motion wonder kept attent veri long time abl pull piec put mattress abl pull stand took mobil piec left music box learn turn befor fell asleep
love hamper cute perfect littl boy room fact insid mesh bag lift mean bend get cloth carri whole hamper laundri room great product
mcfarlan final get licens greatest sci fi alien warrior ever cheap two movi whi give us figur twice figur come close face remov mask also throw disc fit figur hand remov battl damag arm yeah know predat lose danni glover movi worst mcfarlan accesori ever man dont want battl damag give us cool predat weapon hunter predat figur basic figur time open face mask come cool spear figur hold come throw d…
bought mat month old son start roll turn stomach love lie mat like move surfac water charact move also like hug kiss turtl head troubl keep mat inflat air leak blow time time
regist item babi registri becaus look cute lucki relat actual use registri becaus one gift put crib daughter move crib around mos old would feed turn pooh befor stop sing fast asleep four month old learn turn back woke dure night could hear music monitor woke everi onc usual even disturb us found pooh go everywher us militari famili live far home pooh goe home us everi visit work great becaus pro…
babi love bottl initi nippl flow veri slow pierc bigger open work wonder notic babi less gassi lot happier dr brown bottl turn leak dissast realli recommend howev playtex vent air work wonder easi clean open bottom easi wash leav hot soapi water min recommend pediatrician steril process complet veri practic boil ani bottl deal ani leak high recommend high recommend
descript product tell four leg swing set six leg swing set got packag mail found packag four six
could clear hear babi heartbeat minut first tri lot lower belli thought would soon found mistak give accur descript manual babi heartbeat utero sound like sound like run hors book gave better idea listen lot negat review think use proper common sens use room tv slide belli obvious go give nois suppos use
tri use pump week extrem hard time express milk plenti milk pump lean far get proper suction fit back constant hurt isi huge wast money
son absolut love toy start act goofi thought batteri get low problem cure fresh set batteri toy less four month leap pad longer recogn cartridg thus make useless anyth teaser book came alway supervis son play toy put away safe place done know treat leap pad ani unnecessari rough quit disappoint overal perfom although son ton fun toy work recommend toy due poor durabl
love pump everi time husband leav hous come along us like breastfe public perfect use anywher also use pump work small enough let sneak thing would high recomend pump anyon
purcahs month old use booster seat work shake could get tray sever scare went babi r us test mani frilli amp ugli ok less money came one love tan leather easi wipe pt har doubl tray love chair believ wait long buy fold also smaller kitchen like us also come readi use unfold put roller readi use tool req worth money paid star
nippl long infant gag everytim tri feed great infant nurs daughter fit tri feed onli gag like nippl use playtex nurser bottl love use bottl nippl ever sinc great need switch breast bottl
great star trek fan minim similar lego realli hard break kirk break piec also interchang minim unlimit fun kirk phaser awesom minim veri easi pose offic buddi like gorn attack kirk kirk shoot
great toy push head go go long ride face look like wiggl toddler knew right away wqas wiggl love love wiggl guitar great toy thank amazon sell site wiggl toy hard find
babi breastmilk fed babi onli sinc go back work bottl away realli mind avent playtex premium bottl best thing avent choic nippl flow use avent bottl variabl flow nippl give cereal want eat spoon realli awesom far spit air gas bubbl etc problem
deck good mani good card one deck includ veri good card magic jammer relinquish toon world robin goblin suggest get deck
along cri lot thoma pynchon one complex funni engag book twentieth centuri intric plot well form charact lush love languag combin creat irresist read truli set book apart mani anoth page turner hidden signific everi word book sli commentari america american dream symbol heavi weight allegori power subtleti novel enjoy children marvel adult someth everyon
receiv shower gift registri realli sure expect first go motherhood nurs veri pleasant surpris eas could use dure time home matern leav opportun practic store town wed attend first return work simplic pump made potenti intimid situat breez also medela pump n style found qualiti pump well onc got hang pump allow control suction easier let also love conveni pump worri ani nois find outlet especi ret…
year old love play right way year old love dress doll year old boy seem mind cloth doll girl short say one boy long hair care gender one bit get lot game b c littl one play dress older one actual play game lot fun love win base chanc skill give lot skill build fine motor skill put cloth bodi
daughter month old enjoy toy much last month plan ad collect develop imagin doll hous plus keep occupi good minut enough time get someth done
kid age mo mo purchas first first leap pad year ago version six month ago held onto leap pad longer let continu play first leap pad purchas child veri happi yes system book cost quit bit money veri good valu becaus terrif teach focus kid seem lose interest first leap pad onc bought leap pad version still think younger version one veri veri valuabl younger kid person believ kid still much learn fi…
deck good card pull relinquish fuse blue eye bingo goe plus get toon monster cool right
starter deck fun pile monkey poo bought deck open got bad case paper cut monkey pox deck snaggel tooth voltur onli reason buy card whip friend eye buy deck may get four deep paper cut one finger except thumb yu gi oh make gay day long kid star lie deck stink fun play stun gun almost like play man pole want realli good card game buy ring lord realli good
tim burton guy hollywood honor everi day one agre stay system direct person movi major person world someth veri special thing soul least come life burton camera beetlejuic one first effort tim burton alreadi great style signatur world detail reveal authent creator possibl hate world lose two hour guarante come see creat camera littl brain dvd proud collect
son love anyth play music heard toy went bought month old seem like push button afew time main sat bring everi coupl week show neat still doe noth month old love leap frog drum phonic radio onli spend money
month old realli love toy love suck rattl tamborin also love pull blue tray drop discov spin toy seat veri fun love everi fisher price toy buy high recommend
far best bottl best gassi tummi mom use sister younger brother complaint hear hard mix enough formula find problem b c mix formula tupperwar juic holder pre make bottl b leav hous find easier dump powder stinkey formula car suggest
use brand electr razor remington ms best far veri sensit skin razor give veri close shave without irrit follow quot get close comfort shave quot instruct come razor get fantast shave
gift accord everybodi must howev four month use becam hassl major pain empti everi day still smell mess empti end throw away whole refil four dollar refil everi week worth would rather smell empti trash everi day anyway
bought mobil daughter befor born still use year age month took eeyor mobil carri around ever sinc neat thing whenev wear quot lovi quot request buy replac eeyor good go love
wow think bratz start lose steam new bratz show time anxious get new doll particular kobi becaus first bratz boy look kind like least hair eye plus realli like outfit rate kobi veri high educ scale becaus least buy becaus cute anoth blond hair blue eye doll guess add bratz line divers durabl onli one problem bratz doll hair becam kind thin cloth accessori everyth els seem quit sturdi though
note expans set origin carcassonn game need main game befor use also note compat hunter gather set expans introduc sever new citi templ road tile origin set add two type tile two cathedr tile caus citi worth time point finish make citi worth noth end game finish also add hand inn lake tile make road worth time point finish worth noth unfinish end game final new pawn includ worth two peopl determi…
troubl use bottl nippl size one fast babi everi time would swallow spit formula side mouth becaus get much also cough alot due speed formula come addit bubbl galor bottl switch anoth brand ani problem save money go someth els expens alway best
item veri veri good price well take bit time get use onc get use love wet dri still good would recommend put shave cream first caus someth shave dri itch well anyway
dog absolut love toy take long figur get ball cube never fail excit get put back onli drawback like ani plush toy toy wear lot chew use howev think held well consid amount use gotten
warrior lilith may beauti piec spawn
warmer awe bought kitchen use onc start walk bedroom yes doe fill line direct pretti easi follow take forev warm switch much safeti factor conveni issu return bought cheaper warmer work much much better
three cute great addit play yard high qualiti snap easili play yard car seat stroller etc multipl locat usag eleph monkey cute vivid color interest detail love great qualiti price wish made design buy
return sweden went brother wed left month old home husband bit worri pump would perform know would abl adequ express also took bailey electr pump along avent pump great use pump restroom everywher airplan restaur hotel room brother recept abl store purs make nois veri discreet never touch electr pump abl maintain milk suppli daughter resum nurs troubl return home may take tri get use realli worth…
like becaus abl make favorit spot like go swim kayak waterski kneeboard tube look moos deer lot fun famili love play get
mower
love bed comfort piec abl purchas beauti color soft qualiti item wonder especi consid price buy piec make set still pay much store want pc set onli complaint hard get accessori abl get pillow mobil yet
veri happi product work great long empti regular use regular kitchen trash bag make thing realli easi
wife huge friend fan us game veri fun got togeth friend fan play one problem game appear put togeth without much thought onli thing actual fun question game come nice tin make think game veri high qualiti true question print upsid number seem bother ani player besid think pay money game might well proofread said earlier question veri fun actual worth price alon true fan seen everi episod question…
infant onli day old alreadi seem love rest imaginarium current use quot tummi time quot lie stomach stare intent black white design mirror surround often stay minut time age seem like small feat given hardwood floor also perfect live room give us easi place rest soft comfort fact toy revers use side bit older make even ideal definit recommend
jet air hair style system mani year broke find anyth replac product dri style hair fast lot power old applianc also purchas anoth vidal sassoon ionic hot air system curl iron attach love jet air may think quot whi would buy two product quot let tell whi search ebay jet air know everi auction close higher price paid vidal sassoon product plus jet air onli watt vidal sassoon product watt power hope…
must say daughter bratz collector bratz doll excit found two new bratz boyz soon releas eitan kobi eitan handsom ever howev receiv kobi bit dissapoint kobi hair bit long style date make look like greg bradi bradi bunch featur bit soft femimin side put bandana head cover eye sunglass make look like boy
measur water warmer realli hard estim one especi becaus see fill line timer go rare bottl put end pull plug annoy sometim bottl would hot use thong take end return tri especi babi one
final game play famili becaus everyon want easi learn somehow challeng easi onc game seem littl expens bought hour hour fun made worthwhil qualiti card good slide card tray ideal would still recommend anyon young old like card game
first set thought go easi wrong end one easiest duti earli stage parenthood took less min min steril time complet steril big bottl two time becaus upper tray remov fit oz dr brown bottl lower tray work fine b c nd time abl fill lower upper tray process simpl
wow love toy even though kinda aggrev origin cartoon seri still great toy even though mani fire chief car look like onli transform lore red alert chief secur autobot cool must ani transform fan collector keep good work takara hasbro
far week heard peep monitor honest bare hear heart beat hold left chest area onli sound hear minor whoosh sound could anyth
g era reissu veri welcom addit collect veri durabl toy awesom action possibl third three seeker reissu arguabl best color even well known three high recommend guy anyon like tfs everyon els realli fun pictur teleport abil form cartoon comic seri incess urg follow evil order megatron perfect henchman might say mind skywarp guy
year old son love game pick ani play game like rule grow
product one without bottl themself wonder steril must top pick shower gift easier wash bottl put steril start microvav done wish someth like st child year ago
although auto clutch system anyth give look hyper blade spin least mph serious add dent vortex stadium get blade
use product coupl week veri satisfi pressur produc enough clean teeth water resevoir littl small use glass fill ad mouthwash second glass water pour unit empti first time troubl get water start suck tip irrig head flow begin
bought pool year old son dissapoint orang sprinkler stand like pictur made hard son go slide also hole develop seam corner week big empti water hard store becaus size son howev enjoy play basketbal hoop ring toss
purchas highchair recommend relat could happier veri well made come complet assembl veri sturdi high recommend spend extra money product last eventu use toddler chair
daughter love babi doll cuddl close crib speak yet say quot ahh quot kiss doll lot look someth durabl could throw washer someth hard part could leav crib overnight doll perfect pick cuddl
best bottl system market babi toddler sippi spout use way toddlerhood experienc leak found dispos adjust flow nippl slight blue hue nippl must use dispos adjust flow bottl make thing easier threw dispos bottl got starter set made sure onli bought clear color nippl one blue hue still use bottl four year later sippi spout also make best bottl brush best want long term commit
got pregnant becaus friend mine littl boy fav toy mo old fav right hang activ mat roll side grab chew celest love great grow attach stroller car seat etc
babi stair gate want gate instal top stairway work perfect son like grab hold bar quot shake quot gate construct hold extrem well go tumbl stair love fact easi adult open close gate swing option plus also would high recommend gate
bottl realli requir lot care realli think make much differ daughter gassi leak time would regist avent bottl
product son year ago go outsid everytim soil diaper daughter regist receiv present work great newborn amaz odor came although sat live room next multipurpos play yard month eat solid month thing bit differ still odor lid close howev whenev open lid put dirti diaper smell near knock keep lysol nearbi spray time open garbag stink least one doe contain odor great featur
red alert part continu seri generat transform reissu car form strike realist lamborghini countach pretti much everi kid dream car onli thing detract realism fact fire chief car mani fire chief drive lamborghini countach transform sequenc unbeliev simpl veri similar spychang robot disguis line also feel much sturdier mani g autobot car probabl becaus got less move part robot mode well proport noth…
use diaper pail year problem fact use ani medium garbag bag even use plastic groceri bag great conveni inexpens problem smell becaus alway empti poopi diaper toilet befor fold tight discard champ chute go way let bag get full kind signal chang bag even though usual open unit shake bag bit make room also great onli need one hand oper still hold babi worth everi penni empti dirti diaper befor disca…
daughter interest toy think may play onc held interest bore
bought avent bottl groceri store bottl right disappoint qualiti bottl impress notic chang son spit use bottl either downsid use avent system onc commit realli commit bottl bottl part fit standard bottl part wide varieti bottl bottl part avent bottl sit larg unus becaus mix match part time search right part babi hungri cri
mascara nice extra black choic come packag curler generat enough forc heat ad curl effect understand whole product like curl iron eyelash leav lot desir concept virtu use get hot old fashion kind doe much better job becaus tension exert heat warm doe noth tri heat first convent better basic product failur
bought playmat becaus look someth interest veri activ ten week old boy quot danc quot crib mobil thought someth like would enjoy love lie littl arch smile toy bat kick feet rhythm music like fact music chang also symphoni motion mobil tini love veri tire listen mozart engag toy seem well made enjoy watch son activ interact soft toy mirror
say realli love diaper pail veri easi use flip handl done buy refil bag diaper pail use small trash bag alreadi also use cloth diaper pail work wonder never notic ani odor notic pail recommend product friend expect
read review onlin went buy toy month old son glad love toy bought month ago leg becaus pull pull thing top went play bother danc sing real cute like music tune keep occupi hour sometim neat see learn move differ instrument love abc song like open music box put pacifi box one time like open find open put pacifi high recommend spend money one
song includ advanc suggest age categori bought yr old neic like difficult sing along tape good thing toy
bought diaper pail system becaus wonder review say disappoint work still smell diaper everi time go son room lord merci chang bag make sure use gas mask ha ha individu wrap diaper ensur smell stay contain husband said diaper geni work much better first son even though smell guess stinki babi diaper sure way get away smell wish diaper dekor would live expect littl
use french student teach physic trait pose question teenag kid love much littl one especi learn new languag see use foreign languag class competit streak also add student abil learn want win fantast way teach studnet kid onli complaint charact game veri cultur divers mayb next edit read milton bradley
best mobil ever sweet littl sailboat mobil went nurseri got tire wind everi minut got mobil quot tri quot babi love got smile month old turn sleepi fall asleep watch wide awak stare smile coo say enough wonder thing mobil
blade best endur chang weight disk spin minut second blade beat blade knight dranzer dragoon storm driger f driger v wolborg dragoon beat roller defens dranzer f dricel fortress master driger wyborg new weight disk although driger f beat driger without new weight disk driger still take ani challeng ani queastin yeahdudeirock
wait get daughter bought last christma turn alreadi abl recogin letter number point thought would great love onli problem third one less year one give us problem first one exchang toy r us problem next two leap pad themselv mind problem daughter abus leap pad stay basket casset book use way one place frustrat machin sut say first leap pad cartridg pen alway work call crazi purchas regular leap pa…
daughter got age month love dora stand flipper great thing dora doll mess hair get wet becaus plastic bodi vest chang color boot describ websit boot made soft plastic squirt water make fun littl girl love carri around
recent purchas boppi fun pillow absolutley love babi onli boppi pillow great product ad play bar make even better product nurs child stay entertain hour attach play bar would recommend great product
sinc move japan almost four year ago feet get progress dri even pedicur slather lotion soften anymor paraffin spa miracl cure dri crack feet wax come smell great veri calm
think best toy mattel made yet first pregnet doll fare think terrif funni magnet stomach come im realli barbi ani one worth buy find play hour ani bought doll go right get mattel think wonder doll keep good work
son pool year brought endless fun friend kid set kiddi slide slide pool wow fun
wonder gift bought new son love onli great price look great pull mesh bag carri everyth laundri room neat manner
receiv registri subsequ bought two addit pack oz size alway wash bottl overal bottl good experi us sleek design great various diaper bag insul cooler bag easi handl bottl system easi clean issu leak provid vent disk insert back correct veri easi run nail along insid edg vent disk press base piec ensur snug fit onli issu system medium flow nippl daughter suck hard collaps nippl week stage nippl be…
took good hour snap part right way thought done right one littl piec didnt go right fight take back apart redo one littl area realli enjoy toy doe son got st birthday still play one year later agre made littl one learn stand doe tip quit easili littl one alreadi past phase good balanc onc pull stand posit love dont see ani educ valu toy learn put ball hole play music reward son get mani laugh mak…
month old daughter receiv gift great aunt call dolli littl girl sleep everynight happi product clean easi travel light get extra case
nurs bottl fed son time month nippl confus avent nippl would take playtex gerber nippl get use avent though guess depend babi use avent oz oz bottl exclus throughout first year work great said overtighten top avoid leakag bottl fit first year bottl warmer problem onli caveat littl pricey
bought walker put togeth immedi misgiv seem veri stabl right month old son tri use pull flip backward luckili sinc suspicion stand right behind abl catch addit tip hour two mailbox panel pull front activ area alreadi disassembl walker put back box go back store
game fun bought twice first one play long time final far gone daughter want anoth one veri fun
product design work four leg frame swing set onli swing set play tower one end frame onli anchor frame end design would great improv versatil incorpor jacket design rather sleev design would make product expens would allow product use straight tower leg ladder rung
bought toy son two month old love five month still get huge kick mani way play first lay back would swat dangl rattl bright attent get hit one music would play light would flash kept attent take much effort help develop coordin mani toy two month old play learn could push button play chang song toy position use babi lay rattl hang tilt degre sit bouncer car seat degre stand still help stand switc…
review indic one either play costum forc feedback pun intend motion sensit spot sound effect chrome finish hilt plain cool year old love frequent borrow well howev appear onli exist blue son want green one well time concentr moment case buy anoth one take apart swap green blade anoth electron light saber alreadi presto green jtl technic also made later incis base segment new blade could curl base…
ok straighten coupl year ago andit ok usual light stop go heat problem high recommend cough extra buck get helen troy work wonder year still kickin want get helen troy straighten gold seri also make sure dial control heat rang straighter get super hot hair super dri fragil like mine wan na put someth end protect heat
purchas toy daughter nd birthday let telll onli toy kept attent onc learn use pen press go button unstopp moreov learn soo much letter number shape color etc almost christma plan purchas full size leappad alreadi play cousin know thank first leappad defin recommend children like hard time keep interest toy good know closet full even play best spent feel full size leappad equal worth money
best straighten ever use whenev much time morn wash dri hair realli quick use straighten onli take minut use long hair doe get realli hot care
heard award oppenheim gold award knew would great granddaught bought love see whi rate high lot bright color stimul brain easi learn play recommend friend wish avail larg chain store friend could get one sure winner us
magic
toy veri cool hear veri far must buy toy
top base find use octagon ounc weight knight dranzer right spin base almost unstopp
would walk mile camel order mile cliff bar whi becaus hypoglycem thing sweet tasti fill give extra mile often need blood sugar get low need balanc hit energi know hypoglycem episod treat pure sweet need balanc complex carbo protein cliff ticket
bought month old daughter love kept busi year old even play great toy
repel call way led indic never know batteri run even work worst
first experi w ani shaver remington work wonder leg underarm bikini area well lost one move decid purchas panason becaus claim lower price anyway right wrong thing never becam comfort onli feel everi hair pull trim even trim everi hair go everi spot shave took forev final say amp quot forget wear pant today amp quot advic spend money buy remington
purchas jade worth everi singl penni outfit soo cute say favorit teh strut collect sooo much outfit id reccomend howev spell word jade ani bratz strut collect
littler girl love laptop one becaus barbi comput doest n use learn lot veri littler time
use warmer sinc mo old born think pretti good scienc use dr brown bottl minut short oz bottl min tall oz bottl use refriger formula breastmilk shake bottl befor feed avoid hot spot one thing realli find annoy lack switch done left plug knob lowest set ideal solut beat tri find outlet also cord way short overal doe job
pharo servant pretti awesom pack get realli good card bad card onli got jinzo imperi order got ceasfir fiend megacyb thousand eye ristrict nobleman crossout fairi meteor crush magic hat grave robber back soldier rest rare
saw game colleagu offic truli amaz simpl game elit game instead dingi cardboard game board get pirat map plastic coin heck get solid metal coin real weight ani pirat fan would love game collector rpg gamer pass either great stuff look like type game kid adult would lot fun
liter dumb version standard clue game basic one need determin anim taken toy dog hous stand next board player take turn toss die determin mani step take charact game younger version charact regular clue game
diaper dekor doe supposs first bag thin hold mani diaper bag rip time chang speak tri chang bag imposs ani instruct chang bag final figur bag fit proper save money use kitchen garbag much easier
figur good trueli worth money anyth special recomend final battl jango fett final battl jango come everyth one reason think final battl jango better becaus arm flame thrower head pop like mace windu cut onli recomend toy slave one ship otherwis buy final battl jango
funnest toy bought year neopet long time actual abl kougra sit besid great
extrem satisfi bassinet abil chang tradit bassinet bedsid sleeper chang tabl worth money contact manufactur purchas addit sheet accomod request veri friend help recommend product anyon look purchas bassinet themselv gift
ani mighti bean butt think cool becaus make flip hand race mani thing although think toy come complet racetrack carri case someth idea think mighti bean pretti cool
frown upon doll grow midg husband son singl knock doll said get fact straight befor write someth idea make look like fool question ladi mani time young pretend pregnant stuf pillow shirt young girl say liar stuf pillow shirt make slut make run get pregnant age wonder doll daughter love son even like play alan ryan think bad idea feel veri sorri see joy girl face play collect way would take away b…
read review befor purchas onc product arriv tri immedi amaz astoud work well work quick effici happi result happi fine hair remov problem area face babi fine hair chin seem get wax product remov eas amount pain realli veri toler consid pull hair love product even onli use one time assur reus worth price
sheet much loos use bassinett veri expens qualiti surpris product look safeti hazard loos crib sheet safe infant would bought sheet known go fit loos
order amazon com grandson first birthday hit gift easi fun educ veri entertain mani guest scambl find one store toy worth everi penni love idea expand w addit book ship fast came perfect condit sound qualiti superb
give letter get bore quick
take ani longer shave older norelco take time shave closer could ever get befor love shaver exact time remain display
wonder boromir cours get anywher el great get legola awesom onli one dagger strider noth rave two tower version much accur pippin veri accur merri excel gim extrem accur come four axe gandalf grey good gandalf white sword real dissapoint face onli moder accur frodo sam good though defin recommend great price
six month old son like play thing realli realli loud volum control kind jar especi morn suppos educ although bit young learn much
older sister order coupl day ago love dana favorit brat cant wait get look good prom like peach outfit cant wait get
put bottl registri recommend high rate websti howev find bottl leak way much around nippl area follow instruct given heat etc far noth chang situat go look anoth brand bottl wast much formula ruin mani outfit
veri excit mobil sinc seem great veri decent review howev discov remot work think lemon took back exchang anoth believ second one also work remot even use brand new batteri time two model problem mobil seem great take back get topli rate mobil sassi disappoint mom
great bag roomi look veri hip
gate incred difficult instal veri sturdi three hour drill measur etc husband decid return item follow everi step direct end gate sturdi even stabil foot get impress gate would hold wear tear soon walk babi addit gate veri easi open close unless engin type would suggest buy anoth gate wide space
doll husband alan hate break peopl critis girl even know barbi suppos friend thought actal suppos adult rememb littl would alway shove babi barbi cloth pretent pregnat would never use littl sister kelli krissi littl sister alway kid notic yet marri back alan box wed pictur plus silver ring finger problem buy kid would littl girl right would buy would like anoth thing think line call happi famili …
game much fun husband play kid sit hour play game good laugh veri educ keep mind work bought niec cousin everytim kid go birthday parti buy toy also great price toy
bought prenat listen dissapoint hold monitor button whole time tri listen ani slight movement hand finger hold devic press button sound like kick thing take alot patienc still rock quiet mous hear babi movement abl hear babi heartbeat yet wks
think toy innapropri inaccur represent prenanc motherhood woman whole bodi chang onli tummi recommend age rang inapprori well toy deal subject matter matur year old girl
although perfect recommend monitor expect friend would check least worri son sleep night time love hear soft tick room parent unit indic breath safe side doe make obnoxi nois forget turn end befor take babi crib easi forget due fatigu also highest volum set seem veri low howev know would without definit worth higher price best gift receiv shower
appar improv version intrud fli nice lot fun sure give nice open field may crash tree first run two minut fli time goe flash lot fun fli kid realli like
husband thought silliest product market parent never need warmer wipe whi would first time mom broke heart son cri cold feel wipe skin final convinc husband tri wipe warmer imagin use coupl drawback bottom wipe turn brownish bottom wipe dri regardless drawback wipe warmer worth buy altern child woken middl night cold wipe chang diaper mine sleep right chang go right back sleep without ani cri fus…
daughter almost month old imagin could made without monitor would wake night think quot heard make ani nois ok quot rememb monitor would alarm ok would fall peac back sleep know fine onli one fals alarm one night curl corner crib recept monitor also terrif put nap upstair take monitor go outsid yardwork alway still hear everi sound come room friend slept babi room one hear breath know ok sorri kn…
love product incred easi use expens refil ani problem odor imagin whi anyon would buy anyth els
bought son turn month old sit pretti well love held stand posit thought would tri seat made well hold sit posit veri well hold front seat hand push around love laugh loud whole time love first time put plus per husband front weel rubberi surfac scratch wood floor think cutest design onli negat thing say even lowest set still quit touch ground quot tall imagin month two touch ground though best lu…
driger f wick awesom speed strong even power beyblad keep vicious assault got awesom endur amaz attack veri good defens fast time blade get close attack
bought toy daughter month old minut put play drum began bang month put play find sing like babl play realli think great toy cant wait see els els doe toy
brother get blade mom bought dranzer brother bought galeon attack differ stronger kind galeon attack got home built dranzer brother galeon built battl dranzer went around arena circl smash galeon high air arena get dranzer also fastest beyblad may chang get driger f rememb let rip
child thought game fun
think block wonder learn coordin month old babi love hing door spinner scrape sticker spinner new teeth within minut get toy cours love paper somehow knew right away onli paper tri get suggest go ahead remov worri babi swallow
search everywher type float devic would allow year old play pool without held mom dad tri tube vest son never abl balanc tube one piec suit worri slip abl keep balanc keep face water whole famili pool paddl way around whole pool best time
star trek origin seri fan option obtain realist look phaser classmat made version full size collector version great veri expens art asylum produc plastic toy full size extrem faith origin prop veri well engin phaser detach reattach phaser bodi veri secur sound reason faith origin although could bit louder emitt front nice light effect yes toy onli plastic collector qualiti price veri cool star tr…
bought tub year ago last child work perfect problem best part fit nice kitchen sink bad back hope tub still market prefer stand wash babi opppos hunch tub way
daughter love three rattl howev cold want disinfect toy put butterfli boil water melt altough love product somewhat disappoint made materi could boil disenfect
son first leap pad outgrown time upgrad regular leap pad howev went buy stumbl across product veri similar leap pad thing alway wish leap pad instanc son find pen difficult use cord short product use finger touch much easier huge differ leap pad everi time turn page touch green go button know often confus son product automat know page son thing go time final thing make us prefer product stori ses…
bought shaver ago want wait least month befor write review sinc suppos take long befor face use electr razor first electr concern go look price good standard blade though saw quick electr razor would pay never go back first week shave close becom accustom use blade though gotten closer closer shave week littl month use spectra skin smooth even grain gotten back blade pros shave take easili onli h…
game great parti mat fit perfect kitchen tabl team peopl team even kid join mat veri durabl spill wipe right
interest product look like one small box cupboard color etc one small box volum sell offer
guess come conclus read thousand review product peopl never satisfi find smallest thing gripe realli like seat best friend one bought one son got sick eat restaur highchair alreadi older seat pain use becaus million piec took forev put togeth seat piec count tray compact portabl light take hard ani space trunk place put finger carri tray snap undersid strap wind seat strap twist insid yes fix the…
bought mani version bottl brand becaus daughter puke lot doc said reflux tri everi bottl best one platex drop angl bottl terribl pain get air pain use sinc suppos fill bottom stick drop
great disappoint real wast money first rake alway jam follow instruct coat silicon spray made differ onc rake get clog dirti litter get spray floor unit trys empti tray tri everyth make product work use type premium clump litter yet end clean pan hand frequent day rake need clean everyday order keep unit work end result dirti litter spray floor daili work old non autom hand clean litter box clean…
box list improv skin true struggl month acn sinc teenag bought two month ago sooooo pleas lotion start keep two three bottl onli hous give away friend tri two month face gone requir foundat need foundat struggl month episod acn high reccomend product best ever spend
daughter receiv month old could yet sit reach push fish bowl music made wiggl fish swim around bowl held attent love sit put ball fish bowl favorit toy best
let brother eat without gas love avent binki useful beacas glow dark
shave coupl week love close shave best braun shaver shave year
realli like scale deliber wait review make sure stood abus two tini adult coupl kid weight measur consist follow instruct fat measur accur well buy scale confid
use hair brush kit first got cant think whi took long get first time tri made hair shini soft manag bounci full life husband love run finger hair thr brush soft manag bristl easili move hair without pull scalp whivh alway good thing would tell anyon want soft shini vibrant hair buy enjoy
know peopl get annoy month babi outgrow bounci seat befor realli start crawl walk without someth like co worker told mani horror stori cook dinner babi strap shoulder sling hold babi much dure time buy one second child way month old prop thing sinc abl hold head alon still enjoy bouncin around bite everyth sinc teeth sure still get six month good use go invest someth save saniti
leader field doe great product sometim feel hype much would suggest onli altern
ultim detail landspeed vehicl great deal movi accuraci lot better power forc version toy great hover like featur make look real luke figur also great lot articul regret purchas gift person collect
bought video monitor daughter turn one think would need voic monitor nice see bed time could also see woke without open door disturb door close due cat thought great like easi video button top sound veri clear loud also lit crib night kind nice also enough light like nite lite fall click nois constant decid tri safeti st brand wow pictur sooo much clearer constant click easi switch video sound lo…
bought learn music machin one half year old three half year old day interchang cartridg purchas dora blue clue etc etc etc one cartridg come machin interact veri educ slide show game kid play touch screen sound letter name letter object touch tell letter begin one elmo one machin also microphon side sing along charact song play one half year old alreadi sing alphabet three year old love machin mu…
son day old pump get milk come rent medela electr pump month becaus want spend money purchas medela system onc rental expir purchas avent pump babi month old pump averag onc per day pump time day due eat way spici dinner avent pump awesom becaus breast one side per feed easi use singl hand breast pump get ounc minut distract someth may take minut found medela system littl pain usual tens right be…
excel social game far superior risk sever reason
bought tent grandaught th birthday yr old brother great fun pretend even sleep live room one night great price durabl good size good look play item veri satisfi
whether litterbox cat best determin clean especi cat like box yes clean sort major clump cat wast clean howev leav littl tini one place find back old dilemna handi scoop tri clean onli piec small go right scoop make spend veri long time tri get box clean make cat constant shuffl litter around tri find clean place also wast get stuck rake pretti gross fun clean peopl cat might problem box might wi…
son ador elmo death afraid one way loud afraid even go near danc much els toy
understand talk diaper geni difficult use cumbersom read direct fine peopl say easier wrap diaper walk trash easier drop diaper twist ring close lid item great thing nurseri guess need practic twist motion befor purchas
got befor babi born wait tri stop use becaus veri comfort babi worth even
year old love sing anyth music educ hit bought dora book day arriv play love identifi anim great book sing along frame surpris factor within first day use book learn spanish word use correct book hit hous
love diaper pail third child child gotten new pail first two got geni could never get rid smell plus hate buy refil diaper champ buy anyth special regular trash bag easi chang bag use champ veri easi also onli use one hand throw diaper away smell far also tri diaper dekor soon found buy special expens bag need diaper pail go champ
mobil realli cute begin within month broke music still play mention motor stop turn son upset disappoint purchas someth thought qualiti development enhanc kid onli find wast tini love product us time energi mess around product sub par
know great realli cool becaus seem like dectect point game tri see kill mr bodi weapon great buy
bought base review fit well crib seem big standard crib mattress wrap snap band around rail twice pull tighter consequ band rip also onli white need put sheet mattress befor put els see mattress design would great came color seem comfi enough though
breastf son month start give bottl around week old peopl kept tell becaus would get confus avent system problem nippl design control flow milk breastfeed bottlefeed babi respond milk come slower bottl babi still work like doe breast plus base nippl larger make babi open mouth wider latch like breastfeed confus found pump awesom troubl produc milk pump long drank enough fluid dure day use take car…
like review thought great month onc infant diaper actual start smell diaper dekor horribl constant odor room open lid even wors impress tripl seal lid
product disturb evid larg toy compani attempt get buyer older age hello kind freak would want buy trash year old trust would want caught street flava terribl disturb toy compani tri sell product promot children act older mattel onli distribut product gain wider audienc onli children go drawn chain product phhuulleessee think someth origin someth draw kid buy cool influenc friend buy toy releas to…
product taught son sit stay month great invent keep base remov child roll around play soft hurt child love quot low quot featur sound loud plus mani song wonder gift son never seem outgrow wish alphabet start ball roll second minor annoy must design teach child hear entir alphabet continu roll ball
good question without get person good play play mani round interest better found player got littl easi guess answer quick one person host round answer question pass answer secret host read tri guess answer surpris mani get wrong great way get know peopl
initi confid friend want one thing nix idea told work sister use babi cours listen bought one wipe turn brown also dri toward end realli need one becaus babi resili think probabl better spend cash hood towel babi toy babi bottl wipe warmer sit babi closet
start rent hospit grade breast pump hospit hurt bought evenflow electr hurt slow bought avent pump godsend could pump amount amount time hospit grade one pain g befor breast reduct work wonder told husband buy know abl breast feed surgeri pregnent faith anyth pump help becom avent biggest fan pump bottl sippi wonder compani
purchas item find much wors small neopet toy one way littl one actual handheld thing huge want one actual carri place suggest small one kougra best hope follow buy huge one
bought sleep bag three year old love unfortun stitch weak start come apart onli coupl day return would heartbroken keep
son favorit toy motion set reinforc caus effect pull one toy music play love
purchas toy son month old although make work love light sound also like sit watch ball go around around doe chase ball would recommend toy everyon keep busi hour time
neopet long time happi made delux set figur game pocket neopet learn handl money play game fun
look like much use chang tabl item must keep diaper chang tabl accessori right need fingertip help quick import safe diaper chang babi roll chang tabl quick easili item keep everyth front allow face keep one hand babi time dure diaper chang
love littl tike toy qualiti alway excel realli stand play kid dish love bbq kid love fact cook along dad alway want help bbqs obvious reason littl danger great solut help dinner well also get wheel around yard crash wall kid also grill matchbox car flower pick garden toy find great fun love cook along dad
ever watch hamtaro bijou must pictur tv guid nope super love bijou great best friend anyon anywer anytim
receiv toy gift daughter born use everi night cradl transit crib go two still use toy everi naptim everi night bed sleep without love wake dure night turn pillow sometim time till fall back sleep taken vacat us make sleep strang place lot easier becaus comfort recommend toy ani new expect parent given toy friend babi shower love must
bought cup becaus succ bottl breast pump cup okay liquid get trap part switch juic milk throughout day would take apart everytim clean piec small clear difficult find put drawer even dish rack also good send child relat play date would show take apart put back togeth easi found grandma even dad still put piec wrong order loos piec put go purchas cup would suggest buy addit spout easi chang case g…
although foam dens enough protect littl noggin sharp hearth corner piec stick quot heavi duti quot tape joke month old daughter easili remov foam defeat purpos paper back also extrem difficult remov tape make whole process exercis frustrat make mistak littl research find product actual adher fireplac hearth
well like read review thought great tri problem nippl collaps never put nippl mircrowav tri stage one stage two newborn collaps plus would scream hour ate switch bottl much better also problem bottl leak problem air dr brown use tedious clean use special disk travel leak well worth babi scream becaus much air tummi
happi deck came could get three holgraph card reinquesh grace chariti griphon wing seri differ pokemon anim card game pokemon energi trainer yu gi oh fushion summon ritual magic trap card monster new charact deck surpis came deck like weevil mako etc realli like marik deck
hole drill far enough huge crack wood frame color veri even
purchas clipper sept need shave close without irrit skin caus bump clipper gave close enough shave look clean cut want closer shave nice new look without skin irrit
bought son six month old place crib would fall asleep play need touch veri hard start work nice becaus babi hit thing veri hard batteri last forev think chang twice two play much still work perfect say lot durabl toy set one music one keyboard anoth women voic say quot bear quot quot cat quot quot dog quot sound anim make color bright enclos sharp edg great toy littl one
probabl one best board game around actual rule lot fun game also make easi make hous rule famili trade card differ becaus make senc control onli territori get armi becaus trade card set game allow intergr rule seamless game great
purchas one wooden pressur gate befor bought product found child care provid difficulti use got one fabul stay secur onc put place although month old daughter figur step lever open still get becaus put enough pressur lever get two plan buy place hous
receiv shower gift fourth child year mom never seen much plastic junk took box paint chip insid toy instal see work yes motor louder music way adjust volum ocean doe sound real either hous also made veri thin cheap plastic opinion
like spawn toy must get one power version spawn even anoth spawn made futur model still power one huy figur like buy david banner toy hulk toy
like tv show woth comstum realli look like yugi light dose lot stuff get shoukd get let duel
someon gave us game christma veri excit play lot fun first time player next time pick play realiz alreadi question game grossli overpr onli cost amount play time get
friend got shower gift babi sever heart problem visit doctor frequent love becaus light work well recommend love c section hard lift one big system stroller light easi oper take much less room trunk
year dana replac meygan bratz pack line alreadi made debut three differ bratz collect
bought help night time potti train accid horribl time begin work great wash numer time might well put bed leak soak mattress go wash frequent give tri need intend purpos keep look
never write review felt compel write one veri excit learn could hear first babi heartbeat without wait go doctor offic purchas product th week hear everyh babi heartbeat product wast time wish could return
like classic game stratego want modern game play stratego star war charact disagre way rate charact game fun make think use brain stratego classic game must anyon love classic board game
recent purchas one plane son first cost plane near doubl includ cost batteri second plane suppos fli auto pilot first five second prevent pilot error dure five second plane consist bank right behaviour mention first review crash ground huge wast money
lack switch big deal bottl warmer light goe stay till reach certain temperatur goe start cool allow maintain constant temperatur bother heat bottl light goe would expect milk stay constant temperatur continu overh overh everytim could chang babi leav milk extra minut would get way hot power level number pretti much thing took longer heat cri babi everi minut seem like forev number way weak unless…
bought friend got one shower love taller hold diaper special bag great thing smell doe disappear matter much clean spray lysol use diaper geni year well problem smell still doe benefit perfect solut found haul diaper daili outsid trash
everi shaver mean everi alway left nice littl burn neck shaver manufactur say need use sever week go away yeah right friend mention never ani problem new shaver said quot burn pull noth quot said quot noth quot nervous laid bought let tell shaver better advertist burn close shave easi clean much want high recommend braun syncro shave system worth cash plus amazon sent free travel shave case extra…
realli hope person mosquito repel would keep safe hungri mosquito live backyard work thirsti littl blood sucker continu attack
bought product line instal fireplac time month old toddler immedi pull everi last piec quot quot hard thing age tri heavier duti doubl side tape result last week month old toddler prompt smack head bumper free fireplac emerg room visit stich thank god decid anchor guard place screw anchor proper way thing suppos instal go buy anoth set super glue fireplac grant one fault son hit head definit agre…
bought diaper dekor plus base read quot babi bargain quot recommend web site love function veri easi use empti make whole room stink even smell hallway son onli week old imagin would smell like older kid diaper purchas new safeti st neat pail hope better
toy great first flight fell apart leg break arm less hour durabl would great fun
roller defens third blade got ok plastic doe seem strong alot beyblad first fight stress mark plastic like week battl stupid gimicki roller thing bust part suck
quot twister quot month curl hair well howev modifi direct remington explain one end curler goe hole opposit end clip need unfortun success twister stay hair roll hair rod use hair comb clip keep place product rod model manufactur think make attract buy
santa brought toy yr old put batteri learn spin part spin without stick mani time per revolut call compani kind enough offer send new one free charg new one work time two play spin bottom start stick gave toy kid sometim play duck
two year old absolut would leav store without still play year later howev two problem one immedi need repair basic connect two pinch hazard basket frame cours daughter never notic either simpli love play constant take walk around block
diaper geni broke thought tri read great review onli smell unbear stand babi room morn door shut night child proof within day month old open top stick arm dirti diaper befor could stop figur open veri easi turn lock bottom compart child poop b curious least product
purchas son st birthday tall age even though say month thought would okay platform insid danger place wall place bean bag chair insid plastic ball pit ball fall get hurt doe like slide realli watch would buy year
bought camera young son see use camera time thought get kick tag along take photo right love onli even bother load film camera happi click away camera wonder absolut worth money
request warmer daughter would scream everytim chang diaper even calm befor soon wipe came tear warmer work great although agre wipe get littl brown bottom dri onli left sure brown avoid rotat everi day week manufactur suggest also home sinc keep quit cold lot condens warmer rotat wipe condens collect bottom caus bottom wipe way much solut like soapi washcloth warmer great lot less tear sinc start…
know turco realli repaint mike richter previous nhl seri roenick also repaint previous roenick figur hideous ugli altern jersey team great altern jersey philli howev two pack cool idea look pretti neat whole
bottl veri easi clean wide neck make extrem easi put formula without make mess nine leak contact avent told tighten way among various thing still help much actual believ knew put bottl togeth befor leaki top outweigh good factor bottl threw buy anoth avent bottl
somtim think play item intertain son month old doe recommend year could amp probabl chang problem train play song could talk anim everytim train conductor get press veri sensit conductor sometim bare touch vacin conductor start play tune also ani volum control extrem loud plenti loud enough loud enough wake sleep babi taken hour wind amp fall asleep readi put afternoon nap exhaust mother sleepi w…
well may sound weird got first intrud stunk could bare get thing stay second eventu crash barb wire fenc total cousin gave one year later even though thought would decid give shot anyway took first time actual surpris flew second second flight flew second realli great consid onli charg minut take chanc want mayb first one defect still intrud uncl gave actual flew morn also tell fli better weather…
purchas product three month rake would stop accord manufactur dirti sensor clean everyth instruct return item new replac replac last one month give
stabil product much better new walker pull themselv howev onc two feet great toy son age get great deal fun play hoop younger one reinforc valu older becaus learn alphabet troubl hoop fall comment
dranzer v one best blade enter tournament remot control easi control fun wath take ammatur blade oppon goe hit attack ring onli hit doubl whieght disk size wight u move right spin left spin whip floor anyon ani king want fight wip grass e mail sign best best
say enough doll mother gave one niec born bought one daughter born daughter month old love favorit thing machin washabl perfect first doll soft
well think best protect deck becaus carri without deck protect harm anoth damag deck opinion protect deck like less eductaion becaus deck protect starter deck booster custom deck yu gi oh trade card game forc play boy share deck said previous pharagraph deck protect durabl star becaus protect card toy starter deck good deck protect also use end think depend boy care deck protect star best regard …
origin snugg found veri cumbersom uncomfort st daughter go buy babi bjorn read review eurorid decid buy instead regret nd daughter ride comfort sinc week find simpl use extrem comfort say alot sinc primarili use hike back doe hurt mile backpack counterbal pain also onli gave four star becaus head support fold veri well wk old face think instal kind snap velcro problem solv
love monitor make click sound everi time babi breath turn sound love actual help fall asleep first fals alarm sinc move closer end crib babi head scoot scoot direct sensor pad wish pad bit bigger give thing anyth wake sleep hour listen steadi click know alright befor laid bed worri would recommend ani worri parent sleep night
regret purchas unless cours mind adjust pole pull upright child everi minut howev child continu sit still insid never touch teepe toy opinion item complet wast money pole stay place proper children move insid constant fix would stand upright kid durabl less week pole broke materi also rip easili even worth give goodwil take space landfil thought would cute littl boy cowboy theme room bad wast
sever problem monitor first everi time cordless phone ring loud interfer come monitor also batteri life monitor onli last hour frequent click nois come line actual go buy new monitor replac strong advis product
steam steril wast money use onc left spot water everyth might steril seem dirti also took forev dri much satisfi wash bottl etc hot soapi water occasion dishwash think wash babi stuff hand happiest result gave star instead becaus probabl doe steril bottl hand wish save money sinc use
bought son month old play daili toss floor everi imagin height yet break unlik review problem stay base come apart love toy
first absolut swear dr brown bottl simpl physic tell thing work happi newborn proof somewher along line strang reason peopl make dr brown bottl decid new style skinni bottl redesign nippl work best everyon want one say go back good origin wide mouth bottl first complaint new nippl style whi resembl breast anymor old style furthermor littl girl almost suck whole nippl mouth lip rub plastic bottl r…
got toy gift babi shower babi use month old two year old son also enjoy play well great toy would high recommend anybodi children age og three
regist mobil excit get howev found problem tri instal sinc sleigh type crib extra wide slat mobil fit secur onto crib take back heartbroken cute mobil though would love fit correct
puppi daughter infant daycar huge hit month old babi like review said babi tri stuff bone shape mallet attach get lost mouth becaus babi like toy much went ahead order babi
children best toy small babi ever ever bought onli doe keep amus happi year old sit besid lovessssss go get newborn nephew christma couldnt buy better crib toy hook bed swing exosauc best best best love leap frog
spent high chair bell whistl daughter tini doe fit well got fold go booster travel end use everyday high chair year expens one sit corner storag area back seat useless unneccesari chair perfect us would definit reccomend
bed disast hole line proper wood took hour put togeth assembl reassembl bed fell apart screw fit hole proper wood came crack end bed came sever larg notic scratch wish would read review befor bought bed obvious fluke like thought believ would sell bed especi toddler bed like
greatest part game whole famili play team win veri addict best famili game around
daughter receiv birthday present love onli recogn first page exchang today one work alreadi learn sound letter f amaz great toy need durabl especi age group design
bought coupl year ago first came keep ad new book bought case oldest granddaught treasur protect cost one leap frog best far becaus add book grow book use first leap pad lastest one case great make travel easi find found one granddaught goe goe learn read well limit fun child learn
year old son love toy setup easi enough handl play without need help sever week new toy forgotten toy bin one still interest
purchas book daughter rd birthday found day befor parti book refer numer time amazon product descript review actual book cartridg learn music system book useless without purchas system nowher descript doe mention learn music system requir use book keep mention great educ book unfamiliar veri new learn music system even list anywher fisher price websit imposs know product actual accessori relat pr…
mani review read seem like hottest yugioh item market like peopl burn yugioh except friend still see reason cap yugioh go toysrus hope stock wait screw despis yugioh except friend
littermaid year must say great litter box clean yes said rake get gum get kind gross etc realli cut quot cat smell quot side
quick review audio toy veri poor dure quot guess letter quot game voic sound muddl adult hard time pick letter toy sing
recent bought three booster daughter purchas new dine set chair low girl eat comfort tabl chemic finish booster migrat wooden chair ruin finish finish becam gummi ani attempt take gummi took finish along get brand new chair refinish expens pleas favor buy booster wooden chair
art asylum origin gain contract make enterpris star trek toy littl skeptic coupl reason one thing think toy compani whose reput rest make replica eminem sort fring genr figur would abl appreci delic art pleas veri demand includ group hardcor trekker wrong art asylum done superb job star trek contract turn beauti set toy seen toy definit meant adult collector rang buyer model enterpris nx jewel cr…
nice display teach nativ scene young one nice ceram piec wife treasur hope fischer price addit bibl stori like setup also might like littl peopl noah ark
great toy realli entertain children teach left right super
bought walker son month old terribl surpris fisher price would market danger toy heavi front tip easili use hard floor move way fast beginn walker son tri walk fell flat face wheel pop coupl time space two leg narrow son kept get feet caught leg onli save grace terribl toy fact son like press nose hear music veri disappoint kathi mom yr old
parent bought mth old twin say enough much love littl hous would recommend ani everyon toddler
onli littl thing day daughter love kept entertain doctor appoint came exam room offic staff around daughter explain daughter usual veri shi onli thing like bottl goe get lost believ need bottl keep happi would good bottl could attach littl piec string get lost tell go end buy
bought year old box say age opinion littl confus year old older sister seem ball tire easili tv commerci make look simpl simpl oper littl disappoint especi
great pumpkin charli brown part halloween long rememb still pop dvd craft year jack lantern wonder exact keep store rock toss charli brown bag play manti second collect made peanut gang leap screen hous luci standout witch outfit complet pointi hat green mask schroeder grand piano haunt candelabra cours snoopi wwi fli ace sneak across french countrysid come nice base figur stand look great togeth…
bought hamper nurseri love look even better person high recommend
ok duh game children still put everyth mouth big prayer probabl like neither love almost anyth figur break compani replac game fun warhamm lot less work click dial keep track point valu special abil like paint figur get individu made pewter uniqu easi learn easi play would recommend toy children
great game kingdom build easi learn veri fun play game relat short minut take entir even either player take turn draw land tile place board tile various structur e g road citi field need match proper placement road end open field must attach anoth road player number follow dispatch throughout kingdom place road becom thiev citi becom knight monistari becom monk field becom farmer onc structur com…
seem like nobodi bought espaci becaus girl like pink red better blue bought jordan jasmin say twin daughter love younger sister want teach good mother rather embarrass find play somethim realli must admit great toy must buy daugter never fail neglect actual veri often urg buy bed two babi ikea singapor end buy two bed one jordan jasmin anoth anoth two babi im plan buy younger sister think im go b…
first posit game fun young children encourag children think littl bit land place jump anywher board kid put six piec puzzl togeth second posit game fun adult fun game kid adult play game also veri easi veri easi four year old yet four year old dragon tale game show suppos gear good match opinion basic child game token one dragon tale charact spin spinner move piec mani place land place get pick p…
toy awesom stupid duel mat spill card total portabl play car train even outsid mat okay make duelin alot fun need adjust like spell trap card slot need monster also wish hologram projector far away flaw perfect toy think perfect gift kid love yu gi oh suggest get hope review help p love yu gi oh sinc first day air kidswb know alot
bought son month old first time put like learn play toy toy would come back hit face almost eye safe recommend anyon get babi
toy believ help succeed get littl squar big squar delight henc got show owner harold proud must gotten mad human primit show appreci say someth instead pee floor like us dog well still work circl feel wet excit finish
havent got zoid yet look realli cool even though look tini gon na put cp cp giant cannon goe back get one www toywiz com well hope fun look
bought birthday gift friend sinc husband join two coupl weekend away big hit think may buy us copi ball play mani hour alot fun
daughter got toy first birthday august favorit hand music song veri cute volum adjust thank fisher price blast onli push ball hole hear music play either dad throw ball across room bring back us bring back count one two three learn count well realli cute toy especi child love play ball howev agre inde difficult remov packag toy anymor
buck toothbrush work amaz well find last week singl charg spend lot time shower definit waterproof doubt whether anyon could tell clean well toothbrush
like countless acidrefluxdiseas believ thing like pepcid friend ard realli sucki thing born thing like allow us relief prescript work great sometim eat excess amount greasi spici sauci food well reach stop reflux fast get night defin recommend bigtim babi
love two speed lo high nice also perfect warmth set well love put feet comput great massag high recommend
receiv toy second birthday gift grandpar never seen tv commerci daughter mayb whi expect littl stay alert say vacuum pick dirt add brush switch toy spout clever rhyme like one abov say bye bye reactiv push purpl button handl nudg littl clean machin like soft spoken clean machin never thought would wish toy littl louder volum control onli one small speaker locat back make hard hear realist hum mac…
great toy usual like electron toy becaus want one teach babi electron toy one differ great toy babi use togeth bought daughter month old love best cartridg age one call babi word simular titl pictur babi funniest game song goe popular tune goe quot find shirt find shirt babi press shirt thank find shirt quot funni older children love play game babi sister book sturdi toy great realli toy babi pla…
bought month old nephew first thought like think scare loud sure three day later get stop play month old still love toy hold ball one hand think hot stuff abl push ball hole sinc begin use hammer hit everyth face still light make toy light music play one thing wish would done make toy littl educ make ball color match color around hole help teach color later would buy
son got love seem durabl doe exact want mention realli relat tv show charact worth yu gi oh fan
daughter got th birthday love twin brother got differ one obvious like much b bright veri simpl easili oper pre schooler without help adult love menu slide side becaus daughter go one activ anoth without enter game code veri cute entertain recommend high kid
thought month old son would love impress lever depress ball goe hoop prompt backboard light teach letter number simpl word well son depress lever hand show much interest howev begin month old think toy better month old rather month old seem realli enjoy toy
reciev gift babi shower love bag scent overpow mom mother law would said never smell easi use give
great toy daughter month love play toy great kitchen cook clean play pull fridg bang time still work great love learn alphabet earli recogn letter point foam letter tub best fun love leap frog
grew play game introduc bunch freind hook still use version honest even know still produc buy new set
best yugioh toy ever made friend want rule
son ask christma list end get birthday present instead tri research everyth buy end get someth shove closet somewher must say toy fun kid compet see get point way remind skee ball onli instead roll ball bounc seem pretti durabl except mesh type trampolin metal ball bounc ani problem see possibl rip would say time spent enjoy well worth money go ahead give tri mom dad
hey ppls final made duel disk gotten one yet hope get one either next week christma play ygo sinc came listen duel disk realli cool item seem durabl heard slip arm disk transform rather quick size card slot seem like realli great item also ppl think come hologram stop hope never happen card game think get hologram technolog like use someth wider varieti ppl enjoy e g movi video game believ may cr…
month old daughter love new bed also climb easili plus absoulet ador goe perfect princess theme educ rate littl girl love crawl bed read good princess stori book think bed encourag stori time parent mommi real princess
read review find toy loud month love sinc got month ago danc time
say girl love polli pocket plane lot fun easi opper lot fun piec great addit polli pocket famili onli con would mani piec small kid even handl piec get lost almost immediat
jeff purpl wiggl alway fall asleep time jeff end deep sleep mean wiggl must tri wake sing song wake jeff anoth song also talk jeff onli similar becaus guess jeff fallen asleep guess game song call jeff song come light camera action wiggl
anyon would market work behalf satan see peopl write cool awsom niev want someth cool pray god onli power onli real true spirit speak spirit come ouija heaven devil legion one say noth happen throw trash thank god power god watch
game good bought
best curl iron ever love would suggest anyon buy curl iron
well first starter deck got great power monster like red eye black dragon alot dragon coupl weak card put better card deck first start would perfect
whenev possibl tri buy pk lipsmack becaus save money use sinc high school everi flavor stuff great becaus fun scent keep lip get chap also like one sparkl becaus wear dress jean shirt rest bonn bell line make great use foundat lip flip roll lip gloss daili basi made great gift year old sister great age appropri make dark learn less put make
tri mani jasmin blend found dragon pearl blend basic regular jasmin novelti leav roll tight littl dri quot pearl quot unfurl infus far tell doe noth enchanc flavor brew nice jasmin blend noth would recommend jasmin lover
mo old son love toy receiv christma last year one favorit ever sinc great tummi time play first got bigger love chase listen sing know love get older use preschool classroom children love great help recogn alphabet help learn letter sound great toy recommend everyon
purchas daughter last year three christma year later still love love leap pad system first leap great think go regular leap pad like enjoy hour fun go wrong dora
gadget guy husband pick particular model son love howev light music featur realli use standard one would perfect suffici
purchas wipe warmer babi newli born becaus scream use cold wipe wipe warmer good great babi like warm wipe chang diaper quick warm wipe take wipe get cold quick anoth thing like doe latch attach chang tabl ani place put close enough need chang tabl take alot room take wipe hole open whole thing get
wow great gift idea onli great holiday birthday gift wonder way brighten raini day well bought game children love great game entir famili becaus great valu durabl bought two one mother one sister unlik card game one offer much fun play never get bore suggest switch friend famili luvcb virginia
tre look littl bit feminin put light think would last day street come light blue short jacket black shirt find beard kind creepi think peopl would think men near cool happi kioni brown tika p b think forget girl liam tre use men doll readi person think ani man doll put flava girl would cramp style k flava
sound help daughter get sleep remain asleep get sleep soft sooth better cd sound seem play right tone attach well crib well worth cost
purchas toy last christma daughter use tub color vivid dolphin cute like idea music bath dolphin fit snugg match color ring get dolphin ring fun part link togeth ring form circl arrang note lowest highest get ring link togeth bonk dolphin head weak obvious note sound daughter like play toy keep dolphin link togeth circl task sum creat song tub still enjoy bonk free float individu dolphin ring set…
wavi hair took around minuet heat two hour straighten conair straighten would end wavi less mid day velvet materi straighen pull strand hair velvet like materi make harder take longer straighten short velvet alreadi fad way better product recomend anybodi
got toy yr old son captiv yet understand certain button trigger individu sound yet love bang even get hang featur work slide trombon back amp forth help gain strength leg well becaus stand period time even stood play day got excel toy excel valu
bought daughter month old time brought home open surpris see magnet letter holder could either go fridg mount wall decid put fridg never fail everytim one us kitchen daughter come play letter love product becaus teach sound letter child put letter magnet holder sing abc song push music note differ sound level also soft soft high four differ color red vowel yellow green blue daughter alreadi month…
bought item son diagnos problem allow sleep back live remot part world servic angel care liter angel know infant cpr sleep much better know son stop move dure sleep sleep woken us twice thank becaus scooch pad huge comfort know angel sensit alarm doe wake son enough keep awak night either goe right back sleep wake absolut recommend product ani worri mom dad reluct put littl one tummi sleep thing …
use avent microwav steam steril month complet satisfi breastfeed work mom use isi pump daili mean wash pump daili hate run dishwash everi night thing alway wash dishwash soap residu pump finish switch hand wash pump steril steril good wash sink dish soap minut microwav pump clean steril readi pack next day
usual play action figur fact go colleg usual studi friend mine major action figur fanat got three stikfa order day ask sens sprain hand help put togeth part small could hard click place pretti soon screw one lost piec bit crawl floor find lost piec short argument foot left right two soda care construct three inch tall littl man cool start move tri pose see stikfa could soon realiz veri littl hand…
read review would think doll came wear hot pant pack cigarett like way doll look whi buy old one wide avail madelin welcom updat probabl attract older girl madelin target audienc five six year old whose tast bit sophist madelin doll use look less differ hair new doll give charact individu look like real littl girl
month old twin boy receiv toy grandpar love toy one week know almost alphabet found anoth toy help like one easi fun excit work use toy toy must learn alphabet
product deliv take time wet face use includ shave cream gel provid veri close shave littl irrit rare ani howev go wet face appli shave cream shave whi use blade use quick dri shave product doe averag job give relat close shave irrit definit increas decent shaver sure worth money though
bought product daughter month old absolut love get benefit walker without roam around hous month old still enjoy everyday two draw back littl difficult push leg place put togeth onc togeth doe come apart great product
one peopl ani tooth problem see ani need go dentist final broke went see doctor bit clean strong recommend use toothbrush say best thing ever done teeth smile small head allow reach area even place although normal brush full minut built auto timer work good signal done becaus feel confid brush clean well feel need press hard rough gum come away confid teeth smile healthi dentist definit notic dif…
puchas bottl speak lactat consult difficulti breastfeed start supplement formula son eat almost oz six day old way becaus bottl use let eat fast know ani better switch abl get slow fewer gas problem bottl leak easili fix rescrew top reliev see peopl problem blame tire feed son told sit straight possibl without head flop hold bottl horizont onli half nippl full
surpris son like toy admit bit horrifi husband brought home sinc dislik ani toy make think evil market exec instead child son love elmo danc love especi elmo fall ask help ha ha sinc crappi apart carpet chanc elmo fall danc carpet son never know elmo go think ad enjoy know exact happen though late learn put elmo top someth step stool low tabl fall son tri hokey pokey cours thrill sinc danc great …
lord ring trivial pursuit gotten birthday present dad big fan book movi read book least onc last year die hard fan movi got game high hope know would destroy everybodi els hous correct man handel us howev us fan movi household good job hold lot fun onli make anticip third movi bigger love lotr game anoth way enjoy middl earth think fan would like think fan triva game would like know anytihng lotr…
may purchas defect one becaus barney either deflat tri spin come base even tri doubl tape bottom feet base work either year old love toy sinc barney stay put deflat made upset end throw realiz everyon problem review read mayb purchas bad one someth
bought son near month old great tummi back time sinc whenev would poke kick reward music light swim glitteri fish would lie back bonk flutterbal togeth wave air make fish insid spin start sit love take ball roll around month old still love toy take ball put back take toss play even batteri wore look insid see music come turn whole bowl upsid whack bottom veri durabl lot fun dual volum veri nice s…
product enough suctionto pull anyth wife pore
best purchas ever made daughter month old love much entertain gotten tire nice vacuum know secur put object mouth hurt attach
love portabl booster bought month old son make meal much enjoy certain feed mess becaus spread accross tabl also nice portabl durabl stick surfac concern plastic one would slip around much high reccommend
best thing daughter got purchas slushe maker educ easi kiss buck goodby might work crank minut gave drank runni goopi sugari drink experi differ drink less salt everyth els could think still doe work rather pay buck kmart littl cafeteria want make cold treat home recommend mr snowman snow cone easier much faster cheaper around
son turn six veri soon ask game boy happen seen toy one magazin get decid get altern got yesterday alreadi glue love fact also learn along well toy great pictur sound fun game high recomemd
year old daughter start playmobil year ago playmat boy introduc thru year bought mani piec lost track doll hous funutur castl funitur adventur set first longer made cabin anim pirat ship yes girl want pirat ship lagoon playmobil one toy alway went back play play hour hour role play thought done toy age boy makeup went separt put piec back toghter day work found like realli enjoy craftmanship goe …
pictionari game quick draw game truli awesom play seven year old quit understand word rule like told draw draw older understand probabl word easier fun whole excit great onli get one minut draw pictur whole excit peopl guess draw realli great game parent plan get cours old want buy thank enough money realli reccomend game everyon especi one love draw like guarante blast
bought mom birthday gift anf kick cours want see actual felt thing great cours doesnt feel great one realli expens chair look cheaper massag almost feel buy well worth money massag general concentr back feel great vibrat thigh pretti much doe noth neck
son turn two would stay tub hour play toy love take apart play individu piec put back togeth identifi color count carri least one anim tube easi clean retain water overal ideal bath toy
think peopl waist money beanz onli imagin play around think outsid box wrote anoth review fun point besid collect
forc valor figur vehicl help make super modern diorama set also give extra part display sand bag mortar etc
grandpa brought three year old one woodkin dress set first skeptic toy look simpl compar doubt would stand test time daughter love come new combin outfit share new creation rest us ad bit fabric option sit quiet rearrang cloth amaz well held interest encourag creativ
neopet game amaz handi internet hour lol realli excel game keep kiddi occupi almost good real thing
son ton ton fun dino box stand push across carpet open look treasur even hide howev understand whi first open dinosaur insid explain dino box love anyway
deck great card exampl usual card like monster reborn dark hole know limit one per deck card want long time polymer fusion card materi thousand dragon flame swordsman red eye black dragon great card penguin soldier rather annoy effect oppon
kangaroo climber year bought daughter month old first kept fall platform care supervis littl practic learn get hang even made sure duck head enter sinc littl doorway low easi assembl although need realli put muscl want sure everi piec snap togeth perfect climber fit nice one corner live room live bedroom apart appreci cute size n half daughter easili make way around littl gym without fall hit hea…
look like neat toy fun use becom bore short time even young children strategi brain power involv littl thought game maker could made game would keep kid parent interest longer k first game year old wast money much better choic
sure fire crowd pleaser win move put togeth set question ad ani current trival pursuit game addit card new never befor seen question veri challeng like love trivial pursuit neccessari addit set win move bring togeth six catagori includ sport leisur art entertain provid hour fun everyon question rang common knowledg obscur keep player involv game price bit high valu still veri good money game good…
fun toy veri young children learn walk neat becaus walker sit scooter great larg children son blast coupl month quick outgrew month way tall seat small realli sturdi keep friend kid play
purchas kelli daughter th birthday becaus oz fan play nonstop love thrill receiv favorit charact one box know technic collector item bought intent would take box play dorothi rubi slipper keep come ani issu durabl
look toy love great children well adult see also doubl special accent ani bedroom
jenga much fun love remov restack piec get higher intens also get high cousin use jenga stack game use play domino although jenga educ game still best stack game player age wood piec veri durabl clunk ground snap break throw wood piec wall also break jenga durabl fun stack game
let face get older get hairier sick see dad bush grow ear nose bet sure grimac open way crusti gross nose queer eye approv nasti hair free guy second quit easi use doe job feel littl bit weird first time rememb wipe afterward otherwis littl hair dust come day take one aa batteri last month regular use unless cours grow hair truli prodigi rate
great doll tini bead feet child bite even tini hole foot come loos caus choke hazard call compani happen daugher guess fix problem took bead replac w cotton daughter goe everywher w babi
love doll midg beauti babi think cute babi smaller normal barbi babi one thing thought mattel could done better magnat tummi stay well put dress get dress total slide back place magnet could stronger fine way older tween like afraid get barbi matur one afraid get ani barbi kelli krissi ken ani playset dosn matter old still get barbi definit suggest one happi famili product
daughter receiv toy gift becaus love elmo love hokey pokey song danc love doll extrem upset turn problem toy make nois toy irrit
got chang tabl gift babi shower disappoint shelv kind rest side fit ani groov doe front back look kind cheap way appear pretti sturdi though guess import
worst diaper pail ever great first coupl week began smell clean insid outsid smell would return first diaper put make matter wors month old figur fun put toy hole put diaper tri flip way dirti diaper diaper geni broke hope less complic diaper dispos system would work well doe
daughter love elmo thought would perfect howev head extrem floppi eye bonk head time also hit head eye hurt made hard plastic
bottl work well us newborn use size nippl purchas bottl warmer warmer heat use steam caus seal bottom come loos led leaki bottl veri frustrat mom babi sinc switch dr brown bottl like bottl much better
son turn toy upsid onc never work
recomend toy would life depend
bought present set mind want ani sort diaper pail heard noth bad thing diaper geni knew got one return figur give one tri far veri happi love fact use regular garbag bag veri easi put bag take yet smell ani odor onli reason gave star becaus seem fill littl bit faster hope bad
year old son big fan littl peopl toy ferri wheel absolut favorit agre music bit loud spin ferri wheel listen music play big part fun seat ferri wheel differ primari color son enjoy say color place littl peopl seat littl peopl interchang ferri wheel come maggi eddi michael sarah sonia lee ride along ferri wheel also pretti portabl great toy take along need keep littl one occupi
realli truli love snap n go infant carseat carrier purchas befor birth son year ago know would gotten along without purchas sever sinc friend relat shower howev must agre quot enthusiast new york quot review babi trend custom servic veri friend make great product mani recommend friend famili must admit contact direct regard cover babi trend doubl jog stroller quit take back unfriend unhelp attitu…
small littl peopl collect quick grow love set small still mani piec play sure love play one year old although babi yet master role play love put girl seat door cours piec compat littl peopl collect connect togeth fenc section littl peopl collect truli grow child mani toy hold child interest year
got thing christma present mother waterpik home away colleg mom got one overal pleas first although pressur certain great waterpik abl get satisfi clean feel level note howev first time use devic quit time gum prepar could use waterpik highest level without first gradual build pressur week disappoint size reservoir inde pain refil middl clean inde waterpik would often go two full reservoir often …
bought toy son month old year old never play hear giggl shake certain way son patienc sure toddler seem durabl enough realli know sinc never play recommend anyon buy toy
receiv first two toybiz figur one aragorn brego price think veri good valu downsid kinda sorta look like viggo realli howev enough detail brego aragorn costum impress aragorn gondorian armor cloak beneath cloak hunt knife thought nice detial sinc normal never see doe sit brego pose brego gallop exact becaus hind leg gave star educ becaus enough detail armor enough stori creativ parent bring lot d…
son mths old fell love toy purchas becaus slight cheaper lot playmat howev actual mat basic useless amp purchas travel mat place toy cost probabl better spend extra money nicer gym addit wear batteri veri quick amp batteri low ball middl rotat therefor music play kinda bad becaus babi love music amp light toy say son love silli toy amp everyth els purchas easili one veri favorit laugh kick reach …
son reciev elmo first birthday stop danc two week got regardless son still ador elmo sing song two still heart get rid chicken danc elmo great toy make child smile danc
know love thing month old husband never get bore fun practic time certain instrument come differ time babi goe nut day day toy buy everi babi shower wish darn expens get everyon babi list
bottl uniqu design help prevent babi swallow air thus prevent gas work odd vent system realli doe work allow bottl break piec easi clean also bent help feed babi easili wish came oz size rather otherwis good select color choic excel choic feed babi
daughter realli enjoy far month old honest think like look pattern arch better toy provid purchas accessori set three toy give varieti way someth mat tummi chang look back realli like mat pattern amp shape becaus give incent put head tummi time work prop arm see els mat mat seem collect dirt fair easili wash pretti well mat quit pad like thin quilt underneath provid littl comfort would recommend
new version year old charact known optimus prime larg charg doubt hasbro design make weight children feel better self mind mean morbid obes robot lead autobot victori doubt boost confid kid get cloth huski section prime convert passabl futurist semi truck robot build similar sumo wrestler trailer four vehicl combin prime make even larger robot differ color arm leg make look unlik someth power ran…
lot review disappoint product thought would better year old purchas toy daughter month littl year old excit find leapfrog learn pad age unfortun good experi first use togeth sure bought whether would abl use onc open immedi clear would need use togeth howev even use togeth frustrat think experi toy like depend child daughter veri independ bright activ mani review point button front tempt manic bu…
veri noisi trimmer esthet pleas best ergonom vacuum doe littl work still clean sink detail clean blade doe cut veri close disappoint
mother lactat consult bought major problem breastfeed wonder daughter use footbal hold first two month absolut lifesav bigger advanc tradit breastfeed posit use nurs great prop let see go nice altern swing fleec cover soft comfi sign outgrown diaper one poop leak onto cover pillow cover pillow wash great washer dryer boppi great
year old son father great time toy easier fli rc plane build skill need advanc toy walk garag find hover place multipl crash tape wing later still go strong onli drawback length flight charger system onli give two three flight befor charg take minut recharg otherwis lot fun
say enough product love mobil although never use remot nice know option bother put batteri wks notic daughter respond mobil put mani month daughter love smile follow zoo figur even tri reach took month get replac sinc broke accident crush closet far best babi toy product first month enough time keep entertain shower
wonder product bought floppi seat see mom use daughter toy r us happi month old son sit safe place seat ani size carriag worri soft cushi cover entir seat includ handl even safeti belt realli feel protect germ becaus way lean suck yucki carriag handl also help keep toy play fall carriag becaus cover littl open could fall mom stop time ask bought must ani mom dad shop
thought good idea howev alot like first cooler part stay cold enough though whole night trust store breastmilk second warm work bottl tri would take sever time get milk warm playtex dispos playtex ventair could onli get bottl pump heat took oz measur heat heat oz bottl pump onli bottl would heat would heat milk pump bottl pour bottl easi scream babi want fed worth time took back choos use regular…
babi bjorn best easi get babi snugg carrier first babi hate becaus complic need help get son got babi bjorn shower gift daughter much better compar bjorn snugg design get babi veri easili even easili could take sleep daughter wake never tri nurs wear though also let daycar provid use went field trip fuss stroller realli like
duel disk awesom one yet friend let use duel disk onli one flaw
remeb first play game favorit keep everyon entertain play card right figur someon card without look even bought pc version though difficult get anyon famili friend play onc start never wan na stop easi loos piec though care listen veri hard watch clue movi time pick hint like mysteri game love one
daughter reciev hokey pokey elmo first birthday octob love catch danc whenev sing onli problem month elmo turn full circl anymor onli goe still sound part daughter love
great toy month old well half get enough babi chuckl sheer excit whenev ball pop fun educ durabl els say realli happi purchas sure
hate monitor hear babi traffic pick wish known prior spend much money item
daughter got th birthday son also love call cat sinc real cat great toy often doubl take becaus think real
use zest sauc year glad see amazon easi get love grill chicken mix cup fresh orang juic rosemari also great fish like also great pasta salad
toy pleas parent child leap pad one rare find purchas year old son last year christma mind would keep occupi hour drive disneyland son love book electron toy combin leap pad curmudgeon may feel proper way learn math may creat interest subject explor child parent grandpar color code book make easi buy appropri book child skill level may seem like pricey toy taken lot abus still favorit almost year…
box contain game gateway world hobbi fun educ year get start first fun assembl paint model soldier come game core two armi space marin dark eldar come box game strategi game play miniatur soldier similar concept histor miniatur strategi game wherein player recreat fight battl histori game scienc fantasi game fought fantast armi far futur bizarr mystic technolog magic cours rulebook armi codex see…
great lancher best electron one
got game daughter third birthday although realli love play game count ball hippo ate genuin disappoint qualiti durabl rememb play game child noth like use ball cheap plastic hippo must snap place often get stuck tri gobbl ball time get stuck hippo mouth game also doe store well box
great toy concept year old like play leapfrog withdraw toy major redesign two main issu within minut play coin get jam slot leapfrog test ani kid fix use screwdriv disassembl toy default volum ridicul loud everi time turn lower volum son play switch time mean alway loud set recommend wait new improv product
best educ game system husband keep hand child love dora perfect sever option play along differ skill level one option follow format show realli stop swiper solv troll riddl along task help dora boot complet mission great size car anywher great graphic backlit night time play sound adjust thought everyth
lot apart home allow live dog catsand ani live anim go go real dogha attribut real dog onli mess clean train done year old grandson willlov ms jo millsgo
midg doll qualiti toy also happen excel trigger first discuss babi way infant fit snug detach belli mimick real life pregnant belli proportion bodi also diffus notion women perman heavier babi midg get bodi back babi come asid fact real life quit simpl give birth wish right element child comprehens
got toy son month old love month still favorit use toy everi toddler come visit goe straight toy great time great quot babysitt quot need take shower move bathroom occupi troubl grown learn tabl seem becom intrest educ toy encourag friend toddler stand fell behind motor skill area great toy get today
admit addict fisher price littl peopl excit world toddler year old niec even love item fun month old play hour get bore educ learn anim name nois make correct place seper stall durabl yes problem best gift anyon ever bought child
babi veri delight toy love talk hear phone talk back barney sound voic teach number love walk around think great toy multipl use
homer join elit group quot stone cutter quot obvious parodi mason number one wear elabor robe headdress book offici rule punish paddl beer stein fabul detail must simpson devote fun gift mason life sens humor
wow great game final kid play pictionari us adult someth fun show know review indic steer clear game enjoy watch ricki lake oprah soap opera temptat island averag joe joe millionair mani question show watch suck smart right outta ya enjoy game famili get suck junk tv
best educ fun interest tool ever seen littl concern becaus son yrs old less month want grow ran store lunch break hada demo test think keep hisattent least year half current softwar avail graphic arephenomen sound crystal clear amaz theyhav differ level bright enabl pictur tobe perfect clear ani light glareand perfect kid friend built tutori onli problem deal excit givingit befor christma know go…
husband come famili ten everi sunday eat dinner togeth night alway end game settler two adult basic game addit expans set known play one game three hour love usual get togeth various famili member dure week play also recruit quit friend purchas four new set christma present year admit slow warm game strateg thinker abhor monopoli risk total convert game appeal peopl age twelv fifti five play pric…
qualiti lack product spend littl time brows interest tub toy entic mo tub found set unfortun toy winner paint like slight tint shampoo consist level opaqu make paint veri unsatisfi son spent minut play fish spong extent better altern foam alphabet letter sever month play still go strong plastic contain pour water knew
pack amaz though ring map great figur amaz high qualiti like great short review figuresaragorn
toy second child niec love son love toy encourag pull cruis around one thing worth walk e take two hand free step sofa learn caus effect never get tire push ball hole hit blue button top never toppl even teter pull knew accid prone child understand big endors hesit recommend toy anyon
say wow fantast product use dri day pleas job close razor pretti good doe great job arm bikini area irrit tri shave cream water found close shave realli leg smooth soft like silk veri similar close get razor cut nick irrit love shaver never go back razor onli bad thing nois level wake whole hous worth
abl get plane air tri control fair good year old nephew enjoy toy doe start break apart flight sure give littl one head plane might flight
first delta size gi joe vehicl use action attack patriot grizzli one best gi joe tank year histori toylin complet pull control handl oper rotat turret along degre axi activ fire mechan patriot super tank shoot round ammunit hopper turret sound effect impress say least storag compart back also provid great place put spi troop gear vehicl hold figur comfort room sever top structur
straight typewrit abov playroom son teach children well fabul book son leapfrog pagan kindergarten class
duel disk launcher fun toy fun play bought duel disk launcher broke part transform broke pack took back toy r us stock duel disk launcher month final got anoth one right open part transform broke whi gave low durabl grade onli littl educ becaus life point help kid math
regist bottl base posit review friend mine gave day came home hospit newborn daughter problem take bottl plus love fact worri proper clean bottl steril time drop liner pre steril one thing girlfriend cant believ week old daughter onli spit time eat well sleep thru night fact even use diaper burp cloth burp mani time eat still typic gas ani newborn ani troubl eat bottl would high recommend ani mom…
longtim custom lip stuff rave great lip balm product lip balm wonder textur lip never healthier smoother scent accur especi onc put releas nuanc flavor also use linen spray whip bodi lotion bodi butter stick wonder tri everyth like sure
longtim custom lip stuff rave great lip balm product lip balm wonder textur lip never healthier smoother scent accur especi onc put releas nuanc flavor also use linen spray whip bodi lotion bodi butter stick wonder tri everyth like sure
longtim custom lip stuff rave great lip balm product lip balm wonder textur lip never healthier smoother scent accur especi onc put releas nuanc flavor also use linen spray whip bodi lotion bodi butter stick wonder tri everyth like sure
longtim custom lip stuff rave great lip balm product lip balm wonder textur lip never healthier smoother scent accur especi onc put releas nuanc flavor also use linen spray whip bodi lotion bodi butter stick wonder tri everyth like sure
longtim custom lip stuff rave great lip balm product lip balm wonder textur lip never healthier smoother scent accur especi onc put releas nuanc flavor also use linen spray whip bodi lotion bodi butter stick wonder tri everyth like sure
longtim custom lip stuff rave great lip balm product lip balm wonder textur lip never healthier smoother scent accur especi onc put releas nuanc flavor also use linen spray whip bodi lotion bodi butter stick wonder tri everyth like sure
longtim custom lip stuff rave great lip balm product lip balm wonder textur lip never healthier smoother scent accur especi onc put releas nuanc flavor also use linen spray whip bodi lotion bodi butter stick wonder tri everyth like sure
agre toy realli loud sooth babi back sleep startl scare volum control despit tri cover speaker cotton tape still loud mine return
bought leapster thought would hold children interest wrong love thing call learn system call toy thing play like toy blast see learn hear give answer loud constant play kid age know age group til age yr old like play paint featur absolut fun play play ani video game comput game believ x box gb adv sp leapster best huge screen keep interest well anim great featur like paus home get tire one game s…
tri pumpkin pie strawberri daquiri incred moistur smell great
tri pumpkin pie strawberri daquiri incred moistur smell great
tri pumpkin pie strawberri daquiri incred moistur smell great
tri pumpkin pie strawberri daquiri incred moistur smell great
tri pumpkin pie strawberri daquiri incred moistur smell great
tri pumpkin pie strawberri daquiri incred moistur smell great
new scene jammin jamaica seri best whole collect far sinc veri first seri came last christma barbi madison chelsea supris first came like oh barbi go new way younger look wow cloth wore fashion came detail accersori like shade funki shoe handbag sinc came friend like nole chelsea cousin delancey even boy like river elli sutton huson bryant soon friend tyson jai like whole scene collect kinda weir…
tri pumpkin pie strawberri daquiri incred moistur smell great
tri pumpkin pie strawberri daquiri incred moistur smell great
tri pumpkin pie strawberri daquiri incred moistur smell great
tri pumpkin pie strawberri daquiri incred moistur smell great
perfect child son love use long time larg varieti leap product perfect becaus goe brother love color teach phonic letter number shape alphabet number shape time game featur help ensur understand letter number shape cool featur abl print letter forth tri work cool featur abil go net get help expand life toy great buy
want vacuum break mean get toy noth pick piec everywher daughter everyth bratz never pick mani colorform piec life everywher daughter got gift even say well expect price worst put plastic cardboard furnitur piec togeth keep bend back shape give gift becaus hassl person put togeth look deceiv front pictur also well unless alot time look everi detail figur noth junk mayb enjoy older children smalle…
unfortun niec one barbi sweet sound pet shop would advis purchas one child someon work anim shelter know first hand bad real pet shop major anim rais horribl condit puppi born puppi mill pet shop also cater impuls buyer fulli thought long term respons pet pet often surrend anim shelter think toy send wrong messag kid mattel make barbi adopt shelter toy instead
odett rubber like leg ballet shoe held clear rubber band come shoe daughter loosen rubberband also necklac hang almost fall oh fall bout darn wing use wire tie packag keep think key snap snap everyth mattel snap shoe necklac darn wing toe never fit anoth pair shoe whi glue sure month daughter dissapoint piec miss
quit pleas product perform high recommend
action figur obsess year old order toy see toy store within hour play one leg broken year old brother surpris hand care child sever smaller mega men come christma onli hope durabl one prove
truli fantast product work busi offic backpack allow discret slip away pump pump work quick back desk minut wipe great
best molass ever tri flavor without bite bitter smooth tongu wonder bbq sauc biscuit
realli fun best brat doll ever must buy play hour strait
absolut thought item great invent tri twice doe even come close keep odor huge wast time even tri first one bought broke onli week use exchang item onli find still bad product togeth thought buy refil bag big turn go buy geni instead
hii kid home bought gollum love movi exit song wish fish phrase say special preciouss comput room display recomend toy everybodi year old love
year old son love toy display toy store automat holiday gift next day broken automat holiday let definit addit handi dandi junkpil unfortun sinc actual veri cute toy believ problem cartridg toy buy toy new improv edit made
month old love toy began play month old enjoy watch progress play first onli spin abc song part love whole thing favorit part littl purpl door open listen jazz riff shut middl sing check see start fascin right realli music half toy grow enjoy talk side love leapfrog use mani voic across mani toy daughter recogn smile fun play us use leg yet sinc stand perfect floor tummi time toy
final got box today got rare uncommon card four common card three secret rare card six super ultra rare nine ultra rare card bought thirti six booster box
got toy today christma day play think school good toy th grade scienc kind hard sister play colleg said hard realli like becas almost like palm pilot kid chapter quiz pop quiz adress book schedul notepad dictionari calcul equat calcul finnal anagram game thst onli starter pack cartrig also carri case diffrent face plate also bunch cartig math scienc social studi
bought toy read line review knew would good even better expect two girl love toy love go buy everi birthday parti attend
turn year old receiv christma day small highchair perfect size tray slide fall daughter quit enjoy
receiv gift holiday seen would never bought sinc none display tri toy awesom clariti voic music incred qualiti toy music cool adult play style music whatev toy play trumpet play new orlean style cello play cello music piano key play piano music etc volum set lowest set perfect toy extrem durabl sturdi tri stand would give toy star durabl could
well anoth fine exampl toy work better tv home daughter lost interest minut dog bark spin circl rather come toward call scream get move save money
probabl fun toy defect orang ramp narrow ball get stuck roll hope replac fix problem
barbi kitchen play set veri nice right size us alot room larg toy child yrs old like mine put small tabl child play knee love chef barbi help cook smart chip recogn food cook best toy got christma would recommend playset famili friend child boy girl love play cook
year old got toy christma love play togeth also play alon realli help improv cognit skill hope find backpack card go
fun toy great qualiti sound clear tell know educ would one littl educ elementari school definit educ abov funni yes veri quick catchi phrase leav roll floor laugh hour worth buy even worth get free purchas stuf anim
gave year old leapster christma love hate put ask learn quick say learn spell word math problem easi use fun learn educ toy parent love give kid certain leap frog onc made great toy kid learn without parent forc thank leap frog definit hit
absolut love castl yes pink amp quot turret amp quot hold crown balloon mere set top castl fall doubl side tape velcro fix pink curtain shelf abov yellow stair fall littl pressur daughter seem mind realli ani problem mention give gift would suggest put togeth befor hand dozen small star heart sticker took forev appli otherwis keep remind toy realli child seem love despit flaw
think toy would fun kid enjoy yugioh trade card game world think best card game world
write review follow give year old son christma far best gift boy ever receiv onli doe play everi day father love build rebuild differ design togeth honest say give best part christma well worth drive sever hour snowstorm get
daughter love play mommi use center great pretend give babi bath put sleep feed attach high chair chair turn potti chair come play food shampoo powder well babi monitor doe music mobil button push babi monitor hear babi sound seem sturdi enough sure long run would recommend toy
hi love bratz almost bratz christma got wintertim wonderland yasmin slumber parti jade chloe funk n glow chloe formal funk chloepeopl review say look like witch doe beauti went walmart becaus chloe know want went see bratz dana id number bad id number guess chloe chloe id number decid keep becaus thing pretter dana look great brat buy becaus pretti
son beg christma read review hesit glad got take littl put togeth far favorit toy year put togeth christma eve morn veri realist look actual castl part stay togeth pretti well definat littl older crowd son love glad bought
one year old got christma realli enjoy realli like move part last car song play push button engin train stay togeth veri long alway pull apart seem diminish pleasur play toy want get littl person littl peopl toy afford one bigger set realli nice altern enjoy much
im buy write ill beet ya toy r us gete car got first yippi first year old get black white sad know
veri fun easi quick famili game good age due read high recommend famili
year old daughter receiv go go christma stop play sinc yes sometim come call neither doe real dog cute bark growl fact go store tomorrow get year old daughter go go hope stop fight
busi ball popper someth rariti today toy market unapologet fun make veri littl attempt teach anyth long understand get great son get kick watch ball loop machin air get even bigger kick ball bounc wrong rebound throughout room mini workout chase worth see enjoy agre review unit could easili tip last time check easi solut problem supervis child trust much fun doe watch ball popper work suitabl ani…
far balm bodi butter stick fabul balm smooth leav subtl shine lip scent veri true name favorit probabl margarita coconut lemongrass brown sugar cinnamon reccommend lip stuff friend high reccommend
far balm bodi butter stick fabul balm smooth leav subtl shine lip scent veri true name favorit probabl margarita coconut lemongrass brown sugar cinnamon reccommend lip stuff friend high reccommend
far balm bodi butter stick fabul balm smooth leav subtl shine lip scent veri true name favorit probabl margarita coconut lemongrass brown sugar cinnamon reccommend lip stuff friend high reccommend
far balm bodi butter stick fabul balm smooth leav subtl shine lip scent veri true name favorit probabl margarita coconut lemongrass brown sugar cinnamon reccommend lip stuff friend high reccommend
far balm bodi butter stick fabul balm smooth leav subtl shine lip scent veri true name favorit probabl margarita coconut lemongrass brown sugar cinnamon reccommend lip stuff friend high reccommend
far balm bodi butter stick fabul balm smooth leav subtl shine lip scent veri true name favorit probabl margarita coconut lemongrass brown sugar cinnamon reccommend lip stuff friend high reccommend
castl ador twin play daili year old put sticker far less time hour crown admit could omit though use play barbi fashion head far last month ani problem piec fall noth glu yet
far balm bodi butter stick fabul balm smooth leav subtl shine lip scent veri true name favorit probabl margarita coconut lemongrass brown sugar cinnamon reccommend lip stuff friend high reccommend
updat
far balm bodi butter stick fabul balm smooth leav subtl shine lip scent veri true name favorit probabl margarita coconut lemongrass brown sugar cinnamon reccommend lip stuff friend high reccommend
far balm bodi butter stick fabul balm smooth leav subtl shine lip scent veri true name favorit probabl margarita coconut lemongrass brown sugar cinnamon reccommend lip stuff friend high reccommend
far balm bodi butter stick fabul balm smooth leav subtl shine lip scent veri true name favorit probabl margarita coconut lemongrass brown sugar cinnamon reccommend lip stuff friend high reccommend
far balm bodi butter stick fabul balm smooth leav subtl shine lip scent veri true name favorit probabl margarita coconut lemongrass brown sugar cinnamon reccommend lip stuff friend high reccommend
far balm bodi butter stick fabul balm smooth leav subtl shine lip scent veri true name favorit probabl margarita coconut lemongrass brown sugar cinnamon reccommend lip stuff friend high reccommend
look want parti game older thirti someth would say game would good jr high host insid box super annoy cheesi card realli pretti easi compar game play sister got game gift tri onc decid return like said see jr high kid mayb get otherwis pretti lame
read review toy even befor list daughter wish list got christma mix feel nightmar put togeth good thing lot patienc held veri well expect thing fall hard put back togeth even year old kid toy late realli made way play even tonka truck good use littl castl lot fun daughter care
onli play game onc enough know get use much veri predict onc play sinc stop everi ring space soon ring card memor dice use battl move piec sinc rare move number space roll anyway biggest frustrat score sinc manag reach end score grid roll die lose point befor gain point mean could ahead game end sort bonus point still lose game rebound effect weird score skill involv rememb ring realli want land …
got month old son christma absolut love carri around sing toot toot chugga chugga big red car time durabl far kid like wiggl definit must
wonder product varieti color long last along colorstay lipstick product keep lipstick place hour use liplin lipstick work well well
wonder product varieti color long last along colorstay lipstick product keep lipstick place hour use liplin lipstick work well well great bargain price
love scene seri daughter jammin jamaica set sweet ador doll pretti cloth fashion well made accessori actual veri sturdi larg like teeni tini accessori regular barbi usual would recommend scene seri preteen girl doll teen focus lot shop hang boy fun cute great
great gloss give lip wonder shine without greasi also love come varieti color alon without without makeup still add littl color look without full make also great add favorit lipstick revlon keep make great product pleas becaus far happi camper make line
sinc month old would hang celest side playpen would stare sun longest time week later start smile toy month old still love minut put work around hous look celest smile immedi precious also start put knotti sun beam face hang mouth struggl becaus big toy doe becaus light weight high recommend toy parent
greatest toy month nephew love perfect gift parent take everywher ton music activ keep child busi also perfect hight littl one pull themselv love turn page onli thing would say would better page turn great product
son month old sleep room past three husband figur whi buy monitor sooner bought least three time night check count mani time woken even slightest footstep creak door made way room first time long time abl sleep night button top monitor great search switch middl night quick tap button babi also everi wireless gadget known man run hous still interfer quiet sound monitor pictur great ton less static…
origin wrote rave review hokey pokey elmo son absolut ador even three month use fourteen month old never ani interest danc brought elmo home xmas know elmo know happi whenev pull elmo toy box spin problem elmo bare take spin day son knock around much brand new batteri never mind elmo quit wobbl stop start tri put leg leav son confus think tad sad great idea one least durabl toy
[truncated: 31,054 more rows]
