# Supplementary material for: Analysis and tuning of hierarchical topic models based on Renyi entropy approach
Source: PeerJ Comput Sci. 2021 Jul 29;7:e608. doi: 10.7717/peerj-cs.608 (PMC8330431; doi:10.7717/peerj-cs.608)
Supplement: Supplemental Information 2 — Each row contains lemmatized news texts. [file peerj-cs-07-608-s002.zip › 20news_lem.csv]

cs okstate chong kermit available windows article steve frampton wondering kermit package actual package usual ftp sites chong
usc bin looking address noise cancellation tech am new newsgroup ask question am looking address noise rather important help me regard please thank aludra usc
bear tigger cs colorado bear giles secret source molitor amolitor nmsu wrote monitor phonecalls monitor usenet may collect data making sense another matter sci crypt m graduate cs major strong math background programmer taking cryptology course
pwb aerg canberra au paul blackman moving article rutgers viamar kmembry remember reading program made windows icons run awayfrom mouse moved near them does anyone know nameof program ftp location probably cica file zip ll find icons cica line description your icons o paul blackman pwb science canberra au o water research centre pwb aerg canberra au o faculty applied science o university canberra…
cohen ssdgwy mdc andy cohen single launch space article mcimail karl dishaw wrote andy cohen single launch core station concept shuttle external tank solid rocket boosters used launch station into orbit shuttle main engines mounted tail station module launch jettisoned after et separation why jettison ssmes why hold them shuttle bring them down use spares good question asked myself however since …
iis netcom international imaging syste postscript dpi using windows printer driver like print file postscript file later like take postscript machine attached hewlett packard laser printer print thedocument dots per inch resolution like use method print wordperfect windows froman image processing program output images postscript here problem windows postscript printer driver pscript drv doesn all…
steve hayes fidonet orgsubject major views may d andrew byler dab think need again post athanasian creed pretty well dab orthodox christian belief trinity dab incarnation dab pretty good statement beliefs eventually dab creed use catholic church well lutheran dab anglican orthodox churches last minus filioque which dab delete original form creed any evidence used orthodox churches far know purely…
henry zoo toronto henry spencer motorola article sgberg charon bloomington us stefan berg don know why fpu xc original fpuwas label seems work fine system p does mean experimental chip instead motorola chip rule designations says mc means works exactly way datasheet book specifies says xc least known bug often these bugs small obscure might never run into them practice least motorola admits unlik…
little carina hks jim littlefield printer driver wantedi m looking printer driver apple imagewriter ii actually same jim littlefield only two things infinite universe human stupidity am sure former albert einstein
cos bob blackshaw dumbest driver uxa cso uiuc mark wayne blunier jimf centerline jim frost wish had figures me back me up showing women tended more accidents than damage generally quite minor men had fewer far moreexpensive accidents rate total vehicle destruction significantly higher men than women particularly age groups imho social considerations probably strongest influence here possibly more…
wcs anchor ho att bill stewart open letter mr clintonin article strnlght netcom david sternlight here simple way convert clipper proposal unexceptionable make voluntary get high quality secure nsa classified technology agree escrow your key otherwise your own disturbing part use other products voluntary now press releases talk white house unwillingness todecide citizens right good commercial cryp…
cleveland freenet mark ira kaufman israeli press andy beyer claimed israeli press bit biased fact events shaping politics people who read israeli press simply knownothing many these events even mentioned here read israeli press learn important events whichyou know nothing because your total reliance western your information israel since read both american mediaand israeli media say absolute certa…
pwb aerg canberra au paul blackman workspace manager win article jamie zikzak apana org au jamie scuglia any workspace managers out windows try workshift karl latest version later butthe following cica desktop directory zip workshift graphical virtual desktop ver email karl ask him put version email rhi hi ms write file beta tester workshift must say very good gain nothing saying ll even remember…
dong oakhill sps mot don m gibson long term human missionsin article jgladu bcm tmc grungy ward pashosh wisdom weizmann ac il ward paul wrote calculators teflon your eggs don stick pan pacemakers kept grandfather alive until think should tell them things using now thatare spinoffs space program only way prove its worth them vote pay taxes too continuedexistence space program relies upon money jus…
willisw willisw eng clemson bill willis mysterious article kludge grissom larc nasa gov scott dorsey mosfet pulled out power supply which manual motorola part date code number motorola folks assure me house number which thelp me any suggestions folks out put ona curve tracer try get equivalent since completely shot your mosfet vintage probably very good today standards idea its voltage current ra…
cleveland freenet mark ira kaufman israel does kill reporters anas omran claimed israelis used arrest kill some these neutral reporters anas omran course total fabrication truth iin m sure anas omran document such sadand despicable event otherwise may assume anti israel bullshit posted someone whose family doesnot know how teach their children tell truth care retract error glad retract liar docum…
wcs anchor ho att bill stewart clipper considered harmfulin article shirriff sprite berkeley ken shirriff article brad optilink brad yearwood finally because essentially possibility intercepting realtime scrutable content communications between stolen instruments exist strong motivation record archive communications network ex post facto scrutiny once some criminal act discovered instruments invo…
mcostell oasys dt navy mil malcolm g costello dumbest automotive concepts fake convertible roofs vinyl roofs x any gold trim x x these agree abominations right along spare tire kit sad watching those little old load their groceries into trunk huge tire way x most pitiful fake convertible top cadillac cimarron chrome door trim still visible fooling anyone course hyundai excel once saw think bad ta…
anwar cs cmu anwar mohammed rejoinder questions israelisin article center policy research center policy research rejoinder questions israelisdear appreciate fact sought answer questions having said am totally happy your answers did fully answer question whether israeli id holders jews arabs imply u citizens must identify themselves race true arejust trying mislead reader think trying mislead peop…
iastate mark w common mode noise small never worked really small signals before few questions low level noise noticed waveform synthesizer am using some relatively mode noise am using synthesizer null out waveform am amplifying difference several hundred times mvp p common mode noise tends tomake measurements hard repeat noise quite sync line frequency spectrum analyzer main component how get rid…
tittle ics uci cindy tittle moore canon bubblejet hp deskjet edited few newsgroup line don like crosspost thatmuch compare two recently got hp deskjet m very pleased output remember m used laser postscript printers school looks very good haveto careful let dry before touching smudge deskjet slow comparison other printers imentioned idea how bubblejet compares interface between printer just dandy …
bday lambda msfc nasa gov brian day spock cole like experiment intel family does anyone out know any good ftp sites might compiliers assemblers etc try gov pub brian day bday lambda msfc nasa technology inc software development division opinions own
wayne alan martin dayton does anyone directions how toget after get dayton martin
gay sedd trw lance gay out environment space running bat files windowsi bat file run under windows icon set up run bat file exclusive mode use entire screen first line bat file sets environment variable problem some our machines running ms dos enhanced mode set command bat file fails environment space error raised amount environment space bytes using shell command config sys know thati am nowhere…
andersom spot colorado marc anderson sorry folks read article andersom spot colorado marc anderson date note clinton statements encryption paragraph guessthis statement doesen contradict said though cut here washington upi war drugs get freshstart president clinton told delegates national federationof police commisioners convention washington first speech drug issue since his innaugural clinton s…
melons vnet ibm mike magil israeli omran his earlier posting high rank israeli officer killed during clash whith hamas then his fantasy begins mujahid terrorist israelis chased killed young anti tank missiles terrorist zionists cut mujahid into small pieces extend his body recognized ten houses were destroyed these tank missiles anas clearly fantastic story anas am very curious who your sources g…
iastate doug v tran leaking memory resources here interesting table showing how much resources how much gives back shut down take user may issue application min resource use resource returned gdi user gdi gold windows draw designer color pro publisher executive ed type manager na numbers percentage decreasing order does table tells frequently start exit aprogram doesn give back resources then los…
microsoft anthony francisco clipper ranting little nitpicking wasn government standard railway gauge didn improve things please don misunderstand m utter suspicious clipperchip why hold design top secret work around thelaw says any discoveries made people working thegovernment public domain e g nih class library etc des its designs published over place strong although could stronger ants
darice yoyo cc monash au fred rice ancient islamic ritualsin cfaehl vesta unm chris faehl article darice yoyo cc monash au fred rice deleted get point therefore nutshell opinion pre marital sex makes likelihood extra marital sex more probable furthermore opinion extra marital sex helps break down partnerships leads greater divorce rates turn opinion creates trauma less stable environment children…
steve b access digex steve brinich fear uncertainty doubt suspect decisive element political battle fear uncertainty doubt factor people who end users cripple chip hear only vaguely government says solid other people thefield say swiss cheese balance doubt could shift against any attempt limit other forms encryption could then presentedas government covering its own butt protecting its poor produ…
shaig think shai guday israeli terrorismin article cleveland freenet anas omran many neutral human rights organizations which always report situation o most people used see tv israelis allow them go deep o israelis used arrest sometimes kill some these neutral reporters another kind terrorism committed jews palestine allow fair neutral coverage situation palestine please list names some those neu…
synoptics jerome kaidor electronic odometers used bmw qu just few comments feasability zipping up bunch your electronic odometer oscillator wouldn expect able because engineers bmw anti fraud logic just because automobile noisy electronics expect software conservative were design microprocessor based odometer speedometer program following features just off top head real pulse just glitch smoothin…
vms csd mu edusubject next cube board monitor cable hi quick question could someone please send me pinout ofthe cable goes between next cube monitor also am interested video signal sync type vert rate any information greatly appreciated also thanks ryan brooks ryan mcs mu
thom morgan ucs mun ca thomas clancy thrush good grief candida albicans dyer spdcc steve dyer article mccurdy ucsvax sdsu mccurdy m dyer beyond rude ll drink yeah yeah yeah didn threaten rip your lips off did snort been always people who blinded their own knowledge unopen anything isn already established given medical community doesn know m surprised outlook duh nice see steve still his high almi…
darice yoyo cc monash au fred rice ancient islamic ritualsin ednclark kraken itc gu au jeffrey clark cfaehl vesta unm chris faehl why more reasonable than trend towards obesity trend towardsdepression just pick your two favorite trends notice correlation them make sweeping statement generality mean people does mean valid reasonable thesis best gross oversimplification push pull factors people exp…
gerry palo uunet uu net gerry palo athiests hellin article rexlex fnal fnal gov article gerry palo uunet uu net gerry palo note perhaps oldest creeds danger hell non believers likewise mention salvation believers soul its destiny heaven after death only resurrection body does say when how don go far enough back believe god did create earth did create adam eve walked inthe garden history flowed ag…
amj rsf atd ucar anthony michael jivoin bosox win again team record article jxu black clarku dark wing duck today frank viola rest pitcher staff boston red sox shutout chicago white sox red sox win season far red sox won games roger frank v pitched when other three starters were pitching tomorrow dopson pitch again good first start rocky second start wonder bosox play over ball without roger fran…
dsc gemini gsfc nasa gov doug caprette cs chemical anyone provide information cs chemical agent tear gas used waco just chemically its effects body dsc gemini gsfc nasa gov regards hughes stx code gsfc doug caprette maryland greenbelt md path laid stone time giant
adams bellini berkeley adam l schwartz seventh century d armenian math problemsin article koc rize ece orst cetin kaya koc problem father told me following story during famous wars between armenians persians prince zaurak kamsarakan performed extraordinary heroic deeds three times single month attacked persian troops first time struck down half persian army second time pursuing persians slaughter…
messina netcom tony porczyk some info dos msw meltdown progressing grebyn marc messina netcom tony porczyk ajayshah almaak usc ajay shah preferred applications development platform msw house apps maybe certainly appsto sold open market statistics like laughable actually might surprised find everyone who dos windows apps develops them under dos windows recently printed rumor microsoft excel develo…
prism gatech greg williams many people machinein bitnet mark woodruff several people sharing machine like set up under windows each them some way up separate desktops directories each them ideally d like totally separate virtual machines d willing settle forless may end up having batch files copy ini files who wants use machine could use dos partly set up different config autoexec bat commands ea…
eliza tigern elisabeth bull why m using dos woodruff bitnet wrote morning am while working research paper had reboot hung dos program did disk o within windows when machine finished rebooting found windows directory two thirds other directories were irreversibly corrupted stuff deleted sounds like happened hd month ago hd stackedwith stacker v run suddenly everything hung up most ofthe hd got cor…
zeus tamu bill need help ok problem thought guys gals might know m running hdd also windows any dos application run out also when mem command says used up out zero upper level memory ems memory top off load any device drivers into upper memory just need more memory also why use up ems memory insteadof upper memory please reply e mail only tamu bill first time m university sleep woman matters coll…
melons vnet ibm mike magil israel does kill reporters anas omran claimed israelis used arrest kill some these neutral reporters anas omran course total fabrication truth iin m sure anas omran document such sadand despicable event otherwise may assume anti israel bullshit posted someone whose family doesnot know how teach their children tell truth care retract error glad retract liar document such…
changing oil yourself idiots article mark luke cray says quit whining net changing your oil yourselves handle such simple procedure changing then get somebody else get hell off thenetwork off these people much right here btw kind friendly helpful service shouldexpect cray
rickc krill corp sgi richard casares jim lefebvre idiot article leo bsuvc bsu eduwrites just wanted let everyone know lost little respect jim lefebvre after seeing today cubs game dishard cub think bad just wait until tries dunston inthe leadoff spot again yes also wonder win manager never believed managers had much saw how much had losing rick
uxa cso uiuc oriolefan uiuc opel owners mliggett silver ucs indiana matthew liggett uxa cso uiuc oriolefan uiuc boyle cactus org craig boyle article uxa cso uiuc oriolefan uiuc gibbonsa fraser sfu ca darren gibbons m looking information opel cars now ask which model well sad truth m entirely sure two seater roll over headlights hard top really sporty looking myfriend sitting his yard really nice …
azmi trident cl driver article dfeldman lookout mtt uswc uswest david feldman says please excuse faq new trident based card claims support drivers card indicate several drivers diskette windows does make drivers diskette available dialog box any suggestion thanx please e mail dfeldman uswest more question video card want know latest video driver far find old driver dated aug garbo uwasa any info …
alung megatest aaron lung need find out number phone linein article alee ecs umass greetings situation phone jack mounted wall don know number line don want call up operator place trace question certain device out use find out number line thanks any response number call which return telling number line unfortunately thelife me remember telephone time used play around rooms since were multiple pho…
annick cortex physiol su oz au annick msg sensitivity superstition marco sdf lonestar org steve giammarco add further fuel flame war read years ago thatthe natural msg extracted sources mention above does notcause reported aftereffects only nasty artificial msg extracted coal tar whatever causes chinese restaurantsyndrome find pretty hard believe anyone else heard msg mono sodium glutamate fairly…
darice yoyo cc monash au fred rice why sex only allowed marriage rationality islamic marriage lucio proxima alt za lucio de darice yoyo cc monash au fred rice point view argument sexism bad just hold let me give example how permitting awoman temporarily leave her job due pregnancy should beallowed happens sexist gives particular right onlyto women nevertheless despite fact sexist completely suppo…
musone acsu buffalo mark j musone mc sbi wondering anyone able help me twwo am currently learning am fm receivers understand lot things few things am first mixer mix rf local make does anyone any diagrams possible kind mixer come across amc mixer chip been able find any catalogs active etc along same note any simple fm receiver circuits stashed away somewhere let me see p any really good books am…
cohen ssdgwy mdc andy cohen space station redesign jsc alternative article davem ee ubc ca wrote article mike starburst umd michael f santangelo lerc nasa gov david b mckissock text options b deleted option c single core launch station jsc lead option basically take ft diameter cylinder ft long slap space shuttle main engines backside put nose cone top attached regular shuttle external tank regul…
kauai ai mit k p horn atmin article downs helios nevada lamont downs good isn any diff whether atmanager turned worth run atm especially these better printer technologies tt some fonts only available ps fonts ps font want use use atm otherwise waste system resources need use service bureau only set up use type fonts ve heard pure hearsay results tt fonts type good using high quality type fonts fi…
titan ucs umass lisa am writing grant proposal developmental genetics class ihave chose look gene its am curious already been done especially relationship between specific mutations literature search produce many references want tomake sure am proposing new research anyone knows key doing research search using medline being informed thank lisa titan ucc umass
bdm cs rit brendan d mckay unconventional peace proposalin article goykhman apollo hp red herring article center policy research center policy research unconventional peace proposala unconventional proposal peace middle east elias stated assumptions now state proposal fund should established which disburse grantsfor each child born couple where partner israeli jewand other palestinian arab emerge…
darice yoyo cc monash au fred rice ancient islamic ritualsin rz tu bs de benedikt rosenau article darice yoyo cc monash au fred rice been some discussion pros cons sex outside ofmarriage personally think part value having lasting men women helps provide stable children grow up deletion addition chris faehl post homosexuals well islamic viewpoint homosexuality norm cannot really say much islamic v…
nott ac uk steve lang arrogance christiansin article wrote genius science discovered enormous progress knowledge could made isolating study physical interactions more general areas study proceeding logical argument experiment scientific method attempt disprove hypothesis fail publish others fail disprove your hypothesis accept working theory move method suitable only study objects without objects…
dbd urartu sdpa org david davidian ozal died announced npr am edt turkish president ozal died heart attack ankara david davidian dbd urartu sdpa org how explain turkish troops ons d p center regional studies armenian border when p o box even explain cambridge ma turkish mp march
dave angmar llnl gov dave fuess winqvt net earlier article newsgroup made reference towinqvt net version realy where tried archiewith luck probably just typo sure like get real toohave printer problem winqvt david fuess dir center eecs phone fax
uxa cso uiuc josh hopkins vandalizing sky rbunge access digex net robert bunge article uxa cso uiuc josh hopkins m wondering vandalize proper word use situation mydictionary defines vandalism willful malicious destructuion public private property especially anything beautiful artisitc iwould agree sky beautiful public private property public because belongs everybody sky does time belong anyone o…
levy levy fnal gov mark e levy ext sources intel am midst designing project which requires two motors driven pulse width modulation m using andi understand fb version programmable counter array set forgotten pwm problems difficult come need two three d prefix ceramic window version development then lots p prefix plastic ve tried arrow pioneer might them buti m looking samples point too willing bu…
brahms udel oliver p new windows drivers cirrus graphic cards uploaded most recent windows drivers cirrus chip based display cards uploads directory ftp cica indiana file zip very recent downloaded them cirrus bbs last night unable get them email me maybe upload them some other sites well local bus based card micron think drivers work isa cards least includes drivers them found new drivers signif…
ccmail orst edusubject adaptec scsi device driver
henry zoo toronto henry spencer hst servicing mission scheduled daysin article prb access digex net pat thing designed retrievable pinch indeed thisdictated rather odd design solar arrays since had beretractable well extendable why design solar arrays detachable shuttle goingto retunr hst bother some arrays detached emergency expensive hardware casually bearing mind nobody knew design defective d…
ingles engin umich ray ingles benediktine article mangoe cs umd charley wingate benedikt rosenau great authority contradictory cannot exist contradictory property language correct things defined contradictory language object definitions reality then amend things described contradictory language existthen ve come something which plainly false failures indescription merely failures description how …
benali alcor concordia ca ilyess b bdira israeli cleveland freenet mark ira kaufman your information israel since read both american mediaand israeli media say absolute certainty anybodywho reliesx exclusively american press knowledge aboutisrael does true picture going course never read arab media read arab israeli jer post network more than enough western american french british reports saythat…
gw wmich edusubject msg sensitivity superstition article annick cortex physiol su oz au annick marco sdf lonestar org steve giammarco add further fuel flame war read years ago thatthe natural msg extracted sources mention above does notcause reported aftereffects only nasty artificial msg extracted coal tar whatever causes chinese restaurantsyndrome find pretty hard believe anyone else heard msg …
broken jc oneb almanac bc think right spite getting better each day cheers jc oneb almanac bc ca john cross old frog almanac home almanac unix users group vancouver island british columbia waffle xenix
islamic authority over womenfrom po cwru keith m ryan article simon dcs warwick ac uk simon clippingdale guy who said just arrived asked whether bobby real betcha welcome alt atheism rest assured gets worse few pearls wisdom bobby which reproduce below anyone keith keeping big file such stuff sorry somehow misplaced diskette last couple months however thanks efforts bobby being replenished rather…
baalke kelvin jpl nasa gov ron baalke mars observer update mars observer project mars observer status report april am madrid meter antenna did acquire expected mars signal scheduled beginning track yesterday morning approximately am indications were spacecraft had entered protection mode sometime between time receipt end previous station pass dss goldstone antenna approximately pm evening before …
averba vaxc stevens tech edusubject don know anyone knows topic electrical heart failure friends had go doctor becausehe had chest pains doc said had togo new york hospital lot money get treated said could die medication taking well suggested run eat more very skinny says nothingto does anyone know causes how treated thanks
ecktons ucs byu sean eckton canon bubblejet hp deskjet deskjet slow comparison other printers imentioned idea how bubblejet compares interface between printer just dandy ve nothad any problems just bought bj printer couple days ago compared sample print hp deskjet knew hp wasn me bj pretty fast really prints good quality compare hp laserjet iiid postscript look almost identical depending kind pap…
visit jehovah witnesses good grief po cwru keith m ryan article mangoe cs umd charley wingate amount energy being spent lousy syllogism says volumes thetrue position reason group agree spend too much energy nonexistance god satan angels freewill god tells them n mozumder ultb isc rit
marka ssd csd harris mark ashley question virgin mary think talking assumption blessed virginmary says immaculate mother god ever virginmary having completed course her earthly life assumedbody soul into heavenly glory defined papalstatement though had certainly been believed somebefore like immaculate conception primarily aroman catholic doctrine like direct biblicalsupport note catholics believ…
claebaur shell portal tony annese utility updating win ini system iniin article d bailey lut ac uk adrian d bailey windows built called sysedit exe just youneed windows don know tony annese claebaur shell portal claebaur cup portal
waldo cybernet cse fau todd j dicker israel expansion virginia andi beyer waldo cybernet cse fau virginia andi beyer first never said holocaust said before holocaust m ignorant holocaust know more nazi germany than most people maybe including uh oh first sign argument without merit stating qualifications area know something nazi germany show don shut up simple don think suffering some jews during…
scarecrow cse nd john ott pinout needed article segal rtsg mot gary segal ve recently picked up some display chips find any information them seems longer made ti don old enough data book appears dot matrix led display capable showing hex digit pin dip package pins present any information part pinout power functions please send me e mail thank gary segal motorola inc segal oscar rtsg mot cellular …
tron cso uiuc tron r modulation over rfi like over rf control project high v low thanks tron
pyron skndiv dseg ti dillon pyron planets habitablein article henry zoo toronto henry spencer article khayash hsc usc ken hayashida human tolerances best example human endurance termsof altitude e low atmospheric pressure lower oxygen partial pressure opinion scaling mt everest without oxygen assistance quite feat physiological endurance indeed extreme limit humanly possible ispossible only becau…
hamid mcrcim mcgill hamid reza mohammadi daniali clinton views jerusalemin article pyuxe cc bellcore feigenbaum benjamin recently read during bill clinton campaign stated elected immediately recognize jerusalem israel capital according article mr clinton reaffirmed after winning presidency however during recent talks president mubarak secretary state christopher stated status jerusalem final matt…
matt ksu ksu steven d data quit windows normally run special dos app got done itand tried start windows ok got title screen dos error loading progman exe hum exe still must bad ok pull off progman backup tape start windows get windows title screen windows background dos same error hum fire up thegood ol norton disk doctor test lost clusters ok fix them look through them doesn look important remov…
news cbnewsk att comsubject immaculate conceptionin article todd nickel laurentian ca roommate correct immaculate conception refers conception mary her mother womb okay now ve defined immaculate conception doctrine itbe possible those more knowledgeable area give other support ve attempted come terms previously attempt understand learning purposes haven been ableto grasp reasoning gift god think …
morrow cns ucalgary ca bill morrow need source old radio shack stereo amp week asked help getting old homemade amp working withmy sun cd rom drive turns out channel testing burned out amp other channel works fine now need new amplifier chip local radio shack components chip pin labelled then below does anyone source thanks bill morrow clinical university mail morrow cns ucalgary ca voice fax hosp…
cac owlnet rice christopher andrew campbell article camelot bradley richard b darkness deleted oh lighten up me might actually finish last which believe hasn happened since their second season nope royals only team majors finished last place course doesn include marlins rockies good chance finishing last also rich
baalke kelvin jpl nasa gov ron baalke satellite around pluto mission article nsmca aurora alaska plan put satellite around each planet solar system tokeep watch help better ask questions before spout opinion ve been progressing towards goal years now orbiting mission flyby missions course gets harder todo work our way farther away earth just starting towork out outer planets galileo orbit jupiter…
nyeda cnsvax uwec david nye acutane fibromyalgia syndrome cfs reply daniel prince calcom socal daniel prince person fido cfs echo who claims cured taking accutane also claims using thetreatment fibromyalgia syndrome using accutane thetreatment fibromyalgia syndrome yes used cfs seems work equally well cfs another hint these may facets same underlying process gotten good results yes benefit usuall…
e p unl edgar pearlstein legal definition religion understanding u supreme court never given legal definition religion despite many cases involving religion come before court anyone verify falsify any state other government tried give legal definition religion
ashok biochemistry cwru ashok aiyar winqvt net article dave angmar llnl gov dave fuess earlier article newsgroup made reference towinqvt net version realy where tried archiewith luck probably just typo typo uploaded ftp cica indiana couple days back sure like get real toohave printer problem winqvt version uses standard windows printer drivers ashok ashok aiyar mail ashok biochemistry cwru edudep…
palmer cco caltech david m palmer hst servicing mission scheduled access digex net pat article henry zoo toronto henry spencer thing designed retrievable pinch indeed thisdictated rather odd design solar arrays since had beretractable well extendable may thus indirectly contributedto array flapping problems why design solar arrays detachable shuttle goingto retunr hst bother some arrays just fit …
ingles engin umich ray ingles homosexuality princeton etc sorry bill had clear up may good against homosexuality these don qualify article bil okcforum osrhe bill conner c wainwright eczcaw mips nott ac uk wrote deletions seem odd homosexuality had any evolutionary function deletions every time man sex woman intend produce children hmm wonder world obviously keep monty python song every sperm sac…
alaa peewee unx dec alaa zeineldine hamas way supergas dazixco ingr naftaly stramer hamas way death following transcript recruitment training videotape made last summer qassam battalions opposed israel many ways death using bombers lebanese towns villages using fire arms tear gas rubber coated bullets against using tanks anti tank missiles against homes after evacuation warning using shin bit rea…
mik uky mark underwood help how construct home built battery grade sci reportin article borowski spk hp don borowski dean anneser anneser pwa b uucp wrote yr old son signed up science report batteries wondering anyone could provide me some information how construct home built battery grade school days remember snip haven been following m sorry somebody already mentioned could grab lemon think pot…
bcstec ca boeing robert f weber more cool bmp files james james cummings article rwang gmu john wang hi everybody guess said getting boring looking those same old bmp files came windows am wondering any body some beautiful bmp file share maybe somebody tell me some ftp site some bmp files like some scenery files some animals files etc used some unfortunately delete them anyway could me give me so…
nyeda cnsvax uwec david nye good grief candida albicans reply aldridge netcom jacquelin aldridge medicine totally scientific endevour acquisition scientific knowledge completely scientific theapplication knowledge individual cases may more art diseases haven been described yet root causeof many diseases now described aren known read book sometime want see lot them methods run out then patient fre…
how large commercial keys cs aukuni ac nz peter gutmann butzerd maumee eng ohio state dane c butzer typical sizes keys commercial secret key algorithms know des bits tripple des bits idea bits isthere anything made us bit keys anything larger keys ve heard scaled keys actually implemented anywhere mdc cipher which uses any way hash function cfb mode current implementation uses uses key up bits us…
vonnegut dmn kepler unh until kings become philosophers philosophers become kings yesterday got chance hear kurt vonnegut speak theuniversity new hampshire vonnegut succeeded isaac asimov honorary head american humanist association vonnegut isan atheist asimov before asimov funeral vonnegut stood upand said asimov heaven now which ignited laughter room people speaking around timeof funeral thing …
schuch phx mcd mot john schuch need pinouts dtmf decoder chipin article mont netcom mont pierce bought chip technology tried build decoder circuit working anyone pinouts possibly voltage specs d presume m corporation pin gs gain select through use feed back resistor reference voltage output connect connect clock clock output connect crystal across pins oe output enable logic high allows data outp…
uxa cso uiuc bradley banko dos quick c crashes windows am using dos quick c dos window under windows otherday while running compiler got general protection followed serious disk error when rebooted foundthat files had gotten cross linked which pretty hard drive file system am concerned quick c dos window somehow strayed protected mode world corrupted smartdrv exe disk cache andthat caused disk pr…
rita eff org rita marie sorry folks read article andersom spot colorado marc anderson just found out source article joke heh heh seemed pretty damn convincing me start just didn tnotice smiley end article were few which should caught people took article seriously mean know thenet didn even clinton sound rita village
bobo thejester cray bob kierski philosophy quest how boldly article loss ece cmu doug loss analog sf magazine did article similar quite few years ago question alien spacecraft landed washington d c proper organization deal state department alien ambassadors defense department alien invaders immigration naturalization service illegal aliens department interior new non human species etc very much q…
gwm spl loral gary w mahan drag someone explain how make sense drag coefficients e cd mentioned magazines understand lower numbers signify better aerodynamics butwhat does mean real world way calculate new top speeds assuming car rev limited top speed mileage benefits identical car had cd reduced thanx
yet more rushdie islamic law po cwru keith m ryan article darice yoyo cc monash au fred rice should clarify muslims usually mean when say muslim ingeneral anyone who calls themselves muslim does outwardly clear contradiction essential teachings considered muslim thus who might things contrary toislam through ignorance example does suddenly become amuslim knowingly islamic teachings though then do…
pattern generator wantedfrom grimwood aukuni ac nz tony grimwood repair lot monitors here d like know where get generator circuit provide mda ega using whole pc takes up too much space bench andis somewhat less than portable guess could sit down design something don time right now any reasonable suggestions beappreciated tony grimwood make friendship engineering services keeper unless room auckla…
santos mickey ai ac jp rafael turbo c visual edition adn request absolute newbie questions article wiggins cs odu samuel e wiggins btw how rate new borland turbo c visual edition forwindows anyone time new discussion maybe asked these groups some time tc ve got answers decided try lives us bought sent me m still trying before put good bad points list consider am turbo pascal sometimes try make so…
howeg cs man ac uk monty mole fm anyone please email diagram give me details ftp site where thereis diagram simple small fm mono voice transmitter inthe range preferably above mhz only short distance frequency variation too important must run smaller thanx howeg uk ac man cs howeg cs man ac uk save vinyl
tamuts tamu daryl biberdorf lh workmanshipin article jchen ctt bellcore just visited ny auto show saw two lh cars floor eagle vision dodge intrepid competitive price unfortunately workmanship quite disappointing both cars rubber seals around window door fell off turns outthe seals just big grooved rubber band goes just pressing through single data point draw any line want dr bart childs professor…
uxa cso uiuc oriolefan uiuc opel owners matmcinn nuscc nus sg matthew macintyre national university senegal way people think opel calibra want don want move europe buy please makeit next pontiac f car course ll wait till buy chintan amin mail llama uiuc sig under construction hard hat area
request supportfrom po cwru keith m ryan article dpw sei cmu david wood must respond his articles include within similar following please answer questions posed charley challenges agreed satan angels freewill god tells them n mozumder ultb isc rit
maridai comm mot marida ignacio immaculate conception note am cross posting actually emailing bit listserv catholic while main posting goes soc religion christian quotations omitted response question aboutthe immaculate conception explained left our catholic readers clh direct reference holy scripture except themention mary blessedness full grace gabriel luke month angel gabriel sent god unto cit…
bill conner po cwru keith m ryan article bil okcforum osrhe bill conner could explain any pertains something typing practice why using myname think relates anything ve said bill could explain any above pertains position statement something typing practice satan angels freewill god tells them n mozumder ultb isc rit
hernlem chess ncsu brad hernlem go hezbollah article tclock orion oac uci tim clock article hernlem chess ncsu brad hernlem article tclock orion oac uci tim clock suggesting when guerillas use population cover israel should totally back down easiest way get away attacking another use innocent shield hope other respects innocent lives tell me tim these guerillas doing wrong assuming using civilian…
louray seas gwu michael panayiotakis ms windows access blind article mtrottie emr ca marc trottier article jfb cci john bruno jfb cci john bruno ms windows access blind date thu apr developing ms windows based product uses full screen windowto display rows textual data any product microsoft windowsthat enable blind individuals access data efficiently quickly please email responses post summary gr…
alung megatest aaron lung suggestions audio relays article billq ms uky billy quinn built little project using radio shack relays switchaudio got pretty bad clicks when thing switched doingmost common things supposed when using relays andnothing seemed get rid clicks question good relay relay circuit use switchingaudio noise any kind audio lines appreciate any advice references advice also exact …
des helix nih gov david e burzynski antineoplastons article jschwimmer wccnet wcc wesleyan josh schwimmer ve recently listened tape dr stanislaw burzynski which claims discovered series naturally occuring anti cancer properties names antineoplastons burzynski says his work met hostility united states despite favorable responses his subjects during clinical trials generally accepted opinion dr bur…
prb access digex net pat hst servicing mission scheduled daysin article hathaway stsci after space walking going boost hst orbit think right now sitting miles up like don know exact orbit numbers ben says boost idea news us here know something don please supply source nice observations know where thing going these altitude numbers also way off best source minimum st altitude pmdb kilometers maxim…
once tapped your code good any more cs aukuni ac nz peter gutmann andersom spot colorado marc anderson date note clinton statements encryption paragraph guessthis statement doesen contradict said though cut here washington upi war drugs get freshstart president clinton told delegates national federationof police commisioners convention washington first speech drug issue since his innaugural clint…
loving cs ucla mike loving specs eprom data formatsi need specs various eprom data formats such intel hex motorola etc anyone out provide such info pointer want most intel hex mike
gtonwu uz nthu tw tony g wu possible hello possible know minimize program manager when starting application restore when application ended possible please tell me how forever michael jordan tony g wu gtonwu uz nthu tw cae rheology lab nthu tony che nthu tw
tclock orion oac uci tim clock hamas way article alaa peewee unx dec alaa zeineldine nstramer supergas dazixco ingr naftaly stramer hamas way death following transcript recruitment training videotape made last summer qassam battalions brought up separate question israel practices am still unclear your reaction tothe practices polocies reflected article above tim
rlglende netcom robert lewis glendenning estimating wiretap costs am most post been chided experts behavior now agree withall them although some were more restrained than apologized robin hanson lew lew glendenning rlglende netcom perspective worth iq points niels bohr somebody like
po cwru andrew spencer noisy engine previous article po cwru andrew spencer says previous article eliot lanmola engr washington eliot says article tomacj opco enet dec thunderbirds go nice theory too bad never came four cylinder over liters more like did were nonturbo orsome such let me clarify think both litres also understand anyone using balancing shafts four cylinders mustpay saab royalty usi…
mayne pipe cs fsu william mayne soc motss et al princeton axes matching funds boy scouts article cs ulowell joe anything bsa taught me don know tolerance something before met guy thought gays were bsa hastaught me could give much same testimonial experience issue wasn gays principles were thesame thanks well put testimonial stan krieger his kind whothink discussion doesn belong here his intoleran…
payne crl dec andrew payne wanted chips small anyone know source modem chips used pmp modems ideally something geared toward hobbyists small quantity mail order etc years ve been buying them distributor marshall thehundreds pmp kits orders dropped point where canno longer afford offer service distributors some crazy minimum order d like find source those still interested building pmp kits any sug…
duck csir co za paul need clipper cheap security gtoal gtoal graham toal someone tell me hardware compression needed rundigital speech down k think ve heard letssay bit samples raw data corresponding sampling ratebe usable how fancy does compression need easy dsp olivetti example great pc sorry plug folks olivetti don tseem doing good job marketing themselves includes hardware provide their dsp w…
higgins fnalf fnal gov bill higgins beam jockey revival san marco commercial space news article wales larrison fidonet org commercial space news space technology investor number might point out some key judging feasibility commercial launch site these include identified key customer provide core usage sufficient recover setup costs market advantage using site existing infrastructure used modified…
access digex bill christens barry cytoskeleton m looking good background review paper references help dynamics cytoskeleton normal transformed cells inparticular m interested translational behavior cell rather internal motions cytoskeleton its normal transformed circumstances also d appreciate any data force constants mechanical viscous properties any relevant vibrational properties these wouldbe…
ewoo unixg ubc ca emile woo help disappearing groups don usually subscribe these newsgroups someone could possibly e mail me answer problem been using windows since buying last winter come across annoying bug now different groups manager seems everytime install something new thatmakes new group promptly disappears after turn windows happened when installed excel winfax pro v both own groups when …
babb rapnet sanders lockheed scott babb radar detector detectors brian day bday lambda msfc nasa gov wrote december illegal operate radar detector state virginia got caught got fined ask me how know federal communications act made legal tooperate radio receiver any kind any frequency includingx k ka bands united states privacy act restricted fca making illegal receive land mobile telephone servic…
bungee after dark module acs muohio andrew bennett hey folks just moments ago uploaded bungee jumper after dark module thatwas widely talked here some time ago ftp cica indiana pub pc uploads titled zip sure set your ftp connection binary mode before downloading any other after dark shareware freeware modules them too more andrew andrew bennett acs muohio planet
jim specialix jim maurer u holocaust memorial museum costly dangerous genesis mcs jack schmidling article jake bony jake livni through private contributions federal land your hate mongeringarticle devoid current historical fact intellectual contentand social value down toilet goes know unbiased source nyt when comes thingsconcerning israel neither times nor trained seals who responded thus far se…
tkelso afit af mil ts kelso two line orbital element set space shuttlethe most current orbital elements norad two line element sets arecarried celestial bbs updated daily whenpossible documentation tracking software also available thissystem service satellite user community most currentelements current shuttle mission provided below celestialbbs may accessed hours day bps data bits stop bit parit…
ron roth rose ron roth selective levin bbn joel b levin l john badanes wrote l jb ron consider proper channels l l m glad caught your eye purpose forum educate those eager learn facts life used bridle frenzy respondents otherwise feel being left out proper authorities bel consulted topic short means absolutely nothing l l apt description content just ron roth l posts date least entertainment valu…
blade stack urc tue nl jeroen dos vfintd windows sys p lei lei rtsg mot wrote does anyone know vfintd device used windows under section device c dos vfintd know norton desktop windows includes file its help file mentioned something floppy disk access jeroen j c email blade stack urc tue phone modem fax ph
bobc sed stel bob combs gamma ray bursters where picture our universe floating like login river log floats down occasionally strikes rocks bottom other logs when kinetic energy translated into heat degrades gets up other energy occur distribution damage tothe log depends shape log however very small virus head center log shock waves appear uniformly random direction theory grb evidence our other …
tamu iv how use mouse non windowsin article netcom kasajian netcom kenneth kasajian wnkretz energietechnik uni stuttgart de oliver kretzschmar hey could somebody tell me how possible work mouse non windows application which runs window use ms windows clipper applications exists any routines something else please mail me your informations thanks your efforts oliver name o kretzschmar inst ike univ…
jhawk panix john hawkinson building uv know sounds crazy call urge call want just don ask why anyway d like build uv flashlight cheaply flashlight should reasonably portable could power pack main question bulb where get uv bulbs theyneed lot power etc etc m too concerned whether long wave short wave hey anyone cheap source bulbs ll take both other thing friend mine mentioned something near uvligh…
ptorre hardy u washington phil torre circuit cellar ink address cci still published does anyone their address
tsos uni duesseldorf de detlef lannert facinating facts bit serial number possibly fixed article pmetzger snark shearson perry e metzger hmmm must assume generating unit key u serialnumber n rather than generating randomly selected intentional way assuring fail safe government u completedly determined given n change even remain secret wonder ifthey somehow back derived given enough unit key seria…
sheryl seas gwu sheryl coppenger hismanal et al side effectsin article dyer spdcc steve dyer article kjiv lrc someone tell me whether any following medications been linked rapid excessive weight gain distorted sense taste smell hismanal azmacort topical steroid prevent asthma vancenase hismanal astemizole most definitely linked weight gain really peculiar some antihistamines effect even more anti…
smb research att steven bellovin off shelf cheap des keyseach machinein article djb silverton berkeley d j bernstein article smb research att steven bellovin key size things verified externally gee say feed bit key through snefru take first bits result then use those bits real key how figure out each key equal keys try birthday attack key changed only once second then need several lifetimes get r…
khayash hsc usc ken hayashida long term space voyanges effect newsgroup force ssd lmsc lockheed response original post first need literature search lot informationout maybe should just pick specific area long term habitation could useful especially make available net thenwe look methods analyzing technologies such detailed literature search interest ourselves space advocatesand clearly important …
wlsmith valve heart rri uwo ca wayne smith radar detector detectors article babb rapnet sanders lockheed scott babb federal communications act made legal tooperate radio receiver any kind any frequency includingx k ka bands united states privacy act restricted fca making illegal receive land mobile telephone service including believe cellular phones illegal receive land mobile telephone service d…
netcom william e o shaughnessy moon image weather sat brighten up dark part gif your viewer see two other objects near upper left part moon actually between weather satellite moon bill o shaughnessy
kirk cowen wimsey bc ca kirk cowen references ve got same problem dig up any info jumper hd drives anyone recommend reference book rather than quick fix type answer going start hooking up things results prospect ten second smoke test thanks kirk cowen via dlg pro
bil okcforum osrhe bill conner soc motss et al princeton axes matching funds boy scouts c wainwright eczcaw mips nott ac uk wrote jim always thought homophobe only word used act up rallies didn beleive real people used let see agree term definition homophobe who actively attacks homosexuals because actually latent homosexual who uses his hostility conceal his true orientation since everyone who d…
pgf cacs usl phil g fraering gamma ray bursters how energetic could prb access digex net pat article palmer cco caltech david m palmer prb access digex pat article belgarath mankato msus energetic close coronal model found around erg sec lastly cosmological model l d call moderately energetic d say any suggestions could put out much energy second jeremy big capacitor real big capacitor been sugge…
melons vnet ibm mike magil final solution palestine o k its turn driving jews into sea am sick tired driving jews into sea sentance attributedto islamic movements plo simply proven part theirplan may suggest out palestinian national covenant maynot use exact words quoted above m sure many agree thesame message being issued later when get back home try findthe precise section research now hope yas…
bruce data io bruce reynolds msg sensitivity superstition lerc nasa gov jeff miller even properly controlled studies e g double blind studies trying prove something does affect anyone article spp zabriskie berkeley steve pope mass anectdotal evidence combined lack ofa properly constructed scientific experiment disprovingthe hypothesis makes msg reaction hypothesis themost likely explanation event…
fluids vs mikec sail labs tek micheal cranford west wam umd brian west deleted similar analogy made glass those who don know glass liquid go ask your science teacher does flow deleted your science teacher tells glass liquid try get teacher b glass fluid liquid very high temperatures definition liquid includes readily takesthe form its container let try more accurate here don think creationists no…
alung megatest aaron lung motorola article henry zoo toronto henry spencer article sgberg charon bloomington us stefan berg don know why fpu xc original fpuwas label seems work fine system p does mean experimental chip instead motorola chip rule designations says mc means works exactly way datasheet book specifies says xc least known bug often these bugs small obscure might never run into them pr…
jgreen trumpet calpoly james thomas green internet stockton pontificated am taking course entitled exploring science using internet our final project find compendium internet resources dealing science related topic chose astronomy anyway wondering anyone out knew any interesting resources internetthat provide information astronomy space nasa anything like sci space faq postings deal perhaps someo…
whughes lonestar utsa william w hughes tempestin article cl cam ac uk ross anderson res colnet cmhnet org rob stampfli wouldn second monitor similar type scrolling gibberish adjacent being used provide reasonable resistance tempest attacks ve got tempest receiver lab here difficulty up individual monitors their engineering tolerances slack enoughthat tend radiate different frequencies even where …
mont netcom mont pierce article bday lambda msfc nasa gov brian day mcole spock cole like experiment intel family does anyone out know any good ftp sites might compiliers assemblers etc try gov pub site complete shadow signetics bbs directory thanks brian mont pierce ham call internet mont netcom bands ibm vnet mont vnet ibm modes cw ssb fm
stgprao st unocal richard ottolini krillean things maintain small electric fields enhance reactions promote communication states cell communicate between cells which nervous system perhaps other uses these electric fields change time large organism special photographic techniques such fields photography interact these fields these fields make interesting pictures perhaps such pictures willbe dise…
gospel datingfrom po cwru keith m ryan article bil okcforum osrhe bill conner keith m ryan po cwru wrote wild fanciful claims require greater evidence state books your room blue certainly need much evidence believe than were claim two headed your bed don mean male lover keith issue truth then consequences argued irrelevent issue such such true then truth irrelevent which tobe disagree every propo…
pom uni mainz de prof dr klaus des init vector additional key recent discussion news group suggests key search attack against des quite feasible now normally des applied cbc cfb mode where chooses random init vector bytes questions makes sense handle init vector additional key then bit key yes anything known security key scheme break faster than exhaustive search through bit key space klaus fuer …
nancy hayduke nancy feagans dumbest automotive concepts timein article bense oasys dt navy mil ron bense article cc lehigh alois m himsl article nancy hayduke nancy feagans ashtrays cigarette lighters these should option forget cigarette lighter plug essential plugging radardetectors lights ashtrays also essential because greatplaces keep change tokens wouldn rather some type standard electrical …
morality constant biblical rape po cwru keith m ryan article bil okcforum osrhe bill conner couple things your post others little confusing atheist whom things canbe understood processes nature exclusively needfor any recourse divnity describe explain anything isno purpose direction any event beyond those required chemistry biology etc everything random nothing posts contains too many fallacies r…
anthony lest cfv soc religion islam ahmadiyya moderated call official call votes newsgroup name proposed newsgroup soc religion islam religious newsgroup which mainly devoted fostering understanding appraisal ahmadiyya muslimcommunity its beliefs ideology philosophy also discuss distinction between ahmadiyya muslim community other branches islam addition newsgroup also discuss beliefs teachings p…
lfoard hopper virginia lawrence c foard once tapped your code good any more article cs aukuni ac nz peter gutmann article deleted just doing quick reality check here real did provoke reaction people sounds more like thesort thing d heard suitably rephrased leader certain german political party sounds like joke then war drugs always been joke join pythagorean reform church repent your evil irratio…
uxa cso uiuc josh hopkins revival san marco commercial space news higgins fnalf fnal gov bill higgins beam jockey article wales larrison fidonet org commercial space news space technology investor number other commercial launch site ventures including those woomera poker flat cape york white sands alabama off shore platform hawaii vandenberg also judged against these criteria opinion some these v…
tammy vandenboom launchpad unc tammy vandenboom sore spot husband woke up three days ago small sore spot spot size nickel his bottom side knots lumps just little sore spot says reminds him how bruise feels recollection hitting anything likethat cause bruise me d remember somethinglike any clues might somewhat hypochondriac sp sure gonna die thanks opinions expressed necessarily those university n…
david bernard central sun dave bernard question virgin maryin article athos rutgers revdak netcom d andrew kille just observation although bodily assumption basis inthe bible carl jung declared most important church recent years implied inclusion feminine into godhead did jung mean godhead
ahmeda mcrcim mcgill ahmed abu abed desertification article dzk cs brown danny keren nonsense lived negev many years say sure beduins were moved harmed any way contrary their standard living climbed sharply many them now live rather nice permanent houses own cars quite few students ben gurion university good friendly relations between them rest population beduins met rather surprised read mr davi…
gospel datingfrom rz tu bs de benedikt rosenau article mangoe cs umd charley wingate deletion cannot see any evidence v b which cynics group wouldever accept second foundation religion anyone who claims seen risen jesus back day period believer therefore discounted those group sincethese ancients anyway again choose dismiss wholething third much metaphysical relationship anything else even those …
nigel allen alternative fuel press release u department energy energy secretary president plan alternative national desk environment energy reporters contact larry hart u department energy washington april secretary r o leary today said president clinton executive order fuels make federal government driving efforts increase availability both vehicles fuel supplies president clinton signed order t…
rind enterprise bih harvard david rind thrush good grief candida albicans article mccurdy ucsvax sdsu mccurdy m dentist who sees fair amount thrush recommended acidophilous after began taking acidophilous daily basis outbreaks ceased when quit taking acidophilous outbreaks periodically resumed resumed taking acidophilous further outbreaks since then second post which seems real disease caused can…
po cwru keith m ryan article yoder austin ibm stuart r yoder then universe theists cannot understand inside universe outside universe two different places put god outside universe subtract ability interact inside universe put inside universe impose rules physics god outside universe things outside universe ability interact inside universe therefore god cannot interact inside universe basis whatso…
csc liv ac uk m r mellodew were hellin article shellgate llo psi larry l overacker here question some friends were debating last night q knew beyond doubt hell did exist unbelievers simply remained dead remain christian contention answer question then remain christian then really now following jesus christ everything sharing his work spreading news kingdom heaven already among us fear based relig…
mats gar mats coda music finale petrucci font problemi ve been using final coda some time suddenly stopped using fonts pc lots disk space memory postscript laser finale recently installed atm ve been fiddling around windows setup some time when needed some work finale things didn print properly might might anything installation atm something don old atm lying around most annoying problem petrucci…
jacquier uchicago eric jacquier opinions allergy hay fever shots hello am interested trying desensitization hay fever state affairs went doctor minute interview scratches leading thediagnostic am allergic june timothy grass believe now looks like shots per week months followed shot per month each shot costs talking soaring costs health care system wouldcall racket talking rare amazonian grasseshe…
henry zoo toronto henry spencer philosophy quest how boldly article bobo thejester cray bob kierski over years decided need improvements native americans good example priorto our attempt civilize them native american culture had verylittle crime poverty shall say overly broad statement particular native american culture existed onethat existed simplify things assuming talking aboutthe eastern us …
jmc engr engr uark j m carmack exploding thought maybe possibly fact itis emerson ve got emerson vcr which series six times various never same problems got tired taking back fixed myself hi fi window bit off something likethe hi fi audio fine tuning when wal mart associate had least returned defective every single day how face emerson make audio stuff albeit make anything complex video equipment …
cbnewsl cb att seth r rosenthal freedom u article virginia andi beyer cunixa cc columbia dear mr beyer never wise confuse freedom speech freedom racism violent deragatory unfortunate many fail understand crucial distinction fact speach offensive some its protection under freedom speach laws useless speach some find questionable must protected religiously blasphemous inherently racist only through…
rz tu bs de benedikt rosenau ontology benediktine metaphysics article mangoe cs umd charley wingate contradictory cannot exist contradictory property language correct things defined contradictory language exist need correct stands said object definitions reality then amend things described contradictory language existthen ve come something which plainly false failures indescription merely failure…
sean oliver mindlink bc ca sean oliver need find out number phone line joseph mich msg id posted apr gmt org worcester polytechnic institute well second try posting here goes texas corpus christi least pick up phone dial phone company read number phone back believe service department uses make certain repairing correct lines when open big junction boxes don know work give try good luck where live…
po cwru douglas fowler jack morrisin previous article tedward cs cornell edward ted fischer says article stlouis unixg ubc ca phill st louis jack morris starts been like his playoff starts era his starts does luck era lucky get year had era team scored lot happy could still pitch era buthe seems suffering total bad pitchers more prone total collapse than good pitchers closer mediocrity smallest p…
mvp netcom mike van pelt u holocaust memorial museum costly dangerous mistakein article arf genesis mcs jack schmidling neither times nor trained seals who responded thus far seem torecognize statement these private funds were tax exmpt inotherwords american taxpayers put up least money dammit how did latest excretion escape kill file oh changed sites again sigh ok assume other planet ever use lo…
mercury berkeley kevin marshall grey scale while windows kevin marshall operational support motorola uk e mail zeus phone international domestic
honda d like converse anyone who purchased their experience m new car buying gameand like know price expect pay bargaining thanks advance ellen
jkjec westminster ac uk shazad barlas alarm systems worthwhile talking car alarms certain cars country only fitted vecta alarm talking porsches stuff just before insurance companies decided make move insisted car fitted scorpion alarm now ve changed vecta everyone who spent fitting scorpion alarm themselves having upgrade vecta system sad huh shaz
netcom chuck l peterson oscilloscope salei m giving up hardware design andam selling oscilloscope bk precision model mhz dual trace barely used firm fry sells tax prefer people silicon valley don ship netcom
athena eng sun william discussions alt article billc col hp bill claussen group originally takeoff sci med reason forthe formation group discuss prescription such oh well obviously really cares then let me ask workable solution implies certain things many people rather than tryingto educate each every person comes group theresome name imply group dad lawyer such grew up being meaning reality psyc…
ra msstate john d info amp ic amp secs possible pspice being electronic engineering student only electronic ii belt find myself needing build moderate wattage audio amp ll throw out couple question vast knowledge net please explain how watts calculated audio amp circuits p e just how relates following ai current gain av voltage gain ap power gain whatever already wonderful cheap e
harryb uucp harry barnett text white house announcement q clipper chip encryptionin article yuma acns colostate holland cs colostate douglas craig holland article afterlife ncsc mil robert ward article bontchev fbihh informatik uni hamburg de since us constitutions guarantees right every americanto bear arms why every american entitled matter ofhave read applicable part constitution interpreted c…
ohayon jcpltyo jcpl co jp tsiel ohayon israeli terrorism anas omran his earlier posting anas high rank israeli officer killed during clash whith hamas anas mujahid terrorist israelis chased killed young mujahid anas using anti tank missiles terrorist zionists cut mujahid anas body into small pieces extend his body recognized anas ten houses were destroyed these tank missiles indeed israeli soldie…
msu tom transistor tube also ask any electric guitar enthusiast which type amp prefer ll tell tube type since tubes lower distortion noise than transistors course most your electric guitar types just say tubes sound better dude course then turn up gain add line fuzz box d think wouldn notice oh forgot phase shifters kind absurd isn some players even want more distortion especially hendrix fans lo…
jamie zikzak apana org au jamie scuglia workspace managers win small those people who recommended workspace managers forwindows found shareware workspace managers australia sms windows archive cc monash au which mirrors u three found were workspaces wspace zip smallest simplest workspace managers found very easy use displays small window containing buttons plus extra button configuration purposes…
henry zoo toronto henry spencer radar detector detectors article wlsmith valve heart rri uwo ca wayne smith restriction placedon receiving radar curiously cordless phones enforcementof virginia law violation fca isin some kind rule regulation law whatever prohibit use police band vehicles radar transmissions included police band get covered same regulation those rules regulations laws same attack…
stockton edusubject big d like thank everyone anyone who sent me informationto help me project ll send report who requested copy keith malinowski stockton stockton state college pomona nj
matthews oswego harry matthews getting aids acupuncture article romdas uclink berkeley ella baff someone wrote expressing concern getting aids acupuncture needles unless your friend sharing fluids their acupuncturist who themselves aids unlikely impossible get aids acupuncture needles generally even accidently response should enough effectively handle minimal involved acupuncture needle insertion…
nyongwa cam org claude angers wp pcf linux risc article leebr ecf toronto lee brian article eugene mpce mq au article ghhwang csie nctu tw ghhwang dear friend risc means reduced instruction set computer risc usually small instruction set reduce circuit complex increase clock rate high performance read some books aboutcomputer architecture more information risc hmm am authority risc clearly rememb…
warren itexjct jct ac il warren burstein exact million muslims were exterminated armenians ac sera zuma uucp serdar argic pl linden positive eng sun peter van der linden pl did turks kill armenians ac did jews kill germans ac even make armenians laugh ac appropriate analogy jewish holocaust might systematic extermination entire muslim population ac independent republic armenia which consisted ac …
tsd arlut utexas bernie fast idle ford naomi ingr les bartel did again morning ford ranger idling rpm ok exaggerated little idling very fast engine throttle wouldcause idle drop back normal don think linkage stuck fix problem been problem time straightened itself out until now don tach sound engine idling twice should down idling when pulled upat stop light sometimes bad choke pull off diaphram c…
randall informix randall rhea power signal surges home nosubdomain nodomain greg stovall anyway over weekend resting sofa between noticed briefly picked up sounded like ham radio stereo television even though both were off also sensitive lights house start going wacko cycling through their four brightness states presume some ham operator illegal amplifier drove house live busy correct presumption…
mg cs princeton michael golan how uf different two series looking amps diagram sony receivers iwas amazed find difference between us canadian capacitor hangs off output speakers speaker identical both amp both models canadian model only us model world wide model only model only board itself also identical room three caps theus versions clearly indicated both places how does make sense essentially…
perry dsinc jim perry inimitable rushdie references deleted move new thread article jaeger buphy bu gregg jaeger article perry dsinc jim perry rushdie however understand muslim fact british citizen does preclude his being muslim rushdie atheist use local terminology put words inhis mouth time writing tsv time fatwa well born muslim am fairly certain then muslim until explicitly renounces islam fa…
paulson larc nasa gov sharon paulson food related seizures article dozonoff bu david ozonoff path news larc nasa gov darwin sura net zaphod mps ohio state uwm att bu dozonoff dozonoff bu david ozonoff newsgroups sci med date apr gmt references sender news bu lines x newsreader tin sharon paulson paulson larc nasa gov wrote deleted fact happened while eating two sugar coated cereals made kellog ma…
borut b lavrencic ijs sisubject secret source announcementin article grady netcom andrew molitor amolitor nmsu wrote monitor phonecalls monitor usenet provide only cryptosystems easily crack etc etc say don might don know evidence almost values follows therefore most values your claims nsa border paranoia andrew maybe germans should been little more paranoid their respect turing british how crack…
buhrow org brian buhrow need help finding dip switch settings jumper settings net motherboard phoenix bios controller port two board serial ports unfortunately don thave manual beast like able disable idecontroller order use mfm controller board says made korea uses chips chipset ifanyone give me clue how go configuring board use ide controller how go finding out how their help greatly appreciate…
andrew robinson reasons hospitals join internet resources services available internet bitnet whichwould interest hospitals other medical care providers m interested anything including institutions interest medical profession internet special services such online access libraries etc etc please reply directly andy maine
pdc dcs ed ac uk paul crowley need clipper cheap security quoting pmetzger snark shearson perry e metzger article whats difference between v modem v modem how fast fastest modems go how far voice compressed ve seen various assertions anyone bits per second figures friend forever o paul crowley pdc dcs ed ac uk trust me know m doing x fold fish jesus
randy ampr ab ca randy j needed volt circuit am looking source circuit sequence input volts ac sequence channels knob vary frequency max amps per leg switch put channels full email any assistance provide randy email randy ampr ab ca randy j p eng o compression technologies
roos helsinki fi christophe roos wanted rat cell line adrenal gland cortical c am looking rat cell line adrenal gland cortical cell type been looking without success very much appreciate any help thank reading christophe roos institute biotechnology fax e mail christophe roos helsinki helsinki x g christophe finland o helsinki c fi
pdc dcs ed ac uk paul crowley hard drive security fbi forgot doesn much credibility d like alternative somewhere hard disk duplicated few times keep bit random number when bit digest computed random number before beingused key your hard disk writing random junk over makes hard disk unreadable anyone now were merely claim written random xor key able tell whether truth b hose cryptography otherwise…
bcash nosubdomain nodomain brian cash visit jehovah witnessesin article jbrown batman bmd trw article hq ileaf prasad article jbrown batman bmd trw article matt ksu ksu steve davis bskendig netcom brian kendig earth evil because satan rules over new me guess been while since witness bothered me implying satan omniscient might try them into saying satan knowing then use statement show them how the…
mandtbacka finabo abo fi mats andtbacka were hellin shellgate llo psi here question some friends were debating last night q knew beyond doubt hell did exist unbelievers simply remained dead remain christian reasoning pertinent believing deleted space strikes me apparent reason reversible e had proof existed hell which punished believing life make me xian pardon language bloody hell course being m…
hydra maths unsw au turkey cyprus bosnia serbia greece armenia azeris article tankut iastate sabri atan article mau herky cs uiowa maunapoleon article tankut iastate sabri well panos mr tamamidis way put only turks who bear responsibility things happening today hard believe somebody trying objective when comes conflicts like our countries having cannot blame side only always bad guys both sides w…
cus cam ac uk g falk alt security pgp begin pgp signed message hi does anyone know unix utility allowing encrypted telnet sessions key d like something nobody snoop password text while m logging remotely over network please report unsigned hence messages purportedly me sent after cus cam ac uk begin pgp signature version o end pgp signature
mgregory flash pax tpa au martin john gregory help real time clock standby modei am having trouble obtaining specified standby current drain froma real time clock anyone out had some experiencein doing specs call few sequences met mode activated bit hard decipher buti thought had worked out however crystal thelowest current drain acheive v vcc times specified maximum under conditions am attemptin…
chrism cirrus chris metcalfe conventional proposales israel fact israel already discussing some palestinians armed palestinian police force territories during indicates some real solid concessions liberal thinking part theisraeli side chris metcalfe
uucp allen baum bit keyseach magnus acs ohio state james r ebright regarding nsa monitoring us military code traffic btw folks nsa wasn being given keys walker spy some systems kgb didn need them either contrary walker spy case where kgb wasgiven keys recall allen j baum apple computer baum apple co uk
bjorn b larsen delab sintef bjorn b larsen bible available every language satanic tounges article koberg spot colorado allen koberg tongues concept tongues used pentecost seems outdated concept now bible available nearly every language missionaries who out languages why does church need tongues guess least some people who able supportthis claim still lot languages without bible apart bible still …
bcash nosubdomain nodomain brian cash ancient islamic ritualsin article darice yoyo cc monash au fred rice been some discussion pros cons sex outside marriage where evidence opinions moment just generalities cite example read century percentage youth people general who suffer depression been steadily climbing western societies probably reading referred particularly usa similarly detect trend towa…
cc lehigh marc gabriel how diagnose lyme banks geb cs pitt wrote article cc lehigh marc gabriel now m saying culturing best way diagnose very hard culture bb most cases point dr n developed feel isn ld comes years experience serology match unfortunately some call dr n quack accuse him trying make quick buck why think called quack quacks don cultures poo poo doing more lab tests lyme believe me ve…
rickc krill corp sgi richard casares jim lefebvre idiot article uxa cso uiuc driftwood totally agree each point made jose viscaino looked like single hitter up who swings count maddux pitching your teams down run haven touched ball day also think too much made lefty righty thing watching cubs games get feeling steve stone knows lot more cubs should doing than lefebre does harry said best when sta…
debbie csd uwm debbie forest hismanal et al side effectsin article sheryl seas gwu sheryl coppenger dyer spdcc steve dyer hismanal astemizole most definitely linked weight gain really peculiar some antihistamines effect even more antihistamine like astemizole which purportedlydoesn cross blood brain barrier tends causedrowsiness
wcl risc sps mot wayne long observation floppy copy works under pgm mgr dos shell anyone observed copy large say file large instance floppy drive under ms windows via manager dos shell file copied under dos shell errors whereas file copied within program manager does corruption detected executing pkunzip b file zip after both copies file copied via dos shell always shows corruption now here kicke…
wagner grace math uh david wagner deuterocanonicals esp cass bull dave davis ii deuterocanonicals canon because quoted nt authors quite accurate otherwise bookof enoch canon dave noted say apocrypha quoted christ dave also iii deuterocanonicals canon because teach doctrines contrary parts canon then answer these logically invalid priori besides talking ot texts which many parts superceded nt xtia…
andrew cmu d andrew byler question virgin andrew kille just observation although bodily assumption basis inthe bible carl jung declared most church recent years implied inclusion feminine into godhead which means absolutely idea assumption however greatly mary quite obvious she noway god even part god equal god assumption mother meant because her close identification work christ she assumed note …
rz tu bs de benedikt rosenau yeah rightin article mangoe cs umd charley wingate revelation thing charley talking intellectual engagement revelation well obviously risk takes see rational intellectual does madness intellectual engagement too many people say concept metaphysical religious contradictive m objectivist m particularly impressed problems ofconceptualization problem case least bad oftryi…
rrg rtp fibercom rhonda gaines hyundai sonata opinions info wantedi d like hear stories experiences hyundai sonata iknow consumer reports trashed them people know thathave them swear them also haven had problems withthem consumer reports claims haven driven yet ihave driven hyundai which consumer reports very impressed local haggle policy offering w also sonata base w sunroof know preference sona…
student canberra au ogawa taro stephen ise help someone please tell me decoder same know how link these get output circuit how link these make multiplexer sorry like lame question m only newbie electronics ihave circuit please make any mail possible thanx taro ogawa student canberra au
pdh netcom p d h open letter mr lance colostate l detweiler m quite astonished shocked appalled serious frontal assault emerging american freedoms clinton administration nor any other government agency any legitimate role whatsoever regulating cryptography tantamount regulating acceptable speech blatantly unconstitutional perhaps should rename year honor such illustrious proposal let crappy chip …
gerry palo uunet uu net gerry palo christianity repeated livesin article jek cu nih gov gerry palo nothing christianity precludes idea repeated lives earth apostle paul romans points out god chose than esau ancestor covenant people messiah made choice while thetwo boys were still their mother womb therefore could done anything good evil deserve their admit possibility had lived accordance asiatic…
johnh macadam mpce mq au john haddy dmm advice needed world needs meter won let change ranges turn off lead stuck amps jack little bit clever plastic detailing take care make world safer anyway ve ever put meter wrong range into live circuit me more than dozen times anyway bill bills inqmind bison mb ca inquiring mind bbs winnipeg manitoba fluke beeps try take out current while still lead plugged…
corwin igc apc org corwin nichols fujitsu fujitsu uses known smd interface storage lot older minis used sun still does their several different speeds smd think fuji drive rated mb sec thats several companies made pc being think market pretty much dried up controllers type drive readily available vme rumor smd scsi adapter available buti think designed slower smd devices other words pc mac drive p…
msu tom vandalizing sez mr hathaway post right money little lengthy short orbiting billboard trash same way billboard onthe earth trash billboards make place look why thereare laws many places prohibiting their use light mainly attempt find some tangible reason billboards because people don feel morally justified grounds these things defile beauty sky don buy things had value people wouldn money …
jhan debra dgbt doc ca jerry han overreacting once tapped your code good any more giant bally ho over clipper chip noticed ratherdisturbing trend some e mail posts ve tossing back andforth somebody asked me wrong overreacting cases such reason very simple how many people want die riot new civil war everybody jumping up down screaming m worriedthat people going reach their hammers rifles before th…
ntuvax ntu ac sgsubject pwm control thru am using microcontroller external eprom order drive dc motor direction use pulse width thru software control assembly language programming however am afraid thatthey overheads thus alter pulse timing question software pwm control reliable understand port vary duty cycle setting high first desire duty cycle then set low any
{00000}
ac uk help hello anyone used requirements methodology ama british final year real time degree student project am methodology very grateful anyone who could give me method please mail me feel help questions thanks advance david phelps ac uk
kaul watson ibm comsubject dmqs files xga x xga extra modes note followups set comp os misc dmqs files valid modes used xga under both windows andos these files unsupported ibm nothing these files post personal time every time post see due demand requests here some additional dmqs files xga these files function latest drivers xga these files work under drivers available general public time functi…
netcom hall generators folks last year america bought two hall generators which areused thrusters space vehicles former ussr could recallcorrectly these devices were sent jpl pasadena labs testing am just curious know how these devices work whatwhat principle involved became them also russian actually cheated sold inferior devices andnot use space vehicles any info appreciated ok advance commerci…
dp wustl david prutchi oem weight someone sell oem scale units either analog digital output need something like scales used supermarket cash registers dynamic range few pounds reasonable accuracy any sources david david prutchi washington university campus box brookings drive st louis mo
dtek chalmers se henrik digital answering anybody know anything chips chips telecommunications inc d greatly appreciate information price pinouts peripherals regards henrik
joseph d barrus utility expand dos file descriptions directory listing am looking windows utility give me listing filesin directory also display description file allow me enter edit file descriptions hopefully any length maybe small window scroll bar then ableto browse directories able see file withouthaving open execute any such beast out write joe nosc mil
desire wright h hacker training need find out number seen various different numbers dial get your number phone company could list point me abook where could get list different numbers u failing could someone tell me ohio don speak wright desire wright state just give them wright state university huge amounts money
nsmca aurora alaska edusubject human planets planets also dependent kind plant life grown such length growing season want something more food argh id eat mre along period time know fairbanks some winter get f butin summer get such know worse places other low pressure atmosphere such limit inhuman adaptability someone woman must come babies brought term true remember book think delt planet lower d…
darice yoyo cc monash au fred rice yet more rushdie islamic law robert knowles date sat apr gmtfrom fred rice livesey solntze wpd sgi jon livesey should british go around blowing up next don know doing seems implying person accused blowing up wtc ny actually did islamic teachings something blowing up wtc wtc world trade centre which building blown up ithink okay make some comments person only bee…
paul rutgers rahul mehta info books bios etc hi everybody am interested following topics bios programming memory management developing visual basic custom controls like your valuable opinion best above topics please send mail paul rutgers post summary suggestions thanks advance rahul mehta
nsmca aurora alaska edusubject combo propulsion system how hard easy combo mission such solar sail onthe way out outer planets once near orbit use more seems everyone talks using system system only permission why more than propulsion system did did die committee michael adams nsmca alaska m high just jacked
cl cam ac uk ross anderson colnet cmhnet org rob stampfli wouldn second monitor similar type scrolling gibberish adjacent being used provide reasonable resistance tempest attacks ve got tempest receiver lab here difficulty up individual monitors their engineering tolerances slack enoughthat tend radiate different frequencies even where overlap youcan discriminate because different line synch freq…
keith churchill columbiasc ncr keith boyd need find out number phone linein article alee ecs umass greetings situation phone jack mounted wall don know number line don want call up operator place trace question certain device out use find out number line thanks any response al get dial tone when plug phone into jack then line possibly disconnected nearest telco get dial tone then surely telco sen…
nsmca aurora alaska edusubject electrical spacecraft via magnetic field earth okay earth magnetic field unless someone missed something okay put object earth magnetic field produces electricty now question use electricity power space low earth orbitvehicle fyou use magnetic field earth powerit idea dragless satellite used part create after dragless satellite might wrong suspended between compensa…
grahamt phantom gatech graham e thomas nissan nomenclature manual shift bigots wanted po cwru andrew spencer sure call call just curious also nissan sp called turbo nonturbo don think ve ever had just curious btw m us matters drew currently know known elsewhere graham e thomas blah blah blah blah blah georgia institute technology blah blah blah blah blah internet grahamt oit gatech blah blah blah…
dpw sei cmu david wood gospel cs umd charley wingate david wood extraordinary claims require extraordinary evidence more seriously just high way saying don believewhat saying making meta argument here any case wrong think those invisible pink unicorns also existence jesus claim responding historical accuracy biblical claims which existence jesus only post may want miracles attributed him constitu…
sigma designs video sound cardfrom srini shannon ukans srini seetharam does anyone out use sigma designs video sound card model called win storm pc also model legend info these like performance compatibility even problems encountered appreciated w seetharam
cpqhou se hou compaq jay rocket article wraith cs uow au glen justin balmer says message id anybody heard particle propolsion system thanx glen balmer believe former employer hughes aircraft company working ion propulsion system satellites jay
mike diack rams roms ale latches article j pethybridge jeff redgum ucnv au asked year ago am still looking am getting sick having use check out new april edition built latch setup hook directly your power up prom theserial port load your code via gets then reset run m sure dallas also like too suppose boil down dallas part freeing up completely anyone ever managed design single sided pcb eprom sr…
lisbon vpnet chi il us gerry swetsky program manager two questions possible change icons program groups d like give them some individuality set up short cut key return program manager know d rather set up avoid task list get back p m any help welcomed help stamp out stupid signature files gerry swetsky vpnet public access unix usenet home vpnet lisbon vpnet chi il us
nsmca aurora alaska edusubject mothership flybys cutting costs getting wierd again okay figure out mission specifically pluto large okay launching probe multiple parts kind liek principle old cold war days basically mean design mother ship piggy backed probes fordifferent missions namely different planets each probe tied withthe mother ship earth case may good when gofor mars mars mission act eit…
smb research att steven bellovin new reason clipper alg m article tuinstra signal ece clarkson soe dwight tuinstra first note experts only look details just algorithm addition respected experts outside government offered access confidential details algorithm assess its capabilities publicly report their findings why chip design well here possiblity addition encryption chip pre processes voice sig…
dpw sei cmu david wood another thing mangoe cs umd charley wingate keith ryan ignore any criticism your logic any possible your stance answer any questions validity facts state when start saying said response did reason continue someone going arguewith version position then cannot argued course your version your position been included challenges your claim above flat out lie further only last wee…
cymbal calpoly gregory king ss questions just got based its good ratings am impressed first performance mill supposedto comparable trident other unaccelerated vga came up only ok performance great second does anyone know where get jpg viewer saw cica something does work better thanks any help greg ii gregory king quality life ii aeronautical engineering directly proportional ii cal poly slo how f…
schumach convex richard schumacher hst servicing mission scheduled daysin prb access digex net pat how different contamination threat small manuevering tugbe shuttle oms engines aperture door shut during reboost using someone nearby pry door open again should stick just figured goldin wants really prove out faster some whiz kids slap together manuevering tug out use boost clear whiz kids running …
jkjec westminster ac uk shazad barlas comparing saabs bmw si dont know saabs whenever long always say little annoying which keep often wouldn expect such quality car why doesn anything like ever happen bmws maybe coz quality cars shaz
fontana cis ohio state mark fontana homemade projector m assistant manager local art theater here columbus dlike expand our show automation bit namely add capability touse cue tapes bring up our current date early don provide function already combo failsafe contact rollers read our dimmer system raise when its fade up vac momentarily closed least second ve tried wiring dimmer control relay activa…
cc nctu tw erik wang how make mpeg sound hello install wav driver pc speaker then install mpeg phoenix oulu fi pub incoming zip windows when load mpeg file make sound type mpeg always say error when load mpeg file which wav file wav sound type wav normal error still sound should fix number ini thankx any help internet address cc nctu tw english name erik wang chinese name wang jyh shyang national…
matthew phantom gatech matthew deluca mothership flybys cutting costs article nsmca aurora alaska getting wierd again perhaps even weird okay figure out mission specifically pluto large hmmm might want read group more carefully been good amount discussion proposed pluto fast flyby pff mission specifically designed small cheap matthew delucageorgia institute technology atlanta georgia {decvax hpla…
dp wustl david prutchi cellar ink extras article babb sciences sdsu j babb fellow info extra cci real time programming embedded sensors storage extra cci voice control telescope among labels torn cut up missing pages like trade cci cci cci labels ok mail mine mail yours mutual trust kinda thang ok don actually throw them away thanx jeff babbbabb sciences sdsu edui also been trying complete collec…
cicb fr frank roussel ftp images astro server commend everybody look ftp site ftp cicb fr ethernet address ethernet address
tittle ics uci cindy tittle moore canon bubblejet hp deskjet ecktons ucs byu sean eckton deskjet slow comparison other printers imentioned idea how bubblejet compares interface between printer just dandy ve nothad any problems just bought bj printer couple days ago compared thesample print hp deskjet knew hp wasn me thebj pretty fast really prints good quality compare itwith hp laserjet iiid post…
kng pt ken decent cheap mhz scopes any info modern better dual trace scopes appreciated should buy used new where please e mail thanks advance ken ken performance technologies incorporated kng pt science parkway rochester new york uupsi kng
steve b access digex steve brinich second question why why such strange procedure used real rng turns those kind bottleneck system security only theory makes any sense either thesame chips vary among very few possibilities anyonetrying break encryption brute force need only plow through thepossible serial numbers billion multiplied numberof different combinations
schumach convex richard schumacher temperature dark skyin willner head cfa harvard steve willner cooked were case any event energy density comes out same believe correct yeah just weird coincidence andlet see same hands time tvf
cab col hp chris best food dehydrators does anybody out those food dehydrators ve been seeing over late night tv recently wondering use forced air heat both heat involved anybody know temperature run wife like m inclined pay box fan heater seems me should able throw dehydrator together just few bucks heck technology only years old yeah years ago couldn buy guy sprayed hair
schumach convex richard schumacher boeing tsto words chairman boeing description boeing study two staged spaceplane ramjets deleted other words boeing seriously thinking less expensive access orbit just liketo fool around exotic airplanes
rj ri cadre rob des code shipped canada someone canada asked me send him some public domain des fileencryption code legal me send thanx eschew mail rj ri cadre technologies inc phone richmond st fax ri don speak employer
schumach convex richard schumacher gamma ray bursters where should been following discussion sci astro been discussed some detail references even
moon image weather sat imagein article netcom william e o shaughnessy says brighten up dark part gif your viewer youwill see two other objects near upper left part moon actually between weather satellite moon bill o those other objects ufos
wout et tudelft nl wout how uf different two series mg cs princeton michael golan looking amps diagram sony receivers iwas amazed find difference between us canadian capacitor hangs off output speakers speaker identical both amp both models canadian model only us model world wide model only model only board itself also identical room three caps theus versions clearly indicated both places how doe…
public domain software murashiea mail beckman ed murashie does anyone know ftp site where might find software motorola microprocessor am looking basic interpreter c compiler thanks advance ed murashie ed murashie us mail beckman instruments inc phone diagnostic system group fax blvd w murashiea mail beckman brea ca
matthew phantom gatech matthew deluca boeing tsto words chairman boeing article schumach convex richard schumacher other words boeing seriously thinking less expensive access orbit just liketo fool around exotic airplanes presupposes supersonic aircraft spacecraft low cost unproven matthew delucageorgia institute technology atlanta georgia {decvax hplabs ncar purdue rutgers gatech prism matthewin…
cleveland freenet aaron m barnes realistic pro scanner sale sell alt radio scanner path usenet ins cwru cleveland freenet cleveland freenet aaron m barnes newsgroups alt radio realistic pro sale sell apr gmtorganization case western reserve university cleveland ohio usa lines id nntp posting host ins cwru realistic pro scanner sale here small description detailed digital originally cost sell than…
kjenks gothamcity jsc nasa govsubject single launch space station andy cohen single launch core station concept shuttle external tank solid rocket boosters used launch station into orbit shuttle main engines mounted tail station module launch jettisoned after et separation karl dishaw mcimail replied why jettison ssmes why hold them shuttle bring them down use spares performance reason comes mind…
col hp john rasper adcom ir sensor repeater spec does anyone know details interface wire din their remote sensor wire ir repeater adcom gtp adcom part numbers xr ira cursory physical examination pre amp connector indicatesthat connector pin din may provide viewed connector front pin v ma pin v ma pin signal ground pin demodulated signal v pp polarity ma drive pin signal drive repeater led drives …
sera zuma uucp serdar argic moment silence perpetrators turkish genocide article ucsd system operator april approaching armenians around getting ready remember massacres their family joy cold blooded genocide million muslim people your criminal grandparents between did think could cover up genocide perpetrated your against grandparents ve never heard april soviet armenia today longer exists singl…
bill paxton fourd comsubject good case rights abortion system fourd phone quote being computer means never having say sorry
wales larrison fidonet orgsubject kaliningrad tsniimach enterprise f baube tm tsniimach enterprise described ex located near npo kaliningrad outside moscow facility kaliningrad near moscow isin fact ex east prussian now russian enclave onthe baltic coast served ships rail europe find accessible might even want totry arrange tour hmm must two towns same name kaliningrad located just north moscow c…
rstimets silver ucs indiana robert stimets reds snap game losing streak redreport mitchell sacrifice fly eighth off brett saberhagen plated pitch runner cesar hernandez give reds come behind victory over new york hernandez ran pinch hitter cecil espy who got inning started solid single right moved second bob kelly infield third base line third jeff well placed bunt rare show excellent execution r…
bill paxton fourd comsubject me question how did get retarded system fourd phone quote being computer means never having say sorry
danc procom daniel cossack truth asc slb asc slb michael montgomery believe god preserved bible perfectly conveys truth intended yea which version bible perfectly preserved many translations perfectly preserved isgod trying confuse us minor changes wording even accidental omission passages does change truth being conveyed nor lead aserious student into doctrinal error note also god provided exact…
sheol concert clipper considered harmful shirriff sprite berkeley ken shirriff message id seems likely me large subset encrypted communications archived tape could read sometime future probable cause arises warrant obtained think unlikely data like could used court currently install wiretaps large numbers phones without listening them then post facto obtain listen calls after probable cause estab…
kits sfu ca dart corolla hi maybe help me corolla speed line says used corolla also somewhat had more miles wasn nearly asbad car fluid case could itjust low need change recall only autos fluid am just mistaken please flames owning import also havean old dodge very good shape these days thanks derek
bsteinke es bruce steinke program manager two questionsin article lisbon vpnet chi il us gerry swetsky possible change icons program groups d like give them some individuality set up short cut key return program manager know d rather set up avoid task list get back p m use enhancement program manager allows sure idon know anyway give try like lot registered itright away found ftp cica indiana pub…
moffatt bnr ca john thomson zero db rediris es wrote article moffatt bnr ca john thomson joseph chiu josephc cco caltech wrote measure current amp actually named after both amp company amphenol company both companies revolutionized electronics simulatenously realizing performance connectors sockets were affected amount current running through wires sorry unit current ampere which name french man …
cs mcgill ca brendan newman trident vga trident tvga video card need where get them ftp site thanks bj
grady netcom idea vectors am testing idea block cipher implementations needs some golden test vectors ve looked throughthe postscript idea chapter single example gives degrees freedom ll contact inventor necessarybut since paying him money use his invention d like him anybody got vectors disease vectors please grady netcom ad fc ac
dale odetics dale pischke more diamond ss article dil admin mhs unc dave laudicina anyone experienced faint shadow resolutions using thiscard only windows replaced card am waiting latest drivers also experienced general protection fault errorsin wspdpsf drv winword tools option menu winfax setup had exact same failure word windows quick call microsoft indicated problem drivers need call diamond g…
bruce liv ac uk bruce stephens homosexuality issues christianity may gmt shellgate llo psi larry l overacker said article fsspr alaska hardcore alaskan hope anyone who remembers seeing rev troy perry performance march washington see how inconceivable mix christianity homosexuality whether christianity homosexuality compatible clearly debatable since being debated opnion genuinely cause christiani…
liverpool ac uk chris wooff tidying up after removing ole while ago installed spss windows part evaluation oncethe evaluation complete duly deleted software pc unfortunately still ghost spss left when like write go embed object then spss chart appears list objects m offered looked around allthe obvious ini files without success next thing looking string spss chart every file windows directory tur…
eliot lanmola engr washington eliot noisy engine article po cwru andrew spencer nice theory too bad never came four cylinder over liters more like did were nonturbo orsome such foot mouth again drew first generation mr were which were very smooth d real surprised original poster talkingabout generation car second generation cars were thenon turbo turbo drove non turbo calling kind also understand…
eng cso uiuc michael r file manager start file manager status bar displayed even though selected options menu then select again bar appears anyone any ideas whythis happening thanksmike
sera zuma uucp serdar argic armenians celebrating genocide million muslim people article ucsd system operator painfully witnessed azerbaijan like see happen again joke month your fascist grandparents exterminated million muslim your nazi parents fully participated extermination theeuropean jewry during wwii your criminal cousins been slaughtering muslim women childrenand elderly people fascist x …
hudson athena cs uga paul hudson jr satanic toungesin article marka ssd csd harris mark ashley simple test take several people who speakonly language e g chinese russian german english then let gifted start speaking toungues audience should understand gifted clearlyin their native language however gifted canonly hear himself speaking his own language neat nowhere bible does saythat who gift toung…
er cs cmu help disappearing groups article ewoo unixg ubc ca emile woo program manager seems everytime install something new thatmakes new group promptly disappears after turn windows did check new grp file actually created your windows directory turning off your computer when windows running rather than closing program manager
iis netcom international imaging syste list favorite windows goodies anyone maintaining list favorite shareware public domain windows software several such lists msdos really light david imaging iis sun
ulkyvx louisville edusubject why people become atheists undoubtedly people adopt atheism many reasons suspect god ve believed j b phillips words too small person understanding god allowed grow develop willeventually become inadequate grey haired gentleman throne who image childhood becomes joke therapist friend mine sometimes suggests her clients she means letting go inadequate understanding ofgo…
jason sigma demon co uk jason manger won dos apps run window somebody help me out just purchased win justcan get dos apps text mode apps run window their own vetried mucking around pif settings etc avail ami doing wrong didn get problem under thanks advance jason
petch gvg tek chuck daily verse when came near place where road goes down mount whole crowd disciples began joyfully praise god loud voices forall miracles had seen luke
philip mentorg philip radar detector detectors article wlsmith valve heart rri uwo ca wayne smith article babb rapnet sanders lockheed scott babb restriction placed receiving radar curiously cordless phones enforcement virginia law violation fca isin some kind rule regulation law whatever some prohibit use police band vehicles radar transmissions included police band get covered same regulation m…
kjenks gothamcity jsc nasa govsubject astronauts does weightlessness feel like article jlieb morgan jerry liebelson want know weightlessness actually feels like example constant sensation falling ron baalke baalke kelvin jpl nasa gov replied yes weightlessness does feel like falling may feel strange first body does adjust feeling too different sky diving m astronaut ve flown kc several times firs…
jkjec westminster ac uk shazad barlas lexus infiniti yeah bmw litres btw someone out please tell me how put someone else file then reply other person file own reply goto newgroups together ps just mail me personally thanx advance
ken austin ibm comsubject win nt article ntaib silver ucs indiana iskandar taib article reimert etdesg trw scott p reimert somewhere thread been said windows nt tm multi user os well multi threading etc certainly haven seen case seperate accounts each person even seperate directories desired don see implentation simultaneuos use though since running any gui over network going slow down fair amoun…
sera zuma uucp serdar argic today marks anniversary turkish genocide article ucsd system operator painfully witnessed azerbaijan like see happen again joke month your fascist grandparents exterminated million muslim your nazi parents fully participated extermination theeuropean jewry during wwii your criminal cousins been slaughtering muslim women childrenand elderly people fascist x soviet armen…
cup hp doug claar los angeles freeway traffic driving through middle nowhere picked up knbr am clear channel station based los angeles had ad claiming were able get traffic flow information thousands traffic sensors caltrans pavement does caltrans sell info does knbr havean exclusive deal doug former l commuter claar
slc cim cdc steve chesney more diamond ss article dale odetics dale pischke article dil admin mhs unc dave laudicina anyone experienced faint shadow resolutions using thiscard only windows replaced card am waiting latest drivers also experienced general protection fault errorsin wspdpsf drv winword tools option menu winfax setup had exact same failure word windows quick call microsoft indicated p…
clipper csrc ncsl nist gov clipper chip announcement secret source announcementin article habs panix harry shapiro jbotz mtholyoke jurgen botz even more interesting smtp server csrc ncsl nist gov longerrecognizes expn vrfy commands telnet csrc ncsl nist gov smtp trying connected csrc ncsl nist gov escape character first org sendmail nist ready tue apr edt expn clipper command unrecognizedseems li…
po cwru douglas fowler dimensional teams royals final run total previous article sweda css itd umich sean sweda says ve been saying quite some time being absent thenet while figured d stick neck out bit royals set record runs scored since inception dh rule p any ideas fall easily short runs damn sure tbelieve these media fools picking them win division like gage detroit news claiming robinson som…
kjenks gothamcity jsc nasa govsubject deployable space dock article nsmca aurora alaska why build inflatable space dock henry spencer henry zoo toronto wrote doing large scale satellite servicing being able pressurized hangar makes considerable sense question whether anyone going doing large scale satellite servicing near future point justifying development such thing mighty fine idea since asked…
herrod xenon stanford stephen herrod latex helpi posted apps group didn get any response soi ll try here am trying use latex help emacs windows read need zip file along zip file convert thisto windows help anyone found these files gotten help work thanks steve herrod
karl genesis mcs karl denninger need clipper cheap security article gtoal gtoal graham toal gtoal gtoal graham toal uk impossible get approval attach any crypto device phone network anything plugs our bt phone sockets must approved some reason crypto devices just never whats difference between v modem v modem m being entirely silly here m pointing out modems already approved data transmission wor…
wagner mala bc ca tom wagner wizzard old audio visual equipment nanaimo campus suggestions audio relays article alung megatest aaron lung article billq ms uky billy quinn built little project using radio shack relays switchaudio got pretty bad clicks when thing switched doingmost common things supposed when using relays andnothing seemed get rid clicks question good relay relay circuit use switch…
rlister cti russell lister why mouse jumpy ms mouse ecktons ucs byu sean eckton microsoft serial mouse am using mouse using think switched see any better vertical motion nice smooth horizontal motion bad sometimes click something because mouse jumps around moving mouse right relatively uniform motion mouse move smoothly bit then jump right then move smoothly bit then jump again maybe time left in…
croley magic mcc david croley new encryptionin article psionic wam umd haywood j blowme promised spoke today company mentioned washington times article clipper chip announcement name company secure communications technology information given end message how contact them his belief made known clipper well before rest industry several reasons several which very good point obviously knew participate…
sera zuma uucp serdar argic armenians were also partners nazi practices article arromdee jyusenkyou cs jhu ken arromdee implies both sides equal true may sometimes difficult living alternate universe numerous articles major newspapers london times periodicals newsweek during war had suggested existence significant collaboration between armenians nazis arthur derounian deserves credit being first …
trentu ca ross barclay twain drivers logitech wondering anyone knew whether logitech twain drivers scanman drivers thenet somewhere scanman model down scanman thanks advance ross barclay ross barclay trentu ca peterborough ontario
dant techbook techbook dan tilque teflon long term human qucis queensu ca alejo hausner rek robert kaye just few contributions space program regular society teflon your eggs don stick pan sorry split hairs just read making atomicbomb teflon developed during world war sealant wasneeded tubing which uranium hexafluoride passed wasgradually enriched difussion very corrosive some veryinert yet flexib…
gregb den mmc gregb looking crypto postscript tex version paper called public key cryptography written james security technology group national computer systems laboratory national institute standards technology gaithersburg md december version obtained plain text symbolic been lost gregb den mmc
ms windows sound system text speach hadam gov bc cahi news group users does anyone know whether some software which let speach like sound blaster does hal adam hadam gov bc ca
rexlex fnal fnal govsubject athiests hellin article gerry palo uunet uu net gerry palo between adam eve whole process fall involved gradual dimming consciousness precisely point theological bent those who after flood such noah ham his son cush his had much stronger appreciation divine wrath also had understanding true god fact cause some much atlas who seen heavens resting onhis shoulders merely …
eve albany diamond simple windows here nice easy question out when running dos under windows lose ability screen problem when m running dos under windows m using quarterdeck expanded memory manager formy please e mail any responses since don get read news too often thanks advance eve albany albnyvms bitnet go heavy go home
uxa cso uiuc josh hopkins llnl inflated space stations deployable space dock kjenks gothamcity jsc nasa gov article nsmca aurora alaska why build inflatable space dock discussion pros cons deleted these some technical difficulties which llnl inflatable space station dealt varying degrees ofsuccess could someone give me references llnl proposal ve been track down something m working directly relat…
periodic post charley challenges dpw sei cmu david wood new version challenge plus addendum responses date posting made periodically attempt encourage charley wingate address direct challenges his evidently specious claims ll continue post periodically until answers them publicly indicates won answer them stops posting alt atheism alt atheism community tells me stop get totally bored apologize so…
prb access digex net pat hst servicing mission scheduled daysin article henry zoo toronto henry spencer article prb access digex net pat thing designed retrievable pinch indeed dictated rather odd design solar arrays since had well extendable why design solar arrays detachable shuttle going retunr hst bother some arrays detached emergency expensive hardware thrown away casually bearing mind nobod…
prb access digex net pat political banner better get shuttle your launch vehicle most elv too far backlog political messages during campaign season candidates president right around now d getting perot had used shuttle d seeing nixon now more then ever pat
wagner mala bc ca tom wagner wizzard old audio visual equipment nanaimo campus correction last followup article wagner mala bc ca tom wagner wizzard old audio visual equipment nanaimo campus article alung megatest aaron lung article billq ms uky billy quinn built little project using radio shack relays switchaudio got pretty bad clicks when thing switched doingmost common things supposed when usi…
think objective morality does exist most flavors only approximations once again natural objective fairly easily defined long goal mind whatis purpose morality maybe m quite getting mean think objective morality oxymoron definition seems any goal oriented issue like subjective nature don get how usingthe word objective goal need subjective instance goal ofnatural morality propogation species perha…
wimvh liris tew kuleuven ac wim van holder winqvtnet ndis token ring article thomas datamark co nz article wimvh liris tew kuleuven ac wim van holder possible use winqvt net machine uses ndis connect token ring tried older versions class error something like how attempting using dis program provides packet driver top ndis driver tried people told me even used still incompatible true thomas beagle…
prb access digex net pat teflon long term human missionsin article dant techbook techbook dan tilque material useful seals had major problem say linings vessels wouldn stick metal space program did find way get stick thus had stick market late who full professor clarkson university heard developed process sticking teflon metals don think nasa project cuz heard held had made quite bundle off anyon…
{00000}
wagner mala bc ca tom wagner wizzard old audio visual equipment nanaimo campus correction audio relay attacked keyboard correction followup got fouled up varying lamp resistance should read varying lamp voltage tom tom wagner audio visual technician malaspina college nanaimo british columbia loc fax callsign weapon kentucky riflesnail mail site rr nanaimo british columbia canada recyle keep every…
eps display software hadam gov bc any know any shareware freeware software which lets files pc dos windows your reply much appreciated thanks hal adam hadam gov bc ca
mcovingt ai uga michael covington building uv get little uv putting heavy uv filter deep purple infront ordinary flashlight bulb brightest get father used setup like law enforcement work circa good uv bulbs work like fluorescent bulbs d proceed bygetting cheap battery powered fluorescent light then going supply house finding uv bulb fit michael covington associate research scientist artificial in…
henry zoo toronto henry spencer combo propulsion system article nsmca aurora alaska how hard easy combo mission such solar sail onthe way out outer planets once near orbit use more ve got good propulsion system useful deceleration sure use chemical rockets part even just doing chemically major headache talking seriously velocities taking velocity down nearly zero isn easy chemical fuels incidenta…
dpw sei cmu david wood request request those who like see charley charley challenges judging e mail quite few clear mr wingate intends continue post articles while challenges themselves betweenthe last two postings challenges noted perhaps dozen ormore posts mr wingate none which answered single challenge seems me mr wingate hopes just go away doing his level best change thesubject given seems ra…
kehoe netcom thomas david kehoe telephone controlled power bar neededi had similar idea fax answering machine switch put both machines line order your phone company month here get second unpublished phone number whensomeone calls number your phone rings instead long rings set up your answering machine rings your six rings d give out new your fax device measure length rings when short ring turns o…
atari anyone know processor atari used m looking pin outs atari schematics does anyone haveany idea where could find any related information very important also rom chips were used fo rthe games still available were please email me any responces very important thanks million btw anyone who works worked atari could really use your help info old please email me willing help me peter
wl cypress wilbur comm heard these south bay shops need bring vw corrado body work got hit waswondering anyone heard any these south bay body shops akins collision center santa clara reed west collision san gatos auto body w
henry zoo toronto henry spencer electrical spacecraft via magnetic field earth article nsmca aurora alaska okay earth magnetic field put object earth magnetic field produces electricty well simple earth magnetic field youdon generate electricity done now question use electricity power space low earth orbitvehicle fyou use magnetic field earth powerit way power things electricity answer definitely…
wam umd mr moon image weather sat imagein article stgprao st unocal richard ottolini article turner bigbang astro indiana george wm turner image moon been caught weather satellite images earth near midsummer see relfection sun ocean cool also during solar eclise see shadow sun clouds think mean moon sorry had
jls atglab atg jerome schneider out environment space running bat files windowsi bat file run under windows icon set up run bat file exclusive mode use entire screen first line bat file sets environment variable problem some our machines running ms dos enhanced mode set command bat file fails environment space error raised amount bytes using shell command config sys know thati am nowhere near run…
wtm uhura neoucom bill mayhew dmm advice neededi ve had fluke here work just over years now wonderful meter several colleagues here some thenewer fluke meters though still just soon hang digial analog simpson dmm frequency response ve got nifty little pen shaped meter made soar toolbox home ve had six seven years nowand only replaced batteries couple more day day hobby use think soar their number…
chuck lampman gatech chuck lampman warning please read enough already let take discussion some other more appropriate most us tired like get back old cars imho chuck lampman chuck lampman gatech
prb access digex net pat vandalizing skyin article msu tom other hand lived il while where laws prohibit billboards mention above think fine law despite contradictory basis lived out too nice farm valley untilthe butler family decided stick up sorts really rise office buildings ruin view sky guess should sued somebody pat
wtm uhura neoucom bill mayhew help how reduce rpms boxer fan yes increase rpm slip boxer type fan capacitor series fan power supply air flow inch fans reduced using capacitor use good grade unit rating around volts note some study isusually required experimentally determine best given application dc powered applications try radio shack volt box fan run start reliably low vdc quiet admittedly low …
jkjec westminster ac uk shazad barlas car saftey important course car safety important used think these guys going way ott their sorry del button dont work side impact bars crash zones list goes just make car its penalties recently had little accident onmy bike bad john after accident made me should worn helmet mom always should wasmore concerned hair style few days read report which old rea rea …
mark whalley uk co gec mrc mark whalley windows m bored current windows backgrounds here am looking some nifty pictures use instead ve seen previous poststhat many sites exist store pictures available through anonymous ftp except ftp remote sites machine use ftpmail mail list commands server receive mail files data back does anyone know sites windows compatible pictures accessed such way please p…
henry zoo toronto henry spencer mothership flybys cutting costs article nsmca aurora alaska design mother ship piggy backed probes fordifferent missions namely different planets useful unless ve got some truly wonderful propulsion system forthe mother ship applied probes otherwise sbetter simply launch probes independently outer scattered widely across two dimensional solar system goingto seldom …
cantrell sauron msfc nasa gov eric cantrell eeg kit awhile back someone posted some information where build eeg does anyone remember where could getthis m very interested getting some info thanks advance sauron msfc nasa
cc utexas radar detector detectors illegal use anything business illegal use jurisdictions ban radar detectors orpolice monitors essentially making claim noother reason radar detector police radio monitor results fighting these claims courts been mixed federal courts anxious intervene state sometimes held feds exclusive sometimes lot state courts haveenough imagination see any use radar detector …
abdkw stdvax gsfc nasa gov david ward hst servicing mission scheduled daysin article prb access digex net pat article henry zoo toronto henry spencer thing designed retrievable pinch indeed thisdictated rather odd design solar arrays since had beretractable well extendable may thus indirectly contributedto array flapping problems why design solar arrays detachable shuttle goingto retunr hst bothe…
wtm uhura neoucom bill mayhew dayton take interstate route exit go south miles right springs road isat arena which mile west road parking arena limited lodging isprobably entirely booked up within mile radius good luck x mall springs possible park mall west running between arena mall possible get montgomery county oh map your local should free aaa member don already definite plans now time start …
leebr ecf toronto lee brian wp pcf linux risc article nyongwa cam org claude angers article leebr ecf toronto lee brian article eugene mpce mq au article ghhwang csie nctu tw ghhwang dear friend risc means reduced instruction set computer risc usually small instruction set reduce circuit complex increase clock rate high performance read some books aboutcomputer architecture more information risc …
vince sscl uwo casubject early bbddd returns article pip cc brandeis adam levin just curious anyone started standout early season bb ddd year concerned fan bb ddd am hoping produce first update bb ddd week please send info most significant longest most critical etc home run seen yet season vince
rz tu bs de benedikt rosenau gospel datingin article mangoe cs umd charley wingate assuming presenting accurately don see how leads any firm conclusion material john m referred here ll take granted matt luke q material different hence could almostany relationship between two right up john getting straight mouth argument says john known q ie codified version original assuming been weaknesses cours…
howard astro wisc greg howard gamma ray bursters how energetic could article belgarath mankato msus article jfc athena mit john f carr how much energy does burster put out know energy depends distance which unknown answer form x ergs per ok different spheres r oort cloud radius r pc edge thegalaxy r pc edge galactic corona lastly ar radius pc found l around erg sec close coronal model found aroun…
louray seas gwu michael panayiotakis more cool bmp files begin cut here begin ntreal p f cd d d p l u n j b h kkzp uh bbzx bvdeleted lot stuff how convert bit map supposed delete everything above cut here mark andbelow lower cut here mark uudecode able unexpected end file encountered last line could please post tell m doing wrong thanks mickey pe michael panayiotakis louray seas gwu ace uunet sea…
verity jack sns steve verity need help video detection am trying build circuit detects presence video vs blank screen monitoring r g b outputs should able detect presence single pixel mhz which mean detecting ns pulse should also beable tell difference between blank screen mv dim screen say around mv oh yes also needs first circuit failure used compariators had input going guns reference created …
davem ee ubc ca dave michelson mothership flybys cutting costs article henry zoo toronto henry spencer voyagers did exploited lineup occurs couple centuries even voyager took rather neptune indirect compared did voyager traverse substantially than say orbit ve never heard voyager indirect before dave michelson davem ee ubc ca university british columbia
peter psychnet psychol utas au peter r tattam beta testers required winsock version windows me details peter psychnet psychol utas p tattam international phone psychology department australia phone tasmania tasmania australia
sburton dres dnd ca stan burton long distance ir detection like able detect angular position low accuracy anir emitting source distance meters more better indaylight ir source could emitting signature m leaning khz square wave duty cycle am considering use quadrant detector centronic inc giveinformation pan tilt head point sensor thus determine theangles source am considering wazing heck out ir l…
isaackuo skippy berkeley isaac kuo electrical spacecraft via magnetic field earth article nsmca aurora alaska okay earth magnetic field unless someone missed something okay put object earth magnetic field produces electricty put conductor changing magnetic field produces voltage two ways permanent magnet move magnet conductor slow shifting earth magnetic field isn treally significant especially w…
thomas d fellrath nd nd edusubject canon bubblejet hp deskjet article kayman csd d stanford robert kayman kayman csd d stanford robert kayman canon bubblejet hp deskjet keywords apr fellow netters am asking your collected wisdom help me decide which printer ishould purchase canon bubblejet vs hp deskjet ithought rather than trust salesperson benefit more fromrelying those who use these printers d…
shavlik cs wisc jude shavlik program reg forms int conf sys molecular biology those attending aaai conf summer note thatthis conference immediately preceding preliminary program registration materials first international conference intelligent systems molecular biology washington d c july national institutes health national library medicine department energy office health environmental research s…
wongda eecg toronto daniel y h wong actix video card drivers windowsi am looking latest drivers actix graphics accelerator card driver am currently using version doesn support more than colors mode even memory bbs support actix unbelievable still using modem take hours download drivers hurts when youare calling long distance any ftp site collectionof video drivers windows btw anyone using card ho…
gamma ray bursters where alien acheron amigans gen nz ross smith article keithh tplrd tpl oz au keith harwood article palmer cco caltech david m palmer prb access digex pat evidence indicates gamma ray bursters very far away given enormous power just wondering quantum black holes something like fairly close why galactic ranges david gives good explaination deductions isotropic edged distribution …
drand spinner osf org douglas rand power signal surges home article randall informix randall rhea nosubdomain nodomain greg stovall anyway over weekend resting sofa between noticed briefly picked up sounded like ham radio traffic over stereo television even though both were off also touch sensitive lights house start going wacko cycling through their four brightness states presume some ham operat…
green island robert greenstein accupuncture aidsin article euclid mrcnext cso uiuc euclid k eng sun alice taylor friend mine seeing acupuncturist andwants know any danger gettingaids needles ask practitioner whether uses pre sterilized needles them between use theformer case conceivable way get aids needles inthe latter case highly unlikely though many practitioners use variety anyway illegal per…
cc lehigh hou sheng lin laser vs bubblejet well m too sure right place post butanyway here goes just noticing some current offers up resolution while lot lower end laserprinters only offer however laser printers still seems besignificantly pricier than bubblejets how am missingsomething resolution thing eecs lehigh cc lehigh lehigh
bobs thnext mit robert singleton americans evolutionin article rz tu bs de benedikt rosenau article bobs thnext mit robert singleton deletion argue your latter statement believe gods exist does rest upon faith making positive statement gods exist strong atheism rather than merely saying don know therefore don believe them don believe then weak atheism once again believe god different than saying …
jge cs unc john eyles diet crohn ibd friend apparently fairly minor case crohn sdisease she seem eat certain foods such fresh vegetables without discomfort course she wants avoid recurrence her question any nutritionists who specialize theproblems people crohn disease saw suggestion lipoxygnase inhibitors like tea turmeric thanks advance john eylesjge cs unc
bil okcforum osrhe bill conner second law albert sabin joel amdahl wrote mr connor assertion more complex later simply incorrect many known which whole structures lost example snakes lost their legs cave fish lost their eyes some species almost completely lost their males descended birds functional wings joel statements made were illustrative quality any evolutionary process way evolution describ…
bil okcforum osrhe bill conner gospel m ryan po cwru wrote wild fanciful claims require greater evidence state books your room blue certainly need much evidence believe than were claim two headed your bed don mean male lover keith issue truth then consequences argued irrelevent issue such such true then truth irrelevent which tobe bill
monta image mit peter monta mc sbi acsu buffalo mark j musone p any really good books am fm theory along detailed electrical diagrams help lot seen lot theory books circuits lot circuit books theory without other does help mixers wide variety implementations mini mention doubly balanced diode mixer active ones bjt fet seem more popular consumer receivers mcl nice catalog universal answer wide cov…
bil okcforum osrhe bill conner gospel perry perry dsinc wrote bible says god true then our atheism mistaken seems pretty obvious me socrates said were many gods true then your monotheism our atheism mistaken even socrates never existed jim think must come late discussion part atleast began benedikt questioning historical ofthe nt making point same standards used secular history used here discredi…
geb cs pitt gordon banks article dyer spdcc steve dyer responds well otherwise immunocompromised noring sanal retentive idee fixe having fungal infection his sinusesis even same category here nor these walking neurasthenicswho convinced candida reading quack book speaking which anyone else been impressed how much descriptions published century ago sound like cfs gordon banks skepticism chastity i…
cas org why clipper algorithm secretin article bear kestrel fsl noaa gov bear giles article dfl panix danny o bedlam algorithm classified because military contract similargovernment equivalent military been let proprietary design feds say nsa developed patent thatpatent publicly available betting too classified unless been major change law such classified patent patents exist encourage communicat…
uxa cso uiuc josh hopkins space manuevering tug hst servicing mission prb access digex net pat wrote prb access digex net pat given described hst seemed smt someone actually verified mass predominant constraint mission seem assuming without giving supporting evidence someone nasa posted were very significant mass hst boost mission while back had asked why carrythe edo pallet up answer mass margin…
geva concave cs wits ac za geva how make me own really short run cd si want able take bunch home made songs dat other suitable master output them short run off standard music cds cd recorders designed cd roms work purpose alternatively service does sort thing fee m after much information possible alternatives cost lead time equipment required procedure follow etc email replies appreciated geva ge…
bil okcforum osrhe bill conner omni charley wingate mangoe cs umd wrote please enlighten me how omnipotence contradictory definition occur universe governed rules nature thus god cannot break them anything god does must allowed rules somewhere therefore omnipotence cannot exist contradicts rules nature obviously omnipotent god change rules when say definition exactly being defined certainly omnip…
sehari iastate babak sehari how disks copy protected wondering copy protection techniques avaliable howeffective anyone any experience area highest regards babak sehari
bil okcforum osrhe bill conner only wrote upon arriving home joseph probably took advantage mary had his way her speak course word couldn get around mary being highly religious follower she decided hey ll just say god me ever know thus seen trustworthy honorable soul she believed then came jesus child born violence dave explain purpose your post imagine youmust meant bill
freely distributable public key cryptography c code where rubin dse beckman arthur rubin marc vanheyningen pgp available archive site rsa were itwould highly amusing since rsa actually public key partners same entity organization holding patentswhich claim violated actually make use sell pgp believe those patents also apply canada m patentlawyer anything sorry double posting forgot something make…
farley access digex charles u farley where get ati card video drivers fonts does anyone know where ftp somehow else acquire drivers fonts ati svga adapter only floppy haveis windows does anyone know ati still business thanks farley access digex average iq calgary board ed employee
tamuts tamu daryl biberdorf plymouth sundance dodge shadow experiences another user recently requested info shadow haven seen any public responses people experiences these cars daryl daryl biberdorf d biberdorf tamu sola gratia sola fide sola scriptura
geb cs pitt gordon banks new diet works great article caf omen uucp chuck forsberg provide reference substantiate gaining backthe lost weight does constitute weight rebound until itexceeds starting weight oral tradition thatis shared only among obesity researchers annals ny acad sci these don look like references me passive aggressivebehavior associated weight rebound purposefully left off page n…
bil okcforum osrhe bill conner allah akbar praise lord maddi hausmann madhaus netcom wrote thank lord bill connor returned set us straight now know die happy when lexus out rain slick curve rest had best straighten up because your time even more limited most going flu maddi know glad me visit won stay long time just shopping around bill
ubvmsb cc buffalo neil b gandler opinions pontiac bonneville am market buy used car am pontiac bonneville budget between thousand able afford were available time know didn until model year how reliability models appreciate any advice information neil gandler
eric tgm cam org eric trepanier why m using dos article charlea eng clemson regarding horror stories doubledisk stacker killing hard drives wondering dos mirror command works doubled drive info well normal fat table partition table records vital doubledisk info then using daily should go long way toward protecting yourself against type catastrophic failure discussed doesn then shame microsoft mir…
jung rz tu ilmenau de dirk junghanns info anybody informations w c w c chips dil build io card pc thanks dirk dirk junghanns junghanns rz tu ilmenau de
key registering rubin dse beckman arthur rubin nagle netcom john nagle since law requires wiretaps requested executivebranch approved judicial branch seems clear oneof key registering bodies should under control branch suggest supreme court regionally appeal more specifically offices their clerks now makes sense other half must non still like eff admin their security arthur l rubin rubin dse beck…
vanderby mprgate mpr ca david vanderbyl power signal surges home drand spinner osf org douglas rand hams legally run up watts very unlikely however ham running kind power car possible either d need amp alternator forjust amplifier too possible original poster said very unlikely definately possible say batteries
bil okcforum osrhe bill conner dear mr andy bgsu wrote problems technology caused your types made things even worse must reminded inquisition operation rescue ku klux klan club david duke salem witch trials crusades gay etc plus virtually each every single war regardless level technology had theistic organizations cheering carnage etc claiming god favor whole ordeal don forget pray our troops rea…
mlindroos finabo abo fi marcus lindroos inf mothership flybys cutting costs nsmca aurora alaska getting wierd again okay launching probe multiple parts kind liek old principle old cold war days basically mean design mother ship piggy backed probes different missions namely different planets each probe tied mother ship earth case may good when go mars mars mission act either mother ship relay poin…
uxa cso uiuc tall cool pads question how go schematic pcb after produced schematic pads logic how import into pads pcb create pcb pattern only way ve gotten work isto output netlist then import into pads pcb thereanother way doing didn see any information might missed something any suggestions greatly appreciated thanks raymond yeung internet nimbus uiuc uxa cso uiuc ee student university illinoi…
good rginzberg eagle wesleyan ruth ginzberg having been gone days m way behind news reading am repeating something been said already read good book while away antibiotic paradox how miracle destroying miracle stuart b levy m d press isbn drug resistant history antibiotics itis interesting written level which think many sci med readers wouldappreciate which assumes intelligent reader who capable o…
dds doc ic ac uk diomidis greek comint installation secret source announcement article borut b lavrencic ijs si article grady netcom most popular cipher systems captured soviet spies time pad even necessity keeping incriminating evidence known only proven unbreakable system soviet paranoia right think nsa does its wullenwebers huge rhombics pointed embassy row their sites near satellite uplink do…
leland stanford ian chan need help need help components diode know digi key newark sells them minimum order does anyone know where get smaller orders diode oran equivalent replacement transistor ditto transistor chip digi key newark appear carry ths chip does anyoneknow does where obtain chip yamaha chip decodes data cd dat where these thanks advance ian
nabil cae wisc nabil ayoub monophysites mike src readers again misconception copts among other oriental believe monophysitism pops up again had discussionabout while ago article andrew cmu d andrew byler proper term mike expresses monophysitism condemned council chalcedon ad up reaction nestorianism which held son two different people who happened united same monophysitism held copts egypt jacobi…
once tapped your code good any more rubin dse beckman arthur rubin makey visicom jeff makey article graham toal am completely baffled why dorothy denning chosento throw away her academic respectability like she hasn dorothy denning spent many years earning theprofessional respect her colleagues something won easily lost her support clipper matterhow unpopular position may serves far more enhance …
freely distributable public key cryptography c code where rubin dse beckman arthur rubin marc vanheyningen pgp available archive site rsa were itwould highly amusing since rsa actually public key partners same entity organization holding patentswhich claim violated actually make use sell pgp believe those patents also apply canada m patentlawyer anything patents don apply canada think free trade …
brunel ac uk del cotter planets habitable loss ece cmu doug loss jpg bnr co uk jonathan p gibbons appreciate any thoughts makes planet habitable humans am making asumptions life similar atmosphere evolve given rangeof physical aspects planet question physical aspectssimply disallow earth like conditions dandridge cole isaac asimov collaborated book titled habitable planets man think should availa…
sera zuma uucp serdar argic year turkish nation mourning praying again referring notes personal diary russian general l turkish front wrote nights march alone armenian butchers bayoneted axed death muslims areas surrounding erzincan these threw their victims into pits most likely dug according their sinister plans extinguish muslims groups counted such pits act against our world civilization marc…
bil okcforum osrhe bill conner morality constant biblical rape jim perry perry dsinc wrote xenophobia both de facto de jure implemented legal systems widespread while bible although egalitarian specifically preaches kindness stranger emphasizes book ruth foreigner join nation give rise great heroes nation clearly better than alternative american strikes me strange story should even been considere…
steve b access digex steve brinich overreacting once tapped your code good any more somebody asked me wrong overreacting cases such reason very simple how many people want die riot new civil war me which precisely why government must cut off theknees when pulls stunts like lest situation worsen pointwhere extreme measures required
young rsmith strobe atc olivetti russ smith article mss netcom mark singer now keith mitchell recall stat books handy surprise jumped aa atlanta did well minors where didn very well career jeopardy how does fit your point good mle aa moved him right big club step away being traded moved out baseball duh methinks recall wrong mitchell hit close atlanta continued walk alot after his promotion then …
lds loral thad autos article prefect cc bellcore lam thanh got price quote camry w abs toyota dealer came back dealer two weeks sign purchase agreement then told salesperson made error pricing walked out dealer wonder kind practice common toyota dealers price quote written salesperson business card binding any comments had similar experience had written quote which had been us salesman these hagg…
adam endor uucp adam shostack israeli terrorismin article cleveland freenet anas omran previous article tclock orion oac uci tim clock says article virginia andi beyer since also unlikely get truth either arab palestinian news outlets where go understand learn form propoganda more reliable than another many neutral human rights organizations which always reporton situation o neutral organization …
kolstad cae wisc joel kolstad laser vs bubblejet article cc lehigh hou sheng lin well m too sure right place post butanyway here goes just noticing some current offers up resolution while lot lower end laserprinters only offer however laser printers still seems besignificantly pricier than bubblejets how am missingsomething resolution thing bubblejets often little bit whereas laserjets given half…
nagle netcom john nagle key registering bodies since law requires wiretaps requested executivebranch approved judicial branch seems clear oneof key registering bodies should under control branch suggest supreme court regionally appeal more specifically offices their clerks courts already operate substantial record keeping operations someof these records confidential concept court confidence accor…
gkm wampyr cc uow au glen k moore fax email wanted louis friedman planetary available please send email gkm cc uow au
cs sunysb p joseph hong hidden markov article last now talk your computer fortune magazine mentioned phoneme hidden markov modeling statistical method predict letter sequences novel eugene then said technique worked well nsa crack codes does anyone any references hmm how nsa used just extension letter frequency tables weare using anyway joe clio rad sunysb
ravin eecg toronto decoupling caps onboard posted friend hello like know any had any experience board decoupling capacitors inside cmos chip say lot space left im pad limited design any data effect oxide breakdown any info appreciated rs
alung megatest aaron lung changing oil self another dealer service scam article yfn ysu john r daker worried someone stealing oil once also finally decided just drain plug welded shut works great figure when add three four quarts when oil lightcomes every month just good better thanthe old wives tale changing oil filter every miles works me must say did same thing drain plug same reasons wonderin…
agk neural hampshire andrew how detect use illegal cipher could someone repost send me via email original posting theclipper chip press release neural hampshire andrew three may keep college two them dead agk neural hampshire benjamin franklin
futon webo dg taber question virgin cass bull dave davis much deletion trying explain immaculate assumption mary original sin only reason fallen humanity dies adam eve died had fallen true than why genesis story god concerned eve might also eat tree life live forever andbe like gods eating tree life take away theeffects eating tree knowledge any reason toassume had already eaten tree life hadalre…
fcrary ucsu colorado frank crary human planets article nsmca aurora alaska planets also dependent kind plant life grown such length growing season want something more food argh id eat mre along period time using extend growing season shouldn problem m don alaska cheaper import perhaps other low pressure atmosphere such limit inhuman adaptability someone woman must come babies brought term true ha…
bil okcforum osrhe bill conner bill conner could explain any pertains something typing practice why using myname think relates anything ve said bill
kuehnel rvs uni hannover de stefan kuehnel nt questionsin article news yale adriene nazaretian qm yale adriene nazaretian article tclark med unc thomas b clark says driver support seamless program support e g soundblaster scanner cd rom tape backup continue work even specific nt drivers hardware compatibility guide answer these questions many drivers cd rom midi other sound drivers installed dont…
dp wustl david prutchi eeg kit article cantrell sauron msfc nasa gov eric cantrell awhile back someone posted some information where build eeg does anyone remember where could getthis m very interested getting some info thanks advance sauron msfc nasa contact circuit cellar inc park st suite vernon ct fax inquire hal eeg analyzer addition want build your own system board level compo amplifiers an…
young serum kodak rich young msg sensitivity superstition article spp zabriskie berkeley steve pope mass anectdotal evidence combined lack ofa properly constructed scientific experiment disprovingthe hypothesis makes msg reaction hypothesis themost likely explanation events following critique minutes presentation msg which aired november critique comes tufts diet nutrition letter february edited …
wohlmuth walter wohlmuth large accelerations aircraft designed pilot always maintained upright position perpendicular plane visual helmets now being used flight parameters keyboard moving pilot pilot may able function excess anyone currently pursuing thisarea reason why impossible present time walter wohlmuth walter capone uiuc eduu illinois urbana champaign
azmi trident vga driversin article cs mcgill ca brendan newman says hi trident tvga video card need where get them ftp site same card tvga when checked latest driver forwindows dated aug garbo uwasa fi drivers video find better version updated please let me know thanks azmi
jake bony jake livni legality jewish purchasein article cunixa cc columbia amir y rosenblatt article zbib bnr ca shafting part arab land owners doing without notifying their tenant farmers being responsible enough make provisions them rather just their fate landlord sells apartment building vacant another fails notify his tenants just might find themselves outon street sudden seller may scoundrel…
cae wisc terry help windows drum machine hello m trying get drum program work downloaded fromftp cica indiana pub pc sounds directory zip ati stereo fx card latest windows drivers installed when try run drum program reports midi device however drivers utility control panel reports itis installed anyone any idea how set up midi device drum programwill work setup m trying use computer someone sugge…
jafoust cco caltech jeff foust mothership flybys cutting costs recent article nsmca aurora alaska okay figure out mission specifically pluto large expensive d hardly call current pluto fast flyby proposal too large thenew technology insertion currently taking place succeeds c mass kg too expensive million two c especially when compared other nasa planetary missions basically mean design mother sh…
msnyder nmt rebecca snyder public awareness text white house announcement q clipper chip encryption article pat rwing uucp pat myrto think accident comes same philosophy thatthe government rules controls people people controllingthe government unconnected citizens sophisticated enoughto know best them government must tell peoplewhat need need know best idea thatthat defend himself against governm…
neal cmptrc lonestar org neal howard seek sedative informationin article ghica fig citib ghica any heard sedative called made larouche believe any info side effects equivalent probably mean member family chemical name such strong tranquilizer isprobably best refered hypnotic rather than tranquilizer just knock your ass side effects may similar xanax other neal howard xlh dod computrac inc richard…
cc nctu tw swh how redirect print manager file hello who tell me where find pd shareware which capture windows output printer mananger want capture output hp laser jet iii though postscript setup print file hp try dos redirect program work windows thankx any help internet address cc nctu tw english name erik wang chinese name wang jyh shyang national chiao tung university taiwan r o c
amber ken beal once tapped your code good any more lawrence c foard lfoard hopper virginia wrote article cs aukuni ac nz peter gutmann article deleted just doing quick reality check here real did someone invent provoke reaction people sounds more like sort thing d heard suitably rephrased leader certain german political party sounds like joke then war drugs always been joke remember seeing severa…
darice yoyo cc monash au fred rice islam dress code womenin rz tu bs de benedikt rosenau article darice yoyo cc monash au fred rice deletion course people say think religion thisis exactly same coming different people within thereligion nothing existing different religion perhaps say tend converge onthe truth point doing lot harm way meantime converge religions appear split even when might true r…
jake bony jake livni center policy article center policy research seems me many readers conference behind center research oblige please name elias davidsson citizen born palestine mymother thrown germany because she belonged undesirables times group defined jews she forced goto palestine due many cynical factors forced go palestine how dreadful unlike jews she wasn forced go into gas chamber bull…
gel cs mcgill ca gilles khouzam windows nt how get just wondering anyone new how could get beta version windowsnt part beta program binkley cs mcgill cap please reply e mail
rbunge access digex net robert bunge vandalizing sky article uxa cso uiuc josh hopkins rbunge access digex net robert bunge vandalism because many people power companies maliciously waste light maliciously implies evil intent lighting companies aren going outof their way spoil sky just don care sell youor your city your state unshielded light wastes percentof its light make more money never mind …
gel cs mcgill ca gilles khouzam workgroup questions conven ram licensing article aew eosvcr wimsey bc ca very appreciative someone answer few questions windows workgroups currently novell netware lite which does work withwindows very well conventional memory hog ver am considering moving our machines how much conventional ram does use over above driver network card just checked three files loaded…
arf genesis mcs jack schmidling u holocaust memorial museum costly dangerous mistakein article jim specialix jim maurer arf genesis mcs jack schmidling recognize statement these private funds were tax exmpt inthe donations tax deductible like any donations non profitorganization ve donated money group restoring tax deductible why don contribute homeless concerned did contribute arf mortgage fund …
dp wustl david prutchi long distance ir detectionin article sburton dres dnd ca stan burton like able detect angular position low accuracy anir emitting source distance meters more better indaylight ir source could emitting signature m leaning khz square wave duty cycle am considering use quadrant detector centronic inc giveinformation pan tilt head point sensor thus determine theangles source am…
world std mark w kramer seventh century d armenian math delightful message interesting kindly written thanks prof m kramer boston university
prb access digex net pat u government technolgy investmentin article kjenks gothamcity jsc nasa gov interesting note some our best tools cost industry today were derived government projects charts cp m most modern scheduling software comesfrom dod projects their contractors construction course how many government projects after using gant c p m flow diagrams level software projects schedule under…
kushmer bnl gov christopher kushmerick infra red position am looking information infra red based position encoders idea bounce infrared source off wall device out distance preferable rs addressable any leads chris bnl gov found niche life just didn fit
prb access digex net pat france spied u same way french agents us corporate executives pat
mckee cs buffalo douglas mckee sorry folks read article andersom spot colorado marc anderson article andersom spot colorado marc anderson date note clinton statements encryption paragraph guess statement doesen contradict said though cut here washington upi war drugs get fresh start president clinton told delegates national federation police commisioners convention washington first speech drug is…
pierson enet dec dave pierson swr meter cb article peter m insane apana org au peter tryndoch allthe devil meter cb radios ssave ole cdac devil reincarnate cdac good choice cb wave td read installation instructions wave antenna suggested use swr tune channel channel minimum reading question why best antenna let out most wave probably best explanation rest makes sense wave itself out btw such yes …
gardner convex steve gardner escrow database article strnlght netcom david sternlight after waco massacre big brother wiretap chip any tacticis fair pernicious nonsense way david our government totally out control whether realize know find painful think your old buddy uncle sam evil true other democracies fallen before ours its way knee jerk sheep instinctively trust government helping slide powe…
ken sugra uucp kenneth ng hst servicing mission scheduled daysin article hathaway stsci also implied other posters why need boost orbit mission anyway don need desirable hst like satellites low earth orbit gradually losing altitude due air drag deployed highest orbit shuttle could reach reason needs occasional eventually reenter propulsion system its own any thought been given how going boost hst…
{00000}
jhan debra dgbt doc ca jerry han overreacting once tapped your code good any more article steve b access digex steve brinich somebody asked me wrong overreacting cases such reason very simple how many people want die riot new civil war me which precisely why government must cut off theknees when pulls stunts like lest situation worsen pointwhere extreme measures required fine then cut them off pe…
mart csri toronto mart changing oil self bobml mxmsd msd measurex bob lagesse long silly discussion deleted while why bother removingthe drain plug when could remove dipstick instead suck out fromthere your mouth then spit out suggestion isn far fetched sounds years ago place used oil changes boats powered many cases way get any sort tray underthe oil pan because boxed bottom hull chambers each s…
chin ee ualberta ca chin need info dsp want start dsp project music stereo cassette any chip set development kit compiler mix music ideally system should d d converters dsp compiler rough estimate cost appreciated thanks advance regards chine mail address chin bode ee ualberta ca
darice yoyo cc monash au fred rice slavery why sex only allowed marriage guncer enuxha eas asu selim guncer might like bernard lewis label himas zionist such discredit him etc misrepresent me selim hard evidence statements abouthis lack objectivity presented quite clearly book orientalism edward said edward said way christian muslim think ispretty much objective his treatment race slavery inthe m…
mnhcc cunyvm bitnet marty helgesen public private revelation formerly question virgin ashley account private revelation does some contradict posting which said catholic public revelation which catholic doctrine based ended death st john last apostle made sure used word public public revelation truth intended everyone believe revelation bible significant subset public revelation revelation god giv…
strnlght netcom david sternlight new wam umd whose parenthesized name either unfortunatecoincidence casts serious doubt his bona fides posts message inwhich seems willing take word private firm which heknows little their new encryption algorithm secure contains notrapdoors while seemingly distrusting government clipper suppose depends how paranoid wishes how does know firm isn example nsa front p…
gray uucp kelly gray pinout needed according ti databook pinouts display asfollows pin led supply voltage pin latch data input b pin latch data input pin left decimal point cathode pin latch strobe input pin omitted pin common ground pin blanking input pin omitted pin right decimal point cathode pin omitted pin latch data input d pin latch data input c pin logic supply voltage vcc logic supply vo…
strnlght netcom david sternlight off shelf cheap des keyseach machine corporate acceptance wiretap chip article arussell austin ibm ag russell company worked previously received file des person had sent went vaction rather than wait two set up straight frontal attack key time only took two days crack file don any faith des taking face value though seems quite dissonant much been published here br…
bruce liv ac uk bruce stephens question agnostic may gmt damon math okstate hastings damon tod said christian friend mine once reasoned were never created then could exist therefore were created therefore exists creator statement considered valid proof many christians followers other religions suppose rest deleted some variant quite popular other arguments john leslie mackie miracle theism agains…
dgraham bnr ca douglas graham jews hide keith cco article livesey solntze wpd sgi jon livesey article dgraham bnr ca douglas graham poster casually trashed two thousand years jewish history ken replied had previously been people like him germany think problem here pretty much ignored partabout jews years thinking instead thatthe important part original poster said killing palestinians retrospect …
mblock reed matt block how disks copy protected article sehari iastate babak sehari wondering copy protection techniques avaliable howeffective anyone any experience area highest regards babak sehari uh oh umm number copy protection schemes some involvemodifying physical media some involve encryption schemes c ones existed over course computing havebeen successful time recall however near monthly…
victori xetron victor iseli freely distributable public key cryptography c code where numerical recipes c fortran pascal nice section decryption based des algorithm isalso source code provided think some versions book distributed source code disk source code canalso ordered publisher victor xetron
futon webo dg taber satanic tounges pwhite empros peter white relates story person who gives message tongues which consists entirely words pu ka asked refrain doing well brother puka controlled himself while few church had invited missionary speak time ofthe meeting where tongues interpretation were appropriate who should arise speak brother puka off went before words were puka pastor apologize w…
elec canterbury ac nz chris moseley building uv panix john hawkinson main question bulb where get uv bulbs need lot power etc etc ones seen fluorescent tubes maybe could find asmall tube go those hand held lanterns other thing friend mine mentioned something near uv light being cheaper get than actual uv light does anyone know referring blue lights ultra violet definition goes blue end thespectru…
maennig veronica informatik uni dortmund de olaf maennig problems anyone work rose card problem after certain crashes card disappears thesystem lets crash mac then okay don use card quite like should because before every instruction some specified registers eg simulate stuck error certain bits normally crash instance rose notices crash sets flag working reading mentioned flag mac notice works fin…
prb access digex net pat space manuevering tug hst servicing mission article uxa cso uiuc josh hopkins prb access digex net pat wrote prb access digex net pat data shows oms engines hold kg propellant substantial fraction going used first oms burn reserve pat tell us how much fuel altitude change isgoing take how much edo pallet bus extra parts make numbers work out then ll interested afteryou sh…
triton unm larry p anthropology floptical questionin article ccwf cc utexas billy lee myers jr last time looked floptical cheap per floptical disk per megabyte sysquest per megabyte flopticals been available since beginning year floptical per megabyte seen them macweek
jon c r bennett ideas idea why encryption algorithm needs keep secret some things think implies course these could bewrong clipper chip technical summary dorothy denning revised april clipper chip contains classified single key bit algorithm called skipjack algorithm uses bit keys compared des rounds scrambling compared des supports des modes ofoperation algorithm takes clock ticks ecb mode runs …
andrew cmu d andrew byler question virgin moderator noted think mean assumption blessed virgin mary went heaven body soul atthe end her life unusual because normal course your body decay grave stay way untilthe resurrection dead well wasn way enoch elijah both whom directly into heaven beyond grasp why some mary who far greater than either enoch elijah should same recieved she after mother god fu…
kdb sunbar mc duke mc duke kurt bollacker challenge microsoft supporters microsoft largest software company planet yet cannot thinkof even computing concept innovated brought marketbefore anyone else xerox parc apple osborne next gnu others been pioneers led way future computing hasmicrosoft done technological leader posted question before got nary reply make challenge now anyone who come upwith …
kludge grissom larc nasa gov scott dorsey power signal surges home article drand spinner osf org douglas rand article randall informix randall rhea hams legally run up watts very unlikely however ham running kind power car ham rigsnot possible either d need amp alternator forjust amplifier just see need slowdown downgrade hit push talk button now indeed possible good friend mine running his car y…
andrew centris video problem recently obtained centris developed problem model mb hd vram cardsmonitor apple when computer set colors certain operations done particularly vertical scrolling through window horizontal white monitor which generally always spare openwindows these lines accummulate operation continued awindow moved over involved area screen then moved awaythe line disappear area scree…
strnlght netcom david sternlight escrow database article gardner convex steve gardner article strnlght netcom david sternlight after waco massacre big brother wiretap chip any tacticis fair pernicious nonsense way david our government totally out control whether realize know find painful think your old buddy uncle sam evil true other democracies fallen before ours its way knee jerk sheep instinct…
pat rwing uucp pat myrto once tapped your code good any more article steve b access digex steve brinich wonder she landed such fat fee cooperation nsa inthe design propoganda stages she doesn care any more course take care their own very well until outlived his her undefined usefulness then elimination consideration pat rwing uucp without prejudice ucc pat myrto seattle wa else fails try uunet pi…
student tc umn timothy richardson seeking christian opinion sorts seeking christian opinion sorts rob steele rsteele adam ll mit edudate may mean your fellow christians tend find wacky maybe right might interested franky schaeffer books philistines american christians addicted mediocrity more recently sham pearls real swine day few years ago franky schaeffer walked into greek now orthodox christi…
guo guo toyota land cruiser worth tvervaek col hp tom vervaeke wife looked drove last fall model wayyyyyyyyy underpowered could imagine driving themountains here colorado anything approaching highway speeds ihave read new models newer improved hp engine m quite serious laughed salesman face when said broken feel more powerful had been used driving ajeep l engine believe land cruisers land yachts …
prb access digex net pat combo propulsion system how difficult solar sail mission say mercury much been km delta v eat off could solar sail handle say bus drop orbit good enough rockets put into polar orbit pat
vincent cad gatech vincent fox noisy se old se here got older style fans house ventilator cylindrical drum instead usually see anyway se makes loud buzzing noise dueto vibration somewheres remove screws loosen frontfrom back quiets down only assume fan goofy thing touching back case anyway any suggestions where get replacement fans how stealth guy your experiences welcome everything had gone plan…
prb access digex net pat electrical spacecraft via magnetic field earth article henry zoo toronto henry spencer dragless satellite does magically drag burns fight drag maintaining exact orbit drag why quotes around dragless didn exactly follow dragless thread point used laser missions triad seemed some sort navy navigation bird dragless why just update orbital parameters pat
boyd acsu buffalo daniel f boyd off shelf cheap des keyseach machine corporate acceptance wiretap chip article strnlght netcom david sternlight article arussell austin ibm ag russell company worked previously received file des encryped person had sent went vaction rather than wait two weeks set up straight frontal attack key time only took two days crack file taking face value though seems quite …
sigma tamu mamishev alexander valentino digital voltmeter how does work hello let me introduce problem when measure wave voltage digital voltmeter using ac mode output rms value peak value over squared right when measure square wave same mode ac output equal peak value actually upper flat boundary wave assumed digital voltmeter makes some kind integration input value divides over wave period righ…
bitnetsubject tempest cyclone info anyone any information upcoming new computers cyclone tempest am need some info anything begreatly appreciated thanks shawnbreedsa bitnet
fy chalmers se anders need find out number phone linein article sean oliver mindlink bc ca sean oliver joseph mich phone company read number phone live use number dial same result ny city number dial seems different differentareas anders
cellar org brian rev p k novell windows m working workstation which usually attached novellnetwork using shell version think workstation setup run windows network year ago needless say d like upgrade windows work network basically windows files d local hard drive dos applications like word perfect network want windows access network drives network printers andperhaps handle some network functions…
tcmay netcom timothy c may escrow database david sternlight strnlght netcom wrote article gardner convex steve gardner elided preserve our sanity wasn point point your implied position waco massacre assertion cum political position according cnn poll call big brother chip right now proposal under discussion yet clear strong crypto going banned just set record straight steve gardner author ofthe b…
kitchel manta dpsi sidney w kitchel rumours new duos ultb isc rit j e king since chip power consumption heard very reliable source dec alpha chip power intel pentium chip does still pentium butt makes wonder why intel ever madea chip begin wouldn like powerbook alpha running mips cool idea sorry wrong hot idea least current run up mhz produce quite bit heat infact much need special mounting extra…
brandon nlm nih gov brandon brylawski should angry doctor mryan stsci am justified being pissed off doctor last saturday evening year old son cut his finger badly knife took him local urgent general care clinic pm clinic open till pm receptionist went back told doctor were came back told us doctor see us because she had someplace go did want delayed here during next few minutes response questions…
quip eecs umich dan new encryptionin article strnlght netcom david sternlight psionic wam umd whose parenthesized name either unfortunatecoincidence casts serious doubt his bona fides posts message inwhich seems willing take word private firm which heknows little their new encryption algorithm secure contains notrapdoors while seemingly distrusting government clipper someone please post david ste…
gunnarh dhhalden gunnar how disks copy protected article sehari iastate babak sehari wondering copy protection techniques avaliable howeffective anyone any experience area highest regards babak sehari easiest really very used ways copyprotection mark specific sector installation disk bad very easy get around though any knowledge hw hacking most normal users yes those lowly key don whatever please…
lance colostate nathaniel sammons seen lobby think most us afford stamp envelope thecost printing out letter some kind soul out write letter upload net everyone could capture print out snail mail itout their local congressional critter btw m working nateo o hate quotations message brought tell me know nate sammons number ralph waldo emerson longs lance colostate o o
adam endor uucp adam shostack israeli terrorismin article tclock orion oac uci tim clock article amoss shuldig cs huji ac il amos shapira cleveland freenet anas omran eh could please give me details event where neutralobserver killed purpose israeli soldier actually m still trying understand self justifying rationalebehind recent murder ian gaza hate simple minded tim think very simple dirty jew …
lance colostate nathaniel sammons could someone mail me text white house clipper announcement thanks bunch nateo o hate quotations message brought tell me know nate sammons number ralph waldo emerson longs lance colostate o o
hrubin pop stat purdue herman rubin u government science technolgy investmentin article kjenks gothamcity jsc nasa gov people who criticize big government its projects rarely seem tohave consistent view role government science andtechnology basically u government gotten into role research which private industry finds too expensive toolong term historically role u gov forced upon becauseof sociali…
admiral jhunix hcf jhu steve c liu bring o si heard eli selling team group wouldhelp o could make some real free agent training camp reports everything pretty positive rightnow backup catcher postion between prefer parent draft pick jeff may comingup faster o hierarchy minors faster than expected trying another comeback big ben being defended saying while homers given up were awful lot most begin…
uabdpo dpo uab stephen holland diet crohn ibd article jge cs unc john eyles wrote friend apparently fairly minor case crohn disease she seem eat certain foods such fresh vegetables without discomfort course she wants avoid recurrence her question any nutritionists who specialize problems people crohn disease saw suggestion lipoxygnase inhibitors like tea turmeric thanks advance john eyles jge cs …
edhall rand org ed hall building uv article jhawk panix john hawkinson other thing friend mine mentioned something near uvlight being cheaper get than actual uv light does anyoneknow referring don want get into semantic argument contrary some near uv light actual uv light near means thatit close visible spectrum e relatively long wavelength nearly uv m sure figure out now just far uv regular flas…
mccall mksol dseg ti fred j mccall windows nt und x windows mongwa acsu buffalo kan mongwa article mccall mksol dseg ti fred j mccall hein eurom rhein main de hein roehrig am sure whether am here right area does anybody here know whether windows nt does include x windows server run x window applications remotely does could add some information non does say instance your source information copy is…
zimmer csufresno greg lewis warning please read article larose austin cs utk brian larose just warning everybody net watch out standing next road overpasses cancause serious harm your car just cliff notes version story follows last night travelling interstate here taking offramp exit another wife suddenly screamed something large hit sideof truck slowed down after looking back see standing drove …
missouri edusubject america team why article kingoz camelot bradley orin roth well officially braves least up until started winning still officially why how did receive label unoffically without doubt america team cubs why orin bradley u m really jester disguise sorry saw survey somewhere showed america damn yankees much underdogs being loved trivia cardinals taken out series yanks losing record …
wingo apple tony wingo new encryptionin article croley magic mcc wrote seem fact government overlooked whole fiasco economic standpoint others mentioned most difficulty clipper chip faces economic let face average consumer doesn care know clipper bad idea perceived need cellular encryption then companies provide most likely standard emerge clipper too expensive chip way too much then develope the…
zellner stsci edusubject hst servicing missionin article schumach convex richard schumacher prb access digex net pat how different contamination threat small manuevering tugbe shuttle oms engines aperture door shut during reboost using shuttle means someone nearby pry door open again should stick well during original deployment mission hst aperture door wasnot opened until after shuttle had lande…
gibbonsa fraser sfu ca darren gibbons datsun nissan opel deal fell through now m looking datsun sale our local buy sell owners any experience these cars besides lookingfor rust good compression low miles other usual looks anything special these cars thati should watch out how things like handling performance mileage etc these hot eyes least bear more than aston martin sp which oneof most cars eve…
cleveland freenet stephen project am new news group need some info am currently doing project class internet amlooking good sources information space astronomy more notably our own solar system anyone knows any where get information kinda stuff please e mail me stockton thanx steve newsreader doesn sig yet sorry please address stockton faa gov
rnichols cbnewsg cb att robert k nichols simple windows questionin article eve albany diamond when running dos under windows lose ability screen problem when m running dos under windows open up pif file pif editor click advanced button then reserve key application any keys section passed along application rather thanbeing processed windows bob nicholsat bell laboratoriesrnichols ihlpm ih att
rich rubel launchpad unc rich rubel ps appletalk card questioni chance buy used ps appletalk card create network withmy home machines however guy who card tells me adb db remember now back card rather thanthe pin pin mini din expect sounds more like ethernet card should transciever like reasonable price expect pay ofthese cards keeping mind micro channel architecture whichmeans take your best gue…
vanderby mprgate mpr ca david vanderbyl power signal surges home kludge grissom larc nasa gov scott dorsey car unfortunately much computer junk under hood sastonishingly sensitive rfi key ht over engine withthe hood open car loses timing due rf leaking into distributor pickup very poor design news article little while ago reporting type car wasit volvo found stall used certain brand model seem re…
cme ellisun sw stratus carl ellison clipper considered harmfulin article bontchev fbihh informatik uni hamburg de because feds still able decrypt conversations true ll blame wrong guys nevertheless cannot saysomething like drugs arrive tommorrow ship terminus when feds listening even cannot identify who thespeaker question just who holding phone question ofwhat circuit wiretap first place two dru…
pritchet cs scarolina ronald w pritchett removable quadra hd need lot sound research best type removable media storing these audio clips ron say m lazy takes time life been good me far joe walsh ron pritchett internet pritchet ash cs scarolina fidonet ron pritchett
grady netcom freely distributable public key cryptography c code where victor iseli victori xetron wrote numerical recipes c fortran pascal nice section encryption decryption based des algorithm also source code provided think some versions book distributed source code disk source code also ordered publisher victor iseli victori xetron benchmarked des implementation recipes orders magnitude slowe…
manu oas olivetti manu das overlapped window without title simple question possible create overlapped without title bar ie ws overlapped ws thickframe ws caption don seem able get rid off title bar another question overlapped window say v which few child windows b c etc window shows up children fine now create another child ws thickframe style placed top more ofit siblings style ws thickframe use…
ulf kirsch comm se ulf mousein bottom drawer just found old mouse db pin plug assume belonged deceased plus something could any simple modification turn into proper adb mouse reply mail preferably thanks ulf sweden ulf comm se
abdkw stdvax gsfc nasa gov david ward hst servicing mission scheduled daysin article palmer cco caltech david m palmer may want put hubble back payload bay reboost don want clip off panels each time artist renderings ve seen hst reboost still havethe arrays fully extended cradle holding hst shuttle think rendering conceived before approved m sure current occur arrays deployed however doesn appear…
johnson spectra boyd johnson warning please read article keys starchild ncsl nist gov lawrence b keys isn anything new back driving under night san diego when caught glimpse overpass passed under rock slammed against between right front window girlfriend wasin seat next called police next exit idoubt were found five years ago san diego someone put into coma abrick being thrown through his sunroof…
cs arizona matthew h gibson win comm drivers replacements question anyone had any experience replacement comm driver read apr am willing shell out bucks company wants just try itout supposedly problems occur during high transfer disk access made another program running sametime anyone any pro cons product very interested hear them please email address give below thanks matthew cs arizona
andrew cmu d andrew byler nicene creed major views trinity michael called creed athanasius however always been always had filioque orthodox said thatthey accept says exception filioque butit use which exactly pointed out though wrong your useof creed catholic which read orthodox use creed minus filioque apparently thathas changed athanasian creed always had filioque thenicene constantinopolitan d…
chico acc iit users x video adaptor pinouts does make sence why work work same monitor without accucolor digital controls works fine svga deal anyway get svga probably work while nec won maximum horizontal scan rate driving khz get x mac way beyond tolerance spec ed going khz only abovethe minimally guaranteed figure too doubt monitor sync mac x like most things get pay deal john p wouldn posted …
holfeltz stortek comsubject krillean photographyin article todamhyp charles unlv brian m huey article todamhyp charles unlv brian m huey think correct spelling proper spelling kirlian effect discoverd bys kirlian soviet film developer recall visible ascribed static chemical reactions between organic material films tarl neustaedter stratus computer tarl sw stratus marlboro mass disclaimer employer…
freenet carleton ca mark file manager problemin previous article eng cso uiuc michael r says whenever start file manager status bar displayed even though selected options menu then select again bar appears anyone any ideas whythis happening really may your ini gotten corrupted forsome unknown reason tried creating exiting filemanager save setting option when status baris visible double clicking c…
anthony ingr new user doctrine original sinin article andrew cmu d andrew byler bcg thor cf ac uk nothing unclean shall enter heaven rev therefore babies born such state should die cuf off god put hell oh must explain matthew hour came disciples unto jesus saying who then greatest inthe kingdom heaven called him little child set him midst them said verily say unto except ye turn become ye shall w…
thomsonal cpva saic comsubject drag free sat may gmt henry zoo toronto henry spencer said dragless satellite does magically drag burns fuel constantly fight drag maintaining exact orbit drag well almost turns out clever orbital mechanics engineer things resonant interactions higher order harmonics earth gravitational field pump energy into satellite keep experiencing drag effects periods months y…
groucho mrc uidaho mark beale quadra quadra clock acceleration anyone heardof anything like quadra please reply e mail don get news very often thanks mark mrc uidaho
edmoore vcd hp ed moore canon bubblejet hp deskjet thomas d fellrath nd nd wrote key issue bought bj ink drying speed really try awful hard get bj ink smear hp deskjets need seconds completely dry both cases however get your pages wet unlike laser printers material your pages ink toner should go without saying think ink now used deskjet family water fast
cs cmu thomas price serbian genocide work god article revdak netcom d andrew kille james sledd jsledd ssdc sas upenn wrote serbs doing work god hmm suggesting god supports genocide perhaps germans were punishing jews god behalf any god who works way indescribably evil unworthy ofmy worship faith might want think your attitude holocaust deuteronomy chapter tom price cs cmu free free plutoniumsurve…
isaackuo o berkeley isaac kuo drag free satellitesin article thomsonal cpva saic sat may gmt henry zoo toronto henry spencer said dragless satellite does magically drag burns fuel constantly fight drag maintaining exact orbit drag well almost turns out clever orbital mechanics engineer things resonant interactions higher order harmonics earth gravitational field pump energy into satellite keep ex…
perky acs bu melissa moon image weather sat m afraid able find gifs list updated weekly perhaps am just missing something melissa perky acs bu
jeffh ludwig cc uoregon jeff hite mac plus constantly rebooting article russ hpuerca atl hp russ tae shin harvard wrote basically mac pluses constantly rebooting themselves reboot button were being pushed sometimes mac able fully boot display desktop only matter time before reboots again times frequency high several times minute wonder your mac those little reset interupt switches installed plast…
johnh macadam mpce mq au john haddy help wantedin article student canberra au ogawa taro stephen ise could someone please tell me decoder same know how link these get output circuit how link these make multiplexer sorry seems like lame question m only newbie electronics circuit please make any mail possible thanx taro ogawa student canberra au decoder need same commercial ssi implementations allo…
acs bu kenneth engel why people become atheists let me tell story grew up catholic up until wasn issue me then meta born again christian very sweet person sp imposing tried get into being christian could felt should more tried more depressed got felt guilty some myown personal honest feelings tried hard reconcile conflict until then taught myself think rationally read lot books pro con religion g…
sera zuma uucp serdar argic letter president members congress newspapers tv stations today marks anniversary armenian genocide million turks kurds eastern anatolia x sovietarmenia following letter which represents small portion full text along more than pages historical documents scholarly sources eyewitness accounts photographs sent president bill clinton members congress editors program directo…
mcl cc utexas edusubject trumpet windows other news readersin article ashok biochemistry cwru ashok aiyar article wimvh liris tew kuleuven ac wim van holder status trumpet windows use windows sockets liked dos had abandon since started using ndis accessour token ring results invalid class error while speak peter tattam am fairly sure planning winsock compliant version while definitely make releas…
egaillou etu gel ulaval ca eric gailloux stylewriter ii questioni just read article swii thing puzzles me article says theswii serial only device does mean ll unplug modem eachtime want print something
cosmo pro angmar alfalfa frank benson your language asshole proline cosmo pro angmarinternet cosmo pro angmar alfalfa comuucp uunet bu alphalpha pro angmar cosmo
pgf cacs usl phil g fraering vandalizing sky rbunge access digex net robert bunge fine idea only works lighting power company even bothers supply good light fixtures instance power company virginia recently asked state commission permission sell more lights yet different fixture sold wanted why ask state commision unless state buying such process only increace overhead power selling different typ…
brad ravel udel brad cain changing system fontsi like change system fonts windows program generate system fonts truetype wondering problem help set up your also how change icon text color icon text black want change couldn find any options control panel orin win bach udel brad bach udel brad cain snow white ee udel university delaware electrical freezer cns udel blah blah blah alt blah
chris webber krueger argon gas uug arizona theodore r krueger after marvelous time out call chris webber which resulted technical foul since his team had time outs left perhaps webber take place bill buckner master choke least red sox fan hopes ted when chelsea clinton secret service agent had replaced active duty soldier she objected grounds her family dislikes military krueger gas uug arizona
baden inqmind bison mb ca baden de bari mosfet help since m too keen area hooking them up m asking help know better than hook stepper line unless take however ve got stepper sort circuitry involved small schematic probably helpfull also ve looked into ti wondering should use same suggested replying message current limiting circuitry each mosfets package illustrated schematic which hopefully help …
pritchet cs scarolina ronald w pritchett cd rom quadra any problems hooking up toshiba external cd ron hey jack ripper won come over hook me up power lines your love jethro tull ron pritchett internet pritchet ash cs scarolina fidonet ron pritchett
cbnewsh att comsubject christians martial like get touch people who consider themselves christians define b martial topics discussion your particular martial art your view relationship between christianity your art your view relationship between your christianity your art why should christian participate ma why shouldn christian participate ma biblical views ma pro con example heard fellow tried …
yalevm ycc yale daniel cohen interesting adb behaviour article ldo waikato ac nz lawrence d oliveiro waikato university ve noticed interesting phenomenon centris unplug thekeyboard mouse plug them again without turning power off mouse suddenly switches half its normal movement speed checkthe mouse control panel change its setting sstill full speed way like restarting machine restores thenormal mo…
iisi owner iisi clock new reports iisi clock upgrade mhz mhz any failures iisi owner slow mac soldering iron
paladin world std thomas g schlatter tidying up after removing ole article liverpool ac uk chris wooff while ago installed spss windows part evaluation oncethe evaluation complete duly deleted software pc unfortunately still ghost spss left when like write go embed object then spss chart appears list objects m offered looked around allthe obvious ini files without success next thing looking strin…
paladin world std thomas g schlatter won dos apps run window article jason sigma demon co uk somebody help me out just purchased win justcan get dos apps text mode apps run window their own vetried mucking around pif settings etc avail ami doing wrong didn get problem under sure running enhanced mode windows takes more memory
smb research att steven bellovin once tapped your code good any more article lfoard hopper virginia lawrence c foard article cs aukuni ac nz peter gutmann article deleted just doing quick reality check here real did someone invent provoke reaction people sounds more like sort thing d heard suitably rephrased leader certain german political party sounds like joke then war drugs always been joke m …
perlman qso colorado eric perlman final solution gaza article center policy research gaza strip tiny area land highest populationdensity world been cut off world weeks israeli occupier decided punish whole population ofgaza some people denying them right leave thestrip seek work israel anyone who choice piece tripe without her sources does deserve believed gaza strip doesnot possess highest popul…
gardner convex steve gardner clipper corrupt cops wh proposal police point view article tuinstra signal ece clarkson soe clipper make criminals out cops want forces war some drugs already turned alot police into criminals yet another nail constitution coffin smg
nataraja rtsg mot kumaravel natarajan dirty diesels harvey gte horace dediu article nataraja rtsg mot kumaravel natarajan heard diesels considered cleaner burning than gas engines because emit less carbon monoxide hydrocarbons oxides nitrogen co hc nox put out lot particulate matter heard something legislation being discussed clean up diesel emissions anything works install scrubbers diesels how …
klf druwa att franklinkl dumbest automotive concepts timein article callison uokmax ecn uoknor james p callison article dcd se houston geoquest slb dan day article smith ctron big aftermarket business almost cars come factory vynal any more any fake convertible job definitely came some aftermarket place amazes me how much people willing pay bad taste how those really ugly fake wheel compartments …
whit carson u washington john whitmore minimal boolean article ringer cs utsa daniel suppose boolean function which minimal sum products derived k map something like f b c d bc d acd abc ab books logic design consulted seem imply thisis where analysis ends factoring out term function get fewer gates f b c d bc d cd bc b c which yields gates yes minimization gates important timing considerations t…
emory dr richard timmer approach windows article crossposted comp os ms windows apps author dr richard timmer posted apr gmt hello seen great deal discussion herein relative merits ms access borland paradox win however any users out experience database package called approach number very good reviews various mags seems like itwould require less hardware overhead than paradox ruled out some aspect…
especkma reed erik speckman rom accelerated video macuser article new centris quadra machines mentionedthat had rom accelerated video didn seem make much difference their benchmark test don recall seeing dale adams post erik could someone tell me dale posts video memory somewhere
steve bcsfse ca boeing steve boeing tsto words chairman boeing article schumach convex richard schumacher description boeing study two staged spaceplane using supersonic ramjets deleted other words boeing seriously thinking reliable less expensive access orbit just like fool around exotic airplanes means boeing something called foresight vision boeing became success today working call
k mullin oz plymouth mully montreal question position does mike lansing play cannot seem find anywhere thanks k keith j mullins o o p c ooo ooo internet plymouth nh takes big man cry k mullin oz plymouth
gene jackatak raider net gene wright nasa mars observer image face mars theories aside watching though nasa try image region mars where face image high resolution camera settle face question once mean camera pixel resolution feet d know whether stuff real imagination come jpl nasa folks try image settle thing gene jackatak raider net gene wright jackatak raider net
blockley csu murdoch au adrian blockley integrated type umc where buy these chips pref australia name address umc dan adrian blockley may say something profound environmental science here day murdoch university western australia blockley murdoch au phone
adam endor uucp adam shostack israel expansion aiken computation lab harvard universitykeywords article paul h pimentel gives isreal right keep jeruseleum home ofthe muslim well jewish religion among others israel right keep jerusalem many reasons fact majority citizens israeli thefact israel maintains religious freedom people thehistorical connection judaism jerusalem when jerusalem jordanian in…
jbailey world std jim bailey quadra coos dartmouth brian v hughes jbailey world std jim bailey b clark nwu brian clark quarda popular misspelling quadra which mhz mhz some local buses themotherboard run faster video different also run believe monitor bit color without vram upgrade actually could put much vram into want won able get bit color any monitor partof board video however use bit video up…
adam endor uucp adam shostack israel expansion iiin article article avi duteinh et tudelft nl avi cohen stuart article paul h pimentel big difference between israel arabs christians thisrespect israel allows freedom religion avi your information islam permits freedom religion isno compulsion religion does judaism permit freedom religion e non jews recognized judaism just wondering islam compulsio…
cleveland freenet martin linsenbigler mouse under windows previous article jpaparel cs ulowell joseph paparella says ve pursued researched question over last month because same requirements long short windows mouse drivers don accept mice any using unless buy special drivers someone who them ve talked mouse systems who say their driver doesn support other than above who claim releasing soon other…
koontzd phobos lrmsc loral david koontz new encryptionfrom denning guvax acc georgetown clipper chip technical summary dorothy denning revised april chips programmed mykotronx inc which calls them myk silicon supplied vlsi technology inc clipper chips programmed inside scif secure compartmentedinformation facility which essentially vault scif containsa laptop computer equipment program chips chip…
jbailey world std jim bailey quadra jagubox gsfc nasa gov jim jagielski jbailey world std jim bailey wustl robert david also believe fixed bug cpu which screwed upsome floating point calculations robert d university st wustl law always more bug does someone any definite information thefirst ve heard how does cpu get fixed doesn make much sense me let see now differences between runs o bus upgrade…
mlin nosubdomain nodomain ming lin word byte just moved borland c visual c today when triedto compile c program complained function prototype problem turned out typedef word ms c byte unsigned int could anyone shine some light why word byte ming lin mlin intel
gerry palo uunet uu net gerry palo good jewish pooh uccs kevin w wrote scott born phys virginia wrote intro deleted jesus wasn really descended david messiah supposed been joseph christians say joseph wasn related jesus truthfully look christ luke notice trace different lines back david been told traces mary line back david joseph line back david both them go beyond david inhistory acording some …
ucsvax ucs umass yong kim dll tried install foreign language windows applicationthat required file named dll checked installation disks file could notfind does anybody any idea file andwhere could get
jbailey world std jim bailey put centris internal bay hades coos dartmouth brian v hughes tzs u washington tim smith jbailey world std jim bailey yes get internal mixing analog cd audio outputs withthe mac generated audio mac motherboard also cd audio using sound control panel clicking next microphone icon how click options button ve never seen latest word disconnect motherboard then button suppo…
jeff nsr hp jeff digital voltmeter how does work mamishev alexander valentino sigma tamu wrote hello let me introduce problem when measure wave voltage digital voltmeter using ac mode output rms value peak value over squared right when measure square wave same mode ac output equal peak value actually upper flat boundary wave assumed digital voltmeter makes some kind integration input value divide…
acs bu kenneth engel atheists hell imagine worst depth despair ve ever encountered worst physical pain ve ever experienced some people suffer such emotional physical mental anguish their lives their deaths seem merciful least pain does end death lived hundred such lives conclusion were instantly reborn into another lived million billion years state kept going forever did happen jesus don think he…
nyx cs du dave dennis drivers stealth hubcap clemson david e brown doug ward recently purchased diamond stealth video card receivedthe wrong drivers does anyone know where ftp properdrivers dstlth file cica does work withthis video card please respond doug sun sws uiuc eduthank youdoug want get them get them now also most up date usethe bbs may take hour download itwhen rates low yeah know costs …
dnewman lynx dac northeastern david f newman arcade style buttons anyone tell me where possible purchase controls most arcade style games many projects am working wouldbe greatly augmented could implement them thanx advance lynx dac northeastern
rsilvers nynexst robert silvers seen lobby usin article lance colostate nathaniel sammons think most us afford stamp envelope thecost printing out letter some kind soul out write letter upload net everyone could capture print out snail mail itout their local congressional critter btw m working send something rush linbaugh clinton taking away our rightto privacy how govt standard takes off only pe…
dbd urartu sdpa org david davidian seventh century d armenian math problemsin article koc rize ece orst cetin responded article dbd urartu sdpa org david davidian who wrote dd problem dd dd father told me following story during famous wars between dd armenians persians prince zaurak kamsarakan performed dd extraordinary heroic deeds three times single month attacked dd persian troops first time s…
dudek mcrcim mcgill gregory dudek iici upgrade article login austin ibm while ago posted note asking specs quadra opinions onthe upgrade iici vs accelerator card far responsed thati ve noticed please let me know think these possible cost efficiency pros cons etc thanks complete best obtained your dealer some macworld macuser memory suggests most factors vis vis iici follows mhz mhz data path don …
hudson athena cs uga paul hudson jr homosexuality issues christianityin article loisc microsoft lois christiansen article fsspr alaska wrote might visit some congregations christians who happen homosexuals spirit filled believers gifts spirit should seen endorsement ones behavior lot people suffered because similar beliefs jesus saidthat people come him saying lord lord miraculous works had done …
jbailey world std jim bailey sampling cd audio put centris ldo waikato ac nz lawrence d oliveiro waikato university article bskendig netcom brian kendig jbailey world std jim bailey yes get internal mixing analog cd audio outputs withthe mac generated audio mac motherboard also cd audio using sound control panel clicking next microphone icon iivx internal cd doesn any cd audio icon find any such …
adam endor uucp adam shostack final solution gaza article center policy research other people commented most swill d add few comments own gaza strip tiny area land highest populationdensity world been cut off world weeks hong kong cairo both higher population densities israeli occupier decided punish whole population ofgaza some people denying them right leave thestrip seek work israel fundamenta…
pgf cacs usl phil g fraering over zealous shuttle hsc usc ken hayashida rockwell international downey california conjunction theother shuttle contractors delivered world most important andmost revolutionary space vehicle ha cannot argue fact thatit flies lands reusable watch me flies lands gets rebuilt opinion these were specifications program told us back been test program start logical follow t…
bcstec ca boeing steve ward mormon templesmserv mozart cc iup mail server thing don understand why being sacred should make thetemple rituals secret attributes being sacred case theyshould spoken common manner trampled such lords name today ceremonies temple because temple been set being sacred holy uncommon place believe ceremonies only interpreted correctly when theyare viewed right spirit whic…
elliott optilink paul elliott analog switches balanced article msf arizona michael fulbright am trying build synchronous demodulator ve hit snag application want able change gain amp amplifier via digital input most obvious way ve come up use analog adjust gain op amp only analog switch unfortunately want switch signal which goes onlyfor positive signals carrier signal which varies between wantto…
henry zoo toronto henry spencer dc x publicity any article bnr ca its seems bit scarry me such project which firsttime years promisses some hope changing current trend overpriced boosting capability lacks much publicity people involved been building hardware rather than releases high manpower project don spare people sitting around understand also been some feeling part someof project management …
rogerw world std roger williams public domain software doesn motorola something bbs yet
jhpb sarto budd lake nj us joseph h buehler immaculate c muir just quick question mary immaculately she could pure vessel does mean she without sin therefore perfect meaning sinless female human being why she held highly catholic church despite basically structure she immaculately conceived never original sin also never committed personal sin her whole life waspossible because special degree grac…
akhiani ricks enet dec akhiani recommendations removable storage media wantedin article write after having used both bernoulli most recommend bernoulli although more popular much slower prone cartridge does your friends buy friends buy mb optical bought bernoulli drive last year after comparing lots diffrent storage solutions optical drives slow very slow compared access bernoulli since needed on…
ccat sas upenn james r blankenship when two people married god only reason death penalty revenge going totry refute position try refute whole position only speaking small piece problem broad sweeping only reason etc tough nut crack death doesn help much every year fbi releases crime stats showing overwhelming amount committed repeat offenders people killed folks whohave killed who knows how many …
lcd overhead jan mdcbbs jan vandenbrande am looking those color lcd screens overhead projector control mac recommend me particular brand price talking thanks jan ug eds new address jan usc school address forwards uucp {uunet uupsi ug jan
clements vax oxford ac uksubject u government science technolgy should noted us benefitted only german science andtechnology after also british science technology thediscovery manufacture penicillin jet engines swing wing aircraft etc etc were shipped lock stick across still suffering sort thing because some themore parochial aspects us procurement policy meiko british parallel computer company e…
keithley apple craig keithley aurora gif someone scanned artist rendering aurora somewhere please reply via email thanks craig craig keithley looks could kill probably apple computer inc games without frontiers war without tears keithley apple peter gabriel third album
banschbach vms ocom okstate edusubject candida yeast bloom fact believe way thread candida yeast progressed steve dyer been exchanging words over same topic sci med nutrition when displayed his typical reserve attacked women poster being treated liscenced physician disease did exist calling physician quack reprehensible steve see some others doing here well let me tell who quacks really these phy…
hanson kronos arc nasa gov robin hanson estimating wiretap costs benefits wiretap chip cost effective robin hanson draft april summary compared average monthly phone bill sixty dollars wiretaps only worth two cents month police proposed wiretap chip must raise phone costs less than part three thousand cost effective now phones happened allow existence wiretaps detectors which could pick up conver…
ucs usl g m wondering anyone had any information acquired fortunately got rid question still mind where did come little bit info received past states transmitted sexually butalso occurs small children hands feet any information greatly appreciated grow old grow old shall wear trousers rolled eliot
perlman qso colorado eric perlman final solution palestine article ahmeda mcrcim mcgill ahmed abu abed article hm cs brown harry mamaysky article center policy research final solution gaza ghetto while israeli jews fete uprising warsaw ghetto repress violent means uprising gaza ghetto attempt starve gazans jews warsaw ghetto were fighting keep themselves their families being sent nazi gas chamber…
rdippold qualcomm ron asbestos dippold need clipper cheap security pdc dcs ed ac uk paul crowley quoting pmetzger snark shearson perry e metzger article whats difference between v modem v modem how fast fastest modems go how far voice compressed ve seen various assertions anyone bits per second figures friend forever how half friend motorola codex preliminary v fast modem which right now does kbp…
sci cuny ad conversion am working data acquisition analysis program collect data insect sensory organs another alternative use sound input port really make due non existent dynamic range probably dubious linearity monotonicity coupled well depend requirements poster data resolution without calibration curve otherwise other possibilities get digital serial output connect serialport mac collect dat…
stgprao st unocal richard ottolini life mars article seale possum den mmc eric h seale speak russian probes last heard planned air bags seriously cushion theimpact hopefully won bouncer should just hit go thud jpl san gabriel aiaa session last week showed single large airbag stitches russian design pretty firm hardware due experimenters proposed american lander bunch airbags bunch grapes were dro…
ac dal casubject powerbook quick query powerbook gurus tom spearman post alternative powerbook battery exist versions their powerbook amp hour amp hour b amp hour c anyone out how determine which these battery looked obvious exterior indication spearman who had gleaned information macuser hedidn know either anyone out know answer thanks christopher ac dal reply via email grateful don read newsgro…
adam endor uucp adam shostack symbiotics idiots article center policy research center policy research zionism holocaust first point note regarding appropriation historyof holocaust zionist propaganda zionism withoutanti semitism impossible zionism agrees basic tenetof anti semitism namely jews cannot live non jews wrong zionism acknowledges fact anti prevent jews living peace does mean jews greed…
llnl gov dakota help kidney stones article wvnvms wvnet girlfriend pain kidney stones she says because she medical insurance she cannot get them removed question any way she treat them herself least mitigate their effects any help deeply appreciated advice referral literature etc thank dave wvnvms wvnet edufirst let me offer condolences ve had kidney stones times know pain she going through first…
martin world std martin j hannigan new encryptionin article quip eecs umich dan article strnlght netcom david sternlight psionic wam umd whose parenthesized name either unfortunatecoincidence casts serious doubt his bona fides posts message inwhich seems willing take word private firm which heknows little their new encryption algorithm secure contains notrapdoors while seemingly distrusting gover…
sehari iastate babak sehari how disks copy protected mblock reed matt block article sehari iastate babak sehari wondering copy protection techniques avaliable howeffective anyone any experience area highest regards babak sehari uh oh umm number copy protection schemes some involvemodifying physical media some involve encryption schemes c ones existed over course computing havebeen successful time…
strnlght netcom david sternlight once tapped your code good any more article rubin dse beckman arthur rubin wouldn think asking people trust secret algorithm seemsunsound me maybe quite common millions macintosh users whohave idea apple patented roms many modems connected how know your business secrets aren being stolen answer because trust apple because any such attempt however sophicsticated ca…
cpt umd umich paul win lock up mil dia help please help whenever try run windows useing color mode drivers diamond stelth lock up full system reset break out driversthat windows v windows which versionof windows am useing setup megs svga touch monitor non help card seems work fine usually run windows mode probs driver card problem paul umd umich
longs lance colostate basil hamdan go hizbollah ii article utxvms cc utexas noam tractinsky paraphrasing bit every rocket hizbollah fires galilee justify israel holding security zone noami only want say agree noam pointand hope sides stop targeting civilians basil
cc lehigh olcay boz canon jet printer hi somebody tell me how much canon where buy forthe cheapest price thanks advance m o o
dasher cc bellcore patterson george r power signal surges home article vanderby mprgate mpr ca david vanderbyl kludge grissom larc nasa gov scott dorsey car unfortunately much computer junk under hood sastonishingly sensitive rfi hmmmmm possibilities police pursuit vehicle maybe bombard energy rfi right cops buying antique muscle cars chase cars otherwise police cars die too get attention large a…
rbemben timewarp prime rich bemben its still cold article cookson mbunix mitre org cookson tend keep bedroom window open during winter find frost still get cold below usually part sticks out bottom helmet maybe time get quiet rider cool conjure up image bd dean how long been sleeping your helmet rich bemben dod rbemben timewarp prime triumph bonneville x fear evil men name evil heaven protect us …
eshneken cso uiuc edward shnekendorf happy birthday israel israel happy birthday
tapscott xerox peter tapscott sale harvard graphics sale brand new harvard graphics windows list price cheapest computer shopper mail order price really slick package won bike race ican return credit dilemma your fire sale peter tapscott xerox palo alto research center internet tapscott xerox xns net tapscott parc xerox
noye midway uchicago vera shanti noyes serbian genocide work god note am original poster am just answering because ithink important article andrew cmu d andrew byler revdak netcom evil result human sinfulness rather than god certain sense yes sense god allows evil tohappen when obviously being god could had happen does certain sense mean wills happen god does evil instead uses good say however de…
cs umu se peter trident driver wanted trident driver windows mode supported drivers fo os havenot been able find windows means wide high opposed any help appreciated peter computing scienceuniversity umea sweden
pamuelle ingr phil mueller used bmw question article eng ua ravi hi am dying get answer pricing san jose california moved al moved alabama california sympathies year model description milage black looks good k manual ac cassette sun roof white same sure maintenance records oil should months mileage cars fine sure these valve engine valve bmw name only didn line jump phil mueller pamuelle ingr pam…
gchin ssf eng sun gary chin when two people married god ein article athos rutgers cua al who law wedding happen church only bride marry each other how also say christian wedding when marriage nt really discussed thebible why mus person get civil marriage also only standards those imposed upon me god society want live someone don want civil marriage don don want wedding church don want call marria…
carter photon cem msu tom carter winqvt net article ashok biochemistry cwru ashok aiyar article dave angmar llnl gov dave fuess earlier article newsgroup made reference towinqvt net version realy where tried archiewith luck probably just typo typo uploaded ftp cica indiana couple days back sure like get real toohave printer problem winqvt version uses standard windows printer drivers still pub pc…
dale access digex dale farmer building uv hawkinson jhawk panix wrote yes know sounds crazy call urge call want just don ask why anyway d like build uv flashlight cheaply flashlight means should reasonably portable could power pack necessary main question bulb where get uv bulbs need lot power etc etc m too concerned whether long wave short wave hey anyone cheap source bulbs ll take both check ou…
higgins fnalf fnal gov bill higgins beam jockey why like dc x shuttle defects bizarre dc x ken your arguments thoughtful going up against tackling henry allen sherzer doubtless chime staggering operational costs too good luck son article khayash hsc usc ken hayashida shuttle only method free world orbiting large life medical related packages ahem russians free world now least correct contend am h…
cc monash au b wuysang exit codes dos sorry wrong group article louray seas gwu michael panayiotakis hey now first sorry post dos question m kinda hurry scramble find names anyway anyone know where find exit codes dos commands alternatives try write small c program something like int int var int var system command display int var value which exit code command use instead command built move comman…
memst mark c langston negative logic high may sound like simple minded question first timei ve ever had need ve been designing some relatively simple chip circuits based thingslike know light photoresistor emit etc anyway ve got some lying around wanted some them using digital logic know having pulse everything just problem m assuming need negative yes negative logic high get thing turn direction…
apryan tcd iesubject urgent email nasa budget nasa annual budget year few years back nice need item fast emails off top your head appreciated faqs vanish here tony ryan astronomy space new international magazine available astronomy ireland p o box dublin ireland issues year sub uk pounds us surface add us airmail access visa mastercard accepted give number expiration date name address world large…
jennifer arts jennifer witt space m replying someone who asked information space camp brochure different schedules age level program want know schedule most missions days long address huntsville alabama space space rocket tranquility base huntsville al jennifer why here does mean
spenser fudd jsc nasa gov spenser aden diet crohn ibd article uabdpo dpo uab stephen holland article jge cs unc john eyles wrote friend apparently fairly minor case crohn disease she seem eat certain foods such fresh vegetables without discomfort course she wants avoid recurrence her question any nutritionists who specialize problems people crohn disease she having problems fresh vegetables guess…
paladin world std thomas g schlatter more cool bmp files article louray seas gwu michael panayiotakis begin cut here begin ntreal p f cd d d p l u n j b h kkzp uh bbzx bvdeleted lot stuff how convert bit map supposed delete everything above cut here mark andbelow lower cut here mark uudecode able unexpected end file encountered last line could please post tell m doing wrong sounds like original p…
access digex barry smith program manager kills group files any clue some times when enter win progman says need group quite annoying
smorris sumax seattleu steven morris vx remove legend v list steve morris m internet smorris sumax seattleu eduaddiction studies pgm uucp {uw beaver uunet gtenmc dataio sumax smorrisseattle university phone dept direct seattle wa
vergolin euler lbs msu david vergolini detroit tigers roar michigan trumbull should loader than ever year illitch head ernie harwell back booth tiger bang summer already scored runs two games tettleton deer think win division pitching bull gully moore wells krueger make up decent staff keepthe team into many games then henneman close out watch toronto baltimore motor city back
gord jericho uucp gord wait mos systems vancouver design center life mars here potentially dumb question prevents martian polluting martian environment earth long trip cold radiation space enough tocompletely landers could imagine few teeny could manage get theway unharmed then possibly thrive given gord wait systems vancouver design jericho jericho uunet uu even some days
stafford lobby ti ron stafford changing oil self article john foster date wednesday apr edtfrom john foster changing oil self drew kinglear cs colorado drew eckhardt article pod sour sw oz au paul o donnell yiklam unixg ubc ca yik chong lam find method much better myself too although when bolt finally comes loose wrench myhand both come crashing into face after coming which isabout minutes later …
math us govt technolgy kubo zariski harvard tal kubo greg mccolm suggested math good example inertia silver age current science math really science new math told us recently please dont flame me ive taken math since grade completed bc calc early go hell out stuff going im flaming honestly nope just living off inheritance our forefathers reading dusty old books exchanging small circle devotees
noao mark need help finding address could someone please help me am trying find address receiving station white range am interested possible like write information thanks
mvs sas tamara shaffer seizures infantile spasms article dufault lftfld enet dec md reason m posting article newsgroup gather any information disorder anyone who might recently been e being associated actually having disorder help me find out where access any medical literature associated seizures over internet tried e mail bounced back please e mail me andi give someone name who might very helpf…
cam hawk oz au master mcelwaine lonestar utsa simon e booth article uxa cso uiuc josh hopkins m sure which amazes me more fact someone go write mcelwaine fact someone post somethingwhich repeatedly says shouldn posted moot anyway had net access privileges revoked last week josh hopkins uxa cso uiuc find way make attributed got his access revoked finally say couldn done rid net mcelwaine then anyt…
euclid mrcnext cso uiuc euclid k getting aids acupuncture oswego harry matthews had electrical pulse nerve testing done while back needles were dirty drawer instrument cart were most certainly even clean matter more than likely were previous patient concerned kept mouth shut iprobably should raised hell could describe more detail above procedure ve neverheard yes pierced needles probably should e…
jwindley cheap cs utah jay windley mormon templesmserv mozart cc iup mail server thing don understand why being sacred should make temple rituals secret sacred secret explanation bit misleading profound reverence temple endowment against discussing ceremony itself public butsince public discussion often most mormons silent than cherished practice maligned certain elements ceremony which covenant …
tclock orion oac uci tim clock final solution gaza article perlman qso colorado eric perlman article center policy research gaza strip tiny area land highest populationdensity world been cut off world weeks israeli occupier decided punish whole population ofgaza some people denying them right leave thestrip seek work israel anyone who choice piece tripe without her sources does deserve believed g…
steve dunham cc utah steve lee dunham car buying story christ another dealer service scam while exactly service incident had similar experience recently when bought new truck had picked out vehicle wanted after little haggling agreed price wrote them check down payment plus taxand license told them d back evening pick up truck when returned had wait hour before finance guy could get me when final…
ted nmsu ted dunning off shelf cheap des keyseach machine corporate acceptance wiretap chip article strnlght netcom davidsternlight company worked previously received file des encryped person had sent went vaction rather than wait two weeks set up straight frontal attack key time only took two days crack file don any faith des taking face value though seems quite dissonant much else been publishe…
wayne ultra wayne hathaway designated hitter ttu david coons rules say baseball game between two teams nine players each let keep way niepornt phoenix princeton david marc nieporent any more rules don say pretty dumb argument really little mind don rule david please post new wording rule iam mightily curious much thanks wayne hathaway domain wayne ultra ultra network technologies uucp ames ultra …
tas pegasus len howard foreskin article mmatusev radford melissa n matusevich done short circumcision adult foreskin retract melissa simpler procedure called slit isreally first step usual circumcision simpler pain same circumcision after wears off aesthetic result post healing asgood see your friendly more details len howard
aws iti org allen w sherzer shuttle defects bizarre dc x article khayash hsc usc ken hayashida well say ve attacked beloved vehicle may offer constructive criticism perhaps should decide vehicles use put myself think f isa beautiful aircraft rest assured wouldn even think combat today most us want access space judge how perform see zero defects operation many area life degree calling shuttle flig…
keith stein permanet org keith stein gps gps launch scheduled june origin va astronomy club
aws iti org allen w sherzer dc x publicity any article bnr ca its seems bit scarry me such project which firsttime years promisses some hope changing current trend overpriced boosting capability lacks much publicity may change next month least hope couple requested press passes test flights publicity however problem allen lady astor sir were husband poison your coffee w churchill madam were wife …
organized lobbying kubo zariski harvard tal kubo article pdc dcs ed ac uk paul crowley perhaps these encryption only types defend digitized porn itwas posted encrypted these issues seperable maintain fact since effective encryption makes censorship impossible theyare almost same issue certainly fall into brief theeff also falls within purview aclu doesn meanthe aclu eff most effective instrument …
tas pegasus len howard quality control medicinein article does anybody know any information regarding implementaion total quality management quality control quality assurance delivery health care service appreciate any information post responses thank singla ms mba md president ac singla might contact kaiser health plan either central office oakland ca beendoing qa concurrent ur some time now sus…
aws iti org allen w sherzer soyuz shuttle article gary uucp gary coffman rough guess say years shuttle leo much saturn v did years careful define payload spacecraft structure often shuttle lifts satellites upper stages yet still consider ten saturn flights over years delivered leo roughly thesame shuttle flights over years course saturn lifted more than shuttle cost orbit same year dollars higher…
strnlght netcom david sternlight screw people crypto hard core hackers spooks holland claims tom clancy provided recipe nuclear bombs clancy himself says omitted certain crucial steps further how weknow clancy knows rather than repeating read been told domain david sternlight great care been taken ensure accuracy our information errors omissions excepted
klein mathematik uni bielefeld de john r klein happens completely flatten your pb battery article swiers chaos aqeng cdc aaron swiers schuyler netcom gabriel m schuyler otago ac nz nigel running powerbook battery completely flat any detrimental side effects other than pb going ask only two things think although nicad batteries should completely discharged once month batteries shouldn ever complet…
thierry uucp thierry lach who henry spencer anyway cam hawk oz au master leland stanford aaron having tracked sci space quite while some questions mysterious figure called henry spencer anything going space community seems know questions somewhat cheek sci space hobby job ever eat sleep does u toronto zoology department conduct space research just use account just curious aaron well henry spencer…
tron fafnir la locus michael trofimoff request gyro souvlaki anyone out net land happen anauthentic sure fire way making great sauce thatis used adorn gyro souvlaki thanks e mail tron locus veni
strnlght netcom david sternlight political point attack clipper article tuinstra signal ece clarkson soe these figures estimate number clipper tap requests expecting publish figure compare per capita amount tapping now known suspected attorney general publishes number court ordered taps each year isn enough around thousand average non crook non spy fact considering any reasonable guess number tim…
jacob ssl berkeley memory me frequent question checked faqs couldn really find anything iisi standard meg memory want need add additional memory m budget really don need more than meg max isthe best performance wise most economical wayto someone told me should only same amount memory meg meg etc just wanted buy just use rest already been very helpful thanks respond via e mail isn worth bandwidth …
akins cbnewsd cb att kay akins seizure information hotline epilepsy foundationof america able questions send information references types medication etc also give pediatric your area also ask number your local foundation who put touch witha parent support group social workers good luck
hm cs brown harry mamaysky final solution palestine article ahmeda mcrcim mcgill ahmed abu abed article hm cs brown harry mamaysky article center policy research final solution gaza ghetto while israeli jews fete uprising warsaw ghetto repress violent means uprising gaza ghetto attempt starve gazans jews warsaw ghetto were fighting keep themselves their families being sent nazi gas chambers group…
dietz cs rochester paul dietz life mars article eng sun john some new information been discovered recently microscopic fossils been found very old rocks theory life old must been destroyed during periodic intense meteorite bombardments were feature early solar system under theory life originated earth multiple times between multiple meteorite bombardments therefore conditions creation life cannot…
gardner convex steve gardner clipper make good cover other encryption method article strnlght netcom david sternlight article kadie eff org carl m kadie don just think replacements clipper also think frontends only makes sense government prohibits alternative non escrowedencryption schemes otherwise why just use front end withoutclipper because everyone expects making alternative methods encrypti…
aidler sol uvic ca e alan idler mormon templesmserv mozart cc iup mail server bcstec ca boeing steve ward dan kuhub cc ukans dan question mormon temple rituals deleted brevity just thought interject believe dan when saythat don mean offend us lds temple goers very sacred much anyone who goes never divulge them how much trust someonewho telling thing don understand why being sacred should make the…
ucsd hi am trying compile chart windows dos local bus video card oneof local bus video cards below please email me your obtainable ftp wustl pub msdos uploads scores please give me winmark score post chart enough response received tseng et based local bus card ati ultra pro celsius based vlb cards exist based video
hyperion steven grimm opinions allergy hay fever shots had allergy shots four years starting sophomore before used get bloody noses asthma attacks eyes itchy couldn get sleep after months most those symptoms were gone haven come back getting shots due more laziness than planning college allergies got little worse after still nowhere near asbad used yes shots work
bme ri ccf org chandra trying find reliable power center am trying find out reliable power center basicallya surge protector sits below monitor individual each outlet some people opinion none them work well ones could locate catalogue were lite command console proxima power director kensington masterpiece plus anyone used these could please send me your these thanks
strnlght netcom david sternlight des code shipped canada article rj ri cadre someone canada asked me send him some public domain des fileencryption code legal me send believe illegal send any cryptographic code out export license others correct me inaccurate dunno d get particular code only way tofind out apply license note need distinguish between legal send canada ifyou such license legal send …
tclock orion oac uci tim clock go hizbollah ii article lance colostate article utxvms cc utexas noam tractinsky paraphrasing bit every rocket hizbollah fires galilee justify israel holding security zone noami only want say agree noam pointand hope sides stop targeting civilians basil absolutely m sure civilians both sides fighters military guerilla whatever just take elsewhere find area somewhere…
eugene bigelow ebay sun geno doctrine original sin nothing unclean shall enter heaven rev therefore babies born such state should die cuf god put hell which exactly doctrine st st thomas coures having only original sins thier souls suffer punishment loss vision god does change undeniable fact theycannot possibly come original sin nor eternal life st augustine said heretics taught which why said l…
harvard alexis perry article averba vaxc stevens tech doctors said could die medication caused serious ekg often comes back few another question low blood potassium level very bad mydoctor seems concerned she tends worry too much general alexis perry less want more husc harvard make me just yet eliot house box promise lie ll repent before die work lost your mind ren sting nobody really admits sha…
strnlght netcom david sternlight wiretapping reality messages here seem reflect view government islistening everything hide clipper messagessomehow non escrowed crypto goes away little perspective might order number court ordered wire taps pretty low law enforcement topresent pretty good evidence get even limited number thus overwhelming majority conversations neither tapped government happen pre…
world std eugene e rosen centris tms recently purchased centris am having difficulty computer recognize hard disk drive external using both thedisk tms jasmine software neither onewill show drive drive only device connected port cant find manual tms pro seem toremember terminated something else doing does allow recognize drive thanks advance information eugene e rosen genie riverside road compuse…
pitt mr someone modem question art
opel john kennedy us sold opels opel owners gibbonsa fraser sfu ca darren gibbons m looking information opel cars now ask which model well sad truth m entirely sure two seater roll over headlights hard top really sporty looking myfriend sitting his yard really nice condition body wise transmission seized up him hasn runfor while does anyone any info these cars enginecompartment looks really tight…
uxa cso uiuc michael d walker question virgin mary two follow up mark last posting far current investigations church recently declared crying statue corresponding messages mary akita japan approved found out month ago again proof department start appearances mary fatima among other things were pictures taken miracle sun appeared some major american newspaper new york times believe well most major…
zen holonet net dick wilmot looking planet uxa cso uiuc josh hopkins drake tim spock larson where get maps mars venus other still use old national geographic maps apollo viking eras other people ask us geological survey maps everything unfortunately their address office middle left us coast road park ca josh hopkins uxa cso uiuc find way make attributed hannibal dick wilmot editor independent rai…
adam endor uucp adam shostack sea sea said rivers article ahmeda mcrcim mcgill ahmed abu abed am sick tired driving jews into sea islamic movements plo simply part their plan ok ll admit find quote meager did find little gem when arabs set off their volcano only arabs part world our people continue fuel torch revolution rivers blood until whole occupied homeland liberated yasser arafat ap ahmed r…
mcimail collective near miss chance answered request neo asteroids last two send them me directly mistake deleted instead space request messages thanks sorry harry g technology news mcimail
strnlght netcom david sternlight fear uncertainty article steve b access digex suspect decisive element political battle fear uncertainty doubt factor people who end users cripple chip hear only vaguely government says solid other people thefield say swiss cheese balance doubt could shift against any attempt limit other forms encryption could then presentedas government covering its own butt prot…
tombaker bu thomas baker soyuz shuttle article david anderman fidonet org most revealing comparison between shuttle soyuz cost allother comparisons apples oranges maximus like statement though own reasons cost comparisons lot whether two options similar then becomes consider their differences soyuz launch thelong exposure facility course shuttle take television relay leo year end almost certainly…
strnlght netcom david sternlight seen lobby article lance colostate nathaniel sammons think most us afford stamp envelope thecost printing out letter some kind soul out write letter upload net everyone could capture print out snail mail itout their local congressional critter btw m working far more effective than mass mailing standard letter represent pressure group set individual letters perhaps…
kadie cs uiuc carl m kadie political point attack clipper netcom david sternlight attorney general publishes number court ordered taps each year believe mistaken don believe ag publishes thenumber state wiretaps carl carl kadie represent any organization just me kadie cs uiuc
jaguar csc wsu edusubject educational pricingin article hayes ug cs dal ca kevin b hayes find retail within price keyboard very wary retail outlets selling cheap educational prices went retailer actually mail order cda computers because its pricewas better thant campus computer store found out why later when itried get repair done apple registered repair center cpu serial number had been removed …
eniac seas upenn steven m accelerator se too am interested peoples experience accelerators these accelerator best route improve performace se consider upgrading se motherboard obviously buying new mac ideal alas only enough money accelerator e mail reply preferred thanks steve materials science penn
uxa cso uiuc michael d walker portland saturn wwc austin c archer am interested views non event may seriously how christian discriminate between messages god which taken seriously those which spurious useful which help us avoid embracing messages which their non fulfillment proven false thus causing name christ placed disrepute problem believe careful understanding scripture help us here seems me…
cs sandia gov martin e lewitt altitude adjustmentin article vida mdavcr mda ca vida morkunas live sea level am called upon travel high altitude citiesquite frequently business cities question altitude them especially very polluted often feel faint first two three days feel lightheaded andmy heart seems pound lot more than sea level also verydry these cities tend drink lot water keepaway dehydrati…
mbuntan staff tc umn where get cheapest price hi does anyone know where get cheapest price forthe teleport gold fax modem global village any answer highly appreciated thanks advance regards thian
csd uwm randall ding adcom ir sensor repeater spec article col hp john rasper does anyone know details interface wire din their remote sensor wire ir repeater adcom gtp adcom part numbers xr ira cursory physical examination pre amp connector indicatesthat connector pin din may provide viewed connector front pin v ma pin v ma pin signal ground pin demodulated signal v pp polarity ma drive pin sign…
shaig think shai guday israeli pressin article benali alcor concordia ca ilyess b bdira course never read arab media don though when israel did make point listeningto news well monte carlo radio united states generally read nyt occasionally mainstream read arab israeli jer post network more than enough western american french british reports say give israel arabs bias scale course switch polariti…
tombaker bu thomas baker another sf irritation relieved doctor who vindicated article schumach convex richard schumacher reverse polarity crap always bugged hell out me too until found actual live real life example working quotefrom aviation week space technology july page colonel charles f speaking problem fuel bubble formation titan engines said engineers nasa jet propulsion laboratory had run …
hm cs brown harry mamaysky happy birthday israel article eshneken cso uiuc edward shnekendorf israel happy birthday may your neighbors know peace even before see
fix longer moves horizontal direction when icalled nearest authorized apple service person told replacing cost me over ouch anyone recommend less expensive way fix problem problem when take ball out socket light into hole make cursor move horizontally moving thewheel finger works fine way won work turn off thelight any suggestions comments ben roy just poor college student internet
pat fegmania wustl pat niemeyer radar detector detectors any brands quieter than others yes some radar detectors less detectable radar bel just looked manual yesterday does indeed claim rdd pat
cui maccs mcmaster ca jun cui how hold control window object m using bc objectwindows version trying get some data processed window object however when calling program invokes window object gives up control window object keeps executing next statement like calling program after invoking window object wait until window object closed program may look like class mywindow public void could calling pr…
pgf cacs usl phil g fraering who henry spencer anyway someone named hansk asked pictures well archive portraits format atftp uu net henry spencer picture somewhere alongwith several thousand others don remember path though should easy find remember though seems use both internet phil fraering number good faith convert pgf cacs usl tortured demons anon mahen missionary
henry zoo toronto henry spencer vandenberg launches article mri paul carroll know phone numbers etc get kennedy information any equivalent way finding launches vandenberg bear mind lot vandenberg launch traffic military andat least semi secret aren interested beforehand resembles high speed collision henry spencer u toronto zoologybetween sunos dick dunn henry zoo toronto utzoo henry
sammons mailer acns fsu david sammons monitor turning off its article gcohen mailer acns fsu gregory cohen wrote article staudt physik uni kl de willi staudt ag linder staudt physik uni kl de willi staudt ag linder monitor turning off its own date tue apr gmt leland stanford k c ku strange problem apple monitor which hopefully someone shed some light using computer minutes then screen go blank so…
aaronc athena mit aaron bryce cardenas arrogance christiansnews cbnewsk att arrogance arrogance result religion resultof people knowing firmly believing idea desire rightness assume god decided judge much his own allow him who kind merciful judge ll probably better off than others judged us judged ourselves cor judged ourselves come under judgment when judged lord being sothat condemned world cor…
hovig uxa cso uiuc hovig heghinian seventh century d armenian math rize ece orst cetin kaya koc problem father told me following story during famous wars between armenians persians prince zaurak kamsarakan performed extraordinary heroic deeds three times single month attacked persian troops first time struck down half persian army second time pursuing persians slaughtered fourth soldiers third ti…
netcom edward j overlapped window without title article manu oas olivetti manu das overlapped window say v which few child windows b c etc window shows up children fine now create another child ws thickframe style placed top more siblings style ws thickframe used resize how make sure child always top siblings used without success happening while am resizing shows up soon let go goes siblings wind…
eugene bigelow ebay sun geno christianity repeated lives nothing christianity precludes idea repeated lives earth paragraph new testament which opinion clearly makesa positive inference reincarnation don remember which off ofthe top head basically goes like jesus talking theapostles ask him why pharisees say before messiah come elijah must first come jesus replies elijah come did recognize him th…
henry zoo toronto henry spencer who henry spencer anyway article hansk aie nl hans kinwel god dare posting posed these very questions mr spencer some time ago email unfortunately never received any response apologies your mail probably pile arrived just beforei got sick month ago reply appear eventually now really like see interview mr spencer amagazine photograph even better tv program want both…
gerrit laosinh stgt sub org gerrit heitsch article internet surfer does any know timing pin compatible able operate mhz system mhz without problems see made mos csg take its seems bug cts rts handshaking need suitable pin replacement put serial card possibly buffered version perhaps know fixed version different work around bug easiest tie cts gnd anduse dsr dcd cts should easy fix software dsr bi…
warren nysernet org warren burstein exact million muslims were exterminated armenians ac sera zuma uucp serdar argic pl linden positive eng sun peter van der linden pl did turks kill armenians ac did jews kill germans ac even make armenians laugh ac appropriate analogy jewish holocaust might systematic extermination entire muslim population ac independent republic armenia which consisted ac least…
need longer maystonr grace cri nz richard mayston article hfeldman infoserv howard mitchell feldman lhighley gozer idbsu larry paul highley wrote utility out let me use filenames longer than standard format yep called
ucsd how cizeta doing article crh regent e technik tu muenchen dbp de christian huebner remember reading track competition some car magazine diablo result aboutthe same expected cizeta only slowest ofthe three also dropped out halfway during test laps because smoking brakes sportscar showed ridiculous performance hm find hard believe weights same asthe red head hell lot more horse power perhaps p…
citr uq oz au rob geraghty good grief candida albicans dyer spdcc steve dyer snort ah go sinuses again oh wow classic textbook hey laughed einstein too yeah ll bet tomorrow world listen uncontrolled studies like worthless m sure sound like typical hysteric hypochondriac whoresponds miracle cures yeah makes sense me course should taken seriously snort yeah sounds reasonable me oh really tests immu…
lreiter jade tufts lowell b reiter hp laserjet iii printing non appletalk does print non appletalk printer using dmm laserwriter stuff m using serial does vetried saving then tried sending says laserwriter driver then some appletalk specified m using cable should use null modem adapter help lowell lowell reiter need vacation now tufts university internet account lreiter jade tufts
gerrit laosinh stgt sub org gerrit heitsch good ic ttl signals article frank holden m looking ic convert voltage levels ttl voltage levels something relatively inexpensive nice too anyone suggestion thanks well looks digi key sells chip number does want selling sure needs two way converter wants ttl suggest its very cheap dm ingermany chip needs only ttl btw compatibles seem expensive usa paid dm…
usc ingemar dead mouse mouse died determined isthe senses click stuck tragedy prompts following questions easy find could solder into place old switch old mice max mac used some adapter
adams bellini berkeley adam l schwartz final solution palestine article hm cs brown harry mamaysky article ahmeda mcrcim mcgill ahmed abu abed driving jews into sea am sick tired driving jews into sea sentance attributed islamic movements plo simply proven part their plan proven maybe certainly verified beyond reasonable doubt thisstatement statements like matter public record before six day war …
narlochn kirk msoe edusubject general questions software hardware just been introduced macintosh systems few questions e mail prefered just system want hard details their ads magazines anyone used microsoft office descriptions each microsoft before actual name word b excel c power point d mail major differences between mac wordperfect word thanks lot
grohol novavax uucp john grohol cbnewsg cb att robert k nichols truetype font files least larger than their type equivalents using disk compressor though aware truetype fonts compress whereas type fonts encrypted isn entirely true true truetype fonts than their atm counterparts atm fonts get running stacker report generator get file type compression ratio ttf truetype pfb atm atm metric although …
panix robert mah electronic parts nyc fritzm panix fritz mueller just moved nyc wondered any electronics who could point me places nyc sell components switches pots transformers caps try cables chips let me dig out here cables chips fulton street near south street wall street phone however when ordering very exact good chance ll screw up otherwise pretty good deliver too cheers rob robert mah voi…
ado bbn buz owen performa internal modem hear performa really lciii internal modem modem part obtained installed lciii nice itwere actually powerbook internal modem might too much hopefor
nataraja rtsg mot kumaravel natarajan water trunk probe jlong tamu james long article tszeto sneezy ts stratus tommy szeto water gradually builds up trunk friend ford probe every once while remove spare scoop out water under plywood carpet cover trunk guess usually happens after good thunder storm few qs common problem where drain holes located hatch noticed probe also when recently cleaning out …
colby bu bio bu chris colby life earth elsewhere article jdnicoll prism ccs uwo ca james davis nicoll article msu tom evidence trend towards diversity over time see going right now event isn clear me diversity yearsago necessarily greater than million years ago well several bursts species diversity think explosions resulted vast increasein animal diversity likewise after two punch extinctions num…
fritzm panix fritz mueller electronic parts nyc hey just moved nyc wondered any electronics who could point me places nyc sell components switches pots transformers caps transistors etc radio shack doesn count almost their prices outrageous particular interest audio components amplifier ic output transformers tubes tube sockets pan pots etc checked out lot street canal street far withno luck am m…
alung megatest aaron lung waxes article magnus acs ohio state bret d spring upon us time start waxing again wondering anyonehad any suggestions waxes know wax often recommended net wondering colored waxes cover upsome minor scratches colored waxes give overall good quality shine good paint clear coat liquid glass clear polish which dries clear thus good paint clear coat please post both good bad …
po cwru ashok aiyar beta testers required winsock version windows previous article peter psychnet psychol utas au peter r tattam says contact me details peter psychnet psychol utas posted behalf peter tattam north beta test version wintrumpet winsock pleasecontact me peter details ashok ashok aiyar department biochemistry cwru po cwru internet access telnet ftp cleveland contact info wariat org t…
ldo waikato ac nz lawrence d oliveiro waikato university interesting adb behaviour article said know plugging unplugging adb devices power supported hit problems multiple devices clashing addresses ve had couple e mail responses people who seem believe thatthis sort thing only unsupported downright dangerous heard such warnings anybody apple just sure iasked couple our technicians whom been servi…
prb access digex net pat interesting dc x cost assuming could get built them course probably sport cruise missile racks sidewinder missile tubes bomb points extra drop tanks full ecm suite terrain following radar might fly technology demonstrator doesnot require actual flight pat
jim jagubox gsfc nasa gov jim jagielski quadra scsi problems jim jagubox gsfc nasa gov jim jagielski heck true aps info since get haven been any help actually transoft now meant jim jagielski gonna stiff me say jim jagubox gsfc nasa gov hey lama how something nasa gsfc code know effort greenbelt md
lyle seaman transarc comsubject overreacting once tapped your code good any more jhan debra dgbt doc ca jerry han somebody asked me wrong overreacting cases such probably me meant only nobody overreacted yet seemed me suggesting people currently overreacting vehemently disagree see lot talk much action see now misunderstood jerry position reason very simple how many people want die riot new civil…
prb access digex net pat why like dc x shuttle defects bizarre dc x article henry zoo toronto henry spencer however agree richard planning short missions may worth trouble providing anything more than urine disposal rig few don know c c which regularly usedfor medium haul personnel transport army only garden hose aft female long trips box cars pat
cheong solomon technet sg scstech admin please refresh internet access sometime ago some discussions gaining compuserve access thruthe internet seem misplace those articles someone pleaserefresh me where which site telnet gain access hopefully download files well thanks arthur limemail arthur mailhost scs sg
pete demon co uk pete phillips particle just completing project performance data particle size output which going useto contract next week although output data easy us present seems belittle concensus optimum diameter droplets inhalation therapy eg some say droplets must smaller than microns say too small effective anyone up topic who could summarise current status cheers pete pete phillips deput…
calkin gatech neil calkin political point attack clipper article kadie cs uiuc carl m kadie strnlght netcom david sternlight attorney general publishes number court ordered taps each year believe mistaken don believe ag publishes number state wiretaps carl carl kadie represent any organization just me kadie cs uiuc hmmm now could keys kept escrow groups keeping key being government then states pe…
mmiller garnet msen marvin miller lc iii nubus capable forgive me been asked before here goes friend recently purchased lc iii wants know issuch demon called nubus adapter his pds slot compusa supercenter says don carry them does mean lc iii incapable carrying nubus board much marvin mmiller garnet msen more deal hearing editor chief co publisher people more understand deaf terrorism year marvin …
stevens madvlsi columbia andy stevens decoupling caps article ravin eecg toronto like know any had any experience having board decoupling capacitors inside cmos chip power lines say lot space left im pad limited design any data effect oxide breakdown any info pointers appreciated dec did their new alpha chip m sure could call them upand ask them how did haha actually some details their article ie…
dan dyndata uucp dan honda stuck advice please accord driver side put backwards jammed according thedealer only way get out spend several seat second time heard wonder whether easier way get back out anyone else ever dealt problem your advice appreciated please email summarize interest dan dyndata dan uunet fluke dyndata dan fax st sw dynamic data electronics edmonds wa usa astro cocaine
gtonwu uz nthu tw tony g wu hate make decision hi well really hate make decision recently choose whether stacker dos double space poor hd am using hope choose live windows any help appreciated forever michael jordan tony g wu gtonwu uz nthu tw cae rheology lab nthu tony che nthu tw
freenet carleton ca steve birnbaum rejoinder questions israelisin previous article cpr igc apc org center policy research says today finally israel wants peace why declare whatit considers its legitimate secure borders which might abase negotiations having above facts mind onecannot blame arab countries fear israeli expansionism anumber wars proved oh yeah israel really ready expand its borders h…
pmetzger snark shearson perry e metzger clipper considered harmfulbrad optilink brad yearwood clipper comes cellular phones along legal proscriptions other cipher systems these phones new potentially crime created criminals who very badly want inscrutable tactical communications terrorists drug dealers who proponents key escrow cite threats highly motivated steal cipher phone legitimate user andt…
leo cae wisc leo lim fast dos vga windows video card info needed ok isa w diamond stealth vram really satisfied w its performance windows now more more games needs higher frame rates dos vga especially new strike commander stealth vram only give me fps use winmark million think right now m considering replace w new card which perform approx same w current vram windows perform dos vga preferably a…
peterco eff org peter cohen asante en sc pb adaptor won work duo bill panix wrote guess changes opinion them thought warn any prospective customers en sc pb fwiw work focus enhancements lot people sell sc sc our scsi ethernet interface disgruntled en also now need know anyone been successful comparable product dayna focus really don want use up nubus slot sigh wish had better news focus sc duos m…
cit cornell bob cica mirror try wuarchive wustl mirrors directory
shafer rigel dfrf nasa gov mary shafer who henry spencer anyway sat may gmt hansk aie nl hans kinwel said hans somebody replied whether space shuttle connected usenet course main flow information up hans unless henry spencer aboard which case flow information down gene miya says henry never go shuttle bay isn big enough his chocolate chip cookies when henry here dryden looking pretty f even thoug…
kolstad cae wisc joel kolstad how disks copy protected article sehari iastate babak sehari written program want market like certain degreeof protection since main custmers individuals cooperations know laser hole burning method hardware key method however software going cost only afford also low price afford people make too many copy mysoftware well guess say upto illigal copying ok me however wa…
thomas kephart interesting adb behaviour article daniel cohen yalevm ycc yale ve noticed interesting phenomenon centris keyboard mouse plug them again without turning mouse suddenly switches half its normal movement speed check mouse control panel change its setting still full speed way like restarting themachine restores normal mouse speed way happens both newer style mouse came withthe centris …
banschbach vms ocom okstate edusubject diet crohn ibd article jge cs unc john eyles friend apparently fairly minor case crohn disease she seem eat certain foods such fresh vegetables without discomfort course she wants avoid recurrence her question any nutritionists who specialize problems people crohn disease saw suggestion lipoxygnase inhibitors like tea turmeric thanks advance john your friend…
news leland stanford mr news hate make decision article gtonwu uz nthu tw tony g wu hi well really hate make decision recently choose whether stacker dos double space poor hd am using hope choose live windows any help appreciated forever michael jordan tony g wu gtonwu uz nthu tw cae rheology lab nthu tony che nthu tw stacker achieves better compression ratio than yet thelatter comes virus detect…
prb access digex net pat shuttle everything correct highly toxin discovered during proved effect without human toxicity showed immediate dramatic results previously were fatal although expensive culture within years price had fallen least two orders magnitude within years much more expensive penicillin also usable amazingly infections drug passing fda approval results toxic shock rapidly fatal di…
montagar david l cathey secret source announcementin article grady netcom maybe should start newsgroup distribution encrypted posts intended members affinity groups shared private key example coming up cypherpunks meeting private key corresponding particular meeting could passed out moderator minutes followup comments other participants could posted alt encrypted group use people who attended com…
jartsu hut fi jartsu best syquest iivi iivx could someone tell me how make find get best iivx internal syquest drive available make original rom scratch every suggestion welcome jartsu
prb access digex net pat dc x dc make landing teh during show years superbowl abc more reporters then atany news event pat
prb access digex net pat dc x better make up pete conrad martian suit him get ou throw refs
krishnas vax oxford ac uksubject help me inject best way self injection use right size choose correct spot usually given use thin needle guage select spot onthe upper outer thigh major nerves blood vessels clean area antiseptic before injection after makesure inject deeply different kind pain felt when enters muscle contrasted prick when skin ps try go doctor self treatment self injection shouldb…
parr acs ucalgary ca charles parr saturn puzzled its pricingin article jnielsen magnus acs ohio state john f nielsen article jimf centerline jim frost jnielsen magnus acs ohio state john f nielsen because want get lowest price possible called capitalism news capitalism practice same difference lower your costs increase your profits personally m bothered saturn pricing scheme idon want pay much se…
lefty apple lefty freely distributable public key cryptography c code where article grady netcom wrote victor iseli victori xetron wrote numerical recipes c fortran pascal nice section encryption decryption based des algorithm also source code provided think some versions book distributed source code disk source code also ordered publisher victor iseli victori xetron yes benchmarked des implement…
rkim eecg toronto ryan kim new break pads exhausts after km mi maxima hi maybe someone help me here am looking buy nissan maxima gxe cdn right now car km miles typical mileage cars seem km mi seller just informed me when brought car told front break pads exhausts had meet legal standards said replace components car me being ignorant technical stuff cars don knowwhat could mean km time typical rep…
lynx dac northeastern mark dayton booked hotel red roof inn last week cincinnati blue ash whichis northern tip metro cincy area chose hotels near dayton were booked solid hotel only costing night rooms left night reserved cincinnati probably more night than dayton intend hit entertainment dusk anyone other suggestions please let me know ofother hot spots thanks mark
nmsu stephen horan white sands dc xit interesting note past few days poor old new mexico capable hosting launch business many reasons here see reason why should political publicity referred other day had its intended effect state new establish start necessary government infrastructure back space port commanding general wsmr full support use facilities wsmr location also some form necessary infras…
freenet carleton ca steve birnbaum rejoinder questions israelisin previous article cpr igc apc org center policy research says your answer question concerning rights told namely hundreds thousandsof non jews who left some reason other area control during war were prevented sole reason were jews jews who example europe avoid clashes were allowed toreturn how justify such discrimination true mere f…
tau ac il barash isaac spigot lc friend mine problems running spigot lc lc iii his configuration spigot lc lc iii system video spigot extension appriciate get any postitive negative experience thanks amir
skipper ersys edmonton ab ca mark bevan need find out number phone ecs umass greetings situation phone jack mounted wall don know number line don want call up operator place trace question certain device out use find out number line thanks any response al dial sound tell number skipper ersys edmonton ab ca mark bevan lost arc edmonton alberta canada
dialix oz au john oliver need help recording key confusing summary keywords am researcher applied linguistics perth western australia desperately need help need record results wordprocessing sessions windows sit down replay theresults research subjects wordprocessing naturally windows apps windows cannot pause resume e cando ctrl break get out useless researcher able pause wordprocessing session …
kkeach pomona claremont edusubject three homer games padres notes those out wondering who holds record games ina career answer johnny mize his career cards yanks hit three times am almost sure incase anyone wondering record two homer games held mize record may last much longer because least three games three maybe know had least two last year rookie don any college me check though please let me k…
wpi wpi christopher james bruno everyone m new newsgroup please excuse me dumb question want build crossover stereo needa coil inductance mh actually need wonderingif anyone knew where could buy these how make these ve places find sells them answers mail me thanks advance chris
web berkeley james wang rom accelerated video article especkma reed erik speckman macuser article new centris quadra machines mentionedthat had rom accelerated video don recall seeing dale adams post course dale post just words macuser used rom accelerated video just means some quickdraw been rewritten inside rom take advantage modes commands fills should slightly new instructions fetch bytes tim…
hew guvax acc georgetown edusubject monitor shut down hi defect hi res monitors bring dealer replace flyback free think just heard problem work today fixing them free o r r
news news claremont news system dead mouse
michael robert video iici need able run nec iici done right video card card michael
netnews jhuapl nathan moore bernoulli drives disks nilayp violet berkeley nilay patel am looking bernoulli removable tapes drive don laugh am serious any mb tapes lying around like get rid please mail me nilay patelnilayp violet berkeley eduyou mean disks don tapes forgot say whether youwere looking old newer sorry just use them work don think appreciate nathan c johns hopkins university applied …
dave imax imax dave martindale question outlet wiring jeh cmkrnl hmmm how those orange isolated ground outlets often used incomputer rooms wired require two separate grounds ground goes ground outlet other ground wire connected outlet tabs thus grounds box faceplate screw any box faceplate ground goes normal distribution panel ground outlet ground pin wire generally connected distribution panel w…
pmetzger snark shearson perry e metzger celp gtoal graham toal absolutely just meant secure dedicated crypto device hasever been given approval guerrilla underground devices should wellpossible today high speed modems think many approved either mind just overpriced couriers someone tell me hardware compression needed rundigital speech down k think ve heard letssay bit samples raw data correspondi…
{00000}
scotts ftcollinsco ncr scott sherman computer engr vs computer sciencein article mike macadam am freshman college decide whether major computer engineering computer science any advice suggestions appreciated thanks mikea professor mine once said difference between computer engineer anda computer scientist meaning engineer makes more thanthe cs seriously though main difference most cs people write…
gu uwa au mark need find out number phone here australia dial get number read back live country include area code nearest capital wa mark email tartarus uwa au
koberg spot colorado allen koberg satanic toungesin article marka ssd csd harris mark ashley article mmh dcs qmw ac uk matthew huntbach seen claims don know cases people making prolonged speeches inreal languages don know observations tongues practice nothing simple test take several people who speakonly language e g chinese russian german english then let gifted start speaking toungues audience …
vax clarku edusubject bruins klingon connection wondering any star trek tng fans newsgroup knew apossible relationship between bruins players douris moog names worf son moog suppose coincidence just curious bart
more cool bmp files aengus article paladin world std thomas says article louray seas gwu begin cut here begin ntreal p f cd d p l u n j b h kkzp uh bbzx bvdeleted lot stuff how convert bit map supposed delete everything above cut here mark andbelow lower cut here mark uudecode able unexpected end file encountered last line could please post tell m doing wrong sounds like original poster bitmap uu…
mark woodruff bigger window anyone know bigger raster fonts m using mag monitor witha diamond mode prefer larger windows heading practically everything m already using character sets idea difference between
williams greg going blank again soundblaster drivers win hi could someone please tell me drivers windows forthe new soundblaster drivers sufficient appreciate any info thanks greg cs williams
center policy research rejoinder questions israelisfrom center policy research rejoinder questions shaig think comsubject ten questions israelisdear shai your answers questions unsatisfactory answer first question concerning nonexistence ofisraeli nationality your answer conflicts information other quarters according which twodistinct categories classifying israelis citizenship nationality le um …
marantz corp sun kelly chang mac ii scsi pmmu socket question posting friend who does usenet access please contact him me directly thank mac ii supposed socket pmmu chip couldanyone let me know where socket motherboard pmmu chip mhz surplus store like install mac ii circa cannot see socket myself when tried toinstall could anyone send me pinouts mac ii scsi db interface thank contact david chan a…
po cwru douglas fowler giving spiritual gifts just thought d share nice experience before exam today walking down streets our campus beggar came up any spare change might had dollar gave her wanting give away money strangers generally givea dollar buy little food mcdonalds something some spiritual gifts called them rather than gifts money talked how great felt god had made such pretty day give pe…
koontzd phobos lrmsc loral david koontz key escrow enough denning guvax acc georgetown revised april chips programmed mykotronx inc which calls them myk silicon supplied vlsi technology inc clipper chips programmed inside scif secure compartmentedinformation facility which essentially vault scif containsa laptop computer equipment program chips chipsare programmed during single session scif locat…
duncans princeton duncan smith question localtalk ms dos systemis anyone out running ms dos system localtalk board am network hooked up daystar digital mc board running ps model m using file server network access works fine under dos thewindow os dos box when try load before windows thatevery application run could get access machine crashes hard assoon start up application course things look pret…
daniels math ufl tv big dealer variants nt text cont wish echo d andrew kille wrote know published english d type recension acts course bezae quite gospels well only d type texts share bezae strange readings way d stands codex elsewhere frank d
jeffh ludwig cc uoregon jeff hite monitor shut down hi article hew guvax acc georgetown defect hi res monitors bring dealer replace flyback free think just heard problem work today fixing them free o r rthe service notice hi res monitors expired after date apple reimburse service providers fix replacement hi voltage capacitor folks been putting up without getting your service provider missed out …
fox graphics cs nyu david fox space marketing new york times sunday may week reviewsection report group called space marketing atlanta georgia who planning put up mile widereflective earth orbiting satelite which appear bright moon carry some sort advertising editorial times others upset am feel anyone involved such project goodidea perhaps could made illegal various world others agree david rele…
narlochn kirk msoe edusubject more general questions two questions required create macintosh pc network including laser printers line printers etc bare minimum create network forthe primary purpose networking laser printer approx mac
squish endor uucp shishin yamada atari processorsin article does anyone know processor atari used m looking pin outs atari schematics does anyone haveany idea where could find any related information very important also rom chips were used fo rthe games still available were please email me any responces very important thanks million btw anyone who works worked atari could really use your help inf…
fishman panix harvey fishman electronic parts nyc also couple three places west between fifth harvey harvey fishman fishman panix don get smart except asking stupid questions
ran doc ic ac uk robert nicholls vb dde couple weeks ago posted question vb using dde answers received atthat me get prototype project working however process come up new problems seems limit characters dde isthis inherent dde systems just peculiar vb easy query access database vb using sql command provided above limitation overcome using how meant update database dde sql update command does seem…
salaris niblick ecn purdue rrrrrrrrrrrrrrrabbits satan kicked out heaven biblical article easteee bitnet hello question satan taught long time ago satan really angel god kicked out heaven because challenged god authority problem cannot find bible bible where did originate satan god highest ranking angels like raphael michael gabriel fact his name did authority got kicked out heaven lot satan lost…
pmetzger snark shearson perry e metzger screw people crypto hard core hackers spooks intercon amanda walker need alternative nsa bugged telephones talking inexpensive telephones here including hand sized need strong crypto real privacy start company build them still mostly capitalist economy qualcomm had spare cycles dsps their new cdma phones wanted put strong crypto into them since theyhad capa…
ring poseidon sue camden am fortunate enough tickets orioles red sox game baltimore saturday july haven been new park wondering anyone out give me pointers good tips anything helpful place enjoy every moment instance time gates open see orioles take bp when red sox take bp anything tell me appreciated thank advance please respond e mail address know still three half months away m sue
feldman urbana mcd mot mike feldman ok set lbs top centris article uxa cso uiuc david l berk recently purchased centris mirror technologies inch mono monitor m wondering ok set monitor top cpu monitor weighs lbs ve called apple person spoke sure going find out call me back couple days over week ago anybody knows please respond via email don always time read group thanks david berk d berk uiuc tha…
sam ms uky mike mills video cards bnc connectors hello just recently bought nec order get highest possible qualityand refresh rates d like know any accelerator cards connectors opposed usual d sub connector thanks any information mike mills e mail sam ms uky {rutgers uunet sam uk math sciences dept mike uky work home
grady netcom transparent cyphertext cmuvm bitnet wrote light recent events may soon become very good idea include ability produce transparent least non obvious cyphertext upcoming revisions won help nsa axis requires messages textual analysis reduction canonical form concealed messages after reading several national computer security m convinced already using grady netcom ad fc ac
ketil edb tih ketil albertsen tih how disks copy protected article mblock reed matt block guess am saying your question difficult notimpossible answer exactly want know need goodone project working how secure must tryingto crack someone else used probably make suggestions assuming activity strictly legal general bad idea legally tamper copy protection also lead corruption offiles which necessaril…
center policy research rejoinder questions israelisfrom center policy research rejoinder questions israelisdear appreciate fact sought answer questions having said am totally happy your answers did fully answer question whether israeli id holders jews arabs imply u citizens must identify themselves race true arejust trying mislead reader know any where people asked reveal their ethnical identity …
louray seas gwu michael panayiotakis help object appears thrice hey got equation editor since didn object dialog box e insert object equation idecided manually place went into win ini thereanother way embedding section added equation equation equation picture didn work quit windows go back aha mistake correct looks fine start windows doesn work play while two entries see works th other don finall…
uxa cso uiuc oriolefan uiuc instead saturn srihari cirrus srihari andrew cmu jason m roth r had article cars ilk liked civic ex escort gt mx best way down thelist except braking just looked article first summary inaccurate cars right behind these mentioned been pointed out semi silly comparison thesaturn least cheaper than mx escort issue less than honda base under honda over while atthe same pri…
redin lysator liu se magnus redin space marketing wonderfull fox graphics cs nyu david fox new york times sunday may week reviewsection report group called space marketing atlanta georgia who planning put up mile widereflective earth orbiting satelite which appear bright moon carry some sort advertising editorial times realy like idea wonderfull see such big bright satelite night sky even promise…
kurt godden gm may build toyota badged appeared today japan economic journal reported gm plans build toyota badged carin us sale japan bruce macdonald vp gm yesterday confirmed gm president ceo jack meeting recently president toyota meeting two discussed business opportunities increase japan including further component sales well sales parts sales two presidents agreed conceptually pursue whereby…
louray seas gwu michael panayiotakis realizing colours win ini setting changes y automatically got screenpeace screensaver which think very good got problem option realize colour table some wallpapers colours get up withsome screensavers e g flashlight turn off however works well faster off well however turn off then next time start windows setting set ini file save settings exit selected also tr…
patrickd wpi wpi lazer specs d appreciate greatly someone could e mail me following only know fine specs esp how compares pentium specs estimated cost release date etc m interested speeds systems run windows nt risc whatever costs bus info register info technical info am hoping win yet another battle against intel people thanks any info give thanks lazer patrick warning star trek fan macintosh us…
arussell austin ibm ag russell off shelf cheap des keyseach machine corporate acceptance wiretap chip article strnlght netcom david sternlight article arussell austin ibm ag russell company worked previously received file des encryped person had sent went vaction rather than wait two weeks set up straight frontal attack key time only took two days crack file don any faith des taking face value th…
vis world std tom r courtney space marketing wonderfull some sense think folks who think idea wonderful who want boycott anyone who anything project areboth right think space advertising interesting idea try out more power them however company may discover thatthe cost launch only cost advertising company who ill lose them more revenue than advertising might decide bow out project got incensed wh…
brown ncoast org stan brown program manager two questionsin article lisbon vpnet chi il us gerry swetsky possible change icons program groups d like give them some individuality mean icons program groups icons theindividual programs program groups assume mean thelatter answer sure just click once double application icon then alt f p file properties click thechange icon box tell icon filename use …
frode dxcern cern ch frode weierud card reader somebody please help me information anamerican magnetics corporation magstripe card reader thati recently bought locally surplus dealer rear following information american magnetics corporation carson ca usa magstripe card reader model p n fitted cable cannon pin connector onthe end separate power connector like once used frode frode weierud phone ce…
ggw wolves durham nc us gregory g woodbury fp errors quadra wustl robert david also believe fixed bug cpu which screwed upsome floating point calculations does anyone details sort fp errors isthe sensitive having some strange problems fp getting lot segment loader errors gregory g woodbury wolves den unix durham nc uucp wolves ggw duke wolves ggw use maps domain ggw wolves durham nc us ggw wolves…
wcsbeau superior carleton ca opirg space marketing wonderfull article vis world std tom r courtney got incensed when read carl sagan called idea abomination don think word means thinks does children starving therichest country world abomination ad agency worst justin poor taste tom don think idea means think does having everyoneon earth some ad agency poor taste abomination abomination n loathing…
elr trintex uucp ed ravin electronic parts nyc electronics street between only left inwhat once entire district electronics stores little expensive trans am electronics canal street near ave lots surplus several other electronics surplus type places still think bronx wholesale radio still business fordham road nottoo far arthur avenue bronx also bronx northeastern northwestern northeast electroni…
virginia get thee nunnery israel expansion cybernet cse fau virginia andi beyer waldo cybernet cse fau virginia andi beyer first never said holocaust said before holocaust m ignorant holocaust know more nazi germany than most people maybe including uh oh first sign argument without merit stating qualifications area know something nazi germany show don shut up simple don think suffering some jews …
cui maccs mcmaster ca jun cui how respond wm lbuttondblclk m using bc objectwindows trying left click message wm lbuttondblclk combo box codes look like class mycombobox public mycombobox aparent int word aparent virtual void msg wm first wm lbuttondblclk void mycombobox msg responding message selecting item list box anything wrong program any help appreciated junto talk lord ps through ms windows
wayne schools virginia tony wayne speaker impedance help needed want connect very small home made headphone jack macintosh lc experiment dc resistance speaker ohm any ideas how cando safely think need some kind something tony wayne school virginia
mirsky hal gnu ai mit david joshua mirsky desktop rebuild datadesk keyboard article tthiel cs uiuc terry thiel ijust got new datadesk keyboard go new centris aproblem doing desktop rebuilds hold down command option keys nothing happens dip switches set right way thecommand option keys seem work anything else m running btw anyone know problem hi recently bought lciii datadesk tremember trying rebu…
noye midway uchicago vera shanti noyes why people become atheists article mayne nu cs fsu article fil sapienza med umich fil sapienza why atheists atheists believes could result brokenness condescending best slightly ad attitude part many theists especially ones reason hostility sense how youlike when atheists say people turn religion out emotionalism agree going find out anything people who don …
cfb fc hp charlie brett fet sp anyone ever heard fet these were fet replacement modules vacuum tubes m looking where were used charlie brett hp ft collins
rens imsi rens overreacting once tapped your code good any more article jhan debra dgbt doc ca jerry han giant bally ho over clipper chip noticed rather disturbing trend some e mail posts ve tossing back forth me too tendency part some people hide their head inthe sand reason very simple how many people want die riot new civil war how many people want jailed their convictions real privacy why sit…
shapiro david yale david shapiro america team why article steinman me utoronto ca david steinman uxa cso uiuc oriolefan uiuc defenition underdog team talent comes out nowhere contend mets orioles prime examples cubs sorry virtually impossible win division talent over games well players certainly however quite possible talent cf blue jays david david shapiro people call monkey felt david yale had …
steve b access digex steve brinich overreacting once tapped your code good any more intent cut government off knees pen keyboard true lawyer only go far buti agree best use those resources maximum seriously contemplating anything more disruptive
virginia get thee nunnery israeli cso uiuc virginia andi beyer think israeli press might tad bit biased reporting events doubt propaganda machine goering reported accurately happening germany interesting basing truth israeli propaganda consider israeli reporting events israel propoganda then consider washington post handling american events propoganda too makes israeli press inherently biased you…
ajayshah almaak usc ajay shah space marketing wonderfull wcsbeau superior carleton ca opirg don think idea means think does having everyoneon earth some ad agency poor taste abomination well already suffer street don tv free commercials wantto go b cannot escape beer ads us loathe d rather beauty night sky always marredby giant billboard ll bet idea virtually sacrilegiousto astronomer like sagan …
steve b access digex steve brinich once tapped your code good any more maybe quite common millions macintosh users who idea apple patented roms many modems connected how know your business secrets aren being stolen answer because trust apple because any such attempt however sophicsticated came out woulddestroy apple credibility forever reason could theoretically trust apple though m pc apple worr…
brown ncoast org stan brown winword spelling dictionaries non us english word windows lets me designate text being language otherthan us english alt f l format language recall english uk still accepts rumor rumour far see microsoft didn include english uk dictionary disks don mean imply assume nobody u got them dialed nothing word windows section looked helpful anyone tell me where how obtain uk …
mirsky hal gnu ai mit david joshua mirsky desktop rebuild datadesk keyboard article tthiel cs uiuc terry thiel ijust got new datadesk keyboard go new centris aproblem doing desktop rebuilds hold down command option keys nothing happens dip switches set right way thecommand option keys seem work anything else m running btw anyone know problem am message because news program may goofed firsttime te…
cfb fc hp charlie brett los angeles freeway traffic reports while driving through middle nowhere picked up knbr am clear channel station based los angeles had ad claiming were able get traffic flow information thousands traffic sensors caltrans placed under pavement does caltrans sell info does knbr exclusive deal doug former l commuter were right second time knx believe knx evenings here colorad…
cleveland freenet anas omran israeli terrorismin previous article adam endor uucp adam shostack says article tclock orion oac uci tim clock article amoss shuldig cs huji ac il amos shapira cleveland freenet anas omran eh could please give me details event where neutralobserver killed purpose israeli soldier many cases remeber names isralis shot un observer gaza first half intifada believe most wo…
wlieftin cs vu nl liefting w why mouse jumpy ms mouse ecktons ucs byu sean eckton microsoft serial mouse am using mouse using think switched see any better vertical motion nice smooth horizontal motion bad sometimes click something because mouse jumps around moving mouse right relatively uniform motion mouse move smoothly bit then jump right then move smoothly bit then jump again maybe time left …
mjs behemoth genetics wisc mike schmelzer secret algorithm clipper chip crypto key escrow article strnlght netcom david sternlight article holland cs colostate douglas craig holland let me ask trust richard nixon yourcrypto keys wouldn take mean president nixon private citizen nixon sure nothing m doing slightest interest president nixon mr sternlight your naivete historical ignorance appalling h…
ubvmsb cc buffalo neil b gandler radio electronics free information card how does radio electronics free information cards work just send some general information companies thatadvertise their magazine does also give sign up acatalog neil gandler
noye midway uchicago vera shanti noyes satan kicked out heaven biblical article easteee bitnet hello question satan taught long time agothat satan really angel god kicked out heavenbecause challenged god authority problem cannotfind bible bible where did itoriginate did workshop episcopalian student gathering acouple months ago because wanted know answer too far asi could tell although story neve…
apple michael mbenz series vw erasure sl cc emory jeremy corry new series mercedes benz wagon particularly like hear power manual only any comparisons between saab line mercedes helpful manual transmission must then m b inthe running cannot get manual transmission car seems buyers here maybe more accurately interested manual trannies line comes hp engine earlier years hp mere hp auto tranny find …
bo horus cem msu bo peng more diamond ss article dil admin mhs unc dave laudicina anyone experienced faint shadow resolutions using card only windows replaced card am waiting latest drivers also experienced general protection fault errors wspdpsf drv winword tools option menu winfax setup had ati ultra getting genral protection fault errors spss application these card manufactures must terrible q…
mjr tis marcus j ranum screw people crypto hard core hackers spooks snark shearson perry e metzger really none stuff especially hard need phone isdn codec vocoder either chip encryptor chip fine software more enough v v modem module maybe run whole thing its easy its cheap andany normal company trying put out likely get visitfrom boys dark suits washington just like qualcommdid feds shut down peo…
bob bubble org bob billson subliminal message flashing logic camp clarkson rich theman kennehan says hi doing research subliminal suggestion psychologypaper read researcher flashed hidden messages thetv screen second possible thought look over alt folklore urban thread tv fact subliminal messages don work aside flashed tv screen fast enough noticed bob billson internet bob bubble org nail bates w…
postscript bmp conversion hi am working project visual basic ver need show postcript files am getting another because show postscript directly form visual basic least don know how need utility convert them bmp wmf any help kobi sent me kobi asimov nl
especkma reed erik speckman educational pricingin article jaguar csc wsu article hayes ug cs dal ca kevin b hayes find retail within price keyboard very wary retail outlets selling cheap educational prices went retailer actually mail order cda computers because its pricewas better thant campus computer store found out why later when itried get repair done apple registered repair center cpu serial…
tony lezard winword checker saved fire up microsoft word windows version c type following paragraph want rite really very dead good just cant live without wonderfully write aids get helps me impress me boss under tools options grammar select use grammar style rules strictly rules click ok run grammar checker also does spelling check complaints passive sentences flesch reading ease flesch grade le…
robert everett brunskill fix little blue roller trackball interior probably its support just push down pin had similar problem rob
robert everett brunskill jump starting mac remember clamp ground engine block first rob
robert everett brunskill fix course want check honesty your take wrong ask them tell course ll probably know right way then charge rob
cleveland freenet mark ira kaufman rejoinder questions israelis although realize principle your strongestpoints still like know why ask any questionof sort arab countries want continue think tank charade yours yourfixation israel must stop might start asking thesame sort questions arab countries well realize itwould work arab countries treatment jews over thelast several decades bad your fixation…
wtm uhura neoucom bill mayhew laser vs bubblejet fyi actual horizontal dot placement inch electronics dynamics however limit generating dots per inch almost any paper ink more than inch anyway method fusing toner much less spread than ink drop technology doesn take much investigation see mechanical complement laser printer more complex ink jet printers recall also laser much higher throughput ppm…
mirsky hal gnu ai mit david joshua mirsky lciii powerpc hi own lciii recently heard interesting rumor heard lciii built slot powerpc chip true heard slot same true gnu ai mit
tauren rigel cs pdx tauren n mills thoughts questionsi just joined group recently really know much couple things came mind while reading throughthe posts clipper chip going exported how communicate other countries dothat un crypt mode other encryption techniques assuming government cracks down using others overseas within states ve read authentication systems use electronic security card looks li…
brian quake sylmar ca ussubject u government science technolgy investmentin article pgf cacs usl phil g fraering mccolm darwin math usf gregory mccolm article conor owlnet rice conor frederick article mccolm darwin math usf gregory mccolm huh please state your criteria selecting greatest philosopher title p ever read any nietzsche greatest most likely remembered five hundred years hence must admi…
david fuesssubject visual c correct vc considered upgrade isbasically dos product vc windows product windows notan upgrade dos separate operating system product line cannot upgrades dos utilities however alsobeen told upgrade qcwin which should article don hancock fidonet org don hancock understanding visual c mean intended logical upgrade which own am very interested vc find anything tell me mor…
wats scicom alphacdc bruce watson life mars article
tichauer valpso hanse de manfredo tichauer israeli vms huji ac il article cleveland freenet ana anas course needed blood matza after passover last month josh were such hurry celebrated pesach month only xtian blood muslim blood hasn been declared kosher le pesach our yet manfredo tichauer m email tichauer valpso hanse de opitzstrasse voice hamburg germany fax
virginia get thee nunnery israeli kidding
farley access digex charles u farley help changing startup know probably faq installed w ati graphics card bashed windowslogo files when start windows now logo instead ofthe logo thought files controlled were windows system vgalogo rle windows system vgalogo lgo restored these files didn change logo anyone know whatthe correct files thanks farley access digex average iq calgary board ed employee
florida sucks cabell vcu ian m derby talk phillies winning nl east scary don get me wrong im phillies fan late lastyear looked helpless funny thing did lotof injuries spring training basically killed course don forget dykstra wrist injury thefirst second game
ragee randy agee radar detector detectors several years back radar detectors manufacturers virginia law against radar detectors passed fake cardboard radar detectors truck stops nearthe virginia state lines time were radardetector detectors am sure impact enforcement law visually sighting detector became difficult impossible said earlier efforts throw out eliminate va lawagainst radar detectors b…
jon c r bennett ideas gillogly article write suppose knew how algorithm worked knew n chip did know f then cryptanalysis might able determine f law enforcement field e e k u n f knowing n might make much harder betting even know n even know e fact which trying keep secret find e grinding down chip presumably find f well right now des even knowing encryption method without doing almost whole bit s…
adam endor uucp adam shostack final solution gaza article tclock orion oac uci tim clock certainly israeli had legitimate worry behind action took isn action little draconian alternative suggest taken safeguard thelives israeli citizens adamadam shostack adam das harvard had budget big enough drugs sexual favors surewouldn waste them members congress john perry barlow
thia sce carleton ca yong thia protection wondering anyone out could help me error message goes does mean am running ms windows thanks advance
earl d fife printer blp article glen nova sti nasa gov m market post script compatible laser writer needs pretty modest dpi pages minute just fine budget also pretty modest inexpensive also good working single mac probably good investment future mind anyone comments suitability quality value gcc blp elite printer just recently purchased gcc blp elite really like much same describe addition wanted…
wtm uhura neoucom bill mayhew how disks copy protected write good manual go software hassle manual offset simplicity purchasingthe package only also consider offering attractive registered users instance could produce mail incentive couple ofdollars consider pricing product lucky only instances your program non licensed users best approach estimate your loss accomodate intoyour price structure su…
rschnapp metaflow russ overreacting once tapped your code good any more article jhan debra dgbt doc ca jerry han giant bally ho over clipper chip noticed rather disturbing trend some e mail posts ve tossing back forth somebody asked me wrong overreacting cases such reason very simple how many people want die riot new civil war everybody jumping up down screaming m worried people going reach their…
jchen wind bellcore jason chen lh workmanshipin article tamuts tamu daryl biberdorf article jchen ctt bellcore just visited ny auto show saw two lh cars floor eagle vision dodge intrepid competitive price unfortunately workmanship quite disappointing both cars rubber seals around window door fell off turns outthe seals just big grooved rubber band goes just pressing through single data point draw…
med unc d skinner ph d why mouse jumpy ms mouse article rlister cti russell lister ecktons ucs byu sean eckton microsoft serial mouse am using mouse using think switched see any better vertical motion nice smooth horizontal motion bad sometimes click something because mouse jumps around moving mouse right relatively uniform motion mouse move smoothly bit then jump right then move smoothly bit the…
cc swarthmore evan please help wierd problem somebody help me cure poor computer before go insane problem when running windows appearsto memory related actually limited windows butthat where causes most problems ths machine ram trident tvga card pas soundcard windows runs really really slow most time slower old graphics draws fills slow boots slow applications sluggish dialog boxes take up second…
ibm uni bonn de christoph z modem up download winqvt hello d like know how z modem upload initiated winqvt script file check how works before registering unfortunatly nothing feature mentioned manual anybody help me ciao chris
noring netcom jon noring great post candida yeast bloom very long great post martin very informative well balanced neglecting need scientific rigor cross posted alt psychology personality since some personality discussed beginning note ve set followups sci most comments more sci med oriented m sure most any med related article banschbach vms ocom okstate believe way thread candida yeast progresse…
harvard edusubject monophysites mike walkerin article andrew cmu d andrew byler mike walker using standard formula fully god fully human m sure why object saying jesus human ithink usual analysis sin part humanity consequence fall jesus ishuman fallen human clh differ our moderator thought whole idea god earth live us sin death ofthe consecration prayers book common prayer puts wasthat jesus temp…
co uk simon rowe exit codes dos sorry wrong group internal dos commands certainly before set royal pain want anything which checks deletions etc best suggestion use whichdoes return exit codes also move command simon simon rowe co communications ltd birmingham condition brain overload raised
virginia andi beyer version bible consider translation
earl d fife daystar again article bill johnston johnston me udel eduwrites m going buy daystar mhz se since were many mails problems board questions does board work ux does anybody know problems any kind software well haven seen any reports problems turbo knowledge daystar released version board works anything iisi iici finished tweaking testing use ux may happen until ux upgrade released guess d…
k mullin oz plymouth mully request al stats anyone al individual stats where find them k
holland cs colostate douglas craig holland new encryptionin article strnlght netcom david sternlight psionic wam umd whose parenthesized name either unfortunatecoincidence casts serious doubt his bona fides posts message inwhich seems willing take word private firm which heknows little their new encryption algorithm secure contains notrapdoors while seemingly distrusting government clipper couple…
vs centris bruce actrix gen nz bruce zack smith eua ericsson se per hm maybe m missing something centris fpu least ones shipped here europe indeed model shipped here definitely does fpu own know missing anything right some models ship inthe usa without fpu ethernet per also right repeat centris sold here new zealand assume europe ethernet know bought both fpu ethernet
sorlin magnus acs ohio state steven j orlin changing oil self article andyh chaos cs brandeis andrew j huang article sorlin magnus acs ohio state steven j orlin take electrodes amp ohm volt meter whatever connect oneto each earlobe then symmetrically insert fingers each plug boots cheating guys both hands must used just couple questions technique first firing order should use start pinky left han…
tichauer valpso hanse de manfredo tichauer israel expansion virginia andi beyer m ignorant holocaust know more nazi germany than most people maybe including really belong ignorants usa who don know holocaust should real word first write message id date sat apr gmt think israeli press might tad bit biased reporting events doubt propaganda machine goering later somebody informed your gross mistake …
guykuo carson u washington guy kuo iisi clock upgradesi ve just completed successful upgrade si mhz m delivery mhz clock final speed trial definitely needed cpu quite hot touch higher speeds until cent radio shack sink made call reports failures last week reports locally seattle reported cpu damage due iron putting into board problem due cpu running too fast think nice poll report top speeds incl…
bilan cps msu thomas j bilan installed windows workgroups network m having problems mapping drives file manager situation put lastdrive z config sys netx run f log novell don put lastdrive z config sys access other drives file manager seems should way make netx work lastdrive statement config sys appreciate any help probably easy problem windows guru solved many many moons ago thanks tom bilan de…
uxa cso uiuc daniel paul checkman msg sensitivity superstition bruce data io bruce reynolds anecedotal evidence worthless even doctors who been using drugor treatment years who swear effective often suprisedat results clinical trials whether msg causes describable reportable documentable symptoms should pretty simple discover tend disagree think anecdotal evidence provided lot fairly consistent v…
freenet carleton ca steve birnbaum freedom u previous article cunixa cc columbia john absood says never wise confuse freedom speech freedom racism violent deragatory unfortunate many fail understand crucial distinction couldn agree more canada anti hate law which exists who spread false propaganda lies purpose putting down another group actually law david hopefully found guilty under due his deni…
wcs anchor ho att bill stewart off shelf cheap des keyseach machine corporate acceptance wiretap chip article ebrandt jarthur claremont eli brandt article smb research att steven bellovin remember ve promised let committee outside experts see cryptosystem design hope some silicon jocks committee who follow algorithm through hardware while doubt nsa pull any monkey business point expect chip rever…
salaris niblick ecn purdue rrrrrrrrrrrrrrrabbits satan someone told me satan angel charge heaven top most angels isn funny these days how mtv becomethe bible music beauty these days mtv controls popular matter how bad fact better tobe politically correct like madonna than talent then course television tells us how dress think who started fashion craze mtv madonna gag anyway just food thought real…
carson u washington julia perry asked low blood potassium could dangerous yes zz
csulo csv warwick ac uk mr m j brown drives update many thanks those who replied appeal info drive now some information how modify use bbc b computer only change speed rpm tried also change components rec play section lower data rate designed recording current allow low data rate rev speed hopefully should sort out bad quid normally quid upwards drive jvc series drive michael brown csulo csv warw…
doug drivers stealth recently purchased diamond stealth video card receivedthe wrong drivers does anyone know where ftp properdrivers dstlth file cica does work withthis video card please respond doug sun sws uiuc eduthank youdoug ward
rlglende netcom robert lewis glendenning need clipper cheap security chips which perform voice compression expansion tbe expensive because exist many phones connected line cards well lot equipment which grade circuits save cost long distance leased circuits remember generic term these chips impression thatthis big deal years ago circuits gotten cheap thatit isn done much now lew lew glendenning r…
roes vax oxford ac uksubject ad clark nwu brian clark article roes vax oxford ac uk wrote am working data acquisition analysis program collect data insect sensory organs stuff deleted another alternative use sound input port really make due non existent dynamic range bit converter probably dubious linearity monotonicity perhaps ac coupled well clearly depends type questions asking fine critical i…
rhi hi how disks copy protected ketil edb tih ketil albertsen tih may interpret offer volunteer editor copy protection faq am quite sure am alone welcoming suchan initiative volunteer ask some questions willprovide answers ok here could first question answer something q want program wrote how should wise program see those people wants get cracked copy your program go various length crack your pro…
binah cc brandeis edusubject windows locks up green lines down screenhi am using dtk memory run variety had problems off lock up now am trying run application wants lot period time playmation bit rendered locking up everytime ati ultra w which havetried each video modes excluded region memory segments use tried adjusting swap large nonexistant toprevent swapping rem d tsr utilities config autoexe…
hap scubed hap u holocaust memorial museum costly dangerous mistakein article smith minerva harvard steven smith dgannon techbook techbook dan gannon u holocaust memorial museum costly dangerous mistake theodore j o keefe holocaust revisionism theodore j o keefe editor institute historical review educated harvard university according harvard alumni directory mr o keefe failed tograduate may decid…
rdippold qualcomm ron asbestos dippold wiretapping reality netcom david sternlight some messages here seem reflect view government islistening everything hide clipper messagessomehow non escrowed crypto goes away little perspective might order right people here believe government listening sure provide answer change something deal matter government listening everything amatter government listenin…
jmilhoan magnus acs ohio state jt stylewriter ii questionin article egaillou etu gel ulaval ca eric gailloux just read article swii thing puzzles me article says theswii serial only device does mean ll unplug modem eachtime want print something plug printer printer port modem jt
gary uucp gary coffman philosophy quest how boldly article palmer cco caltech david m palmer gary uucp gary coffman lack skeleton means muscles actively times land rather than supplying only means much more energy required function bones also supply leverage points lateral movement why don find large active creatures land hydraulics make rigid tubes energy required just hydraulics also allow crea…
syshtg gsu tom gillman please refresh internet access solomon technet sg scstech admin hi sometime ago some discussions gaining compuserve access thruthe internet seem misplace those articles someone pleaserefresh me where which site telnet gain access hopefully download files well should faq only get asked twenty times right telnet access compuserve ftp access gopher access internet services exc…
hahn csd uwm david james hahn help me inject article krishnas vax oxford ac uk best way self injection use right size needle choose correct spot usually given intra use thin needle guage select spot upper outer thigh major nerves blood vessels clean area antiseptic before injection after make sure inject deeply different kind pain felt when needle enters muscle contrasted prick when skin ps try g…
sas upenn ken banner satanic toungesin article koberg spot colorado allen koberg dis even among charismatic organizations proper useof tongues interpretation prayer use signifying believers which doubt since any pentecostals assembly god church christ seem espouse allthree neo pentecostals tend view prayer use sign theuses speaking tongues during service usually done pentecostals because most par…
prb access digex net pat why like dc x shuttle defects bizarre dc x article mccall mksol dseg ti fred j mccall hmmm sure required ships probably much ship goes down doesn hurt too many people other than ship those who invested plane down make quite nasty mess ground should inappropriate place considering magnitude loss life both disasters believe fred besides breaks up close harbor quite lot popu…
uwovax uwo casubject long distance ir detectionin article sburton dres dnd ca stan burton like able detect angular position low accuracy ir emitting source distance meters more better daylight ir source could emitting signature m leaning toward khz square wave duty cycle am considering use quadrant detector centronic inc give information pan tilt head point sensor thus determine angles source am …
prism gatech brad smalling help changing startup logoin article farley access digex charles u farley installed w ati graphics card bashed windowslogo files when start windows now logo instead ofthe logo thought files controlled were windows system vgalogo rle windows system vgalogo lgo restored these files didn change logo anyone know whatthe correct files vga card these correct files just copy e…
carol bocher major views jackson ajackson cs ubc ca wrote may article jim green someone describe someone trinity simple words common meaning answer question appears like submit following which helped me enormously already been posted apologize seems during middle ages customary pastors explain trinity their analogy water water water exist three forms liquid ice vapor thus possible essence exist t…
prb access digex net pat excess shuttle criticism shuttle defects bizarre article stephens geod emr ca dave stephenson had went mention aviation found adjustable spanner your tool box fired adjustable spanner trying fit nuts fits none them properly damages them demanding environment air adjustable wrench rightly considered lethal instrument dave recall air craft were more important then some were…
leblanc cvm msu pat leblanc wireless data am involved michigan company application requiring wireless data transfer expertise information may assist us project please contact me internet leblanc cvm msu
prb access digex net pat sdio mention how those those liberal presidents nixon ford reagan bush did nothing support true commercial pat
prb access digex net pat near miss asteroids q project arizona pat
todd nickel laurentian casubject homosexuality issues any who thinks homosexuality christianity compatible should ck out romans corinthians timothy jude ii peter gen lev name few verses pertain homosexuality christ love bryan waiting think your question should rephrased bible which condem homosexuality our beliefs down throats homosexuals long time well meaning christians question how interpret t…
mcovingt ai uga michael covington food related seizures article geb cs pitt gordon banks article dozonoff bu david ozonoff many these cereals corn based after your post looked theliterature located two articles implicated corn containstryptophan seizures idea corn diet mightpotentiate already existing latent seizure disorder cause check see two kellog cereals corn based d interested years ago whe…
moy nyu moy responded post last week carried somewhat which am intent piss people off those who offend m sorry
mcovingt ai uga michael covington national repentance concerning christians praying forgiveness national sins michael covington claims following c lewis c lewis made same point essay after world war ii when some christian leaders britain were urging national repentance horrors sins world war ii michael covington associate research scientist artificial intelligence programs mcovingt ai uga univers…
altheimm nextnet csus murray altheim fix article longer moves horizontal direction when icalled nearest authorized apple service person told replacing cost me over ouch anyone recommend less expensive way fix problem problem when take ball out socket light into hole make cursor move horizontally moving thewheel finger works fine way won work turn off thelight any suggestions comments ben roy just…
hcb netcom h c bowman oversampling cd just bought new portable cd player office notice thatit proudly proclaims times oversampling box now while thinki understand oversampling rate discrete samples exceeds highest frequency component interest some factor don understand times business seems me wheni bought first cd player really years ago specssaid times could someone please tell me whether m gett…
bohnert leland stanford matthew bohnert rickey michael jackson jack nicholson bill wouldn making near much money weren syour point actually could care less his salary something dowith fact live america everyone entitled legally obtain sandy haas negotiate salary million per year rickey couldn tcare less really gets goat bullshit spouted spring training well sometimes may play hard might hurt plac…
brucet extro ucc su oz au bruce tulloch duo crashes aftersleep looks like apple bug lreiter jade tufts lowell b reiter duo close lid goesto then open press key screen pattern make outthe menubar top although words bar why lowell lowell reiter need vacation now tufts university internet account lreiter jade tufts same problem post hello duo owners apple technical people new duo which appears probl…
shaig think shai guday rejoinder questions israelisin article center policy research center policy research rejoinder questions israelis shaig think ten questions israelis dear shai answer first question concerning nonexistence israeli nationality your answer conflicts information received other quarters according which two distinct categories classifying israelis citizenship nationality le um fo…
dang dartmouth dang af sale af immediate sale excellent condition send e mail details
usc brian finnerty mary few points mary being taken into heaven end her life onearth piece evidence mary assumption into heaven factthat christian church ever claimed sight where she some christian churches claimed located places peter mark other saints possess body mary greatest saints why because everyone knew she had been taken up into heaven although definitive scriptural proof assumption ofm…
ravi konchigeri lciii got computer fixed d like sum up hard drive companies original meg drive bad something ibm new quantum shipped ibms quality difference apparently second hard drive position ve put lciii its side andthe new hd had problems ve even switched back andforth between horizontal vertical problems faras m concerned don believe hd position important drives upto meg any computer don kn…
josip eng umd josip loncaric duo crashes aftersleep looks like apple bug type problem point apple me duo system enabler file version fixes somekind sleep related problem may want investigate josip loncaric
caf omen uucp chuck forsberg new diet works great article geb cs pitt gordon banks article caf omen uucp chuck forsberg provide reference substantiate gaining backthe lost weight does constitute weight rebound until itexceeds starting weight oral tradition thatis shared only among obesity researchers annals ny acad sci these don look like references me passive aggressivebehavior associated weight…
edhall rand org ed hall los angeles freeway traffic article cfb fc hp charlie brett while driving through middle nowhere picked up knx am clear channel station based los angeles had ad claiming were able get traffic flow information thousands traffic sensors caltrans placed under pavement does caltrans sell info does knx exclusive deal well claim only radio broadcaster thisinformation city cable …
kris fourd comsubject stylewriter ii questioni just read article swii thing puzzles me article says theswii serial only device does mean ll unplug want print something printer port mac also serial same interface asthe imagewriter ii kris system fourd phone quote being computer means never having say sorry
tedebear leland stanford theodore chen open letter nissan really station wagon article eliot stalfos engr washington eliot week autoweek talks how wagons getting back vogue wouldn mind audi wagon great stealth value llnever catch me dead minivan even minivan based viper running gear think audi gets liter v next year
jimmy jimmy help how construct home built battery grade sci reportin article mcovingt ai uga michael covington almost any two dissimilar metals almost any electrically example copper zinc coca cola copper galvanized steel nails lemon don expect much power out should easily voltmeter michael covington associate research scientist artificial intelligence programs mcovingt ai uga university georgia …
john m chung dartmouth john m chung pb shi m market internal color video adaptor pb iwas wondering anyone used adaptor made tell me how feel speed might also interested other boards etc such board please e mail your opinion ofit thanks advance john
sera zuma uucp serdar argic wholesale extermination muslim population armenians article arromdee jyusenkyou cs jhu ken arromdee some verifiable information instance person whoknows buggy product may able tell how reproduce your own still fears retribution were known hewas who told public how typical arromdian asala sdpa arf terrorism revisionism triangle well does change fact during period armeni…
mrcnext cso uiuc martin johnson hi volt need small battery powered hi voltage capacitive discharge supply todeliver volts implies cap very satisfactorily operating version likethe idea using single source part seems flash circuit want cant get mine apart appreciate receiving circuit description ora source already looked several electronics avail thanx martin johnson uiuc mind your business first …
davisson stein u washington gordon davisson interesting adb behaviour article ldo waikato ac nz lawrence d oliveiro waikato university article said know plugging unplugging adb devices power supported hit problems multiple devices clashing addresses ve had couple e mail responses people who seem believe thatthis sort thing only unsupported downright dangerous heard such warnings anybody apple jus…
acm sun andrew macrae arcade style buttons joysticksin article dnewman lynx dac northeastern david f newman hi anyone tell me where possible purchase controls found most arcade style games many projects am working greatly augmented could implement them thanx advance hap controls just outside chicago sells these don remember prices pretty reasonable hook up bought new coin mechanism them couple ye…
mv kristen lepa new duo dock process seth fail see any advantage whatsoever kind up seth dumb idea don buy kristen copy freddie being evaluated origin leo technology hst
uxa cso uiuc lord vader trivia habs ok m sure been asked times before ihave wondered since heard where hell did habs come montreal canadiens thanks advance schneider
franks ntu ac sg frank powerbook freezes after seconds help few days ago powerbook starts freeze after seconds inactivity stays alive long program actively running long mouse moved did anyone experience similar problems any known fixes please reply email read newsgroup normally regards mike fisher ntu ac sg frank senior research institute manufacturing technology nanyang technological university …
daystar turbo opinions m thinking upgrading anyonehad any experience accelerator think any problems speedometer results much faster thanthe basically d appreciate hearing product pleaserespond via email ll summarize big response thanksin advance andrew
columbiasc ncr daniel adams bmw series article qazi csd uwm aamir hafeez qazi article orion oac uci alvin going bmw could isn liter six supposed enlarged liters too distant future makes sense since new mercedes benz engines go l l nothing between btw beleive numbers those mb engines hp respectively hp might induce create larger six also behind some time wrt hp am sure wouldn want shown up ps thos…
heart access digex g cholistasis sp fat free diet pregnancy hi ve just returned visit ob gyn few concerns maybe y help me ve been seeing her every weeks past few months m week during last visits ve gained pounds every weeks she said unacceptable over any week period stands ve thus far gained pounds also she says though m weeks baby size weeks think she mentioned inches top when weeks baby size we…
russotto eng umd matthew russotto interesting adb behaviour article davisson stein u washington gordon davisson mind doesn mean shouldn parts adb power fuse rf filter aren too expensive youhave someone around who component level repair may worththe risk especially around seattle cause might get topay me fix other hand your only repair optionis apple standard logic board swap major should safe scs…
wcs anchor ho att bill stewart need clipper cheap security article pdc dcs ed ac uk paul crowley how fast fastest modems go v fast targeted kbps maybe here soon too remember ignore compression figures which makeyour modem go faster compressible data because voice better than encryption makes further compression impossible how far voice compressed stu iii phones market motorola forget who else giv…
haase meediv lanl gov peter haase seeking fax network am seeking recommendations vendors fax used outgoing fax mac our net abilityto fax other platforms plus ethernet interface wouldbe localtalk suffice anyone provide any info thanks advance peter peter haase internet haase meediv lanl gov network manager los alamos national laboratory
servis author ecn purdue brian k servis how redirect print manager file cc nctu tw swh who tell me which program pd shareware redirect windows printer manager file want capture hp laser jet iii print output though postscript setup print file hp use dos redirect program work windows thankx any help internet address cc nctu tw english name erik wang chinese name wang jyh shyang national chiao tung …
holland cs colostate douglas craig holland screw people crypto hard core hackers spooks onlyin article strnlght netcom david sternlight doug holland claims tom clancy provided recipe nuclear bombs clancy himself says omitted certain crucial steps further how weknow clancy knows rather than repeating read been told domain tom clancy omitted these key steps try prevent groups people nuclear bomb ho…
mori volga mfd cs fujitsu co jp mori want use deskjet used hp deskjet orange micros grappler ls now update system kanji talk then print deskjet grappler ls old use deskjet please tell me how use deskjet thank japan mori volga mfd cs fujitsu co jp
whit carson u washington john whitmore suggestions audio relays article billq ms uky billy quinn built little project using radio shack relays switchaudio got pretty bad clicks when thing switched good relay relay circuit use switchingaudio noise any kind audio lines relays alone always get transient whenyou abruptly turn off any channel don want hearthe transient use some other device photoresis…
erik cheshire oxy erik adams help macintosh luggable lines its screen okay don use very much like keep least long apple continues make system run slowly here problem when screen tilted too far back appear screen every pixels seemto affected somewhat opening windows pulling down menus looks semi technical person like loose connectionbetween screen rest computer am open suggestions involve buying n…
missouri cho wong performa plus like know performa plus monitor compatible apple display just vga any help appreciate
ncratl atlantaga ncr gordon edwards protection thia sce carleton ca yong thia hi wondering anyone out could help me error message goes does mean am running ms windows ummm think left message out get these protection faults time machine work ram windows dos home ram windows dos never getthese any idea could wrong someone already suggested check windows temp directory none message get application v…
whit carson u washington john whitmore radar detector detectors article babb rapnet sanders lockheed scott babb brian day bday lambda msfc nasa gov wrote december illegal operate radar detector state virginia got caught got fined federal communications act made legal tooperate radio receiver any kind any frequency includingx k ka bands united states commonwealth virginia exactly issue those groun…
rlglende netcom robert lewis glendenning screw people crypto hard core hackers spooks onlyin article ifarqhar laurel ocs mq au ian farquhar article ameline vnet ibm ian ameline also believe someone reverse engineer clipper chip knowlege algorithm likely fairly widespread any back doors weaknesses further discredit scheme help growthe market demand secure alternative companies canada recall which …
need iconized printer utility am looking printer utility which stay window icon andlet drag file issue printing
stephen j ludwick encryption chip everybody does anyone know companies currently chips sale general public get them while youcan some pointers greatly appreciated
callison uokmax ecn uoknor james p callison trains busses radar article colombo bronco fnal gov rick open vms colombo don know trains ve saw sign back bus warns your radar detector may set off doesn explain why does set off radar detector because greyhound apparently gotten around installing collision prevention system use radar monitor how vehicles how fast their relative speeds warning driver c…
ebosco us oracle eric bosco help changing startup logoin article farley access digex charles u farley know probably faq installed w ati graphics card bashed windows logo files when start windows now logo instead logo thought files controlled were windows system vgalogo rle windows system vgalogo lgo restored these files didn change logo anyone know correct files thanks somewhere ftp cica indiana …
jbore cosmos shearson joe bore need find out number phone finding friend caller id then give him call article alee ecs umass path shearson uupsi psinntp uunet haven umd darwin sura net newsserver jvnc net howland reston ans net noc near net nic umass risky ecs umass alee alee ecs umass newsgroups sci electronics date apr gmt lines greetings situation phone jack mounted wall don know number line d…
adamsj gtewd mtv gtegsc comsubject rack mount prices here good does anyone know product rack mount maybe blow some moremoney application music like beable haul around probably plan get mo something don depend internal drive e may pretty rough internal hd m san francisco bay area matters also anyone any info midi email me price paid their ifthere price list faq never mind just curious thedifferenc…
ebosco us oracle eric bosco ctrl alt del locks computer exit windows use control alt del reboot computer because system hangs when still reboot using reset key like know why happens ericebosco us oracle
drlovemd jhuvms hcf jhu steve liu current rom version shipping syquest drives title says need know rom versions steve
jim rand org jim gillogly ideas annoyed find guy posted private e mail response tohim since believe said ll defend anyway article andrew cmu jon c r bennett jim gillogly private e mail betting e get u given n right now des even knowing encryption method without doing almost whole bit search true chosen plaintext attacks des keys full search almost mean differential cryptanalysis attack attack req…
power signal surges home ham almanac bc mprgate mpr ca david vanderbyl drand spinner osf org douglas rand hams legally run up watts very unlikely however ham running kind power car possible either d need amp alternator just amplifier too possible original poster said very unlikely definately possible say batteries ve even seen pictures installation where ham pulled little trailer behind his car g…
yfn ysu albion h bowers car saftey important sin previous article jimf centerline jim frost says jnielsen magnus acs ohio state john f nielsen article jimf centerline jim frost tcorkum bnr ca trevor corkum figure collisions into brick walls aren common enoughfor me spend much extra money protection arelots low speed collisions worry me get into mph accident may reconsider ve been oneand really sc…
cme ellisun sw stratus carl ellison text white house announcement q clipper chip encryptionin article pat rwing uucp pat myrto example conversation between suspect lawyer private big brother eavesdropping now almost years later right words problem here phone calls virtual visits those experienced virtual know title phone calls need walk park your friend security casual easy verification see anyon…
lreiter jade tufts lowell b reiter duo crashes aftersleep looks like apple bug crashes use enabler use appletalk filesharing expressmodem lowell lowell reiter need vacation now tufts university internet account lreiter jade tufts
tom arizona thomas j question outlet wiring sedona intel chris richmond well house built just last year breaker box wired thesame way white ground wires common bus except forthe circuits only black wires hooked breakers wasthe same way last two houses had also sure wrong still building inspector signature breaker box point original poster talking neutral outlet box big talkingabout them being con…
hein eurom rhein main de hein roehrig windows nt und x windows am sure whether am here right area does anybody here know whether windows nt does include x windows server run x window applications remotely because considering our university use pc word processing program development whereas bigger jobs run either sun workstations fujitsu super computers thank very much advance hein eurom free mult…
cme ellisun sw stratus carl ellison need clipper cheap security article ebrandt jarthur claremont eli brandt remember described scheme balancing having privacy claiming citizens had aconstitutional right encryption much clinton support right privacy out him announcement talked strong believe specifically nor u saying every american matter right entitled unbreakable commercial encryption product e…
bbenowit telesciences barry d benowitz prk photo refractive those interested above procedure am able add thefollowing facts procedure done philadelphia performed maryland johns hopkins corrections between think units performed new york city manhattan eye ear corrections between magic words use when requesting information prk theythink mean rk laser study protocol get proper people barry d bbenowi…
ulkyvx louisville edusubject montreal question article k mullin oz plymouth mully position does mike lansing play cannot seem find anywhere thanks over played when deshields out third when delino came back today played ss his natural positions seem middle infield spot somewhere long his bat hot p tierney
cme ellisun sw stratus carl ellison write clintoni ve been reading sci crypt alt privacy clipper comp org eff talkdiscussions clipper chip find usual most usthink alike lot repitition each these messageswere sent clinton well net instead net wemight actually some effect mcimail white house carl ellison cme sw stratus stratus computer inc bkw tel fairbanks boulevard marlborough ma fax
domet ucbeh san uc edusubject windows nt help please help windows nti need some information new windows nt anything appreciated know nothing well except exists some questions memory requirements hard drive space release date out how ibm reacting intel replace other lan os anything else like specs speed etc thanks advance me internet address domet ucbeh san uc bitnet address domet ucbeh
etxmow garbo ericsson se mats winberg help kidney stones isn relatively new treatment kidney stones involving non invasive use ultra sound where patient lowered into some sort liquid when she undergoes treatment m sure ve read somewhere remember correctly painless effective treatment couple weeks ago visited hospital here stockholm saw big signs showing way kidney stone mats winberg stockholm swe…
kolstad cae wisc joel kolstad oversampling cd article hcb netcom h c bowman hello just bought new portable cd player office notice thatit proudly proclaims times oversampling box now while thinki understand oversampling rate discrete samples exceeds highest frequency component interest some factor don understand times business seems me wheni bought first cd player really years ago specssaid times…
pierson phakt usc harry pierson embedded truetype ve heard rumors might even seen few places d like some info possible embed fonts document like write word ami pro file printed another machine thatdoesn font possible how done m sorry faq couldn find faq list also knowing where windows faq thanks advance harry pierson come me live twisted audio mercenary pro devoted pledge time primal concrete pie…
ske pkmab se eriksson science methodology homeopathy tradition article turpin cs utexas russell turpin definition science investigation avoids mistakes reasoning methodology discovered reading definition wonder when should recognize somethingas being mistake seems me proponents pseudo their own ideas constitutes mistake such previous mistakes accept eriksson ab e mail ske pkmab mail net pkmab ske
andy ie utoronto ca andy sun centris decstation e net umassd dennis j wilkinson necessarily thrid party adapter apple does manufacture thinwire twisted pair cable media well aui attachment unit interface transciever run each ll probably also need terminators apple self terminated remember correctly noidea decs third party media adapters usually cheaper least toronto bought adapters asante instead…
max cc uregina ca having fun yet vga monitors mac lc series recall reading mac lc presumably lc ii iii use standard vga monitors appropriate cable adapters am uncertain since asked other people who say vga monitors used mac lc specs needed pc monitor work amac lc horizontal nad vertical frequencies
bill scorch apana org au bill dowding krillean charles unlv brian m huey think correct spelling am looking any information supplies allowdo yourselfers take krillean pictures m thinkingthat education suppliers schools might appartus forsale don know any companies any info greatlyappreciated krillean photography involves taking pictures minute decapods resident seas surrounding antarctic pictures …
galen picea cfnr colostate galen watts suggestions audio relays article wagner mala bc ca tom wagner wizzard old audio visual equipment nanaimo campus article alung megatest aaron lung article billq ms uky billy quinn built little project using radio shack relays switchaudio got pretty bad clicks when thing switched question good relay relay circuit use switchingaudio noise any kind audio lines s…
mike drd mike rovak workaround citizen driversi been experiencing several end user problems various commercialsoftware packages wordperfect win publish win mode citizen little guy citizen gsx nutshell problem lose first inches ofinformation left margin white space truetype margins preserved subsequent pages past thefirst wordperfect had workaround consisting using default printers instead tractor…
donald mackie request gyro souvlaki saucein article michael trofimoff tron fafnir la locus anyone out net land happen anauthentic sure fire way making great sauce thatis used adorn gyro souvlaki m sure exact recipe m sure acidophilus ofthe major ingredients don mackie his opinionsum anesthesiology disavow
cs cmu intersection syndrome near forearm wrist hi went tuesday diagnosed me having intersection syndrome prescribed feldene me wantto know more disease drug
ferch ucs ubc ca les ferch lcd overhead jan mdcbbs jan vandenbrande am looking those color lcd screens overhead projector control mac recommend me particular brand price talking good display must get active matrix panel very bright overhead projector designed used lcd panel e stage must get too hot tried out proxima ovation unit needed brighter projector used isalso too expensive get imho prices …
dbd icf hrb douglas b dodson windows dos smartdrv hello thought problem might something windows smartdrv anda vesa video card any ideas recently purchased machine am having problems where machine suddenly freeze reboot may happen windows dos sometimes after printing document sometimes after using mouse sometimes just when am sitting twice when happened machine rebooted sounded seven beeps looked …
schaefer imag imag fr arno schaefer how disks copy protected article ketil edb tih ketil albertsen tih article mblock reed matt block guess am saying your question difficult impossible answer exactly want know need good project working how secure must trying crack someone else used probably make suggestions assuming activity strictly legal general bad idea legally tamper copy protection also lead…
billd informix william toshiba e p cd notice toshiba versions b internal e external p portable anyone tell me difference between portable theexternal version where sf bay area find model p thanks bill william advanced support informix software inc dr wk menlo park ca uunet infmx billd billd informix
epfl ch y french english translation medical netters am sure whether right place post query ithought may some bilingual physicians newsgroup thatcould help please excuse me overloading bandwidth am trying build resource allocation program managing operating unit hospital user interface inenglish however terms medical specialties given medical dictionary handy mine need get translation into englis…
craig monster apd saic craig lewis please refresh internet access solomon technet sg scstech admin hi sometime ago some discussions gaining compuserve access thruthe internet seem misplace those articles someone pleaserefresh me where which site telnet gain access try telnet login get into compuserve network enter hostname cis ll get userid prompt hopefully download files well haven figure out le…
conradie firga sun ac za gerrit conradie arcade style buttons joysticksin article dnewman lynx dac northeastern david f newman arcade style buttons anyone tell me where possible purchase controls most arcade style games many projects am working common joystick found computer shops gerrit
shagberg vm cmp ilstu edusubject converting keyboard mac plus old mac plus couple years ago bought new lc came apple new keyboard abd ports replaced witha mac pro plus extended keyboard which thoroughly enjoy thank much well extra keyboard which like use little problem plus uses rj jack keyboardinput new keyboards don got extra adb cable mylocal apple dealer such nice people couldn tellme order w…
gene jackatak raider net gene wright mac portable internal fax anyone know where still get internal fax modem original mac portable know were made while several manufacturers find them now thanks your help gene wright gene jackatak raider net gene wright jackatak raider net
jgd dixie john de armond need radiologist read ultrasound e j draper were wife insist radiologist involved theprocess radiologist intensively trained process diagnostic imaging data aware many things thatother physicians aren aware maybe maybe new graduate obviously well trained without sufficient experience radiologist trained years ago who kept his continuing education current whole matter ob w…
fcrary ucsu colorado frank crary space marketing wonderfull article wcsbeau superior carleton ca opirg don think idea means think does having everyoneon earth some ad agency poor taste abomination abomination n loathing odious degrading habit act anobject disgust oxford concise dictionary maybe don mindhaving every part your life saturated commercials many ofus loathe moot point step out your doo…
galen picea cfnr colostate galen watts beginner rf article klink cbnewsl cb att steven r klinkner anybody recommend good application oriented beginner referenceto rf circuits steve klinkner bell labs srk boeing att comi arrl handbook radio amateur m getting state design radio amateur handbook solid state arrl main ct should able find them electronics amateur arrl want shipping good luck galen wat…
gene jackatak raider net gene wright mac portable ram problems coprocessor installed just recently bought mb ram card original mac portable backlit since had some bizarre crashes happens when put machine sleep wake machine up sometimes just freeze cursor lock machine up forcing me push reset switch other times give me usual bomb box error message co processor installed know solution put machine s…
sera zuma uucp serdar argic minority abuses greece article mpoly panix michael polymenakos well zumabot claims just opposite greeks exit country now explain number turks steadily risen while greeks thought lie repeated enough times could finally believed been observing poly been practicing rule quite poly audience mostly made greeks who allowed listen turkish news however today informed world gre…
mmatusev radford melissa n matusevich help me inject according previous poster should seek doctor injections sp doesn inject oneself immediately upon migraine
mike drd mike rovak workaround citizen driversin article mike drd mike rovak been experiencing several end user problems various commercialsoftware packages wordperfect win publish win mode citizen little guy citizen gsx nutshell problem lose first inches ofinformation left margin white space truetype margins preserved subsequent pages past thefirst wordperfect had workaround consisting using def…
gene workaround citizen driversfor windows had best luck using epson lq citizen sure download updated version allows margin settings gene senior software engineer oc systems lbj freeway dallas tx employer had idea going say
dcd se houston geoquest slb dan day warning please read article callison uokmax ecn uoknor james p callison hear someone screwing car ie setting off alarm andtaunting me come out damn sure colt delta also coming me screwing car them shot potential physical danger like very possible also intend other physically harmful things here houston last year woman heard sound someone she went investigate gu…
scott psy uwa oz au scott fisher mgbs real nezsdc icl co nz derek tearne people who bought mgb bought them because were open topped embodied people thought should old fashioned sportscar because were great anything pretty much like people who buy mazda mx miata today small fun fool yourself lot other people performance many far superior much more expensive cars been fairly hard run lack power mak…
dempsey stsci edusubject hst servicing mission scheduled daysin article prb access digex net pat article dempsey stsci real world too science like out well unfortunately good pr keep coming know makes rocket ships fly funding makes them fly bucks buck rogers ok proven saw right stuff however said above takes politics pr keep bucks coming politics bucks buck rogers think missing point agency gathe…
wongda eecg toronto daniel y h wong looking latest actix drivers anyone latest drivers actix graphics accelerator card plus version seem lot problems believe latest version someone please upload some ftp site download thanks daniel y h wong uoft eecg toronto electrical engineering
henslelf nextwork rose hulman lige f hensley public domain software article does anyone know ftp site where might find public domain software motorola microprocessor am looking basic interpreter c compiler thanks advance ed oak oakland couple different things pub msdos get index list lige
wayne lyle driver dataframe b am need driver bernoulli cartridge b hard disk system got fried haven been able tolocate original disks anyone know where get let me know via e mail thanks advance wayne lyle wayne j pa
sera zuma uucp serdar argic nazi armenians were service germans arab countries well article perlman qso colorado eric perlman been discussed before several people net thestatement attributable either hajj amin al husseini former jerusalem leader palestinian death war his chief henchmen let us forget nazi armenians nazi armenians were service germans arab countries well uzun put well known case wh…
stein u washington way omaha seattle plane ticket female way omaha name west travel must picked up omaha airport thereabouts continental airlines make me offer reply hampshire
daniel j stern dartmouth daniel j stern seeking info wear monitors dartmouth engineering students looking regarding wear associated turning off monitor andhow relates power consumption interested wear monitor which left continuously turned off when use please personalize e mail ds dartmouth eduthank dan
irwin cmptrc lonestar org irwin recommendation line ducati model clock well paint bronze brown orange out leaks bit pops out hard accel shop fix trans oil leak sold bike only owner want andi am thinking more like any opinions out please email me thanks nice stable mate beemer then ll geta jap bike call myself axis motors tuba irwin honk therefore am computrac richardson cmptrc lonestar org dod
hlsw ltd uhura cc rochester dave hollinsworth questions centris little luck could own sometime near future andso just wondering someone could clear these two questions up me speed simms does need want know needs sure main ram ve heard two conflicting stories total expandibility ram megs which true perhaps another better does meg version come megs logicboard megs meg simm just wondering dave holli…
cah tactix rain chris huey workspace managers win small scuglia jamie zikzak apana org au wrote thanks those people who recommended workspace managers windows found shareware workspace managers australia ms windows archive cc monash au which mirrors some sites u three found were workspaces wspace zip review deleted workshift zip review deleted bigdesk backmenu backdesk zip review deleted really a…
kiran village kiran wagle replacing internal fdhd w floptical hi iisi floppy drive might bad might just outof alignment haven checked yet drive d like replace internal floptical easily done done m assuming floptical drives read write both fact true please tell me thanks advance kiran
{00000}
backon vms huji ac ilsubject diet crohn ibd article banschbach vms ocom okstate article jge cs unc john eyles friend apparently fairly minor case crohn disease she seem eat certain foods such fresh vegetables without discomfort course she wants avoid recurrence her question any nutritionists who specialize problems people crohn disease saw suggestion lipoxygnase inhibitors like tea turmeric thank…
{00000}
{00000}
{00000}
gideon otago ac nz gideon king should christians fight justifiable posted couple weeks ago doesn seem appeared newsgroup haven had reply moderator were having intermittent problems our mail time please excuse me seen before should christians fight last week alastair posted some questions fighting whether such things justifiable wars started looking into these things down findings go haven answere…
dirty diesels stubbs hawk cs ukans jerry stubbs yeah hate follow them exhaust ground level well maintained either seems run long thatpeople keep them going long after top end worn out
exuptr exu ericsson se patrick taylor sounding board how disks copy protected article wtm uhura neoucom bill mayhew wtm uhura neoucom bill mayhew how disks copy protected date wed apr good manual go software hassle manual offset simplicity purchasingthe package only also consider offering attractive registered users instance could produce mail incentive couple ofdollars consider pricing product d…
fcrary ucsu colorado frank crary space marketing wonderfull article ajayshah almaak usc ajay shah idea goes through thin end wedge doing larger more permanant billboards thesky wouldn want world few decades now when skylooks like las vegas really make me sad think moment technology required time could make earth sky look like las vegas people could afford go backpacking moon costs kg moon same kg…
goo cup hp mike goo visual c article david fuess correct vc considered upgrade isbasically dos product vc windows product windows notan upgrade dos separate operating system product line cannot upgrades dos utilities however alsobeen told upgrade qcwin which should upgrade msc qcwin visual c products follows standard edition list price upgrade qcwin competitive upgrade professional edition list p…
henslelf nextwork rose hulman lige f hensley old simms article jhaines eniac seas upenn jason haines wondering people had any good uses old simms bunch them apple mac know lots other people tried sell them gotten interest inovative use want buy some simms sure ll give bucks them
idt unit rn adding int hard disk drive haven seen much info how add extra internal disk amac like try wonder someone had some mac iicx original internal quantum hard disk unusable floppy drive also new spare connor which like use idea replace drive new hard disk seems someproblems internal scsi cable power cable inside cx single hard disk drive made ribbon cable power cable three connectors each …
wanted hard drive am market hard drive iisi filled up anyone selling any hd mac cheap get through mail order where best place buy forthe best prices anyone net newsgroup wholesale cheaper any info appreciated thanks
mhollowa ic sunysb michael holloway wanted rat cell line adrenal gland cortical c article roos helsinki fi christophe roos am looking rat cell line adrenal gland cortical cell type been looking without success very much appreciate any help shot off response last night ve tried cancel only few minutes later while driving home remembered your message does specifically say cortical first reaction ha…
feilimau leland stanford christopher yale lin mac iisi power own mac iisi am considering upgrades cards hard drive etc tell me power limitations pds hard drive power feed secondly tell me thereis separate limit each instead single limitfor both combined felix lin new reader comp sys mac leland stanford
dwarner journalism indiana david j detroit vergolini roar michigan trumbull should loader than ever year mike illitch head ernie harwell back booth tiger bats bang summer already scored runs two games fielder tettleton deer think win division pitching bull gully moore wells krueger make up decent staff keep team into many games yeah tigers keep scoring runs game m reading woofing correctly slump …
jkjec westminster ac uk shazad barlas need help scaring need information scaring particularly result grazing really wanted know scar occur result grazing yes then disappear how long does take heal hair grow once healed scar tissue should antiseptic cream applied regularly better keep exposed let fresh air please help any info matter how small appreciated greatly please e mail me directly because …
baden bison mb ca baden de bari exhausted student needing help well ve now been working damned stepper controller board since now m pissed off period alright drive steppers through problem wire steppers other phase lines problem ve got some wire steppers put darkest line other worked kinda tried printer stepper moves head back forth wires didn work too well shift back forth use something like ins…
alan elroy jpl nasa gov alan deal blue book value auto mail bounced article write am process buying new auto haven decided yet whetheri should sell current car myself trade part newauto purchase traditional wisdom says almost certainly better off selling yourself don mind extra hassle having trade makes getting best price dealership more confusing know blue book value car assume retail bluebook t…
sera zuma uucp serdar argic million muslims perished butchery hands armenians article verbit brauer harvard mikhail verbitsky actually jarmo permanent resident care speculate ll let rest net its own merits between million turks perished butchery hands armenians genocide involved only killing innocents their forcible deportation russian armenia were persecuted banished slaughtered while much ottom…
babb sciences sdsu j babb circuit cellar ink address article ptorre hardy u washington phil torre wrote cci still published does anyone their address circuit cellar inc park st suite ct babbbabb sciences sdsu babb sdsu eduprogrammer sdsu larc
callison uokmax ecn uoknor james p callison warning please read article jek icf hrb joe karolchik deleted your name because don want sound remark another occasion way texas florida had stopped small motel night small town somewhere florida youths were disturbing car setting off alarm challenging me come out when another tenant walked out magnum automatic respectively vanished needless say immedia…
cme ellisun sw stratus carl ellison organized lobbying cryptographyin article jgfoot minerva cis yale perhaps these encryption only types defend digitized porn itwas posted encrypted these issues seperable maintain paraphrase may agree encrypting defendyour right encrypt carl ellison cme sw stratus stratus computer inc bkw tel fairbanks boulevard marlborough ma fax
stephen j ludwick encryption anyone know where get hold some secure encrypting devices before banned completely steve encryption outlawed only outlaws encryption
kayman xenon stanford robert kayman why mouse jumpy ms mouse article wlieftin cs vu nl liefting w ecktons ucs byu sean eckton microsoft serial mouse am using mouse using think switched see any better vertical motion nice smooth horizontal motion bad sometimes click something because mouse jumps around moving mouse right relatively uniform motion mouse move smoothly bit then jump right then move s…
alexia lis uiuc barbara who henry spencer anyway hansk aie nl hans kinwel article leland stanford aaron having tracked sci space quite while some questionsabout mysterious figure called henry spencer space community seems know questions somewhat cheek sci space hobby job ever eat sleep does u toronto zoology department conduct space research just use account just curious god dare posting posed th…
klink cbnewsl cb att steven r klinkner beginner rf anybody recommend good application oriented beginner referenceto rf circuits am pretty good theory know different types modulation mean don lot practical experience book detailing different types modulation power frequency legal et cetera very helpful thanks steve klinkner bell labs srk boeing att att boeing srk
jam gov jerry uart neededi need find uart interface following baud data bits stop bits parity ability break detect irq output pin irq character m using dallas mhz clone won break detect ve looked etc any help appriciated
tzs u washington tim smith quadra scsi problems attention mac quadra owners many storage industry experts concluded mac quadras suffer timing irregularities deviating standard scsi specification results silent corruption data when used some devices including ultra modern devices although name devices since their fault example sony inch mo without special mac compatible firmware installed solution…
nilayp violet berkeley nilay patel bernoulli drives disks article netnews jhuapl nathan moore nilayp violet berkeley nilay patel am looking bernoulli removable tapes drive don laugh am serious any mb tapes lying around like get rid please mail me nilay patelnilayp violet berkeley eduyou mean disks don tapes forgot say whether youwere looking old newer well need old disks right disks better word b…
mvs oac ucla get more than x monitor article carsona fraser sfu ca debra carson virtual screen larger size use stepping out v some time still working now system minor problem menubar icons right edge latest version stepping out works ok denis
paladin world std thomas g schlatter looking tom m trying find tom haapanen formerly tom wes keeper faq newsgroup working engineering software even find may havebeen uucp connection anyone knows how tocontact tom please let me know thanks tom world std
young u tokyo ac jp young shio hong looking free share am looking ftp sites where mac help lot driver source codes those ftp sites any information appreciated thanks advance info sc univ young u tokyo ac jp
rg futserv austin ibm r g keen eico tube tester repairs had good luck obtain eico dynamic conductance tube tester song unfortunately little out only thing wrong open meter movement does anyone know where find either another meter dead meter dead unit schematics specify current scale meter movement paste more sensitive movement find thefull scale current eico still thing model nope joke any sort r…
fox graphics cs nyu david fox space marketing wonderfull article fcrary ucsu colorado frank crary article ajayshah almaak usc ajay shah idea goes through thin end wedge soon companies doing larger more permanant billboards sky wouldn want world few decades now when sky looks like las vegas really make me sad think moment technology required time could make earth sky look like las vegas people cou…
mcguire utkvx utk michael mcguire questions centris ramin article hlsw ltd uhura cc rochester dave hollinsworth wrote little luck could own sometime near future andso just wondering someone could clear these two questions up me speed simms does need want know needs sure main ram pin simms ve heard two conflicting stories total expandibility ram megs which true perhaps another better does meg vers…
csc canterbury ac nz nick fitzgerald pc software consultant csc uoc nz article bilan cps msu thomas put lastdrive z config sys netx run access drive f log novell don put lastdrive z config sys access other drives file manager seems should way make netx work lastdrive statement config sys first off haven used think change problem lastdrive command way netware general andin case netx particular add…
artmel well sf ca us arthur melnick new encryption algorithm ever since craig rowland posted his piece new encryption sci crypt been some discussion our company secured communications technologies inc encryptionalgorithm nea spoke craig length covered lotof ground some information posting requires like answer some sci crypt sct small company based silver spring maryland main products time pc base…
uni stuttgart de pads question how go schematic pcb hi article uxa cso uiuc tall cool after produced schematic pads logic how import into pads pcb create pcb pattern only way ve gotten work isto output netlist then import into pads pcb thereanother way doing didn see any information might missed something any suggestions greatly appreciated thanks sorry german hope understand der sch die board jo…
mckay alcor concordia ca john mckay math us govt technolgy ncratl atlantaga ncr mark wilson report called science order probably however now somewhat experimental science exploration fractals strange attractors artificial life whether important insights gained these experiments unknown does tend change shape mostly been viewed abstract deductive field how experiments mathematics well look new jou…
rock concert net bruce smith personal account disappearing hard drive lc internal hd lc disappeared day last week d like tohear any reasonable theories folks suggest happened lc ram internal drive running few scsi devices far know properly had shut down system day out town time year upon restarting got mark booted floppy saw external hd sign internal installed system folder external indeed able t…
simon giaeb cc monash ausubject st maria life st maria goretti posted kind permission ofthe editor australian catholic magazine morning star hope like put up anything prevent sin st maria goretti maria born october luigi assunta goretti eldest daughter family seven she cheerful girl always her parents she had wish receive our lord blessed sacrament date finally set little maria receive our lord f…
uabdpo dpo uab stephen holland diet crohn ibd summary thread person raw vegetables cause problems unspecified steve holland replies patient may mild obstruction avoid thingsthat plug her up crohn dietary restriction general article spenser fudd jsc nasa gov spenser aden wrote interesting statements simply because been told otherwise m certainly questioning steve claims am doctor agree foods don b…
skybridge scl cwru david lesher space marketing wonderfull others said coca cola company want paint moon red white well moon then moon jupiter reminds me old arthur c clarke story coca stashed inside experiment host host coast coast skybridge scl cwru talk host close linuxunless host isn close pob busy hung dead
gwm spl loral gary w mahan rush too fast why should good driver terrified only thing feargoing drivers who switch left lane without usingeither rear view mirror flashers doing ain rushfor me fun get where want go much faster defense drivers who right lane here states people simply expect when driving overtaken speed differential mph don think because stupid course exceptions just programmed becau…
fast dos vga windows video card info needed umkc eduin article leo cae wisc leo lim ok isa w diamond stealth vram really satisfied w its performance windows now more more games needs higher frame rates dos vga especially new strike commander stealth vram only give me fps use winmark million think right now m considering replace w new card which hopefully perform approx same w current vram windows…
quilty twain ucs umass lulu lotus eaters info mathematics encryption wantedi just signed up group hope m missing somethingin faq m looking good introduction encryption particularly des public key though others wouldbe interesting also probably good library could help me out ithought might even easier could obtain nice electronically besides rather rational libraries reasons stemming dissertation …
petrack vnet ibm comsubject disabling power management someone please following point init allows me turn off power management duo write init allow me turn off power management duo point me documentation power management write such init explain me why such init totally partially impossible ideally course like able turn off surely such init very helpful powerbook owners who want todo midi cannot i…
owlnet rice bryan program manager two several utilities cn change both fav bryan
henry zoo toronto henry spencer how uf different two series article mg cs princeton michael golan board itself also identical room three caps theus versions clearly indicated both places how does make sense essentially caps just standard caps special w type precision may safety issue csa more paranoid certain areas such two caps series means don short oneof them shorts work man work henry spencer…
tesla njit edusubject mormon beliefs bastards could anyone enlighten me how mormon church views children born out wedlock particular m interested know any stigma attached children opposed parents m especially keen learn any prohibition mormon faith bastards entering heaven having their names entered big genealogical book mormons keep salt lake city issue which official position changed over time …
pip cc brandeis joe apple announce new performas versions article demon desire wright boomer apple announced start selling three new new machines built modems bundled software new models prices set apple retailer prices thenew machines expected range kind post something substantial tell world then least give us details coming out new macs always new these models etc
gibson bill applelink apple bill gibson sharks kingston fired just overheard san jose coach george kingston today maybe good news maybe bad kinda liked him lack certain fire bill gibson gibson bill applelink apple technical sponge applelink gibson computer inc just say sharks
pgf cacs usl phil g fraering u government science technolgy quake sylmar ca us question philosopher most highly regarded years may very well ayn rand who every important american born russia guess remains seen please take out sci space ayn rand only born russia educated lotof her philosophy reflects only european education reaction against certian events russia while she lived ve heard extent div…
smith pell anu au michael smith desktop rebuild datadesk keyboard datadesk mac keyboard similar problems found down right hand shift key startup work left hand shift key won which unfortunate sincethe left instinctively reach similarly trained myself hold down right hand pair option desktop rebuilds irritating cheers michael michael smith smith pell anu au mathematics research section australian …
sera zuma uucp serdar argic justice victims armenian barbarism fascism article theo ludwig au first called istanbul let me even spell n b u l secondly turks also asking their money their destroyed confiscated properties greece former yugoslavia bosnia serbia classic called justice also demand x soviet armenian government admit its responsibility turkish kurdish genocide render reparations muslim …
jeffj uucp j jonas canon bubblejet hp deskjet thomas d fellrath nd nd wrote key issue bought bj ink drying speed trenton computer fest were many sources refills hp canon don like ink using choice frequently asked question faq listthat reposted occasionally reports how refill inks available stationery specialty ink specialty price m sure think found another legal source injecting ink into cartridg…
astro ocis temple carter ames lead acid batteries concrete just wondering thing actually two hope theproper place post why does lead acid battery discharge become dead totally unuseable when stored concrete floor decided bring battery lawn mower motorcyclefrom unheated garage year preserve them justwent use them noticed only work act like two terminals shorted asked friendand said should never ca…
sera zuma uucp serdar argic azeri survivors were killed shot back head armenian atrocities moscow ap azerbaijani forces saturday villages seized armenians discovered executed civilians azerbaijani reports said azerbaijani fighters found bodies civilians including those child two elderly women who point blank survivors were killed shot tothe back head said ministry statement carried bythe azerbaij…
bison mb ca stan kucera anyone know where program available checked windows system disks other thanks stan kucera bison mb ca stan kucera
jcm head cfa harvard jonathan mcdowell sts inclination article apryan tcd ie primary payload spacehab eureca r inclination degrees seen elsewhere inclination degrees which correct hmmm atlantis left eureca degree orbit retrieving isgoing really fun fly degrees torque canadarm jonathan
merlin lerami lerctr org david hayes secret source announcementin article amolitor nmsu andrew molitor article grady netcom get buck hand must true eh m prettysure nsa supposed among many other things provide high qualitycryptosystems variety places don recall reading anywherereliable supposed monitor phonecalls monitor usenet provide only cryptosystems easily crack etc etc say don might don tkno…
ghelf violet berkeley soyuz shuttle guys talking soviet shuttle soyuz called buran which means snow storm least call russian tv gavin berkeley political stanford program soviet violet berkeley
mpaul unl marxhausen paul national repentance mcovingt ai uga michael covington heard radio today christian student conference were called repent america national sins suchas sexual promiscuity how repent someone else sin when claim repent someone else sin am fact judging him jesus equipped us judge activities warned judge people judge ye judged strictly speaking right repent somebody else ve don…
gpb gpb mac greg berryman memory ssl berkeley excuse me frequent question checked several faqs couldn really find anything excused answer varies mac mac bea complex answer faq iisi standard meg memory want need add additional memory m budget really don need more than meg max best performance wise most economical way someone told me should only use simms same amount memory meg meg etc just wanted …
jef pt stars fujitsu visual c clarify vc considered upgrade productcalled c although command line compiler vc lists dos only product c c compiler capable producing executables dos windows pro ed significant difference vc comes windows hosted tools ide etc which assist developers windows executables much more quickly basically thousands lines code been very favorable everyone who registered user s…
uabdpo dpo uab stephen holland diet crohn ibd article banschbach vms ocom okstate wrote article jge cs unc john eyles friend apparently fairly minor case crohn disease she seem eat certain foods such fresh vegetables without discomfort course she wants avoid recurrence her question any nutritionists who specialize problems people crohn disease saw suggestion lipoxygnase inhibitors like tea turmer…
dynamo ecn purdue duane p mantick ir remote control freenet carleton ca marc dion project own like build infra red remote regular vcrs tvs remotes does anybody any tips how build such receiver particular which photo detector should use which wavelength remotes use b which ics circuit should use c any suggestions circuit reply group wish well via e mail usenet always available d like see info well…
campbers craft clarkson bob campbell challenge microsoft supporters hey larry how comp sci major never crash damn computer does your cs dept teach just good your assembly programs ever your machine crash protection sucha marketing gimick isn funny out months using windows mynew machine ve only had crash once don run mill configuration why bother putting up such stupid posts ignorant bob universit…
donoghue donoghue win net kevin donoghue off line am looking program called off line windows using qwk mail packets anyone knows ofany good qwk mail readers please let me know thanks kevin kevin c donoghue internet donoghue donoghue win international few love hear sins love act grand ave suite william ventura ca
mueck analog mick mueck ok set lbs top centris had same question nec monitor apple guy said thattheir monitor ok put ontop centris had going just put nec box then got thinking monitor small tilt swivel base maybe more concentrated than apple don know area base their tilt swivel additionally cdrom drive middle cut piece thick wood x covered cream covered cloth used buffer layer between centris mon…
jag ampex rayaz jagani homeopathy respectable medical tradition article geb cs pitt gordon banks article rgasch nl oracle robert gasch many european countries accepted method curing least many conditions which modern medicine answer most these countries insurance pays treatments accepted whom scientists peoplein every country who waste time money quackery britain scandanavia where worked paid mos…
prism gatech randal lee nicholas mandock why people become atheists article muirm argon gas organpipe uug arizona maxwell c muir candor happy proven wrong believing atheism problem proven wrong mentioning some nonsense psychology atheism bob muir following question sound broken answer affirmative now answer might sound dishonest bob think been accused heinous crime am man enough take time other b…
gary uucp gary coffman math us govt technolgy investmentin article mwilson ncratl atlantaga ncr mark wilson gary uucp gary coffman however now somewhat experimental science exploration fractals strange attractors artificial life whether important insights gained these experiments unknown does tend change shape mostly been viewed abstract deductive field how experiments mathematics nowadays usuall…
hamlet ucdavis dan herrin space marketing boycott space ad proposed undoubtedly thing come down marketing years best reason resurrecting star wars system dan
cmk athena mit charles m kozierok detroit article vergolin euler lbs msu david vergolini roar michigan trumbull should loader than ever year mike illitch head ernie harwell back booth tiger bats bang summer already scored runs two games fielder tettleton deer think win division pitching bull gully moore wells krueger make up decent staff keep team into many games then henneman close out watch out…
uxa cso uiuc michael d walker satan kicked out heaven biblical easteee bitnet hello question satan taught long time agothat satan really angel god kicked out heavenbecause challenged god authority problem cannotfind bible bible where did itoriginate wondering eddie quick answer revelation war heaven michael his angels fought against dragon his angels who fought back dragon strong enough lost thei…
virginia get thee nunnery deir cs brown article aurag ere umontreal ca aurag hassan trying say were massacres deir yassin sabra shatila then let me tell some good jokes any such thing like jewish killing wwii palestinians just did davidians did fourty years more fact killed any war any time any place people die gets killed maybe also vietamiese didn die vietnam war killed american napalm were jus…
uxa cso uiuc michael d walker doctrine original sin just quick reminder way interpreting those passages your opinion make sound your opinion somehow fact many interpret passages cite very differently many several great theologians mentioned very thing these were people who had much more expertise interpretation scripture than me probably anyone reading newsgroup say them wrong right opinion notic…
cis dsto gov ausubject wordbasic informationi been reading organisation called winword developer believe produced publications called winword kit wordbasic sdk proceedings tools conference wordbasic sessions assembled steve able help me contact name address these publications thank adrian pitt systems administrator dsto corporate information systems unit melbourne lorimer street bend vic australi…
hamlet ucdavis dan herrin space marketing wonderfull article vis world std tom r courtney some sense think folks who think idea wonderful thei got incensed when read carl sagan called idea abomination don think word means thinks does children starving therichest country world abomination ad agency worst justin poor taste also abomination somebody spend money space advertising when those children …
boyle cactus org craig boyle new break pads exhausts after km mi maxima article rkim eecg toronto ryan kim hi maybe someone help me here am looking buy nissan maxima gxe cdn right now its automatic don know us spec cdn spec car km miles typical mileage cars seem km mi seller just informed me when brought car told front break pads exhausts had meet legal standards said replace components car me be…
kin isi kin cho viewsonic experience d appreciate email post negative experience monitor nanao d summarize got multiple responses thanks cho kin isi voice ext systems inc fax
mls panix michael siemon homosexuality issues christianityin whitsebd nextwork rose hulman bryan whitsell any who thinks homosexuality christianity compatible should check out romans corinthians timothy jude ii peter gen lev name few verses pertain homosexuality homosexual christians indeed checked out these verses some ofthem used against us only through incredibly perverse interpretations other…
hhtra chevron m haddock questions insurance companies esp geico article davew cs umd david g wonnacott m considering switching geico insurance heard assign specific agent each policy claim worried might real pain when make claim also heard try get rid accident m interestend determining whether these things true anyone out geico made claim d interested hearing whether were satisfied service whethe…
richard cs arizona richard j shank space marketing wonderfull see now across evening sky space rent
jim chow edgeway wimsey bc casubject thunderscan got spare imagewriter cover anyone replacement cover needed use imagewriter fool printer without its own cover sticking into its cover sensor thanks any help magnet trick work careful when apply white tape therubber carriage roller tells scanner where edge comeoff jim name edgeway wimsey bc ca gui bbs voice views expressed here individual author on…
ohayon jcpltyo jcpl co jp tsiel ohayon rejoinder questions israelisin article freenet carleton ca steve birnbaum sb oh yeah israel really ready expand its borders holiest day sb year yom kippur when arabs attacked oh wait sb chose omit war perhaps because supports exact sb opposite point trying make don think sb because war hit israel hardest also sb egypt israel who kicked out un force arabs sb …
uni acs bu shaen bernhardt overreacting once tapped your code good any more article jhan debra dgbt doc ca jerry han giant bally ho over clipper chip noticed ratherdisturbing trend some e mail posts ve tossing back andforth somebody asked me wrong overreacting cases such reason very simple how many people want die riot new civil war everybody jumping up down screaming m worriedthat people going r…
paladin world std thomas g schlatter bernoulli drives disks article nilayp violet berkeley nilay patel article netnews jhuapl nathan moore nilayp violet berkeley nilay patel am looking bernoulli removable tapes drive don laugh am serious any mb tapes lying around like get rid please mail me nilay patelnilayp violet berkeley eduyou mean disks don tapes forgot say whether youwere looking old newer …
sunnyt coding bchs uh edusubject lciii problemsin article ravi konchigeri finally got computer fixed d like sum up hard drive companies original meg drive bad bad sector something ibm new quantum lciii supposed shipped ibms quality difference apparently second hard drive position ve put lciii its side new hd had problems ve even switched back forth between horizontal vertical problems far m conce…
tony nexus yorku ca anthony wallis choleric great nt nf semantic war cross posted alt psychology personality since talks physician personalities apologies sci med readers familiar myers briggs nt nf personality terms word two nts intuitive thinkers approximately your philosophy science tech pragmatic types nfs intuitive your humanities social science theology idealistic types hate each others gut…
ewl world std erich w lantz col mail messages ms windows modest system aliases macros enables me public access unix system ms dos box read mail ms windows based editor everything works keen long author message his text col max width sometimes get slightly run off screen use cursor slider readthe whole thing m using ndw mainly ve experienced same prob withall other ms windows editors ve fiddled wo…
kephart lciii problems sideways hd article sunnyt coding bchs uh its good idea horizontally formatted hard disk vertical position drive formatted horizontal position completely compensate gravitational pull m saying your hard disk fail tomorrow months fromnow why take chance want more detailed info problem please mail me sunnyt dna bchs uh sunny asked question while ago while contemplating placin…
bdm cs rit brendan d mckay deir yassinin article hm cs brown harry mamaysky arab civilians did die dir yassin massacre firstof village housed many armed troops nobody ever produced evidence does several long published accounts irgun participants even some irgun propagandists make claim secondly irgunand stern fighters had absolutely intentions killing civilians several members irgun attacking par…
tcmay netcom timothy c may estimating wiretap costs hanson hanson kronos arc nasa gov wrote wiretap chip cost effective summary compared average monthly phone bill sixty dollars wiretaps only worth two cents month police proposed wiretap chip must raise phone costs less than part three thousand cost effective robin calculation interesting important even off byan order magnitude example even hardw…
leland stanford david shao deleted much following article order discuss specific issue whether acceptable divorce article crs carson u washington cliff slaughterbeck along way she married happily wonderful husband gave birth two sons still everything jane since she could never open up deepest part her husband she always found she could much closer toher women friends than her husband good husband…
uxa cso uiuc george f krumins space marketing wonderfull fcrary ucsu colorado frank crary article wcsbeau superior carleton ca opirg don think idea means think does having everyoneon earth some ad agency poor taste abomination abomination n loathing odious degrading habit act anobject disgust oxford concise dictionary maybe don mindhaving every part your life saturated commercials many ofus loath…
isis ajax rsre mod uk justin whitton canon bubblejet hp deskjet article edmoore vcd hp ed moore thomas d fellrath nd nd wrote key issue bought bj ink drying speed really try awful hard get bj ink smear hp deskjets need seconds completely dry both cases however get your pages wet unlike laser printers material your pages ink toner should go without saying think ink now used deskjet family water fa…
kahn troi cc rochester james kahn david article iccgcc decnet ab david wells landed team yet d think tigers their anemic pitching grab guy pronto did jim
noring netcom jon noring msg sensitivity superstition article uxa cso uiuc daniel paul checkman bruce data io bruce reynolds anecedotal evidence worthless even doctors who been using drugor treatment years who swear effective often suprisedat results clinical trials whether msg causes describable reportable documentable symptoms should pretty simple discover quite leap logic observe situation whe…
athena mit alfred eaton mormon wondering anyone knew any changes within last fifty years also why think were made revelation assimilation mainstream christianity etc know god makers published quite could rituals been changed since then am also very interested influence early mormonism especially smith family nauvoo settlement info any new studies appreciated thanks freddie athena mit
donovan bnr ca marc donovan want use deskjet article mori volga mfd cs fujitsu co jp mori used hp deskjet orange micros grappler ls now update system kanji talk then print deskjet grappler ls old use deskjet please tell me how use deskjet thank japan mori volga mfd cs fujitsu co currently use hp deskjet grappler ls ver works course only use swa swa swiss fonts came due print hp ie must print font…
hades coos dartmouth brian v hughes lciii powerpc mirsky hal gnu ai mit david joshua mirsky hi own lciii recently heard interesting rumor heard lciii built slot powerpc chip true heard slot same true don believe hype such thing powerpc slot hades
dpiaseck jarthur claremont derek ami pro pctools compress doesn like being moved anyone had problems ami pro after running pctools compress corrupted data due having caches other cache running first time try run amipro after loading windows loads causes think segmentation fault amipro exe right before finishes only managing get logo box first pops up whenit begins loading then causes general prot…
pgf cacs usl phil g fraering space marketing wonderfull cc uregina ca phil your point well taken still sad idea m worried concern though number nothing space advertising which number probably doomed fail financial grounds ve been reading writing thread since when only sci space starters don think piece light pollution bright full moon seems me bitof propaganda part opponents wishful thinking thep…
nodine lcs mit mark h nodine quadra scsi problems don know specific problem mentioned definitely had scsi problems between venerable jasmine megadrive solution get silverlining none ofthe loops involved blind worked drives fact only loop worked loop whatever means mark
pgf cacs usl phil g fraering space marketing wonderfull uxa cso uiuc david nash talking orbiting ad here some little pointof light puts streak two photograph should anything used advertisement going bit larger thana point source even clear previous post makes clear message id sender notes nyu notes person nntp posting host graphics cs nyu eduorganization courant institute mathematical sun may gmt…
prefect cc bellcore space marketing article hamlet ucdavis dan herrin space ad proposed undoubtedly thing come down marketing years best reason resurrecting star wars system don activist guys cut misc invest out thread didn offer any shares sale yet cc bellcore
apland mala bc ca ron apland article csc canterbury ac nz nick fitzgerald pc software consultant csc uoc nz article bilan cps msu thomas j bilan put lastdrive z config sys netx run access drive f log novell don put lastdrive z config sys access other drives file manager seems should way make netx work lastdrive statement config sys first off haven used think change problem lastdrive command way n…
bdm cs rit brendan d mckay dir yassinin article hm cs brown harry mamaysky myths facts leonard j davis near east research inc pp unlike plo almost exclusive focus civilian targets troups irgun stern group struck deir yassinon april targeted village its military importance deir yassin road jerusalem which arabs facts myths doesn even know where deir yassin why should pay any attention rest says bl…
jim jagubox gsfc nasa gov jim jagielski quadra scsi problems tzs u washington tim smith attention mac quadra owners many storage industry experts concluded mac quadras suffer timing irregularities deviating standard scsi specification results silent corruption data when used some devices including ultra modern devices although name devices since their fault example sony inch mo without special ma…
cunixb cc columbia peter garfiel freeman sad see university virginia produce such virulent breed jew haters self roar lion roar
dos darren lavallee sccsi darren lavallee eid mb hard drive should set compression ratio dos double disk format erase everything full mb just make mirror hard drive help darren lavallee wm origin files lines internet usenet
cc lehigh theodore f vaida space marketing wonderfull article hamlet ucdavis deleted also abomination somebody spend money space advertising when those children starving perhaps some redistributionof wealth help them flame really thats abominable viewpoint while abominations followed wealth way ist democrats aretrying everyone starve short order only isit organize fair distribution depends every …
muirm argon gas organpipe uug arizona maxwell c muir homosexuality issues someone cite biblical references homosexuality being immoral otherthan leviticus far when ask around here get verses spouted me whole rest book tends christians haven seen any long time later max bob muir list posted long ago recall aside lev passages story sodom note however homosexual rape andthere disagreement wrong take…
johnston me udel bill johnston quadra scsi problems article nodine lcs mit mark h nodine don know specific problem mentioned definitely had scsi problems between venerable jasmine megadrive solution get silverlining none ofthe loops involved blind worked drives fact only loop worked loop whatever means doubt quadra specific problem had getrid venerable bernoulli last year enough cartridges purcha…
cc lehigh theodore f vaida space marketing wonderfull article uxa cso uiuc george f krumins deleted say visible light astronomy already dying field pure hokum use logic things already bad doesn tmatter gets worse absurd maybe common sense logicare dying fields george krumins deleted ok those scientists get around atmosphere looked ad hubble results mirror partially correctable software jupiter pi…
eggertj moses atc ll mit jim eggert israeli terrorismin article cleveland freenet anas omran previous article adam endor uucp adam shostack says article tclock orion oac uci tim clock article amoss shuldig cs huji ac il amos shapira cleveland freenet anas omran eh could please give me details event where neutral observer killed purpose israeli soldier many cases remeber names isralis shot killed …
cs utexas benjamin w mac ii scsi pmmu socket questionin article marantz corp sun mac ii supposed socket pmmu chip couldanyone let me know where socket motherboard pmmu chip mhz surplus store like install mac ii circa cannot see socket myself when tried toinstall original mac ii had apple mmu chip installed which performs functions look underneath your front left find three chips approximately sam…
robertt vcd hp bob taylor canon bubblejet hp deskjet justin whitton isis ajax rsre mod uk wrote article edmoore vcd hp ed moore thomas d fellrath nd nd wrote think ink now used deskjet family water fast ve had pictures ruined few drops rain these were colour pictures deskjet mind could been acid rain black ink color isn use ink dries fast really doesn like getting wet justin whitton hermes uk mod…
hamid mcrcim mcgill hamid reza mohammadi daniali happy birthday israel article eshneken cso uiuc edward shnekendorf israel happy birthday anybody any information number people been killedby israel during these happy year hamid
mfoster alliant backbone uoknor marc foster final season chl final stats chl season central hockey league memorial drive suite tulsa ok phone fax president ray monte director jim director eric team owned league local controlling day today operations working agreements nhl affiliations up each team salary cap total players dress up each team limited meaning least players must ignore rule tulsa onl…
dashley wyvern wyvern doug ashley lciii konchigeri hard drive companies original meg drive bad something ibm new quantum shipped ibms quality difference officially experience yours now included yes seem tobe most problem free brand mac second hard drive position ve put lciii its side andthe new hd had problems ve even switched back andforth between horizontal vertical problems faras m concerned d…
phoenix princeton carlosn carlos g niederstrasser reboot when start windows recently following problem first time turn computer when windows starts autoexec after title screen computer reboots its own usually second time after reboot dos prompt everything works fine far remember changed config sys bat win ini remember whether problem occured before optimized defragmented disk created larger swap …
lhawkins annie wellesley r lee hawkins space marketing wonderfull because his doubtfull credibility astronomer modern ground based visible light astronomy these proposedorbiting billboards upset already dying field perhaps why ve astronomers just built based scopes studying designs larger ones seriously though never going get meter scope into cheaply build ground adaptive good site difference qua…
macs ee mcgill ca phil crawley read only going chicago message only interest those going international symposium circuits systems chicago may checking see any people out who beinterested getting together pickup game soccer during off hours conference could e mail me macs ee mcgill ll bring ball know someone who going conference know avid soccer pass message them also someone inchicago going confe…
dan gaubatz space marketing some reasons humans think our place doubt space advertising any worse than any advertising lot harder escape most blatant example yet our disregard fact fact universe annoying little species aren dan gaubatz cc swarthmore bitty programmer geometry college
rbemben timewarp prime rich bemben safe driving article cunixf cc columbia robert d castro article rbp netcom bob adobe curtis jackson solution never ride next only thing between them space keep much possible take step further never rear either side cage when positive possible pass fully least makesure attempt make driver aware into his area vision also applies merging into another lane after mak…
ariel yorku ca shawn luddington jack morrisin article tedward cs cornell edward ted fischer article gspira nyx cs du greg spira howard wong mindlink bc ca howard wong jack lost bit his edge worst start jack morris had uh jack lost his edge years ago had only aboveaverage year last again goes prove better good than lucky good tomorrow lucky seems prone bad starts abad finish last year yes am enjoy…
[truncated: 14,309 more rows]
[truncated: 1 more columns]
