# Supplementary material for: Analysis and tuning of hierarchical topic models based on Renyi entropy approach
Source: PeerJ Comput Sci. 2021 Jul 29;7:e608. doi: 10.7717/peerj-cs.608 (PMC8330431; doi:10.7717/peerj-cs.608)
Supplement: Supplemental Information 5 — Each row contains lemmatized texts of news articles from Lenta.ru news agency in csv format. [file peerj-cs-07-608-s005.zip › lenta_lem.csv]

жесткий санкция анонсировать совет безопасность осуществлять внимательно следить страна решительно замечать проведение тысяча километр тип исход новое тип воспринимать попытаться основатель вразрез совет безопасность оон минута сша район двигатель вероятно позволять нарушение спутник потребовать ситуация ким чен ын осуждать орбит несмотря военный документ значительный мера ракета республика испыт…
документ экономический блок дат реструктуризация долг плюс процент конечный россия сергей размер частное представитель списание петр порошенко украинский мораторий президент украина поменяться взаимодействие встреча погасить сделка министерство финансы россия рассматриваться период выплата обсуждаться возглавлять кредитор процент мвф отказываться руководить выплата долг реконструкция москва продл…
обувь сыграть кроссовка присылать редакция доступный хореограф анонсировать постановщик аксессуар объединять совместно открытие бренд телепроект бостон международный компания спортивный разрабатывать цветной высокий одежда ада экипировка временной елена танцор серия середина штаб ботинок педагог фильм store класс мастер съемка фильм производство пригород вариант начинать высота талант йог проект …
сын сообщник миллион рубль заключение тысяча рубль китаец правоохранительный орган помощь татарстан привлекать отказывать знать проживать похищение материал отец узнавать знакомый полиция увозить дом предприниматель возникать окрестность злоумышленник соотечественник заявление земляк случаться крупный начало расследование следовать казань одалживать подвох обман подъезжать карт освобождение весна…
карат драгоценный камень уходить аукционный дом называться представитель уникальный сумма ювелир впервые звезда большой азия женева название высокий молоток новый потребоваться мирова рекорд класс камень sotheby приобретать бриллиант телефон кольцо грамм имя розовый форма чистый вод star покупатель выручать швейцария торг миллион доллар оценочный стоимость вес представлять заявление
валюта бюджет ссылка запланировать состояться очередь предложение привлекать день выпуск инвестиционный банк предусматривать возможность книга заявка знакомый сумма глава минфин страна сделка ближний выкупать текущий служба ведомство критично объедать россия российский размещение ориентироваться имя получение втб капитал процент превышать осуществляться финансовый рынок соответствие предел власть…
персональный голосование фигурировать стоить владимир владимир отец спектр явный наталья пелевин незарегистрированный зуб выход парнас прохор выбор солидарность оппозиция член бюро район лидер движение позволять предварительный голосование twitter подлинность муниципальный депутат доступный председатель партия георгий третий окончательный определять отделение сформировывать встреча сергей пометка…
минск эксперт существенно путешествие отказываться корреспондент возможный турфирма территория украина тур белоруссия цена египет белорус занимать многие привыкать местный обычно среднее продавать россия продажа тур нововведение агент проседать маленький практически бывать курорт турпоток запирать анастасий сильно бронирование полуостров уточнять москва украинск россиянин связанный белорусский бо…
конференция поступать вера медиа коммерсант тысяча рубль граница международный договор финансирование продукция рубеж сила служба вынуждать впервые перестраховываться капиталь размер отчитываться учитывать новый распространение грант пояснять распространяться ограничивать роскомнадзор получать грозить штраф средство бизнес российский поправка вступление ведомость поздний реклама официальный стран…
бывший премьер контроль преимущественно лидер состояться президент страна предложение начинаться согласие впервые владимир путин соответствие гран договор основный россия признаваться сфера сочи организация пройти попросить великий уверенный российский правительство глава мирова политик квалификационный путин великий тренировка работа сравнивать уинстон черчилль формула гонка конец равный министр…
выдерживать страшно отказываться министр иностранный развитие страна антитабачный предусматривать предаваться сравнение европа далекий маленький россия сергей лавр уровень петербургский заксобрание виталий милона великий российский курить молоток стараться признаваться хотеть вредный привычка проблема глава мид образ думать ударять верить парламентарий законодательство наркотик life окружать пост…
машинист статья летний мужчина костер двор наряд направлять останавливать нападать кузбасс применение насилие часть нема следственный управление инцидент происходить кемеровский область устанавливать следователь ссора сторона разводить нападать убегать житель жена поражение схватывать поскольку ск полицейский дебошир дом прибытие открывать огнь подозреваться вызывать вневедомственный охрана управ…
власть guardian родитель президент пьер подросток подозрение осквернять вызывать прошлое сегодняшний караться учебник оон страна преступление проводить противник совершать устанавливать глава государство ребенок оскорбление пользоваться серьезный лишение свобода покидать страна вместо заказ мнение восторжествовать класс исследование король испортить эммануэль выигрывать возвращение справедливость…
никита зайцев летний золотой александр радул ян ценный игрок хороший снайпер нападать полный версия выглядеть следовать образ забрасывать шайба сезон цска мозякина вратарь звезда клюшка хороший бомбардир прямая трансляция состав сборный россия девять чемпионат магнитогорск металлург магнитка сергей мозякина шесть илья сорокин защитник хороший игрок кхл официальный регулярный чемпионат континентал…
чартерный кения поездка пляж туризм предлагать румын павел туристический отрасль авиасообщение прошлое популярный греция гостиница интерес египет прекращение киргизия многие увеличение сутки номер управление румыния осень руководитель уточнять тысяча россиянин полет черноморский побережье мнение евро россиянин власть вызывать рамка альтернатива путешественник отдыхать приостановка румынский марок…
документ необходимость состояться гуманитарный помощь путь министр иностранный налаживание джебхата ан нуср лавр вновь двусторонний отношение урегулирование конфликт собеседник совместный усилие нагорный карабах актуальный россия рассматриваться сторона полноценный обсуждать ситуация умеренный оппозиция россия сергей лавр джон керри госсекретарь сша формирование отношение запрещать район укреплен…
оперативно плохо научаться настолько выглядеть персональный батарея хакер самодельный свыше номер официальный страница гаджет версия телесериал изменить переходить обезопасить воровать раздевать пароль существенно служба логин вводить устранять заблокировать страница специалист суметь отправлять банковский карт требовать apple просить iphone система защита писать строить звездный война написание …
хотеться состояться перенос пропадать поединок давно поветкин заканчивать версия всемирный боксерский wbc александр поветкин андрей рябинский желание пропадать титул чемпион москва мешать ребенок уайлдёр российский боксер неопределенный срок планировать карьер наставать россиянин пройти деонтеть уайлдёр думать обнаружение американец точно спортсмен мельдония чемпион представитель арен ситуация за…
союз европейский поучаствовать журналист дзюба нападать город франций регистрироваться словакия футбольный ассоциация чемпионат европа пройти сборная россия сыграть уэльс официальный китайский язык заговаривать команда англия групповой этап twitter петербургский съемка зенит артем дзюба уефа сборный россия
ссылка провинция ракка террорист иго страна север захватывать отступать значительный часть операция осуществлять входить следовать этап дополнительный сила начинать выпускать иго курдский ополченец заключать ракку исламист потеснить одновременно город бомбардировка позиция террорист тайно движение захват протяженность контроль хадж ракки северный сторона планирование член мансур окружение окрестн…
авторитетный петр порошенко дефицитный финансирование украинский лидер ракета оборонный промышленность самоходный тактико создание технический характеристика развиваться президент украина фото страна министерство оборона боеприпас наиболее вид замкнутый подтверждать создавать ведомство национальный безопасность главный задача секретарить тип согласно заказ заключаться улучшать пройти испытание пе…
уголовный следствие состояться строительство космодром восточный передавать заключать привлечение злоупотребление должностной полномочие расследоваться коммерческий подкуп размер мошенничество жилье космодром восточный вина связанный договор сторонний россия союз страивать решение подрядчик благоустройство басманный суд москва ренат ближний поздний строительство предъявлять факт хищение социальны…
президент сирия позиция бросать халифат лет экстремист провинция запрещать сила ряд создание воинский контингент территория сирия похоронить ирак страна обвинять боевик международный коалиция расстреливать отказ захватывать правительственный сила день селение сражаться земля поддерживать боевик террористический группировка поль бой просьба космический сила боевик иго воздушно казнить наступление …
повод вносить россия начинаться палата парламент вновь отвечать интерес существовать минюст отдельный сильный полный запирать звонить помощь заблуждение идея отрегулировать интересный смесь международный нарушение правило одновременно введение покупаться право проект федеральный закон заниматься путем история vii ничто плохой необходимость рассмотрение законопроект испокон век неделя регламентиро…
чиновник разведчик прошлое ссылка правительство пво бруней ввс сша предпринимать осуждение китай риск лететь госсекретарь джон керри подписывать интерес инцидент страна допускать нарушение газ китайский ситуация акватория тайвань столкновение филиппин развертывание небезопасный вид маневр китайский мор идентификационный расстояние считаться пролетать воздушный пространство перехват американский с…
получение антон силуановый высокий уровень экономический репутационный удовлетворение возвращение крым инвестиционный банк показывать лишать евробонд спрос глава минфин рекомендовать сделка неофициальный попытка снятие санкция хороший уровень облигация покупка выкупать россия размещение предупреждать выход риск ориентироваться ведение бизнес процент критично бюджет россия финансовый рынок госдеп …
арно пробный электричество электроэнергия трансформатор граница вернуть крупный животное настоящее запуск разгонять возникать страивать ночь отключать случаться потребоваться открывать реконструкция проблема способный энергия установка большой масса маленький система никакой проблема сантиметр протон центр закрывать секретарить располагать бак подтвердить производить результат инцидент лаборатори…
сезон поведение раздевалка мелочь лет позволять фарма проявляться арсенал футбольный национальный лига фнл рфплый следовать сезон счет коллектив придти инцидент происходить страна болельщик сквозной тур основной соперник москва результат объединение отправляться матч выход одноименный тренер главный тренер заявка прописка гарантировать клуб поздравлять занимать пост youtube главный тренер команда…
кандидат штат калифорний выдвигаться проводить национальный конвент состояться барак обама этап праймериза выборный кампания морально трамп основное проигрывать случай новость миллиардер соперник садиться негодный приветствовать северный кремль обмениваться фактический джерси заявление пройти следовать крупный выдвижение выбор растить тюрьма выступать наиболее вероятный избрание праздник демократ…
гигант поставщик ссылка нефтепродукт российский газ начинать растить аналитик начинать подготовка вновь подниматься цена поставка невыгодный необходимость уровень медведев договариваться сша глобальный сжижать природный газ спг контракт ближний снг тысяча кубометр основный часть газовый рынок financial times корзина начинать ценовый предел ценовый война доллар биржа зампред правление формула евро…
финансовый организация вовлекать обязательство ссылка moody прогнозировать дыра лишаться лицензия транзитный банк обнаруживать вестник страхова возмещение капиталь сумма стоимость актив посоветовать разница установление объедать операция сбербанк service выплата проведение получение житель цб банк асв страхование вклад баланс оздоровление оценивать rambler нормативный акт весна отрицательный отзы…
военный высокий пилотаж разведчик нейтральный вод противоречить мид россия боев заходить бомбардировщик су выполнять госсекретарь джон керри норма небо инцидент самолет инцидент происходить агрессивный протест cnn непосредственный близость воздушный действовать случайный главый су бел дом действие балтийский мор фигура российский комитет маневр вертолет ка российский вкс профессиональный последст…
перо название передавать конструкция переделывать возможный уникальный мастерский энтузиаст настоящее выставлять модель существовать цена рамка программа производитель обычно перевести самостоятельно зверь поощрение мотоцикл диск окрашивать планировать способный черный владелец соревнование ходовой версия байк учет городской датский машин марк стоимость шина колесный николас единственный экземпля…
зарплата питерец португалец шахтер синий андра виллаша подписывать петербургский клуб сумма завышать страна завоевывать контракт агент уход опровергать предыдущий тренер главный тренер белый голуба миллион евро боаша летний выигрывать экспресс новое неподтвержденный окончание сезон наставник чемпионат россия спорт вывести главное тренер команда назначение схема трофей зенит поставлять задача арка…
молодая состоять посылка лет отечественный николай никифор китай грузовой дальность полет борт авиатехник российский государственный интересовать максимальный оператор килограмм эксплуатировать сообщение особенно важный доставка тысяча километр приобретение работа российский самолет час использовать rambler технический задание компания приобретать наработка правительственный час лизинг начинать з…
военный значительный китай кертис инновационный средство ввс сша начало стремиться остер далекий главнокомандующий сохранять удаваться сохранять страна вызов соперник восточный европа россия бороться морской флот соединять штат альянс вкладывать проявлять играть эштон картер впереди китайский мор выражать уверенность сша южный роль возможность зона генерал доминирование хороший опережать агрессор…
участница китай генерация ссылка банк развитие состояться финансирование банк запас малый создание миллион инвестпроект одобрять механизм сумма возобновлять энергетик миллион тонна встреча весенний сессия оценка юар министр финансы россия россия сфера российский фонд средство страна брикс мощность высокий степень банк кредит проект зеленый случай возникновение соглашение валютный резерв миллион д…
летний мужчина свидетельство очевидец китаец водяна китай ширин повторять приспособление страна озеро включать совершать world видео вершина повторять северо достижение всякий рекордсмен youtube рекордный публика турист происхождение восток вулканический водоем книга рекорд гиннесса незадолго располагать водопад каскад склон прыжок ди пообещать северный часть наиболее известный template обратно
президент сирия президент освобождение флот расходный материал страна держать times смысл россия сирия действовать соглашение минный определенный совбез оон глава мятежник ставить оппозиция сша способствовать перерослый рф сторонник сирийский студия сражаться иго выступать иракский отношение избегать критик военный документ жизнь полномасштабный гражданский война мученик патриотический определять…
разный тип ссылка уровень претендовать входить портфель корпорация использование аэрофлот станция коммерческий материал счет тип полимерный авиакомпания удлинение neo процент группа перевозить достигать заказчик высокий фюзеляж контракт достигать решение airbus перевозчик тысяча километр поставка выкатка наземный способный ниш изготавливать твердый отличать иркутск среднемагистральный сформировыв…
mars появление express водяна полагать спуск обнаруживать станция зарядить поверхность впервые светило спускать метан совпадать существовать пропадать необычный утечка сутки состояться километр приводить находить горазд высокий простираться верхний часть частица шапка кратковременный территория высота структура событие лед выброс солнце миссия большой масса любитель тайна космический площадь учен…
информационный политик духовность экстремизм предлагать создавать документ тема национальный ориентировать работник деятель культура патриарх московский контент кино ориентироваться обнародоваться обращать внимание тревожный министерство информационный технология русь кирилл западать уровень проверка российский зампред комитет россия следственный комитет россия кинофильм предупреждать необходимос…
сыграть нхл секрет александр радул извиняться радул национальный хоккейный лига увидеть нежелание хоккей присоединяться сша предупреждать новогорск ничто чемпионат неявка москва знарком сбор организовываться федерация хоккей россия прибывать пройти национальный команда состав санкт петербург главное тренер мирова первенство олег играть клуб нхл расценивать знамя пожить показывать хоккеист получат…
деятельность военный великобритания подводный лодка терминология прокомментировать обнаруживать бдительность отслеживание настоящее совместный министр оборона sky корабль даниэль сопровождать нато британский российский морской флот обеспечивать безопасность вмс проект класс сохранять большой усилие означать союзник относиться королевский томас защищать субмарина предпринимать лодка сила нато подл…
сын статья разбирательство ссылка передавать ряд обнаруживать служба луганский область жертва полиция пограничник перебираться калужский область попытка включать воронеж пересечение член семья злоумышленник ребенок российский ведомство донецк четырехлетний уголовный наказание пересекать граница тело пункт пропуск имя житель город задерживать квартира подозреваться предположительно граница соверше…
военный анкара миллион армянин уничтожение армянин мирова война экономический резолюция депутат швейцария берлин османский империя партия преступление электронный почта турецкий власть согласно массовый убийство бундестаг получать многие страна действие территория решение отрицать факт германский турция результат действие президент турция официальный позиция термин уголовный наказуемый online зел…
кандидат снятие солнечный система поверхность размер скрывать эксперимент основный журнал линейный показывать существовать глубоководный аналог механический вызывать черный большой обнаружение ледяной ученый периодический имитировать подготавливать тепло спутник похожий организм исключать решетка напоминать скрываться дефект означать приводить обитать science порядок большой жизнь намного станция…
подходить бобер проходить тысяча рубль судья туда майя артем районный суд административный правонарушение лоскут протокол оштрафовать художник колонна идеолог оспаривать культурный мероприятие абсурдный администрация акция признак отсутствие завершение организация объяснять подача шествие правонарушение судебный суд массовый мероприятие час митинг октябрьский событие александр рассматривать сбор …
семь член экипаж эксперт самолет egyptair авиакомпания egyptair пришлый экран радар следственный группа сотрудник служба безопасность пожар борт отсек аль борт самолет подписывать пассажир представитель средиземный мор бортовый ссылка наличие возникать стекать обнаружение обломок падение самолет пропадать де сторона сообщение пилот окно опровергать поздний исправный кабина пилот возле минута райо…
сыграть пол ссылка миллион использование рфплый материал сравнение сезон болельщик рост чемпион розыгрыш выражение исполком высокий серебряный призер предыдущий процент использовать чаща зафиксировать показатель матч нецензурный брань случай факт петербургский оскорбительный подготавливать вырастать пиротехник российский футбольный союз рфс зенит сложность одновременно посещать реж российский фут…
очевидец проходить ссылка сотня вконтакте правоохранительный орган жечь отправляться нравиться разгонять участник акция классический устраивать толпа дом группа москва намерение социальный собирать мешать сотрудник правоохранительный орган оскорбление боева автолюбитель приезжать полицейский бульвар место молодая беспорядок выкрикивать собеседник агрессивный собираться общаться телеканал выражать…
высокий уран подробный представлять учет значение оболочка вытягивать возможный предел девять зависеть нема радиус метан вывод ученый присылать основание полагать вращаться темный химический большой препринт arxiv проводить система отличие обнаружение светло практически земля плоскость мнение ученый точный потенциально орбит параметр диапазон внешний солнце оптический таблица посвящать исследован…
вступление конкуренция николай никифор никифор создание западный программный обеспечение рамка устанавливать затруднять россия сфера уровень цена мобильный интернет гордиться тип импортозамещение интернет молодая низкий выступление чиновник использование услуга правительственный час стандарт должность министр назначать пост шрифт стоимость файл игорь массовый коммуникация госдума сменять недально…
повод ссылка корреспондент леонид слуцкий вызывать мастерство достойный курбан бердыева слуцкий лига чемпион оказываться вызов стабильно рост россия футбольный клуб проявлять показывать главный тренер розыгрыш место подопечный глава еврокубок практик южанин суметь национальный команда наставник чемпионат россия занимать чемпион футболист итог яркий турнирный таблица курбан бердыев следовать игрок…
происходить пожар осложняться правоохранительный орган пожар направлять единица техник возгорание склад место ангар горелый одноэтажный мера корпус подтверждаться численность тип уточнять москва телеканал локализовать запад москва предотвращать лесна массив адрес ликвидировать площадь тушение пожар столичный управление здание строительный материал комплекс мчс россия личный состав хранение поздни…
ссылка вести переговоры космический корабль савельев уильям программа международный космический станция случай настоящее разрабатывать сергей мкс наса контракт частное компания союз отсутствие решение относительно доставка планировать возникать трудность астронавт зарубежный партнер королев компания разработка энергия соглашение место напоминать роскосмос поздний срок замглавы планироваться возмо…
воспользоваться президент осуществлять бренд вернуть группа живой одежда выход модельер картин выступать основывать опер широкий жан художественный произведение снимать совместно разный географический вернуться жизнь gucci марсель лу короткометражный фильм проект множество включать костюм текстиль регион передовая бог послужить маркий кадр сюжет режиссер древнегреческий появляться возлюбить парфю…
поступать проходить придтись президент стратегический решение оборонный промышленность ключевой проблема основное проверяться владимир путин самолет заслуживать вооружать сила дальнейший развитие высокий оценка су сочи президент россия вертолет анализироваться промышленный комплекс новый перечисленный высокий военный работа заключаться путин сессия соглашение совещание сантиметр поступать техник …
робот оцеплять правоохранительный орган корреспондент пистолет обнаруживать юго смоленский фугасный утро настоящее подъезд подозрительный снаряд чаять взрывчатка москва боеприпас столичный мвд северный жилец охотничий ружье тверская область изымать полиция работник улица преступный группировка житель уточнять сапер оружие телеканал разминирование запад москва дом гранат обследовать револьвер оско…
добавлять китай значительно скачка начало введение санкция опека экспорт нефть риск достаточно счет европа ес страна организация страна наращивать производство показатель максимальный направление сутки отсутствие миллион рост объяснять мэа отвоевывать поставка мощность планировать глава оаэ объедать экспорт тысяча баррель танкер бочка расти свидетельствовать прогноз сша углеводород государственны…
британец экстремист запрещать полиция террористический группировка хакер группа насколько россия британский уточнять выкладывать координата аль сша внешнеполитический ведомство телефон система связывать американский военный качество доказательство халифат иго исламист twitter кампания тысяча житель пароль предоставлять устаревать целить обеспечение устрашение скриншот настоящее имя заявление указ…
президентский зарплата взнос ссылка зарабатывать президент дочь понижаться книга доход умерший счет чет сумма размер доллар пожертвовать свыше семья доставаться учиться вид основывать налог процент жена заплатить тысяча доллар мишель колледж член обама бить foundation гонорар большой вица пойти press джозеф бестселлер профессор поступать байден благотворительность пребывание честь налоговый декла…
скр падение нос разбиваться населять пункт гарнизон место происшествие следственный управление вниз поступать сообщение инцидент происходить вечер доследственный проверка дон собеседник падение самолет шмидт рост технический неисправность пилот лететь сильный выезжать земля оксана владелец крушение повреждение южный район регион сотрудник мчс факт близ фамилия мчс россия самолет ростовский област…
согласовывать основной принцип подождать начало двойной стандарт беженец посетовать страна выходить потерпеть извинять рамка соглашение советник соглашение европарламент критерий снимать безвизовый режим приводить несмотря предоставлять бельгия ес вводить согласно реджеп тайип эрдогана эрдогать европейский союз президент турция миллиард евро заблокировать проблема условие финансовый помощь реджеп…
обувь love кроссовка ювелирный специализироваться повод владелец компания рекламный кампания откровенный прием синтетический аксессуар рука бренд декорировать новый коллекция девушка зима фотография интимный грудь одежда украшение сумка привлекать внимание бутик темнокожий публикация вставка highsnobiety уточнять использовать кожа итальянский подчеркивать фирма скандал позировать сниматься обнажа…
герцеговина повышение сербия семь процент неделя зоя центральный европа полушарие воздушный распространяться градус цельсий северный территория умеренный продлиться рост балканы широта крупный случаться практически земля согласно мнение ученый наиболее вероятный исследование катастрофа катастрофический вызывать хорватия миллиард евро осадка десятка наводнение среднегодовой река аналогичный автор …
оглашение немец немецкий отправляться путешествие начало кубинец спрашивать миллион просмотр курд испытание опыт узнавать ирландец экстремизм нация тест ролик эксперимент разнообразный определенный русский граница видео неприязнь обязательный завершение знать предполагать гласить девушка слогать француженка уверенный представитель разный англичанин молодая проект экспертиза предрассудок слюна теч…
город тронуть муж заблудиться выпивать владеть называться лондон остальной труд утро узнавать увидеть зона такси родственник язык оказываться проход местный бесплатный решать пар веселиться оставаться приезжать жена предъявлять вечеринка примерно клуб standard дом доступ заведение летний посетитель интернет прибывать пенсионер мероприятие турист билет незнакомый вип имя гость охрана польский нахо…
экс устранение руководитель центр столыпинский клуб процент выходить глава государство состояться выход рост резерв замедлять практически глава экономический политик модель экономика поскольку бывший министр финансы подготавливать помощник нереально признавать ситуация спад необходимость андрей белоус согласно темп рост центр стратегический разработка нея высокий дефицит механизм новый восстановл…
документ глава фракция справедливый россия одобрение общественный объединение вносить переносить использование президент россия неисполнение третий процедура окончательный депутат государственный дума комиссия гудков отбирать длительный инициировать понятие восемь инициатива вправе рассматриваться полномочие федеральный собрание комитет предполагать комитет госдума публикация член совет федерация…
предварительный автомобиль lada оперативно следственный группа правоохранительный орган гражданский население населять пункт ставрополье сила нападать место происшествие самоподрыв боевик силовик инцидент происходить останавливать помещение автомат калашников совершать гранат курский километр преступник сапер районный силовой структура происходить завязываться попытаться опознавать рашид попадать…
город поездка великобритания местный церковь приют воссоединение обнаруживать знать округ жительница определять волонтер чип ветеринарный проводить собака адрес рождение клиника сбегать грудь семья ухаживать родной дом километр исчезновение кошка работник пропадать приютить практически чарли ступень проверять владелица пес лежалый вернуться домой позвонить ближний большой опухоль press новый прив…
минск лидер восток украина присылать министр иностранный линия соприкосновение внешнеполитический ведомство париж юго берлин начинать переговоры лавр оканчиваться договоренность договариваться россия фрг положение проведение конституционный реформа отвод украина глава луганский область иной особый статус шутка ряд франций сергей лавр подписывать соглашение прибывать пройти парировать переговоры р…
болеть аккаунт майя начало вылечивать today подписывать изображать фото мода собака auto fashion сша румыния вкус кошка пользователь платье instagram интернет одеваться публиковать замечать летний котенок икона восьмилетний набирать популярность снимка сходство верить использовать ресница club старое тысяча наряд женщина кличка любимица благодарить разноцветный писать показывать хозяйка специальн…
кения город инцидент инцидент происходить обрушиваться семья мера спасатель протяжение северо обломок вызывать район наводнение эвакуировать восток временной размещение центр столица вытаскивать удаваться новость погибать здание обрушение
сенат засекречивать башня одобрение документ поддавать запрещать пентагон текст конгресс жертва открывать доступ исключение каид теракт самолет вернуть контроль ценный бумага нью йорк семья соображение палата представитель виза иммунитет позволять национальный безопасность устраивать здание попытка действовать закон близнец объединять арабский эмират налагать объект глава насчитывать доля немедле…
домашний арест статья уголовный указание документ исполнять обязанность продлять представитель отпускать контрагент ущерб тихоокеанский минобрнаука россия сергей владивосток полагать сотрудник правоохранительный орган решение развитие вид сторона защита обжаловать работа отчетный задерживать следствие проректор действовать назначать миллион рубль оплачивать суд военный суд пояснять собеседник фед…
дмитрий медведев документ инвалид тысяча рубль средство продлять личный кабинет программа сумма размер заседание реабилитация жилье вводить медведев предусматривать возможность семья россия ребенок конец предоставляться материнский капитал технический средство государственный услуга направлять предлагать кабинет министр усыновлять улучшение жилищный условие возможность обучение ребенок использова…
уверенный российский болельщик президент состязание редакция роман подниматься абсолютный российский пилот интерес категория подиум гонщик дебютировать устанавливать зрелищный пилот серия расти мощность первое прикладывать приветствовать рад мотор молодая соревнование адаптировать переход высокий россиянин гоночный привлекать любитель место машин весомый первое место аналогичный большой ответстве…
указывать журналист безосновательный поступок страна решение комитет глава пагубный настраивать представитель российский ставить вызывать обнародование закрытие озабочивать потребовать преднамеренный международный вызывать запугивать право осуждать днр содержать власть украина порошенко высокий оценивать документ ничто плохой базироваться миротворец одобрять ловить призывать заявление валерий пре…
превышать сложный баррель brent месторождение впервые инвестиция технологически марк brent рынок нефть цена лукойл торговаться порог возникать россия отметка объедать производство дефицит глава goldman sachs вагит алекпер диапазон причина интервью телеканал доллар прогноз нефть вырастать банк регион превышать отметка середина миллиард доллар приводить недостаток кризисный конец баррель геологораз…
сбор средство средство жизнь начало признавать хороший ведущий станция музыкальный фестиваль перебираться музыкант москва местный переезжать семья организация getelementsbytagname getelementbyid createelement parentnode insertbefore карьер анатолий похороны радиостанция диджей входить шоу начинать качество fm коллега участник хаус скончаться facebook раскрывать запускать призывать ночное клуб нап…
проходить хранение полиция музыкальный фестиваль страна умирать отказываться название черный список употребление наркотик поздний культурный центр ограничительный мера попытаться попадать большой район закрывать закон разрешать приготовление возбуждать указывать сель город изначально предложение больница предлагать деятельность проводить переезжать предназначаться российский подтверждаться любите…
spa эксперт предъявлять ориентировать вегас республика washington премия гостиница флорид hotel высокий оценка оценка нью семья награждать процент американский штат ласа побывать канадский напротив присваивать звезда версия заведение попадать путешественник семейный лиза регион удостаиваться рейтинг редактор отель ниже рик участник успокаиваться список хороший рекомендовать забронировать идеальны…
первоначально знать желать обоснование теория далекий страна срывать убирать умирать выбирать следовать традиция съедать зеленый выкладывать продолжать метод маленький точно изменить возле применять отношение соотношение треть передумывать приводить обрекать отравлять условие предложение синий возникать вопрос игра объявлять следовать образ приходить шанс безвредный процент каков вероятность цвет…
принс снимать название читать использование книга шоу миллион реагировать пассажир окружать скрывать скотт эксперимент желание ролик вызывать нью свыше неоднозначный ребенок смерть радость взяться увлеченно непристойный реакция google йоркский недоумевать великий youtube ведущий комик разный метро идея посмотреть совет американский бог подземка видео скептически поддельный заголовок смех телешоу …
уровень изменяться подросток многий возраст отвечать обнаруживать показывать стресс раса ген университет играть роль высокий семья ребенок журнал соединение возле предыдущий уменьшать вероятность реагировать связываться определяться работа тело биолог выходец исследование симптом ответ неблагополучный помощь функциональный бедный фигурировать фактор риск семейный бедность спустя развитие способст…
блок алиса лауреат изначально начало цирк коллектив овация группа выходить клиника дюжина вокалист сообщение музыкант ближний награда премия состояние здоровье константин александр входить энергия панфил православие врач госпитализировать санкт питерский совет альбом пластинка стабилизировать приз инфаркт секретарить гражданский записывать состояние взгляд facebook многочисленный петербург патриа…
сыграть современный город частота название рынок питер превышать штат нью соответствовать игра просуществовать узнавать приставка слать предполагать обработка neo платформа относить университет ход визит направление основный йорк кодовый вид объяснять руководитель монитор отдельный день индустрия игровой низкий потребоваться разрешение мнение использовать играть дом компания продажа находиться лю…
проведение операция инсульт уточнять допрашивать плохо мчс россия рубеж ком решаться вопрос доставлять придти зона вооружать конфликт родственник голов собеседник происходить мозг избивать медицинский перелом возбуждение уголовный валерий улица близкий поздно вечер реанимация круг сознание занимать пост гуманитарный советник потерпевший чиновник дыхание ударяться врач полуночь представляться возм…
ремонт ролик геннадий поехать москва проводиться сторона видно размещать осторожный реконструкция воин youtube исторический мероприятие средневековый мужчина вчерашний автор беспилотник видео съемка участник сбивать липецкий область участник фестиваль написать костюм итог камера кидать
предполагать родитель устранение оплачивать объяснять причина гендерный архаичный страна цент прогресс полагать среднее средство уход сильный образовывать традиция остальной вызывать показатель сша ученый африка рабочий место снижаться женщина рассматривать доступный право приходиться медицина необходимый несмотря development латинский америка включать труд разрыв родительский категория междунаро…
собирать единогласно жительница судить преступление группа прогреметь мера наказание выстрел смертный казнь доказательство поздний лишать возможность извиняться окружный джозеф система добиваться несовершеннолетний признавать рассматривать обыск осуждать указывать внимание школьник томас проезжать мимо возобновлять неоправданно гэри обстоятельство вина решать суд присяжный темнокожий процесс ход …
домашний арест борис уголовный часть необходимость мошенничество музей районный суд приговаривать аукционный дом полотно гособвинитель отпускать ук рф художник настоящее сумма задерживать обвинять удовлетворять дом статья русский музей тысяча рубль прокурор касаткин подделка авангардный выход название каф штраф авангард примерно сотрудник произведение картин подписка невыезд следствие александр н…
классический американский специализироваться название начало российский рынок марк колебаться художник бренд цена кошачий существовать выходить тысяча рубль линза очки цельный ежедневный экипировка рисунок космический москва стиль итальянский электрик продажа внешне использование путешественник производство фантастический фильм поступать коллекция vogue линейка предназначать энди зеркальный напом…
повод устраивать останавливаться полиция применяться толпа собеседник россия убеждать ночь улица сильно беспорядок собираться разъехаться массовый беспорядок машин пожарный машин свернуть водомет применять мчс тишин шумно полицейский звонить неудивительный нетрезвый служба доставлять завышать проводить сотрудник правоохранительный орган численность телеканал происходить хулиган инстанция участник…
пункт статья медицинский экспертиза местонахождение разбор проживать администрация подъезд кемеровский область дом собеседник обрушиваться устанавливать областной управление следственный комитет россия трое ремонтный работа проведение степень тяжесть процент судебный ведение вестись работа пятеро ребенок завал пятиэтажный проверять первое этаж включать антон строительный работа предположительно н…
согласовывать ссылка использование государственный предприятие размер налоговый страна продукт питание пенсия случай невыполнение выход проведение большинство таможенный союз завершать уточнять потребовать документ предусматривать помощь сокращаться повышать большой преобразование кризис закон первичный международный профицит экономика создание новое соглашение целевой показатель греческий протес…
кандидат выборщик york times придтись президент стен дыра делегат останавливать проникать забор трамп протяженность баллотироваться ощущение обратный сторона встреча пост президент сша проводить газон сотня намерение президент сша восемь калифорний мексиканец голос щель помещение преступник великий строительство мнение митинг насильник агрессивный настраивать километр приезжать входить флаг грани…
тысяча рубль редакция обращаться парковка информационный служба обвинять счет пассажир забирать расценка применяться предупреждение оказываться тарифный политик изменяться водитель оплата оператор рекомендовать сообщение выбирать паркинг изменить щит уточнять тариф большой счет домодедово контроль качество оплачивать мужчина турист сутки охранник воздушный гавань изменение аэропорт отреагировать …
согласовывать проводить большинство подавать жалоба отказываться российский столица запрещать движение нетрадиционный неделя постанавливать право еспч одиннадцать акция ради незаконный лгбт уведомлять шествие мероприятие запирать подряд сообщество митинг демонстрация активист основатель власть удовлетворять согласование гей подавать заявка суд ежегодно московский правительство власть москва петер…
штат калифорний нападение стучать летний девочка кровь пытаться sun павел астах выделять случаем настоящее встречаться природа зона инцидент происходить право ребенок девушка администрация рана тигровый работница территория открываться нападать готовить насчитываться алкоголь подруга сотрудница премия часть гибель тигр недоступный дарвин сфотографироваться выступление обнаруживать посетитель зооп…
eurekalert группа выяснивать насколько уход тип изучать проверять помощь сша амбулаторный способствовать сила ученый медицинский психический федеральный программа сложность решать проверять доступный больничный дополнительный помогать ограниченный школа больница выплачивать проинформировать пользоваться врач процент покрывать множество дистанционный местность основный основный задача сто тысяча у…
полный мера официальный ответ отражать документ отказываться направлять привлекать вести отменять фонд hermitage capital нарушать право гражданин сша лоббирование администрация медицинский помощь тысяча подпись сизый собирать сторона смерть госдеп сша заявление магнитский уильям браудёр коллега михаил ходорковский матросский тишин возврат ндс намеривать страж заключать просьба реализовать причаст…
военный афганистан воздушный сила ввс сша час штурвал сербия утвердить удаваться кандидатура опыт шотландский нынешний зона министр оборона бомбардировщик дэвид югославия мыслитель командный балканы спасательный яркий виска эштон картер плен захват центр начальник штаб посылать истребитель союзник генерал персидский залив команда оперативный американский пора самолет боев действие катапультироват…
хуан неожиданный кой случай правоохранительный орган министр иностранный ряд страж порядок политик полиция омар решение власть страна преступление реструктуризация правительственный комиссия местный прокурор элита комитет отстранять половина фон шаг глава причастность скандал специальный комиссия отправлять член должность ассоциироваться орландо имя занимать должность специальный убийство обвинят…
отстранение герцеговина ссылка конференция исполнительный комитет эгида страна выходить отсутствие проведение секретарить квалификация доказательство внеочередной италия польша соглашение попадать единый лига втб чемпионат европа клубный турнир команда чей сборный снимать обсуждать испания санкция дисквалификация сборный россия баскетбол евролига лет предоставлять отделение организация новый мужс…
разбирать полиция вновь собеседник житель поселок россия поздний авария беспорядок представитель власть вовлекать помощь подключаться пройти арестовывать трое сутки сносить сила закон подготавливать разрешать власть обещать ситуация поселение отключение общественный слушание снос коммуникация тульский область необходимый помогать документ неоднократно предоставлять планировка служба возвещать нор…
брест изменение страна группа россия тысяча километр заинтересовывать приезжать уточняться западный страна компания входить выступать начинать визовый режим занимать отправляться мегаполис маршрут французский швеция дания ярославль город путешествие бельгия пермь маркетинговый протяженность доставлять тур побывать достопримечательность российский завершаться познакомить турист европейский страна …
неисправность позволять настоящее самолет воздушный судно попытка собеседник проверка пытаться докладывать сочи устанавливаться откладывать частный адлер рейс мальдивы мск предположительно полет вылетать отправляться аэропорт технический состояние судный вылет выполнять причина экстренный служба отменять дважды компьютерный оборудование
сигнал прошлое туда миллион согласно зарождение отвечать посвящать достаточно открытие впервые галактика случай радиус промежуток свет выходить университет сфера исследование показывать космический цивилизация диск произносить насчитываться обратно вероятность главный целить земля существовать примерно мнение использовать полагать допускать гитлер человечество расстояние уровень развитие иноплане…
сыграть нхл проходить прозвучать домашний чемпионат шайба помин связывать пресс состав сборный россия национальный хоккейный лига олег знарка результативный передача проводить москва восемь формулировка отсутствие главный тренер помешать наиль сдерживать заявка чемпионат уста вызывать сбор хоккей минувший матч регулярный чемпионат национальный команда травма санкт петербург команда состав разочар…
проходить уровень лесна пожар начало стоить вернуть закрытие торг цена лукойл эталонный согласно непредвиденный россия марк максим орешкин новый волна серьезный процент глава goldman sachs нефть brent вагит алекпер случай возникновение корректировка проблема нефтяной котировка чиновник производство экономика китай доллар прогноз нефть вырастать нефть маленький думать случай баррель нефтепровод ки…
отличаться отношение ссылка лет бронзовый медаль леонид слуцкий юр заслуживать обладатель сборный франций счет слуцкий игра жирков показываться оценка чемпионат европа безобидный александр кокорин матч давать парень приход мяч состав сборный россия тренер ткаченко стадо де франс игровой мнение товарищеский матч играть футбол проводить футболка россиянин летний герман экспресс полузащитник диалог …
блок великобритания wall street journal учащаться случай политик создавать дополнительный ход встреча страна качество причина столтенберг вовлеченность россия фрг решение немец расширение никакой уточнять польша приближение напоминать сша грузия йенс столтенберг система сдерживание россия страна восточный европа наращивание заверять напоминать выступать усиливать балтия вызывать несмотря целенапр…
обнаруживать шпионский ссылка вернуться позволять раскаиваться оптимальный летний актер американский актер изгой times питание отступать миль побеждать болезнь серьезный идиот горький тип написать вечеринка мнение зеленый лишний вес картин верхний radio песнь больно врач думать поколение фильм приводить филадельфия independent лига ленивый написать сценарий американец диагностировать набирать сни…
отличаться ссылка национальный африка заниматься бюджет великобритания похожий проверка тв россия британский би си отказываться трактовка планировать отходить добавляться допускать telegraph сбор попадать большой конкурент широкий связывать телевизионный изменить цифровой вызывать следить финансовый пункт формироваться принцип шоу служба сохранять вокальный российский организация аналог интернет …
стоимость нефть статья бюджет приниматься уровень позволять силуановый процент ввп рассчитывать пакет акция роснефть башнефть алрос втб защищать включать рассчитывать цена расход представлять сокращать расход министерство финансы учитывать триллион рубль основный подготавливать поправка сэкономить россия мера очередь поправка осень дефицит процент поздний высокий вероятность трата правительство м…
анкара статья большинство ценность укомплектовывать редакция увольнять журналист корреспондент республика работник собкор материал контрабандный имидж обвинять повстанец турецкий власть нападение пособничество собеседник предусматривать вооружать религиозный формулировка главный редактор оскорбление организация предполагать оставаться поставка помещать вместо работа карикатура никакой происходить…
впоследствии отпускать ролик сломать девайс запись завершение лосось крупный рыба минута австралийский youtube процесс смартфон использоваться качество старый поймать автор удочка видео снимать съемка канал iphone способ легкий прикреплять показывать mashable победный
обслуживать брюссель guardian музей журналист запрещать париж рука разыскивать боевик теракт аэропорт прогреметь идентифицировать россия спокойный иногда организация захватывать новый тюрьма станция метро отбывать француз пострадать научный компания плен опознавать результат нападение адаптироваться попадать действие аба метро вопрос ответственность срок состав взрывной устройство репортер взрыв …
нитка здравница график энергоснабжение светодиодный туризм замена высокий сезон республика премьер подрыв ветка веерный гостиница сергей оказываться четвертовать создавать рабочий группа получать обесточивать крымский вод электроэнергия лампа украина полуостров электричество путин пересылать установка энергомост отключение перехаживать вица поставляться регион отель министр чс санаторий дом отдых…
защитный благодарить сустав страдать отвечать обнаруживать свидетельство поражать communications деятельность животное сигнал происходить останавливать лечение выделять выяснивать сравнивать пациент клетка специфический активация функционирование боль иммунитет опосредовать механизм лабораторный попадать белка иммунный система реакция воспаление заболевание университет ответ приобретать начинать …
скр зарплата президент министр труд максим топилина выплачивать окончание связывать жалоба служба топилина поручение работник рыбокомбинат кризис ход прямая линия погашение долг челябинский прокуратура неделя начинать проводить работник компания начинать проверка пожаловаться проводиться гендиректор россия следственный комитет россия ежедневный офис компания трехмесячный организация трудовой зако…
жаловаться отдел полиция доставлять полиция большой часть москва сотрудник правоохранительный орган убеждать административный правонарушение приезжать житель бульвар расходиться дом собираться место десятка близлежащий наиболее активный тысяча разный ночь шум
предварительный летний мужчина падение вознаграждение краснодар этаж сосед присылать шест окно случаться протяжение выпадать квартира мебель признак выбрасывать мужчина посуда госпитализировать травма состояние life видео располагать многочисленный час мобильный приложение lifecorr экстренный служба неадекватный гражданский корреспондент материал денежный
орган государственный власть перекресток неоднократно товар территория россия наращивать молочный начало эмбарго продукция пятерочка продукт беларусь настоящее белоруссия взаимодействие категория процент увеличивать доля топ зрение проанализировать основывать территория российский предъявлять управлять сеть стратегический партнер резюмировать хотеть россельхознадзор уточнять торговый сеть основат…
канал шоу дозваниваться шоумен первое канал появление обескураживать эфир вечерний вывести проявлять экран максим галкин случайный разный город видео некоторый выходить
самолет egyptair авиакомпания egyptair греческий остер карпатос экран радар уходить португальский борт самолет подтвердить факт приземляться средиземный мор страна пропадать семь член экипаж обнаружение обломок британский пилот поздний выполнять рейс аль район система автоматический система возле пострадать mirror вылет французский почувствовать посадка airbus снижение покидать попросить гражданс…
устаревать полет корпорация иркут блогер тип борт фото артем neo ближний авиационный завод авиационный собирать планировать александр сергей airbus смена тысяча километр новый выкатка способный ниш эмоция иркутск максимальный auto ежегодно мероприятие присутствовать самолет мс авиаконструктор новый российский имя презентация самолет видео церемония пассажир лайнер иркутский советский мс пассажирс…
сфера безопасность сначала подобный инцидент серьезный случайный происходить объединять неделя инцидент непрофессиональный страна высокий пилотаж воздушный москва спустя опасный фигура российский су военный ведомство маневр джозеф член экипаж комитет напряженность российский самолет озабоченность совершать поздно председатель американский эсминец балтийский мор истребитель су перехват представите…
препарат страдание страшно средство жизнь уходить помогать мнение защита право больная япония ограниченный возможность хронический уходить сексуальный насилие специалист тревожный вряд ухудшаться прошение год насилие юар химический подвергаться нидерланды смерть легализовать организация пациент подача наносить безнадежно американский штат полный право страдать подчеркивать осуществлять помощь вла…
преимущественно территория россия увеличивать принцип привлечение инвестиция увеличивать доля товарооборот инвестиционный российский министр межправительственный комиссия service сторона решение софинансирование процент развитие дальний восток александр галушка глава проект rambler структура миллион доллар внешэкономбанк российско сопредседатель минвостокразвитие середина миллиард доллар партнерс…
статья предполагать ценность массовый увольнение журналист корреспондент республика материал уполномоченный имидж евросоюз прокомментировать приговаривать накануне турецкий власть оставаться религиозный формулировка решение организация вступление работник еженедельник признавать виновный работа карикатура увольнять решетка вопрос массово продолжать попадать никакой норматив верховенство право кол…
одобрение запрещать сумма атака принятие отсутствие захватывать пригрозить проект закон доказывать аль сша маленький миллиард доллар многомиллиардный находить решение суд террорист барак обама отчет шаг упасть документ экипаж джордж неделя конгресс каид семья решать обсуждаться вероятность нападение добавлять лично продажа родственник погибнуть обязывать гражданин ответственность обучение россия …
расследование уголовный впоследствии допрашивать весна направлять уголовный жительница опыт контроль деятельность преступление оказание проводить девушка выходить восемь следователь следственный комитет россия психиатрический сообщение несовершеннолетний организация организовывать преступность подпольный завершать младший свидетель деньга следствие согласный пресекать суд услуга водитель клиент т…
совместный операция ссылка освобождение запрещать совместный страна север россия вид контекст планировать значительный часть глава никакой переход осуществлять заключать соглашение представитель пентагон сша госдеп американский военный террорист иго исламист потеснить реализация бомбардировка позиция террорист удаваться лавр ракки северный договариваться сторона прекращение огнь выполнять диплома…
отличаться родитель плохо отвечать учитель существовать вариация журнал здоровье показатель большой балл опасность ученый небольшой добиваться эмбрион находить жизненный путь дружелюбный приятный рассматривать следить помогать выявлять жизнь мутация зависеть генетический ученый выяснивать ген новый зеландия опасный шанс ребенок общество процент генетически рассчитывать выяснивать общение вариант …
отличаться выступать текущий сезон российский футбольный премьер дзюба нападать отпускать лишать петербургский клуб тур вновь перерыв рост проводить москва белая восемь контракт футболист уходить квалификация рфплый сила непростой отношение евро встречаться прощать экспресс соглашение матч мяч думать вступать петербургский спорт начинать лига претензия говорить доказывать красный аренда забивать …
исключительный текущий сезон леонид жизнь киев возвращение уроженец исключать валерий рфплый тур цска браться занимать смысл завоевывать белая очки продавать андрей арнольд обещать главный тренер сильный российский премьер член совет директор семь место долгий владелец брат клуб задача футбол генеральный директор ооо леонид федун выигрывать экспресс место пора чемпионат россия качество спорт лига…
нитка сжатый срок энергоснабжение президент выражать уверенность прорывать украинский территория разрушать ком состав россия энергосистема достаточно подрыв владимир путин подход блокада крым большой часть заслушивать вводить результат глава государство субъект рф состояться требоваться бесперебойный сочи президент россия осень электроэнергия мощность краснодарский край питать потребность констру…
ссылка искусственно конкуренция высокий уровень полагать уходить подавать заявка утвердить близкий книга заявка евробонд спрос завышать сделка процент основной финансовый рынок пояснять облигация министр финансы россия выкупать сша размещение российский получение ведомость критично бюджет россия заявка снижать сумма собеседник компания условие перегонять иностранец рф миллиард доллар миллиард мин…
кандидат штат калифорний проводить национальный конвент состояться предстоять праймериза представитель трамп побеседовать количество голос страна выдвижение бернуть сандерс выбирать соперник партийный съезд cbs северный джерси одерживать победа население южный крупный штат клинтон поздравлять фактически демократ обама сша республиканец дональд трамп демократ хиллари клинтон вермонт супервторник н…
проходить итог референдум запрещать ущербный страна сцена выходить россия решение западный страна пройти гей релиз украинка twitter крымский татарин террорист донбасс написать символика участница композиция отказываться признавать республика ряд аннексия крым накануне вводить распространяться северный палестина песня политический подтекст выступать соревнование вячеслав соответствовать международ…
чиновник вод поведение центральный глобальный потепление поверхностный отказываться засуха использование потепление ощущаться засушливый экономить никарагуа исполнительный директор вклад традиционно la страна тихий океан широта el осадка водоснабжение глава государство тропический рекомендовать явление миллион доллар колебание большой дефицит улица житель восточный часть половина президент страна…
поступать тысяча рубль кемеровский липецкий область отвечать номер неделя коллектор взаимодействие девушка пожаловаться приходить оператор большой угроза сообщение угрожать инцидент задолжать житель уточняться бардак чужое пересекаться деньга пообещать должник начинать вызывать широкий действие мужчина звонить использоваться потерпевший санкт петербург конец фамилия life обливать подъезд ряд олег…
беседа вмешиваться манчестер юнайтед мысль начало стоить шоу особо выделять программа тренер разыгрывать youtube ток ведущий специалист диалог чемпионат европа пройти фаворит чемпионат европа спорить португальский конец передача команда гость велеть видео футболист предстоять студия канал футбольный неожиданно женщина поприветствовать доступный входить уборщица франций компьютерный видеозапись
воскресение баскетбол евролига никак участвовать лет плохо смотреть мнение придерживаться представитель европейский эгида сегодняшний отделение страна контракт россия организация глава навстречу рассылать клуб фиб соглашение проблема отстранять относиться ведущий крайний заключение уведомлять федерация генсек единый лига втб чемпионат европа президент российский федерация разбираться европейский …
останавливаться усугублять ситуация блюдо президент местный власть национальный бизнес рубеж предлагать завышение политик крупный обвинять пиво импорт вводить офшорный продавать отсутствие отказываться рабочий неделя производить валютный контроль процент превышать политик государство потратить правительство пивоваренный компания пригрозить выбираться компания власть латиноамериканский страна пред…
город объедать доставаться школа использование семь процент eurekalert неделя заполнять предлагать контроль джордж сента луис наблюдение похудеть полгода воздушный университет наполнять штат среднее пациент большой средний кубический ожирение процент половина объект шар мнение ученый наполняться использовать масса тело заболевание исследование вашингтон воздушный шар предлагаться контрольный улуч…
предварительный город дочь виктор отец деятельность департамент инцидент происходить гулять el злоумышленник внук одноименный выстреливать протяжение управа мнение неизвестный погибнуть летний городской медик враг послужить скрываться тронуть приближаться культура квартал застреливать столица телевидение мальчик телеведущий тема журналистский мотоцикл
документ ссылка димитрис президент позволять участница недостаточно бельгия кризис дания приток оон безопасность граница контроль сирия евросоюз мигрант страна восстановление полгода согласно внутренний установление норвегия втрое поток мигрант поскольку истекать временной отслеживать вводить франц еврокомиссар шенгенский зона ес пора конвенция продлять просьба наплыв беженец ряд страна предлагат…
повод противостояние провозглашать начало запрещать выходить нарушать вооружать россия территория крымский незаконный сила полуфинал песенный конкурс соглашение бак перерослый перемирие пройти поднимать пропаганда символика прибегать представлять россия республика зал подписывать контроль обостряться северный парламент палестина образование регион этнический делегация достигать конец оккупировать…
рекомендация журналист стоить политик возникать вопрос times направление россия стремиться просьба вводить соглашение спорый свернуть канал сложность ситуация барак обама отношение происходить весна санкция итог вашингтон попросить мирова война ехать ряд подписывать страна сосед ссылаться обостряться договариваться российский присоединение крым отношение москва двусторонний воздерживаться достато…
обувь уровень пошив редакция этаж ремень аксессуар создание зона бренд сезон класс люкс новый коллекция предприниматель зона отдых внутренний дизайнер актуальный сумка компания специализироваться бутик чемодан убранство стиль итальянский первое этаж компания интерьер заказ основывать мероприятие vip комната площадь релиз ниже восточный одежда флагманский культура располагаться квадратный представ…
сантиметр эксперт текущий сезон франк де попадаться синдром высокий нападать запрещать препарат валентин родиться применяться стероид срочно пояснять вид легально дефицит покойный гормон неизвестно турнир футбол барселона пятикратный летний хороший игрок употреблять матч врач начинать чей совет месси вырастать лионель месси приз аргентинец разрешать забивать популярный инъекция игорь единственный…
глава мвд россия владимир оперативно центральный азия привлекать запрещать обнаруживать нелегальный мигрант вербовщик оказываться москва проверка россия процент профилактический игил уголовный ответственность проверять гражданин турция задерживать двое подозреваться наименование вербовать привлекаться водитель террористический деятельность пройти иностранец условный международный розыск боев дейс…
золотой поучаствовать голосование проголосовать подписчик горячее поздний заверять вызывать пользователь twitter микроблог идея сторонник верный twitter мудрый разрешать вызывать отношение спорный разный изображение синий sun определять согласно неправильный зрение зло вариант ответ черный настаивать обезьяна первое использоваться изображать символизировать видеть вариант участник ребята размещат…
указывать зарплата восстановление белоус превышать кризис доход шок главный экономист значительно высокий процент андрей белоус начало кризис российский экономика констатировать уровень глава государство социальный защита россия министерство труд экономический совет рост реальный доход согласно новый серьезный проблема потребоваться ниже прожиточный минимум полагать процент население заседание пр…
американский самолет вашингтон игорь конашенков пво российский су средство разведчик rc российский граница включать бочка выполнять радиолокационный обида непрофессиональный американский минобороны россия фигура воздушный москва член экипаж су идентифицировать пытаться поднимать решение относительно билл идентификация маневр выключать автоматический резюмировать транспондёр высокий пилотаж россий…
выявлять назначение риск россия низкий качество кредитный риск банк помимо закрываться ликвидатор деятельность своевременный сомнительный операция генерировать оказываться оценка обеспечивать нормализация срок действие зампред банк россия полномочие назначать организация резерв руководитель цб страхование вклад банк остальной размещаться исполнительный орган капитал конкурсный управлять вовлекать…
сын подросток камчатка пообещать средство просторный начало жена остер жительница открытие граница счет знакомый полиция краева жилье гражданин сша переезжать частица перевести летний жительница ребенок организация крупный задолжать специалист мошенник камчатский кредит половина секретный проект банк обман исследование квартира миллион доллар потерпевший познакомиться якоб установка тысяча доллар…
усиление контроль передавать заниматься осуществлять потенциал присоединяться большинство планировать глава класс подавать иск совет директор равноправие биржа цукерберг гигант миллиард доллар недостаточно состояние акционер добиваться объедать продвижение сложность достаточный благотворительный фонд снижать голосовать значительный продажа акция жесткий одобрять компенсация сторона заявление пред…
настойчивый полиция де жизнь правоохранительный орган литературный роман рассчитывать знать наизусть номер рука про знакомый придти павел букет неделя оказываться девушка пахать проверка периодически одежда решать самостоятельно категоричный сообщение видеться гера день признаваться отправлять проводиться проверка анжелик телефон праздник задерживать мужчина свидетель помощь вызывать позвонить уб…
вакуумный участница город старший девушка название конкурс журналист писать осуществлять фото молодость новый предприниматель изменяться auto хотеться сальвадор решать ребенок умирать массаж услышать ничто придумывать разрешать de муж мнение соревнование кожа наставать бразильский дом оливер помощь ягодица отдельный категория место фитнес мероприятие победительница культовый йог старичок звание п…
большой зал зорин множество состояться присылать международник книга кладбище ряд телевизионный валентин могила прощаться директор институт евгений москва политический обозреватель московский центр карнеги оператор россия обозрение внук жизнь валерий похоронный церемония бывший премьер анатолий гражданский миа член антон волошин игорь корнелюк ведущий сша международный отношение первое канал росс…
миллион разрабатывать неделя лететь выглядеть одевать игра ролик противник многие оценка копия гера реальный жизнь яркий sony передвигаться мужчина пуля обозреватель приключенческий релиз команда сопровождаться американский стрелять видео укрытие снимать студия продемонстрировать взрыв графический эффект воздух мощный хороший след
недочет персональный хранение проходить страна выставлять проверка запись адрес электронный почта предписывать характер предмет попадать процесс принудительно недавний закон чей связывать располагать представитель ведомство содержать пароль выявлять проверять мелкий обращаться сервис логин проводить superjob headhunter нея осуществляться интернет храниться регулятор обязывать аналогичный хранить …
ломонос поиск остаток ракета обнаруживать республика аист министерство космодром восточный затапливать западать наноспутник samsat россия союз наблюдать дистанционный зондирование земля космический аппарат северо заказ фрагмент научный сходить садиться приамурье носитель якутия президент владимир путин восточный спутник находить амурский область располагать продолжаться вывести запуск ракета запу…
скр местонахождение ссылка полиция правоохранительный орган больница представитель обвинять доставлять инцидент следственный управление соответствовать заявление попытка хабаровск николай проверка мвд следственный комитет россия сотрудник правоохранительный орган заявление ночь якутск сотрудница ведомо уезжать проводиться проверка реанимация собеседник замглавы оттуда следствие подавать задержани…
сыграть проводить расследование разгромить армеец понимать первое круг уходить читать роман смотреть артем дзюба нападать защитник наверное прошлое счет эфир радиостанция генеральный директор игра цска встреча комментатор проводить вратарь цитировать нибыть инициатива андрей осторожность польза ссылка тренер хороший главный тренер близкий химки петербургский честно саранский оценивать футбол молч…
жаркий пытаться посмотреть ванна зоопарк кличка зверь девять тысяча медведь выкладывать огромный купаться подпись черный ролик youtube американский штат обитать видео видеозапись
новый гонка вооружение национальный интерес нынешний кризис нежелание страна складываться поощрять существовать присоединяться разумный россия территория убеждать ограничение поздний нейтрализация помощь вызывать большой североатлантический альянс рф нато александр грушко партнерство связывать наращивание возле заверять действие россия вводить натовский ситуация возобладать военный потенциал укра…
ассоциация правый город проходить практиковать финансовый трудность пустовать численность рассчитывать yahoo марсель мэр город противодействие гармония прокомментировать сделка соборный обходиться вмещать превращать переезжать покупка независимость национальный фронт главный французский город обещать население улица заинтересовывать мечеть стоимость строительство мусульманский глава проект множес…
повод плохой погода президент звук отвечать приземляться группа глава государство запись минутный пилот вырезывать продолжать польша смоленск помощь метод прокуратура опасность предъявлять обвинение кабина польский содержание сочетание часто ситуация шутить пробовать утро снижение упасть несмотря экипаж разбиваться заходить возлагать происходить вина сторона российский новый телеканал первое прив…
телепрограмма состоять расширять артем дзюба леонид слуцкий нападать состав сборный россия евро краснодар слуцкий игра цска москва турнир пройти серия определяться главный тренер брат сборная россия включать представитель российский летний василий березуцкий специалист прямая эфир официальный первое канал национальный команда петербургский команда игорь акинфей футболист футбол зенит игрок национ…
eurekalert размер группа питание зуб вид принадлежать сильный давать royal основывать способствовать динозавр ученый гибель организм преимущество сокращаться пропитание занимать литература диверсификация журнал proceedings серьезно семя эволюция датироваться оправляться миллион традиционно оказываться согласно зрение лишаться разный форма мнение заключаться множество приводить конец традиционный …
изучать участвовать высокий уровень преждевременный eurekalert выделять вещество интересно кислота журнал равно существовать изучать проверять версия хороший настроение кровь способствовать ассоциироваться ученый организм изменение подтвердить черви расстройство исследование глубокий имя удаваться сокращение помогать значительный выявлять наследственный ряд нервный проводить исследование психичес…
препарат начало знать eurekalert эксперимент выяснивать насколько журнал вид полезный результат показывать примерно рецидив ученый доброволец исследовать вещество сочетание женщина почувствовать терапия наблюдаться главное критерий необходимый помогать прием неделя неудачный биолог тяжелый форма подчеркивать реагировать гриб доза продолжительность участник обладание поддаваться продолжать дальней…
тысяча житель отказываться признавать состояться итог референдум высказываться воссоединение украина впервые вернуть украинский ансамбль скрипка страна политический воля группа москва исключать россия музыкант нея исполнитель удаваться вернуть планировать хотеть значительный часть мнение полуостров голосование объективный причина ряд страна татарский народ официальный поскольку наступление регион…
позиция ссылка генеральный директор савельев отказываться корпорация военный техник представлять российский авиакомпания посвящать экспонат кризис искусственно исключение отказывать великобритания выдача виза сергей ввоз вводить николай международный выставка авиационный допускать решать британский сторона решение иркут пройти организовывать новый целое ряд решать отказываться шала практически мо…
документ молдавия присылать правоохранительный орган пачка сигарета срабатывать возраст коттеджный поселок разведка место происшествие сигнализация сотрудник спецслужба полиция просматривать осматривать убегать пятеро отбирать занимать марк сумка парламент окно начальник главный ночь преступник патрульный опрашивать генштаб вор рабочий район помимо ограбить неизвестный дом сосед камера наблюдение…
сыграть героиня впоследствии роль противостояние жизнь прототип пожар роман доспех жена автобиографический писатель повторять переживать фрэнсис пожениться обвинять скотт центр сюжет оказываться выбор спустя цезарь пар смерть одноименный майор персонаж отношение автор фильм считаться проект произведение включать великий немало познакомиться расовый блокбастер комедия мститель фильм придтись прово…
документ проходить должное внимание передавать нынешний правительство отвергать возникновение причина создание нападение упасть американский спецслужба непосредственный интерес обстоятельство москва борт снимка ход выступление расследование ремонт следственный комитет россия отсутствие трагедия российский ведомство воздушный пространство готовый предыдущий управлять страна посольство мак авария п…
грозненский большинство представитель президент позволять отечественный микрофон развиваться эфир нравиться грозный счет посетовать краснодар российский команда кадыр располагаться мечта шест место почетный президент коллектив судья адрес домашний матч оскорбление проигрывать потерпеть сторона признаваться растить честно клуб играть футбол дом проводить помощь официально бедный пол контрольный эн…
состоять ссылка согласно документ использование автоматизированный наверное пиво сложность основный россия комитет следовать изготавливать экономический политик тара компания учет подключаться производство балтика изменение объедать государственный регулирование стратегический развитие российский производитель приводить ответ документ пластиковый одобрять деятельность дожидаться вводить продавать…
сын афганистан движение наносить преемник граница главарь скрывать официально подтвердить сеть теракт санкционировать предшественник дэвид протест официально религиозный смерть пользоваться ответственный авиаудар покойный бывший заместитель гибель мулла власть мансур новое приказ авторитет подрывать мухаммед деятельность запрещать посол сша лидер движение факт россия террористический организация …
подходить дизайнерский человеческий покрывать бюро аксессуар цена кресло желание сидение корпус спроектировать отдельный тысяча доллар прототип изготавливать заказ кожа вручную мебель высококачественный черный обивать кинематографический небольшой коллекция форма цвет французский проба представлять выполнять гигантский модель череп золото luxurylaunches серебро
кампания понравиться брюссель многий старший искусство редакция музей направлять туризм рубеж открывать небо возрождение экспонат художник фрэнсис культурный наследие побудить пользователь интернет средство массовый знаток россия дама показ итальянский житель целить проект работа произведение мастер постоянный бельгия общественность ставить знаменитый питер публика любитель шедевр представительст…
понижение падение возглавлять коммерсант начало называться представитель медиа знакомый генеральный директор развлекательный ссылка тогдашний глава собеседник тнт российский возглавлять мишин полномочие михаил уход предполагать ближний управлять компания исполнительный орган вступление неизвестный медиарынок системный формально гражданство ограничение иностранец должность газпром коммерсант тв де…
сборный золотой вид спорт де серебряный зачет борьба рассчитывать китай лондон англия иван ои страна олимпиад приличный олимпийский комитет россия легкий атлетика место завоевывать президент пар сочи выстреливать ожидать великобритания чемпионат выступать окр сборная россия гольф россиянин чиновник выигрывать неплохо золотой медаль сша пройти рио вполне турнир команда хозяин золото специальный пр…
член альянс проходить национальный политик поляк провокация страна полагать столтенберг пытаться маневр входить начало польша министр иностранный вызывать североатлантический альянс грузия генсек нато йенс столтенберг польский давление обеспокоенность кулиса военный необходимость изначально возобновлять встреча желание корабль сторона отношение москва министр оборона страна граница диалог явно пл…
поведение достаток склонный испытуемый психолог эксперимент группа китайский люб выяснивать насколько садиться монета журнал аспект заинтересовывать результат показывать класс оценивать относиться удовлетворять садиться большой поскольку ученый текущий доброволец психология педагогический университет женщина отношение сидеть студент зажиточный бедность ряд зависеть состоятельный оказываться относ…
аксен итог референдум продлять вопрос корреспондент проголосовать политик далекий страна никакой сомнение россия решение ограничение улица уверенный стрелять италия польша ряд страна австралия сша страна ес отвечать член евросоюз международный экономический форум отношение санкция убеждаться ялтинский житель регион состав россия отмена санкция вводить побывать норвегия присоединение крым иностран…
цена сделка управлять директор рн отражать ключевой заключать роснефть вводить месторождение образовывать переоценивать российский компания сделка красноярский край договор достигать оценка превышать север крупный оператор россия экономический форум сообщение проект расчет крупный проект процент дочка ао миллиард рубль значительный доля знаковый располагать восточный сибирь компания учет соглашен…
расследование уголовный поведение сплошной рекомендация устраивать мишень атака публичный пространство россия проникать территория ведомость уточнять вводить сбор большой предъявлять обвинение контролировать досмотр террорист анализ комплексный подход написать порядок жертва эксперт уровень различный степень тяжесть специалист ссылаться зрение оператор заявление вход international оказание услуга…
повод пикантный владимир путин поинтересоваться выходить дружба моника запись давать картин путин переписывать пройти спровоцировать мона любовь правка сыграть присылать программа сергей ссылаться договариваться решать российский признаваться спрашивать канна происхождение менять ученик требовать заголовок вариант режиссер заменять млечный путь публикация информагентство возлюбить распоряжение ск…
ссылка поставка газ шельф сахалин роснефть остер месторождение внутренний рынок контрольный пакет поставка азиатско тихоокеанский регион сжижать природный газ ведомство процент северо мор energy проект технологический разработка настаивать подразумевать производство газ газпром газ газовый восточный линия нефть продажа газ завод управлять компания компания принадлежать потенциальный необходимый н…
документ добывать состояться поставка нефть начало сравнительно увеличиваться саудовский аравия мирова рынок сравнение марк brent министерство цена отметка встреча отказываться подписывать падение цена министерство энергетик сутки сторона подписывать соглашение большой достигать ведомство предыдущий производитель следовать исторический минимум растить провал фон продолжать производитель нефть дох…
изначально обнаруживать миллион узнавать ролик серый обычно прятаться запись змей неизвестно житель способный ствол предположение youtube темный сердцевина снимать посмотреть забираться автор дневный видео нора дерево facebook удаваться забираться размещать страница запечатлевать вашингтон животный
пояснять личный жизнь совместимый родитель звать порнографический увольнять запрещать обнаруживать рассматриваться представитель материал учительница начало сельский школа география приемлемый подражание распространение преподаватель скандал образец директор школа действие поскольку поделиться жизнь серьезный снимка непристойный интернет уходить администрация образовательный учреждение отстранять…
анонсировать охранный бренд региональный отделение разумный направление вдоль троп заинтересовывать планироваться построить поток сбор спонсорский подходить территория регион идея связывать находить создание продвижение байкал признавать возможность необходимый кампания министр дмитрий медведев миллион туристический встреча товарный знак внутрироссийский глава правительство баннер завершаться еже…
ссылка центральный выявление позволять возможный соответствовать проверяться деятельность экспериментальный конкретно банк эксперимент группа дмитрий пояснять связанный тестировать подвергаться россия террористический проведение финансирование терроризм изначально отдельный цб банк раскрывать крупный российский власть жесткий контроль регулятор новое признак клиент вычислять индикатор зампред цб …
засекать эксперт ссылка вносить республика алтай запрещать охранный стресс животное вит страна сергей научный сотрудник редкий россия ловушка заповедник алтайский поскольку съедать снежный самка попытаться петлить котенок снимать попадать пытаться спасать устанавливать ученый охота успевать спасать вскоре чудовищный долин состояние регулярно сфотографировать сотрудник ситуация барс новость междун…
робот использование традиционно вещество безопасно ролик пожимать плечо компонент экологический вторичный пройти осень новый мероприятие отправлять земля переработка проводиться вредный смартфон ответ общаться youtube способный предположительно официальный отправлять спрашивать акция решать компания apple проблема обрабатывать презентация окружать утилизировать видео старое различный канал iphone…
останавливаться стоить побежать тысяча рубль региональный собственник передавать троллейбус привлечение поездка животное размер конюшня инцидент происходить водитель автомобиль согласно москва предусматривать штраф имущество сбегать стадо замечать сторона сообщение нея серьезный испугаться владелец здоровье механический проезжать мск сельскохозяйственный повреждение садиться попадать машин toyota…
роуз ссылка джонни депп запрещать полиция размер проживать принадлежать ежемесячный выступать поскольку состояние наркотик женщина дневник постоянно variety отношение происходить саманта оказывать помощь анджелес побои приближаться бросать предоставлять совместный брачный актер супруг заявление отчаянно подтверждаться близкий тысяча доллар херд пощечина познакомиться подавать пьянство деппа заклю…
хасан президент конференция проходить размер страна процент черный мор поставлять россия упрощать прокладка решать вернуться маршрут энергоноситель углеводород срок миллиард доллар миллиард обеспечивать газпром инфраструктура новый маршрут показатель поставлять замораживать упасть порядок реализация труба республика южный поток транспортировка сосед член правление биржевой сторона предполагать ры…
родитель знать узнавать учитель урка выяснивать большинство павел астах давать грубо обстановка класс юлий прокуратура прокурорский проверка наука связывать ежедневно ситуация неисполнение обязанность отношение приводить увеличивать сокращать уполномоченный право ребенок домашний задание присутствовать возбуждение сторона нея нарекание образование пренебрежительный доброжелательный городской окру…
рубашка великобритания зима повязка веровать приветствоваться вышивка нарядный бренд пополнять маркет священный декорировать кружево барселона использовать интимный мусульманин одежда хиджаб сегмент отказываться компания гардероб головной близость юбка нея входить половина предмет мотив наступление шаг основывать масса поскольку испанский изображение выпускать начинать продавать штаб куртка выпус…
позиция жизнь уходить называться защитник африканский европа нация проводить матч умирать мяч капитан тренер прикладывать чемпионат увольнять достижение играть футбол нигерийский обвинять специалист национальный сборная образ федерация усилие сша приводить главный тренер сборный турнир кубок нигерия возраст twitter пост качество футболист бельгийский бытность рано утро забивать игрок поставлять ц…
гипотетический вторжение кертис сражаться сэр замысел уходить ястреб возможный брюссель страна балтия заниматься посвящать стремление европа предполагать написание агрессивный последовательный литва вызов москва вмешательство эстония россия ядерный война альянс предупреждать российский побеждать русскоязычный наиболее ближний ущемление уверенный американский генерал работа мнение использовать быв…
нхл прошлое родитель питтсбург шайба российский форвард отличаться национальный хоккейный лига тампа родиться кучер игра болельщик встреча хороший бомбардир семья снайпер ребенок выход пройти серия флорид колледж бэй беременный лайтнинга эрик познакомиться никита предлагать матч официальный автор лига команда клуб нынешний плей честь игрок вести борьба очки дочь отец равный счет итог ночь офф нхл…
ford город цветочный шлейф средство присылать редакция кино марк выпускать бренд пополнять gucci оскар номинировать розовый модный дом разбавлять свежесть уход модельер побережье дух открываться широкий известность фильм выпускать коллекция кожа итальянский италия верхний сердце обновлять основатель египетский карьер мужчина тонкий saint морской релиз коллекция вдохновлять свежий линия дополнение…
прорабатывать прошлое полиция увольнять представитель служебный обязанность выручать вернуть залог забирать обвинять удивлять перерыв сложность год продажа билет камера видеонаблюдение служба безопасность калифорний запись уходить округ департамент превышать сотрудница работа тысяча доллар фрагмент сумма деньга летний аквапарк показатель исполнять ежегодно лиза press украсть орландо красть соверш…
город развертываться анджа название час книга платный мифология писатель сюжетный включать игра прохождение выходить главный особенность занимать каменный действие развертываться расчет примерно открывать произведение сердце событие предлагать рассчитывать кровь первое цикл консоль основа новое поколение дополнение охота cd релиз нема дикий вдохновлять игрок столица княжество часть вино описывать…
гитара тысяча просмотр проживать неделя снаряд ролик бас сутки собирать британский километр мотоцикл гранатомет дым rel унитаз летать стрелять скоростной гараж модифицированный необычный зажигательный машин колин конец имя видео изобретение мотор канал продемонстрировать раскрывать час музыкальный инструмент представлять процесс создание сконструировать набирать youtube развивать скорость известн…
пункт молиться родин заключение греция миграционный кризис начало проживать мигрант пап римский франциск гражданский война европа евросоюз бог лагерь страна перебираться новость cnn пап римский нелегальный мигрант терять надежда тысяча семья большой территория род принадлежать выбирать попадать жеребьевка посещать святая путь ислам коммюнике дом ес эгейский мор соглашение исповедовать прибывать р…
исполнительница аккаунт певица искусство откровенный победитель развлечение миллион подписывать фото оскар оказываться auto awards йорк знаменитость тейлор смерть основывать интерактивный информационный поздний реклама награда премия интернет эмиль достижение уступать продолжать включать страница летний цифровой популярность сфотографироваться индустрия рамка обнажать ежегодно снимка большой нью …
комбинезон карандаш размер бренд шелковый совместный разрабатывать предназначать журнал купальник sports юбка широкий известность компания футболка американский певица вышивка доллар нижний белье ручной работа выпускать свободный куртка сниматься поступать коллекция линейка бета форма заключать контракт солистка группа женщина грэм заниматься создавать представлять модель платье продажа
дорожный фонд президент прямая линия состояние дорога отвечать федеральный трасс грузовой желать место происшествие владимир путин финляндия страна зачастую призывать региональный управление гибдд автодорога обостряться норвегия рекомендовать территория сфера областной центр президент россия проезжать расход житель проблема местный житель использовать ситуация доступ конец текущий вопрос чп попад…
арно новорожденный спасибо маленькая лето роман виктор брак нев фото rus россиянка креветка родить сын auto world семья ромашка счастливый ребенок сообщение российский максим следовать английский дорога сестра трое брат антуан надежда дом разводиться страница александр сын окружение познавать большой русски мужчина джастин гражданский муж big ранний утро отдыхать миллиардер аристократ уставать бр…
нерв двукратный олимпийский чемпион фигурный катание леонид повод состав сборный летний игра утвердить сегодняшний сезон заседание россия включать дат исполком рекомендовать решение проведение расширять переносить состав сборный россия совет федерация рекомендоваться операция неизвестный оставлять шея включение федерация хирургический вмешательство команда россия состав спорт совет турнир карьер …
ручка bmw разогнаться центральный секунд диск редакция начало гибрид выполнять специальный расход топливо прием спортивный цена вставка сидение сотня россия километр женева официальный гибридный купа головной производитель производиться выходить заказ покрывать кожа дополнительно версия доступный средний лак миллион рубль машин сборка фара освещение элемент поступать кузов российский рынок оборуд…
студент русскоязычный состояться вручать приглашать организовывать дмитрий бык русский язык настраивать текст прощание научать гимн партия сувенир дин страна славянка николай проверка проводиться тысяча акция россия цивилизация символика объяснять захар прилепин выбирать андрей хотеть написать отрывок нужный проверять площадка борис российский империя написание рамка мероприятие государственный у…
военный кампания впоследствии сепаратист лидер разбойный нападение жизнь правоохранительный орган созыв фигурировать тимур депутат государственный дума контроль судебный процесс смоленский отбывать наказание преступление группа комендант гера россия правительственный войско исполком расстреливать сторона совладелец покушение руководитель дополнительно пистолет банковский исаев глава ислам признав…
военный член альянс брюссель целый ряд контингент российский граница рубеж сила создание восточный постоянный основа граница усиление болгария игра страна вызывать недовольство склад москва вмс восточный европа подвергаться развертывание акцент угроза окончательный решение особый румыния крупный черный мор альянс варшава избегать визит использовать расширять военный контингент причем расширение п…
бык представитель сначала состояться срывать очко извиняться нападать отвечать грозный труд микст извинение тур зона инцидент происходить болельщик располагаться занимать шест полагать местный краснодарец завтра прямая эфир руководитель трибун дождаться глава телеканал эпизод футбол погода лично артур строчка экспресс слышать контрольный рапорт матч думать место наставник вернуться матч тв спорт …
позиция эксперт долларовый старший прогноз падение убыток заработный плат примерно смотреть рыночный неделя российский валюта ожидание политик валютный курс подорожать сформировывать процент согласно слабый валютный аналитик первое полугодие societe generale относительно рынок ближний опрашивать экономика восстановление укрепление доллар реакция маленький укрепление укрепляться фактически устанав…
хотеться сын прошлое великобритания состояться юный лондонский смотреть экранизировать лондон магия дитя театр тираж актер министерство сцена происходить язык серия выходить экранизация джоана гарри поттер наследие перевести де отсутствие британский актер заблуждаться объяснять основывать премьер показ восемь справляться вместо фильм online странно играть джек фамилия роман действие пройти книга …
катар бюджет объедать планировать создавать страдать салман крупный производитель высокий цена сумерки суверенный фонд ожидание начало состояться встреча подниматься министр оборона встреча цена уровень ограничивать обсуждать вопрос поставлять договариваться россия угроза катарский столица доха сильный производитель триллион доллар век посоветовать оаэ нужный нефть brent уровень ниже нефтедобыча …
бюро заниматься исторический здание направление среднее номер украшение тейлор бутик собственный производство улица строительство кристоф шанхай предмет выходец компания соглашение основывать развитие сеть поскольку антиквариат площадь проект петровка аксессуар жан переулок милан софи лондон бренд длина создавать spa российский специалист класс люкс подписывать продавать шанс стратегически важный…
заключение увидеть жестокий обращение суд признавать отпускать материал знакомый подъезд выбрасывать дом выходить решать причинение тяжкий наказание окно наносить улица ножевой ранение первое кот вред здоровье добавляться земля эпизод подписка невыезд эмоция помощь возвращение пересчет прокуратура признательный показание мужчина суд ударять ход расследование доска травма убийство обвинение сконча…
второе тайм сыграть отличаться центральный дерби текстовый трансляция хозяин рфплый тур цска армеец очки опасный шанс положение суметь подбираться поздний минута улучшать выигрывать матч официальный вести начинать сыграть вничью лига железнодорожник зарабатывать финальный свисток локомотив встреча состояться выстаивать третий место турнирный таблица локо зенит спартак сравнять счет лидировать мос…
осторожно петр порошенко обращаться корреспондент представитель обсе чрезмерный соответствовать контент президент украина средство массовый прогресс раскритиковывать сериал поздний решение механизм судебный военный действие потенциально проблемный шаг запрещать обязывать трансляция снимать подписывать закон состояние введение похожий цензура телепередача свобода сохранный украинский власть украин…
осень патрон ход обыск невменяемый самодельный направление фактический психиатрический решение лишать управление автомобиль характер неизвестный версия помощь попадать ход следствие площадь гувд особый контроль смесь признавать подследственный отдел полиция ряд вечер психический расстройство оказываться согласно психиатрический экспертиза выстреливать лопатка руководить экспертиза мебель чп нетре…
проводить вера петр порошенко тысяча рубль настояние луганский область убийство российский журналист президент украина ухудшаться решать покушение готовый лишение свобода вынесение приговор сестра обжаловать признавать виновный состояние здоровье обменивать надежда задерживать антон волошин ставить летчица врач голодовка незаконный пересечение граница вступать госпитализировать вероятно состояние…
деятельность экспортный поставка оружие ремонт портфель отечественный миг продукция рубеж крупный предприятие ряд прошлое машиностроение право сумма обслуживание оказание запчасть военный назначение производитель поставлять контракт внешнеторговый приборостроение поставка превышать остальной заказ оцениваться компания реализовать оказание услуга технология разрешение годовой единый государственны…
восточный фланг антоний анонсировать павел страна россия территория решение комитет уверенный нейтрализация реакция польша ряд страна тбилиси нато александр грушко связывать наращивание возле оккупация натовский возобладать вхождение необходимый приводить военный сила георгий военный выстраивание состав россия применение проводить сторона российский чешский чувствовать референдум наступление гран…
сборный включать россия евролига ссылка баскетбол смотреть служба европейский эгида сегодняшний страна поддерживать патрик воскресение доказательство отстранять навстречу рассылать клуб фиб остальной соглашение генсек чемпионат европа президент российский федерация андрей кириленко создаваться спорт турнир чей национальный федерация наличие складываться ситуация потребовать обсуждать критический …
нарушитель проходить преодолевать секунд выигрывать передавать корреспондент лондон зал игра де чемпион европа олимпиад инцидент происходить болельщик сергей грозить молодая подробность андрей трехкратный наказание мороз финишировать брянский отборочный финальный успевать олимпийский игра образ прыгнуть мужчина рио середина чемпионат россия отбор вывести грядущий настигать плавание чемпион форма …
статья впоследствии ссылка уточнять нарушение порядок проезд отдел полиция шум доставлять полиция жаловаться толпа москва мвд следователь убеждать автомобильный дорога административный правонарушение ходынка хулиганство житель бульвар интернет использовать полицейский расходиться дом собираться телеканал факел привлечение внимание несанкционированный место массовый беспорядок мероприятие препятст…
бить состоять отношение соблюдать палка аспект неправый путь путешествие запрещать выпускать сложный психолог научать применение ветка брак терапевт муж осознавать многие воля неоднозначный зуб волей положение пройти ровный сокрушаться водить чувствовать доктор хотеть жена соответствие гнев ислам слушатель множество начинать аль серьезный проблема напоминать врач семейный мужчина женщина опасност…
свыше штат нью проходить развиваться событие состояться оттеснять официальный кандидат заручаться поддержка миллиардер дональд трамп кливленд штат огайо трамп страж порядок fox делегат протестовать полиция сдержанность провоцировать чикаго проявлять cnn конференц распределять первичный выбор столкновение восемь центр сша голос джерси южный калифорний оставаться баррикада противник предвыборный бо…
второе тайм питерец отличаться центральный жозе артем дзюба синий вперед опережать защитник рфплый евгений счет тур вновь цска армеец петровский выходить место восемь очки одерживать победа желтый карточка удаленный очко завершаться белый голуба лидировать повести строчка поп маурисио минута матч мяч отправлять победа подряд спустя чемпионат россия петербургский санкт петербург сыграть вничью лиг…
продовольствие ферм жаловаться отныне лекарство подросток увеличиваться пестицид запрещать сила электронный сигарета неделя контроль нервный система распространение лицо включать администрация плантация вирджиния подвергаться администрация президент ребенок сфера пик имя вводить запирать табак воздействовать работа занятие час мощный отравление северный каролин симптом растение летний период сша …
сша york times немецкий полиция название называться неонацистский рейн уязвимый чуждый европа инцидент сеть прекращаться случай происходить университет рождение печатать злоумышленник враждебный фюрер вуз ответственный наводнять взлом гамбург адольф гитлер включать гитлер действовать просыпаться подавать руководство принтер прокуратура устанавливать начинать официальный заявление аналогичный евро…
доставлять выступать удостаиваться поведение задержка соблюдение рабочий передавать час борт аэрофлот закрываться деструктивный мера безопасность пассажир полиция авиакомпания категория москва повторно аэропорт шереметьево awards питание air сообщение личный опыт объяснять переносить присуждаться потасовка обслуживать персонал поздний израильский жюри отказываться бен рейс прибытие задерживаться …
останавливаться помощь кирпич камаз калужский область дон симферополь столкновение сталкиваться алушта крымский легковой автомобиль nissan приезжать фура силовой структура man ялта мск высокий скорость грузовик машин район решать результат дтп двое ребенок врезаться грузить ростовский область дтп автомобиль пострадать трасс результат поломка украина результат авария погибать происходить неисправн…
нитка экспортный увеличиваться баррель нефть ссылка восстановление ремонт поставка нефть согласно полтора останавливать неделя миллион среднесуточный страна обстоятельство сокращать расход баррель атака местный сутки вооружать мешать планировать углеводород опека затрагивать поставка неизвестно работоспособность уточняться объект потребоваться примерно доклад компания эммануэль масштаб действоват…
тур манчестер юнайтед крупно сити челси лондон впервые счет лига высокий дивизион занимать очки матч шанс встреча состояться образ манчестер сити национальный чемпионат девять подряд поражение завершаться прописка уступать нынешний сезон маркус место хет трик сохранение состав турнир горожанин таблица актив серхио аристократ проигрывать набирать третий место догонять аргентинский замыкать распола…
закупка средство повод национальный обретать предлагать украина аккумулировать счет европа сумма вновь страна цена прохождение москва обостряться независимость россия нафтогаза приобретаться российский газ спорый угольный промышленность уточнять банк глава примерно третий квартал учреждение тысяча кубометр возобновлять министр энергетик компания акционерный готовый покупать доллар энергоноситель …
постоянно местный власть вплоть смотреть представитель монашеский общение увидеть монахиня метровый майк пояснять выращивать пытаться британский стремиться американский город уход излишний практически спокойно новый сад сестра заглядывать молодая территория неизвестный высота преследование поместье растение жилища приобретать новое разрешение легкость старый построить здание сосредотачиваться пре…
военный проходить центральный официальный подтверждение пересекать граница путь ведущий луганский область территория украина российский военнослужащий доставлять краснодар инцидент происходить рост дон ухудшение отношение москва сегодняшний дважды россия длина километр открываться засыпать соединять строительство железный дорога юг россия первое практически приходиться погрузка грузовик реанимаци…
меценат старший гуманитарный помощь талантливый учреждать промышленность присуждаться депутат государственный дума муниципальный владимир богдан вклад образование страна награждать сургутнефтегаз учитель житель донбасс сельский хозяйство лицей общественный деятель награждение гендиректор кремль нуждаться стремиться накануне организация отличие смелость мужество полезный грамота проявлять звание г…
член жюри город проходить жанр золотой маска состояться станиславский немирович данченко спектакль театр мастерский кабаре сон летний ночь представлять постановка фестиваль опер россия союз вручаться гера оперетта мюзикл кукольный награда премия оперный удостаивать балетный александр большой официальный мероприятие роль санкт петербург театральный искусство форма драм признавать текущий лаборатор…
прекрасно сыграть город размещаться орех марсель париж богатый евро гостиница рецепт борщ grand особенность российский сборный осведомлять швейцарский австрийский повар мень сок pr рыба белка хотеть запрашивать сборная россия футбольный команда десерт лилль футбол останавливаться франций продолжать монако инсбрук уэльс рамка прибывать домашний тренировочный сбор сборный англия подопечный леонид с…
итог референдум продлять проголосовать противодействие политик ясность применяться страна россия ограничение вид незаконный ряд страна австралия сша пройти член евросоюз акт оккупация достаточный выступать экономика отношение санкция власть украина отказываться признавать возвращение крым состав россия вводить норвегия предполагать процент соседний страна условие советский оккупация качество соот…
проходить старший решать отправляться швед гранд латыш павел мельдонья алексеев счет тур первое матч равенство одерживать победа занимать изменяться федерация хоккей россия рождение основный очки конец проводить осень российский команда минута младший решать пойти уступать сборная россия запрещать россиянин овертайм хоккей место матч официальный вперед iihf американец ярослав швейцарец турнир ком…
делиться анонсировать помимо совместно разрабатывать программный обеспечение фотография новый гаджет реклама исполнитель роль фильм выкладывать компания youtube генри необычный супермен снимать немецкий компания дисплей линейка студия флагманский смартфон warner вариант экран сюжет увеличивать представлять актриса модель диагональ страница базовый huawei
согласовывать ссылка американский топливо логично выглядеть страна партнер выход новый редакция расформировывать ведомость долгий министр израиль oil соглашение большой обнаружение акционер газпром переставать соседний консорциум экспорт мнение аналитик пункт документ gas мелкий отдавать предпочтение запас ряд подписывать деятельность биньямин нетаньяха договариваться заявление процент опрашивать…
указывать тысяча рубль кабмина согласно документ гараж владеть доход владимир путин отчитываться местами декларация согласно кремль президент россия руководитель правительство квартира площадь земельный участок площадь премьер дмитрий медведев квартира годовой доход пользование миллион рубль маленький член площадь зарабатывать спецслужба бортник машин сведение супруг миллион квадратный жила дом п…
ссылка начало павел поблагодарить непростой судить преступление выходить пахать совершать большой количество нападать сильный поздний досрочно уточнять надежда худрук срок побеждать адвокат сергей неоспоримый изменить возле срок наказание ложь поселение осуждать написать колония истина сосед проводить андрей апелляционный юрий приговор инстанция версия следствие рязанский область правда нападение…
побои статья уголовный великий отечественный война инцидент туда подсудимый час приговаривать законный сила ветеран отец действовать иван полиция родственник прокурор навещать пояснять мирова судья резонансный областной прокуратура неприязнь исхаживать замечать сообщение инсульт избивать поздний карантин местный больница областной возбуждать жалоба вступать расследование прокуратура суд устанавли…
кампания эфир специализироваться голосование симпатизировать проголосовать сервис узнавать партия процент голос проводить основной левый бел дом отдавать голос бывший госсекретарь сша нея основывать разделять гера процент процент опрашивать хотеть интернет цикл президентский выбор американский писатель дом гонка весна главный фаворит назначать место сша первое проводить общенациональный съезд кни…
выхватывать движение рфплый счет петербургский клуб тур поздравительный болельщик петровский гостева молодая белая матч фанатский организация баннер стадион завершаться считаться летие задерживать красный действие расплата петербургский санкт петербург фонтанка лига подарить имя life фанат последовать подбегать польза футболист честь снимать стюард зенит москвич спартак унизительный встреча состо…
сборный третьяк многий президент бронзовый медаль сила финн чемпионат должность определяться сезон хоккей знарка фхр пост москва завоевывать чувствовать доставаться ежедневный российский возглавлять случаться олег знарка сильный тренер главный тренер работа чемпион клуб причем пройти желание владислав третьяк практик специалист аркадий ротенберг федерация хоккей россия серебро исключать возможнос…
город никак фрагмент рогозин вперед полный версия испытание подпись жалкий ролик девушка дмитрий рогозин испытатель минный российский терминатор спокойно гулять защитный раздаваться мнение youtube сравнивать реагировать подобие вица снимать вывод поль позволять twitter пост видео спин взрыв полигон продолжать костюм гера фильм московский область
ассоциация проводить феликс осень ссылка весовой категория обнаруживать поединок счет прописывать патриот версия всемирный боксерский немецкий протест грозить дмитрий плечо очки контракт уличный штурм соответствовать антидопинговый немец федор wba победа перчатка германий национальный поражение экспертиза осуществлять компания россиянин летний нокаут подавать реванш качество тестирование судейски…
кузнец свыше россия владимир ремонт базироваться взлетный узел николаев оборонный промышленность невский флот миг испытание технический подписывать сумма нынешний средиземный мор адмирал ка вводить собеседник корабль рига закладывать сперва модернизация имя вертолет ка советский союз строительство работа вмф проект ход истребитель су способный официально наименование возвращение новое процесс суд…
плита повреждать ссылка возбуждать уголовный статья конструкция обнаруживать разбор проживать утро подъезд строительный кемеровский область квартира администрация обрушиваться обваливаться первое этаж отсутствие трое спасатель степень тяжесть процент пожилое возраст ведение завершать вестись работа тело уточнять проверять причина происходить дом перекрытие антон строительный работа начальник глав…
город журналист медиахолдинг нападать ряд посвящать материал шум подъезд иркутский область подниматься сосед администрация гендиректор избивать сообщение ушиб серьезный потасовка связывать последствие предстоять выбор неизвестный первое этаж телекомпания корреспондент госпитализировать автор критический ссадина маска отреагировать разговор общественный резонанс многочисленный свидетель коррупция …
правозащитник ссылка ремонт разбиваться удаваться спасать город террористический группа юго контроль сирия сирийский самолет оон страна вооружать сила проект документ западать эс попадать падение самолет су катапультироваться соглашение подразумевать сообщение пилот день джабхата ан совместно подготавливать земля поражение прекращение огнь район алеппо совершать неизвестный причина катастрофа иго…
проводить доставлять system топливо позволять уходить направлять ракета предлагать лазерный поверхность траектория счет транспортировка жидкий вещество институт разогрев излучение наса потенциально опасный пересечение эффективный способ препринт arxiv запускать лазер космический аппарат отклонение аппарат объект de energy проект земля исследование помощь астероид предлагать посвящать исследование…
оперативно прием доставлять овд северо третий этаж ашан сеть прохождение предпринимать попытка москва внутренний сбегать служба столичный факт происходить сотрудник правоохранительный орган скрываться бедро окно выпрыгивать проводиться проверка совершение преступление совершение предмет уточнять запад москва задерживать ход помощь убегать хакасия попадаться врач устанавливать мужчина производство…
атлетико конкурс победитель реал послематчевый чемпион выходить запись вид репост устраивать лига чемпион сливочный стартовый состав реализовать серия пенальти обладатель кубок медаль участник приз защитник футболист мадридский facebook становиться финал лига чемпион пол обыгрывать написать страница социальный сеть необходимый история
заканчивать многий сюжетный ветер значение ключевой роман книга третий неделя описывать показывать жертва увидеть сезон сцена актер продюсер представлять пламень лорд дэвид видение сериал начинать софи решение показ основывать серия гера прославлять отступать зритель намеривать эпизод дочь консультация эмилий уильямс эпопея дэн касаться большой малоизвестный происхождение ошеломлять поворот конец…
документ эксперт высота следствие ошибка разбиваться взлетный посадочный полоса штурвал заход дополнительно приземляться жертва борт круг дон газон процедура собеседник ростовский левый мотив технический неисправность километр заходить межгосударственный устанавливаться уточнять ночь отрабатывать следовать москва авиакомпания изучать мак рейс задерживать катастрофа выполнять рейс россиянин крушен…
поведение голосование использование политик пассивный кир попустительство фонд борьба рост стесняться председатель центризбирком оппозиционер алексей навальный хотеть проявление извинять опасение навальный осуществлять пройти фотограф спровоцировать элла памфил пострадать место происшествие цик памфил женщина удар пожилое отношение полицейский неприемлемо иногда порядок единый корректный нападать…
военный изучать уровень высокопоставленный участница логично прямая смысл представитель противный случай обмен мнение политик возобновлять конструктивный кризисный ситуация заседание взаимодействие формат возобновление сложный вопрос москва направление прибегать нато антироссийский заканчиваться решение российский развитие сотрудничество высокий механизм первое председатель комитет госдума ритори…
содержание кандидат большинство великобритания вносить вод обнаруживать знать недра посвящать миллион поверхность communications вклад комета попадать азот вывод ученый присылать метеорит полагать астероид столкновение проводить объяснять образование заносить процент земля остальной мнение ученый наиболее вероятный пора исследование специалист луна сша образ изотоп образец миллиард исследование п…
статья уголовный фигурант хищение вернуться мелкий приведение рассчитывать воспользоваться следственный негодность материал деятельность инкриминироваться спрятать инцидент происходить преступление отвлекать нефтепровод смывать сизый вмешательство областной прокуратура следователь знакомиться покушение совершение помешать житель уточняться унитаз уголовный ответственность адвокат скрывать образ к…
экстрадиция начало россия подача лишение свобода исход уточнять версия гражданин россия исполнять поступать зеркальный признавать александр александр процедура украинский военнослужащий надежда савченко осуждать убийство российский журналист александр александр ерофеев савченко петр порошенко предложение президент украина исполнение наказание отношение порошенко александр настаивать подавать заде…
отстранение нерв тренировка никак личный снятие корреспондент обнаруживать павел игра справедливость куча олимпиад разрешаться лицо изменяться завоевывать отправляться решение российский перелом переносить операция переносить бывший тренер лишать потратить выдыхать готовиться высказываться дмитрий облегчение подопечный чемпионат применение допинг сбор благополучно заставать вначале шокировать пов…
оренбургский область кир корона жемчуг софия состояться состязание конкурс хореограф заканчивать остер жительница хорошавин открытие прошлое родиться волга екатеринбург россиянка одерживать победа китайский мисс вручать зимний олимпиад награда педагог юлий концертный зал миллион доллар интеллект летний место бриллиант миллион рубль вица специальность рф побеждать luxury занимать подарить украшать…
фанатик летний ас лет провозглашать запрещать обезглавливать храм демонстрироваться контроль подконтрольный одевать часть территория ирак религиозный оккупация показывать смотритель египет россия угроза умеренный обещать организация власть неверный соответствие черный выстраивать президент уничтожать пригрозить норма появляться постройка главный подрыв фотография памятник архитектура пальмира уни…
останавливаться город часть проспект уходить останавливать обнаруживать разыскивать вынуждать реагировать полиция окружать вещь рязанский пытаться сумка перехват выстрел улица оружие водитель восток москва собеседник мужчина поток потерпевший запоминать неоднократный ограбление место прибывать машин предупредительный грабеж подозревать задерживать движение правило дорожный движение поступать сооб…
согласный феликс ссылка пояс российский боксер весовой категория обнаруживать поединок летний вернуть победа версия всемирный боксерский немецкий титул чемпион плечо федор промоутер февральский штурм организация немец аннулировать wba исход поражение национальный написать письмо осуществлять россиянин применение допинг нокаут думать вернуться спорт очки команда нема ничей проигрывать германий чуд…
город улица город час остер юго япония землетрясение подземный километр эпицентр предполагать серия бел rel неизвестный субстанция плотный пользователь соцсеть трубопровод independent зафиксировать подземный толчок пострадать взрыв тысяча содержать запад страна покрываться новость погибать утро вследствие пена образовываться youtube
новорожденный поступать нхл прошлое лет евгений малкин предложение первенец восемь место свадьба сексуальный национальный хоккейный лига впервые нтв встречаться выходить питтсбург замечать пар анн серия список металлург мальдивы россиянин никита версия журнал питтсбург пингвинза малкин телеведущая спортсмен занимать магнитогорский россия одерживать женщина отдых выступать родиться сын победа ждат…
ferrari секунд корреспондент российский пилот red bull даниил квить гран гонщик состояться британский льюис хэмилтон mercedes сочи немец проезжать нико росберг партнер минута себастьян феттель гонка формула первое начинать команда продемонстрировать результат московский показывать круг хороший
дмитрий медведев мораторий взнос зампредседатель антикризисный уходить продлять схема банк швец приток банк россия соглашение сформировывать вэб придти поддерживать инициатива взаимодействие перевести деньга замораживать приходить превышать объедать прекращаться накопительный часть пенсия предоставляться пенсионный накопление следовать размораживать выбирать канал хотеть размещать банк правительс…
подходить очевидец город проходить присылать община бросать свадьба зал спустя некоторый полиция задерживать инцидент происходить выбивать цитировать bild злоумышленник внедорожник ребенок происшествие окно автомобиль происходить взрыв черный точный церемония свидетель описание неподалеку большинство пострадавший подходить присутствовать пересылать двое взрывной устройство тяжелый состояние конец…
эпидемия поездка выявлять вернуться отказываться подозрение госпитализация обнаруживать республика жительница южный америка инфекционный заболевание симптом страна африка россиянка проводить одежда опасный сутки пациент заражение высокий температура голуб вакцина азия рекомендовать панама перенашивать заболевание кожный банан тропический беременный анн поп лечение приезд россиянин поп специалист …
ком создавать единый сумма страна реестр свыше направлять россия отсутствие ответственный перекрытие просьба предотвращать временной ограничение доброволец общественный организация пограничный служба выезд право отношение добавлять создание единый систематически ограниченный предложение паспорт семья пользоваться пункт пропуск граница задолженность посмотреть обращение страна снг процент большой …
корпоративный персональный ссылка использование знать оперативно владимир путин подъезд существовать перевести замечать решение прописывать вестись брат советник перехват большой маленький вызывать возмущение система позволять закон текущий система контроль коммерческий тайна подтвердить содержать анализ заниматься право конституция санкция око проверять розыскной контроль деятельность санкционир…
восемь место истечение заключать футбольный клуб рфплый расторгать контракт срок действие казанец руководитель валерий испанец завершаться степан руководить клуб собственный инициатива летний специалист покидать место пост главный тренер испанский спорт главное тренер команда служба михаил турнирный таблица минувший сезон казанский занимать возглавлять чемпионат испания рубин покидать
добывать добывать запрещать боевик сутки россия неформальный военный действие продолжаться определенный совбез оон захватывать незаконный значительный часть продолжать помощь сша производство российский военный сирийский контролировать террористический группировка объедать террорист располагать снижаться иго исламист сирийский армия отношение треть сокращение несмотря пункт документ контингент ра…
позиция эксперт поездка тысяча рубль пляжный сезон дождь восемь место абхазия греция кипр курорт краснодарский край тур интерес страна начинаться сильный оказываться курорт включать аналогичный период направление устанавливать египет черногория страна вырастать крым испания большой тунис процент болгария ассоциация туроператор россия италия возрастать вьетнам россиянин недельный топ специалист ух…
соответствие указывать разведчик ссылка входить боев сила бомбардировщик су представитель белый дом госсекретарь джон керри вмс сша судоходство инцидент непрофессиональный страна нейтральный вод воздушный судно cnn агрессивный выходить поражение небо ненужный опасный дэнни небезопасный российский военный ведомство стрелять маневр согласно трактовка военный действие расстояние российский самолет у…
сын жаловаться wall street journal программный зарядка автопилот экстренно разгонять путешествовать позиционировать электрокар производитель вредный механический компания энергия водитель сша машин снаружи система сингапур загрязнять атмосфера вырабатывать основатель компания аппаратный необходимый комиссия эксперт собственник путешествие печка пассажир страна электродвигатель оказываться стекать…
пояснять делиться сильно изменяться представитель разрабатывать отражать решать использовать редакция яркость синий панель служба миллион сервис сегодняшний скриншот ios фото радужный платформа пропадать интерфейс приложение тестировать черный шрифт черно глобальный конец присылать разнообразие новый версия верхний часть дизайн поменять логотип сообщество адаптировать нижний коллаж компания экран…
эволюция подтвердить пример теория развивать превосходить направлять черный дыра огромный посвящать япония открытие галактика тяжелый конечный результат настоящее соавтор наблюдение использовать продолжать наса активный образовываться сосредотачивать крупный препринт журнал большинство образование механизм доказательство хороший royal объект формирование наиболее вероятный ясный пора исследование…
пропагандировать плохо зреть владимир путин сеять страна пить каникулы россия смертный казнь страх праздник продолжать снимать принудительно производство закрывать построить депутат законодательный собрание одновременно лукавый пропаганда необходимый девальвация заканчиваться мелкий дачный участок малое программа экономичный урожай сергей вводить зрение кино подпольный далекий мнение пьянство про…
исключительный политический кризис вмешиваться президент усугублять ситуация организовывать экономический мид охарактеризовать обвинять политик напугать мадурый нация страна преступление показывать предательство противник предшественник главное вмешательство закладывать глава государство впадать полномочие парламент местный власть рабочий неделя иностранный государство хотеть глава выступать соци…
загораться угонять porsche выезжать пожар светофор протокол забор место происшествие длина краснодарский столкновение восемь километр семь справляться въезжать житель строительство уточняться работа шоссе запад москва водитель машин мужчина регион ликвидировать пробка вылетать скора помощь врезаться протаранивать life сталкиваться дтп автомобиль административный центр площадка удар сотрудник удав…
статья аляска датироваться евразия путь торговый состоять рука месторождение бронза сырье северный америка азия год journal западный побережье обычно износ использоваться шарик пересекать показывать металл чей доказательство европеец крючок земля местный житель вплоть предмет северо пластинка университет удаленный использовать помощь сплав свинец медь попадать место прибывать ступать эра рыболовн…
воскресение необходимость изначально час авиакомпания аэрофлот выполнять деструктивный борт лайнер пассажир борт гостиница москва совершать сутки питание действие поздний сообщение перевозчик потасовка обслуживать персонал опоздание уточнять израильский переносить придтись бен рейс задерживать прибытие свободный место аэропорт шереметьево регистрация вызывать израиль прибывать пройти доставлять с…
проводник трудность экспедиция представитель эверест возобновлять подниматься покорять непал группа высокий возглавлять сильный поздний земля альпинист высота вызывать попадать вершина сход лагер добираться участник лавин приостанавливать последовать результат коренная тысяча погибать девять временно базовый некоторый народность
вскрывать тысяча рубль изучать парковка обнаруживать увидеть инцидент происходить оказываться товар проинформировать предназначаться прибывать находка полиция камера видеонаблюдение версия происходить молодая кинолог евро пачка компания свертка осматривать место тележка владелец конверт устанавливать качество оплата нема life тысяча евро аэропорт домодедово устанавливать находить открывать полице…
ювелирный специализироваться основный идея присылать редакция подвеска марк переть впервые пополнять класс люкс милан ювелир линия мануфактура цветной group украшение драгоценный камень бел вставка лицо сотрудничество серьга черный керамический порт итальянский сапфир камень час предлагать основывать выпускать кольцо дополнять релиз новинка розовый форма дневный бриллиантовый парфюмерия напоминат…
китай представлять вернуться название производиться рынок писать часть бренд контроль сумма лицензия заключение сделка связанный nokia получать бизнес хана американский корпорация компания ответственный предназначать телефон рамка соглашение миллион доллар официально продолжать баз собственность mobile фабрика перехаживать microsoft производство финский операционный система заключать сделка сохра…
воскресение город свидетельство очевидец президент страна населять пункт серия юго япония землетрясение максимальный обрушиваться очаг глубина километр глас эпицентр угроза погибать электричество запад вица башня эквадор восток столица страна рухнуть аэропорт остер геологический пострадать пер север страна тысяча берег результат располагаться хорх новость зарегистрировать оставаться происходить ц…
чиновник реставрационный работа ссылка нецелевой использование григорий пирумов помещать особо крупный размер выделять рамка расследование подрядчик дмитрий связанный преступный группа минкультуры сотрудник правоохранительный орган реставратор ложный строительство уточнять близкий глава компания реконструкция задерживать заместитель подозреваться замминистра культура версия следствие арестовывать…
минимальный уровень естественный монополия риск политик импортозамещение вплоть экономический рост цена смотреть алексей улюкай наверное темп инфляция замедление инфляция настоящее кулуар экономический форум рамка зрение россия замедляться ведомство росстат процент годовой выражение кредит стабилизация уровень инфляция оживление устойчивый ниже начинать процентный ставка нести кредитование благоп…
нарушитель окончательный решение опасный вождение коммерсант тысяча рубль средство лишение право заканчивать транспортный средство му снижать контроль штрафовать безопасность дорожный движение погибнуть штраф видеонаблюдение использоваться предусматривать дорожный россия угроза опасный относительно осень короткий период новый вид доказательство правонарушение совокупность представлять проект пред…
сенат соединять штат назначение отвечать маркин ожидание программа департамент прокомментировать дождаться вооружать сила вид возглавлять глава департамент военный ведомство возглавлять единогласно планирование остальной армия вооружать сила сша эрик чиновник сша образ гей вверять следственный комитет формирование организационный вопрос министр американский twitter личный состав гражданский офици…
город состояться выписка штат нью коллектив музыкант клиника гитарист группа вернуться американский город группа точный дат переносить поздний половина играть консультация выступление барра врач начинать билет госпитализировать концерт конец йорк основание диагностировать facebook калифорний соглашаться сообщение бывший дэниел страница распродавать сотрудничать отменять итог известный
эксперт уголовный осень отставной передавать выясняться имя оказываться ход обыск отдел полиция фигурант невменяемый инцидент происходить вечер психический расстройство бутылка самодельный окно региональный управление психиатрический экспертиза направление способность следователь нуждаться следственный комитет россия судебный решение евгений ранить выстреливать стрелка результат ближний лишать уп…
сель автомобиль lada правоохранительный орган инвалид европа преступление группа покорять высокий хасан преступник местный житель неизвестный потерпевший опознавать передвигаться нога ингушетия вершина результат нападение life погибнуть бел убивать известный открывать огнь
афганистан большинство ссылка противостоять ранение ряд активизироваться контроль жертва страна боевик группа россия террористический организация судно мвд сша террористический представитель мвд мера теракт секретарить обширный четверо район отомщать талиб атака террорист включать деятельность запрещать власть страна власть апелляционный суд способствовать террористический деятельность казнить pr…
разведчик родин джабхата ан встречаться вернуться крыша провозглашать вплоть приговаривать запрещать обезглавливать ряд проступок гражданский лицо территория сирия сжигать право маленький повстанец попытка правительственный войско оценка численность исламский тысяча россия группировка расстреливать британский правозащитный организация смерть большой смертный казнь сторона боевик иго оппозиционный…
сотрудник служба безопасность авиакомпания egyptair экран радар задымление национальный разбиваться борт информационный египетский представитель париж лететь обломок самолет приземляться борт лайнер настоящее греция авиакомпания ссылка пропадать семь член экипаж судно падение самолет узбекистан среагировать черный ящик поздний происшествие принадлежать предупреждение член экипаж проводиться прове…
воскресение ссылка средство остер юго япония бел предполагать землетрясение префектура оказываться подземный японский город улица город происходить серия улица клуб субстанция максимальный плотный пользователь соцсеть запад трубопровод пострадать располагать смесь взрыв тысяча трещина пожарный вследствие покрываться погибать отчет пена управление зарегистрировать
домашний арест позиция заключение устраивать поступать мирова соглашение ряд называться продление статья ук рф смертник сумма теракт прекращение отзывать следователь сумма компенсация проникать приводить выплата скрываться заявление собственник доказательство мосгорсуд предъявлять соответствие владелец аэровокзал уничтожать свидетель потерпевший оказание услуга настаивать дмитрий каменщик домодед…
спустя некоторый guardian ангел меркель выстраиваться уходить цепь беженец проходить протестовать держать выходить среднее улица планировать выкрикивать собираться просьба фашист перерастать большой массовый беспорядок автомобильный начинать пройти представитель полиция пострадать водомет ненависть прибывать кампания уровень манифест испытание оон страж порядок ес оказываться дорога парламент про…
военный укомплектовывать проходить великобритания состояться название взлет снятие миг боев куб третий списание эксплуатироваться партия самолет страна разрабатывать адмирал списывать штат бывший советский британский си российский осень перестраивать вмс тип эскадрилья двухместный приобретать горшков баз российский истребитель машин состав морской сила проект конец истребитель миг вооружение поку…
сборный сыграть пресс тренировка состояться журналист схема запрещать марсел случайно острие рука оттягивать англия российский команда игра встреча начинать держать согласно атака устанавливать россия планировать использовать группа защитный главный тренер лилль листок стартовый состав евро telegraph экран рассказывать тренировочный предположительно специалист уэльс матч снимка гарри распоряжатьс…
обязательство фан зона пиво москва территория ледовый дворец выполнимый объект чемпионат соревнование розничный продажа хоккей запрещаться официальный оборот санкт производство спорт алкогольный продукция нарушать закон употребление пройти министр спорт россия федеральный закон разрешать прилегать продаваться мутко государственный регулирование общественный место международный федерация хоккей ви…
военный несчастный случай дмитрий поклонный гор состязание редакция окончание корпорация xvi романтик спортивный открытие бег программа гера торжественный церемония игра сеть проводить загородный дмитрий клиент world фестиваль состояться водохранилище территория российский проводить конкурс фитнес полый церемония открытие янтарь тренер водный бокс вечеринка соревнование клуб футбол гонка пионер п…
представлять жизнь поиск поддерживать сербия изолировать моделирование светило прогнозирование солнце существовать светить молодая звезда центр ученый проводить задача препринт arxiv проводить диск программа процент тип земля расстояние мнение ученый возникновение тело пора галактика оцениваться качество условие посвящать исследование окрестность рассматривать возможность совокупность возможный п…
документ обязательство петр порошенко реструктуризация долг частное киев рассчитывать рф украина списание мораторий президент украина сделка москва внутренний выражение россия выплата продление срок процент остальной отказываться выплата долг украинский государство подавать иск внешний условие бессрочный высокий суд лондон кредитор задолженность аналогичный миллиард доллар миллиард релиз вырастат…
страшно жизнь начало удаваться спасать казаться выясняться настоящее парень покончить вратарь столичный заключать контракт семья пытаться счастливый трагедия бывший грустно главный тренер клуб покончить жизнь самоубийство нынешний сезон родной колумбия датский врач невероятно команда общение возраст переходить причина происходить фарид улыбаться приятный копенгаген потрясение андерс турецкий помо…
ущерб отношение ес президент конфискация осуждение прочее представитель режим итог заседание выбор сохранять фермер совместный заседание страна необоснованный страна запад российский делегация белая выражение россия предотвращение бороться мера оказываться обсуждаться торговля денис мантур наносить вводить министр промышленность продовольственный эмбарго хотеть разрушительный западный страна соли…
передавать флот свыше россия выход севастополь дорога тип строительство вестись класс контрольный корнил производство водоизмещение отправляться восприниматься противолодочный тысяча тонна дальний черноморский флот универсальный сторожевой единый необходимость изначально ракета служба испытание определять фрегат корабль северный силовой установка янтарь проект проблема горшков условие планировать…
религия духовность спрос пляж начало туризм стоить ехать миллион миллион россиянин греция совместный страна египет побывать направление миллион турист ради замечать период медицинский развивать любить российский путешественник бронирование совершать туристский обрушивать проблема россиянин чиновник прогноз детский мнение консульство многие россиянин форум турция связывать шенгенский виза поездка …
поступать неисправность изначально разбиваться положение сложный промышленный комплекс комиссия инцидент качество причина хомс темный обстрел пространство российский вертолет ночь пространственный оборонный земля авария причина гибель расшифровка происходить столкновение столкновение местность район потерять ми следовать ночное летчик техник правильный выполнять ориентация сложный условие рельеф …
впоследствии аккаунт певица община служба милосердие мультфильм служение святая youtube рассказывать православный ухаживать производство озвучивать вырастать сиделка видео студия взрослый привлекать внимание заниматься тяжелобольной ребенок целить проект история
кандидат состояться национальный направлять рассчитывать заручаться поддержка миллиардер дональд трамп кливленд штат огайо трамп делегат круз встреча пост президент сша cnn основной соперник основный йорк общественный мнение президент голос проводить внутрипартийный оставаться выдвижение независимый главный соперник лидировать назначать избирать пройти проводить общенациональный съезд нью штат пр…
британец затрудняться состояться редакция передвижение конкурировать нокаут поединок счет бой поветкин версия всемирный боксерский wbc александр поветкин титул чемпион москва столкновение зрение пытаться шанс очный мощь уайлдёр украинец подбираться потерпеть летний россиянин близкий поражение стиль раунд россиянин тяжелый вес короткий послужной список большой фаворит думать американец продлиться …
следователь сын штат калифорний большинство полиция бег дом отказываться разводиться обнаруживать окончательный повинный отец узнавать пожениться актер летний актер помимо лишение свобода грозить сниматься восемь небо присяжный криминальный выстреливать спин принадлежать пистолет майкл жена соответствовать решение арестовывать щит обвинять признавать виновный вместо свидетель press находить мертв…
инвалид стоить великобритания аккаунт превосходство рассматривать поучаствовать микрофон вооружать сила лондон представитель ветеран дворец совместный проходить служба ролик желание соперник королев приходить улыбаться задний план просмотр американский сторона британский запись сообщение внук вид хип королев елизавета ii хоп аккуратный пар час выступать мишель соревнование обама эй штат флорид пр…
золотовалютный резерв начало интервенция регулятор зависеть курс рубль тратить использоваться переставать россия зампред банк россия достигать резерв тратиться цб иностранный валюта центробанк внешний валютный свидетельствовать высококачественный валютный резерв начинать международный резерв объедать миллиард доллар миллиард достигать отпускать вырастать увеличиваться заимствование специальный ак…
кандидат муж пригород национальный безопасность впрочем происходить интервью журнал знать объединять париж трамп сравнение прокомментировать страна понимать теракт вещь америка мусульманин учащаться сторона ограничение временной вызывать резкий черт внутри страна полный запирать хотеть жена подобный мера выступать никакой гитлер общественность власть всеобщий предел критик обещание хотеть помогат…
ссылка размер великобритания предприниматель журнал forbes владимир потанин полтора десятка оценивать компания входить биржа начинать миллиард доллар состояние небольшой контролировать инвестировать нпо стартап заодно кинотеатр российский миллиардер швеция исламский республика разный investment портфель ряд венчурный сервис подконтрольный проводить capital partners сосредотачивать сеть открыватьс…
воскресение британец ferrari секунд корреспондент третий финн red bull даниил квить гран одерживать победа восемь болид льюис хэмилтон mercedes сочи немец квалификация нико росберг минута себастьян феттель проблема россиянин место формула проводиться занимать трасс заезд результат выступать этап показывать действовать чемпион
ассоциация познакомиться награда пояс торжественный церемония томас республика руководитель регион непонятно грозный богатый паспорт европа боец кадыр встреча желание соперник открывать завоевывать глава регион россия умышленно российский прикладывать вклад сильный wba именитый делаться бокс чемпионат младший допускать рой гражданин россия развитие состояться усилие физический культура намеренный…
обувь обслуживать религия подавать жалоба комиссия рабочий отказываться предложение авиакомпания запрещать выбирать лондон жительница пассажир летний женщина мотивировать новый требовать парламент страна тысяча подпись инициатива отстранять возмущение заказывать ношение позволять ближний сотрудница заплатить работа работодатель карьер федеральный pwc носить поддерживать предлагать стюардесса поле…
картель ас уровень президент ценовый рост цена баррель brent возобновлять начинать растить вновь потенциал рынок нефть цена крайн необходимый полагать инвестиционный курс евро барьер салех накануне большой процент сад близкий глава укрепление исключать мск приводиться свидетельствовать доллар биржа оказывать переговоры министр энергетик опускаться копейка сланцевый главный аналитик вырастать стан…
повод откладывать guardian политик протестовать страна создавать имя массовый акция протест вооружать уход выбирать характер поменять выкрикивать собираться аль реформа сша трус движущий сила сторонник бежать слагать оружие багдад прорываться крик иракский порт глава покидать ряд неделя государственный учреждение проводить ссылаться парламент телеканал прочить правительственный войско осмотр гран…
сын указывать бросать поездка тысяча рубль президент старший вица погоня ехать подмосковье сквер дорожка доставлять происходить ленинский проспект выезжать шамсуар руль москва двойной сплошной полоса руслан шамсуар намеренно итог оказываться номер пытаться происходить сторона mercedes встречный полоса азат нарушать телеканал молодая помимо круг ездить подчиняться пересекать компания продолжать во…
ростовский статья ход проверка возбуждение ненависть вражда региональный учет школьник подросток направлять поздравлять проводить состоять нацистский интернет психолог материал комиссия учащийся игра рост дон смысл люб устанавливать следователь территория решение проигрывать проверять воспитательный человеческий достоинство беседа день рождение остальной район считаться заключаться выкладывать ги…
подходить бруней уильям риф конвенция оон провокация китайский филиппин взлетный входить заход сша район китайский мор морской стратегический значение контролировать пора приближаться право народный малайзия истребитель покидать военный ян торговый перехватывать морской миль согласно расстояние представитель минобороны управляемый обладать вод архипелаг претензия чрезмерный пентагон государство к…
челябинск штат калифорний окно новый средство успевать оказываться поиск отреагировать отвечать обнаруживать слежение причислять оказание абсолютный западный наблюдение несвоевременный вывод ученый присылать метеорит потенциально опасный штат атмосфера земля большой препринт arxiv пустыня маленький большинство процент максимально возможный наземный объект способный метровый отдельность земля факт…
старший помощник руководитель рабочий крупный производитель регламентировать сотрудник предприятие евгений реалия проводиться восточный европа умирать документация титан сотрудница работа технология реанимация гибель емкость свидетель техник безопасность большой крым предприятие ударять ск титановый миллиардер вод разрушение пострадать следственный мероприятие женщина результат сотрудник управлен…
воскресение позиция уровень поучаствовать опека эмбарго республика представитель подписывать начало страна встреча вводить российский делегация азербайджан присутствовать сутки направлять решать сторона международный санкция заявление предполагать ядерный программа производитель придерживаться хотеть резкий сокращаться переговоры уровень ниже корректировка доха производство алиев доллар углеводор…
первоначально габриэль мода французский модный дом присылать редакция час выпускать аксессуар париж циферблат пополнять браслет дамский экземпляр модный дом плечо одежда основывать сумка метка корпус серия бел автоматический черный покрывать кожа украшение модельер носить цифра новое вращаться ношение маленький керамический выпускать производить состав бестселлер chanel диаметр релиз линейка розо…
пользователь сеть животное предполагать ролик встреча потенциально опасный безобидный решать заснимать рыба акула поспорить насчет хищный морда агрессивный действие большой видео усатый обнимать берег принадлежность отношение флорид
падение третий квартал мера поддержка страна адаптация российский экономика министр финансы россия заканчиваться рост руководитель министр переход выигрывать реформа показатель большой преобразование изменение сокращаться снижаться признавать первое квартал напоминать ввп сравнение сектор перекрывать помогать девальвация прошлое структурный длительный текущий ситуация подниматься основной максима…
всерьез новый форма страна север россия габарит задумываться потратить неопределенный возобновлять устанавливаться цифра попадание сша маленький позволять нарушение африка высказывать мнение готовиться применять указывать экономический спад дмитрий медведев авторитетный возрождение неконтролируемый программа модернизация существование протяжение большой опасность мнение ядерный вооружение гонка в…
правый эфир представитель название всероссийский избирать защита право предприниматель отвечать инициатор съезд партия соответствовать партия рост уполномоченный партия борис тит нормальный новый правопреемник выходить занимать пост регистрация омбудсмен единый россия принятие союз бизнес решение официально зарегистрировать рост высокий совет национальный служба новость словосочетание сила выступ…
значиться завершаться победа американский состояться базироваться весовой категория турин победитель помимо поединок американка боец прием россиянка одерживать победа проводиться болевой выявлять организация ежегодно чемпионка бокс анастасий карьер италия схватка смешанный единоборство первое проводить система турнир бич олимпийский мма актив первое раунд различный обладательница женщина правило …
указывать согласовывать ответственность посчитать аспект германий безопасность журналист помощник президент россия донбасс луганский народный республика помогать украинский силовик комплекс мера начало признавать придти викторий нуланда нуланда урегулирование конфликт минский договоренность группа сосредотачиваться москва обостряться газ сша противоречить житель донбасс лидер россия российский ли…
афганистан проходить сотня забрасывать ближний восток станция париж лагерь беженец мигрант толпа группа сотрудник правоохранительный орган разгонять большинство мусор возвращаться незаконный земля станция метро предмет выходец предположительно место большой район начинаться африка всякий располагать поселение часть писать судан вызывать полиция образовываться разгон сталинград
город истец тысяча рубль развивать воспитанница суд шкаф пошатнуться оштрафовать текст вниз опрокидывать кипяток моральный вред инцидент происходить голов ребенок челябинский область штраф воспитатель складывать несчастный случай наверху учреждение полтора ожог самовар недостаточный кружка надзор кукла воспитанник детский сад травма пособие выплачивать акт ушибать калининградский область причина …
ссылка задержка передавать уходить связывать саудовский аравия программа перерыв страна поехать неофициальный посол встреча собеседник уровень производитель высокий полдень сторона предполагать формат страна начинаться таня поздний заморозка возглавлять бен российский делегация корректировка доха общаться мск аль соглашение чернов прибывать переговоры министр энергетик делегация вероятность эмир …
золотой начинаться покрытие представлять карат покрывать комплектация марк выпускать стекать клавиатура обладатель защищать декорировать шифрование процессор существовать цена встраивать создаваться корпус производитель гаджет экран технология телефон металл титан прочный версия память баз тысяча доллар бриллиант стоить алюминий специальный вручную цифровой смартфон устройство проба доступный вып…
служба компания доходить воспользоваться федеральный палата адвокат приниматься судья хранение добрынин неопределенность материал сервис владимир путин подписывать машин сеть вводить согласно пояснять столичный оплата оператор фактор налаживать полноценный подобный президент россия кодекс административный правонарушение статс доказательство планировать устранять летний возраст минута online конст…
воскресение китай ferrari зачет третий итоговый бахрейн сезон red bull даниил квить финишировать гран подиум квить аба очки заканчиваться одерживать победа закрепляться предыдущий нико росберг летний россиянин семь место оаэ карьер балл себастьян феттель гонка россиянин летний формула даби первое место занимать команда актив стартовать выступать победа кряду место занимать второе
пояснять прогнозировать поддерживать проект пройти встреча представитель среднее среднесуточный спрос рост производство подниматься страна встреча обсуждаться вопрос сдерживать сутки направлять решать обвал цена иран заявление поставка нефть крупный заморозка добыча достигать дно восстановление мвф примерно проект полагать доха полтора входить действовать энергоноситель сша поскольку позволять не…
останавливаться отличаться guardian остаток провинция размер китайский достаточно высокий габарит ничто поздний усложняться невооруженный глаз вероятно миллиард ученый занимать наука журнал nature признавать рассматривать атмосфера происходить указывать треть колония представлять доказательство эволюция отказываться признавать уровень жизнь бактерия обнаруживать миллион определять точность находк…
пункт студент модератор тысяча рубль вконтакте пропагандировать выстраиваться категорически нацистский ряд юрий гагарин программа скриншот игра космос городской суд группа администрация world приравнивать обосновывать оштрафовать внимание решение заявление случаться день пользовательский построение список пензенский молодая танк демонстрация пометка виртуальный цифра свастика мнение соглашение уд…
воскресение город свидетельство очевидец вернуться президент страна электричество юго япония объявляться жертва страна землетрясение вводить стихийный бедствие максимальный обрушиваться глава государство очаг глубина хорх глас эпицентр угроза ликвидация последствие серия ближний визит национальный происходить пострадать рим подписывать указ населять пункт вица цунами башня эквадор восток столица …
падение прошлое конкуренция убыток четверть рецессия япония доход впервые упасть падение котировка процент продажа нефть оценка облигация норвегия акция бумага рост углеводород рынок образование инфраструктура следовать потратить правительство страдать правительство страна приоритетный направление норвежский согласно официальный компания доллар прогноз сша нефть bloomberg государственный объедать…
анкара причастность всерьез неоднократно поступать уходить запрещать бомбардировщик су отношение сбивать российский инцидент боевик заседание страна экипаж турецкий власть воздушный турецкий ввс су реджеп тайип эрдогать террористический организация уход международный группа поддержка уходить подтверждаться день вымысел хотеть мевлютый чавушогла москва тюрьма контрабанда добавлять бомбардировщик в…
воскресение проводить состояться смешанный корреспондент поединок счет победа боец перерыв нокаутировать российский потерпеть признавать несостоявшийся следовать протяжение карьер бразилец поражение встречаться чемпионат летний смешанный единоборство первое санкт петербург трехлетний ufc беспрецедентный одерживать оставаться выступать бой россиянин девять индийский история
воскресение разведчик игорь конашенков пво направляться идентификация ввс сша визуальный внештатный российский летчик строгий соответствие проходить осуществлять определять перехватывать инцидент непрофессиональный страна неделя манер cnn российский государственный совершать су ненужный опасный балтийский мор небезопасный российский су военный ведомство дональд кук вид случаться объект протест ни…
использование отвечать вернуть вновь предусматривать сутки строительство экспертный оценка выходец допускать компания вводить арестовывать вооружать лопата миллиард текущий подготавливать содержание пострадать объедать rambler рассматривать юридический лицо происходить ритуальный услуга внимание необходимый финансовый пункт документ кладбище захоронение уровень частное похоронный кладбищенский де…
экстремист краснодарский край запрещать владимир путин россия полный мощность крымский электроэнергия отказываться меджлис крымско татарский народ правый сектор исключительно крымский татарин террорист старт вводить режим отключение итог мустаф руслан нитка островский республика оказываться правительство республика линия электропередача рефат чубаров референдум федеральный память блокада пересыла…
воскресение статья угонщик числиться парковка умвд похититель bmw нарый овд следственный управление lexus преступный группировка совершать мвд премиальный внедорожник район столица сотрудник управление лишаться угон правоохранитель новый дорога range rover объект возле дом toyota член собственный безопасность toyota land cruiser разоблачать гараж миллион рубль машин район авто варьироваться санкт…
указывать функционировать товар начало схема сложный вернуть определяться сумма налоговый страна вводить смысл присоединяться крупный россия инструмент отличие налог третий процент чемпионат заместитель министр финансы проект плательщик футбол компания приобретать чиновник вывоз путешественник luxury иностранец нужный система евразийский экономический союз ндс конец посредник возврат ндс зарабаты…
воскресение мю португалец манчестер юнайтед дьявол увольнять лондонский возможный челси специалист текущий сезон интер трижды bild контракт неудовлетворительный приход реал главный тренер работа выступать написать письмо миланский летний соглашение рассчитывать окончание отправлять вступать наставник сила главное тренер клуб выигрывать персонал футболист мадридский отставка результат действовать …
оптимизация зампред прошлое центральный точный цифра цб банк центральный федеральный округ учреждение программа хранилище отделение полева проводить выходить межрегиональный объединение российский заседание комитет упразднять финансовый рынок примерно территориальный сокращение штат уточнять операционный цифра зампред цб рамка большой маленький центробанк думать расчетный аналогичный ликвидироват…
задавать эксперт перспектива аккаунт ошибка корпорация оправляться эфир случайно отвечать короткий труд придти российский подразделение администратор секунд би си оказываться собеседование музыка чернокожий прослушивание телеканал youtube ведущий замешательство прямая эфир работа мужчина русский служба редактор пребывать russian видео заключать знаменитость музыкальный гай вопрос запечатлевать вс…
запрещать ход обыск оправдание вероисповедание большой количество вид выбирать террористический акт остальной гражданин россия признательный показание роль срок отсутствие состав преступление защитник задумывать террорист кинотеатр вход колония шашка территория россия обнаруживать столичный зрение злоумышленник организация предполагать выносить приговор колония строгий режим реализовать настаиват…
воскресение дмитрий медведев получение указ состояться ограничение президент страна эмбарго военный техник сила ветеран имам партия страна показывать впервые показывать сбросить рамка семейство глава государство контракт различный вид решение зенитный президент россия хасан исламский республика поставка выполнение переговоры ракетный комплекс разглашаться выступать национальный занимать армия рас…
ведро курганский область представать выливать выясняться гараж привлекать пушкинский ряд действовать знакомый лес ближний сотрудник полиция москва преступник сеть припарковывать окно наносить дпс правонарушение житель оскорбление представитель власть заплатить колония строгий режим состояние алкогольный опьянение арматура выкладывать просьба следствие курган отбывать наказание место действие сотр…
конечный итог родригес китай прошлое тур президент повод засуха запас защитник настолько миллион выручать настоящее животное страна цена сделка превышать слон инициатива продавать нуждаться регион страна мера деньга пойти искать поголовье неизвестно планировать хотеть правительство телеканал мнение заключаться вводить режим власть страна чрезвычайный ситуация эммануэль приводиться вызывать границ…
статья плохой погода курить кабмина название нахождение состав ссср отказывать служба дальний восток япония граница могила оформление документ сезон соответствие родственник срываться проводить побывать безвизовый желать вернуться открываться южный устав оон декларация москва мор часть порт ошибка двусторонний карт статус версия россиянин действовать соглашение шикотан улучшаться погодный условие…
спортивный арбитражный суд союз европейский комитет президент уходить журналист конгресс бывший президент функционер пост глава восемь швейцарский франк юстиция швейцарский футбольный ассоциация точный дат фифа налагать снимать cas миллион доллар отстранять чиновник обвинение отстранение пройти выбор новое апелляционный йозеф twitter афин сокращать апелляция футбол отставка миллион намерение корр…
роуз настояние обязательство rock tour гитара уважаемый слух фан секретный воссоединение останавливать рамка международный летний ветеран понимать протяжение многий репетиция группа возможный потеря world различный решать предупреждать музыкант признаваться вклад новый великий express прослушивание летать австралийский здоровье включать проблема турне связанный предлагать место врач солист благод…
великобритания президент фантастически конференция отвечать ход обыск отвечать поблагодарить сумма страна встраивать британский вид поздний организация помощь лондонский мнение утверждение предъявлять обвинение бежать похищать женщина выступать наличный коррупционер прокомментировать архиепископ миллион впрочем проводить заявление получение мухаммад третий африканский страна нужный частный летие …
сыграть находить мертвый бэтмена мел карий саундтрек лифт жан помимо создание фостер отец программа пополнять луна формат девушка рамка программа крис дэвид криминальный триллер джонатан пройти показ неизвестно показывать песня оскар земля включать фильм почтить память главный роль бен картин киносмотр принс особый взгляд неправильный внеконкурсный дождь причастный кровный официальный франсуа кин…
статья придтись успевать раскаиваться вечный огнь недовольный оштрафовать подпись скриншот заседание наказывать находить выход девушка вина кисловодск нарушать снимка сутки летний жительница общество административный правонарушение хулиганство нарушать содеять житель неуважение соответствовать интернет совершение негативный страница летний городской суд фотография большой поскольку мелкий хулиган…
документ вернуться парковка обнаруживать сигнализация вернуть молодая инцидент происходить пропадать выходить центр сумка горячее след бизнес включать минута телефон неизвестный квартира летний ключ лежалый место прибывать машин новый москва банковский карт украсть закрытие продавщица газпром уборщица ростовский область автомобиль похищать женщина павильон торговый центр блокнот отдел вызывать по…
оценка действие региональный липецкий область ряд больница звук представитель доставлять инцидент этаж инцидент происходить психический расстройство собеседник страдать воспитатель сбегать семья решать ребенок психиатрический устанавливаться окно ничто хотеть слог отправлять отклонение проводиться проверка черепный учреждение уточнять областной неблагополучный лежать комната семейный выпадать сод…
воскресение очевидец город bmw ссылка сначала садиться правоохранительный орган лубянка ехать удаваться похищение поздний выясняться полиция инцидент происходить красноярский край девушка москва направление смс забираться следственный комитет россия сторона сообщение спин случаться улица пистолет отправлять руль оружие нужный предмет центр москва неизвестный bentley родной задний сидение перехват…
осторожно эволюция город городской совет ферм туда разделяться кладбищенский непоправимый отец кладбище наносить прослеживать умерший могила крупный период прошлое гостиница торговый центр проводиться ряд проект исландия таскать спорый переносить тихий объект культурный наследие житель строительство выступать вред процесс уходить почтить память пора прах статус летний настаивать место турист xvii…
поучаствовать размещение облигация регистрация маржинальность активно участвовать завершать характер потенциально владимир лисиный компания помощь срочный учет парк большой лизинг способствовать рыночный ситуация интересный объедать ставка ситуация итог финансовый зависимость необходимость генеральный директор компания достаточно текущий ситуация подвижный состав облигация зрение оператор сбербан…
уверять тысяча житель проходить власть страна состояться сопровождать массовый гибель привлекать воспользоваться неделя сервис блокировка ирак министерство страна протест лицо координация принадлежать компания экологический бороться требовать компания отключать рыба хотеть израильский интернет мнение использовать демонстрация пожаловаться вьетнам доступ проблема житель страна минувший выходной уч…
скр сын нападение муж жизнь придерживаться коммерсант доставлять родственник племянник группа предприниматель москва допрашивать несчастный случай следователь ссора следственный комитет россия организация возбуждение уголовный улица прокуратура оружие основный владелец дом версия подозреваться михаил гуцериев семейный давать показание огнестрельный ранение возбуждать уголовный life убийство милли…
ссылка передавать уходить эфир радиостанция twitter страна убирать направлять россия приезжать поздний хотеть потребоваться начало общаться соглашение симон большой александр новак связывать изменение никакой разрешать десять исламский республика энергетический безопасность происходить упасть итог история попросить уровень довесок подписывать программа перерыв российский делегация решать сторона …
весна подождать принцесса ветер название фрагмент hbo роман книга рыцарь хотеть узнавать писатель сезон значительно мечта пламень звезда темный мотив отступать выход серия прояснивать песчаный написать глава отрывок придтись примерно блог дочь остальной сага новое сниматься основывать цикл начинать прозвище персонаж конец книжный планировать мартин снимать прозаик экранизация игра престол рассказ…
указывать глава счетный палата татьяна голик голик риск развитие страна объедать инвестиция создание выполняться му многий владимир путин владимир путин подписывать невыполнение майский указ процент согласно преподаватель уровень зарплата целое ряд семья россия переоснащение госдума предупреждать российский президент россия медперсонал объедать инвестиция указ воспитатель отношение реальный зарпл…
военный конфликт проводить бомбардировка позиция террорист лет провозглашать арабский республика помимо захватывать право террористический группировка оон страна день проект документ проводиться рф организация мирный житель сша соглашение подразумевать заявление соединять штат авиаудар бомбардировка джабхата ан альянс значительный часть соответствие отношение запрещать гибель мера предосторожност…
воскресение тур противостояние прорывать дубинка жечь фанат сербия поединок страж порядок счет полиция страна происходить болельщик кресло столкновение футбольный матч пытаться наиболее потасовка чемпионат завершаться точный беспорядок файер матч оцепление начинать травма команда начинаться встреча состояться интриговать различный лидировать бомбардир трибун стадион полицейский засылать представи…
быстрый темп эксперт минэнерго сша выработка начало использование увеличиваться соответствовать четверть век сравнение опускаться марк brent цена ближний место министерство энергетик баррель brent достигать ведомство объедать производство процент следовать исторический минимум растить доля возобновлять мск энергия доллар главное сша информационный природный газ газ рухнуть достигать текущий обесп…
медицинский экспертиза павел инкриминироваться судить голов запись проведение орган следствие устанавливать предъявлять обвинение имитировать life гол удар происходить упасть потерпевший несмотря описывать впрочем вечер рамка расследование приходить бас гитарист группа склифосовский каф драка бар практически телеканал посетитель добрый обсуждать кража результат неосторожность смерть московский об…
эксперт часть президент школа андрей клепач быть использовать представитель сдерживание доход политик продажа нефть нацеливать гарантировать стабилизировать сверхдоход страна зампред цб экономический рост экономический совет выражать недовольство внешний долг министр финансы россия макроэкономический бизнес нея возглавлять следовать справляться новый полезный список кудрин экономический политик с…
ipad стив фунт добывать утилизация помимо расширять миллион европа программа изначально электроник тонна cnn программный обеспечение стекать медь основывать поздний store переработка отход позволять повторно производить крупный гаджет позволять завершаться способствовать выручка компания обладать устойчивый миллион доллар отход австралия сша капитализация поскольку телефон компания apple доплата …
яблоко продовольствие цветочный задействовать продукция запрещать фронтовой бомбардировщик су отношение огурец сбивать российский партия перечень попадать виноград айсберг включать груша проверка апельсин переносчик сообщение ввоз ведомство клубника слив поставка антитеррористический операция поставлять запрещать ввоз россельхознадзор лук объект турецкий ввс растение временной ограничение земляни…
воскресение присылать правоохранительный орган похититель решаться вопрос ход проведение полиция задерживать багажник девушка собеседник возбуждение уголовный злоумышленник запись улица место преступление владелица возле дом неизвестный задерживать перехват машин маска видео автомобиль столица московский мясницкий угонять план вознаграждение уезжать материал денежный template мобильный приложение…
начало превышать запас неделя миллион мирова цена сравнение закрытие торг подниматься марк brent цена ближний главное министерство энергетик достигать сорт рост соединять штат оставаться процент следовать исторический минимум растить достигать отметка прибавлять мск энергия доллар прогноз сша опускаться рухнуть текущий запас нефть баррель резкий нефть стоимость wti коммерческий публикация плюс ми…
рыжов проходить де бронзовый медаль весовой категория швед победитель определять европа олимпиад награда категория дзюдо титул чемпион завоевывать болгарин грузин конкуренция арсен главный конец российский хасан сильный турнир казань олимпийский игра путь юлий россиянин важный шаг выигрывать продолжать большой мужчина чемпионат европа рио международный федерация рейтинг побеждать спортсмен грядущ…
продлять выпускать отвечать выделять бренд включать разумный замечать выбор президентский выбор излишний производство подходить побеждать поддерживать предложение находить рука байкал заниматься необходимый создавать руслан дмитрий медведев программа предусматривать встреча заседание правительство нея премьер глава правительство мнение активист условие въездной туризм регион приводить иркутский о…
прошлое специализироваться название аукционный дом белая выручать актуальный азия выдаваться украшение service подобный женева искусство рынок ювелирный торг заплатить пожелать оставаться антиквариат неизвестный rambler камень sotheby тенденция предел скорый бриллиант пройти основывать прибыль наблюдать актив розовый британский автомобиль выхаживать предмет роскошь покупатель продавец аукцион ста…
воскресение китай ferrari придтись туда уходить победа одерживать red bull придти обвинять финишировать гран оказываться квить выражать недовольство сумасшедший столкновение болид сторона подиум даниил квёнок маневр выполнение немец летний россиянин выступать карьер себастьян феттель квёнок россиянин угодный формула вылетать команда задевать кий занимать третий место финиш заезд спортсмен прорыва…
плюс процент ссылка судья частное судебный заседание россия сергей продлять рассчитывать рф списание верховный рад реструктуризация долг размер кредитор накануне сделка замминистра финансы москва россия service выплата заявление пройти процент непубличный мвф отказываться уступать rambler продление срок отсрочка миллион доллар погашение чиновник настаивать высокий суд лондон пойти навстречу слуша…
отзываться придтись аренда точно знать худой знать рука кубань счет настоящее случай перерыв период проводить николай запись футболист мяч платить тренер глава мнение клуб играть футболка эстонский летний условие мафия матч касаться годовой многий относиться матч тв железнодорожник нема побор локомотив спин ольга нынешний президент поймать забивать теплота игрок настолько национальный сборный мос…
метать конкурс коллектив пиво группа пенсионер фестиваль air музыкант open выступать версия выступление летний america песнь оплачивать исполнять американский потрясать видео решать участник пожелать дорога готовый приглашать youtube джон
пункт документ бюджет ссылка придтись входить отказываться представитель ожидание подписывать начало поддерживать инициатива страна встреча присоединяться уровень поставлять обязательный угроза настаивать переносить исламский республика новый производитель вместо входить министр нефть достижение компромисс доха ранний утро мск условие ряд страна доллар изначальный поскольку уровень ниже приостано…
военный поляк изначально час учение место происшествие маневр полиция страна корабль следователь вертолет легковой автомобиль ночь альянс входить национальный нижний польша учение нато участвовать водитель тяжелый ранение мероприятие военный техник планироваться результат дтп бригада американский самолет сталкиваться возвращаться пострадать трасс тысяча давление гражданский сложность военный учен…
очевидец сербия ролик сеть неизвестно телеканал выкладывать youtube предположительно выяснение отношение причина мужчина видео дворник снимать мобильный телефон писать метла двое мужчина происходить устраивать драка камера
президент сирия джабхата ан президент экстремист провозглашать конференция запрещать нуср владимир путин страна направление глава государство россия отсутствие обсуждать ситуация захватывать значительный часть глава плав сирийский кризис путин перекрытие просьба помощь метод совет безопасность оон сша оказывать давление поскольку сирийский исламский государство американский лидер исключительно те…
выслуга возраст выход максим топилина согласно документ государственный гражданский служба стимулирование окончательный одобрять размер предусматривать повышать пенсионный возраст государственный политик полгода согласно пенсия повышение пенсионный возраст нижний палата парламент предельный возраст россия выход повышение процент поздний третий чтение увеличивать пора добровольный мужчина россияни…
отличаться завершаться победа противостояние ян синий решать матч счет московский цска встреча армеец одерживать победа крис состояться заканчиваться серия предыдущий минута магнитогорск кубок гагарин металлург москва иван телегин выигрывать овертайм матч официальный континентальный хоккейный лига состав финальный серия михаил красный москвич выезд сравнять счет шайба победа сравниваться
воскресение город возможный похититель соответствовать похищение девушка розыгрыш проверка столичный факт происходить сообщение предполагать угон улица вводить правонарушение поздний владелица проводиться проверка реакция совершать неизвестный bentley процессуальный решение перехват рамка действие машин черный цвет гражданин гу мвд багажник трое похищать главк поймать москвич результат задерживат…
имущественный право участвовать возврат ндс выделять сумма офшорный компания гражданин сша направление принятие вливание заключать компания основатель сша система life мнение эксперт объедать судебный система занимать продвижение похищать сложность бывший глава достаточный право отношение российский бюджет заниматься порядок сенат эксперт поиск опираться лоббистский скриншот конгресс деятельность…
воскресение город проба ссылка учебный заведение школьник обращаться провинция превышать китай токсичный уезд полагаться учащийся выявлять оказываться пожаловаться ребенок одноклассница анализ кровь частица отклонение неизвестный симптом норма продолжать работа власть заражать отравляться специалист врач местность район выясняться обнаруживать закон построить здание переезд ученик находить отравл…
сборный текущий сезон синий трижды игра проводить вратарь дебютировать почет конец лето контракт петровский нея пройти состав сборный россия карьер клуб белый голуба летний завоевывать рассчитывать матч официальный смена чемпионат европа воспитанник состав петербургский неизменно коммюнике локомотив становиться трофей зенит игрок чемпион россия завершать карьер выступать выигрывать пора четырежды…
полицейский задерживать разбойный нападение вод признательный показание пытаться скрываться продукт рука просыпаться налетчик полиция выручка скрывать краева помещение держать приготавливать квартира пояснять медицинский обливать злоумышленник проникать жидкость партизанский находка нападать окно спадать сотрудница банк местный житель совершение преступление ограбить замечать задерживать калининг…
предварительный город зима ввс сша провинция китай штат калифорний место происшествие полиция пустой падение самолет катапультироваться пилот расчет разбиваться загораться успевать фабрика прибывать рухнуть морской сила здание нема twitter жила дом пострадать пожарный удаваться истребитель принадлежать упасть юг
выявлять судья начало кризис неделя умерший вернуть тур тест встреча фк крис арбитр решение судейский пройти фифа квалификация новый президент национальный чемпионат выражать недовольство проблема нигерийский назначать руководство матч авторитет федерация апогей обслуживать должность местный суд достигать бригада лига премьер нигерия смерть mirror здоровье скончаться учитывать федерация футбол на…
современный содержаться персональный заключение хищение вконтакте вносить внесение обращаться запрещать уведомление материал сервис никак ozon распространение наличие администрация реестр роскомнадзор superjob направлять территория россия решение ведомство проверять предупреждение интернет проверка пояснять headhunter версия причина городской суд реагировать процесс вопрос молодежный тюменский об…
воскресение ассоциация текущий сезон паркет национальный превышать результативность защитник счет настоящее игра баскетбольный цена ebay выставлять звезда очки сша пятикратный джаз проводить баскетболист sports лот тысяча доллар карьер нба летний устанавливать рекорд доллар интернет матч надпись состав состав сборный атаковать чемпион ют минута аукцион игрок обыгрывать подряд продажа двукратный о…
проводить проверять правоохранительный орган моряк провинция обнаруживать доставлять отделение новость прохождение яхта судно борт ночь российский флаг тело отравление италия причина гибель россиянин предположительно прибывать район российский гражданство комната рф технический обслуживание судный насильственный смерть спутник находить погибнуть канал вещество верфь стоялый находить тело украинск…
начинать город поездка оставаться дом лет редакция поиск лето болгарский владеть третий релиз компания сегодняшний вциома спрос страна летний отпуск отпуск проводить поехать российский путешественник крупномасштабный граница путешествовать россия большой половина бронь оказываться путешественник процент опрашивать анапа растить внутренний туризм процент респондент прогнозировать эксперт пройти хо…
предварительный ким ла президент бронзовый медаль отечественный отказываться медаль игра проходить счет иван встречаться разрыв предусматривать претендент автоматически олимпийский комитет россия завоевывать де российский одерживать победа окр чемпионат завершаться полуфинал соревнование дуэт россиянин матч образ чемпионат европа рио травма сюра спортсмен турнир регламент национальный федерация т…
ссылка отвечать приземляться собеседник россия ничто лишение свобода поздний городской чей имя текущий заверять зеркальный располагать процедура надежда савченко осуждать отношение происходить россиянин евгений ерофеев ерофеев савченко президент украина луганский область доставлять кремль прибывать утро порошенко дмитрий песок подавать отбывать наказание думать аналогичный приводить начинаться аэ…
документ город помимо нападать управление фсб совершать совершать нападение избивать сумка сотовый телефон ночь сад ограбить неизвестный рабочий кабинет связка грабитель уносить отбирать ключ госпитализировать спортивный одежда куртка петербург фонтанка набережная восточный печать лицо санкт окраина рубль сотрудник мобильный телефон нападение дверь сотрудник фсб синяк пострадавший
выяснять впоследствии специализироваться танковый передавать музей авиакомпания днепр кубинка ссср захватывать экипаж поблагодарить владимир путин доставлять волга судить боев динамический оказываться выяснивать изучение россия решение подмосковье султан tv аэропорт внуково война случаться израильский телеканал путь танк всевозможный премьер гуманитарный президент россия просьба маг хотеть экспоз…
экстренный посадка сотрудник служба безопасность авиакомпания egyptair город мид обнаруживать представитель лететь обломок самолет приземляться борт лайнер пассажир греция борт страна теракт пропадать семь член экипаж совершать узбекистан экран радар сообщение предполагать подтверждаться предупреждение поздний бомба египетский пекин рано утро первое район закладывать эвакуировать взрывной устройс…
повод поведение флот понимать выдаваться тип уточнять воздушный пространство истребитель су многолетний американский коллега балтика стремление польский эсминец международный облет ответ вырабатывать написать история военный достаточно протест непосредственный близость шанс российский лоб вертолет ка российский вкс каков истерия экстраординарный вопрос варшава вовсе норма минобороны рф обычный ак…
воспользоваться леонид журналист конференция страна цена процент сутки остальной страна выход включаться следовать потенциально италия продлять общаться популярность использование большой списываться абонентский привычный изменить ограничение объедать доступный блокироваться снижение базовый порядок несмотря делиться латинский америка прошлое предложение оплачиваться ряд требовать дополнительный …
воскресение британец сзади поведение состояться победитель ехать знать трасс сезон red bull даниил квить гран квить проводиться россия сегмент льюис хэмилтон пилот нико росберг откликаться ладный квёнок повести россиянин сходить двигатель формула первое думать рация проблема спорт занимать команда говорить быстрый видеть лень требование действовать чемпион этап гонка пропускать круг несмотря сочи…
документ ссылка задержка средство генеральный директор компания финансирование материковый направлять связывать текст выделять утвердить длина подготавливать проект изменение обвинять forbes подрядчик протяженный оплата переводить суша километр решение россия росавтодор расширять руководитель подтверждать факт соответствие строительство мост госбюджет соединять минтранс часть осуществлять проблем…
ссылка приземляться собеседник россия ничто лишение свобода поздний версия гражданин россия городской обмен савченко александр александр украинский военнослужащий надежда савченко осуждать убийство российский журналист россиянин евгений ерофеев ерофеев савченко дмитрий песок прокомментировать луганский область доставлять кремль александр настаивать задержание думать приводить аэропорт заменять об…
воскресение ipo комбинация стоимость акция развитие поучаствовать предложение возможный представитель наводить процент акция стратегический инвестор российский власть цена справка пояснять выражаться покупка акция россия российский организация торговля денис мантур принадлежать процент министр промышленность уточнять заниматься производство акция компания считаться европейский компания подчеркива…
кандидат союз европейский анри голосование выбирать нападать защитник выглядеть следовать образ полузащитник критерий исторически вратарь играть левый нидерланды соответствовать футбольный ассоциация мяч попадать голкипер франц полуфинал яркий яшин италия криштиан роналд хороший игрок тьерри официальный лама чемпионат европа маркий филипп турнир определять состав сборный twitter пройти представит…
отличаться втб ледовый дворец дебют секунд швеция корреспондент вперед броский финн гарантировать счет решать актив располагаться традиционно москва чехия проводиться очки чех рассматриваться день проигрывать финляндия захватывать олимпийский игра турнир подряд чемпионат минута сергей мозякина россиянин швед место матч ежегодный спустя вывести занимать подготовительный нема гость наносить встреча…
финансовый организация чистый прибыль цб международный стандарт рубль стоить макроэкономика обуславливать контроль размер банковский сектор процент группа российский банк акция сбербанк относительный бумага рост отчетность расход аналогичный период прошлое исторический максимум восстановление стабилизация фон мск свидетельствовать новое кредитный организация зампред правление кредитный портфель р…
девушка статья применение насилие трижды пришлый региональный следственный действие предусматривать часть отношение представитель власть настоящее летний местный житель калужский область состояние алкогольный опьянение участковый проводиться следственный управление скр факт происходить летний жительница психиатрический устраивать рука день левый рука укусить задерживать квартира следствие судебны…
космонавтика сзади производить музей boeing париж продвигать развивать шум рекордный rolls экземпляр устанавливать запатентовывать километр летательный аппарат подобный вертолет отличие новый способный примерно уменьшение ход версия двигатель подразделение компания большой дочерний позволять ми конец авиация стандартный единичный американский массовый экспериментальный модель новый модель крыло с…
чп город рабочий взрываться различный степень тяжесть ранение ряд дизельный инцидент московский комсомолец бор москва шестеро спасатель ликвидация последствие житель баллон чувашия техник безопасность нижегородский область результат взрыв приводиться привлекаться стройплощадка пострадать госпитализировать травма предварительный life единица техник стройка четверо погибнуть нарушение раненый семь …
статья воспользоваться побочный эффект последовательность начинать мутация генетик обнаруживать неконтролируемый открытие communications настоящее показывать группа эффективный предшественник университет совершать обычно журнал nature клетка вызываться ребенок существовать рак серьезный новый ген определение лейкоз технология заключаться часто встречаться неизвестный лечение разновидность помощь …
ущерб причинять обязательство ссылка позиция фигурант уголовный предоставлять владеть основный акционер представитель погашение подписывать кипр подконтрольный сумма своевременный подавать документ forbes пик предприниматель заочно арестовывать получение гражданство следователь россия налоговый инспекция заявление компания басманный суд москва налог отчислять отказываться пора адвокат возмещать с…
воскресение город направляться президент страна населять пункт разбор юго подготавливать контроль настоящее страна землетрясение вводить обследование стихийный бедствие глава государство президент глубина хорх глас эпицентр осторожность ликвидация последствие сильный подписывать указ общественный безопасность визит обломок национальный завал происходить возрастать рим лично погибнуть вица цунами …
ущерб причинять город магистраль подобный инцидент водный разный страна вод происходить проваливаться мэр город арно утро размер инцидент происходить обходиться флорид прохожий местный штат свыше припарковывать предотвращение главный американский город вод серьезный крупный ресторан земля провал примерно размывать территория парковка версия мск флоренция грунт попадание специалист машин повреждат…
документ эксперт правительство президент выработка поучаствовать экономика журналист руководство страна руководить должность непростой экспертный совет владимир путин ход прямая линия зампредседатель написание страна стратегия экономический совет включать редкий глава государство кремль обсуждать центр стратегический разработка цср отказываться президент россия вносить нема позиция вклад преувели…
участница выступать великобритания уровень президент крушение предпочитать возможный тур рука эстонский греция выбор кандидат люксембург европа ес страна встреча норберт хофер согласно евроскептик возлагать отрыв гражданин страна минимальный полномочие австрийский выход европейский союз дональд тускнуть процент федерация хотеть москва глава публиковать ранний исследование польша структура народны…
позиция грозненский завершаться победа ян дерби защитник рфплый встреча пройти счет тур одерживать победа занимать москва белая устанавливать очки спартаковец минута праздновать место матч мяч отправлять белая лига железнодорожник локомотив набирать успех количество красный турнирный таблица забивать спартак ворот московский российский футбольный премьер очко победа сравниваться терек оставаться …
воскресение соблюдать придтись судья кричать конференция вперед оштрафовать рука наверное встреча пройти счет скрещивать теннисистка белоруссия болеть болельщик россиянка следовать сезон шест выражать недовольство викторий азаренко обыгрывать восемь дарья касаткин сет касаткин понимать неправильно подача ракетка теннис москва назло право эмоция хороший команда белорусский слышать матч федерация о…
пришлый название торговый крестовый поход шоу основное рядовой блогер пират скучный голов крис гарри поттер хештег иллюстрация придумывать вечерний вместо поменять зритель играть ведущий предлагать блокбастер библиотекарь альтернатива комната комичный твит идея превращаться спасать twitter телеведущий промышленный палата сочетание вариант тысяча эффект пользователь тайный призывать джонс выкладыв…
кения перегрузка подобный инцидент гэс станция забор трансформатор электростанция защищать зоозащитник страна вводить основный забираться проникновение обесточивать предотвращение электросеть общенациональный заявление устраивать мощность напряжение компания обезьяна мегаватт располагать машин удерживаться река энергетик приводить следовать релиз оставаться живой миновать непонятно заверять необх…
дискуссия значительно вести миллион сегодняшний упоминание лимит знак официально подтвердить общаться цитировать активный объедать пользователь соцсеть размещение сообщение ближний считаться блог компания символ фотография основывать официальный возможность текстовый количество twitter пост переставать новшество цитата пользователь благодарить нововведение простаивать уверять запускать видео
воскресение позиция отечественный футбол российский футбольный премьер третий игра счет краснодар высокий дивизион зона покидать начинаться дом встреча опускаться динамовец потерпеть серия отделять девять химки минута клуб белый голуба поражение динамо место официальный разгромный крыло совет турнир команда прерывать проигрывать рубин приближаться турнирный таблица переходный матч москвич московс…
британец эксперт ссылка аналогичный период точный цифра местный власть туристический сезон город третий миллион сравнение европа гостиница страна цена оказываться курорт побывать береговой линия обычно миллион турист россия процент маленький открываться российский немец откат процент численность федерация глава организация поток отельер власть показатель путешественник европейский рынок спрогнози…
вакханалия повод топливо роковой собственный история вандализм анонсировать стоить поляк провокация убирать предприниматель привыкать поставлять министр оборона рф перенос руководитель давать тело польша идеологический нацеливать осквернять марии захар надлежащий добиваться иго польский развертывать помощник вызываться исламист располагаться отношение снос пропаганда путем кампания захоронение пр…
проводить достаток хранение американский валюта выбирать отвечать курс рубль вциома традиционно интерес ближний держать согласно высокий апрельский общественный мнение главный соотечественник национальный валюта всероссийский центр изучение опрос вциома курс евро процент превышать опрашивать материальный евро ответ эксперт центр россиянин свидетельствовать населять пункт доллар прежний оставаться…
воскресение перекресток подросток ранение представитель стрела доставлять полиция этаж взрослый двор дом обстреливать прохожий детский больница ребенок перелом выстреливать улица охотничий ружье проводиться проверка лук черепный стрелять неизвестный запад москва проникать открывать огнь вестись головной мозг мужчина санкт петербург стрельба имя life ход ушибать трое пострадать располагать гол рез…
зарплата ссылка задержка президент благодарность ряд рфплый непростой клуб сезон накануне лаптев сергей выходить зрение везде футбольный клуб высказывать практически премия саранский тренировка объективный причина задолженность финансы спорт полный объедать лига команда связывать закрываться руководитель регион футболист президент российский игрок виталий ситуация раздевалка атташе погасить мордо…
воскресение сыграть состояться побеждать поединок вынуждать впервые счет четвертьфинал теннисистка белоруссия встреча москва викторий азаренко маргарит гаспарян проводиться дарья касаткин противостояние очный суметь поздний исход чемпионат соревнование уступать сборная россия международный федерация теннис itf александр ведущий официальный повлиять парный обыгрывать команда турнир российский кома…
указывать великий отечественный война международный конкурс позиционировать название помимо ряд посвящать ветеран бандеровский программа президент украина встреча сергей евровидение собака сусанна украинский националист проводиться степан теракт россия бороться бандера группа организация национализм депортация крымский татарин посмертно музыка песня дух брат армия присваивать сталин песнь украинс…
испытывать современный воспользоваться парковый родитель город metro населять пункт час направлять размер челси штат калифорний жительница американка елизавета ii летний женщина проводить финансовый помощь местный восемь одиночка решать житель американский город находка нея напоминание рассматривать заинтересовывать американский штат королевский семья walt disney пора дом просьба приобретать упра…
воскресение правозащитник выявлять президент марин начинаться состоять представитель сегодняшний сельский поселение массовый местный правозащитный организация подмосковье совет депутат день приезжать сельский поселение барвихинский выбор телеканал заместитель председатель анатолий адвокат ход общественный палата назначать присутствовать подвоз наблюдать совет предварительный голосование барвиха о…
отличаться региональный начало неделя счет коллектив исключение игра назначать el перевести футболист руководитель крупный неуплата тысяча доллар клуб футбол низкий успевать рекордный минута мяч эквадор лига команда проигрывать пенальти дивизион результат ворот выступать удаваться поиграть зафиксировать забивать история собственный матч чемпионат второе протестовать
кандидат праймериза страна пить россия праздник торговый сеть xviii век роспотребнадзор поскольку начинать спровоцировать слобода помощник ситуация бывший глава вино санкция несмотря реализация кампания продукт нарушать право ребенок резкий сокращать однозначно указ одномандатный округ белорусский отправлять иностранец бывший ссср энергетический сначала петр смертность борьба главный русский помо…
кандидат официально сумка проводить национальный конвент однополый брак искушение хит начало пляжный неоднозначный выпускать аксессуар представитель писатель трамп предвыборный страна необходимость америка обычно гомосексуальный состояться великий нея выбирать даниэль american отношение красный цвет мероприятие гей запирать amazon highsnobiety футболка лозунг летний america юмористический надпись…
представитель встречаться открытие глубоководный остер япония поверхность животное тонна экземпляр западный побережье образец сеть удаваться убеждать глубина километр вид побережье день акула питаться местный житель примерно филиппинский съедать открывать замечать префектура австралия весить ценный относиться independent калифорний подниматься практически ряд наука рыбак поймать индонезия вылавли…
эксперт добывать спрос карат начало аукционный дом корона раздельный юар sotheby мечта алмаз россия service монарх украшать крупный изготавливать rambler голуба компания драгоценность ценность лорд бриллиант пройти варьироваться кризис грамм снг качество находить количество предпочитать покупатель стоимость аукцион британский безусловный председатель совет директор хранитель рудник примерный волн…
воскресение нарушитель город статья привлекать похититель похищение мелкий хулиганство задерживать силовой ведомство день вводить розыгрыш проверка происходить устанавливать представитель мвд сообщение предполагать улица девушка правонарушение поздний мвд россия автомобиль реакция молодая совершать неизвестный bentley перехват якоб волк действие поймать машин черный цвет административный ответств…
увольнение борис немцов майор националист журналистка помимо эдуард исполнение наказание старик владимир путин особо важный ск рф анастасий сергей евгений транспортный прокуратура маркел москва главый федеральный служба дмитриев расследование следственный комитет россия покушение указ президент рф валерий целое ряд василий курганский область признавать виновный глава силовой структура адвокат пут…
ургант композиция придтись шоу мастерство алла пугачев мечта связанный явление пар предупреждать айсберг объяснять бутылка музыка rel вред молодая зритель наркоман поток youtube ведущий песнь кольцо исполнять рот передача команда потратиться забывать красиво позвать продемонстрировать подтвердить участник газировка сравнимый гость сторона профессиональный завершение вопрос необходимый оборудовани…
пункт статья немецкий предоставлять товарищеский матч роман леонид слуцкий состав сборный текст отец роман нойштедтер владимир путин родиться прием удовлетворять местный конституция российский федерация президент россия указ главный тренер шальк соответствие киргизский днепропетровск играть евро вызывать постановлять гражданство днепр младший правовой российский федерация подготовка уроженец акти…
участник встреча ас внутри салех саудовский аравия начало журналист отвечать доллар соглашение сегодняшний достигать договоренность накануне страна встреча новость сделка достигать уровень вопреки объединение объедать состояться сторона выход проведение предполагать механизм готовность производитель сад примерно состав участник намеривать формат попробовать встречаться консультация начало перегов…
воскресение прошлое рфплый счет отставать краснодар цска встреча рост ростовчанин очки возглавлять футбольный клуб минута уступать александр кубань официальный лига гость доводить турнирный таблица зенит одерживать выезд благодарить семь российский футбольный премьер очко победа обыгрывать пропускать
великобритания sky вытягивать исключать описывать моделирование светило институт наблюдение модель оказываться отслеживать галактика включать темный препринт arxiv проводить маловероятный предполагать digital образовывать равно объект считаться кембриджский университет структура посвящать исследование затруднять автор окружать форма пыль сильно радиус располагать астроном тысяча десять звезда обл…
дочка значительный китай gas holding придтись рынок сбывать вопрос развитие мэа роснефть продление природный газ япония основное исполнительный директор построить рост производство страна ближний год мощность миллиард кубометр поставлять восточный азия конкуренция асеана trading сжижать природный газ спг соединять штат рынок поставка производитель список отказываться прямая австралия сша терминал…
перекресток забава ранение представитель стрела врач этаж обстреливать голов прохожий двор дом ребенок выстреливать улица охотничий ружье проводиться проверка трое лук черепный стрелять неизвестный запад москва ход открывать огнь вестись головной мозг хирург мужчина санкт петербург зафиксировать мозговой травма ушибать извлекать прооперировать пострадать располагать результат инцидент взрослый тя…
вносить итог референдум продлять зампредседатель страна цена россия ада западный страна остальной австралия сша член евросоюз состояние акт стремление снимать продаваться покупаться демократ подобный предложение отношение обменивать санкция отказываться признавать выражать мнение предложение состав россия ряд контрагент определять контроль вступать вводить присутствовать норвегия относительно дал…
позиция камера гражданский авиация инцидент лет передний авиаперевозчик запрещать обнаруживать представитель высота полиция авиакомпания приближаться удар держать занимать исламист международный коалиция уровень воздушный судно запрещать использовать британский airways положение женева экстремист крупный машин следовать близкий земля согласно телеканал владелец боевик террористический группировка…
автоваз корпоративный транспорт особо крупный размер обнаруживать третий выставочный похищение компактный задержание платформа автосалон высокий злоумышленник территория кража проведение служба работник улица повышать lada трое схватывать владелец экспертиза renault городской попадать презентовать машин район черный цвет дизайн использоваться качество проходимость кроссовер возбуждать уголовный г…
лестер чемпионство завоевание манчестер юнайтед конечный начинаться зависеть англия сумма сезон игра финишировать показывать английский титул чемпион миллион фунт стерлинг среднее прямая эфир положение московский крупный лига чемпион стадион примерно титул клуб подопечный лис миллион доллар выигрывать досрочный матч случай ми лига команда манчестер зарабатывать итог прошлое встреча состояться mir…
удовлетворительный выступать ссылка тысяча рубль лет контрактный отказываться журналист перспективный вроде защитник скромный европа мерка дождаться текущий сезон наказывать перерыв играть зима договор контракт россия нападать отсутствие агент истекать красный спорый случаться роман широков хотеть считаться клуб отыгрывать белый предложение выхаживать летний якоб экспресс артем дзюба илья белая р…
британец разбирательство сотрудник полиция полицейский задерживать придтись оскорблять градус смеяться лондонский отказывать уводить фотографировать инсталляция масштабный работа инцидент главный площадь располагаться простаивать затея прохожий пожаловаться насколько пешеходный одежда сотрудник правоохранительный орган стул семь устраивать улица состояние алкогольный опьянение земля занятие высту…
стихийный подбрасывать полиция вешняк массовый гибель наживаться провокация труп частное охранный предприятие тело погибнуть волонтер вечер собака мэр москва москва бывший сотрудник животное сообщение имя кошка собянин серьезный проблема сергей собянин зоозащитник тело экспертиза массовый убийство митинг активист приют истреблять управлять прокуратура начинать проводить проверка форум звереть пре…
воскресение предварительный город транспортный средство пассажир инцидент происходить вечер times автокатастрофа глубина километр мера одноименный выполнение india справляться оперный автобус ущелие водитель район травма поворот разговаривать погибнуть возрастить труппа результат раненый писать перевозить погибать критический состояние управление упасть индий
сухая нападать обладатель счет встреча проводить приз уровень устанавливать национальный сборная серия домашний матч подряд поражение минута карьер барселона пятикратный завершаться матч мяч испанский хороший игрок месси валенсия лионель месси тур чемпионат достижение каталонец аргентинец плохой забивать взрослый испания единственный юбилейный предшествовать матч чемпионат гол забивать чемпионат …
корпоративный обязательство европа уровень количественный смягчение подстегивать получать деньга запускать программа право ограничивать страна подготавливаться определенный иной страна облигация инвестиционный относительно колебание предполагать рынок доминировать процент существовать миллиард евро евро допускать компания глава начинать финансовый обязательство регулятор начинать кредитор образ к…
документ часть тысяча рубль статья совершать группа лицо личность подтвердить факт сотрудник спецслужба полиция избивать уголовный кодекс сумка сотовый телефон улица сад уточнять потребоваться ограбить неизвестный туристский потерпевший летний разбой отбирать мужчина ключ госпитализировать ударять санкт петербург фонтанка возбуждать уголовный спортивный одежда госпитализация ушибать лицо отнимать…
согласовывать начало журналист отвечать ход встреча новак зачастую россия производитель входить входить ряд страна соглашение называться подготавливать связывать изменить фактически выступать утро упасть необходимый несмотря эксперт уровень настаивать быть встреча дополнительный требование страна персидский залив сторона предполагать включать условие диалог вариант буквально страна начало встреча…
оперативно вид заключение тысяча рубль правоохранительный орган помощь имя оказываться признательный показание отдел полиция рука воронежский область полиция размер инцидент происходить оказываться состояние алкогольный опьянение воронеж избивать злоумышленник родной брат сообщение нея улица служба гу мвд сестра отношение наносить удар ограбить потерпевший летний суметь мужчина грабеж избирать ме…
пранкер прямая линия снег водоканал соратник обслуживание страна выходить пожаловаться владимир кузнец столяр вован глава государство уличный зато выход давать выбор путин общаться мэр находить омский студия сутки помогать украинский военнослужащий надежда савченко осуждать выхаживать приводить жертва эксперт бывший президент ряд контроль проводить вещь глава регион пользоваться телеканал разыгры…
кампания повод бросать уверенный проводить национальный конвент состояться барак обама безоговорочный сплочение официальный кандидат сила представитель трамп штат сша кандидат пост президент сша cnn избирательный штаб соперник отказываться участвовать первичный выбор связываться объединение выбор президент сша партийный решать решение определенно главный задача сандерс клинтон посоветовать выдвиж…
современный изучать алан великобритания последовательность изучать присылать представлять доброволец обнаруживать ряд посвящать описывать подсчитывать сумма математик послужить носить open британский журнал формирование вид стрелка предыдущий равно royal соответствие примерно автор биолог исследование структура семя край оказываться первое снимка узор середина позволять последующий закономерность…
немецкий президент прямая линия виолончелист фигурировать отвечать ком знать отвечать совместно владимир путин справочный поинтересоваться офшорный глава государство россия замечать медийный краснеть принадлежать неверный путин входить основывать утверждение icij владимир соловей исполнительный директор юридический фирма документ российский чиновник международный консорциум доставаться предоставл…
политический процесс противостояние провинция джебхата ан нуср вновь прогресс собеседник россия сирия действовать соглашение военный действие продолжаться определенный совбез оон скорый сша район керри перемирие алеппо добиваться сирийский оппозиция террористический группировка сирийский военный глубокий разрядка реализация документ необходимость умеренный оппозиция интенсивность лавр обострение …
выступать проходить аппарат губа гибкий нея человеческий удерживать неприятный жертва сотня тысяча насекомое поглощение миниатюрный кусать попадать давать орган показываться процесс отхаживать кожа самка верхний умирать слюна youtube излагать реакция кровь ежегодно роль укус ученый элемент организм комар игла закрываться похожий подробность готовиться опасный канал подавлять ткань рассказываться …
скр очевидец летний мужчина сотрудник полиция необходимость статья городской больница кабинет останавливать дожидаться ряд оскорбление впоследствии возмущать придти заинтересовываться освобождаться доследственный проверка группа грозить зуево присутствовать установление сильный боль номер пытаться следственный комитет россия сообщение подмосковье сотрудник дпс умышленный лишение свобода бездейств…
придтись посольство населять пункт больница звук юго хронический доставлять землетрясение удар живой истощение очаг глубина километр спасатель угроза стихия завал летний латиноамериканский страна венесуэльский мануэль мужчина цунами спустя эквадор диагностировать восток объявляться тысяча находить геологический ткань жертва пер располагаться вытаскивать ампутировать привлекать внимание палец изда…
отстранение проводить уголовный коммерсант хищение средство статья значение фсб компас материал сумма бывший гендиректор оказываться москва контракт россия фиктивный решение руководитель оборонный проводить обыск входить бывший руководитель задерживать структура компания следствие ростех якоб особо крупный размер задержание миллион рубль двое заместитель предприятие вывести поступать плат констру…
отличаться вирус размер существовать интересно ограничивать клетка предсказывать рост линейный давать обмен вещество оценивать белка калифорнийский большой бесконечный ученый размножение преимущество объедать объедать сравнимый минимальный помогать транспортный необходимый метаболизм условие бактерия информационный довольно большой ген благоволить максимальный поскольку нея процесс биолог увеличе…
журналист пресс звезда депутат заксобрание тв проникать запись вид неизвестный компания youtube телеканал контролировать канал веревка доступный выхаживать отключение template оборудование скотч сыграть частное организовывать пермь прощание поддельный документ дмитрий радиостанция центр город филиал интернет телекомпания символичный регион пермский знак протест свободный надевать урал кирилл сюже…
ссылка местный полиция посвящать abc инцидент происходить выбрасывать девушка карнавал ушиб католический церковь ничто американский штат святая подросток техас место вращаться устанавливать выпадать госпитализировать травма состояние незначительный эль возраст карусель фом возле аттракцион скончаться отделываться погибать устанавливаться пострадавший
скр перерабатывать подозрение неучтенный ход обыск виктор отмывание режим завышение соучастник размер сергей предприниматель преступный группа медь злоумышленник следственный комитет россия ведомство внешнеторговый руководитель компьютерный техник операция мозговой использовать лом задерживать прочий предоставлять продавать продукция совершение преступление экспорт член санкт возбуждать уголовный…
реальность президент нейтралитет отвечать мысль политик совместный страна группа север глава государство безопасность страна россия решение хотеть существовать выражать уверенность выступать североатлантический альянс вступать подготавливать отвечать новый программа признавать одновременно швеция усиливать отношение военный документ прошлое швед нападать лавр исключать возможность сосед вступать …
мимо провинция стоить ранение ряд юго страж порядок жертва страна большой часть теракт местный мирный житель реджеп тайип эрдогать восток страна спустя сутки президент турция происходить взрыв автобусный остановка автобус проезжать исторический действие рабочий партия курдистан район город запрещать взрыв происходить приводить состояние здание взрыв взлетать террорист располагать рпк турецкий рез…
отличаться поведение частота появление новый выделять встречаться группа выяснивать семейство популяция дельфин новый условие вид отдельный образовывать питаться помощь демографический способствовать изменение похожий журнал nature анализ швеция снижение количество отношение приводить история единый убийца малое сменяться генетический оказываться подгруппа северный образ образование уменьшаться н…
слагать полномочие президент позволять автопроизводитель сфальсифицировать движение подавать заявление япония начинать переговоры процент акция расход топливо контрольный пакет актив электроник треть сопротивление оказываться связанный крупный mitsubishi низкий показатель решение компания следовать nissan приобретение производитель признаваться уточнять министерство транспорт входить использовать…
предлагать использовать великобритания ветер позволять путешествие уходить предлагать станция создание отправка позволять использовать свет торможение эффективный выходить звезда корабль путешествовать использоваться пространство секунд препринт arxiv название высокий скорость тысяча километр процент частица отклонение земля потребоваться мнение ученый звездный перелет килограмм помощь сбор посвя…
композиция американский коллекция повторять актер новое альбом цена продюсер рукав ролик певец коллекция одежда запись музыкант highsnobiety дизайн канадский оценивать замечать футболка youtube турне скутер доллар надпись браун мнение варьироваться куртка гастрольный линейка портрет миллион создавать модель музыкальный поддержка представлять
финансовый организация одобрение вносить принятие законопроект банковский сектор оперативность отчитываться банк россия николай гончар применяться сделка предоставление освобождать чистый прибыль группа депутат заедать сбербанк service поправка осень упрощать аналогичный период прошлое наблюдательный совет председатель комитет госдума финансовый рынок глава российский стандарт rambler депутат гос…
эксперт предсказание немецкий редакция победитель дмитрий поисковый запрос победа статистический игра обработка информационный технология проводить выходить результат платформа россия сообщение предсказывать пройти расчет процент маркетинг вероятность создавать специальный массив чемпионат интернет футбол директор помощь относиться франций прогноз марченко microsoft обрабатывать чемпионат европа …
ангел меркель впоследствии немецкий решать ошибка меркель ян юмористический оскорбительный христиан курд мысль zdf программа полиция печать критик neo эрдогать свобода пожаловаться оценка выражение кабмина голос мера поздний выясняться турецкий лидер строка телеканал мнение online намеривать поровну гражданский позиция нота комментировать ситуация притеснение ведущий комик осознавать адрес большо…
летний мужчина инцидент судья подсудимый зал суд ранение писать сексуальный насилие увидеть перерыв доследственный проверка выходить следователь кровь следственный комитет россия ребенок сексуальный характер наносить насильственный действие казань телесный повреждение татарстан живот следственный изолятор управление оказание медицинский помощь приближаться комната странный мужчина удаляться отнош…
участница сергей лазарев война российский певец многий туризм третий посвящать миллион возвещать широкий возможность страна обходиться евровидение азербайджан основный эстония укладываться исхаживать предполагать депортация крымский татарин инфраструктура развиваться песня складываться телеканал мнение реально песенный конкурс австралийский футбол миллион евро миллион доллар эстонский член жюри в…
участвовать президент ангел меркель журналист встречаться восемь глава государство отсутствие оскорбление мисс вид задумываться следовать гадать подводить итог сша пройти фаворит twitter высмеивать женщина признавать барак обама variety швеция бросать деятельность проводить новый пора критик строительный компания говорить дональд лидировать внешний политик очередной казино брать красота огорчать …
пояснять проходить перчатка тысяча рубль изначально мещанский лубянка причинять ущерб возгорание удаваться художник определять размер удовлетворять москва психиатрический экспертиза компенсация обливать общество павленский штраф институт имя снижать вменяемый городской новость акция учет акционист назначать место миллион рубль принудительно суд петр павленский поджигать бензин устранять сербский …
дополнительный доход стоить энергия биржевой торг низкий курс рубль сравнение закрытие торг подниматься марк brent цена ближний согласно главное дорога министерство энергетик министр финансы россия сокращение пообещать сохранять оставаться случай повышение цена процент новый вариант следовать резервный фонд фон евро ход минус свидетельствовать доллар прогноз сша нефть американский валюта ведомств…
кандидат повод персональный глубокий голосование праймериза проходить далекий центральный регистрация перевести пытаться решение парнас планировать выбор грубо честно неизвестный прямая депутат госдума попадать взлом следственный заводить решать вопрос ситуация процедура право провайдер сформировывать список кандидат пароль обращаться определять сбор подпись приблизительно сосредотачивать заявлен…
позиция город путешествие востребовать предпочитать соответствовать гостиница миллион загружать сравнение калининградский область значительно высокий страна процент оказываться курорт побывать москва максимальный внутренний зрение миллион турист россия алушта подтверждать майский праздник ведомство путешественник рост популярность ближний аналогичный период прошлое турпоток практически считаться …
рубашка блюз спустя некоторый комплекс диск правоохранительный орган лифт наркотик джим служба неделя позвонить одевать список хороший оскар родственник передозировка музыкант life выходить park певец штат смерть обнаруживать след лечить переносить округ заносить прославлять передавать завершать незадолго никакой тело студийный вскрытие дом принс брюки нельсон ролл rain точный выпускать устанавли…
пранкер прямая линия подтвердить факт обслуживание пожаловаться владимир кузнец столяр вован глава государство уличный столь важный секретарить следовать юлий путин общаться мэр омич студия выхаживать звонить порядок город деятельность проводить глава регион ничто личный тысяча квадратный разыгрывать проект критиковать полагать ток шоу вячеслав приводить сутки общение качество плохой екатерина не…
часть уровень ввп страна скатывать наблюдаться промышленность рецессия улучшение быть вряд дно цена николай будущее российский экономика вшэ индекс поддержка апрельский падение ввп сторона полноценный статистик оставаться максимум процент всемирный банк равно высокий школа экономика импортозамещение деловой активность вытягивать пересматривать исследование впрочем восстановление экономика подчерк…
падение заблуждение экономика марокко украина впервые дождаться страна российский экономика средний восточный европа сообщение экономист рост импульс восстановление цена процент достигать дно хотеть высокий школа экономика ебрра глава экономический рост банк реконструкция полагать продолжать пессимистичный развитие ускоряться прогноз рисовать регион достигать сум зафиксировать вырастать министр э…
фельдшер предварительный медицинский персонал необходимость медицинский помощь городской больница поиск степень нападать инициировать возмущать освобождаться инцидент происходить родственник доследственный проверка группа региональный управление москва присутствовать избивать злоумышленник внедорожник сотрудник правоохранительный орган сообщение боль нападать сотрудник дпс наносить нос удаваться …
воскресение дорожный движение летний мужчина перекресток неоднократно статья ii светофор служба место происшествие зеленый свет право полиция показывать пьяный водитель рождение местный состояние опьянение сахалинск ребенок скрываться насмерть семь легковой автомобиль проезжать сильный предусматривать совершать лишение свобода страж включать мск управлять место дтп алкогольный опьянение привлекат…
содержаться уголовный проходить заводить уголовный выясняться подозрение летний мужчина проживать психолог ребенок насильственный действие настоящее опекун шестеро предприниматель передача насилие восемь сеть подозревать несовершеннолетний заявление принадлежать день передавать сексуальный характер совершать проводить проверка происходить воспитанница подвергать квартира подопечный потерпевший на…
выгонять ком нетрадиционный полиция страна существовать интересно депутат заксобрание россия мусор лишать видеть осуществлять высылать российский гражданство закрывать женщина любовь заниматься выступать марш право устанавливать порядок необходимый бордель город необходимость националист мнение депутат паспорт голый приравнивать бесплатный организация выдворение аборт граница посмотреть парламент…
структура черно название наложение исследование станция волна неделя окружать богатый марс атмосфера кратер взаимодействие метан наличие наса плотность цветной изучение пояс явление территория земля водяна яркость наблюдаться синить первое середина снимка цвет расстояние слой насыщать яркий нижний постоянный лед поток зависимость объясняться сбор миссия большой разрешение местность снимка ореол а…
оставаться незамеченный понравиться город ссылка посчитать передавать поиск материал придти гостиница попросить пост администрация камера видеонаблюдение социальный канадец штаны запись наиболее популярный имя работник двоюродный брат приезжать интернет голосование кошелек яркий нижний белье брюки помощь бабушка размещать ночной летний юбилей мужчина спустя карман новостной прогулка нема застолье…
обязательство бюджет гарантировать средство производиться помощь выпускать дополнительный средство совместно сумма нормальный рефинансировать основной российский банк заедать алексей моисеев россия выплата бумага рынок потребоваться поскольку негосударственный пенсионный фонд мультипликатор сумма долг моисеев высококачественный ипотечный жилищный кредитование аижк жилищный кредит планировать запу…
президент союз судья редакция знать достойный большой честь счет победа боец нокаутировать федор арбитр россия союз главный проводить потерпеть руководитель признавать несостоявшийся рад чемпионат выступать знаковый поражение лично бразилец летний тяжелый вес главное вица наставник поединок поступать ufc мма релиз равняться одерживать пример намерение бой турнир хороший
челябинск документ прошлое экстрадиция этап журналист приговаривать первое иркутск создание исполнение наказание заполнять отправка рост дон обсуждаться вопрос передача незаконный хранение оружие минюст россия сторона теракт ведомство сенцов подсудимый попытка передавать освобождение северо антон совершение луганский область задерживать активист россиянин колония строгий режим александр александр…
вакуумный проходить немецкий илона маска национальный магомед сумма группа набирать совершать венчурный фонд тысяча километр строительство завершать стоимость работа раунд франциско компания основывать система миллиард доллар размер инвестиция команда объедать первое раунд technologies французский российский миллиардер российский фонд железнодорожный компания лос анджелес сан миллион ventures ока…
статья вид заключение уточнять собственник производиться конструкция имя оказываться обнаруживать решаться вопрос проживать аренда спасатель настоящее подъезд следственный управление избрание повлечь допрашивать обрушиваться устанавливать предъявление обвинение следователь нависать следственный комитет россия ремонтный работа вид рабочий аварийный извлекать пожилое возраст ведение нежилой помещен…
выражать уверенность финансирование ведущий знать отвечать часть длина материковый новость кремль россия километр относительно туда рассматривать таки ближний резюмировать строительство правительство строительство мост соединять урегулировать проблема железный дорога дмитрий песок керченский пролив место автомобильный требоваться приостановка безусловно качество точно адресовать компания крымский…
указывать средство передавать начало предложение бойцовский книга создание сбор возможность влиять платформа экранизация использоваться бонус различный продюсер голосование решать самостоятельно удаваться собирать сбор средство телефон хватить процент убивать тысяча доллар лик проект клуб творческий картин съемочный площадка ход виртуальный помощь роман доллар фильм пожертвование услышать режиссе…
приземление город ссылка ремонт разбиваться миг хам юго контроль истребитель миг страна западать падение самолет катапультироваться технический неисправность сообщение пилот захватывать международный террористический организация земля поражение совершать приводиться боевик иго место район плановый самолет летчик дамаск имя крушение самолет группировка вооружать сила аэропорт подробность исламский…
проходить следственный действие представитель штатный режим знакомый собеседник проводиться россия сотрудник правоохранительный орган глава уфсб задерживать край место официальный мэр уточнять городской администрация опровергать располагать ситуация дом новость обыск администрация город сотрудник фсб причина ночь мэрия
город sms инцидент periscope париж штат огайо сервис полиция обвинять инцидент происходить девушка приложение местный прокурор километр транслировать близкий минута самоубийство реальный эрик примерно сша летний подросток изнасилование трансляция середина посмотреть летний девушка совершать самоубийство twitter видео располагать тысяча заниматься пар написать происходить запускать mashable франций
эксперт пожар рост цена банк нефть подорожать официальный курс citigroup впервые сравнение превышать отметка цена ближний копейка среднее сторона завершение временной нефть марк brent процент опрашивать следовать goldman sachs третий квартал евро предсказывать минус укрепление рубль сессия доллар прогноз ниже уровень торговый площадка баррель фон рост повстанец нефть продолжаться подорожать рубль…
нарушитель начало использование банк предприниматель биткоина сумма сделка доказательство выставлять связанный операция миллион доллар таинственный конфисковать житель криптовалюта оборот запрещать признавать виновный оцениваться ход компания продажа цифровой ряд страна австралия доллар стоить ключ относиться двое сутки менеджер вырастать начинаться аудиторский изымать ожидать уголовный расследов…
бомбить повод полицейский задерживать вернуться имя оказываться пересечение граница обнаруживать лондон лететь приземляться радар перехватывать авиакомпания страна воздушный судно послужить министерство оборона судно устанавливать идентифицировать лет british airways приземление призывать угрожать направляться панама поздний венгерский неопознанный ввс пассажирский воздушный пространство компания…
привычный анонсировать называться трейлер сервис сравнение скриншот увидеть игра цена выходить world клетка выход серия предыдущий новый выкладывать карт создаваться разработка vi премьерный дополнение американский изменить студия график запланировать часть стратегия курировать страница руководство youtube масштабный
плюс процент президент страна продлять лондонский размер страна новый россия оценивать выигрывать пойти навстречу начинать дефолт миллиард доллар добросовестный соглашаться оценивать ситуация заявляться частное судебный заседание россия сергей списание верховный рад высокий суд лондон министерство финансы арбитраж шанс заедать процент мвф оценивать власть страна условие подавать слушание перегово…
город доступный продукция эстетик интернет бренд спортивный серый удовольствие лос польский одежда россия купальник дистрибьютер highsnobiety приглушать черный краков сообщество евро поставляться официально лондонский логотип вдохновение надпись нижний белье телесный лондон коллекция детализировать послужить шрифт закрывать парижский показывать располагать покупатель цвет варшава женщина токио пр…
военный сенат воздушный сила единогласно гей отвечать спин поблагодарить утвердить невозможно программа настоящее вверять патриот дождаться нормальный военный ведомство поставлять виталий милона российский вид соединять штат серьезный наносить национальный служба новость гей планирование формирование руководить армия вооружать сила сша эштон картер эрик чиновник новое министр оборона сша понятнее…
ford продажа автомобиль падение спрос территория россия автопроизводитель уходить роман перспективный достаточно бренд возобновление вновь освобождаться цена оказываться курс доллар использоваться россия завершение лишаться уходить nissan поставка мощность завершать отечественный евро общественность начинать производство покидать планироваться располагать машин поставляться представительство сша …
девушка летний местонахождение сотрудник полиция больница отказываться прекращать требование нападать удаваться рука проследовать страж порядок применение насилие усть бугор соучастник инцидент происходить преступление обстоятельство выходить адрес устанавливать хулиганский следственный управление скр сотрудник правоохранительный орган участковый покушение область драка бутылка жена доводить част…
документ петр порошенко российский чиновник международный консорциум союз европейский виолончелист час подозрение фигурировать обнаруживать представитель посвящать совместно панама президент украина la оказываться de материал сергей ролдугин глава государство следователь офшор большой количество находить копия основывать панамский предыдущий футболист переработка электронный вид владелец бывший п…
доставлять катер ссылка допрашивать название местный полиция китай больница остер оторвать страж порядок пассажир раскрывать борт инцидент происходить морской миль судно столкновение попадать российский турист житель имя большинство капитан затонуть член экипаж уточняться остальной намеривать star включать ход плыть чп крушение повреждение путешественник гражданство видимость член команда причина…
начало аренда размер амурский надевать россия территория заявка уточнять гражданин россия купля срок ипотечный кредитование закон текущий располагать доступный дфо убеждаться житель регион далекий подписывать нормальный распределение глава регион бесплатный получение земля дальневосточный гектар федеральный продажа подавать вячеслав сахалинский область территория республика якутия еврейский автон…
love прическа героиня представать ветер марь ян мультфильм бельгия знаменитый фильм жительница подписывать блогер фото девушка проживать фотография world каникулы аккаунт решать auto пар схожесть серия великий брак снимка фильм картин amazon помощь летний антураж кинозвезда уносить большой образ снимка персонаж вернуться парк воссоздавать запад страна римский добиваться изображать китайский город…
сыграть дмитрий чемпионат россия зона победитель отличаться защитник сергей игнаш счет московский цска лига локомотив игра цска встреча сергей проводить соперник армеец стыковой матч капитан единственный мяч подряд дмитрий минута стартовый состав рост футбол бывший партнер место матч балл алан дзагоев состав петербургский санкт опережать количество команда первенство гость ныне актив устанавливат…
понижение новый реальность бюджет покрытие уровень отражать кредитный рейтинг направлять бюджет страна вынуждать глава ведомство пересмотр правительство подготавливать цена низка уровень минфин россия российский экономика необходимость бюджетный система консолидация оперативный реагирование постепенно россия сбалансированность решение относительно организация эльвира набиуллин контекст ближний по…
воскресение министр дмитрий медведев многий состояться патриарх направлять многогранный рпц служба заслуживать владимир путин церковный поздравление праздник пасха российский лидер искренний ювелир русь кирилл богослужение москва светлана благотворительность кремль президент президент россия патриарх московский вклад день главый воспитание изготавливать подарок востребовать просвещение путин закл…
военный украинский передавать николаев замена флот заниматься фрегат настоящее построить разрыв рамка программа корабль гендиректор ресурс силовой установка поставка поставлять строительство российский константин шесть постройка вмф россия производство полный двигатель предприятие случай состав вывести николаевский технический сотрудничество оснащать заключать контракт обсуждаться возможность рас…
правоохранительный орган выясняться привлекать обнаруживать детройт полиция пропажа инцидент происходить полагать штат прибывать фунт телеканал поиск контейнер оставлять пересекать маршрут поезд сша ящик поскольку мичиган украсть десятка cbs состав следовать путь следование похищать чикаго фейерверк вес килограмм хватать
изучать градус татарстан выяснивать райсуд решение сильный показывать online направлять подавать иск помощь водитель машин поскольку зафиксировать основываться старший научный сотрудник разрешать располагать угол уфа соглашаться измерение внимание итог приводить прошлое ехать казанский технический завышать указанный уменьшаться слой условие спустя юрий верховный суд новое рассмотрение устанавлива…
конференция пробиваться истекать роман ряд радул расторгать предлагать кхл евгений продлять контракт дмитрий место офф национальный первенство контракт бел чарльз решение вячеслав гришин белая действовать александр глеб соглашение западный алексей официальный хоккейный клуб континентальный хоккейный лига клименко занимать команда плей павел красный выигрывать игрок спартак игорь московский сторон…
статья скульптор ла путешествие звезда обнаруживать созвездие остер открытие теория случайный далекий происходить искажать вселенная галактика линза редкий прекращаться возникать явление сторона нея карликовый свет массивный образовывать космический royal земля расширение отклонять молодая тело объект университет голуба помощь energy большой маленький начинать кольцо случай чилийский называться т…
воскресение город ссылка rt взрываться ранение место происшествие снаряд подвергаться местный обстрел россия сотрудник правоохранительный орган мера уточнять практически боевик запрещать star граница результат атака выпускать полицейский участок исламский государство ответственность начинаться группировка перестрелка погибнуть располагать взрыв турция территория сирия погибать происходить ракетны…
глава счетный палата блок прошлое ломонос старт ракета строительство космодром восточный ракета возводить владимир путин радиационный волга разрешать космодром восточный констатировать связанный устанавливать изучение наноспутник samsat километр союз космический аппарат сообщение проведение переносить проверочный первое работа пуск орбит исследование верхний срок строительный работа миллиард рубл…
эфир преступный деятельность маленькая побег корпорация запрещать страж порядок паспорт полиция страна перебираться доказательство пятеро покидать страна штат мусульманин филиппин россия поскольку ограничение предполагать мельбурн помешать австралиец далекий журналист север земля схватывать проповедник рад австралийский задерживать настраивать радиостанция власть австралия отбирать арестовывать и…
чиновник реализоваться отказываться смотреть бюджетный правило доход курс рубль марк brent динамик порог плавать торговаться цена российский экономика трата укрепляться председатель банк россия устанавливать министр финансы service эльвира набиуллин заинтересовывать помогать потратить резервный фонд правительство переход rambler допускать мск укрепление рубль доллар экономический развитие насколь…
воскресение предварительный задержание подозревать родитель убийца черепный маркин супруг брат александр хинштейн интерес преступление раскрываться массовый убийство совершать проводиться семья поселок ивашёвка сообщение ведомство состояние ком ближний сызрань жена племянница основной версия самарский предмет уточнять андрей гошт дом следствие депутат госдума частное дом задержание версия следств…
управлять заканчивать останавливаться путь поезд скорый помощь федеральный земля остановка увидеть удачно располагаться держать выходить столкновение проверять одежда пространство километр повреждение угрожать поздний выясняться немка помешать убегать житель гибель local нижний пересекать летний маршрут экспресс животный транспортный средство водитель жительница услышать мужчина обнаруживать сост…
препарат рак распознавать цена мощность россия страна вырастать дорогостоящий заявка нейтрализация новое российский компания выигрывать отклонять кровь маленький релиз сумма контракт снимать десять российский производитель государственный комиссия сыграть изначально испытание миллион программа российский компания полгода согласно многие исхаживать нововведение российский мороз единогласно новый р…
сборный разгромить аккаунт звук монтаж пытаться виктор серия спортивный сезон сериал взорвать игра комментатор завоевывать постановка опасный подача транслировать таковой предпоследний близкий воин отрывок премия поражение эпизод король гусев youtube выигрывать матч королевский озвучивать довольный гавань флот армия атаковать посоветовать сериал игра престол огнь результат заменять школа сердце б…
военный снимка грязный взорвать уровень сопровождаться изображение провинция испытание осуществлять неоднократный сравнение случай институт зона происходить северокорейский ядерный проводить толчок подземный вероятный консультировать замечать подтверждать тест пхеньян европейский союз предполагать бомба мощность природный ресурс аппарат земля поверхность земля характеристика эквивалент использова…
воскресение падение муж уточнять статья ук рф летний женщина опрашивать поступок беспомощный доставлять этаж сосед родственник выбрасывать покончить москва восемь следователь пытаться ребенок умирать ушиб гсу ск россия обстоятельство мать случаться северо телеканал устанавливаться мотив запад москва иркутск вызывать врач машин медик реанимация многочисленный состояние тяжелый состояние скора помо…
сель захоронение научный центр rt обнаруживать похоронить датировать голов восемь рана исторический ценность ребенок мера находка дагестанский планировать точный оценивать продолжать веко эра раскопка возраст запад археолог останки девять
канал нтв позорить флешмоб челябинский присоединяться номер россия выход вид большинство искажать следовать логотип коллегия картин городской госдеп канал целое признавать пропаганда город искажение анри корректный ряд получать деньга программа следовать неделя формулировка российский валерий телеканал жалоба весть регион использоваться размещать тв иностранный ложный способ общественный томский …
аккаунт парк заповедник отдыхать запись обожать выкапывать австралия солнце большой специальный тысяча видео facebook кличка сотрудник лежа написать страница ям принадлежать песок видеозапись обитать животный
сын документ летний мужчина оформлять родитель дат вручать школа фигурировать паспорт жениться родить нтв заседание интерес екатеринбург обнаруживаться рождение ребенок рождение устанавливать журнал копия объяснять помешать мать роддом армия оканчивать школа телеканал новосибирск автосервис оканчивать мужчина суд свидетельство менять начинаться судебный процесс изучение учеба отслуживать отчество…
использование трейлер существовать встраивать решение ответственный часто использовать существовать версия помощь соглашение сша начинать миллиард доллар нарушение изменить переходить студия текст заверять право проиллюстрировать выхаживать консоль документ убивать игра удовольствие согласно достопримечательность организация процесс мнение присваивать оставлять заведение выживание microsoft изобр…
студент праздник весна проходить цитировать федерация независимый профсоюз российский столица рост цена стоить сергей собянин служба посвящать ветеран труд праздник праздничный шествие религиозный совпадать власть крым мэр москва москва оценка акция россия первомайский подмосковье разделение налог федерация профсоюз собянин мероприятие раздражать рост зарплата завершаться михаил шмак демонстрация…
летний пушкарев правоохранительный орган избирать мэр владивосток приморский край медиа доставлять кабинет силовик документация игорь пушкарев москва дорога член совет федерация уточняться сотрудник фсб задерживать подозреваться официально мэр регион восток срочно уточнять самолет этапировать страж превышение должностной полномочие следственный мероприятие благоустройство дом выемка некоторые про…
мил имя оказываться осуществлять узнавать полиция учитель афроамериканец восемь глава государство пытаться умирать находить место преступление тело уточнять помощь колумбия сша сторонник апеллировать скрываться доказывать женщина школа энтони происходить город жизнь школьник больница abc противник семья ребенок относительно проект подавать член комната наоборот стрельба четверо расстрел розыск су…
город курдский ополчение направлять тайно сила осуществлять контроль сирия тяжелый техник покидать al россия главный дополнительный сила откуда житель планирование значительный часть тюрьма телеканал район высаживаться опорный пункт запрещать вашингтон иго начинать боевик иго территория ирак сша район город пехотинец наступление командовать выпускать состав морской ближний восток группировка терр…
воскресение статья уголовный задержание подозревать родитель арест фигурант уголовный подозрение жена предварительный ходатайствовать преступление следователь массовый убийство совершать проводиться семья поселок ивашёвка покушение состояние ком погибать ближний супруг брат уточняться племянница основной версия черепный предмет выходец андрей гошт задерживать рождение частное дом задержание верси…
студент китай городской суд направлять уголовный нападать общежитие нож левый отдыхать причинение тяжкий грудной клетка наносить убегать жилец полуночь вред здоровье молодая играть замечание существо спрятаться суметь прокуратура повреждать комната коридор плечо потерпевший амурский область мешать результат удар рассмотрение кухня область благовещенск обвиняться следствие легкий раненый обвинять
город татуировка увидеть ругаться провинция обнаруживать отрезать предпринимать полиция сосед язык ухо ссора би си угрожать ничто житель кричать жена канадский тело уточнять дом вызывать полиция прибывать мужчина владелец русский служба громкий добиваться похожий представитель полиция сходство канадец домашний птица супруг сотрудник правоохранительный орган питомец полицейский убивать прокол
дебют состояться труп широкий остер важный аспект сити актер чикаго автобус пустынный чучело выходить дружба нью йорк провезти россия швейцарский главный гера американский город британский актер киностудия проезжать планировать независимый половина фильм тело главный роль привлекать картин верхний вашингтон рассказывать газ парк кинофестиваль двухэтажный образ отправлять поклонник режиссер нож ст…
ким состояться бронзовый медаль присутствовать называться медаль спортсмен приземляться корт иван счет разрыв игра неофициальный че олимпийский комитет россия завоевывать местный президент сет россия повреждение боль одерживать победа образ серьезный главный тренер характер чемпионат окр дуэт играть продолжать носить майор предварительно врач чемпионат европа рио парный травма пробивать неудачно …
разбирательство истец увольнять microsoft письменный представитель материал труд перевод датировать отвергать начинать раскрываться пожаловаться бывший сотрудник основывать враждебный серия заинтересовывать отдел кадр сотрудница игровой обстановка использовать ответ миллион доллар предоставлять подавать признак чей имя бесплатно суд текстовый проект половый life инициал потребовать обвинение иск …
современный содержаться религия немецкий секунд фрагмент персидский книга логик естественный наука посвящать описывать труд медицина настоящее волк наблюдение язык китайский философ звезда распространяться исламский препринт arxiv открывать однозначно процент родиться написать термин считаться происходить описываться остаток краткий влиятельный научный труд австралия посвящать исследование тысяча…
эксперт спрос карат драгоценный камень уходить аукционный дом кризис представитель варьироваться крупный сумма выставлять существовать волна редкий устанавливать большой пользоваться молоток безусловный дорога торг зеленый председатель совет директор миллион доллар sotheby ценность лорд бриллиант голуба начинать количество качество конец грамм снг гонконг марк россия рекорд предпочитать покупател…
звать начало отвечать научаться повторять подпись представляться животное фраза выучивать видео замечать запись выкладывать youtube слышать привет активировать двухлетний команда хозяин вскоре различный iphone часто птица кличка ситуация вызывать питомец однажды
повод заключение сделка флот посольство сша применяться интерес смысл судно mk решение приспособить тысяча километр тип реакция вредный польша балтийский мор версия способный сша район система морской неприемлемый указывать дополнительный военный ракета директор департамент фугасный контроль происходить согласно северный сторона корабельный нарушать устранять наземный технически девесело завершат…
воскресение захоронение мемориал состояться предотвращение новый война польский город вандал протяженность возлагать цвет могила венка возлагать автопробег достигать пояснять атака дорога польский подвергаться андрей пересекать российский пройти выражать готовность тысяча километр возникать опасение клуб свеча польша предложение память власть маршрут граница организатор мероприятие российско эста…
числиться уголовный ссылка следственный действие правоохранительный орган псковский область директор департамент выделять определять колесник министерство рамка расследование дом проводить москва обыск проводиться олег иван завершение ведомство реставрационный работа управлять григорий пирумов строительство управление имущество уточнять реконструкция хищение средство статус советник подозреваться…
статья исправительный работа родитель тысяча рубль приносить лишение свобода предложение жизнь запрещать соответствовать подготавливать новосибирский область пакет поправка размер невыполнение социальный согласно трудоустройство нижний палата парламент коап напоминать рассматриваться предусматривать наказание государственный дума поправка проект заслон штраф воспитание уклоняться противоречащий к…
скр поличное воспользоваться фигурант коммерсант статья особо крупный размер коммерческий фирма ряд сговор подписывать размер ленинский проспект домашний арест обстоятельство вина межрайонный учитывать следователь решать должностной лицо вид незаконный следственный отдел часть уголовный ответственность мера пресечение рабочий кабинет член деньга следствие летний самбо задержание рапорт юстиция ми…
статья редакция ехать гособвинитель контекст буква закон выезжать генеральный прокурор гонщик водитель двойной сплошной полоса прокурор уголовный наказуемый деяние возбуждение уголовный исхаживать незаконно mercedes ведомство пнуть высокий скорость транслировать хулиганство экипаж дпс молодая пересекать оценивать действовать соответствовать заявление рамка действие прокуратура прекращать позволят…
ресурс беседа пранкер вод высокопоставленный вывоз пользоваться обслуживание отвечать называться контроль нтв прокомментировать плохой дорога поросенок розыгрыш пожаловаться владимир кузнец обрушиваться вован пранкеры номер начальство зато сторона неудовлетворительный извинять обсуждаться прямая линия президент россия попадать губернатор выбор пообщаться глава телефон юлий назар шутка просьба раб…
международный договор китай решаться спорный ситуация вносить ульян предложение конференция мид директор департамент пентагон всеобъемлющий жесткий контроль спутник космос новость китайский москва сша предотвращение размещение мера пользоваться заявление образ применение сила резюмировать сила оружие мнение использовать запирать полагать обеспокоить проблема вашингтон целить явно пекин российско …
противостояние национальный итог расследование группа риск противодействие выделять политик предстоять выбор экстремизм следственный комитет рф проверка поставлять вооружать россия резерв заслон секретарить глава действенный предмет уточнять футбол присуждение сша активизация нужный состояние террористический группировка молодежный организация заниматься право секретарить президент рф пропаганда …
воскресение уровень начало обуславливать выходной встреча перерыв обрушиваться чернов сторона предполагать процент производитель минута формат корректировка доха заморозка добыча свидетельствовать соглашение доллар биржа пройти уровень ниже текущий баррель нефтяной цена вариант заморозка добыча нефть достигать соглашение падение цена следовать встреча торг упасть итог лондонский биржа ice
исключительный президент редакция музей ереван эстафета отвечать посвящать американский актер награда побывать управленец получать сколково джордж клуня организация присуждаться вклад лауреат премия дух премия грант тысяча доллар размер продолжать соучредитель уникальный возможность основатель московский школа российский предприниматель ежегодно сопредседатель сохранение идея поступать вдохновлят…
воскресение город прошлое подъезд воинский часть обнаруживать нападать место происшествие отец полиция следственный управление инцидент происходить девушка местный факт происходить ограниченный сотрудник правоохранительный орган саратовский область ранить ночь улица секция проводиться проверка оружие стрелять задерживать мужчина дом детский поражение летний пресекать энгельс задержание прибывать …
согласие президент жизнь начало освобождение избавление важный текст расширяться праздник поздравление поздравительный страна египет наполнять вероисповедание религиозный многовековый российский общество наиболее культурный центр организация укрепление поздравлять рабство создаваться событие летний просветительский новое почитать роль главное событие сохранение исход еврей контакт взаимопонимание…
электронный устройство рабочий компьютер вирус ком соответствовать исполнение невозможно министерство сеть times согласно администрация призывать заражение всемирный бороться сфера пользоваться ведомство тестовый веб посещать заходить правительство интернет учреждение ненадлежащий доступ чиновник использование служебный сетевой терминал обеспечение рассылать возможность инструкция специальный пра…
черно негативно отказываться синий панель ряд сервис стилистика изменение ios дим верхний часть черный приложение платформа замечать решать использовать новый версия сильный дизайн объект экран логотип ретро предмет адаптировать белый виртуальный фотокамера оценка новое интерфейс пользователь соцсеть ярка критический android twitter изменить шрифт прозрачный придавать воспринимать нижний популярн…
аварийный психологически обнаруживать проживать наверное комиссия подъезд кемеровский область восстанавливать час обрушиваться укреплять спасательный работа фундамент главный спасатель неправильно ликвидация последствие продолжаться губернатор никакой завал пятиэтажный приступать дом квартира обследовать чп вызывать планироваться совещание пожилое возраст повреждать мужчина мнение сносить проводи…
подаваться дизайнерский блюдо салон красота редакция начало курица зал собор печь приготавливать говядина москва кремль панорамный открываться нея лосось каф сало соус напротив исторический мень ресторан река поступать отель красный площадь гость люкс номер центр летний сезон располагать фитнес популярный располагаться мука представлять русский релиз центр москва бассейн терраса деликатес
понижение покрытие уровень бюджет страна вынуждать пересмотр настоящее сырье цена объективность выставлять российский экономика падение цена инвестиционный поставлять бюджетный сфера россия ближний кредитный fitch негативный прогноз возобновляться уровень ниже корректировка условие реформа нефть дефицит бюджет сохранение возможность рейтинг низка уровень усомниться эффективность twitter moody спе…
факт происходить город гражданский авиация инцидент кабмина создавать система внесение этап использование владимир путин поручать борт самолет создание поручение информационно авиакомпания предусматривать наблюдение состояние здоровье врачебный глава государство кремль россия проникать заграждение президент россия объяснять перевозчик аэропорт внуково дополнительный список российский технология т…
надзор структура собрый передавать исполнение закон велеть внутренний войско мвд сила служба федеральный главнокомандующий войско национальный гвардия виктор золотов экстремизм оказание предусматривать мвд перевести образовывать оборот оружие ведение восстановление объект работа указ президент россия оперативный реагирование росгвардия услуга центр специальный назначение омон вневедомственный охр…
поведение имя оказываться внедрение система далекий голов самодельный сканирование выход ответственный пистолет правоохранительный орган изготавливать предмет стрелять отслеживать начинать система личность похожий помогать вход полицейский профсоюзный калужский столичный подземка обнаруживать длительный место жительство специалист доставлять платформа выстреливать присутствие экспертиза пояснять …
воскресение предварительный задержание подозревать ссылка арест правоохранительный орган фигурант уголовный подозрение жена ходатайствовать родитель таджикистан массовый убийство совершать сбегать сутки семья следственный комитет россия поселок ивашёвка проводиться состояние ком ближний супруг брат мвд россия племянница черепный предмет выходец андрей гошт задерживать рождение частное дом задержа…
контактировать поведение высокий уровень мрт состоять eurekalert позволять определять наблюдение эксперимент группа изменяться люб выяснивать мозг журнал показывать общаться метод роль отражаться ученый доброволец стремление испытуемый гол женщина одновременно резонансный легкий нейробиолог помогать выявлять смешанный интервал выполнять задача томография ученый выяснивать различие решать инфракра…
немецкий президент начало журналист притеснение сотрудник служба политик спрос йорг пожаловаться сыр би си мера безопасность прокуратура русский служба закрытие изменить вынуждать сатирический зачитывать пользоваться большой популярность приходиться осуждать содержать заведение полиция ян протест продавать возобновлять работа процент толстая пора впоследствии страница христиан критик мень качеств…
команда причинять поведение чемпионат выглядеть подписывать эмоциональный гонщик получать контракт сын венгрия решение пилот немедленно формула штраф india англичанин владелец фриц футбол оцениваться ход испортить летний никита минувший дисквалифицировать физический ударять спортсмен конкурент небольшой миллиард доллар лицо нелепый игрок стюард челюсть разозлиться негодовать последовать быстрый г…
прошлое неоднократно президент союз вручать редакция талантливый перспективный удостоверение нравиться боец будущее титул чемпион магомед звание россия союз российский уверенный розыгрыш послужной список лично чемпионат входить смешанный единоборство победитель удостаиваться побеждать спортсмен поступать мма чемпион страна взгляд становиться прекрасный выступать российский спортсмен релиз версия …
керчь краснодарский край остаток давность украшение монета тамань строительство вестись заведовать кафедра керамический обследовать первобытный производство ученый изучение находить колонизация трасс женщина испания поселение xvii век разный заниматься комсомольский правда история захоронение датироваться обнаруживать усопший могила спрятать гектар xvii находка вуз перевозчик медный слой супружес…
чиновник эксперт нападение устанавливать банк россия пожар рост цена стоить регулятор официальный курс расти цена сверхдоход марк brent ближний копейка министр финансы россия опрашивать временной единый европейский заинтересовывать давать резервный фонд правительство рослый оценивать евро минус укрепление рубль свидетельствовать доллар превышать ниже уровень баррель американский резкий российский…
покрытие сказываться позволять банк продукт алексей улюкай создание достаточно счет ставка включать фабрика оценка облигация эффект сбербанк service бумага заявление рынок процент втб глава ипотечный михаил мень снижать уточнять rambler появляться александр рамка пересчет ликвидность ипотечный жилищный кредитование аижк положительно пилотный проект сотрудничество подписывать меморандум ипотека бу…
падение раздевалка секунд стен паспорт поединок захват рука счет иван боец прием обвинять проигрыш партер голов проводить екатеринбург подымать промоутер россия американский штат предупреждать показательный маленький получение спин ринг победа поражение пора обман шея летний успевать флаг ударяться алексей пройти российский гражданство травма американец растаскивать конец турнир кинуть охрана вер…
загораться центральный пожар направлять ряд катер возгорание задействовать гостиница помещение русский правительство республика поселок карелия зимний одноименный вертолет ка усадьба уточняться местный житель xix век квартира гореть постройка зодчество планироваться здание бывший располагать регион середина эвакуировать площадь тушение пожар здание остер нема единица техник пасха михаил секретари…
многомиллионный хищение григорий пирумов псковский область выделять ссылка собеседник сизый минкультуры реставрационный работа суд москва арестовывать строительство реконструкция задерживать подозреваться замминистра культура задержание рамка арестовывать санкционировать арест городок минкульт руководитель дирекция ходатайство следователь десятка миллион рубль реставрация лефортовский суд москва …
сыграть президент лондонский челси песчаный цска армейский times тысяча квадратный договариваться футбольный клуб улица новый владелец евро роман абрам новое назначать матч окончание vip российский бизнесмен площадь вместимость главное тренер команда комплекс начинаться оборудовать арен футбольный италия запланировать московский пол ложа стадион возглавлять антонио строительство объект сборная ты…
воскресение медицинский помощь город рабочий плохо строительство стадион доставлять непал турнир пройти правозащитный организация умирать заявление чемпионат футбол прибытие летний аль врач планироваться спустя турнир строительство объект имя оргкомитет катар скончаться час почувствовать погибать утро причина смерть сердечный приступ индий
президент национальный провинция полиция страна глава государство осторожность сильный проявлять обломок микроблог подготавливать срочно беглец twitter находить геологический пострадать заключать приоритет располагаться ситуация объединяться осуждать написать полицейский город вернуться предоставлять контроль впрочем вводить сбегать происходить лично достигать объявляться забывать пер леди времен…
документ брюссель нападение существенно рай жизнь правоохранительный орган компьютер просить прощение обнаруживать мученик париж узнавать деятельность муха мусорный теракт серия теракт совершать россия террористический группировка следователь решать главный приводить ведро выкидывать гера одобрять планировать террористический группа обижать станция метро брат совершать пострадать задерживать встр…
воскресение позиция фигурный катание елена танцевальный спортивный первое ворон очко короткий программа европа северный америка евгений медведев россиянка группа место занимать сергей командный пар азия опережать тренер федерация располагаться чемпионат соревнование соответственно россиянин летний выигрывать сша официальный чемпионка мужчина состав исполнять турнир команда третий сборный чемпион …
побои статья нарекание инцидент грудной клетка увольнять больница медаль медучреждение томография свердловский область полиция отделение ветеран война доследственный проверка медсестра резонансный пациентка устанавливать выписывать сердце приносить уголовный кодекс повреждение закрывать нея получение кулак наносить извинение уточнять награда работа происходить различный ход проблема летний медици…
сын статья маленькая инцидент мимо проверять увольнять борт неисполнение борт самолет администрация вынуждать пулково контроль пассажир дожидаться авиакомпания заграждение пообещать выполнять рейс родитель полагать проверка направление коап россия следственный комитет россия ребенок мера замечать пройти дополнительно аэропорт внуково заснимать камера видеонаблюдение сотрудница устанавливать новое…
скр предварительный родитель разбойный нападение успевать правоохранительный орган задерживать шестеро таджикистан покидать страна выяснивать сбегать расследование следственный комитет россия поселок ивашёвка сообщение вид состояние ком ночь супруг брат жена племянница черепный предмет уточнять выходец андрей гошт дом деньга следствие жительство ценность частное дом задержание приоритетный поскол…
кампания событие представитель книга лекарство итальянец запрещать движение спектакль париж шум театр подписывать бык стресс животное венгерский сцена немецкий репетиция тонна держать change живой постановка ненужный основывать арнольд показывать ромео испания осень показ планировать исход остальной минута мнение local постоянный следить полтора общественность защитник специалист действие стоить …
первоначально сервисный ссылка нефтепродукт пожар моряк болгария ряд загружать борт собеседник судно сообщение российский астраханский член экипаж балласт остальной владелец танкер гореть мск азербайджан предварительно южный эвакуировать построить распространять вод туркмения судный мчс новость погибать экстренный служба
избирательный кампания неоднократно сотня направляться забрасывать корпорация рассчитывать выборный кампания делегат актер инцидент происходить cnn соперница акция средство голос группа сбор средство сандерс финансирование клинтон примерно заключаться президент требоваться пригород количество мероприятие вермонт абсурдность бернуть сандерс демократический партия позволять сторонник зависимый съез…
коломенский состязание редакция впервые выходить сила ливень длина придти сцена выходной проводить москва проводиться состояться километр лет инструктор пройти город россия серия новый выступать мишель соревнование класс выносливость мастер специально предел новый сезон рассчитывать погодный условие трасс концерт спортсмен подготавливать команда гость польза забег релиз многочисленный столица пос…
студент коррупционный преступление ответственность насильственный выявлять требовать отставка зачинщик нил питер помимо разжигание конфронтация кампус слезоточивый газ учащийся обвинять страна расход требовать выходить университет связанный выяснивать правительственный гвинея сотрудник правоохранительный орган полиция опровергать ответственный погибать новый арест протяжение забрасывать занятие у…
воскресение согласовывать бобер проходить пахать молодежный окончание состоять представитель сова мэрия инцидент идеолог абсурдный фраза акция собирать баннер первомайский карнавал отдельный разрешение город россия предыдущий надпись москва завершаться артем компромисс пояснять маршрут состояться новосибирск официальный мероприятие маленький думать идея элемент участвовать объяснять отказ тысяча …
устанавливать банк россия корпорация стоить мнение придерживаться citigroup сравнение ближний эталонный согласно копейка курс евро аналитик марк российский единый европейский официальный курс доллар процент давать восемь процент нефть brent опрос вциома ход торг сессия свидетельствовать доллар окончание американский валюта конец равный баррель рубль укрепляться понижать подешеветь московский бирж…
белгородский область прозвучать школьник сверстник талантливый высокий руководство ряд ради московский городской программа родиться впрочем вряд регион россия существовать наука рф направление глава государство президент ребенок открываться учиться организация простаивать воспитание правительство мнение путин федеральный проблема вопрос идея создание баз домашний касаться снизу обучение ребенок о…
ущерб проводить оперативно двор правоохранительный орган мать степень умвд больница представитель место происшествие предполагать ребенок определять полиция инцидент происходить вечер екатеринбург медный группа обстреливать шарик ирин земля проведение окно пятилетний выезжать вестись стрелять здоровье дом процессуальный решение чп городской попадать отправлять надзор обход пуля факт ранение микро…
прекрасно минь представлять интегрировать редакция руководитель коллега развиваться малое особо новый идея впервые продемонстрировать франкфурт система безопасность предшественник руководитель отдел вопреки премиальный россия глобальный mercedes benz одноименный рынок smart процент производитель тип состояться премьер входить класс множество daimler компания разработка подходить новое стиль автос…
наличный многий товар остаток счет сокращение перспективный интернет сопутствовать остановка страна взаимодействие маленький посреднический штрих английский развитие технология уровень оценка налоговый орган акция россия service бизнес сфера организация миллиард доллар греф расход внедрять работа технология банковский деятельность уголовный ответственность rambler сканирование ход поток распредел…
новорожденный сын старший развивать журналист отец владимир путин российский лидер страна ролик переводчик ребенок президент россия объяснять сильный хотеть путин египетский имя честь каир показывать умный выбор владимир
отстранение импичмент президент сенат финансирование голосование импичмент президент коррупционный скандал заручаться поддержка получать конгресс судебный процесс заседание проводить митинг автоматически согласно махинация занимать пост глава государство вынесение голос полномочие решение избирательный кампания организация откат президентский срок незаконный первое повод переизбирать мишель отсут…
клип рабочий разделяться доступный ленинград питер недовольный продуктовый экспонат подпись про коллектив сцена комментатор музыкант наполнять пить видео офисный работник экскурсовод музей группа главное гера повторять алкоголь песня просматривать выступать час главный роль юлий собираться компания youtube употребление алкоголь снимать песнь сотрудник дпс мнение петербургский исполнять миллион пр…
эльвира набиуллин базовый ставка фон рост представитель курс рубль фактор цена плавать российский экономика кредитный организация председатель банк россия ниже уровень министр финансы повышать ставка service решение предсказывать нефть марк brent процент переход rambler чиновник доллар прямая зависимость большой влиять подымать фрс вырастать баррель оказывать влияние стабилизировать курс доллар н…
проводить guardian президент провозглашать поиск ранение нападать проживать гражданский война государственный переворот боевик обвинять страна попытка массовый убийство совершать столкновение независимость ребенок межэтнический организация освободительный движение вица земля правительство начало голосование государство граница результат атака основывать район город регион середина полагать конец …
власть катер туроператор пляж ресторан путь площадь провинция движение табличка остер риф департамент тайский зона убирать русский китайский российский путешественник убирать местный язык наплыв россия экосистема решение ресурс наносить процент английский входить отправлять разрушение египет район предмет связывать пострадать глава чиновник судно ограничивать путешественник зонтик допускать дальн…
город родитель грубый школьник использование русский язык тамар учительница домашний задание увольняться учитель занятие преподаватель проверка местный директор школа урка областной управление ребенок майский праздник истерик образование собственный желание интернет телефон класс выкладывать пожаловаться тула срываться назначать педагог нецензурный брань ругань пермский факт ученик pro форма стен…
автопробег довод обоснование держать россия руководитель продолжать польша вызывать формальный польский беспрепятственно чехия утро колонна документ территория россия проверять встречать сторона рейд словакия проезжать подряд память белорусский граница планироваться приводить центр ночное волк байк мотоциклист отказ участник варшава стартовать австрия победа ждать пропускать въезд воскресение час…
яблоко авторитетный статс уважаемый представитель должность содержательный партия знак сельский хозяйство занимать выходить лукин омбудсмен глава регион андрей избраться сообщение предыдущий совет федерация владимир лукин пост уполномоченный право правительство собственный желание назначать отправлять заместитель министр регион середина относиться качество закон тверская область законодательство …
воскресение согласовывать проходить центральный удивленный правоохранительный орган молодежный лоскут предлагать представитель подписывать мэрия артем идеолог задержание абсурдный фраза молодежный политик акция отказ первомайский анн город россия спокойно шествие объяснять мвд россия глава завершаться москва задерживать маршрут должное образ новосибирск пройти ежегодный везти мэр зрение спорт эле…
отличаться недоставать выявлять уровень выявление лекарство подросток никак связывать доброволец тучный склонный контроль прием определенный нормальный ранний возраст группа наличие согласно journal выяснивать высокий изучение сша ребенок общество масса высокий дефицит гормон сильный вероятность разделять результат показывать примерно страдать состояние здоровье уменьшение лишний вес исследование…
немецкий ои нос журналист про понимать страна наказывать легкий атлетика телеканал ard документальный фильм попадаться метание восстановление отстранять россиянин исключать пожизненно чиновник международный ассоциация дисквалифицировать основа спорт iaaf нарушение антидопинговый правило всероссийский федерация российский легкоатлет молотый международный соревнование вфл мутко кирилл чемпион росси…
сыграть придтись состояться португальский форсировать поверхность теннисист встреча усугублять выходить задний повреждение бедро мышца манчестер сити реал лига чемпион восстановление стволовой клетка клуб евро нынешний сезон испанский криштиан роналд возвращение требоваться роналд диагноз матч врач первое мяч чемпионат европа травма матч чемпионат конец команда нападать ответный спин мадридский з…
состоять пример немецкий обращать внимание национальный журналист гей toyota япония короткий кровать татуировка однополый фото учитывать ролик пропадать распространяться предназначать исключать ранний ребенок рекламный кампания пользователь производитель малыш реклама показывать отличие международный компания канадский сообщество праздник итальянский исключать каталог прочий версия попадать фотог…
документ походить многий заключение одобрение круг часть территория клясться демократический партия обретать идеология представитель верность впервые сегодняшний праздник обязывать однополый убирать основной регистрироваться многие принятие закон штат нидерланды голос ребенок положение заявление однополый брак партнер великобритания поражение выступать голосование первоначальный компромисс статус…
одевать оппозиционер помешать инцидент майк депутат заксобрание виталий милона шествие таковой вместо активист радиостанция приводиться вступать встречать санкт петербург парламентарий первомайский демонстрация демонстрант видео цвет собираться движение конфликт поссориться
документ часть лет арест посольство секретный подозрение сила лондон власть материал страна опасаться грозить вина стокгольм сша решение организация смертный казнь экстрадиция совершение австралийский журналист основатель истечение срок давность уклоняться основывать изнасилование эквадор вывод снимать скрываться отрицать обвинение передавать оставаться скрываться швеция выдача шведский ордер пуб…
рубашка дизайнерский специализироваться пошив личный ii аксессуар париж создание бренд дом модный дом глава государство одежда бутик клиент модельер разный шерсть протяжение заказ начало итальянский евро голуба король компания продажа возвращение модельный юность присутствовать белая планировать запускать спортсмен мужской скончаться франций голливудский актер футболист сшивать ален создавать соб…
первоначально противостояние передавать псковский область страна собеседник номер россия решение расформировывать самоходный отдельный выбирать построение вскрываться новочеркасск частичный реформа именоваться бригада связывать соединение бой обслуживать кутузов быть предшественница полноценный рейхстаг новый численность генштаб западный подразумевать организационно недостаток личный состав воссо…
часть ирландия аккаунт express обращаться ком премьер подписчик подпись скриншот актер сезон дэвид обсуждать ребенок обещать пройти скучать сопровождать джон сноу завершать вестись сценарист проект выкладывать съемка встречаться увидеться телесериал шоу фотография вдова признаваться снимка судьба персонаж новый серия конец коллега джейсон намекать изображать пост эпизод скоро эмилий игра престол …
вытеснение соответствие игорь конашенков оказывать помощь воинский контингент присоединяться решение верховный суд населять пункт запрещать сила джебхата ан ряд атаковать основное тартус боец исключение министр оборона основной часть пояснять враждовать сторона местный обстрел россия замечать заключать организация авиаудар отдельный середина москва формирование вмф полный представитель минобороны…
путь синий ехать остальной участник увидеть оказываться инцидент происходить сеть скутер водитель столб сторона авария грузовик местный полиция причина авария скользкий транспортный средство фура машин мужчина вероятно травма толкать мчаться врезаться сильно китайский город видео дтп автомобиль пострадать красный результат инцидент незначительный огромный дорога бросать управление потерять успева…
происходить пожар сервисный необходимость болгария служба загружать борт пояснять судно нецелесообразный отсутствие сообщение российский приписка астраханский член экипаж балласт владелец гибель танкер гореть мск нефтепродукт азербайджан региональный центр действие южный эвакуировать построить судный распространять мчс россия таганрог вод туркмения подтвердить мчс тушить представитель ведомство п…
правильный ответ яблоко многий facebook вычесть вирусный затруднение жительница умножать пользователь интернет прибавлять сеть оказываться подвох поставлять решать неизвестный лиза подобный семь отличие разделять процент складывать банан делить японец упражнение детский популярность вычисление получаться дробный попробовать никакой единица тупик середина ученик independent получать уравнение прав…
останавливаться сумма участник рынок отечественный привлечение подавать заявка завышение миллион спрос далекий министерство министр финансы россия российский получение бюджет россия ведомость критично планировать хотеть заявка банк миллион доллар приобретать отбирать государственный миллиард доллар миллиард горазд большой проанализировать искусственный иностранный минфин объедать участник собират…
китай ferrari текущий сезон приносить занимать проезд корреспондент india тормозить российский пилот red bull гран квить пить приносить болид запись сочи вид даниил квёнок маневр первое круг извинение штраф защитный заграждение случаться авария зачет квёнок пересматривать себастьян феттель скоростной гонка россиянин сходить ударяться место формула первое рио тяжело повреждать видеть наказывать вы…
инцидент правоохранительный орган выясняться настоящее поинтересоваться таджикистан гибдд штрафстоянка избивать курсант улица случаться информированный уточнять переход москва дом управлять водитель машин район мужчина эвакуировать сотрудник гибдд подольский уроженец подробность автомобиль такси наряд располагать пешеход таксист пропускать
искоренение статья документ мирова война осуждение жертва однополый страна идентичный дорабатывать злоупотребление устанавливать большой фрг союз решение положение брачный реабилитировать преступник чувствовать практически xix век федеральный тяжесть нацист основа спустя закон сторона государство партнерство дискриминация изымать приговор министр юстиция разрешать касаться правление тысяча третий…
сыграть мститель эванс противостояние люк миллион просмотр трейлер эмма миллион премьер фильм мультфильм интерес промежуток платформа ролик намечать сутки звездный война нея эксперт объяснять миллион подписчик красавица оскар фильм главный роль эпизод картин disney популярность дэн экранизировать эра обходить следовать чудовище нема twitter проигрывать уотсон продолжительность facebook пользовате…
воскресение значительный краснодарский край покрывать сезон программа туристический поток краева расход проводить обходиться затрата гран россия пятнадцать заканчиваться сочи проведение спустя россия начинаться заместитель председатель правительство автогонки строительство потратить миллиард рубль открывать гонка просьба гоночный окупаться формула машин поскольку шестнадцать высокий этап чемпиона…
разгромить ссылка правоохранительный орган начало освобождение арсенал называться бывший член заниматься самодельный взрывной устройство детонатор узнавать судить мигрант день возникать москва боеприпас гранат автомат находить организация улица пистолет середина оружие силовой структура судебный процесс собеседник задерживать винтовка следствие подвал рэкет вымогательство грабеж обнаружение эваку…
документ согласие персональный указание заседание подсчет голос журналист внештатный паспорт сила избирательный комиссия заполнять владимир путин подписывать перечень представлять новый обработка аккредитация свобода регистрация цветной заблаговременно россия главный редактор ограничение копия трудовой книжка референдум новый вариант выбор заявка работа нужный необходимый документ причем фальсифи…
юный чемпионство высокий лига гонконг впервые тур сезон страна чан возглавлять чайный тренер потерпеть выигрывать кубок чемпионат завершаться клуб пройти поражение выигрывать досрочный матч случай мужской команда тур чемпионат пора чемпионат страна футбол дивизион женщина конец победа обеспечивать летний специалист возглавлять тина
воскресение британец ferrari немецкий проезд корреспондент победитель владимир путин маневр red bull даниил квить финишировать гран пить финский награждать льюис хэмилтон mercedes сочи вид кий штраф нико росберг партнер авария себастьян феттель россиянин попадать место формула проводиться побеждать наказывать занимать трасс результат этап победа пилот текущий сезон президент россия второе
указывать содержаться противоположный традиционно поступать придерживаться плохо молдова грузия константин косачев соответствовать отношение практиковать европа встречаться прокомментировать обвинять скрывать вводить армений азербайджан беззастенчивый способность психиатр белоруссия напоминать тезис запись российский заявление комплимент самостоятельный ввс сша совет федерация москва термин амери…
наращивать камчатка выполнять функция европа аналогичный период физический убыток начало объедать инвестиция увеличиваться российский регион сахалин заместитель председатель правление доход утвердить счет внутренний рынок поставка газ экспорт газ федеральный таможенный служба топ миллиард кубометр доходность конец германий высокий предыдущий поставка восемь процент практически фтс италия фактичес…
статья прошлое передавать устраивать оторвать страж порядок сидеть краснодар игра инцидент происходить автовладелец девушка прохожий фотография обследование пытаться замечать сотрудник правоохранительный орган центр город умышленный хулиганство грозить хабаровск живой уголовный ответственность дворник вменяемый задерживать крыша кубань задержание место обнажать врач уничтожение неадекватно оштраф…
президент сирия обсуждение мирный процесс соратник страна группа пытаться женева генсек оон выбор политический урегулирование межсирийский переговоры собираться раскалывать опасность побеждать срочно сирийский оппозиция признавать выхаживать переговорный процесс генеральный покидать эксперт лидер группа верховный встреча завершаться настаивать глава мид переговоры делегация глава делегация прекра…
egyptair воздушный гавань решение вопрос направляться российский специалист передавать транспорт направлять александрия довольно большой министерство иностранный выполняться прямая рейс возобновлять обеспечение безопасность российский власть перечень страна следовать египет теракт прогресс сибирь почта затрудняться сторона организация лететь угон откладывать новый лайнер готовиться столько начало…
хищение ввс сша похищение тонна склад обстоятельство причастный семейство территория обозначение заявление тип проводиться проверка неизвестный international оттуда храниться лизинговый компания домодедово миллион рубль прокуратура двигатель выпускать факт вывозить стоимость использоваться life самолет аэропорт домодедово general electric лайнер боинг авиалайнер французский консорциум устройство …
ландшафт изучение россия сопоставлять показывать изучать вредный белка научный метод сша позволять критический ученый релиз исследовать журнал nature пробирка анализ располагаться испания одновременно чехия приводить зависимость эволюция усугублять бактерия обнаруживать химия зависеть обуславливать определять сосудистый система ген определенный десятка тысяча смежный сердечно присутствие придумыв…
город знаменитый фигурировать храм пользователь интернет про васильевский остер сцена декорация оказываться публичный сеть одежда достопримечательность секс бутик стрелка эрмитаж превращаться фильм фон пекинский маршрут городской место кровь банковский белая северный столица санкт петербург полнометражный life послужить видео выкладывать снимать покупатель статуя мост взрослый кинокартина дворцов…
сыграть идиот прошлое представитель российский специалист столичный клуб журналист конференция отвечать мемуары знать полемика прокомментировать определять маленький сезон игра игра команда sport вступать чемпион минувший очки контракт матч заканчиваться подобный подобный вопрос хотеть извиняться тренер финиш главный тренер слабый чемпионат гнев репортер футбол польша пессимизм просьба летний пос…
уходить образование citigroup гендерный пенсия решение выход прогнозировать ничто планировать глава начало компания достигать большой маленький финансы продвижение цифровой метод работа стартап международный женщина пообщаться помогать создание внимание финансовый правило жизнь оказываться капитал представительница прекрасный полый отражение нужный намеривать множество признаваться думать несогла…
воскресение португалец судья неймара синий гранд поединок защитник дель инцидент встреча предупреждение основный арбитр состояться новый даниэль барселона летний оскорблять высказывание адрес матч дисквалифицировать испанский завершаться вничью финальный матч карлос кубок гранатовый каталонец концовка точный удар приносить показывать севилья испания форвард победа ответ происходить аргентинский п…
военный испытывать заканчивать ссылка акватория подводный лодка конструкция электрический испытание погружать формально баллистический ракета борт северокорейский показывать списывать полагать кндр лодка состояться самостоятельно ориентироваться подводный строительство сфабриковать стенд половина использовать приводиться предположительно специалист металлолом местный район южнокорейский южный кор…
обувь тренажер женский одежда привычный мыслить осень прошлое редакция час выпускать аксессуар создание впервые стелла маркет совместный спортивный модель выходить товар модный дом дизайнер парижский коллекция одежда сотрудничать крупный новый производитель японский хотеть широкий ювелирный украшение дом квартира компания мебель входить энергия рамка основывать масса специализироваться штаб мужск…
ibm существенно товар выстраиваться mcdonald корпорация продукция coca toyota впечатлять бренд длинный очередь версия forbes вновь forbes разрыв занимать оценка дорога cola ближний конкурент американский корпорация впрочем падение доход яблочный журнал forbes индустрия подряд отрываться рослый google general electric оценивать компания темп весьма строчка значительный рост попадать образ microsof…
семь ссылка жизнь населять пункт удар обнаруживать поблагодарить труд спасибо землетрясение твой el спасательный работа пытаться глубина километр умирать спасатель угроза стихия юго реанимировать золотистый завал происходить прослужить дом пес помощь приходить очаг цунами эквадор разрушать объявляться уносить жизнь исполнение располагаться геологический различный эпицентр помощник скончаться face…
предварительный боевик ремонт решение верховный суд миг мл запрещать называться юго истребитель миг вечер западать собеседник семейство катапультироваться замечать территория военный ведомство захватывать превышать уточнение соответствие организация бомбардировщик версия плен разный оценка успевать боевик иго окрестность боеспособный машин боев самолет рф конец летчик дамаск контролировать самоле…
сын наводка исполнять обязанность жизнь предложение клич представитель незаменимый гор политик программа стресс животное пропажа кадыр вечерний владивосток фотография япония новый зеландия хештег номер труппа шоу приспособить кошка порода улица готовность губернатор показывать москва зритель трюк дмитрий оливер основатель находиться ведущий предлагать магаданский область большой ответ белый дом г…
александр впоследствии инцидент позиция различный степень тяжесть сербия больница представитель страж порядок настоящее полиция ознаменовываться страна болельщик новый тур белая располагаться решение совещание переносить драка потасовка неопределенный срок поздний чемпионат клуб футбол летний занимать первое место результат столкновение матч официальный ножевой ранение поклонник травма беспорядок…
указывать документ партия избирком часть комиссия встречаться досрочный выбор представитель различный группа пожаловаться местный устанавливать нарушение закон член цик полномочие мера проведение подтверждаться местный депутат избирательный комиссия сельский поселение барвихинский соответствие подвоз избиратель кворум уничтожать ход храниться назначать поскольку подразумевать случай факт поручать…
военный испытывать заканчивать оперативно ссылка подводный лодка конструкция направлять электрический испытание осуществлять траектория баллистический ракета построить борт северокорейский показывать списывать полагать кндр квалифицировать самостоятельно сторона российский подводный ориентироваться предупреждение строительство сфабриковать стенд пуск информированный использовать предположительно …
правление аккаунт вымирание провинция подписываться масть подписчик животное оказываться жемчужина север нидерланды конь иногда принадлежать нидерландский грань великий черный питомник жить король необычный сша фридрих вывести красивый имя господь спасать великий честь располагать видеть произведение искусство тысяча лошадь признавать кличка пользователь создавать писать питомец соцсеть написать …
летний мужчина центральный азия региональный движение отдел полиция доставлять задерживать распространение прохожий москва экстремистский религиозный территория соотечественник проводить указанный характер работа частный радикальный калининский вестись задержание прибывать район международный розыск идея гражданин наука гу мвд майский праздник оперативный работа обучение операция собираться облад…
город ссылка дума местный полиция ранение нуср контроль сирия террористический группировка оон снаряд проект документ собеседник обстрел подвергаться россия ребенок рф организация наносить улица день соглашение подразумевать уточнять наносить удар прекращение огнь район гибель джабхата ан результат погибать аль подвергаться пригород сша совместно подготавливать минометный действовать соглашение р…
предварительный направлять возможный место происшествие департамент качество причина север километр спасатель вертолет сильный уточняться результат погибать paris место административный центр располагать взрыв утечка эр происходить коммуна указывать франций пострадавший
объяснять предполагать секунд выстраиваться мирова рекорд представитель рука индиец world штат засчитывать детский больница решение заявление обнимать большой напоминать местный школа житель близкий остальной минута захват youtube попадание австралия местный полный мужчина телеведущая ученик зафиксировать предыдущий рекорд книга рекорд гиннесса template удаваться дистанция побивать высокий достиж…
президент сирия сын ссылка женатый жизнь отвечать отказ запрещать полномасштабный гражданский война брак родиться прокомментировать никак представительница требовать неоднократно семья президент ход заботиться сила набирать телеканал командовать мятежник различный предложение просьба влиятельный якоб аль покидать перерослый ливанский генерал россия переезд начинаться подразделение противостояние …
дмитрий медведев глава счетный палата татьяна голик бюджет отечественный правительство россия исполнение бюджет индексация пенсия евробонд далекий встреча проводиться россия сбалансированность размещение решение повышение процент рано уровень инфляция улучшать деньга финансовый обязательство обсуждать житель крым миллиард доллар министр россия посмотреть зафиксировать сформулировать исполнение ин…
подходить кир степень тяжесть участвовать повод добавлять кировский область умвд медучреждение оперативно знакомый полиция сезон спортивный рамка театральный площадь устанавливать фестиваль ведомство лоб маневр поступать дежурить зритель полицейский неизвестный ход осмотр место дтп городской водитель мероприятие медик разбивать эстафета травма проходить врезаться первенство ограждение дтп пострад…
отличаться жаркий центральный схема вперед ат нападать новый команда подписывать счет завершаться победа поставлять контракт андрей алма rel чемпионат минута делить анатолий голый youtube летний место матч мяч спустя вывести дебютный хозяин тур чемпионат встреча состояться казахстан турнирный таблица зенит удар отмечаться семь актоба стадион набирать сборный россия
сын родитель короткий выпускать неосторожность автомат калашников пытаться находить вид выстрел улица приезжать поздний крючок ахмед устанавливать следствие брат версия оружие излагать аль гражданство сша услышать схватывать либеральный пуля закон открывать огнь вернуться домой смертельно описывать иракский полицейский пьяный вид история город больница нападать суд признавать неделя девушка вина …
мирон голосование справедливый россия создание партия федеральный список перерыв москва союз возглавлять выбор переизбирать новый состав добавлять безальтернативный съезд президиум председатель возглавлять очередной госдума происходить председатель партия избирать центральный совет политический объединение скоро сергей мирон
ювелирный специализироваться вскрытие похищение мастерский откуда похищать размер период преступный группа сумма проникать сообщение ленобласть улица протяжение сейф задерживать деньга миллион рубль автомобильный банкомат главк мвд жительство мвд утверждение санкт петербург возраст изымать ювелирный изделие кража заготовка устанавливать ход проведение банда участник похищать помещение обыск комме…
корпоративный совокупный исчезать название первое квартал увольнять центр исследование nokia город выпуск завод часть бренд финляндия линейка mobile собственность сеть китайский согласно финский сторонний собственный windows американский корпорация сало рынок новый дочка производиться филиал бизнес отказываться намеривать продолжать текст документ компания разработка официально баз производство п…
нарушитель скр ход проверка сотрудник полиция выявлять редакция останавливать езда ссылка следовать доследственный проверка средство массовый москва гибдд следственный управление скр курсант главный сообщение ведомство наносить улица опрашивать тело переход правопорядок удар переходить место машин возможность нарушение пропускать сотрудник гибдд поступать столичный полиция избивать правоохранител…
собирать захоронить начало приспособление изменяться вождь территория скапливаться вредный помощь сша пройти вредоносный орландо закрывать ученый дикий находить лошадь приходиться биологический история эволюция становление датироваться труп характерный могила находить ответ описывать черт процесс вымирать множество старое свет сравнивать западный эпоха потомок единственный конь представлять остан…
позиция великобритания савельев отказываться корпорация продукция военный техник отказывать продукт российский авиакомпания кризис нынешний ссылка выдача виза сергей вводить собеседник военный назначение допускать решать британский сторона решение решать отказываться москва мероприятие уточнять николай международный рынок экспозиция политически мотивированный пройти роскосмос заместитель гендирек…
рбк канал нтв bmw принцип ряд программа инцидент подрезать армейский российский северо запад москва перец управлять вызывать попадать телеведущая сотрудник гибдд life дтп автомобиль телешоу инспектор писать место авария борис дальнейший автомашина вести пострадавший
отстранение повод состояться america конференция возможный gucci alibaba группа китайский инвестиционный портфель электронный коммерция акция президент сторона решение компания специализироваться организация эванс предприниматель майкл случаться вместо владелец временно отстранять international компания основатель якоб жалоба основывать мероприятие член орландо членство середина знак протест vogu…
поступать родин заключение тысяча рубль состояться лишение свобода украинский сторона приговаривать помимо оштрафовать окончательный договоренность коммерсант владимир путин доставлять российский лидер спикер совет федерация ход переговоры александр официально подтвердить конфискация имущество помиловать луганский область глава государство россия москва настаивать президент россия секретарить ноч…
позиция екатеринбургский вперед место рфплый открытие счет тур очки сергей евгений москва располагаться квинси промес встреча состояться суметь предпоследний девять минута самарский саранский отыгрывать луценко матч мяч усилие завершаться вничью спустя чемпионат россия крыло совет вывести сыграть вничью лига гость актив арен урал турнирный таблица забивать спартак сравнять счет ворот московский р…
эфир фенербахча становление серебряный медаль казань европа динамо спортсменка екатеринбург москва российский сборный благодарить всемирный завершение мыть лига чемпион протяжение чемпионат олимпийский игра состояние здоровье карьер завоевывать волейбол клубный позволять матч тв клуб кубок даваться участвовать правильный становиться состав завершать карьер стамбул решение победительница нелегкий …
сср немецкий предоставлять уроженец леонид слуцкий состав сборный защитник отец роман нойштедтер нойштедтер российский футбольный союз накануне согласно местный лебедев решение главный тренер шальк актив киргизский лдпр указ президент россия евро великий вызывать вица днепр российский гражданство младший спикер госдума подготовка днепропетровск twitter рфс футболист германий вызывать выступать сб…
анкара ангел меркель зампред глава совет миграционный меркель миграционный кризис состоять мигрант греция соглашение вернуть евросоюз лагерь страна турецкий власть достигать эгейский мор пересекать выход дональд тускнуть обязываться визит миллиард евро переговоры ес пригрозить встречаться весна граница прибывать безвизовый режим еврокомиссия press европейский страна канцлер германий европа прибыв…
игорь корнелюк петр порошенко заключение корреспондент агрессивный война помилование убийство приземляться владимир путин президент украина конфискация имущество александр помиловать россия президент россия лишение свобода ведение гибель антон волошин секретарить президент дмитрий песок возвращение приговаривать действие российский гражданин рф приводить коллега самолет обвинение подтвердить терр…
состоять отвечать кора выяснивать мозг играть важный роль показывать орган примерно переход помощь ритм способствовать ученый организм связывать изменение повторение глубокий укреплять приходиться нейробиолог храниться вызывать движение эпизодический сон нормальный определенный укреплять образование предыдущий процент процесс включать память головной мозг ученый удаваться чувство следовать цепь а…
отличаться завершаться победа традиционно швеция швед вадим шипачев счет тур открывать счет встреча чехия восемь очки тв рассматриваться прямая трансляция проводиться турнир чемпионат минута уступать сборная россия россиянин действовать хоккей олимпийский игра матч суметь ежегодный устанавливать норд меньшинство подготовительный нема гость преимущество финляндия даниил арен строчка турнирный табл…
spa греция корреспондент лондон застройка открытие бренд длина улица средний зона гостиница метровый hotel москва затрата номер плавательный пекин гордиться бар строительство кристоф важный шаг проект итальянский включать рим компания высокий крыша девелоперо основывать развитие сеть ceo поскольку ресторан возможность площадь старый дубай здание отель жан выходец переулок бассейн инвестор квартал…
эмбер херд животное направляться личный уникальный час размер привозить сексуальный самолет кинозвезда контроль актер американский актер страна лишение свобода ввоз грозить джонни деппа придтись ветеринарный территория наказание соединять штат принадлежать собака признаваться хотеть жена вестись муж начало зеленый наставать строгий press действовать забирать австралия доллар континент разрешение …
определение перерослый york times придти посередине туда предложение начинаться запрещать заходить полномасштабный гражданский война территория россия неделя следовать неделя соглашение деятельность абсолютный зона экстремизм предлагать проводить требовать пояснять устанавливать россия мешать главный эффективно госсекретарь хотеть скрывать черт джон керри госсекретарь сша визит считаться мятежник…
происходить пожар предварительный специализироваться пао выпуск дизельный свердловский область калинин цех екатеринбург собеседник военный назначение автомат горелый руководитель валерий машиностроительный служба гу мвд малогабаритный предприятие рф производить продукция завод имя мчс квадратный очередь пострадавший
мгновенно эфир проходить родитель актер родной hbo книга героиня голый мысль неделя отец посадить американский писатель сниматься сезон сцена видеть выходить соглашаться ка пламень шест пояснять интимный планировать выпускать пожалеть сериал признаваться поделиться отказываться серия гордиться мать награда премия экран проект уточнять играть заменять выхаживать доказывать канал лежать live обнажа…
загораться необходимость пожар болгария сервисный загружать борт министерство пояснять судно отсутствие российский ведомство вертолет приписка астраханский потушить балласт каспийский владелец танкер мск нефтепродукт азербайджан действие ликвидировать морской построить таганрог вод туркмения огнь судный мчс российский суд тушение представитель ведомство порт чрезвычайный ситуация астраханский обл…
согласовывать власть сотня правоохранительный орган воробей гор колонна прокомментировать москва имя возможность открытие новое сторона ежегодно проезжать ближний телеканал шоссе сокольник гибдд радиостанция официально образ мероприятие столичный парк кольцо life акция направляться мотоклуб байкер мотоциклист приостанавливать старт движение транспорт столица московский дорога открывать мотопробег…
игорь корнелюк встречаться президент позиция журналист зона конфликт знать поблагодарить помилование владимир путин состояться встреча встреча родственник погибать ненужный россия подобный президент россия результат действие вгтрк соображение сестра жена точно уменьшение эпизод путин украинский летчица версия антон волошин секретарить президент дмитрий песок родственник погибнуть хотеть выражать …
предварительный эксперт ссылка медицинский помощь обнаруживать отдел полиция заниматься доставлять избивать злоумышленник внедорожник сотрудник правоохранительный орган врач совершение санитар уточнять задерживать осмотр иркутск toyota land cruiser бригада скора помощь медик двое toyota управление мвд небольшой травма руль автомобиль причина происходить поймать ночь сотрудник нападение скора помо…
военный обувь состоять товар час вод москва открываться пятерочка город аксессуар служба украшать бренд ногинск посольство сша спрос знак различие москва минобороны россия армейский дон звезда рост россия сообщение ассортимент отдельный новый девять стенд место специальный напротив воронеж дом отводить компания военный форма символ подведомственный рассчитывать адрес официальный конец стилистика …
фашизм обслуживание страна перевозка россия дополнительно класс польша компания маршрут сбор поступать внутри несовершеннолетний прибалтика узник чехия право пункт инвалид великий отечественный война территория россия предоставлять борт проживать ветеран слав категория проводить комфорт распространяться бесплатный срок действие предоставлять право билет традиционный участник акция страна снг латв…
поведение мысль выяснивать мозг пробел перевести журнал навязчивый справляться таки ведомо результат показывать никакой допускать франциско добавляться перевод окончание преобразование начинать идея ученый доброволец содержание многий случай сознательно английский язык психика попросить студент проводник нажимать зашифровывать набор автоматически нибыть своеобразный чувствовать осуществляться спо…
автоваз денис мантур переходить автозавод россия вырастать вести переговоры позволять разряд отечественный автомобиль mercedes развиваться hyundai выпуск завод госзакупка бренд сегодняшний целевой аудитория волга представлять новый легковой машин начало кризис министр промышленность товарный знак перевести россия марк mercedes российский volkswagen рынок производить ожидать процент производитель …
союз европейский guardian тур манчестер юнайтед содержаться отвечать обнаруживать защитник сборный франций инцидент накануне инициировать догадываться запрещать вещество расследование состояться решение бумага футбольный ассоциация разрешение рисковать гласить семь место консультация подозреваться матч дисквалифицировать чемпионат европа пропускать очки нарушение антидопинговый правило футболист …
бонн оглашать паспорт нападать защитник выглядеть следовать образ роман нойштедтер российский футбольный союз рост оказываться вратарь александр головин завоевывать национальный первенство французский город чемпионат европа пройти состав сборный россия проявлять роман широков вызов гражданин рф немецкий город василий березуцкий чемпионат европа александр кокорин суметь леонид слуцкий юрий лодыгин…
обувь состоять декор клиент передавать менеджмент возможный аксессуар особый внимание богатый бренд накануне одежда предприниматель разделять редкий разный вариант видение дизайнер россия бизнес решение организация особый модельер важный отдельный ведомость журнал forbes планировать хотеть непосредственно москва прошествие стиль час предмет юридический итальянский вовлекать мужчина лично мебель ф…
документ бюджет задержка средство генеральный директор компания суша инвестировать подготавливать проект выделять длина стройка обвинять подрядчик протяженный ссылаться проинформировать оплата россия километр решение журнал forbes строительство министерство транспорт строительство мост расходование соединять сооружение осуществлять проблема железный дорога финансировать керченский пролив перевод …
устранение тракт выезжать отказываться движение третий поручение жертва участок дорога инцидент происходить столкновение дорожный бондарев заместитель председатель правительство губернатор первое правительство туман различный восстанавливать место машин регион госпитализация сталкиваться дтп трое пострадать результат игорь создавать семь массовый транспортный происшествие штаб омский область омск…
вид страхование документ заключение указание жизнь согласно документ заключать банк сила риск отказывать разрабатывать период автовладелец сделка договор конец прошлое оказание вправе отказ решение отказываться болезнь вернуть деньга цб удерживать заставлять полис осаго практически несчастный случай часть деньга происходить рабочий отсрочка компания работа доказывать противный случай обязывать ус…
сыграть грозненский центральный нападать очко рфплый пенальти тур екатеринбургский сергей казань мордовия очки занимать предпоследний единственный мяч крыло совет минута самарский саранский встречаться реализовать урал полузащитник место матч суметь чемпионат россия маркий девять сыграть вничью лига команда таблица гость побеждать строчка турнирный таблица забивать спартак ворот московский пол ро…
экономический совет концепция представитель реалистичный президент выработка уходить преимущество истина противный случай владимир путин столыпинский клуб находить новое экс встреча процент проводить максимально российский экономика монополия зрение глава государство реформирование замыкаться решение ход заседание президент россия сосредотачиваться снижаться построение возобновляться экономически…
поступать super разбиваться больница инцидент происходить вечер обходиться бомбардировщик штат катапультироваться километр пилот побережье ввс сша земля примерно национальный гвардия северный каролин успевать стефан сша официальный представитель береговой охрана press очевидно восток стандартный американский самолет сталкиваться четверо серьезный травма приводить удаваться отработка летчик полет …
состоять проходить контактировать ядро складываться сотня тысяча выяснивать обычно клетка копия образовывать тип долгий неизвестно метод масса мозаик система ученый организм вирус канал располагать молекулярный содержать исследование ученый несмотря эволюция принцип томография определять смутный вводить компонент представление сторона пора множество играть роль кольцо элемент журнал science взаим…
значительно зона свободный торговля промышленный немецкий выходить полагать эколог тысяча подпись большой количество трансатлантический хлынуть представлять угроза зеленый соглашение сша пройти партнерство рабочий место барак обама выступать опасаться подписание соглашение переговорный процесс ганновер неделя применение ес противник генный нидерланды акция протест инженерия референдум проект акти…
президент рекомендация исследовать запрещать страна преступление группа атака предусматривать пытаться решение глава работа справедливость совет безопасность оон официальный заявление система африка беспочвенный целое многочисленный воздерживаться отчет санкция замораживать офицер покидать документ приводиться принцип народный фронт предусматривать человечность майк сосредотачивать запрещать въез…
числиться тысяча житель остер юго япония страна землетрясение ближний существовать пропадать максимальный угроза происшествие спасатель серия новый вероятность дом район бригада эвакуация подземный толчок выживать отправляться центр медицинский пострадать запад зарегистрировать тысяча повторение метеорологический погибать искать происходить прежний дополнительный вести
студент собственный дом город перекресток неоднократно рассказ карий экстремист путь запрещать религия писать стих страж порядок граф блогер остановка полиция заявление нападать преподаватель соцсеть местный бангладеш религиозный нападать жизнь написать facebook работа молодая критиковать общественный деятель дом активист выстреливать летний покушаться прошлое регулярно идея редактор профессор пр…
воскресение документ проходить территория россия маршрут германий чехия паспорт отказывать республика берлин байк колонна страна евросоюз отделение пограничник страна австрия москва акция россия угроза решение словакия подмосковье объяснять руководитель въезжать пограничный уточнять продолжать польша отпраздновать пересекать граница причина отказ белорусский граница попадать прибывать образ двое …
эксперт прогнозировать фрс сша рост цена citigroup курс рубль эд иван цена ниже уровень министр финансы россия service решение предсказывать citi опрашивать снг нефть brent rambler аналитик мск чиновник доллар прямая зависимость большой подешеветь повышать ставка руководитель департамент конец товарный баррель фон рост курс доллар прима сырьевой рынок нефть видеть евро подорожать рубль анализ ант…
ультраправый воскресение выступать ес лет настояние министр иностранный министр экономика румынский продление владимир путин партия евросоюз перечень страна замораживать снятие санкция москва саммит стоп индивидуальный запрещать въезд россия венгрия мера ограничение налаживать отношение российский экономика высказывать юридический лицо ближний отклонение оборонный выполнение минский соглашение вы…
текущий сезон состояться предпоследний ничто анонсировать недовольный вектор развитие усиление тур изживать далекий болельщик крайн необходимый занимать белая перестановка придумывать определяться тренер главный тренер чемпионат нужный саранский выступление выражать место матч окончание дмитрий аленичев обыгрывать требоваться состав команда чемпионат россия клуб обязательно изменение москвич крас…
муж специализироваться певица редакция прокомментировать выпускать бренд настоящее архив встреча управление компания выходить дэвид собственный бренд одежда основывать британский косметический средство нея осень модельер путешествие жена отходить средство компания продажа участвовать викторий джозеф мужчина производство сша называться принадлежать релиз команда коллекция линейка футболист заключа…
проводить гражданин украина ремонт следственный мероприятие правоохранительный орган моряк настоящее борт новость евгений яхта судно россия российский проведение скончаться работа выяснение первоначальный отравление италия причина гибель предположительно вещество обнаруживать тело ночное генконсульство насильственный смерть спутник подтвердить компетентный орган случай смерть судный находить тело…
состоять проводить уильям энергоэффективность существовать смысл линза ограничивать углеродный соответствовать предсказывать вид поглощать прямая доказывать энергия нежелательный система ученый команда добиваться повышать журнал nature соединение солнечный свет отражать достаточный доступный целить волна ориентировать захват испытание абсолютный определенный допустимый градус цельсий присутствие …
кампания власть китай тройка лидер отныне мелкий начало коррупционер муха постанавливать партия сумма верховный применяться десятка занимать правозащитный организация иран наказание смертный казнь топ превышать официальный лицо вестись тысяча доллар резкий рост искоренение государственный компания следствие чиновник начинать показатель тигровый авторитет прокуратура суд первое место си цзиньпин а…
блогер ролик запись управляемый студия youtube распечатывать принтер посмотреть команда сначала беспилотник видео кадр снимать star записывать тысяча фигурка смонтировать показывать полет камера лос анджелес
золотой ои де случай выход состав сборный объединять итоговый обладательница олимпиад придтись спортсменка дебют узбекистан игра тестовый оксана выступать соревнование квалификационный барселона чемпионат летний выигрывать место суметь чемпионка рио отбор состав ссср занимать команда олимпийский американский ныне пройти серебряный медаль гимнастка жанейро результат помост семь удаваться оказывать…
решение верховный суд совместно выглядеть политик понимать пытаться крымский расшатывать воспринимать начало допускать гражданин россия входить правый сектор рф нарушение бригада наталья поклонской крымский татарин поклонской ситуация серьезно необходимый предложение ремонтный абсолютный опор андрей заявление рефат чубаров мнение боевик запрещать федеральный мустаф прокурор республика военизирова…
сын фантастический лондонский выпускать спектакль серия отец министерство взрослый группа выходить волшебный восемь поставлять перевести россия выход дистрибьютер дополнительно хотеть издательство произведение версия детектив телесериал блокбастер сквозь культовый груз релиз непросто зов готовиться сражаться увидеть свет новость сказка благотворительный фонд доступный помогать приходиться миллион…
документ останавливать смоленский область лось контрабандный вернуть перехватывать белоруссия ветеринарный москва россия сотрудник правоохранительный орган брянск обратно отправлять гомель брянский олень машин везти груз отправитель необходимый трасс трофей маркировка день охотничий рог дорога продажа вес килограмм московский область партия
доставлять кузнец бросать гера слав отправляться правоохранительный орган начало книга обнаруживать павел художник скульптор график принадлежать полиция печать самодельный фюрер москва политический дизайнер россия союз подтверждать роберт фашистский архитектор юность написать художественный детство уточнять адольф гитлер начало xx век городской новость квартира официально входить регион страна ме…
итог референдум запрещать противодействие экстремизм решительно публичный призыв россия решение экстремистский деятельность всенародный референдум складываться искажать сомнение фальсификация учет сопрягать система дополнять безусловно фальсификация история наталья поклонской вхождение написать указывать итог необходимый целенаправленный состав россия ряд территория украина деятельность определен…
отличаться сердар завершаться победа замена хозяин рфплый подниматься встреча пройти курбан бердыева тур актив открывать счет цска сергей выходить ростовчанин рост потерпеть поражение минута соревнование уступать подопечный реализовать матч первое опережать лига календарный финальный свисток нынешний точный удар строчка турнирный таблица саранск пенальти старт отыгрываться отмечаться российский ф…
глава город летний кабинет пушкарев проверять правоохранительный орган избирать мэр владивосток приморский край служба горадминистрация медиа заместитель мэр силовик документация игорь пушкарев москва сообщение член совет федерация уточняться изменяться силовой структура проводить обыск константин задерживать обновлять глава официально городской мэр задержание торжественный мероприятие заместител…
предварительный специализироваться пожар пао выпуск дизельный калинин екатеринбург вызов военный назначение машиностроительный автомат производить продукция потушить малогабаритный отбой место предприятие пострадать завод имя результат инцидент квадратный завод
чиновник отказываться марк бюджетный правило доход цена расти цена сравнение порог заинтересовывать отметка эталонный устанавливать министр финансы аналитик предсказывать официальный курс доллар процент опрашивать резервный фонд правительство нефть brent фон евро допускать мск укрепление рубль свыше доллар подешеветь стоить американский валюта ниже уровень торговаться торговый площадка вырастать …
разгромить синий рфплый счет краснодар подниматься цска восемь очки матч балл трик пенальти минута уступать белый голуба переигрывать кубань место хет официальный первое большой чемпионат россия петербургский крыло совет лига состав гость локомотив набирать турнирный таблица саранск футбол зенит одерживать халк дом благодарить российский футбольный премьер мордовия забивать дважды гол реализовать
местонахождение прошлое продукция оборудовать бренд батарея прокомментировать платформа будущее приложение гендиректор дизайнер гаджет service разрабатывать специальный клиент совместимый оставаться хватить полгода далекий сумка хотеть внедрять отходить расстояние технология владелец google итальянский rambler помогать избегать компания баз ночной путешественник европейский рынок планироваться се…
никак специализироваться gucci марк аксессуар бренд настоящее генеральный директор прокомментировать топ моника модный дом открываться выход приход модельер итальянский компания фондовый биржа знаменитый основывать текстиль поклонник маркий менеджер подготовка поручать сведение парфюмерия дом мода косметика милан бывший ди советник мадонна компания специализироваться занимать пост бутик
воскресение статья аляска стен пуля судить плечо факт происходить калибр нея выстреливать уточнять цвет орехово сквозь продавец задерживать мужчина район подмосковье миллиметр попадать адрес вещество пройти бурый пройти обыск жительство госпитализировать челябинский область возбуждать уголовный гильза опробовать убийство находить пытаться открывать стрельба официальный представитель покупатель ви…
средний цена научаться приток спрос новый группа среднее номер россия большой количество бонус дорога компания показатель итог первое квартал рф повышать небольшой станислав международный многочисленный размещение марии упасть загрузка эксперт лет предложение ряд загружать программа гостиничный бизнес оказываться столичный оператор бороться указанный насчитываться процент мнение евро дешеветь спе…
вносить поддерживать проект рисунок устраивать страничный отец мирова общественность перевести россия случай выход издательство версия помощь входить роман основывать релиз собирать деньга медиахолдинг обложка сложность эксклюзивный необходимый девочка история кампания путешествие артем гром вступать решать российский высокий космический тысяча доллар проект граница благотворитель выпускать подар…
обувь спустя некоторый муж вернуться пляж провинция заходить случайно район город инцидент происходить проваливаться солнце промежуток срываться уносить нью смотровой площадка джерси смерть вод закат мобильный телефон американский штат жена экран тело press камень летний вызывать саймон фотография машин мужчина американец скал прилив марк летний женщина погибнуть канал деревня супруг отдых утопат…
воскресение германий ехать отвечать посвящать берлин колонна понимать неприкрытый пограничник страна москва переезжать россия словакия семеро планировать запирать представлять угроза клуб польша россиянин александр байкер граница мотопробег хирург двое проезжать закон пропускать гражданин далекий безопасность государство польский ночное волк четверо байк мотоциклист территория польша участник соб…
оперативно ссылка штурман журавлев отец федор боевик покончить турецкий ввс провинция хомс результат обстрел представитель российский олег пешков российский военный морской сирийский скончаться базирование российский центр спасать возле командование убивать смертельно бой ход операция город жизнь поиск примирение иван воздушный андрей бороться пешков выполнение задача контрактник проблема алексан…
афганистан многий уровень третий дания убийство конго стабильность сосед страна располагаться оказываться боеприпас проводиться исландия опасный организация политический режим государство специалист место результат исследование опасность качество количество швейцария критерий россия атомный замыкать признавать тяжелый вооружение канада португалия австрия чехия украина сирия отношение входить втор…
скорый петер уровень высокий уровень направлять конференция будапешт продлять итог переговоры применение ес венгерский страна сергей лавр автоматически противник внешнеполитический ведомство приниматься россия венгрия решение обсуждаться объяснять заинтересовывать автоматический хотеть последовательно глава ограничительный мера выполнение минский соглашение главный антироссийский санкция подковёр…
воскресение документ тысяча рубль вырвать нападать инцидент происходить камера наблюдение видеозапись физический сила нож гендиректор сумка бизнесмен подмосковье принадлежать сотрудник правоохранительный орган ограбить деньга летний toyota land cruiser отбирать машин район свидетельство подозревать задерживать санкт петербург возбуждать уголовный рен тв разыскиваться связывать скрываться автомоби…
ссылка остер шикотан превышать путь выход губернатор некоммерческий партнерство ход прямая линия погашение кредит восемь поставлять президент сложный ситуация местный житель продолжать компания обсуждать арестовывать сахалин объедать сырье тысяча тонна располагаться ситуация группа компания выделять средство белкин отношение возбуждать покидать делиться сапсан обращаться ряд неделя накануне генди…
воскресение предварительный выбрасывать взрываться населять пункт ранение хозяин рука проезжать мимо полиция самодельный пахать гранат приносить трое окно многоэтажный улица местный житель автобусный остановка москва дом происходить взрыв результат взрыв главное район взрыв происходить госпитализировать петербург управление мвд осколочный происходить конфликт пострадать участник результат инциден…
поступать город джабхата ан центральный лет экстремист провозглашать запрещать инициатор электроэнергия эскалация часть территория ирак военный действие продолжаться изменяться небо россия регион страна налаживать определенный совбез оон захватывать ожидать планировать хотеть объект прекращение огнь стратегический значение столь нуср дохаживать снижение тэц подразумевать боевик иго исторический с…
юрист официально воспользоваться донецк де журналист авиакомпания служба лететь обоснованный территория украина право российский власть провокация еспч спикер совет федерация требовать malaysia airlines лумпур компенсация куала россия борт юр подача иск адекватный комитет госдума представлять интерес российский сторона валентин матвиенко требование никакой австралийский матвиенко катастрофа милли…
сборный александр овечкин бобровский ссылка вносить кэпиталс защитник пополнять семь матч встреча ближний проводить занимать вратарь москва очки группа дмитрий орел серебряный призер олег знарка сергей бобровский главный тренер заявка чемпионат играть сборная россия евгений кузнец вашингтон летний континентальный хоккейный лига хоккей место матч национальный команда спорт лист илья сорокин ска да…
современный guardian стен судить отрубать изменяться пришлый раскапывать восемь территория вырезывать доказательство европеец местный житель примерно битва озеро помощь казнить разбивать вероятно восток наука насильственный смерть топор находить трофей многочисленный женщина десять убивать французский происходить указывать парижанин военный город скелет труп обнаруживать вытеснять ребенок погребе…
воскресение очевидец труба пожар загораться возгорание служба подниматься гостиница помещение карелия награждать проникать ребенок происшествие спасатель образ улица уточняться минута дом квартира гореть внешний пострадавший суметь мужчина мчс ликвидировать вывести поступать эвакуировать спасать остер вызволять огнь оказание помощь женщина служба столичный пасха пожарный сотрудник случайный прохо…
атлантический океан вернуться спуск материал международный космический станция борт платформа мкс корабль минута сообщение тысяча фунт космический управляемый земля процесс северо примерно отрабатывать космодром посадочный спустя восток научный исследование twitter пребывание мыс старт производить осуществлять успешно километр посадка отделяться запуск ракета ступень
шопинг чужая страна бюджет китаец вечерний редакция поиск заблаговременно представитель ради сервис поездка отпускная страна расход достопримечательность показатель америка выяснивать насколько отпуск семья россия мера выход фонд готовый отказываться свет процент путешествие исследование показывать прибегать бразилец рубеж маленький процент респондент уступать исследование осмотр россиянин заране…
беседа многий вставка путешествие фрагмент тысяча просмотр роман шоу выпуск монолог прошлое актер заподозривать соглашаться английский побывать экранизация джоана гарри поттер сутки писательница замечать серия вечерний джимми открываться сходство чаща выкладывать пожилое шутка youtube ток ведущий фотография официальный роль передача гость похожий видео старое строгий канал продемонстрировать прод…
кандидат город ссылка финляндия глава комитет корреспондент продукт давно туристический настоящее придти пар эстония руководитель комитет возлагать помогать оператор андрей швейцарский сфера российский комитет федеральный центр маркетинг профессиональный соседний страна хельсинки сообщество частный пассажирский нана балтийский мор st круизный зарубежный рынок главное основывать покидать пост ссыл…
плита очевидец город семь приподымать проводить дом фрагмент бетонный больница этаж свод начало доставлять подъезд ушибать следственный управление преступление голов девушка волгоградский область обрушиваться проводиться квалифицировать следственный комитет россия ребенок заходить улица парадный кусок оказываться черепный экспертиза высота свидетель помощь постройка условие проходить мимо головно…
кандидат домой президент политик страна китайский редакционный насколько отправляться решение избирать личный мнение резюмировать заглядывать постпред хан попытаться сша идея называться старший научный сотрудник мудрый содержание американский войско картер президент сша швеция право пропаганда юг жизнь предложение today набор разжигать встреча се зрение вопрос решаться опасный лидер кндр сторона …
скр сын расследование уголовный прошлое исправительный работа тысяча рубль статья передавать начальник значительный рассчитывать уголовный наказание посредничество владимир путин получение сумма размер суд штраф попытка региональный управление исполнительный размер штраф россия следственный комитет россия сотрудник управление должностной лицо президент россия кодекс пятикратный уголовный фскна вз…
зарплата переходить предполагать начало частный собственность обманывать предлагаться обязательный пенсионный накопление вряд происходить автоматически пенсия минфин предлагать отчисление высокий министр финансы россия россия шанс задумываться уверенный новый бюджет россия пенсионный реформа параметр половина фильм уточнять положительный результат спасение фактически пенсионный капитал низкий воп…
происходить пожар ссылка выезжать пожар запутанный возгорание служба планировка третий этаж происходить сложность возникать адрес ранг сообщение улица потушить телеканал локализовать присваивать москва дом место повышать факт площадь поступать рен тв осложняться мчс россия охрана кабинет огнь подтвердить столица пожарный сотрудник тушение здание центр москва экстренный служба квадратный пострадав…
выдерживать нащупывать бюджет значительный влияние ввп страна позиция процент ввп кризис всплеск отпускать citigroup выглядеть долларовый денежный главный экономист снижение ключевой ставка российский экономика разумный восемь россия service решение российский цб эльвира набиуллин сокращаться двойной давать ведение цб вместо правильно рано экономический рост класс rambler устойчивый минус регулят…
guardian представлять стрелец сливаться черный дыра сегодняшний учитывать звезда оценка темный приходиться карликовый крупный процент космический уточнять земля примерно точный звездный причем исследование продолжать новое солнце масса роль миллиард ученый исследование показывать нема спутник центр пыль триллион краткий тысяча солнечный канада скопление астрофизик млечный путь свет тяжелый наибол…
цветочный коллекция генеральный директор компания придерживаться начало прокомментировать сексуальный бренд металлический естественный спортивный ковчег вставка выходить черный сериал купальник рекламный кампания насчитываться новый дух снимать стиль фильм кожа компания ценность главное педро альмодовар бланк профессионал испанский дизайн морской красивый входить линейка лицо secret рай комплект …
зарплата португалец придтись манчестер юнайтед златана ибрагим челси нападать аргентин миллион богатый пари версия forbes попадать серхио дэвид выплата неймара манчестер сити реал предыдущий бонус бельгия подряд англичанин мадридский барселона миллион доллар уругвай криштиан роналд роналд официальный высокооплачиваемый лионель месси бразилия спонсор футболист различный аргентинский доход испания …
финансовый организация статья российский банк многомиллионный хищение скомпрометировать позволять имя нацеливать отпускать совместно хакер оказываться атака мвд злоумышленник регион страна организация преступный сообщество сфера российский ведомство практически совершение международный стандарт планировать мвд россия миллиард рубль арестовывать подписка невыезд рамка уголовный платежный система н…
проходить великобритания флот бдительность надводный приветствовать поставлять отправляться британский накануне морской флот параллельный потребоваться традиция переход осуществлять российский военный ведомство большой обнаружение дизель противолодочный международный встречный черноморский флот военный краснодар подводный лодка торговый обнаруживать малое служба фрегат сохранять новороссийск норв…
анкара zdf немецкий прозвучать посольство отказываться чтение курд представитель полиция задерживать политик программа полиция пират обвинять инцидент происходить neo турецкий лидер реджеп тайип эрдогана начинать расследование выражение отделение партия оскорбление начало расследование иностранный государство ян орган глава оскорблять митинг пожаловаться задерживать телеканал власть турецкий през…
гагаринский правоохранительный орган обнаруживать служба место происшествие посетитель подтверждаться отделение ашан торговый центр проводить собака обследование москва закладывать большой территория сообщение бомба улица банк кинолог неизвестный дом торговый сеть обследовать позвонить прибывать пояснять собеседник эвакуировать взрывной устройство вывести эвакуация здание вокзал цум располагать т…
александр заключение приговаривать убийство приземляться доставлять украинский президент конфискация имущество помиловать российский покушение лишение свобода ведение жена гибель антон волошин игорь корнелюк агрессивный война действие встречать коллега президент владимир путин самолет приводить обвинение терроризм российский суд борисполь александр александр киев украинский военнослужащий надежда…
жандарм город решаться требовать отставка состояться проводить le figaro начало президентство ранение париж отпускать страж порядок уголовный сравнение предыдущий накануне страна марш министерство юстиция проводить преступление согласно понимание столкновение кристиан протестный акция акция сотрудник правоохранительный орган акция протест подозревать вызывать резкий крупный процент повод коллега …
состоять великобритания структура территория россия вносить предложение флаг джебхата ан сирийский армия насчитывать действовать придти боевик оон ссылка компетенция джейша аль лицо разный оценка связанный конец прошлое прекращение огнь россия террористический военный действие продолжаться комитет черный список отдельный день образовывать соглашение подразумевать нуср западный страна игил выступа…
обувь классический производиться москва открываться аксессуар создание совместно бренд доставляться включать большой часть sport рост ассортимент москва заказ подходить одежда россия территория дон бутик smart выбирать остальной стиль владелец итальянский италия подошва брюки ботинок услуга фабрика выпускать середина верх санкт петербург конец исполнять инициал повседневный флагманский располагат…
военный ссылка лет экстремист начальник провинция отвечать вести создание проводить операция соратник силовик цитировать россия террористический группировка организация курдский ополчение утро махмуд запрещать полковник аль международный коалиция аба район ликвидировать территория сирия возглавлять сша террористический группировка agency центр халифат исламский государство иго результат удар убив…
кандидат беседа дипломатический отношение ким чен ядерный испытание внешнеполитический ведомство китай ядерный программа трамп аналитик предвыборный нормализовать страна встреча вопрос решаться пхеньян противник кндр зрение решать сторона обещать проведение смена руководство проводить переговоры попытка отношение оон сильно жесткий санкция куб двусторонний попытаться проблема вашингтон политик на…
указывать проводить запланировать новый витка начало осуждение останавливать держать сдерживание вынуждать ким чен ын применение баллистический ракета совместный страна северокорейский ядерный пхеньян разрабатывать люб кндр су сдерживать фактор лидер кндр сторона предупреждать международный санкция напряженность крупный мирова сообщество наготове поздний глава вызывать резкий жесткий санкция ваши…
собирать современный новое поколение полет передавать начало корпорация борьба иркут сложный возможность гражданский война сирия метеоусловия белоруссия цена минобороны россия различный тип разрабатывать воздушный первое случай алжир нпк предназначаться контракт инженерный военный ведомство включать тип вмф характеристика адаптировать двухместный обладать миллион доллар технология машин поставлят…
пояснять великобритания средство арест вгтрк субъект отвечать опираться ряд подавать счет удаваться российский компания компетенция нарушать согласно москва арбитраж польза признавать незаконный россия российский госкомпания решение российский взыскание разный страна исполнение решение принадлежать аннулировать представлять интерес космический третейский суд независимый удаваться заморозка энерге…
летний мужчина life правоохранительный орган ремень планшет затягивать жертва похищать преступление севастополь тысяча рубль преступник андрей серия мойка назваться проводиться проверка ограбить неизвестный банковский карт шея познакомиться ценность предлагать мужчина очнуться потерять сознание факт происходить заявитель комплектовать совершаться женщина мобильный телефон музыкальный инструмент ф…
ассоциация ле город представлять присылать редакция отечественный корпорация вдохновлять лимитировать выпускать юр зона огурец иван актер спортивный болельщик сергей евгений экземпляр поддерживать group сериал партнер надевать основывать серия фан хоккейный дух чемпионат час шарф world компания исполнитель роль александр хоккей разный количество официальный марк соколовский фехтование релиз коман…
согласовывать прорабатывать город начало проверка разный профессия лидер группа сергей шнур употребление алкоголь ленинград питер миллион просмотр матерный поблагодарить сцена клип видеоклип коллектив северный столица парламентарий русский музей выходить пить утро продавщица собирать экскурсовод госслужащий уход увольнение гулять губернатор песня утро работа отрицать продуктовый нана причина чино…
лестер мю тоттенхэма гость манчестер юнайтед челси бюджет счет морган восемь очки капитан досрочно завершаться удаленный лис подопечный строчка полузащитник минута матч желтый карточка случай сыграть вничью лига манчестер тур чемпионат актив чемпион встреча состояться занимать первое место турнирный таблица сравнять счет форвард располагаться обыгрывать стадион дэниел миллион доллар случай победа…
эксперт роб дженнифер клиент отличаться третий следовать предъявляться счет актер джеймс история выходить удачный ада большинство процент кевин список экран фильм чаща картин первое место занимать прошлое лет миллион доллар кинокритик комик попадать сниматься основывать публика поцеловать мужчина мнение основа составляться хороший мужской знать американский рецензия исключительно пятерка лава пло…
воскресение ввс старик ссылка сотня рабочий съемочный группа корреспондент витрина называться нападать париж страж порядок проходить пересмотр протестовать демонстрант крупный город увеличение оператор россия ребенок акция протест имя трудовой законодательство бутылка телеканал гарри беспорядок митинг включать камень поджигать попадать перерастать действие машин мнение русский служба манифестант …
грозненский отличаться рфплый грозный тур встреча рост занимать соперник очки проигрывать потерпеть единственный мяч семь место поражение лига самарский саранский нынешний сезон встречаться подопечный рашид минута матч суметь побеждать крыло совет сыграть вничью турнир таблица гость актив арен строчка домашний выезд уфа российский футбольный премьер очко мордовия терек стадион рубин забивать
финансовый организация обслуживать эксперт цб средство туда уходить начинаться банк кризис вроде банковский сектор основное сбербанк лицензия приближаться обходиться лишаться лицензия изменяться кредитный организация экономика россия отзывать внешпромбанк российский прогнозировать рынок международный рейтинговый процент дорого потратить оздоровление включать завершаться космический отрасль крупны…
костить иркутск удаваться задерживать больница toyota медучреждение доставлять инцидент происходить агрессивный вызов совершать избивать внедорожник езда нападать головка скора помощь ольга заблокировать санитар телесный повреждение нападать станция замечание toyota land cruiser водитель врач ножевой ранение медик мужчина черепный госпитализировать обнаруживать бригада скора подозревать мозговой …
глава мвд документ персональный глубокий rt журналист фигурировать внешнеполитический ведомство самопровозгласить миротворец денис пушилин госдепартамент сша washington украинский евросоюз провокация страна элизабет cnn многие al контактный получать россия проживание ресурс донецкий народный республика гражданский право afp нарушать bloomberg список первое канал постпред играть беспокоить настраи…
состоять конференция бренд регион россия существовать наличие сборка россия партнер дилерский центр отдельный строительство складываться конкурентный борьба компания машин марк гигант площадь google немецкий компания ежедневно калининградский область соседний русый обслуживать сервисный территория россия ремонтный приемка мастерский вступать зрение вкладывать лишаться церемония открытие василий о…
перерабатывать ссылка освобождение использование наверное обслуживание министерство янтарь поставлять номер ничто головной поздний строительство новое проект вестись вмф начинать российский военный площадь состояние утилизировать целое заниматься завод дополнительный демонтаж загрузка достройка гром технический необходимый корабль гендиректор решать корпус процент проект фактически специалист пер…
ibf британец потерпеть мотивация состояться отказываться конференция нокаут поединок дюссельдорф тяжеловес отец победа великобритания проводить выходить кличко переезжать большой решение судья заходить королевство лишаться пройти негативный отношение предыдущий день wba планировать следовать бокс толстая цыган брат карьер встречаться деньга поражение летний выигрывать тяжелый вес боев толстый рев…
служить масштаб контрактный набор рубеж служба реформа замещать вооружать сила министр оборона начинаться процент призывный российский ведомство крупный сергей шойгу численность исход отбор летний период контрактник приобретать официально ускорять перевод превышать начинать должность завершаться российский вооружать сила конец занимать перестройка достижение войско вывод обучение контрактный сист…
ущерб заседание отличаться уровень банк россия смотреть сложный перспектива политик денежный евро быть поменяться снижение ключевой ставка отметка полгода российский экономика вещь ослабление рубль ключевой ставка максим орешкин биржевой торг ведомство процент кредитный видно последовательно растить среднесрочный перспектива черный уровень инфляция цб эльвира набиуллин посмотреть председатель изм…
содержание препарат проба бобер дат временной отстранение снятие запрещать панель российский спортсмен окончательно допустимый показатель вечер спортсменка россиянка проводить спортсмен включать завтра химический андрей решение российский антидопинговый запрещать вещество всемирный антидопинговый доказательство значение список завершаться начало russia просьба россиянин сдавать обвинение обнаружи…
память жертва прошлое ссылка житель регион прочность выпускать татарский народ результат голосование проводить вводить внутренний номинал депортация крымский татарин медь россия монета решение бумага большинство норма международный право процент давать референдум крымско москва настаивать механический сплав регулятор нацбанк доллар гривна ссср обеспечивать обращение геноцид хлопок подешеветь воло…
южный африка географический геофизик мигрировать производиться обнаруживать область ослабление ядро счет европа заметно спутник северный америка природа наблюдение показывать азия меняться слабый высокий проанализировать прогнозирование процент территория демонстрировать менять важный широта сильный показывать земля напряженность примерно характеристика использовать цвет низкий помощь смещаться т…
пояснять позиция уровень производитель начало ход встреча называться представитель совместно курс рубль российский эксперт состояться встреча новак подниматься страна формат обсуждаться вопрос участник заседание обрушиваться обваливаться норвегия следовать встреча предполагать удаваться достигать процент экспортер нефть вариант диалог минута экспортер уровень ниже евро включать доха мск настаиват…
сезон цикл часть жанр центральный ветер иногда убивать hbo роман книга знать расставаться писатель гибнуть бой джордж удивительный серия зачастую жалить пламень приключение получать сериал конец смерть выход фэнтези основывать пускаться гера существование увечье отступать ужасный любить часто встречаться отрывок поскольку заключаться намечать обман пояснять умирать сага новое примерно угодный лег…
отличаться длиться уходить выпускать сложный париж посвящать шелковый новый коллекция ролик показывать рукав девушка собственный бренд видео одежда выход плащ особый модельер основательница сергеенко процесс подготовка вечеринка стиль час youtube американский певица ручной работа комплект неделя мода использоваться имитировать небольшой нема коллекция настя сшивать съемка создание регулярно наряд…
разгромить краснодар павел рфплый разгром счет тур подниматься рост мордовия очки проигрывать оставаться девять минута давид уступать гонка распечатывать кубань завершаться матч мяч разгромный крыло совет сыграть вничью лига таблица финальный свисток встреча состояться точный удар третий место строчка поражать забивать махачкалинский рубин выезд дубль ворот смалывать анжи уфа российский футбольны…
воскресение город выезжать обнаруживать возгорание служба разрушение вечер второе квартал администрация нефтеперерабатывающий завод одноэтажный трое спасатель потушить заявка происходить взрыв спасательный приезд помощь предварительно семь минута требоваться предприятие госпитализировать сила тяжелый состояние здание имя подразделение являться последующий хлопок пострадать результат инцидент служ…
заказ покрытие завтра частное проходить уходить контраст использование ком отвечать жительница шоколад пирожное владимир путин фото покорять россиянка auto носков торт получать аккаунт фигура нея картинка существование завершать совершать работа интернет публиковать праздник приступать порнография необычный добиваться десерт скульптура темный санкт петербург independent праздничный мероприятие из…
американский life евразия помощник президент россия уильям дипломатия украина подарок посольство сша отправляться нуланда викторий нуланда встреча обходиться москва решать прогуливаться приезжать посещать джон керри госсекретарь сша визит поесть сурков матрешка тысяча рубль арбат компания заведение дипмиссия новое любим владислав сурков кольцо член кукла ресторан американец нема пельмень охрана t…
обувь кроссовка начало пляжный синий пасть штаб сезон оскар хороший фильм выходить экранизация внутренний занимать дизайнер основывать триллер плавать акула дизайн фильм выпускать коллекция картин американский компания питер доллар место кровь стилизовать мнение качество использовать поступать прокат вдохновлять носка коробка красный челюсть цвет пользователь изображать часть выполнять бел список…
нефть марк brent ссылка оказывать влияние президент снижение добыча освобождение искоренять увеличиваться движение промышленность удаваться августовский сравнение ирак страна процент отгрузка уровень атака лондонский биржа ice сутки бороться иран объедать производство рынок наносить поставка поскольку доля дельта исследование нефтедобывающий миллион доллар картель минимальный уровень нигерийский …
финансовый организация присутствие коммерсант выход президент уходить владеть швец коммерческий вынуждать вэб страна группа существенный соображение зампред банк россия бизнес подобный задумываться уходить обязывать втб андрей костин видеть возможность неудачный российский компания продажа развитие слышать наоборот банковский переговоры государственный потеря намеренный закон законодательство имя…
военный сша связанный джабхата ан территория россия направлять населять пункт трижды джебхата ан нуср группировка ребенок город алеппо максуд доставлять боевик определенный грузовой автомобиль самодельный система залповый огнь боеприпас север сутки режим тишин россия территория боева действие организация день территория турция совместно подготавливать открываться местный житель прекращение огнь г…
лестер мю чемпионство манчестер юнайтед журналист короткий защитник guardian счет тур тоттенхэма послематчевый занимать допустимый очки хотеть таки главный тренер досрочно эпизод лис подопечный завоевывать полузащитник матч суметь схватывать завершаться вничью ударять потянуть лондонский лига тур чемпионат актив отреагировать роберт строчка волос лидировать интервью обычный жизнь вопрос англия ло…
китай тысяча сотрудник африка позволять передавать продукция марк выпуск планшет создание совместно бренд возобновлять гендиректор собственность название азия китайский фабрика дочка финский получать договариваться решать финансовый вложение вкладывать хана обещать американский корпорация перехаживать ответственный маркетинг производиться бизнес телефон руководить мобильный устройство выходец рам…
судья подсудимый младенец поступок психолог страж порядок постанавливать невменяемый полиция реабилитация пятеро вина клиника расследование объяснять стрелка устраивать поздний возобновляться психиатрический больница включать сдаваться неприятие аборт press суд американец конец ранение стрельба пройти курс убийство центр роберт открывать стрельба приостанавливать следственный мероприятие результа…
подходить массовый драка сзади завершаться победа гость неймара финальный свисток нападать защитник чемпионат гранатовый счет тур происходить встреча каталонец поражение очки балл заканчиваться вод атлетико реал воскресение бутылка подряд бразилец клуб эпизод бразильский барселона едва синий попадать матч пройти первенство маленький испанский ударять опережать команда кинуть тур чемпионат начинат…
документ территория россия позволять легальный льготный режим рубеж сила республика проживать переселенец иностранный гражданин беженец территория украина донецкий врио владимир путин подписывать страна свидетельство основание регистрироваться распространяться ждать получать семья россия жила помещение президент россия получение затрагивать уточнять правовой статус давать возможность срок ипотечн…
нарушитель слух китай китаец подросток журналист отсек грузовой забор полиция задерживать узнавать авиакомпания вечер проводить счастливый жизнь толкнуть отчаянный устанавливать оаэ грозить проникать предоставлять переводчик знать пост китайский незаконный запирать тысяча доллар поиск дубай столь зарабатывать компания летний слышать отсекать прибывать ежегодно тайно депортация десятка интернет от…
рыбалка чемпионство шахтер значение тарас донецкий нападать представитель счет кучер встреча сергей киевлянин польза андрей вид гарантированный rel чемпионат минута футбол youtube александр динамо матч желтый карточка команда тур чемпионат эдуардо степаненко футболист удалять забивать горняк игрок результат киевский украина обеспечивать турнирный происходить драка гол второе
китай участвовать противостояние реагирование заслон направлять информационный негласный отвечать открытие уделять предполагать интерес поощрять вброса китайский западать махинация автор инициатива предусматривать поставлять россия ада бороться противодействовать ведомство соединять штат разный страна гибридный дезинформация правдивый глава гарантировать мнение информационный война военный кампан…
следовать сезон побеждать прошлое сезон корреспондент победитель португальский достойный хороший команда счет высококлассный сезон круто встреча удовольствие английский вратарь голкипер исключать собирать швейцарский базель атлетико реал помешать короткий срок финал машин протяжение подряд соперник мнение класс знание соответственно англичанин выигрывать думать мяч фаворит днепр испанский невероя…
поведение называться берлин отец часть инцидент урка союз относительно объяснять служилый дипломатический госсекретарь сша едва детство ездить велосипед миссия сша разрешение керри приводить студенческий сектор джон керри запад международный столица выступать новость выражаться восток коммунистический гдр
разведчик кертис войско филип официальный представитель ведомство давно разведка уличать рука технический игорь конашенков европа уделять самолет лагерь отслеживать минобороны россия маленький сравниться наблюдение пациент wall street journal рассматриваться угроза мера истекать истерик сторона россия трудно находить американский генерал способный командовать шпион увеличивать количество контекст…
статья секретарить суд реальный срок тысяча рубль приговаривать обнаруживать суд признавать полиция задерживать актер заключение москва имущество север чернышев исправительный колония объяснять кино семеро улица лишение свобода превышать следовать работник металлолом фильм отбывание наказание честь цветной металл актер театр доцент следствие сдавать пункт прием кинозвезда образ столичный скульпту…
сыграть исполнительница классический дат книга название сиквёлый называться повествовать миллион бюджет гера лес далекий продюсер энн лин выходить экранизация дэвид исполнитель главный роль доставаться писательница британский миллион доллар выход анн роб перезапуск взяться мюзикл оскар премия работа выступать эмиль главный роль картин disney компания маг назначать повзрослеть сша основа роль труд…
президент начало жительница ход прямая линия размер существовать пожаловаться замечать служебный проверка руководитель складываться заместитель председатель нарушение поступать трудовой право ситуация отношение следить невыплата зарплата обращаться длительный неделя труд условие труд сергей проводить министерство финансы гендиректор ковалев сторона региональный правительство проблема соблюдение п…
афганистан великобритания документ владелец компания предоставлять британский премьер грузия лондон служба актив ирландия реестр новый зеландия нидерланды британский антикоррупционный сообщение направление крупный юрисдикция уточняться владелец открывать включать квартира шаг франций иордания австралия сша саммит иностранный компания начальный дэвид кэмерон министр предпринимать последовать индон…
зона проходить мор специализироваться состязание отводить корабль заходить подогревать сервис программа кулинарный генеральный директор борт игра плавание судно имя возможность предназначать одежда пар хорватия осень отремонтировать вечеринка завершаться обстановка выбирать гостеприимство венеция компания словения круизный тематический комплекс ношение необязательно круиз чувство провокационный в…
приближаться ка передавать предоставлять непрофессиональный русский язык вмс сша выполняться нейтральный вод американский военный российский пилот ролик минобороны россия распространение английский атака су американский сторона запись небезопасный российский су маневр вертолет ка российский вкс вмс соответствие реакция строгий соответствие американский эсминец ответ балтийский мор youtube новое д…
ненадлежащий отказывать тысяча рубль позволять госпитализация больница павел ветеран министр здравоохранение вероник скворцовый халатность накануне родственник выписывать гипс шейк воронеж ссылаться вмешательство личный контроль доследственный проверка расследование следственный комитет россия сообщение александр бастрыкин перелом неправомерный действие работник росздравнадзор отношение запрашива…
позиция ферм генеральный директор уважаемый экзотический ведущий материал животное происходить модель проводить модный дом известный лет сумка американский город миноритарный акционер нея компания уходить результат расследование давать колодец штаб крокодиловый зоозащитник использовать кожа крокодил оцениваться норма проблема бросать целый ряд скандал обязывать забивать большой шкура основывать п…
возглавлять процент случай авиаперевозчик соответственно аэрофлот коммерческий борт вовремя пакистанский тройка el норвегия полет air группа статистик перевозчик крупный процент опоздание минута национальный рейс international компания al израиль входить собирать южнокорейский рейтинг следовать авиация airlines самолет нидерландский третий место россия бразильский признавать результат представлят…
военный окончательный решение единый фронт придтись контингент антоний отвечать сила хозяин отвечать противодействие целесообразно отношение министр оборона страна проявлять россия сергей лавр понятие люб саммит зрение мнение высказывать россия ротация гарантированный мера ресурс организация сила нато союзник угроза безопасность альянс сдерживать плюс нейтрализация мнение армия причем москва поль…
первоначально проходить автопилот комплекс передавать рлс продвигать предусматривать дорогостоящий вестись внешний новелла российский военный позволять внедряться вкс россия дальний вернуться подвеска новый система ракета винт валентин применение программа репетиция соя дорабатывать воздушный бомбардировщик андрей модернизированный модернизация предыдущий новый прицельный василий завершаться прое…
покрытие специализироваться выпускать выпуск премиум наушник размер электроник декорировать цена вставка нью йорк парижский пар миллиметровый корпус highsnobiety черный драйвер класс квартира компания алюминиевый доллар комплект обивать основа варьироваться поступать внутри новинка титановый располагать лазерный провод выполнять модель американский производитель штаб продажа разный сотрудничество
скр воспользоваться впоследствии porsche тысяча рубль передавать час подозрение сибирский владеть ход обыск благодарность маркин служебный положение право сумма сибирский федеральный округ следствие владимир маркин полагать имущество устанавливать следователь следственный комитет россия наручный закрывать резерв банкнот дорогостоящий жена конкурс инкриминироваться выпускаться задерживать квартира…
повод воспользоваться дефектный эмбрион выделять тихоокеанский вещество кора мозг клетка журнал центральный нервный система лабораторный частица иммунный система вирусный тело внешний доказывать вызывать кровь большой точно научный работа подтвердить чей вирус изменение гол легкий вызывать дефект происходить исследование ученый приводить вашингтонский высокий концентрация обнаруживать врожденный …
новорожденный младенец особый побочный множество мимо риск род присутствовать обнаруживать продукт давно материал сопротивляться животное вещество применяться институт снижать оказываться слабый короткий пускать ослаблять клетка группа вид мышца потреблять важный попадать защитный давать способный исследование рассказывать относиться выяснивать конечный счет холодильник концентрация восемь повсем…
сын позиция сезон сант приговаривать трижды фифа памятный высокий дивизион комиссия судить спортивный награда выставлять присуждать проводить вратарь штат звание официально решать настоящее имя футбольный клуб завершать чемпионат признавать виновный бразильский признавать хороший рекордсмен бразилец причастность спортивный карьер основывать международный олимпийский комитет тюремный заключение че…
проходить разгонять илона маска стоимость работа путь перспективный завершать размер paypal пускать нижний граница тележка километр тысяча километр строительство управляемый ласа трубопроводный проект оцениваться трубопровод youtube включение условие поезд рельсовый пройти отрабатывать район невада планироваться система миллиард доллар движение достигать рамка проект команда видео автомобиль режи…
президент ассоциация уголовный искажение проверять возможный ряд посвящать соответствовать действительность страна сделка процент согласно москва неправильный сообщение поправка крашенинников толкование запирать банк миллиард рубль россиянин проект просрочивать задолженность глава ассоциация вранье процессуальный законодательство досрочный гражданский кодекс разрешение жилищный кредит ипотечный к…
задержание подозревать участвовать лет экстремист финансирование запрещать конфликт отправка жертва часть территория ирак боевик присоединяться нью йорк мирный житель сторона захватывать преступник провозглашать боевик террористический группировка привлекать задерживать следствие причастность пройти пособничество член суд узбекистан предъявлять обвинение оказывать поддержка таджик гражданин намер…
стандартный экспортный значительно уровень средство тамбов производиться корпорация созвездие объединять противодействие электронный радиус разрабатывать сергей впервые показывать противник заказчик постановка бтр россия минный шасси поставка подавление гарантированный объект подавлять оптико платформа пройти лазерный прикрывать заместитель гендиректор опк видеть взрывной устройство бронетранспор…
поступать специализироваться путешествие британский big создание уникальный travel генеральный директор прокомментировать настоящее страна нарисовать мечта тур экзотический индивидуальный россия сегмент бизнес открываться выбирать редакция фильм опасение white компания фирма спрос пользоваться городской посетитель озеры вершина мероприятие туристический компания развеивать возможность запрос ледя…
guardian национальный провинция жестокий обращение обнаруживать храм животное тайский обвинять живой территория находить парковый западать учреждение тигр власть холодильник буддийский вывозить начинаться видео таиланд мона операция спасение кухня мертвый монастырь животный
заранее город пранкер тысяча ради ник видеозапись мужчина заставлять девушка рука сестра поверить полагать австралийский видео шутка розыгрыш youtube
затягиваться экстрадиция сумма промышленный судостроение современный технология звезда инициатива осведомлять россия подобный преступление удаваться договариваться строительство уточнять газпромбанк иммиграционный сша арестовывать рф нарушение подготавливать тысяча тонна возмещение ущерб генпрокуратура россия дальневосточный регион создавать реализация значительный депортировать подконтрольный пр…
долларовый ссылка преимущество бренд цена китайский fashion одежда россия собственный производство производитель доля импорт италия торговый сеть компания перевод тысяча предприятие производство рф позволять дикий связывать сокращаться триллион рубль ретейл целое удешевление ретейлер российский производитель сравниваться экспорт напоминать продовольствие увеличивать труд азиатский сосед удобный п…
поджог фигурант следственный комитет памятник ленин судья судебный заседание отказываться приговаривать запрещать движение состав россия служба проходить заполнять уполномоченный гражданин украина право российский власть пересматривать симферополь вина собеседник местный единый россия россия отделение партия организация теракт решение выход генпрокуратура семь сенцов преступный деятельность приго…
документ миллион армянин серж саргсян президент мирова война ереван уголовный швейцария признавать геноцид преступление берлин османский империя депутат бундестаг совместный лобби новость турецкий власть воздействие неправильный парламент страна голосование бинали йылдырым одобрять резолюция решение парламент результат действие последствие президент турция визит последовать пример армянский народ…
ссылка экстремист провозглашать согласно документ запрещать владимир путин страна россия территория выход электроэнергия глава начало просьба свидетельствовать сша район дамаск связывать террористический группировка сокращаться халифат иго исламист антенна уровень доход снижение треть избегать приводить прошлое бомбардировка позиция террорист контрабанда спутниковый контроль подконтрольный боевик…
бросать тренировка начало возраст вера удаваться классический американка мечтать фото инструктор auto сталкиваться решение габарит крупный танец тренер хотеть соответствовать работа стиль тело использовать нереалистичный балетный пачка танцовщица выступление летний полнота любовь подростковый возраст публиковать поступать балерина видео па обладательница женщина требование любимица соответствоват…
юрист раздевать кларк пояснять начинаться миллион роман hbo использование героиня чаща контент материал блокировка актер сезон сцена интерес неделя продюсер уточнять пламень возникать нарушать натали администратор позволять сериал замечать ресурс нея основывать премьер показ процент отступать художественный мнение увеличиваться авторский право эпизод появляться сокращать подавать запускать обнажа…
выяснять жила дом ссылка правоохранительный орган больница место происшествие отец вечер преступление москва семья мотив ребенок несовершеннолетний максим улица суд москва арестовывать ножевой ранение планировать сестра молодая тело квартира шея помощь летний расправляться прибывать отправлять медик член организация убийство обнаруживать восток life находить множественный юго свобода столица сотр…
отвечать грозный владимир путин максим резник освобождаться убеждать выход ольга федеральный власть переход собираться просьба городской носить рекомендательный характер район комментировать ситуация наука проголосовать представительный ситуация губернатор санкт петербуржец заксобрание осуждать стадион глава комиссия колония республика лишать чечня отменять решение акция протест образование высту…
вертолет парадное средство редакция ракета служба самолет максимальный скорость колонна оснащение генеральный директор воздушный разрабатывать алмаз выходить москва секунд действовать соображение сокращение количество сообщение боева предыдущий производитель ян способный километр государственный программа исключать включать парад победа александр развитие боева машин установка тор торжественный м…
вешняк мирова война мид республика ряд попытка вызов зеркало местный председатель комитет заявление искажать русофобский чаща настроение александр вызывать пушок прибалтийский образ смотреться частый разжигание непонятный twitter отреагировать посоветовать россия латвия международный посол интервью латвийский алексей пушок госдума наблюдаться написать рига исторический факт недопустимый вести цел…
нарушитель отношение разбиваться путь погоня светофор пермь трижды перекресток задерживать лишать право попытка включать москва выяснивать номер напарник уходить проезжать уезжать отходить молодая дерево останавливаться водитель столкновение район мужчина госпитализировать травма сотрудник гибдд возбуждать уголовный life уступать дорога вставать руль полицейский машин скрываться красный переулок …
статья воспользоваться насколько объединяться визуальный естественный отвечать движение задействовать зависеть состоять распознавать эпизодический удержание взаимодействие сцена обработка сеть навигация рамка выделять играть роль способность огромный количество пространство препринт включать формирование кора project пространственный объект расположение место изучать связывать множество карт отве…
атлетико отличаться разгромить вернуться неймара синий вперед хозяин проходить счет игра встреча хет присутствие подряд минута футбол барселона реализовать забивать место матч трик испанский спустя вывести турнир лионель месси тур чемпионат гранатовый каталонец национальный первенство мадридский строчка турнирный таблица пенальти одерживать образ пример испания отмечаться благодарить очко победа …
оренбургский область экспортный оперативно центральный средство ракета учение высокоточный выполняться применение про разрабатывать различный тип дислокация проводиться комплекс россия километр видеозапись боева протяжение входить головка выпускаться обладать версия управляться действие пройти замена бригада дальность чей устаревать перехват вооружение затруднять различный траектория применять по…
позиция отличаться ремонт падение сибирский марк транспортный средство страховщик материал сравнение западный расход курс доллар полгода аналогичный период прошлое обязательный наиболее популярный российский процент дорога автомобилист северо справочник чаща проверять евро обновлять российский союз автостраховщик сбор семь тысяча показатель регион применять кавказский конец вырастать начинать дей…
личный вещий город немецкий домой чистый пол помощь судить останавливать ехать девять берлин страж порядок тысяча километр инцидент происходить курганский область оказываться владивосток москва избивать решать камчатка житель трое изымать ведомство детский дом помешать горячее след вещий четверо молодая воспитанник ограбить велосипед задерживать пешком сломаться летний автомобиль вызывать полиция…
чили греция де градус сторона рассчитывать настоящее сумма треугольник математик индиец университет вывести препринт arxiv стрелка публикация откуда доказательство житель отличный широкий известность эра использовать напротив прямая xviii век посвящать исследование большой книга математик автор утверждение ученый поворот начинать квадрат наука наглядный прямая требовать площадь совершать различны…
перекресток досмотр служба криминальный группировка омег промышленный травматический пистолет район город заблокировать конфликтовать задерживать пресекать задержание силовой нацгвардия самарский уголовный розыск иномарка проводить операция боец спецназ гу мвд видео изымать уроженец самарский область результат десять встреча представитель гу мвд россия область самар полицейский поддержка тольятти
президент дорожный строительство отрасль мнение депутат решение проблема губернатор опыт счет дорожный фонд дорога пожаловаться исполняться зачастую призывать горадминистрация москва существенный глава государство нидерланды замечать период росавтодор строительство дорога комитет госдума делаться тратиться окрашивать строительство характер старовойтов заместитель председатель изучать омский облас…
подходить сыграть марсел сильный сторона корреспондент тулуз зависеть мирова уровень англия краснодар игра словакия находить выход россия хавбек мамай ключевой игрок сильный тренер уверенный лилль англичанин встречаться полузащитник уэльс пройти первое чемпионат европа травма групповой этап турнир команда подготовка российский команда футболист национальный сборный неприятно игорь денис ситуация …
решать хасан останавливаться финансирование пойти правительство россия достаточно подписывать владимир путин вэб железнодорожный транспорт страна предоставление пояснять государство заедать россия service сфера пройти гарантия сергей сторчак москва кредит электроэнергетика rambler деньга правительство иранский согласование разногласие федеральный бюджет случай миллиард доллар инфраструктурный про…
запрещать владимир путин наведение преступление выходить прогреметь пожертвовать россия авиаудар улица фронт рф площадь пострадать террорист халид общественный организация иго совершать теракт офицер европа жизнь протест проводить решать бороться организация указ выполнение задача присваивать активист окружение метро спустя приводить результат нападение плакат исполнение аэропорт версия следствие…
реальность журналист стоить клок владимир путин приветствовать западный страна уточнять ездить различный общаться свидетельствовать поскольку давление девальвировать выступать зарубежный гость отношение возбуждать санкция несмотря бывший премьер зарубежный коллега изоляция неделя объявлять протест побывать заявление министр италия телеканал блокада израиль обсуждать согласование делегация конец п…
ссылка страна ограничивать восемь фрг угрожать планировать уверенный балтийский мор соглашение пройти поскольку северный поток акционер газпром мигель строительство shell консорциум обеспокоенность ответ ек транзит нитка габриэль ввод третий территория украина поставка газ требование законодательство миллиард кубометр словакия процент миллиард евро проект оценивать встречаться условие оплачивать …
турнир завершаться победа обладатель кубок псж вперед париж счет коллектив решать столичный мяч стадо де франс лоран лилль минута досрочно первое тайм подопечный полузащитник хороший показатель желтый карточка адриан финал кубок спустя вывести конец лига команда чемпион страна забивать французский сравнять счет меньшинство обыгрывать национальный чемпионат стадион оставлять парижанин пари история
новорожденный сын getelementsbytagname старший звать худой журналист отец знакомый комментатор переводчик воспитывать рождение ребенок кремль объяснять getelementbyid createelement parentnode insertbefore поздравлять путин поздравлять египетский имя бог пост facebook каир соцсеть написать страница выбор владимир пожелать слав бог
александр овечкин проводить решать черно александр радул синий кэпиталс соответствовать радул дворец московский цска обращать внимание семь матч фото цска комментатор auto местный задний план дважды зуб гласить картинка бел домашний матч телеканал москва состояться металлург выкладывать вашингтон динамо фотография присутствовать надпись завоевывать висеть матч тв кубок гагарин команда финальный с…
домашний арест военный спецназовец преимущественно боец лет теракт ввс сша час журналист авиабаза курд силовик обостряться освобождать настоящее инцидент надевать обвинять инцидент происходить голов надевать попытка пособничество многие атака север протест россия сторона оскорбление группа турецкий власть ответственный образование война случаться воспринимать молодая использовать происходить выкл…
исправлять передавать согласно документ приземляться затрагивать страна совершать устранение решение тысяча километр производитель тип снятие компания сша двигатель распоряжаться анализ ситуация дефект процедура boeing происходить модификация зависимость гражданский авиация диагностик вибрация пассажир авиакомпания cnn расстояние проблема американский компания повреждение благополучно приводить т…
впоследствии немецкий философ интернационал книга лондон материал столетие датировать коммунизм страница выставлять проводить основной экземпляр британский выход свет деятель существовать тысяча доллар владелец маркс основоположник картин научный полтора храниться читательский направление деятельность автограф первое аукционный дом билет автор предатель подарить использоваться товарищ качество би…
александр заключение вернуться очередь освобождение президент украина агрессивный война приземляться владимир путин хороший новость ес верховный петр порошенко спикер совет федерация военнослужащий администрация конфискация имущество подписывать указ россия представитель ес борисполь президент россия лишение свобода ведение утро валентин матвиенко коллега обрадоваться торжество праздновать прибыт…
открывать дверь город guardian преимущественно полиция приносить правоохранительный орган начало конкурировать местонахождение широкий представитель страж порядок деятельность главарь страна преступник ограничиваться сотня столкновение просмотр опасный проникать сфера пользоваться вид крупный преступный группировка влияние пицца миллиард евро контрабанда удаваться устанавливать итальянский италия…
падение эксперт уровень приводиться asset management корпорация австралийский доллар американский валюта мнение придерживаться перспектива аналитик исполнительный директор сергей глазьев кэти инвестиционный компания канадский доллар рубль укрепляться констатировать укрепляться основный новозеландский швейцарский франк японский иена занижать разумный относительно курс рубль фунт доллар сша процент…
первоначально обувь сочетаться выходить титул аксессуар материал бренд новый коллекция цена ассортимент майк согласно выпускаться зрение одежда британский поздний езда бутик модельер открывать королев елизавета ii highsnobiety москва гигиена половина идеально яркий присваивать велосипед дом детский обновлять доллар предмет кожа мужчина выпускать пол куртка спортсмен коллекция дышать майк линия пр…
поклонник американский диск лифт фиолетовый обнаруживать ряд неделя прощание памятный золотой глобус abc сувенир родственник музыкант выходить сотня park певец устанавливать семья замечать бизнес мера зал слав лечить переносить заносить прославлять крепить лауреат премия оскар список хороший собираться точный тело частный произведение ролл принс передозировка записывать воздушный шар карьер приго…
позиция соображение противостояние марианн журналист поблагодарить помилование специальный корреспондент глава государство кремль волошин президент россия сестра передавать хотеть телеканал уменьшение путин украинский летчица просьба антон волошин игорь корнелюк координата выражать надежда приводить подобный решение life вдовый видео вгтрк екатерина россия украинский силовик продиктовать гуманизм…
полиция ранение нападать описывать страж порядок жертва увидеть инцидент происходить подозрительный местный сеть злоумышленник американский город ранить правоохранитель пистолет американский штат место преступление уточняться происходить неизвестный пострадать торговый сеть вызывать посетитель ход перестрелка прибывать врач мужчина пенсильвания госпитализировать состояние ружье перестрелка суперм…
позиционироваться делиться наличие американский генеральный директор вконтакте экономика журналист привлечение предлагать подписываться текст миллион будущее политик про получать развлекательный интерес охватывать новость ролик интересовать материал превращать основный хештег похожий писать бизнес сотрудничать отличие новый проект численность планировать аналог интернет проект смешной российский …
сборный позиция отвлекать рабочий значение зона корреспондент сербия повреждение нападать защитник игра сбор англия тренироваться эмоциональный сезон капитан команда словакия жалить притом освобождать люб роман широков насколько форма решать внимание большой количество сборный англия позволять сборная россия сыграть тренер партнер расстраиваться сыграть евро успевать хороший настроение полузащитн…
труба фантастический гитара филип подписывать игра выходить бас одиночка сериал британский звездный война нея музыкальный музыка век пицца фильм использовать бен записывать рассказывать ведущий установка начинать автор приключение видео выхаживать канал игра престол тысяча голос пример создавать ударный джа видеоигра собственный тема youtube камера
летний школьница кладбище фигурант конкретно придтись президент осень прошлое школьник час публично приговаривать марсель заниматься сотрудник служба подпись узнавать турецкий лидер учитель девушка вина преподаватель обычно возбуждение уголовный срок заключение запись оскорбление подобный дюссельдорф грозить работа педагог президент страна неполноценный гражданин турция журналист тюрьма немецкий …
воспользоваться ссылка недорогой страна китайский звезда россия крымский севастополь европеец нынешний сезон версия итог первое квартал приоритетный направление интересный объедать байкал азиатский рынок снижать сравнение город конкурировать миллион побывать многие российский процент отправлять чаща подчеркивать проблема согласный прямая рейс главный проблема ежегодно турист пояснять иркутский об…
надежность ссылка оборонный промышленность осуществлять страна списывать группа полагать атака россия руководитель строительство новое тип проверять трудовой партия корея двигатель состояние построить дизель повторение цк военный заканчивать подводный лодка ядерный потенциал ракета информационный испытание формально тест нести максимальный стенд руководить специалист использоваться качество страт…
значительный минобороны аппаратура покрытие средство взлетный начальник бетонный экспедиция запас гарнизон служба ширин завершать длина доставлять совместный исследовать проводить обследование снаряжение центр непосредственно летательный аппарат вертолет оставаться крупный численность тип восстановление работа тысяча мирова война материальный укрепление сооружение посадочный полоса готовить завал…
определение откладывать многий society рисковать размер отличаться третий генетический поведение погода особь набор нормальный агрессивный оказываться вытеснять активный короткий зрение популяция сходный полноценный крепкий полый вытеснение откладывать процент физиологический royal доводить половина тело биолог австралийский исследование созревать сравнивать новое потомство температура большой вы…
ipo гигант впоследствии погашение долг японский компания название направлять привлекать китайский пакет акция электронный конвертировать европа сумма alibaba китайский интернет alibaba group согласно публичный бесплатный средство сфера азия основывать крупный процент уточнять уточняться интернет соединять намеривать траст оценивать financial times миллион доллар продажа предлагать биржа сша учреж…
проводить многий родитель отныне пользователь социальный сеть сила заслуживать проходить подписывать забавный министр спорт спортивный министерство показываться реестр министерство спорт звание россия присваивать признание решение диана вносить монитор башкирский посмеяться покровительство соревнование мастер особый вид спорт включение несправедливый вступать хоккей приказ спорт россия подразумев…
состоять софия президент руководитель направление нил талантливый некоммерческий партнерство разный отрасль предприниматель преображенский forbes вундеркинд питание деловой индустрия решение проведение руководитель андерсон кадровый член совет директор финансовый рынок ольга москва состояться ао научный компания основатель доказывать большой пройти производство расчетный позволять построить инфор…
душить население тысяча рубль колыма рабочий мрот рассчитывать сила труд прожиточный минимум владимир путин подписывать исключение страна москва показатель высокий россия сообщение президент россия минимальный зарплата северо правительство городской округ норма оплата труд магаданский область муниципальный образование заработный плат отрабатывать трудоспособный исполнять петербург равный вырастат…
отличаться дизайнерский ателье присылать редакция час синий марк выпускать циферблат прокомментировать представлять новый нарисовать диск воспроизводить выходить grand задний дизайнер феликс главный осень корпус новый версия предыдущий выбирать независимый цвет de номинация брат множество соучредитель версия цифра представлять луна основывать стилизовать индикатор дизайн состав томас крышка хорош…
постепенно снижаться ограниченный придтись риск полный программа помойка привлекать стоить потребительский кредитование рисование совместно асв мвд moody россия зампред банк россия михаил сухов предупреждать население рынок процент привлечение средство банк глава страхование вклад уходить ряд случай привлекать деньга сбербанк михаил вклад население признак запрещать международный рейтинговый банк…
город мор путешествие предоставлять предложение борт развлечение зона дешевый длина отправляться игра цена плавание продажа билет заходить world одежда секс осень дорога создавать специальный роскошный тысяча доллар снижать венеция ориентировать компания вечеринка предлагать рамка путешественник распродажа круиз турист морской начинаться люкс тысяча group итальянский завершаться каюта лайнер судн…
проходить конференция грузовой павел трансформатор сумма group россия строительство италия компания миллиард доллар кабель связывать ежедневно занимать заниматься электрификация милан поставлять оборудование длинный движение протяженность пассажир северный швейцарский пролагать тоннель проезжать проект пассажирский поезд заместитель глава использоваться конец начинаться подготовительный работа ус…
регулярный рейс кубинец стоить страна совершать большой количество ограничение принадлежать класс эмбарго заход сша морской содействие наука американский лидер отправляться организовывать порт путешествие торговый исключение республика неделя возобновлять пассажир встреча корабль оператор музыкант проводить переговоры осуществляться мск круиз конец начинаться налагать соответственно позапрошлый о…
высокоскоростной секунд гроза помощь кампус верхний слой institute разрабатывать прогреметь университетский technology изучение молния технологический институт производить замедлять новый бурить youtube семь тысяча динамик ученый видео кадр снимать съемка воспроизводить атмосфера скорость целить записывать камера
кузнец правоохранительный орган сотовый встречать юго сопротивление москва выяснивать сбегать злоумышленник сотрудник правоохранительный орган угрожать ничто работник улица пистолет предмет ограбить неизвестный собеседник дом попытаться генерал оказывать сопротивление восток маска похожий салон скрываться потребовать тревожный кнопка столица розыск помещение входить денежный средство организация
проходить снятие отвечать продление citigroup страна группа российский экономика россия решение ограничение производить отдельный сильный поздний начало житель полуостров ряд страна сша поскольку член евросоюз текущий связывать мнение эксперт банк россия вводить признавать ситуация почувствовать экономика приходиться снижение санкция ввп значительный эксперт минимальный существенно необходимость …
качество наказание семь родитель вернуться градус поиск футболка остер япония поведение одевать опасаться медвежий безответственный температура местный решать спасатель пропадать признаваться случаться запрашивать сильный минута интернет критиковать ход камень помощь власть охотник подключаться дождь место большой пройти машин лес регион опускаться обнаружение наказывать доброволец свежий поначал…
типичный вконтакте официальный подтверждение отказываться уполномоченный инцидент родительский сбор деньга право ребенок группа воспитывать пап расспрашивать мвд двор сообщение президент россия павел астах подтверждаться случаться комитет пожелать оставаться пермский край местный полиция автор класс проверять школьница свидетель деньга пообещать сдавать возбуждать уголовный разбираться школьный с…
пауза страдать мысль невозможно лишать право встреча совет европа возникать российский делегация финский россия голос отсутствие заявление присутствие пас работа мнение пора давать возможность торопиться настаивать делегация пушок ответ член нужный рф выбор парламентарий коллега подумать парламентский ассамблея присоединение наблюдение руководить орган приостанавливать возвращаться пространство г…
проходить вид спорт входить внесение выпускать опубликование всероссийский эгида минспорт министерство вступать тогдашний глава культивировать реестр министерство спорт звание россия присуждаться планировать соревнование уточнять мастер вячеслав фетис выигрывать приказ образ спорт россия планироваться международный турнир сила правовой спорт исключать успешный дисциплина официальный интернет комп…
пройти обучение запрещать сочетаться устраивать верный гриф атака россия захватывать неверный поздний глава примерно никакой уточнять снимать аргументировать дополнять подготавливать насчитывать террорист заверять анализ ситуация барак обама отношение отчет упасть помогать военный документ торговый центр призывать нибыть решать организация указанный финансовый поддержка двое следовать конец гражд…
изобразительный искусство павел бразилия эгида страна галерея комитет модельер ренат заявка традиция произведение италия art сша пройти релиз антон испания португалия график присылать президент российский подавать анатолий включать экспозиция израиль почетный чей работа классик роберт участник результат общественный юбилейный представлять будущее проведение номинация современный вручать вера пров…
доносить подключать больница неделя отключать летний женщина здоровый девушка устанавливать ребенок решение держать свет штат протяжение беременный помощь летний жизнеобеспечение головной мозг врач медик press лиссабон система кесарев сечение плод нынешний беременность карл аппарат мальчик писать матерь вес килограмм несмотря
воскресение часть пожар поздно вечер пасха храм православный церковь abc вечер час включать нью йорк достопримечательность бороться список возникать начало австралийский праздновать православный пригород рухнуть построить горение травма манхеттен трое огнь сербский разлетаться сгорать кирпич пожарный вспыхивать здание пострадавший
китай лестница балкон пропадать предложение физический подготовка обнаруживать компас аномальный зона родственник чудо группа пропадать лидер команда местный забираться отсутствие смерть путешественник искать заповедник поздний заплатить невеста вершина тело пора покорять долин возвращение перевод миллион рубль gps пожарный машин китайский турист система зафиксировать фамилия аномалия отправлятьс…
указывать конфронтация блок вызывать восток украина придерживаться отказываться министр иностранный гонка вооружение грузия открывать дверь далекий применение усиление оборонительный организация происходить вряд страна вступать желание ядерный столтенберг ход встреча восточный европа россия россия сергей лавр существовать заявление наиболее новый альянс хотеть евроатлантический напряженность реак…
автоваз kia состоять прошлое аналогичный период редакция российский авторынок российский рынок hyundai лидерство продажа автомобиль упасть сохранять модельный ряд страна итог локализовать занимать российский экономика место зрение председатель комитет давать повод россия процент автопроизводитель девять подряд третий место осторожный мнение фон нижний реализовать представлять прогноз пройти машин…
город разбиваться миг авиабаза сверхзвуковой неделя африканский настоящее разрабатывать живой азиатский страна катапультироваться восток страна оставаться уточняться телеканал ввс ливийский истребитель ливий середина близ недалекий самолет вооружение военный самолет военный баз причина происходить советский посадка погибать легкий фронтовой пилот упасть
гражданин россия спасибо заключение жизнь вдохновлять приговаривать александр оштрафовать луганский область святослав лев владимир путин доставлять убийство рост музыкант выходить москва помиловать меж москва настаивать наиболее популярный группа президент россия лишение свобода незаконный ведение убийство российский журналист гибель переход задерживать порошенко игорь корнелюк конфискация имущес…
документ выстреливать убийца зал суд корреспондент огнестрельный оружие судить назначать встреча преступник самодельный основание дмитрий тысяча рубль азербайджан coca cola ребенок миллион рубль устанавливать следствие лишение свобода выносить приговор жена признавать виновный тюрьма тело задерживать подозрение колония строгий режим летний городской суд приговаривать отбывать наказание гараж вяче…
значительный великобритания евросоюз состояться условие использование возможный счастливый владимир путин выход великобритания ес прокомментировать выстраивание проводить референдум выходить москва объединение реформирование british взаимовыгодный страна ес состав ес заинтересовывать референдум отдельность кэмерон партнерский путин пообещать дмитрий песок высказывание добрый фактор образ отвечать…
заканчиваться начинать состоять включительно редакция начало численность таллин флот длина каюта тур борт обходиться группа судно стокгольм финский акция балтийский мор процент дорога хельсинки пассажирский евро провезти компания летний маршрут рамка основывать машин распродажа круиз поступать грузовой перевозка плавание скидка забронировать судный пассажир стартовать семь стоить релиз фирма зани…
статья город прошлое ссылка проводить националист сотовый голый гу мвд врываться инцидент отбывать наказание помещение проводить выходить доследственный проверка единомышленник организация ик сотрудница ограбление нападение задерживать проститутка колония свобода салон санкт петербург возбуждать уголовный ук рф отделение полиция направляться выламывать раздеваться проследовать результат заниматьс…
использоваться эфир способ анри региональный осторожный начало позорить фигурировать канал нтв флешмоб желать текст материал нтв челябинский следовать неделя состоять инициировать присоединяться финансировать объединение отреагировать акция квалифицировать главный редактор издатель вид большинство руководитель валерий показ искажать рабочий альянс следовать независимый выходить телеканал фильм зр…
владимир путин отмена санкция россия решение лишение свобода незаконный западный страна воспринимать ограничительный мера переход обмен савченко рф журналист вгтрк красивый связывать слабость разрешать введение новый ситуация постоянно украинский военнослужащий надежда савченко осуждать россиянин евгений ерофеев александр александр содержать савченко игорь лебедев сторона российский нарушать прис…
аналитик сша китай отношение необходимость предоставление расширять жесткий санкция морской впрочем внешнеполитический ведомство пасть объединять создание япония внутренний противоречие включать нормализовать проведение северокорейский новый нестабильность попытка кндр установление дополнительный россия заканчиваться пхеньян обсуждаться присутствие отдельный ближний уверенный американский генерал…
межрегиональный лет искусство редакция конкурс лето привлекать республика россиянин вциома побывать фестиваль комитет крупный легкий атлетика оперный национальный полуостров рекордный количество балетный прибытие событие туризм прогноз пройти мероприятие насыщать турист возможность чемпионат россия спорт поступать традиционный открывать небо процент респондент наличие ожидать летний сезон результ…
кандидат влиятельный guardian возраст писать создание washington молодая twitter пользователь интернет обработка загружать знаменитость лидер кндр гера вариация интернет фильм помощь летний снимка начинать обрабатывать вдохновлять нынешний британский кадр третий место различный ким чен ына портрет президент сша пользователь напоминать появление пользователь сеть политик добавлять деталь республик…
пояснять минск беседа александр лукашенко умалчивать президент час спрашивать помимо похвалить сон цена владимир путин ложиться спать страна глава администрация нормальный маленький лукашенко встреча выходить садиться четырехлетний глава государство кремль поспать неформальный работоспособность российский газ президент россия ночь сергей иван товарооборот главый признаваться встречать телеканал п…
документ напрямую министр труд максим топилина сила подписывать владимир путин встреча биньямин нетаньяха москва пенсионер получать россия выплата российский президент россия кой случай хватить советский союз выезжать предварительный оценка израильский деньга предоставлять трудовой стаж израиль попадать индексация пенсия договор вица фомичев условие вступать ссср министр повторный пенсионный фонд…
ссылка освобождение совместный работа приземляться владимир путин направление приветствовать россия лишение свобода глава продолжать именоваться обмен савченко канцлер германий заключать французский надежда савченко осуждать утро россиянин евгений ерофеев савченко четверка сыграть документ президент украина решать обсуждаться убийство российский журналист важный шаг порошенко александр приводить …
обувь кроссовка робот преимущественно товар перенос планировать открывать продукция величина выпускать выпуск миллион вернуть изготавливаться исключение спортивный оказываться полгода автоматизация доводить перемещать возможный благодарить фрг пар азия осень производитель планировать практически полностью adidas технология намеривать тысяча квадратный компания развитие компания сокращать возвраще…
официально комплекс развивать передавать узел ракета помимо подготавливать максимальный скорость фрегат включать зона адмирал выходить корабль северный россия тип калибр российский ударный крупный головной дорога черный мор строительство черноморский флот проект технологический срок сдача босфор судно снимать нанесение удар фотография корнил пройти полный свыше микроблог движение затягивание спус…
кандидат солнечный система поверхность подсчитывать аналогично существовать основный отсутствие журнал водяна заинтересовывать смоделировать энергия луна процесс сша производство недостаточно ученый зафиксировать рисунок спутник похожий десять напоминать выступать наблюдаться исследование ученый необходимый кислород кислый город реактивный присылать интенсивность движение юпитер внеземной оказыва…
скорый вести переговоры итог сезон извиняться футбольный национальный лига фнл служба неделя новое предъявление сезон болельщик отпуск проводить бесплатный отечественный футбол выход потерпеть руководитель некоторый советский союз домашний матч главный тренер поражение владелец клуб белый председатель совет директор высокий дивизион экспресс новый сезон динамо илья абонемент семин спорт ссср сыгр…
согласовывать добывать ким преимущественно изначально банк реализоваться алрос привлекать клиент иностранный капитал сделка латвийский оттка британский бизнес российский бывший крупный приобретение дочка банк примерно сахалинский область проект barclays российский бизнес казахстанский физический лицо компания регулятор занимать присутствовать мак иностранный компания российский бизнесмен приводит…
закупка проходить топливо оплачивать киев вновь станция международный финансовый подлежать украинский сумма прием цена прохождение возникать москва арбитраж занимать поставлять решать большой нафтогаза приобретаться сообщение спорый поставка подконтрольный уточнять размещать повод глава компания учреждение намеривать возобновлять осуществлять компания подчеркиваться официально энергоноситель нафт…
прием заявка нитка труба немецкий приниматься ввод начало подводить итог итог конкурс отвечать рамка международный объединять создание определять владивосток дно челябинский миллион тонна новость подрядчик экономический форум миллиард кубометр поставлять действовать российский проект побережье тысяча километр поставка предварительный оценка заявка германий примерно акционер специализировать балти…
удовлетворительный летний мужчина выявление куртка помещать хакасия обнаруживать прием прохождение госпитализировать внутренний сбегать сотрудник правоохранительный орган грудной клетка окно выпрыгивать северо район совершение тело телесный повреждение задерживать проникать убегать повреждение осматривать совершение преступление врач медик мужчина производство коридор нож ранение двое сутки состо…
кострома поджог эфир заставлять отбывать срок серебряный националист районный суд погром номер жительница налет свобода применение некоммерческий партнерство врываться отделение полиция силовик ограбление выставлять рост группа направляться проституция пояснять красноярский проникновение работница ирин секс бутик арестованный готовить убегать маслов выходить точный москва дом заключать вырываться…
статья основной причина родитель госдума вносить законопроект вконтакте секта подросток журналист простор подписчик вциома склонение компьютерный игра распространение ребенок центр исследование выяснивать проводиться сеть общественный мнение предотвращение детский суицид группа организация болезнь заблокировать процент психический агрессия интернет самоубийство уголовный ответственность исследова…
проводить аккаунт расставаться администрация регион служба подписывать американка хранилище животное фото язык девушка территория курский область американский штат видно складываться пора играть дом волноваться пес пекинский летний подружиться auto снимка пенсильвания находить тысяча кличка спать бородатый писать питомец хозяйка кот страница instagram социальный сеть порода фрукт обитать приятель
эльвира набиуллин товар начало неделя председатель центробанк огурец сравнение морковь сильный дат уровень россия сообщение картофель высокий оставаться отдельный процент рыба цб лук задерживаться регулятор примерно помидор подешеветь достигать замораживать равный цена вырастать свежий годовой инфляция инфляция подорожать прогноз соответствовать росстат снижаться индекс потребительский цена яйцо …
ссылка продлять конференция итог переговоры страна присоединяться россия решение поздний хотеть нонсенс действие санкция уточнять италия польша сша страна ес вероятно связывать россия вводить ситуация выступать швеция процедура донбасс санкция уровень продлять применение возлагать автоматически вводить вина страна евросоюз словакия присоединение крым мнение санкция ес глава мид словацкий энергети…
пункт афганистан брюссель австрия уровень документ согласно документ ближний восток превышать наименее париж пояснять оон стив прошлое гражданский война европа впрочем подниматься страна теракт насилие согласно россия занимать оценка новый зеландия миролюбивый пакистан исландия глобальный террористический атака сравнение всплеск результат теракт беженец мирова война ссылаться отчет австралийский …
плита современный тихоокеанский глубоководный направлять возможный характерный остер посвящать описывать поверхность траектория императорский заметно природа геометрия воспроизводить возникать действовать север видео проникновение горячее сторона мера вид перехаживать образование механизм одноименный образовывать формирование примерно исследование часть поток взаимный сформировывать земной кора п…
рубашка подходить город полиция попросить откровенный короткий помимо короткий расставаться увидеть рабочий место сеть надевать девушка фабрика решать штаны житель китайский сотрудница придти телеканал увольнять выкладывать управлять швед покидать нога образ снимка форменный посчитать привычка чересчур выговор сфотографировать шорты швеция потерять работа руководство служащий андрес частично
президент предоплата citigroup падение котировка сумма размер цена цена нефть лондонский биржа ice поставлять потребоваться входить соглашение большой пройти иностранный компания миллиард доллар миллиард состояние благоприятный объедать цена баррель выступать поставлять сокращение несмотря экспортный эксперт необходимость условие обслуживание возобновлять состоятельный оказываться организация про…
тиражировать статья отсылка guardian великобритания пельмень президент жизнь преувеличение журналист использование джим путин текст материал различие страна ядерный оружие пустынный явный фраза суровый россия представление миф включать неуместный современность производить впечатление список матрешка существовать традиция russia странно произведение постоянный шекспир артур начинать московский мет…
военный британец катер довольно express проверять путешествие пункт материально случайно порт отвозить кипр доставлять сирийский развлекательный рыболовецкий оказываться полагать ссылаться дельфин вернуться технический обеспечение судно би си якоб вмф россия далекий признаваться следовать непосредственно молодая приключение выдумка осознавать задерживать летний хотеть показывать баз садиться мужч…
сыграть союз европейский марсел оперативно немецкий участвовать помощь победитель эксперт служба впервые англия победа специалист игра попадать встреча информационный технология выходить турнир пройти румыния российский футбольный ассоциация расчет картинка процент вероятность лилль тулуз евро удаленный футболка перепутывать экспресс чемпионат европа уэльс матч начинать твит спорт групповой этап …
ущерб погашение уголовный истец коммерсант средство арест сторона российский столица обслуживание банк лондон разыскивать звено начало бывший президент великобритания обходиться английский ключевой park имение миллион фунт стерлинг фредерик следователь наносить помощь дорога потерпевший усадьба замок покидать россия отмывать считаться убежище оцениваться рассчитывать бородин приобретать социальны…
начало провинция запрещать образование главарь боевик амин россия замечать территория захватывать укрываться перевод большой миллиард сторонник террористический группировка похищать женщина коран выступать введение помогать соглашаться али девочка город школа младенец доставлять страна родственник девушка многие сбегать организация выпрыгивать встречаться камерун нигерийский граница западный груп…
родитель экстрадиция раздражать владимир путин провокация приветствовать россия москва настаивать искажать незаконный обстановка переход гражданин россия свидетельствовать акт украинка целое одновременно право украинский военнослужащий надежда савченко осуждать политический характер александр александр ерофеев савченко нежелание луганский область уполномоченный доставлять дон нея устранять убийст…
статья город оперативно проводить деятельность белоруссия прокурор организовывать признавать террористический азербайджан скрывать проводиться пропагандистский основывать алушта организация исламский указанный таджикистан севастополь ячейка житель киргизия работа руководить уфсб казахстан задерживать осуществлять ялта местный житель аль задержание террористический деятельность мероприятие деятель…
анкара поставка оружие джабхата ан государственный тайна направлять боев запрещать обнаруживать нуср шпионаж обвинять боевик модель взрывчатка использовать technology минобороны россия компонент россия швейцарский осуществление российский кий захватывать поставка журналист оказание помощь оружие постпред обвинять радикальный осуществлять компания st алюминиевый входить исламистский группировка су…
легкий промышленность получение виктор евтух статс территория россия редакция национальный знак взгляд неделя заветный качественный продукт новый выпускать продукция рыночный отношение российский система сельский хозяйство процент евгений категория аргумент товар уровень буква повышать российский максим локализация серьезный сторона лабораторный производитель показывать независимый шаг глава хара…
кампания город прошлое боевик лет провозглашать отказываться освобождение часть территория ирак пойти террорист иго важный начало операция контроль министр оборона большой часть агрессивный скоро россия террористический организация международный коалиция операция присутствие захватывать следовать наземный расширение министр оборона сша эштон картер битва помощь просить аль предлагать запрещать ми…
позиция вести переговоры передавать asset management корпорация адриан обнаруживать риск втб задерживаться счет деятельность реструктуризация долг размер страна официально подтвердить проводить потеря морской порт министр финансы исключать рекомендовать предоставлять миллиард доллар крупный месторождение первое планировать строительство представитель втб правительство баланс материальный госкомпа…
обувь попросить рабочий ноготь туфля бойкот отказывать лондон жительница политик знакомый рабочий место соответствие удобный сеть девушка выходить стоп собирать запись возмущение альберт репост дискриминация заведение сотрудница следовать официантка работа уточнять посочувствовать pwc носить предлагать покидать фотография кровь приемный летний женщина снимка обязывать ресторан никола менеджер имя…
содержаться оконный заключение пришлый замысел красный площадь лубянка замена повреждение возгорание павел часть художник уха культурный ценность войсковой часть предусматривать выявлять полгода эскиз стекать прокурор нуждаться террористический угроза былой мещанский суд москва общество объяснять павленский нквд объект культурный наследие архитектор поздний институт имя использовать первоначальны…
полный мера повод синдзый абэ глубокий полиция заманивать подозрение конференция придорожный итог переговоры жительница япония абэ возмущать инцидент спрятать преступление протест девушка расследование министр япония работница рин очередь наказание извинение задушить категорический соответствие тело подлость правовой система норма обама вопрос выражать назначать сша автомобиль машин арестовывать …
уран старший древний солнечный система движение удаваться ядро юпитер светило механизм взаимодействие происходить группа наличие соотноситься звезда внутренний сутки отличие крупный избегать земля выходить примерно точный близкий исследование научный характер мнение ученый вращаться натуральный система располагаться резонанс наблюдать обращение горазд твердый похожий журнал nature астроном солнеч…
доставлять указывать бросать отношение life садиться сложность президент компания пытаться скрываться мысль сквер материал страж порядок дорожка знакомый инцидент происходить останавливать шамсуар оказываться грозить возникать пояснять двойной сплошной полоса руслан шамсуар намеренно номер решать сотрудник правоохранительный орган пистолет подмосковье область принадлежать алкоголь мвд россия выпи…
удивленный роботизированный ферм приз создавать группа ближний будущее литературный разрабатывать продукция стоить структурировать создание выделять робот программа настоящее фермер большой часть игра страна сельский хозяйство определенный согласно университет попадать произведение кореец гера механизм чемпион фантаст наземный завершаться правительство страна всевозможный параметр google профессо…
власть родитель тринадцать употребление наркотик сопровождение подросток лето смотреть главное роль немногий определять добиваться успех сцена категория выходить дэвид насилие обычно россия опасный ограничение имя основывать спин присутствовать выполнение летний возраст работа фильм зритель задача картин сеанс миллион доллар прощать рассказывать нанимать сша прокатный совершать преступление допус…
[truncated: 7,647 more rows]
