# Supplementary material for: Analysis and tuning of hierarchical topic models based on Renyi entropy approach
Source: PeerJ Comput Sci. 2021 Jul 29;7:e608. doi: 10.7717/peerj-cs.608 (PMC8330431; doi:10.7717/peerj-cs.608)
Supplement: Supplemental Information 6 — The versions of the packages used in experiments. [file peerj-cs-07-608-s006.txt]

python 3.7.7 and packages:

tomotopy 0.9.1
pandas 1.0.3
numpy 1.18.1 
scikit-learn 0.22.1
bigartm10 0.10.1 
