# Supplementary material for: Analysis and tuning of hierarchical topic models based on Renyi entropy approach
Source: PeerJ Comput Sci. 2021 Jul 29;7:e608. doi: 10.7717/peerj-cs.608 (PMC8330431; doi:10.7717/peerj-cs.608)
Supplement: Supplemental Information 8 — Each row contains lemmatized texts from 20 Newsgroups dataset in CSV format after removing short and rare words. [file peerj-cs-07-608-s008.zip › 20topics_new_2.csv]

	new_docs
0	okstat chong kermit avail window articl steve wonder kermit packag actual packag usual site chong
1	look address noi cancel tech newsgroup question look address noi rather import help regard plea thank aludra
2	bear tigger colorado bear gile secret sourc molitor amolitor nmsu wrote monitor phonec monitor usenet collect data make anoth matter crypt m graduat major strong math background programm take cryptolog
3	aerg canberra paul blackman move articl rutger viamar kmembri rememb read program made window icon awayfrom mous move near them anyon know nameof program locat probabl cica file find icon cica line descript your icon o paul blackman scienc canberra o water research centr aerg canberra o faculti appli scienc o univ canberra australia spend littl love high lenni
4	cohen ssdgwi andi cohen singl launch space articl mcimail karl wrote andi cohen singl launch core station concept shuttl extern tank solid rocket booster launch station into orbit shuttl main engin mount tail station modul launch jettison after separ jettison hold them shuttl bring them down spare good question myself howev sinc option freedom deriv issu like moot
5	netcom intern imag postscript window printer driver like print file postscript file later like take postscript machin attach hewlett packard laser printer print inch resolut like method print wordperfect window froman imag process program output imag postscript here problem window postscript printer driver doesn allow specifi fact setup dialog pull down menu resolut choic given realli menu idea d…
6	steve fidonet orgsubject major view d andrew byler think need again post creed pretti well orthodox christian belief triniti incarn pretti good statement belief eventu creed cathol church well lutheran anglican orthodox church last minus filioqu which delet origin form creed evid orthodox church know pure western like apostl creed church symbol faith common call creed steve south africa gold
7	henri toronto henri spencer motorola articl charon bloomington stefan berg know origin label seem work fine system p mean experi chip instead motorola chip rule design mean work exact book specifi least known often these small obscur might never into them practic least motorola admit unlik certain other compani work work henri spencer u toronto zoolog kipl henri toronto utzoo henri
8	littl carina printer driver wantedi m look printer driver appl imagewrit actual same thing infinit univ human stupid sure former albert einstein
9	blackshaw dumbest driver uiuc mark wayn jimf centerlin frost wish figur back show women tend more accid than damag general quit minor fewer accid rate total vehicl destruct signif higher than women particular group imho social consid probabl strongest influenc here possibl more than differ between often affect type bought type major effect accid risk thus mustang race street morelik societi expec…
10	anchor bill stewart open letter clintonin articl strnlght netcom david sternlight here simpl convert clipper propo unexcept make voluntari high qualiti secur classifi technolog agr escrow your otherwi your disturb part other product voluntari press relea talk white hous unwil todecid citizen right good commerci crypto gear commerci altern permit long provid escrow servic clear implic thatthey con…
11	cleveland freenet mark kaufman isra press andi beyer claim isra press bias fact event shape polit peopl read isra press simpli mani these event even mention here read isra press learn import event whichyou know noth becaus your total relianc western your inform israel sinc read both american isra media absolut certainti exclus american press knowledg true pictur claim isra paper bias theyar some …
12	aerg canberra paul blackman workspac manag articl jami zikzak apana jami scuglia workspac manag window workshift karl latest version later butth follow cica desktop directori workshift graphic virtual desktop email karl version email write file beta tester workshift must veri good gain noth even rememb your workspac said session thank advanc your welcom o paul blackman scienc canberra o water res…
13	dong oakhil m gibson long term human articl grungi ward wisdom weizmann ward paul wrote calcul teflon your stick pacemak kept grandfath aliv until think should tell them thing thatar spinoff space program prove worth them vote space program reli upon money just forget velcro least honest velcro date everyth list abov just becaus develop thespac doesn mean space spin forget tang dong
14	willisw willisw clemson bill willi mysteri articl kludg grissom larc nasa scott dorsey mosfet pull power suppli which manual motorola part date code number motorola folk assur hous number which thelp suggest folk curv tracer equiv sinc complet shot your mosfet vintag probabl veri good today standard idea voltag current rate e g probabl away replac anyth better spec mosfet gate sourc voltag rate a…
15	cleveland freenet mark kaufman israel kill report omran claim isra arrest kill some these neutral report omran total fabric truth m sure omran document such event otherwi assum anti israel bullshit post someon whose famili doesnot know teach their children tell truth care retract error glad retract liar document such claim iwould again glad apolog call liar either these certain show liar
16	anchor bill stewart clipper consid harmfulin articl shirriff sprite berkeley shirriff articl brad optilink brad yearwood final becaus essenti possibl intercept realtim content communic between stolen instrument exist strong motiv record archiv communic network post facto scrutini some crimin discov instrument involv been identifi veri number long distanc network trunk which order doesn even count…
17	oasi navi malcolm g costello dumbest automot concept fake convert roof vinyl roof x gold trim x x these agr abomin right along spare tire watch those littl load their groceri into trunk huge tire x most piti fake convert cadillac chrome door trim still visibl fool anyon hyundai excel think tast someth back coupl flock paint that typo think spray some kind glue then tini piec come look like felt h…
18	anwar anwar moham rejoind question israelisin articl center polici research center polici research rejoind question appreci fact sought answer question have said total happi your answer fulli answer question whether isra holder arab impli u citizen must identifi themselv race true arejust mislead reader think mislead peopl case where sought complet voluntari except anwar
19	iastat mark w common mode noi small never work realli small signal befor question level noi notic waveform synth some relat mode noi synth null waveform amplifi differ sever hundr time p common mode noi tend tomak measur hard repeat noi quit sync line frequenc spectrum analyz main compon noi when look spectrum audio rang analyz noi away minut switch isol input guess diff input sinc read accur dow…
20	tittl cindi tittl moor canon bubblejet deskjet edit newsgroup line like crosspost thatmuch compar recent deskjet m veri plea output rememb m laser postscript printer school look veri good haveto care befor touch deskjet slow comparison other printer iment idea bubblejet compar interfac between printer just dandi problem hope help some cindi cindi tittl tittl bitnet ucbvax tittl usnail irvin
21	bday lambda msfc nasa brian spock cole like experi intel famili anyon know good site might assembl brian bday lambda msfc nasa technolog softwar develop divi opinion
22	wayn alan martin dayton anyon direct toget after dayton martin
23	lanc environ space file windowsi file under window icon file exclus mode entir screen first line file environ variabl problem some machin enhanc mode command file fail environ space error rai amount environ space byte shell command config know thati nowher near just click icon creat bunch environ shell problemi some machin valu environ variabl file fail anyon seen such behavior befor place fail c…
24	andersom spot colorado marc anderson sorri folk read articl andersom spot colorado marc anderson date note clinton statement encrypt paragraph statement contradict said though here washington drug presid clinton told deleg nation polic commis convent washington first speech drug issu sinc clinton said plan escal drug seem half heart practic just found sourc articl joke seem pretti damn convinc st…
25	vnet mike isra omran earlier post high rank isra offic kill dure clash whith hama then fantasi begin mujahid terrorist isra chase kill young anti tank missil terrorist zionist mujahid into small piec extend bodi recogn hous were destroy these tank missil clear fantast stori veri curious your sourc grossli exagg account blatant surpri stori made toth front page major newspap which love make state …
26	iastat doug v tran leak memori resourc here interest tabl show much resourc much give back shut down take user issu applic resourc resourc return user gold window draw design color publish execut type manag number percentag decrea order tabl tell frequent start exit aprogram doesn give back resourc then lose these therefor open these leav them open mayb peopl list know applic later doug
27	microsoft anthoni francisco clipper rant littl nitpick wasn govern standard railway gaug didn improv thing plea misunderstand m utter suspici clipperchip hold design secret work around thelaw discoveri made peopl work thegovern public domain e g class librari design publish over place strong although could stronger
28	daric yoyo monash fred rice ancient islam cfaehl vesta chris faehl articl daric yoyo monash fred rice delet point therefor nutshel opinion marit make likelihood extra marit more probabl furthermor opinion extra marit help break down partnership lead greater divorc rate turn opinion creat trauma less stabl environ children then opinion more like grow psycholog problem such depress thus outsid marr…
29	steve b access digex steve brinich fear uncertainti doubt suspect element polit battl fear uncertainti doubt factor peopl user crippl chip hear vagu govern solid other peopl thefield swiss chee balanc doubt could shift against attempt limit other form encrypt could then govern cover butt protect poor product competit comment
30	shaig think shai guday isra terrorismin articl cleveland freenet omran mani neutral human right organ which alway report situat o most peopl isra allow them deep o isra arrest sometim kill some these neutral report anoth kind terror commit palestin allow fair neutral coverag situat palestin plea list name some those neutral report were killedin o also interest note outbreak ofth intifada palestin…
31	synopt jerom electron odomet just comment bunch your electron odomet oscil wouldn expect becaus engin anti fraud logic just becaus automobil noisi electron expect softwar conserv were design microprocessor base odomet speedomet program follow featur just head real pul just glitch smooth rate chang speed high electron speed limit anyth abov ridicul must electr noi contact bounc circuit board dashb…
32	edusubject next cube board monitor cabl quick question could someon plea send pinout ofth cabl between next cube monitor also interest video signal sync type rate inform great appreci also thank ryan brook ryan
33	morgan thoma clanci thrush good grief candida albican dyer spdcc steve dyer articl mccurdi ucsvax sdsu mccurdi m dyer beyond rude drink yeah yeah yeah didn threaten your snort been alway peopl blind their knowledg unopen anyth alreadi establish given medic communiti doesn know m surpri outlook nice steve still high almighti intellectu prowess tact record sever outbreak thrush dure sever past year…
34	daric yoyo monash fred rice ancient islam jeffrey clark cfaehl vesta chris faehl more reason than trend toward obe trend just pick your favorit trend notic correl them make sweep statement general mean peopl mean valid reason thesi best gross push pull factor peopl experi basic social interact chang factor complic control just hold handl hope head soft land sure depress destruct nuclear famili so…
35	gerri palo uunet gerri palo athiest hellin articl rexlex fnal fnal articl gerri palo uunet gerri palo note perhap oldest creed danger hell believ likewi mention salvat believ soul destini heaven after death resurrect bodi when enough back believ creat earth creat adam walk inth garden histori flow agr then wouldyou agr further back closer peopl memori said command between adam whole process fall …
36	ucar anthoni michael bosox again team record articl black clarku dark wing duck today frank viola rest pitcher staff boston shutout chicago white season game roger frank v pitch when other three starter were pitch tomorrow pitch again good first start rocki second start wonder bosox play over ball without roger frank v long yank same divi better than baseb hire former east german swim coach train…
37	gemini gsfc nasa doug chemic anyon provid inform chemic agent tear waco just chemic effect bodi gemini gsfc nasa regard hugh code gsfc doug maryland greenbelt path laid stone time giant
38	adam bellini berkeley adam l schwartz seventh centuri d armenian math problemsin articl orst problem father told follow stori dure famous between armenian persian princ zaurak kamsarakan perform extraordinari heroic deed three time singl month attack persian troop first time struck down half persian armi second time pursu persian slaughter fourth soldier third time destroy eleventh persian armi p…
39	messina netcom toni some info meltdown progress grebyn marc messina netcom toni ajayshah almaak ajay shah prefer applic develop platform hous mayb certain sold open market statist like laughabl actual might surpri find everyon window develop them under window recent print rumor microsoft excel develop develop under believ nice piec swamp microsoft even under window anoth trade group window develo…
40	prism gatech greg william mani peopl machinein bitnet mark woodruff sever peopl share machin like under window each them some separ desktop directori each them ideal d like total separ virtual machin d will settl have batch file copi file want machin could part differ config autoexec command each user just select option bootup then autoexec copi system file chang directori them when exit window c…
41	eliza elisabeth bull m woodruff bitnet wrote morn while work research paper reboot hung program disk o within window when machin finish reboot found window directori third other directori were irrev corrupt stuff delet sound like happen month stacker v sudden everyth hung most ofth corrupt directori chang into unread file funni name other word probabl just doubledisk part troublesom stacker v tro…
42	zeus tamu bill need help problem thought might know m also window applic also when command zero upper level memori memori load devic driver into upper memori just need more memori also memori insteadof upper memori plea repli e mail tamu bill first time m univ sleep woman matter colleg station texa first tamu wake
43	vnet mike israel kill report omran claim isra arrest kill some these neutral report omran total fabric truth m sure omran document such event otherwi assum anti israel bullshit post someon whose famili doesnot know teach their children tell truth care retract error glad retract liar document such claim iwould again glad apolog call liar either these certain show liar retract your accus liar omran…
44	chang yourself idiot articl mark luke cray quit whine chang your yourselv handl such simpl procedur chang then somebodi hell these peopl much right here kind friend help servic cray
45	krill corp richard lefebvr idiot articl bsuvc eduwrit just want everyon know lost littl respect lefebvr after today game think just wait until inth leadoff spot again also wonder manag never believ manag much much lose rick
46	uiuc oriolefan uiuc opel owner mliggett silver indiana matthew liggett uiuc oriolefan uiuc boyl cactus craig boyl articl uiuc oriolefan uiuc gibbonsa fraser darren gibbon m look inform opel which model well truth m entir sure seater roll over headlight hard realli sporti look myfriend yard realli nice condit bodi wise transmiss seiz hasn runfor while anyon info these enginecompart look realli tig…
47	trident driver articl lookout uswest david feldman plea excus trident base card claim support driver card indic sever driver diskett window make driver diskett avail dialog suggest thanx plea e mail uswest more question video card want know latest video driver find driver date garbo uwasa info plea e mail psuvm
48	alung megatest aaron lung need find number phone linein articl umass greet situat phone jack mount wall know number line want call oper place trace question certain devic find number line thank respon number call which return tell number line unfortun thelif rememb telephon time play around room sinc were multipl phone line sorri aaron
49	cortex physiol sensit superstit marco lonestar steve giammarco further fuel flame read year thatth natur extract sourc mention abov report nasti artifici extract coal whatev caus restaurantsyndrom find pretti hard believ anyon heard mono sodium glutam fair straight forward compound sourc should problem your comment suggest impur caus experi effect part doubl blind studi stuff caus some rather sev…
50	daric yoyo monash fred rice allow marriag ration islam marriag lucio proxima lucio daric yoyo monash fred rice point view argument sexism just hold give exampl permit temporarili leav pregnanc should happen sexist give particular right onlyto women nevertheless despit fact sexist complet support such becaus think just fred sexism like form obvious physic cultur differ portion popul same right ano…
51	muson acsu buffalo mark j muson wonder anyon help current learn receiv understand thing thing first mixer local make anyon diagram possibl kind mixer come across mixer chip been find catalog activ along same note simpl receiv circuit away somewh p realli good book theori along diagram help seen theori book circuit book theori without other help thank mark muson
52	cohen ssdgwi andi cohen space station redesign altern articl davem wrote articl mike michael f lerc nasa david b mckissock text option b delet option c singl core launch station lead option basic take diamet cylind long slap space shuttl main engin backsid nose cone attach regular shuttl extern tank regular solid rocket motor launch some featur complet ground integr checkout tangenti mount solar …
53	k p horn articl down helio nevada lamont down good diff whether atmanag turn worth especi these better printer technolog some font avail font font want otherwi wast system resourc need servic bureau type font heard pure hearsay result font type good high qualiti type font first place unless print file correct resolut thefin output devic imag problem font convert format hint even done result font …
54	titan umass lisa write grant propo develop genet class ihav chose look gene curious alreadi been done especi relationship between specif mutat literatur search produc mani refer want tomak sure propo research anyon know research search medlin inform thank lisa titan umass
55	brendan d mckay unconv peac proposalin articl goykhman apollo herring articl center polici research center polici research unconv peac unconv propo peac middl east elia state assumpt state propo fund should establish which disbur each child born coupl where partner isra other palestinian arab emerg consid number marriag israel palestin whom relat both side divid make conflict lose itsethn unsolub…
56	daric yoyo monash fred rice ancient islam benedikt rosenau articl daric yoyo monash fred rice been some discuss pros outsid ofmarriag person think part valu have last women help provid stabl children grow delet addit chris faehl post homosexu well islam viewpoint homosexu norm realli much islam viewpoint homosexu someth done much research fred rice daric yoyo monash
57	nott steve lang arrog christiansin articl wrote genius scienc discov enorm progress knowledg could made isol studi physic interact more general area studi proceed logic argument experi scientif method attempt disprov hypothesi fail publish other fail disprov your hypothesi accept work theori move method suitabl studi object without object which take interest experi scienc progress experi experi i…
58	urartu sdpa david davidian ozal announc turkish presid ozal heart attack ankara david davidian urartu sdpa explain turkish troop d p center region studi armenian border when p o even explain cambridg turkish march
59	dave angmar llnl dave fuess winqvt earlier articl newsgroup made refer version reali where luck probabl just typo sure like real printer problem winqvt david fuess center phone
60	uiuc josh hopkin vandal rbung access digex robert bung articl uiuc josh hopkin m wonder vandal proper word situat defin vandal will malici public privat properti especi anyth beauti iwould agr beauti public privat properti public becaus belong everybodi time belong anyon ownership necessaryto definit becaus someon author decid theaction good neither brick wall then declar name right thave author …
61	levi levi fnal mark e levi sourc intel midst design project which requir motor driven pul width modul m andi understand version programm counter array forgotten problem difficult come need three d prefix window version develop then p prefix plastic arrow pioneer might them buti m look sampl point will them these vendor help appreci mark e levi fermilab bitnet levi fnal unix comput internet levi f…
62	brahm udel oliv p window driver cirrus graphic card upload most recent window driver cirrus chip base display card upload directori cica indiana file veri recent download them cirrus last night unabl them email mayb upload them some other site well local base card micron think driver work card least includ driver them found driver signif improv over version improv graphic winmark million although…
63	ccmail orst edusubject adaptec scsi devic driver
64	henri toronto henri spencer servic mission schedul daysin articl access digex thing design retriev pinch rather design solar array sinc well extend design solar array detach shuttl goingto bother some array detach emerg expen hardwar casual bear mind nobodi knew design defect deploy crew found some nasti flaw fail open exampl been embarrass throw thesolar array away thing back payload resembl hig…
65	ingl engin umich ingl articl mango charley wingat benedikt rosenau great author contradictori exist contradictori properti languag correct thing defin contradictori languag object definit realiti then amend thing describ contradictori languag come someth which plain fal failur mere failur descript descript object time both squar euclidean circl hold object descript could exist descript inconsist …
66	benali alcor concordia ilyess b bdira isra cleveland freenet mark kaufman your inform israel sinc read both american isra media absolut certainti exclus american press knowledg true pictur never read arab media read arab isra post network more than enough western american french british report saythat give israel arab bias scale switch polar isra newspap american lead newspap news rang some more …
67	wmich edusubject sensit superstit articl cortex physiol marco lonestar steve giammarco further fuel flame read year thatth natur extract sourc mention abov report nasti artifici extract coal whatev caus restaurantsyndrom find pretti hard believ anyon heard mono sodium glutam fair straight forward compound pure sourc should problem your comment suggest impur caus experi effect part doubl blind stu…
68	broken oneb almanac think right spite better each cheer oneb almanac john cross frog almanac home almanac unix user group vancouv island british columbia waffl xenix
69	islam author over cwru keith m ryan articl simon warwick simon clippingd said just arriv whether bobbi real welcom atheism rest assur pearl wisdom bobbi which reproduc below anyon keith keep file such stuff sorri somehow misplac diskett last coupl month howev thank effort bobbi rather quick here recent favorit satan angel freewil tell them n mozumd ultb satan angel freewil tell them n mozumd ultb
70	baalk kelvin nasa baalk observ updat observ project observ status report april madrid meter antenna acquir expect signal schedul begin track yesterday morn approxim indic were spacecraft enter protect mode sometim between time receipt previous station pass antenna approxim even befor entri mode verifi when signal spacecraft after subsystem system perform nomin fault protect telemetri memori reado…
71	vaxc steven tech edusubject know anyon know topic electr heart failur friend doctor becauseh chest pain said togo york hospit money treat said could medic take well suggest more veri nothingto anyon know caus treat thank
72	eckton sean eckton canon bubblejet deskjet deskjet slow comparison other printer iment idea bubblejet compar interfac between printer just dandi problem just bought printer coupl compar sampl print deskjet knew wasn pretti fast realli print good qualiti compar laserjet postscript look almost ident depend kind paper problem seem veri fast probabl within second sinc canon give rebat until realli go…
73	visit jehovah good grief cwru keith m ryan articl mango charley wingat amount energi spent lousi syllog volum thetru posit reason group agr spend much energi nonexist satan angel freewil tell them n mozumd ultb
74	marka harri mark ashley question virgin mari think talk assumpt bless virginmari immacul mother ever virginmari have complet earth life soul into heaven glori defin though certain been believ like immacul concept primarili cathol doctrin like direct note cathol believ sola scriptura believ bibl sourc ofchristian knowledg thus fact doctrin support necessarili signif them believethat truth pass thr…
75	claebaur shell portal toni util updat system articl d bailey adrian d bailey window built call sysedit just youn window know toni claebaur shell portal claebaur portal
76	waldo cybernet todd j dicker israel expan virginia andi beyer waldo cybernet virginia andi beyer first never said holocaust said befor holocaust m ignor holocaust know more nazi germani than most peopl mayb includ first sign argument without merit state qualif area know someth nazi germani show shut simpl think suffer some dure wwii justifi crime commit isra govern attempt call civil liberterian …
77	john pinout need articl segal rtsg gari segal recent pick some display chip find inform them seem longer made enough data book appear matrix display capabl show digit packag present inform part pinout power function plea send e mail thank gari segal motorola segal oscar rtsg cellular infrastructur divi stand here gaze wind function suppli voltag latch data input b latch data input left decim poin…
78	tron uiuc tron r modul over like over control project high v thank tron
79	pyron skndiv dseg dillon pyron planet habitablein articl henri toronto henri spencer articl khayash hayashida human toler best exampl human endur termsof altitud e atmosph pressur lower oxygen partial pressur opinion scale everest without oxygen assist quit feat physiolog endur extrem limit human possibl isposs becaus mount everest fair latitud therei slight equatori bulg atmosph beyond earth rot…
80	hamid mcrcim mcgill hamid reza mohammadi daniali clinton view jerusalemin articl pyux bellcor feigenbaum benjamin recent read dure bill clinton campaign state elect immedi recogn jerusalem israel capit accord articl clinton reaffirm after presid howev dure recent talk presid mubarak secretari state christoph state status jerusalem final matter discuss between parti want start discuss over status …
81	matt steven d data quit window normal special done itand start window titl screen error load progman still must pull progman backup tape start window window titl screen window background same error fire norton disk doctor test lost cluster them look through them doesn look import remov reinstal disk fire window titl screen background program manag success svga special memori manag stuff just basi…
82	news cbnewsk comsubject immacul conceptionin articl todd nickel laurentian roommat correct immacul concept refer concept mari mother womb okay defin immacul concept doctrin possibl those more knowledg area give other support attempt come term previous attempt understand learn purpo haven been ableto grasp reason gift think basic reason church held mari also without jesus tenet faith develop parti…
83	morrow ucalgari bill morrow need sourc radio shack stereo week help work withmi drive turn channel test burn other channel work fine need amplifi chip local radio shack compon chip label then below anyon sourc thank bill morrow clinic univ mail morrow ucalgari voic hospit drive calgari alberta canada
84	owlnet rice christoph andrew campbel articl camelot bradley richard b dark delet lighten might actual finish last which believ hasn happen sinc their second season nope royal team major finish last place doesn includ marlin rocki good chanc finish last also rich
85	baalk kelvin nasa baalk satellit around pluto mission articl nsmca aurora alaska plan satellit around each planet solar system tokeep watch help better question befor spout opinion been progress toward goal year orbit mission flybi mission harder todo work farther away earth just start towork outer planet galileo orbit jupit cassini around saturn mission unman pluto stay orbit record near pluto w…
86	nyeda cnsvax uwec david fibromyalgia syndrom repli daniel princ calcom socal daniel princ person fido echo claim cure take accutan also claim fibromyalgia syndrom accutan fibromyalgia syndrom seem work equal well anoth hint these facet same under process gotten good result benefit usual evid within start most patient whom work well continu daili regular sleep schedul current standard therapi beca…
87	e p edgar pearlstein legal definit religion understand u suprem court never given legal definit religion despit mani case involv religion come befor court anyon verifi falsifi state other govern give legal definit religion
88	ashok biochemistri cwru ashok aiyar winqvt articl dave angmar llnl dave fuess earlier articl newsgroup made refer version reali where luck probabl just typo typo upload cica indiana coupl back sure like real printer problem winqvt version standard window printer driver ashok ashok aiyar mail ashok biochemistri cwru edudepart biochemistri school medicin cleveland ohio
89	palmer caltech david m palmer servic mission schedul access digex articl henri toronto henri spencer thing design retriev pinch rather design solar array sinc well extend thus indirect array problem design solar array detach shuttl goingto bother some array just them quick relea space walk second remov array want hubbl back payload reboost want clip panel each time gamma observatori design requir…
90	ingl engin umich ingl homosexu princeton sorri bill clear good against homosexu these qualifi articl okcforum osrh bill conner c wainwright eczcaw nott wrote delet seem homosexu evolutionari function delet everi time woman intend produc children wonder world obvious keep monti python song everi sperm sacr purpo mean limit popul growth then your arguement natur consid context m talk evolutionari f…
91	alaa peew alaa zeineldin hama superga dazixco ingr naftali stramer hama death follow transcript recruit train videotap made last summer battalion oppo israel mani death bomber leban town villag fire tear rubber coat bullet against tank anti tank missil against home after evacu warn shin reason interrog more count past practic such bombard beirut bomb egyptian school factori down airlin full egypt…
92	mark underwood help construct home built batteri grade articl dean b uucp wrote sign scienc report batteri wonder anyon could provid some inform construct home built batteri grade school rememb snip haven been follow m sorri somebodi alreadi mention could grab lemon think potato work m sure strip copper strip zinc think metal hardwar store hobbi shop mayb stick strip lemon touch measur voltag lem…
93	bcstec robert f weber more cool file jame jame articl rwang john wang everybodi guess said bore look those same file came window wonder bodi some beauti file share mayb somebodi tell some site some file like some sceneri file some anim file some unfortun delet them anyway could give some help plea respon differ kinda wallpap here think origin whatev call real artist name logo lower right corner n…
94	nyeda cnsvax uwec david good grief candida albican repli aldridg netcom jacquelin aldridg medicin total scientif acquisit scientif knowledg complet scientif theapplic knowledg individu case more disea haven been describ root mani disea describ aren known read book sometim want them method then patient freedom experi method mani doctor medicin doesn answer certain answer question themost reliabl m…
95	larg commerci aukuni peter gutmann maum ohio state dane c typic size commerci secret algorithm know idea isther anyth made anyth larger heard scale actual implement anywh cipher which hash function mode current implement want copi over rang entir runtim size system slight slower than itself presum similar system possibl just hash length down n mayb someth like peter
96	vonnegut kepler until king becom philosoph philosoph becom king yesterday chanc hear kurt vonnegut speak theuniv hampshir vonnegut succeed isaac asimov honorari head american humanist associ vonnegut isan atheist asimov befor asimov funer vonnegut stood upand said asimov heaven which ignit laughter room peopl speak around timeof funer thing could possibl saidto room full vonnegut said yesterday l…
97	schuch john schuch need pinout decod chipin articl mont netcom mont pierc bought chip technolog build decod circuit work anyon pinout possibl voltag spec d presum m corpor gain select through feed back resistor refer voltag output connect connect clock clock output connect crystal across output enabl logic high allow data output data data data data delay steer output other compani call data valid…
98	uiuc bradley banko quick c crash window quick c window under window while compil general protect follow serious disk error when reboot file gotten cross link which pretti hard drive file system concern quick c window somehow stray protect mode world corrupt smartdrv disk cach andthat caus disk problem thought program window were pretti well contain window true then mayb quick c compil noth anybod…
99	rita rita mari sorri folk read articl andersom spot colorado marc anderson just found sourc articl joke seem pretti damn convinc start just didn smiley articl were which should caught peopl took articl serious mean know thenet didn even clinton sound rita villag
100	bobo cray philosophi quest bold articl loss doug loss analog magazin articl similar quit year question alien spacecraft land washington d c proper organ deal state depart alien ambassador defen depart alien invad immigr natur servic illeg alien depart interior human speci veri much question percept alien anyth intrin their natur bibliographi articl cite philosoph paper name author which forget be…
101	loral gari w mahan drag someon explain make drag coeffici e mention magazin understand lower number signifi better aerodynam butwhat mean real world calcul speed assum limit speed mileag benefit ident reduc thanx
102	more rushdi islam cwru keith m ryan articl daric yoyo monash fred rice should clarifi muslim usual mean when muslim ingen anyon call themselv muslim outward clear contradict essenti teach consid muslim thus might thing contrari through ignor exampl sudden becom know islam teach though then leav islam bobbi realli need down decid whatexact islam befor post here accord muslim when evil evil accord …
103	pattern generat wantedfrom aukuni toni repair monitor here d like know where generat circuit provid whole take much space bench andi somewhat less than portabl guess could down design someth time right reason suggest beappreci toni make friendship engin servic keeper unless room auckland entertain eleph auckland zealand
104	santo mickey rafael turbo c visual edit request absolut newbi question articl wiggin samuel e wiggin rate borland turbo c visual edit forwindow anyon time discuss mayb these group some time answer decid live bought sent m still befor good point list consid turbo pascal sometim make someth unix c exerci univ make some program c version becaus some third parti requir like borland seem much more eas…
105	monti anyon plea email diagram give detail site where therei diagram simpl small mono voic transmitt inth rang prefer abov short distanc frequenc variat import must smaller thanx save vinyl
106	tamut tamu daryl biberdorf articl jchen bellcor just visit auto show floor eagl vision dodg intrepid competit price unfortun workmanship quit disappoint both rubber seal around window door fell turn outth seal just groov rubber band just press through singl data point draw line want bart child professor texa m dept comput pastor late model corolla father demonstr fall door seal problem daryl bibe…
107	uiuc oriolefan uiuc opel owner matmcinn nuscc matthew macintyr nation univ seneg peopl think opel want want move europ plea makeit next pontiac f wait till chintan amin mail llama uiuc under construct hard area
108	request cwru keith m ryan articl david wood must respond articl includ within similar follow plea answer question pose charley challeng agr satan angel freewil tell them n mozumd ultb
109	maridai comm marida ignacio immacul concept note cross post actual email listserv cathol while main post religion christian quotat omit respon question aboutth immacul concept explain left cathol reader direct refer holi scriptur except thement mari full grace gabriel luke month angel gabriel sent unto citi galil name nazareth virgin espous whose name joseph hous david virgin name mari angel came…
110	bill conner cwru keith m ryan articl okcforum osrh bill conner could explain pertain someth type practic think relat anyth said bill could explain abov pertain posit statement someth type practic satan angel freewil tell them n mozumd ultb
111	hernlem chess ncsu brad hernlem hezbollah articl tclock orion clock articl hernlem chess ncsu brad hernlem articl tclock orion clock suggest when guerilla popul cover israel should total back down easiest away attack anoth innoc shield hope other respect innoc live tell these guerilla wrong assum civilian cover assum also come brad anywh discuss doesn help bring element never address comment made…
112	louray michael panayiotaki window access blind articl marc articl john bruno john bruno window access blind date develop window base product full screen display textual data product microsoft enabl blind individu access data effici quick plea email respon post summari group thank help john microsoft came product braill suppo offen marc micro display were comput blind think didn mickey michael pan…
113	alung megatest aaron lung suggest audio relay articl billq billi quinn built littl project radio shack relay switchaudio pretti click when thing switch common thing suppo when relay andnoth seem click question good relay relay circuit switchingaudio noi kind audio line appreci advic refer advic also exact partnumb compani name relay help switch high level signal level signal like level signal als…
114	helix david e burzynski antineoplaston articl wesleyan josh recent listen tape burzynski which claim discov seri natur occur anti cancer properti name antineoplaston burzynski work hostil unit state despit favor respon subject dure clinic trial general accept opinion burzynski research paint himself lone research breakthrough battl intol medic establish basi which judg claim week howev read depar…
115	access digex servic mission schedul daysin articl hathaway stsci after space walk boost orbit think right mile like know exact orbit number boost idea news here know someth plea suppli sourc nice observ know where thing these altitud number also best sourc minimum altitud pmdb kilomet maximum altitud pmdb kilomet delta altitud pmdb kilomet pmdb propo manag data base schedul observ sure your numbe…
116	your code good more aukuni peter gutmann andersom spot colorado marc anderson date note clinton statement encrypt paragraph statement contradict said though here washington drug presid clinton told deleg nation polic commis convent washington first speech drug issu sinc clinton said plan escal drug seem half heart practicalpurpo begin repeat view regardless been long been audienc convent whose th…
117	love ucla mike love spec eprom data need spec various eprom data format such intel motorola anyon provid such info pointer want most intel mike
118	gtonwu nthu toni g possibl hello possibl know minim program manag when start applic restor when applic possibl plea tell forev michael jordan toni g gtonwu nthu nthu toni nthu
119	tclock orion clock hama articl alaa peew alaa zeineldin nstramer superga dazixco ingr naftali stramer hama death follow transcript recruit train videotap made last summer battalion brought separ question israel practic still unclear your reaction toth practic reflect articl abov
120	rlglend netcom robert lewi glenden estim wiretap cost most post been expert behavior agr withal them although some were more restrain than apolog robin hanson glenden rlglend netcom perspect worth point niel bohr somebodi like
121	cwru andrew spencer noisi engin previous articl cwru andrew spencer previous articl eliot lanmola engr washington eliot articl tomacj opco enet thunderbird nice theori never came four cylind over liter more like were orsom such clarifi think both litr also understand anyon balanc shaft four cylind saab royalti their patent design like porsch alreadi correct believ been thatit actual apolog into t…
122	mayn pipe william mayn motss princeton match fund scout articl ulowel anyth taught know toler someth befor thought were could give much same testimoni experi issu wasn principl were thesam thank well testimoni stan krieger kind discuss doesn belong here intol theon accept posit scout should take notic hasbeen religi right some core valu spite leadership some scout former given testimoni like remi…
123	payn andrew payn want chip small anyon know sourc modem chip modem ideal someth gear toward hobbyist small quantiti mail order year been them distributor marshal order drop point where longer afford offer servic distributor some crazi minimum order d like find sourc those still interest build suggest andrew c cambridg research
124	duck csir paul need clipper cheap secur gtoal gtoal graham toal someon tell hardwar compress need rundigit speech down k think heard letssay sampl data correspond sampl rateb usabl fanci compress need easi olivetti exampl great sorri plug folk olivetti tseem good market themselv includ hardwar provid their which rate which give pretti accept just right v modem their play record same time wouldn t…
125	higgin fnalf fnal bill higgin beam jockey reviv marco commerci space news articl wale larrison fidonet commerci space news space technolog investor number might point some judg feasibl commerci launch site these includ identifi custom provid core usag suffici recov setup cost market advantag site exist infrastructur modifi site financ found enough cost support invest other commerci launch site ve…
126	access digex bill christen barri m look good background review paper refer help dynam normal transform cell inparticular m interest translat behavior cell rather intern motion normal transform circumst also d appreci data forc constant mechan properti relev vibrat properti these wouldb thank bill christen access digex
127	unixg emil help disappear group usual subscrib these newsgroup someon could possibl e mail answer problem been window sinc last winter come across annoy differ group manag seem everytim instal someth thatmak group prompt disappear after turn window happen when instal excel winfax v both group when turn window them manual pull them item them exist group disappear soon window preci w trident window…
128	babb sander lockh scott babb radar detector detector brian bday lambda msfc nasa wrote decemb illeg oper radar detector state virginia caught fine know feder communic made legal radio receiv kind frequenc k band unit state privaci restrict make illeg receiv land mobil telephon servic includ believ cellular phone restrict receiv radar curious cordless phone virginia violat time money lawyer which …
129	bung after dark modul muohio andrew bennett folk just moment upload bung jumper after dark modul thatwa wide talk here some time cica indiana upload titl sure your connect binari mode befor download other after dark sharewar freewar modul them more andrew andrew bennett muohio planet
130	maurer u holocaust memori museum cost danger genesi jack schmidl articl jake boni jake livni through privat contribut feder land your hate devoid current histor fact intellectu social valu down toilet know unbia sourc when come israel neither time train seal respond thus seem statement these privat fund were american taxpay least money feder land mitig offen dedic perpetu continu flow foreign ent…
131	tkelso afit kelso line orbit element space shuttleth most current orbit element norad line element arecarri celesti updat daili whenposs document track softwar also avail thissystem servic satellit user communiti most currentel current shuttl mission provid below celestialbb access hour data stop pariti element also updat daili shuttl element some documentationand softwar also avail anonym archiv…
132	roth rose roth select levin joel b levin l john badan wrote l consid proper channel l l m glad caught your purpo forum educ those eager learn fact life respond otherwi feel left proper author consult topic short mean absolut noth l l descript content just roth l post date least entertain valu though l diminish well easi back soak your patient then brag your colleagu incr success rate have sudden …
133	blade stack jeroen vfintd window p rtsg wrote anyon know vfintd devic window under section devic c vfintd know norton desktop window includ file help file mention someth floppi disk access jeroen j c email blade stack phone modem
134	bobc comb gamma burster where pictur univ float like login river float down occas strike rock bottom other when energi translat into heat degrad other energi occur distribut damag toth depend shape howev veri small virus head center shock wave appear uniform random direct theori evid other univ much come oort cloud theori univ rule m layman physic world physicist tell engin stanford telecom
135	tamu mous windowsin articl netcom kasajian netcom kenneth kasajian wnkretz energietechnik stuttgart oliv kretzschmar could somebodi tell possibl work mous window applic which window window clipper applic exist routin someth plea mail your inform thank your effort oliv name o kretzschmar inst univ stuttgart phone stuttgart email wnkretz energietechnik stuttgart veri simpl mous mous load befor wind…
136	panix john build know sound crazi call call want just anyway d like build flashlight cheapli flashlight should reason portabl could power pack main question bulb where bulb theyn power m concern whether long wave short wave anyon cheap sourc bulb take both other thing friend mine mention someth near cheaper than actual light anyoneknow refer thank much john panix
137	hardi u washington phil torr circuit cellar address still publish anyon their address
138	duesseldorf lannert facin fact serial number possibl articl pmetzger snark shearson perri e metzger hmmm must assum generat unit u n rather than generat random select intent assur fail safe govern u complet determin given n chang even remain secret wonder ifthey somehow back deriv given enough unit serial mayb such pair suffic reconstruct such back door encrypt algorithm perhap possibl manufactur…
139	sheryl sheryl hisman side articl dyer spdcc steve dyer articl someon tell whether follow medic been link rapid excess weight gain distort tast smell hisman topic steroid prevent asthma vancena hisman astemizol most definit link weight gain realli peculiar some antihistamin effect even more antihistamin like astemizol which cross blood brain barrier tend antihistamin caus weight gain tell find whi…
140	research steven bellovin shelf cheap keyseach machinein articl silverton berkeley d j bernstein articl research steven bellovin size thing verifi extern feed through snefru take first result then those real figur each equal birthday attack chang second then need sever lifetim reliabl statist right retract suggest still wonder thatther inform should principl mayb some variant test rivest todemonst…
141	khayash hayashida long term space effect newsgroup forc lmsc lockh respon origin post first need literatur search mayb should just pick specif area long term habit could especi make avail look method analyz technolog such detail literatur search interest ourselv space clear import exist space program essenc divid space life scienc issu technic problem which could solv various technolog databa acc…
142	wlsmith valv heart wayn smith radar detector detector articl babb sander lockh scott babb feder communic made legal radio receiv kind frequenc k band unit state privaci restrict make illeg receiv land mobil telephon servic includ believ cellular phone illeg receiv land mobil telephon servic reciev even land mobil telephon servic shore telephon servic restrict receiv radar curious cordless phone v…
143	netcom william e o moon imag weather dark part your viewer other object near upper left part moon actual between weather satellit moon bill o
144	kirk wimsey kirk refer same problem info jumper drive anyon recommend refer book rather than quick type answer start hook thing result prospect second smoke test thank kirk
145	okcforum osrh bill conner motss princeton match fund scout c wainwright eczcaw nott wrote alway thought homophob word ralli didn beleiv real peopl agr term definit homophob activ attack homosexu becaus actual latent homosexu hostil conceal true orient sinc everyon disapprov condemn homosexu homophob your implic clear must necessarili follow latent homosexu bisexu veri least crap crap crap crap cr…
146	phil g fraer gamma burster energet could access digex articl palmer caltech david m palmer access digex articl belgarath mankato msus energet close coron model found around last cosmolog model l d call moder energet d suggest could much energi second jeremi capacitor real capacitor been suggest specif lightn strike between cloud interstellar medium lightn need protect need jupit ground plane like…
147	vnet mike final solut palestin o k turn drive into sick tire drive into attributedto islam movement simpli proven part suggest palestinian nation coven maynot exact word quot abov m sure mani agr thesam messag issu later when back home findth preci section research hope yasser arafat renounc coven western media inform offici issu therefor concern coven still stand bibl speak mainstream movement i…
148	bruce data bruce reynold sensit superstit lerc nasa jeff miller even proper control studi e g doubl blind studi prove someth affect anyon articl zabriski berkeley steve pope mass evid combin lack proper construct scientif experi hypothesi make reaction hypothesi themost like explan event good grief ever heard univ plus other harvard depart degr program wife andther plenti work peopl live realli b…
149	fluid mikec sail micheal cranford west brian west delet similar analog made glass those know glass liquid your scienc teacher flow delet your scienc teacher tell glass liquid teacher b glass fluid liquid veri high temperatur definit liquid includ readili form contain more accur here think creationist uucp uunet tektronix sail mikec m cranford uunet tektronix sail mikec princip troll arpa mikec sa…
150	alung megatest aaron lung motorola articl henri toronto henri spencer articl charon bloomington stefan berg know origin label seem work fine system p mean experi chip instead motorola chip rule design mean work exact book specifi least known often these small obscur might never into them practic unit often product sampl devic those evalu guarant everi spec least motorola admit unlik certain other…
151	jgreen trumpet calpoli jame thoma green internet stockton pontif take entitl explor scienc internet final project find compendium internet resourc deal scienc relat topic chose astronomi anyway wonder anyon knew interest resourc provid inform astronomi space nasa anyth like space post deal perhap someon post where rememb jame green jgreen calpoli didn nobodi prove anyth
152	whugh lonestar utsa william w hugh tempestin articl ross anderson colnet cmhnet stampfli wouldn second monitor similar type scroll gibberish adjac provid reason resist tempest attack tempest receiv here difficulti individu monitor their engin toler slack tend radiat differ frequenc even where overlap youcan discrimin becaus differ line frequenc averag other signal weird case vari interact build j…
153	mont netcom mont pierc articl bday lambda msfc nasa brian mcole spock cole like experi intel famili anyon know good site might assembl site complet shadow signet directori thank brian mont pierc call internet mont netcom band vnet mont vnet mode
154	stgprao unoc richard ottolini krillean thing maintain small electr field enhanc reaction promot communic state cell communic between cell which nervous system perhap other these electr field chang time larg organ special photograph techniqu such field photographi interact these field these field make interest pictur perhap such pictur willb disea problem organ when better understood perhap studi …
155	gospel cwru keith m ryan articl okcforum osrh bill conner keith m ryan cwru wrote wild fanci claim requir greater evid state book your room blue certain need much evid believ than were claim head your mean male lover keith issu truth then consequ argu irrelev issu such such true then truth irrelev which tobe disagr everi proposit need certain amount evid support befor believ factor each individu …
156	prof klaus init vector addit recent discuss news group suggest search attack against quit feasibl normal appli mode where random init vector byte question make handl init vector addit then anyth known secur scheme break faster than exhaust search through space klaus fuer johann strass w germani
157	nanci hayduk nanci feagan dumbest automot concept timein articl oasi navi articl lehigh aloi m himsl articl nanci hayduk nanci feagan ashtray cigarett lighter these should option forget cigarett lighter plug essenti plug radardetector light ashtray also essenti becaus keep chang token wouldn rather some type standard electr plug instead fire hazard wait happen adaptor know also prefer sensibl pla…
158	moral constant biblic rape cwru keith m ryan articl okcforum osrh bill conner coupl thing your post other littl confus atheist whom thing canb understood process natur exclus needfor recour describ explain anyth isno purpo direct event beyond those requir chemistri biolog everyth random noth post contain mani fallaci respond divin requir elimin freewil shown even attempt howev exist omnisci elimi…
159	anthoni lest religion islam ahmadiyya moder call offici call vote newsgroup name propo newsgroup religion islam religi newsgroup which main devot foster understand ahmadiyya belief ideolog philosophi also discuss distinct between ahmadiyya muslim communiti other branch islam addit newsgroup also discuss belief teach philosophi other major religion univ religi appreci awar toler newsgroup also pos…
160	lfoard hopper virginia lawrenc c foard your code good more articl aukuni peter gutmann articl delet just quick realiti check here real provok reaction peopl sound more like thing d heard suitabl rephra leader certain german polit parti sound like joke then drug alway been joke join pythagorean reform church repent your evil irrat number bean accept into your heart call pythagorean reform church
161	uiuc josh hopkin reviv marco commerci space news higgin fnalf fnal bill higgin beam jockey articl wale larrison fidonet commerci space news space technolog investor number other commerci launch site ventur includ those poker flat cape york white sand alabama shore platform hawaii vandenberg also judg against these criteria opinion some these ventur hope specul sound financ ground remind fuzzi bra…
162	tammi vandenboom launchpad tammi vandenboom sore spot husband woke three small sore spot spot size nickel bottom side knot lump just littl sore spot remind brui feel recollect anyth likethat caus brui d rememb somethinglik clue might somewhat sure thank opinion express necessarili those univ north carolina chapel hill campus offic inform technolog experi bulletin board servic internet launchpad
163	david bernard central dave bernard question virgin maryin articl atho rutger revdak netcom d andrew kill just observ although bodili assumpt basi inth bibl carl jung declar most import church recent year impli inclus feminin into godhead jung mean godhead
164	ahmeda mcrcim mcgill desertif articl brown danni keren nonsen live negev mani year sure beduin were move harm contrari their standard live climb sharpli mani them live rather nice perman hous quit student gurion univ good friend relat between them rest popul beduin rather surpri read davidson poster danni keren nonsen danni refut proof cite then should been articl condit then otherwi chang fact
165	gospel benedikt rosenau articl mango charley wingat delet evid v b which cynic group accept second foundat religion anyon claim seen risen jesus back period believ therefor discount those group ancient anyway again dismiss third much metaphi relationship anyth even those agr argu length over mean evid possibl cooki char claim jesus been seen extraordinari claim match their evid case gospel even a…
166	nigel allen altern fuel press relea u depart energi energi secretari presid plan altern nation desk environ energi report contact larri hart u depart energi washington april secretari r o leari today said presid clinton execut order fuel make feder govern drive effort increa avail both vehicl fuel suppli presid clinton sign order today which call purcha altern fuel vehicl number over thenext thre…
167	rind enterpri harvard david rind thrush good grief candida albican articl mccurdi ucsvax sdsu mccurdi m dentist fair amount thrush recommend acidophil after began take acidophil daili basi outbreak when quit take acidophil outbreak period resum resum take acidophil further outbreak sinc then second post which seem real disea caus candida albican disea system yeast syndrom question candida albican…
168	cwru keith m ryan articl austin stuart r then univ theist understand insid univ outsid univ differ place outsid univ subtract abil interact insid univ insid univ rule physic outsid univ thing outsid univ abil interact insid univ therefor interact insid univ basi whatsoev seem posit negat although complet model physic rule govern insid univ expect contradictori event like destroy fabric modern phy…
169	m r were hellin articl shellgat larri l overack here question some friend were debat last night q knew beyond doubt hell exist unbeliev simpli remain dead remain christian content answer question then remain christian then realli follow jesus christ everyth share work spread news kingdom heaven alreadi among fear base religion faith relationship made mean anyon christian avoid hell christian soun…
170	coda music final petrucci font problemi been final coda some time sudden stop font disk space memori postscript laser final recent instal been fiddl around window setup some time when need some work final thing didn print proper might might anyth instal someth around most annoy problem petrucci font didn print which rather import font manag direct print work includ final section compil postscript…
171	jacquier uchicago eric jacquier opinion allergi fever shot hello interest fever state affair went doctor minut interview scratch lead allerg june timothi grass believ look like shot week month follow shot month each shot cost talk soar cost health care system talk rare garbag which grow behind doctor offic apart issu somewhat disappoint find outthat keep shot forev right thank inform
172	henri toronto henri spencer philosophi quest bold articl bobo cray over year decid need improv nativ american good exampl priorto attempt civil them nativ american cultur verylittl crime poverti shall over broad statement particular nativ american cultur exist onethat exist simplifi thing assum talk aboutth eastern rather than whole contin given those were radic differ cultur which refer encount …
173	engr engr uark j m explod thought mayb possibl fact emerson emerson which seri time various never same problem tire take back myself window someth liketh audio fine tune when mart associ least return defect everi singl face emerson make audio stuff albeit make anyth complex video equip reliabl imho plea flame just share emerson light explod c present error engr uark eduthi messag print abort fail…
174	cbnewsl seth r rosenth freedom u articl virginia andi beyer cunixa columbia dear beyer never wise confus freedom speech freedom racism violent unfortun mani fail understand crucial distinct fact speach offen some protect under freedom speach useless speach some find question must protect religi blasphem inher racist through civil discour scare tactic enlighten those perceiv ignor idea behind free…
175	benedikt rosenau ontolog metaphi articl mango charley wingat contradictori exist contradictori properti languag correct thing defin contradictori languag exist need correct stand said object definit realiti then amend thing describ contradictori languag come someth which plain fal failur mere failur descript miss point entir thing defin contradictori exist though someth exist might meant descript…
176	sean oliv mindlink sean oliv need find number phone line joseph mich post worcest polytechn institut well second post here texa corpus christi least pick phone dial phone compani read number phone back believ servic depart make certain repair correct line when open junction know work give good luck where live number dial same result sean oliv internet address mindlink mindlink
177	cwru dougla fowler jack morrisin previous articl tedward cornel edward fischer articl stloui unixg phill loui jack morri start been like playoff start start luck lucki year team score happi could still pitch buth seem suffer total pitcher more prone total collap than good pitcher closer mediocr smallest push andthey complet lose their grip good collap somewhat then come back next year went around…
178	netcom mike pelt u holocaust memori museum cost danger mistakein articl genesi jack schmidl neither time train seal respond thus seem statement these privat fund were american taxpay least money dammit latest excret escap kill file chang site again sigh assum other planet ever login name j mike pelt netcom local prohibit block advanc militari democrat movement local restraint world democraci worl…
179	mercuri berkeley kevin marshal grey scale while window kevin marshal oper support motorola e mail zeus phone intern domest
180	honda d like conver anyon purcha their experi m like know price expect bargain thank advanc ellen
181	jkjec westminst shazad barla alarm system worthwhil talk alarm certain countri alarm talk porsch stuff just befor insur compani decid make move insist scorpion alarm chang everyon spent scorpion alarm themselv have upgrad system shaz
182	netcom chuck l peterson oscilloscop salei m give hardwar design sell oscilloscop preci model dual trace bare firm sell prefer peopl silicon valley ship netcom
183	athena william discuss articl bill group origin takeoff reason forth format group discuss prescript such well obvious realli care then workabl solut impli certain thing mani peopl rather than tryingto educ each everi person come group name impli group lawyer such grew mean realiti psychoact technic could rang caffein drug mention recreat drug practic hope those were abov some psychoact level drug…
184	msstate john d info possibl electron engin student electron belt find myself need build moder audio throw coupl question vast knowledg plea explain watt calcul audio circuit p e just relat follow current gain voltag gain power gain whatev alreadi wonder cheap e
185	uucp harri barnett text white hous announc q clipper chip encryptionin articl colost holland colost dougla craig holland articl afterlif ncsc robert ward articl bontchev fbihh informatik hamburg sinc constitut guarant right everi americanto bear everi american entitl matter ofhav read applic part constitut interpret context plea befor post misinterpret again refer right peopl organ militia carri …
186	ohayon jcpltyo jcpl tsiel ohayon isra terror omran earlier post high rank isra offic kill dure clash whith hama mujahid terrorist isra chase kill young mujahid anti tank missil terrorist zionist mujahid bodi into small piec extend bodi recogn hous were destroy these tank missil isra soldier kill hama mujahid anti tank m almost sure terrorist zionist been ableto bodi which probabl missil stop poll…
187	transistor tube also electr guitar enthusiast which type prefer tell tube type sinc tube lower distort noi than transistor most your electr guitar type just tube sound better dude then turn gain line d think wouldn notic forgot phase shifter kind absurd some player even want more distort especi hendrix them afford like play music without distort then your hard core want particular type distort e …
188	jami zikzak apana jami scuglia workspac manag small those peopl recommend workspac manag forwindow found sharewar workspac manag australia window archiv monash which mirror u three found were workspac smallest simplest workspac manag found veri easi display small window contain button plus extra button configur purpo annoy featur titl window first present when must press mous button thing away al…
189	henri toronto henri spencer radar detector detector articl wlsmith valv heart wayn smith restrict receiv radar curious cordless phone virginia violat isin some kind rule regul whatev prohibit polic band vehicl radar transmiss includ polic band cover same regul those rule regul same attack thatthey attempt feder author regul radio communic origin poster note kind expen work work henri spencer u to…
190	stockton edusubject d like thank everyon anyon sent help project send report request copi keith stockton stockton state colleg pomona
191	matthew oswego harri matthew acupunctur articl romda uclink berkeley ella baff someon wrote express concern acupunctur needl unless your friend share fluid their acupuncturist themselv unlik imposs acupunctur needl general even accid respon should enough effect handl minim involv acupunctur needl insert normal immun respon exposur most dispo needl throw away electr pul nerv test done while back n…
192	claud anger linux risc articl leebr toronto brian articl eugen mpce articl ghhwang csie nctu ghhwang dear friend risc mean reduc instruct comput risc usual small instruct reduc circuit complex increa clock rate high perform read some book aboutcomput architectur more inform risc author risc clear rememberread instruct risc cpus rather larg differ address mode risc instruct nota orthogon cisc theo…
193	warren warren burstein exact million muslim were extermin armenian sera zuma uucp serdar argic linden posit peter linden turk kill armenian kill german even make armenian laugh appropri analog jewish holocaust might systemat extermin entir muslim popul independ republ armenia which consist least percent popul republ memoir armenian armi offic particip these atroc publish u titl like other refer a…
194	arlut utexa berni fast ford naomi ingr bartel again morn ford ranger exagg littl veri fast engin throttl drop back normal think linkag stuck problem been problem time straighten itself until tach sound engin twice should down when pull stop light sometim choke pull caus fast which vacuum provid necessari pull condit fast locat your vehicl rotat produc locat test good piec rubber vacuum hose your …
195	randal informix randal rhea power signal surg home nosubdomain nodomain greg anyway over weekend rest sofa between notic briefli pick sound like radio stereo televi even though both were also sensit light hous start wacko cycl through their four bright state presum some oper illeg amplifi drove hous live busi correct presumpt kind power must caus effect affect equip feet road legal watt veri unli…
196	princeton michael golan differ seri look diagram soni receiv amaz find differ between canadian capacitor hang output speaker speaker ident both both model canadian model model world wide model model board itself also ident room three theus version clear indic both place make essenti just standard special w type preci plea explain michael golan princeton
197	perri dsinc perri inimit rushdi refer delet move thread articl jaeger buphi gregg jaeger articl perri dsinc perri rushdi howev understand muslim fact british citizen preclud muslim rushdi atheist local terminolog word inhi mouth time write time fatwa well born muslim fair certain then muslim until explicit renounc islam know renounc islam though been extrem exist muslim legal well issu accord isl…
198	paulson larc nasa sharon paulson food relat seizur articl dozonoff david ozonoff path news larc nasa darwin sura zaphod ohio state dozonoff dozonoff david ozonoff newsgroup date refer sender news line x newsread sharon paulson paulson larc nasa wrote delet fact happen while sugar coat cereal made kellog make think might have allerg reaction someth coat cereal four immedi famili show least sign fe…
199	borut b lavrenc secret sourc announcementin articl gradi netcom andrew molitor amolitor nmsu wrote monitor phonec monitor usenet provid cryptosystem easili crack might know evid almost valu follow therefor most valu your claim border paranoia andrew mayb german should been littl more paranoid their respect ture british crack zimmerman telegram littl more paranoia help german here mayb should been…
200	brian need help find switch jumper motherboard phoenix control port board serial port unfortun thave manual beast like disabl order control board made korea chip chipset ifanyon give clue configur board control find their help great appreci thank advanc your assist plea mail your respon news feed thank veri much brian
201	andrew robinson reason hospit join internet resourc servic avail internet bitnet whichwould interest hospit other medic care provid m interest anyth includ institut interest medic profess internet special servic such onlin access librari plea repli direct andi main
202	paul crowley need clipper cheap secur quot pmetzger snark shearson perri e metzger articl what differ between v modem v modem fast fastest modem voic compress seen various assert anyon second figur friend forev o paul crowley trust know m x fold fish jesus
203	randi ampr randi j need volt circuit look sourc circuit sequenc input volt sequenc channel knob vari frequenc switch channel full email assist provid randi email randi ampr randi j p o compress technolog
204	helsinki christoph want cell line adren gland cortic c look cell line adren gland cortic cell type been look without success veri much appreci help thank read christoph institut biotechnolog e mail christoph helsinki helsinki x g christoph finland o helsinki c
205	paul crowley hard drive secur forgot doesn much credibl d like altern somewh hard disk duplic time keep random number when digest comput random number befor beingus your hard disk write random junk over make hard disk unread anyon were mere claim written random tell whether truth b hose cryptographi otherwi effect o paul crowley trust know m x fold fish jesus
206	bcash nosubdomain nodomain brian cash visit jehovah articl jbrown batman articl ileaf prasad articl jbrown batman articl matt steve davi bskendig netcom brian kendig earth evil becaus satan rule over guess been while sinc bother impli satan omnisci might them into satan know then statement show them their belief self satan omnisci hold dominion over earth accord christian theolog note confus theo…
207	mandtbacka finabo andtbacka were hellin shellgat here question some friend were debat last night q knew beyond doubt hell exist unbeliev simpli remain dead remain christian reason pertin believ delet space strike appar reason rever e proof exist hell which punish believ life make xian pardon languag bloodi hell mere rever your think thisdoesn anyth debat sever friend disagr argu fear hell necessa…
208	hydra math unsw turkey cyprus bosnia serbia greec armenia azeri articl tankut iastat sabri atan articl herki uiowa articl tankut iastat sabri well pano tamamidi turk bear respon thing happen today hard believ somebodi object when come conflict like countri have blame side alway both side were anatolia after anyway think your right heard mani turk read aboutit rememb treati sevr consequ turk under…
209	g secur begin sign messag anyon know unix util allow encrypt telnet session d like someth nobodi snoop password text while m remot over network plea report unsign henc messag purport sent after begin signatur version o signatur
210	flash martin john gregori help real time clock standbi modei have troubl obtain specifi standbi current drain froma real time clock anyon some spec call sequenc mode activ hard deciph buti thought work howev crystal current drain acheiv v time specifi maximum under condit attemptingto creat done follow thing made sure reset assert after powerup dure time made sure cycl after negat dure which asse…
211	chrism cirrus chris metcalf convent propos israel fact israel alreadi discuss some palestinian palestinian polic forc territori dure indic some real solid concess liber think part theisra side chris metcalf
212	uucp allen keyseach magnus ohio state jame r ebright regard monitor militari code traffic folk wasn given walker some system didn need them either contrari walker case where recal allen j appl comput appl
213	bjorn b larsen delab sintef bjorn b larsen bibl avail everi languag satan toung articl koberg spot colorado allen koberg tongu concept tongu pentecost seem outdat concept bibl avail near everi languag missionari languag church need tongu guess least some peopl claim still languag without bibl apart bibl still mani languag which notabl write simpli becaus written version languag hasnot been defin …
214	bcash nosubdomain nodomain brian cash ancient islam articl daric yoyo monash fred rice been some discuss pros outsid marriag where evid opinion moment just general cite exampl read centuri percentag youth peopl general suffer depress been steadili climb western societi probabl read refer particular similar detect trend toward greater occurr outsid marriag centuri western societi particular sexual…
215	lehigh marc gabriel diagno lyme bank pitt wrote articl lehigh marc gabriel m cultur best diagno veri hard cultur most case point n develop feel come year experi match unfortun some call n quack accus make quick buck think call quack quack cultur more test lyme believ seen mani time test aren accur treat also n practic almost exclus devot treat lyme patient know orthop surgeon pattern usual exclus…
216	krill corp richard lefebvr idiot articl uiuc total agr each point made jose look like singl hitter swing count maddux pitch your team down haven touch ball also think much made lefti righti thing watch game feel steve stone know more should than harri said best when state after anoth terribl vizcaino wait sandberg return tell steve stone like prophet must make booth becausei understand actual bac…
217	debbi debbi forest hisman side articl sheryl sheryl dyer spdcc steve dyer hisman astemizol most definit link weight gain realli peculiar some antihistamin effect even more antihistamin like astemizol which cross blood brain barrier tend
218	risc wayn long observ floppi copi work under shell anyon observ copi larg file larg instanc floppi drive under window manag shell file copi under shell error wherea file copi within program manag corrupt detect execut pkunzip b file after both copi file copi shell alway show corrupt here kicker mani window open while both window suppo window share same time slice wherea their equal time slice unl…
219	wagner grace math david wagner deuterocanon cass bull dave davi deuterocanon canon becaus quot author quit accur otherwi enoch canon dave note apocrypha quot christ dave also deuterocanon canon becaus teach doctrin contrari part canon then answer these logic invalid priori besid talk text which mani part superc xtian view same principl exclud ecclesiast principl consist appli reject your argument…
220	andrew d andrew byler question virgin andrew kill just observ although bodili assumpt basi inth bibl carl jung declar most church recent year impli inclus feminin into godhead which mean absolut idea assumpt howev great mari quit obvious even part equal assumpt mother meant becaus close identif work christ assum note bodi soul into heaven thus alongwith elijah enoch mose mayb alreadi perfect obvi…
221	benedikt rosenau yeah rightin articl mango charley wingat revel thing charley talk intellectu engag revel well obvious risk take ration intellectu intellectu engag mani peopl concept metaphi religi contradict m objectivist m particular impress problem problem case least explain quantum mechan relat term some rough understand languag fromth perspect ordinari phenomena inconsist describ rather char…
222	fibercom rhonda gain hyundai sonata opinion info wantedi d like hear stori experi hyundai sonata iknow consum report trash them peopl know thathav them swear them also haven problem withthem consum report claim haven driven ihav driven hyundai which consum report veri impress local haggl polici offer w also sonata base w sunroof know prefer sonata w sunroof automat decid which engin prefer after …
223	student canberra stephen help someon plea tell decod same know link these output circuit link these make multiplex sorri like lame question m newbi electron ihav circuit plea make mail possibl thanx student canberra
224	netcom p d h open letter lanc colost l detweil m quit astonish shock appal serious frontal assault emerg american freedom clinton administr other govern agenc legitim role whatsoev regul cryptographi tantamount regul accept speech blatant unconstitut perhap should renam year honor such propo crappi chip live great shame discredit bizarr imho encrypt also protect under second amend ofth constitut …
225	gerri palo uunet gerri palo christian repeat livesin articl gerri palo noth christian preclud idea repeat live earth apostl paul roman point chose than esau ancestor coven peopl messiah made choic while thetwo were still their mother womb therefor could done anyth good evil deserv their admit possibl live accord idea karma their present live reward punish past behaviour make nonsen paul whole poi…
226	johnh macadam mpce john haddi advic need world need meter chang rang turn lead stuck jack littl clever plastic detail take care make world safer anyway ever meter wrong rang into live circuit more than dozen time anyway bill bill inqmind bison inquir mind winnipeg manitoba fluke beep take current while still lead plug current socket should solv your problem unless noisi environ johnh electron dep…
227	nichol fujitsu fujitsu known interfac storag older mini still their sever differ speed think fuji drive rate that sever compani made think market pretti much control type drive readili avail rumor scsi adapt avail buti think design slower devic other word drive pretti much cheer
228	vandal hathaway post right money littl lengthi short orbit billboard trash same billboard onth earth trash billboard make place look therear mani place prohibit their light main attempt find some tangibl reason billboard becaus peopl feel moral justifi ground these thing defil beauti thing valu peopl wouldn money make them their lack valu just actual fact which neither basi prohibit them other ha…
229	jhan debra dgbt jerri overreact your code good more giant balli over clipper chip notic trend some e mail post toss back andforth somebodi wrong overreact case such reason veri simpl mani peopl want riot civil everybodi jump down scream m peopl reach their hammer rifl befor their paper peopl work within system befor break examin book find mani revolut democrat democrat style govern think find tho…
230	ntuvax control thru microcontrol extern eprom order drive motor direct pul width thru softwar control assembl languag program howev afraid thatthey overhead thus alter pul time question softwar control reliabl understand port vari duti cycl high first desir duti cycl then
231	{ 00000 }
232	help hello anyon requir methodolog british final year real time degr student project methodolog veri grate anyon could give method plea mail feel help question thank advanc david phelp
233	watson comsubject dmqs file x extra mode note followup comp misc dmqs file valid mode under both window these file unsupport noth these file post person time everi time post demand request here some addit dmqs file these file function latest driver these file work under driver avail general public time function under most recent beta those under file been fulli test these file unsupport repr pers…
234	netcom hall generat folk last year america bought hall generat which areus thruster space vehicl former ussr could these devic were sent pasadena test just curious know these devic work principl involv becam them also russian actual cheat sold inferior devic andnot space vehicl info appreci advanc commerci aircraft netcom cleveland freenet
235	wustl david prutchi weight someon sell scale unit either analog digit output need someth like scale supermarket cash regist dynam rang pound reason accuraci sourc david david prutchi washington univ campus brook drive loui
236	dtek chalmer henrik digit answer anybodi know anyth chip chip telecommun d great appreci inform price pinout regard henrik
237	joseph d barrus util expand file descript directori list look window util give list filesin directori also display descript file allow enter edit file descript hope length mayb small window scroll then ableto directori file open execut such beast write nosc
238	desir wright h hacker train need find number seen various differ number dial your number phone compani could list point where could list differ number u fail could someon tell ohio speak wright desir wright state just give them wright state univ huge amount money
239	nsmca aurora alaska edusubject human planet planet also depend kind plant life grown such length grow season want someth more food argh along period time know fairbank some winter f butin summer such know place other pressur atmosph such limit inhuman adapt someon woman must come babi brought term true rememb book think delt planet lower densiti wonder limit other atmosph limit human need stress …
240	daric yoyo monash fred rice more rushdi islam robert knowl date gmtfrom fred rice livesey solntz livesey should british around blow next know seem impli person accus blow actual islam teach someth blow world trade centr which build blown ithink okay make some comment person been accus innoc until proven guilti rememb second seem some hole accus thati read instanc particular build then back claim …
241	paul rutger rahul mehta info book everybodi interest follow topic program memori manag develop visual basic custom control like your valuabl opinion best abov topic plea send mail paul rutger post summari suggest thank advanc rahul mehta
242	nsmca aurora alaska edusubject combo propul system hard easi combo mission such solar sail onth outer planet near orbit more seem everyon talk system system permiss more than propul system michael adam nsmca alaska m high just jack
243	ross anderson colnet cmhnet stampfli wouldn second monitor similar type scroll gibberish adjac provid reason resist tempest attack tempest receiv here difficulti individu monitor their engin toler slack tend radiat differ frequenc even where overlap youcan discrimin becaus differ line frequenc averag other signal weird case vari interact build just move fold around effect mean switch monitor toan…
244	keith churchil columbiasc keith boyd need find number phone linein articl umass greet situat phone jack mount wall know number line want call oper place trace question certain devic find number line thank respon dial tone when plug phone into jack then line possibl disconnect nearest telco dial tone then sure telco send line someplac somebodi sure youar level sound like just somebodi number keith…
245	nsmca aurora alaska edusubject electr spacecraft magnet field earth okay earth magnet field unless someon miss someth okay object earth magnet field produc question electr power space earth magnet field earth idea dragless satellit part creat after dragless satellit might wrong suspend between compen drag think know want just sure dragless satellit sound interest enough liek generat michael adam …
246	grahamt phantom gatech graham e thoma nissan nomenclatur manual shift bigot want cwru andrew spencer sure call call just curious also nissan call turbo think ever just curious m matter drew current know known elsewh graham e thoma blah blah blah blah blah georgia institut technolog blah blah blah blah blah internet grahamt gatech blah blah blah blah blah
247	david wood gospel charley wingat david wood extraordinari claim requir extraordinari evid more serious just high make meta argument here case wrong think those invi pink unicorn also exist jesus claim respond histor accuraci biblic claim which exist jesus post want miracl attribut constitut such claim andi argu otherwi differ issu wrong exact issu back read within post mean done kind respond your…
248	sigma design video sound shannon ukan anyon sigma design video sound card model call storm also model legend info these like perform compat even problem encount appreci w
249	cpqhou compaq rocket articl glen justin messag anybodi heard particl propol system thanx glen believ former employ hugh aircraft compani work propul system satellit
250	mike diack latch articl j jeff ucnv year still look sick have check april edit built latch setup hook direct your power prom theseri port load your code then reset m sure dalla also like suppo boil down dalla part free complet anyon ever manag design singl side eprom link
251	lisbon vpnet gerri swetski program manag question possibl chang icon program group d like give them some individu short return program manag know d rather avoid task list back p m help welcom help stamp stupid signatur file gerri swetski vpnet public access unix usenet home vpnet lisbon vpnet
252	nsmca aurora alaska edusubject mothership flybi cost wierd again okay figur mission specif pluto larg okay launch probe multipl part kind liek principl cold basic mean design mother ship piggi back probe fordiff mission name differ planet each probe withth mother ship earth case good when mission either mother ship relay point also mother ship power mission also solar sail main reason solar sail …
253	research steven bellovin reason clipper m articl tuinstra signal clarkson dwight tuinstra first note expert look detail just algorithm addit respect expert outsid govern offer access confidenti detail algorithm assess capabl public report their find chip design well here possibl addit encrypt chip process voic signal make them easier analyz electron chip widespread might effect part massiv parall…
254	david wood anoth thing mango charley wingat keith ryan ignor critic your logic possibl your stanc answer question valid fact state when start said respon reason continu someon version posit then argu your version your posit been includ challeng your claim abov flat further last week claim might answer were turn includ text which doyou want your context includ articl come thinkof contradict entri …
255	cymbal calpoli gregori king question just base good rate impress first perform mill supposedto compar trident other came perform great second anyon know where viewer cica someth work better thank help greg gregori king qualiti life aeronaut engin direct proport poli fast drive
256	schumach convex richard schumach servic mission schedul daysin access digex differ contamin threat small manuev shuttl engin apertur door shut dure reboost someon nearbi door open again should stick just figur goldin want realli prove faster some whiz slap togeth manuev boost clear whiz show anyca prudent stick slap togeth explo billion dollar asset d like again might shuttl slap togeth least som…
257	jkjec westminst shazad barla compar saab dont know saab whenev long alway littl annoy which keep often wouldn expect such qualiti doesn anyth like ever happen bmws mayb qualiti shaz
258	ohio state mark projector m assist manag local theater here columbus dlike expand show autom name capabl tous tape bring current date provid function alreadi combo contact roller read dimmer system rai when fade close least second wire dimmer control relay activ when tape complet circuit tech simpl order second pul need load film feet minut second pul need least inch ideal like singl cross accomp…
259	nctu erik wang make mpeg sound hello instal driver speaker then instal mpeg phoenix oulu incom window when load mpeg file make sound type mpeg alway error when load mpeg file which file sound type normal error still sound should number thankx help internet address nctu english name erik wang name wang nation tung univ taiwan r o c
260	matthew phantom gatech matthew deluca mothership flybi cost articl nsmca aurora alaska wierd again perhap even weird okay figur mission specif pluto larg hmmm might want read group more care been good amount discuss propo pluto fast flybi mission specif design small cheap matthew institut technolog atlanta georgia { decvax hplab ncar purdu rutger gatech prism matthew phantom gatech
261	wustl david prutchi cellar extra articl babb scienc sdsu j babb fellow info extra real time program sensor storag extra voic control telescop among label torn miss page like trade label mail mine mail your mutual trust kinda thang actual throw them away thanx jeff scienc sdsu edui also been complet collect extra communic applic both like trade follow thank david david prutchi washington univ camp…
262	frank imag astro server commend everybodi look site ethernet address ethernet address
263	tittl cindi tittl moor canon bubblejet deskjet eckton sean eckton deskjet slow comparison other printer iment idea bubblejet compar interfac between printer just dandi problem just bought printer coupl compar print deskjet knew wasn pretti fast realli print good qualiti compar itwith laserjet postscript look almost ident depend kind paper problem notb seem veri fast probabl within second give reb…
264	decent cheap scope info modern better dual trace scope appreci should where plea e mail thank advanc perform technolog incorpor scienc parkway rochest york uupsi
265	steve b access digex steve brinich second question such strang procedur real turn those kind bottleneck system secur theori make either thesam chip vari among veri possibl break encrypt brute forc need plow through theposs serial number billion multipli numberof differ combin
266	schumach convex richard schumach temperatur dark skyin willner head harvard steve willner cook were case event energi densiti come same believ correct yeah just weird coincid andlet same hand time
267	chris best food dehydr anybodi those food dehydr been over late night recent wonder forc heat both heat involv anybodi know temperatur wife like m inclin heater seem should throw dehydr togeth just buck heck technolog year yeah year couldn spray hair
268	schumach convex richard schumach tsto word chairman descript studi stage delet other word serious think less expen access orbit just liketo fool around exot airplan
269	cadr code ship canada someon canada send some public domain fileencrypt code legal send thanx mail cadr technolog phone richmond speak employ
270	schumach convex richard schumach gamma burster where should been follow discuss astro been discuss some detail refer even
271	moon imag weather imagein articl netcom william e o dark part your viewer youwil other object near upper left part moon actual between weather satellit moon bill o those other object
272	tudelft differ seri princeton michael golan look diagram soni receiv amaz find differ between canadian capacitor hang output speaker speaker ident both both model canadian model model world wide model model board itself also ident room three theus version clear indic both place make essenti just standard special w type preci plea explain michael golan princeton eduth explan think capacitor handl …
273	public domain softwar mail beckman murashi anyon know site where might find softwar motorola microprocessor look basic interpret c compil thank advanc murashi murashi mail beckman instrument phone diagnost system group blvd w mail beckman
274	matthew phantom gatech matthew deluca tsto word chairman articl schumach convex richard schumach other word serious think less expen access orbit just liketo fool around exot airplan presuppo superson aircraft spacecraft cost unproven matthew institut technolog atlanta georgia { decvax hplab ncar purdu rutger gatech prism matthew phantom gatech
275	cleveland freenet aaron m barn realist scanner sale sell radio scanner path usenet cwru cleveland freenet cleveland freenet aaron m barn newsgroup radio realist sale sell gmtorgan case western reserv univ cleveland ohio line nntp post host cwru realist scanner sale here small descript detail digit origin cost sell thank buchanan fear gover fear your without amend guarant r freedom cleveland freen…
276	kjenk gothamc nasa govsubject singl launch space station andi cohen singl launch core station concept shuttl extern tank solid rocket booster launch station into orbit shuttl main engin mount tail station modul launch jettison after separ karl mcimail repli jettison hold them shuttl bring them down spare perform reason come mind jettison ssme youdon drag them when perform your orbit ssme just dea…
277	john adcom sensor repeat spec anyon know detail interfac wire their remot sensor wire repeat adcom adcom part number physic examin connector indicatesthat connector provid view connector front v v signal ground demodul signal v polar drive signal drive repeat drive through resistor v assum repeat connector mini plug drive direct true anyon fill thank john hewlett packard p o colorado spring
278	sera zuma uucp serdar argic moment silenc perpetr turkish genocid articl ucsd system oper april approach armenian around readi rememb massacr their famili cold blood genocid million muslim peopl your crimin grandpar between think could cover genocid perpetr your against grandpar never heard april soviet armenia today longer exist singl turkish soul power tear away veil illus some creat ourselv ce…
279	bill paxton fourd comsubject good case right abort system fourd phone quot comput mean never have sorri
280	wale larrison fidonet orgsubject kaliningrad tsniimach enterpri f baub tsniimach enterpri describ locat near kaliningrad outsid moscow facil kaliningrad near moscow isin fact east prussian russian enclav onth baltic coast serv ship rail europ find access might even want totri arrang tour must town same name kaliningrad locat just north moscow correct home space enterpri includ energia tsniimach m…
281	rstimet silver indiana robert stimet snap game lose streak mitchel sacrif eighth brett saberhagen plate pitch runner cesar hernandez give come behind victori over york hernandez pinch hitter cecil inning start solid singl right move second kelli infield third base line third jeff well place bunt rare show excel execut recent offen cincinnati after starter pugh fifth given first four inning fourth…
282	bill paxton fourd comsubject question retard system fourd phone quot comput mean never have sorri
283	danc procom daniel cossack truth michael montgomeri believ preserv bibl perfect convey truth intend which version bibl perfect preserv mani translat perfect preserv confus minor chang word even accid omiss passag chang truth convey lead student into doctrin error note also provid exact happend mani branch denomin christian deviat doctrin vari translat biblic text serious student thatar much numer…
284	sheol concert clipper consid harm shirriff sprite berkeley shirriff messag seem like larg subset encrypt communic archiv tape could read sometim futur probabl caus warrant obtain think unlik data like could court current instal wiretap larg number phone without listen them then post facto obtain listen call after probabl caus establish wouldn stuff admit court least notin near term other word nea…
285	dart corolla mayb help corolla speed line corolla also somewhat more mile wasn near fluid case could itjust need chang recal auto fluid just mistaken plea flame import also havean dodg veri good shape these thank derek
286	bruce program manag questionsin articl lisbon vpnet gerri swetski possibl chang icon program group d like give them some individu short return program manag know d rather avoid task list back p m enhanc program manag allow sure idon know anyway give like regist away found cica indiana util bruce bruce f never know when need good piec rope softwar technic support engin evan sutherland comput corp
287	moffatt john thomson zero wrote articl moffatt john thomson joseph chiu josephc caltech wrote measur current actual name after both compani compani both compani revolut electron realiz perform connector socket were affect amount current through wire sorri unit current amper which name french name amper studi electr current term just abbrevi compani came after amper unit alreadi ohmit compani firs…
288	mcgill brendan newman trident trident video card need where them site thank
289	gradi netcom idea vector test idea block cipher implement need some golden test vector look throughth postscript idea chapter singl exampl give degr freedom contact inventor sinc money invent d like anybodi vector disea vector plea gradi netcom
290	dale dale more diamond articl admin dave laudicina anyon experienc faint shadow resolut thiscard window replac card wait latest driver also experienc general protect fault errorsin wspdpsf winword tool option menu winfax setup exact same failur word window quick call microsoft indic problem driver need call diamond driver think version abov problem m unawar dale r dale uunet softwar divi
291	bruce bruce stephen homosexu issu christian shellgat larri l overack said articl fsspr alaska hardcor alaskan hope anyon rememb troy perri perform march washington christian homosexu whether christian homosexu compat clear debat sinc debat genuin caus christian sort hominem argument oppo adversari serv further drive peopl away christian becaus project confirm frequent held opinion christian unabl…
292	liverpool chris wooff after remov while instal spss window part evalu evalu complet duli delet softwar unfortun still ghost spss left when like write object then spss chart appear list object m offer look around allth obvious file without success next thing look string spss chart everi file window directori turn file call unfortun file binari didn edit d welcom solut remov spss list server chris …
293	eliot lanmola engr washington eliot noisi engin articl cwru andrew spencer nice theori never came four cylind over liter more like were orsom such foot mouth again drew first generat were which were veri smooth d real surpri origin poster talkingabout generat second generat were thenon turbo turbo drove turbo call kind also understand anyon balanc shaft four cylind saab royalti their patent desig…
294	uiuc michael r file manag start file manag status display even though select option menu then select again appear anyon idea happen
295	sera zuma uucp serdar argic armenian celebr genocid million muslim peopl articl ucsd system oper pain azerbaijan like happen again joke month your fascist grandpar extermin million muslim your nazi parent fulli particip extermin theeuropean jewri dure wwii your crimin cousin been slaughter muslim women elder peopl fascist x soviet armenia karabag last four year entir popul x soviet armenia result…
296	hudson athena paul hudson satan toungesin articl marka harri mark ashley simpl test take sever peopl languag e g russian german english then gift start speak toungu audienc should understand gift their nativ languag howev gift canon hear himself speak languag neat nowher bibl saythat gift toung toung were abil understood everyon matter languag know need interpret corinthian tohav been written per…
297	help disappear group articl unixg emil program manag seem everytim instal someth thatmak group prompt disappear after turn window check file actual creat your window directori turn your comput when window rather than close program manag
298	netcom intern imag list favorit window goodi anyon maintain list favorit sharewar public domain window softwar sever such list msdos realli light david imag
299	ulkyvx louisvil edusubject peopl becom atheist undoubt peopl adopt atheism mani reason suspect believ j b phillip word small person understand allow grow develop becom inadequ grey hair gentleman throne imag childhood becom joke therapist friend mine sometim suggest client mean inadequ understand ofgod make room fuller follow encourag them hire guess folk through adequ support subsequ hire
300	jason sigma demon jason window somebodi help just purcha text mode window their vetri muck around avail wrong didn problem under thank advanc jason
301	petch chuck daili when came near place where road down mount whole crowd discipl began prai loud voic foral miracl seen luke
302	philip mentorg philip radar detector detector articl wlsmith valv heart wayn smith articl babb sander lockh scott babb restrict place receiv radar curious cordless phone enforc virginia violat isin some kind rule regul whatev some prohibit polic band vehicl radar transmiss includ polic band cover same regul mean polic band such thing anyway radar detector work share band appli your test those rad…
303	kjenk gothamc nasa govsubject astronaut weightless feel like articl morgan jerri want know weightless actual feel like exampl constant sensat fall baalk baalk kelvin nasa repli weightless feel like fall feel strang first bodi adjust feel differ dive m astronaut flown sever time first flight weightless shoulder lift felt panic hand someth like strap keep firm against floor prevent fall rememb over…
304	jkjec westminst shazad barla lexus infin yeah litr someon plea tell someon file then repli other person file repli goto newgroup togeth just mail person thanx advanc
305	austin comsubject articl ntaib silver indiana iskandar taib articl reimert etdesg scott p reimert somewh thread been said window multi user well multi thread certain haven seen case seper account each person even seper directori desir though sinc over network slow down fair amount expect window multius share filesystem someon like write could charact base graphic base share execut local thing sha…
306	sera zuma uucp serdar argic today mark anniversari turkish genocid articl ucsd system oper pain azerbaijan like happen again joke month your fascist grandpar extermin million muslim your nazi parent fulli particip extermin theeuropean jewri dure wwii your crimin cousin been slaughter muslim women elder peopl fascist x soviet armenia karabag last four year entir popul x soviet armenia result genoc…
307	doug angel freeway traffic drive through middl nowher pick clear channel station base angel claim were traffic flow inform thousand traffic sensor caltran pavement caltran sell info havean exclus deal doug former l commut
308	steve chesney more diamond articl dale dale articl admin dave laudicina anyon experienc faint shadow resolut thiscard window replac card wait latest driver also experienc general protect fault errorsin wspdpsf winword tool option menu winfax setup exact same failur word window quick call microsoft indic problem driver need call diamond driver think version abov problem m unawar version driver cur…
309	clipper csrc ncsl nist clipper chip announc secret sourc announcementin articl panix harri shapiro jbotz mtholyok jurgen botz even more interest smtp server csrc ncsl nist expn vrfi command telnet csrc ncsl nist smtp connect csrc ncsl nist escap charact first sendmail nist readi expn clipper command like sombodi didn like your snoop around marc then good thing alreadi mail list mail ncsl nist add…
310	cwru dougla fowler dimens team royal final total previous articl sweda umich sean sweda been quit some time absent thenet while figur d stick neck royal record score sinc incept rule p idea fall easili short damn sure tbeliev these media fool pick them divi like gage detroit news claim robinson some kind trade made same thing dodger true cone probabl good drysdal koufax still these team were home…
311	kjenk gothamc nasa govsubject deploy space dock articl nsmca aurora alaska build inflat space dock henri spencer henri toronto wrote larg scale satellit servic pressur hangar make consid question whether anyon larg scale satellit servic near futur point justifi develop such thing mighti fine idea sinc asid applic such space dock consid than just pressur volum temperatur difficult space your infla…
312	herrod xenon stanford stephen herrod latex helpi post group didn respon here latex help emac window read need file along file convert thisto window help anyon found these file gotten help work thank steve herrod
313	karl genesi karl need clipper cheap secur articl gtoal gtoal graham toal gtoal gtoal graham toal imposs approv attach crypto devic phone network anyth plug phone socket must approv some reason crypto devic just never what differ between v modem v modem m entir silli here m point modem alreadi approv data transmiss work just fine transmit scrambl vocod voic absolut just meant secur dedic crypto de…
314	wagner mala wagner wizzard audio visual equip nanaimo campus suggest audio relay articl alung megatest aaron lung articl billq billi quinn built littl project radio shack relay switchaudio pretti click when thing switch common thing suppo when relay andnoth seem click question good relay relay circuit switchingaudio noi kind audio line appreci advic refer advic also exact partnumb compani name re…
315	rlister russel lister mous jumpi mous eckton sean eckton microsoft serial mous mous think switch better vertic motion nice smooth horizont motion sometim click someth becaus mous jump around move mous right relat uniform motion mous move smooth then jump right then move smooth then jump again mayb time left inch crazi never much troubl mous befor anyon solut microsoft think everyon should sean su…
316	magic david encryptionin articl psionic haywood j spoke today compani mention washington time articl clipper chip announc name compani secur communic technolog inform given messag contact them belief made known clipper well befor rest industri sever reason sever which veri good point obvious knew particip thedevelop clipper chip amount unfair busi practic monopoli market hope exist market other c…
317	sera zuma uucp serdar argic armenian were also partner nazi practic articl arromd jyusenkyou arromd impli both side equal true sometim difficult live altern univ numer articl major newspap london time period newsweek dure suggest exist signif collabor between armenian nazi arthur derounian deserv credit first person deal issu exten derounian motiv were deepli held democrat convict gave duti felt …
318	trentu ross barclay twain driver logitech wonder anyon knew whether logitech twain driver scanman driver thenet somewh scanman model down scanman thank advanc ross barclay ross barclay trentu peterborough ontario
319	dant techbook techbook teflon long term human queensu hausner robert just contribut space program regular societi teflon your stick sorri split hair just read make teflon develop dure world wasne tube which uranium pass enrich veri corro some flexibl materi need seal think both right teflon actual discov wwii heard some chemic assum itwa tank valv open reveal materi seal major problem line vessel…
320	look crypto postscript version paper call public cryptographi written jame secur technolog group nation comput system laboratori nation institut standard technolog decemb version obtain plain text symbol been lost
321	window sound system text speach news group user anyon know whether some softwar which speach like sound blaster adam
322	rexlex fnal fnal govsubject athiest hellin articl gerri palo uunet gerri palo between adam whole process fall involv gradual conscious preci point theolog bent those after flood such noah much stronger appreci divin wrath also understand true fact caus some much atlas seen heaven rest shoulder mere physic heaven lift strict spiritu distanc andthus becam elev heaven made feel heaven were either he…
323	albani diamond simpl window here nice easi question when under window lose abil screen problem when m under window m quarterdeck expand memori manag formi plea e mail respon sinc read news often thank advanc albani albnyvm bitnet heavi home
324	uiuc josh hopkin llnl inflat space station deploy space dock kjenk gothamc nasa articl nsmca aurora alaska build inflat space dock discuss pros delet these some technic difficulti which llnl inflat space station dealt vari degr could someon give refer llnl propo been track down someth m work direct relat space station think mani principl carri over josh hopkin uiuc find make attribut hannib
325	period post charley challeng david wood version challeng plus respon date post made period attempt encourag charley wingat address direct challeng evid specious claim continu post period until answer them public indic answer them stop post atheism atheism communiti tell stop total bore apolog somewhat juvenil natur approach m loss figur anoth crack seem intellectu post charley help notic still fa…
326	access digex servic mission schedul daysin articl henri toronto henri spencer articl access digex thing design retriev pinch dictat rather design solar array sinc well extend design solar array detach shuttl bother some array detach emerg expen hardwar thrown away casual bear mind nobodi knew design defect deploy crew found some nasti flaw fail open exampl been embarrass throw solar array away th…
327	access digex polit banner better shuttl your launch vehicl most polit messag dure campaign season candid presid right around d perot shuttl d nixon more then ever
328	wagner mala wagner wizzard audio visual equip nanaimo campus correct last followup articl wagner mala wagner wizzard audio visual equip nanaimo campus articl alung megatest aaron lung articl billq billi quinn built littl project radio shack relay switchaudio pretti click when thing switch common thing suppo when relay andnoth seem click question good relay relay circuit switchingaudio noi kind au…
329	think object moral exist most flavor approxim again natur object fair easili defin long goal mind whati purpo moral mayb m quit mean think object moral oxymoron definit seem goal orient issu like subject natur usingth word object goal need subject instanc goal moral propog speci perhap wasn trealli until more intellig anim came along some were necessari intellig anim differ need thanth other henc…
330	wimvh liri kuleuven holder ndis token ring articl thoma datamark articl wimvh liri kuleuven holder possibl winqvt machin ndis connect token ring older version class error someth like attempt program provid packet driver ndis driver peopl told even still incompat true thoma beagl thoma datamark work o technic writer thoma home wellington hound hire work universiteit leuven e w leuven e mail wimvh …
331	access digex teflon long term human articl dant techbook techbook materi seal major problem line vessel wouldn stick metal space program find stick thus stick market late full professor clarkson univ heard develop process stick teflon metal think nasa project heard held made quit bundl anyon clarkson know exact stori never want myself
332	{ 00000 }
333	wagner mala wagner wizzard audio visual equip nanaimo campus correct audio relay attack keyboard correct followup foul vari lamp resist should read vari lamp voltag wagner audio visual technician colleg nanaimo british columbia callsign weapon kentucki mail site nanaimo british columbia canada keep everyth standard disclaim appli
334	display softwar know sharewar freewar softwar which file window your repli much appreci thank adam
335	mcovingt michael covington build littl heavi filter deep purpl infront ordinari flashlight bulb father setup like enforc work circa good bulb work like fluoresc bulb d proceed cheap batteri power fluoresc light then suppli hous find bulb michael covington associ research scientist artifici intellig program mcovingt univ georgia phone athen georgia u amateur radio
336	henri toronto henri spencer combo propul system articl nsmca aurora alaska hard easi combo mission such solar sail onth outer planet near orbit more good propul system sure chemic rocket part even just chemic major headach talk serious veloc take veloc down near zero easi chemic fuel incid solar sail suitabl someth like anywh quick head mission plan canadian solar sail project more less honorari …
337	david wood request request those like charley charley challeng judg e mail quit clear wingat intend continu post articl while challeng themselv betweenth last post challeng note perhap dozen ormor post wingat none which answer singl challeng seem wingat hope just away level best chang thesubject given seem rather common theist tactic iwould like suggest impress upon desir answer follow manner ign…
338	keho netcom thoma david keho telephon control power neededi similar idea answer machin switch both machin line order your phone compani month here second unpublish phone number whensomeon call number your phone ring instead long ring your answer machin ring your ring d give your devic measur length ring when short ring turn your answer machin five ring later your pick call should cheaper more ele…
339	atari anyon know processor atari m look atari schemat anyon haveani idea where could find relat inform veri import also chip were game still avail were plea email responc veri import thank million anyon work work atari could realli your help info plea email will help peter
340	wilbur comm heard these south shop need bring corrado bodi work waswond anyon heard these south bodi shop akin colli center santa clara reed west colli auto bodi w
341	henri toronto henri spencer electr spacecraft magnet field earth articl nsmca aurora alaska okay earth magnet field object earth magnet field produc well simpl earth magnet field youdon generat electr done question electr power space earth magnet field earth power thing electr answer definit meant rather than power answer sort interact theearth magnet field electr power howev bear mind free lunch…
342	moon imag weather imagein articl stgprao unoc richard ottolini articl turner bigbang astro indiana georg turner imag moon been caught weather satellit imag earth near ocean cool also dure solar shadow cloud think mean moon sorri
343	jerom schneider environ space file windowsi file under window icon file exclus mode entir screen first line file environ variabl problem some machin enhanc mode command file fail environ space error rai amount byte shell command config know thati nowher near window resourc toolkit entri toyour system file under section nnnn command size where nnnn must either valu disabl small round down valu les…
344	uhura neoucom bill mayhew advic neededi fluke here work just over year wonder meter sever colleagu here some thenew fluke meter though still just soon hang analog simpson frequenc respon nifti littl shape meter made soar home seven year replac batteri coupl more hobbi think soar their number vendor some stuff similar soar bill mayhew neoucom comput servic departmentrootstown phone uhura neoucom
345	chuck gatech chuck warn plea read enough alreadi take discuss some other more appropri most tire like back imho chuck chuck gatech
346	access digex vandal skyin articl other hand live while where prohibit billboard mention abov think fine despit contradictori basi live nice farm valley untilth butler famili decid stick sort realli rise offic build ruin view guess should somebodi
347	uhura neoucom bill mayhew help reduc rpms boxer increa slip boxer type capacitor seri power suppli flow inch reduc capacitor good grade unit rate around volt note some studi isusu requir experi determin best given applic power applic radio shack volt start reliabl quiet admit flow wish knew radio shack bill mayhew neoucom comput servic departmentrootstown phone uhura neoucom
348	jkjec westminst shazad barla saftey import safeti import think these their sorri button dont work side impact crash zone list just make penalti recent littl accid onmi bike john after accid made should worn helmet alway should wasmor concern hair style read report which shit renault accid roof crush head
349	mark mark window m bore current window background here look some nifti pictur instead seen previous mani site exist store pictur avail through anonym except remot site machin ftpmail mail list command server receiv mail file data back anyon know site window compat pictur access such plea post them mark mayb make mark silenc word phone dark light view express here mine life mine noth whatsoev brig…
350	henri toronto henri spencer mothership flybi cost articl nsmca aurora alaska design mother ship piggi back probe fordiff mission name differ planet unless some truli wonder propul system forth mother ship appli probe otherwi simpli launch probe independ outer scatter wide across dimens solar system goingto seldom help next uranus onth neptun judg interplanetari trajectori voyag exploit lineup occ…
351	msfc nasa eric awhil back someon post some inform where build anyon rememb where could m veri interest some info thank advanc msfc nasa
352	utexa radar detector detector illeg anyth busi illeg jurisdict radar detector monitor essenti make claim noother reason radar detector polic radio monitor result fight these claim court been feder court anxious interven state sometim held exclus sometim state court imagin radar detector enforc action speed when radar detector amongst instruct explan other invit join dedic preserv your right radar…
353	abdkw stdvax gsfc nasa david ward servic mission schedul daysin articl access digex articl henri toronto henri spencer thing design retriev pinch rather design solar array sinc well extend thus indirect array problem design solar array detach shuttl goingto bother some array just them quick relea didn think stem design much retriev abil launch tight size envelop guess base similar design flown ot…
354	uhura neoucom bill mayhew dayton take interst rout exit south mile right spring road isat arena which mile west road park arena limit lodg isprob entir book within mile radius good luck x mall spring possibl park mall west between arena mall possibl montgomeri counti your local should free member alreadi definit plan time start think bill mayhew neoucom comput servic departmentrootstown phone uhu…
355	leebr toronto brian linux risc articl claud anger articl leebr toronto brian articl eugen mpce articl ghhwang csie nctu ghhwang dear friend risc mean reduc instruct comput risc usual small instruct reduc circuit complex increa clock rate high perform read some book aboutcomput architectur more inform risc author risc clear rememberread instruct risc cpus rather larg differ address mode risc instr…
356	vinc sscl casubject bbddd return articl brandei adam levin just curious anyon start season year concern hope produc first updat week plea send info most signif longest most critic home seen season vinc
357	benedikt rosenau gospel articl mango charley wingat assum present accur lead firm conclus materi john m refer here take grant matt luke q materi differ henc could relationship between right john straight mouth argument john known q codifi version origin assum been weak like john might known origin rather referredto q text were given codifi version inth first place argument alon allow firm conclus…
358	howard astro wisc greg howard gamma burster energet could articl belgarath mankato msus articl athena john f carr much energi burster know energi depend distanc which unknown answer form x differ sphere r oort cloud radius r r galact corona last radius found l around close coron model found around last cosmolog model l d energet d suggest could thatmuch energi second forget which magnitud gamma t…
359	louray michael panayiotaki more cool file begin here begin p f d d p l u n j b h stuff convert suppo delet everyth abov here mark lower here mark uudecod unexpect file encount last line could plea post tell m wrong thank mickey michael panayiotaki louray uunet louray make window file reflect directori well alway right never been wrong
360	veriti jack steve veriti need help video detect build circuit detect presenc video blank screen monitor r g b output should detect presenc singl pixel which mean detect pul should also beabl tell differ between blank screen screen around also need first circuit failur compari input refer creat voltag divid first problem compari slow sever pixel befor fire could whole screen full text detect secon…
361	davem dave michelson mothership flybi cost articl henri toronto henri spencer voyag exploit lineup occur coupl centuri even voyag took rather neptun indirect compar voyag substanti than orbit never heard voyag indirect befor dave michelson davem univ british columbia
362	peter psychnet psychol peter r tattam beta tester requir winsock version window detail peter psychnet psychol p tattam intern phone psycholog depart australia phone australia
363	sburton dres stan burton long distanc detect like detect angular posit accuraci emit sourc distanc meter more better sourc could emit signatur m lean squar wave duti cycl consid quadrant detector centron tilt head point sensor thus determin sourc consid waze heck possibl motorola waze mean least pul current duti cycl drop iwould need cycl five them turn requir anyon done someth like stan burton c…
364	isaackuo skippi berkeley isaac electr spacecraft magnet field earth articl nsmca aurora alaska okay earth magnet field unless someon miss someth okay object earth magnet field produc conductor chang magnet field produc voltag perman magnet move magnet conductor slow shift earth magnet field trealli signif especi when consid weak earth begin question electr power space earth magnet field earth wel…
365	thoma d fellrath edusubject canon bubblejet deskjet articl kayman d stanford robert kayman kayman d stanford robert kayman canon bubblejet deskjet keyword fellow netter your collect wisdom help decid which printer ishould purcha canon bubblejet deskjet ithought rather than trust salesperson benefit more those these printer daili them their figur know their benefit than salesperson great appreci i…
366	shavlik wisc jude shavlik program form molecular biolog those attend summer note thatthi confer immedi prece preliminari program registr materi first intern confer intellig system molecular biolog washington d c juli nation institut health nation librari medicin depart energi offic health environ research societi american associ artifici intellig poster session tutori bethesda session lister hill…
367	eecg toronto daniel y h wong actix video card driver windowsi look latest driver actix graphic accel card driver current version doesn support more than color mode even memori support actix unbeliev still modem take hour download driver hurt when youar call long distanc site collectionof video driver window anyon card like thank daniel y h wong eecg toronto electr engin
368	gamma burster where alien amigan ross smith articl keithh keith harwood articl palmer caltech david m palmer access digex evid indic gamma burster veri away given enorm power just wonder quantum black hole someth like fair close galact rang david give good explain deduct isotrop distribut whit either part univ oort cloud know mean sure isotrop distribut near interstellar e within disc galaxi coro…
369	drand spinner dougla rand power signal surg home articl randal informix randal rhea nosubdomain nodomain greg anyway over weekend rest sofa between notic briefli pick sound like radio traffic over stereo televi even though both were also touch sensit light hous start wacko cycl through their four bright state presum some oper illeg amplifi drove past hous live busi correct presumpt kind power mus…
370	green island robert greenstein articl euclid mrcnext uiuc euclid k alic taylor friend mine acupuncturist know danger needl practit whether steril needl them between theform case conceiv needl inth latter case high unlik though mani practit varieti anyway illeg perform acupunctur needl dare also singl document caseof transmiss acupunctur needl wouldn worri robert greenstein fool learn laugh island…
371	lehigh sheng laser bubblejet well m sure right place post here just notic some current offer resolut while lower laserprint offer howev laser printer still seem than bubblejet resolut thing lehigh lehigh lehigh
372	thnext robert american articl benedikt rosenau articl thnext robert delet argu your latter statement believ exist rest upon faith make posit statement exist strong atheism rather than mere know therefor believ them believ then weak atheism again believ differ than believ exist still maintain posit even after read strong atheism requir faith usual view here drive requir faith drive m requir faith …
373	john diet crohn friend appar fair minor case crohn sdisea seem certain food such fresh veget without discomfort want avoid recurr question nutritionist special theproblem peopl crohn disea suggest lipoxygna inhibitor like turmer thank advanc john
374	okcforum osrh bill conner second albert sabin joel amdahl wrote connor assert more complex later simpli incorrect mani known which whole structur lost exampl snake lost their cave fish lost their some speci almost complet lost their male descend bird function wing joel statement made were illustr qualiti evolutionari process evolut describ explain term otherthan whole point even those reasonto be…
375	okcforum osrh bill conner gospel m ryan cwru wrote wild fanci claim requir greater evid state book your room blue certain need much evid believ than were claim head your mean male lover keith issu truth then consequ argu irrelev issu such such true then truth irrelev which tobe bill
376	imag peter acsu buffalo mark j muson p realli good book theori along detail electr diagram help seen theori book circuit circuit book theori without other help mixer wide varieti implement mini mention doubli balanc diod mixer activ seem more popular consum receiv nice catalog univ answer wide coverag theori practic arrl handbook publish american radio radio amateur organ technic order book super…
377	okcforum osrh bill conner gospel perri perri dsinc wrote bibl true then atheism mistaken seem pretti obvious socrat said were mani true then your atheism mistaken even socrat never exist think must come late discuss part atleast began benedikt question histor ofth make point same standard secular histori here discredit histori then virtual noth known first centuri seem bibl true becaus exist were…
378	pitt gordon bank articl dyer spdcc steve dyer respond well otherwi immunocompromi nore retent have fungal infect even same categori here these walk convinc candida read quack book speak which anyon been impress much descript publish centuri sound like gordon bank skeptic chastiti intellect andgeb cadr pitt shame surrend soon
379	clipper algorithm articl bear kestrel noaa bear gile articl panix danni o bedlam algorithm classifi becaus militari contract equiv militari been proprietari design develop patent public avail classifi unless been major chang such classifi patent patent exist encourag communic state patent classifi secret recent patent deal nuclear weapon technolog declassifi last coupl year problem enforc patent …
380	uiuc josh hopkin space manuev servic mission access digex wrote access digex given describ seem someon actual verifi mass predomin constraint mission seem assum without give support evid someon nasa post were veri signif mass boost mission while back carryth pallet answer mass margin were tight enough weren even carri extra suit much mass save burn critic question data show engin hold propel subs…
381	concav make realli short want take bunch home made song other suitabl master output them short standard music record design work purpo altern servic sort thing m after much inform possibl altern cost lead time equip requir procedur follow email repli appreci depart comput scienc univ concav
382	okcforum osrh bill conner omni charley wingat mango wrote plea enlighten omnipot contradictori definit occur univ govern rule natur thus break them anyth must allow rule somewh therefor omnipot exist contradict rule natur obvious omnipot chang rule when definit exact defin certain omnipot seem rule exist somehow defin natur caus mean d like hear thought question bill
383	sehari iastat babak sehari disk copi protect wonder copi protect techniqu avali anyon experi area highest regard babak sehari
384	okcforum osrh bill conner wrote upon arriv home joseph probabl took advantag mari speak word couldn around mari high religi follow decid just ever know thus seen trustworthi honor soul believ then came jesus child born violenc dave explain purpo your post imagin meant bill
385	freeli distribut public cryptographi c code where rubin beckman arthur rubin marc vanheyningen avail archiv site were itwould high amus sinc actual public partner same entiti organ hold claim violat actual make sell believ those patent also appli canada m anyth sorri doubl post forgot someth make sell context standard mean make mean make encrypt messag mean encrypt messag sell probabl mean sell m…
386	farley access digex charl u farley where card video driver font anyon know where somehow acquir driver font svga adapt floppi window anyon know still busi thank farley access digex averag calgari board employ
387	tamut tamu daryl biberdorf plymouth sundanc dodg shadow experi anoth user recent request info shadow haven seen public respon peopl experi these daryl daryl biberdorf d biberdorf tamu sola gratia sola fide sola scriptura
388	pitt gordon bank diet work great articl omen uucp chuck forsberg provid refer substanti gain backth lost weight constitut weight rebound until itexc start weight oral tradit thati share among obe research annal acad these look like refer passiv associ weight rebound purpo left page number encourag reader volum mention benefit good stori chuck wash read acad couldn find refer weight rebound m sinc…
389	okcforum osrh bill conner allah prai lord maddi hausmann madhaus netcom wrote thank lord bill connor return straight know happi when lexus rain slick curv rest best straighten becaus your time even more limit most maddi know glad visit stay long time just shop around bill
390	ubvmsb buffalo neil b gandler opinion pontiac bonnevil market pontiac bonnevil budget between thousand afford were avail time know didn until model year reliabl model appreci advic inform neil gandler
391	eric eric m articl clemson regard horror stori doubledisk stacker kill hard drive wonder mirror command work doubl drive info well normal tabl partit tabl record vital doubledisk info then daili should long toward protect yourself against type catastroph failur discuss doesn then shame microsoft mirror those command didn surviv chang been drop along backup join coupl other command still command a…
392	jung ilmenau dirk info anybodi inform w c w c chip build card thank dirk dirk ilmenau
393	regist rubin beckman arthur rubin nagl netcom john nagl sinc requir wiretap request approv judici branch seem clear oneof regist bodi should under control branch suggest suprem court region appeal more specif offic their clerk make other half must still like admin their secur arthur l rubin rubin beckman work beckman instrument mcimail compuserv arthur person opinion repr those employ
394	vanderbi mprgate david vanderbyl power signal surg home drand spinner dougla rand legal watt veri unlik howev kind power possibl either d need altern forjust amplifi possibl origin poster said veri unlik defin possibl batteri
395	okcforum osrh bill conner dear andi bgsu wrote problem technolog caus your type made thing even must remind inquisit oper rescu klux klan club david duke salem witch trial crusad plus virtual each everi singl regardless level technolog theistic organ cheer carnag claim favor whole ordeal forget pray troop realli tedious everi thing ever happen isbecaus were under influenc religion doesanyon reall…
396	finabo marcus mothership flybi cost nsmca aurora alaska wierd again okay launch probe multipl part kind liek principl cold basic mean design mother ship piggi back probe differ mission name differ planet each probe mother ship earth case good when mission either mother ship relay point probe need singl expen heavi mothership exceptfor voyag style flybi mission year some calcul grand tour space pr…
397	uiuc tall cool question schemat after produc schemat logic import into creat pattern gotten work isto output netlist then import into didn inform might miss someth suggest great appreci thank raymond internet nimbus uiuc uiuc student univ illinoi compuserv urbana champaign
398	good eagl wesleyan ruth ginzberg have been gone m behind news read repeat someth been said alreadi read good book while away antibiot paradox miracl destroy miracl stuart b levi m d press isbn drug resist histori antibiot interest written level which think mani reader wouldappreci which assum intellig reader capabl scientif concept been expo tothi particular inform e assum smart enough toundersta…
399	greek instal secret sourc announc articl borut b lavrenc articl gradi netcom most popular cipher system captur soviet time even necess keep incrimin evid known proven unbreak system soviet paranoia right think huge point embassi their site near satellit uplink downlink site case paranoia upon time walk over famous marathon field away athen could most field huge antenna farm probabl greek instal a…
400	leland stanford chan need help need help compon diod know digi newark sell them minimum order anyon know where smaller order diod equiv replac transistor ditto transistor chip digi newark appear carri chip anyoneknow where obtain chip yamaha chip decod data where these thank advanc
401	nabil wisc nabil ayoub monophysit mike reader again misconcept copt among other orient believ monophysit again discussionabout while articl andrew d andrew byler proper term mike express monophysit condemn council chalcedon reaction nestorian which held differ peopl happen unit same monophysit held copt egypt syria armenian orthodox then comment these issu mighti subtl when peopl often hard tell …
402	your code good more rubin beckman arthur rubin makey jeff makey articl graham toal complet baffl dorothi chosento throw away academ respect like hasn dorothi spent mani year earn theprofess respect colleagu someth easili lost support clipper matterhow unpopular posit serv more enhanc theclipp respect than diminish wouldn think peopl trust secret algorithm arthur l rubin rubin beckman work beckman…
403	freeli distribut public cryptographi c code where rubin beckman arthur rubin marc vanheyningen avail archiv site were itwould high amus sinc actual public partner same entiti organ hold claim violat actual make sell believ those patent also appli canada m anyth patent appli canada think free trade agreement recognit patent arthur l rubin rubin beckman work beckman instrument mcimail compuserv art…
404	brunel planet habit loss doug loss jonathan p gibbon appreci thought make planet habit human make asumpt life similar atmosph evolv given rangeof physic aspect planet question physic aspectssimpli disallow earth like condit cole isaac asimov collabor book titl habit planet think should avail most good librari through inter librari loan some more refer h dole habit planet publish compani york know…
405	sera zuma uucp serdar argic year turkish nation mourn pray again refer note person diari russian general l turkish front wrote night march alon armenian butcher bayonet death muslim area surround erzincan these threw their victim into most like accord their sinist plan extinguish muslim group count such against world civil march colonel wrote account turkish genocid road lead villag were litter b…
406	okcforum osrh bill conner moral constant biblic rape perri perri dsinc wrote both facto implement legal system widespread while bibl although egalitarian specif preach kind stranger empha book ruth foreign join nation give rise great hero nation clear better than altern american strike strang stori should even been consid issu coupl thing your post other littl confus atheist whom thing canb under…
407	steve b access digex steve brinich overreact your code good more somebodi wrong overreact case such reason veri simpl mani peopl want riot civil which preci govern must when pull stunt like lest situat worsen extrem measur requir
408	young strobe olivetti russ smith articl netcom mark singer keith mitchel recal stat book handi surpri jump atlanta well minor where didn veri well career jeopardi your point good move right club step away trade move baseb methink recal wrong mitchel close atlanta continu walk alot after promot then think playoff roster start next year minor brave tell becaus back down struggl last year doubt even…
409	loral thad auto articl bellcor price quot camri w toyota dealer came back dealer week sign purcha agreement then told salesperson made error price walk dealer wonder kind practic common toyota dealer price quot written salesperson busi card bind comment similar experi written quot which been salesman these haggl toyota dealer fora camri w leather price seem fair when take them their offer discov …
410	adam endor uucp adam shostack isra terrorismin articl cleveland freenet omran previous articl tclock orion clock articl virginia andi beyer sinc also unlik truth either arab palestinian news outlet where understand learn form propoganda more reliabl than anoth mani neutral human right organ which alway reporton situat o neutral organ report situat inisrael where elder children victim activist neu…
411	kolstad wisc joel kolstad laser bubblejet articl lehigh sheng well m sure right place post here just notic some current offer resolut while lower laserprint offer howev laser printer still seem than bubblejet resolut thing bubblejet often littl wherea laserjet given half like stuff both produc veri good output look close tell definit superior other hand laserjet which haven been maintain proper u…
412	nagl netcom john nagl regist bodi sinc requir wiretap request approv judici branch seem clear oneof regist bodi should under control branch suggest suprem court region appeal more specif offic their clerk court alreadi oper substanti record keep oper someof these record confidenti concept court confid accord longstand legal prece judiciari more immun pressur than execut branch agenc contractor ap…
413	wampyr glen k moor email want loui friedman planetari avail plea send email
414	sunysb p joseph hong hidden articl last talk your comput fortun magazin mention phonem hidden model statist method predict letter sequenc novel eugen then said techniqu work well crack code anyon refer just exten letter frequenc tabl wear anyway sunysb
415	ravin eecg toronto onboard post friend hello like know experi board capacitor insid cmos chip space left limit design data effect oxid breakdown info appreci
416	alung megatest aaron lung chang self anoth dealer servic scam articl john r daker worri someon steal also final decid just drain plug weld shut work great figur when three four quart when everi month just good better thanth wive tale chang filter everi mile work must same thing drain plug same reason fill your though weld hood shut also somebodi might steal filter come silli hole your hood tube f…
417	neural hampshir andrew detect illeg cipher could someon repost send email origin post theclipp chip press relea neural hampshir andrew three keep colleg them dead neural hampshir benjamin franklin
418	futon webo taber question virgin cass bull dave davi much delet explain immacul assumpt mari origin reason fallen human adam fallen true than genesi stori concern might also tree life live forev andb like tree life take away theeffect tree knowledg reason toassum alreadi eaten tree life attain etern life basi taken away them wage area spiritu death necessarili physic death ican attest truth inter…
419	fcrari ucsu colorado frank crari human planet articl nsmca aurora alaska planet also depend kind plant life grown such length grow season want someth more food argh along period time extend grow season shouldn problem m alaska cheaper import perhap other pressur atmosph such limit inhuman adapt someon woman must come babi brought term true problem spanish frank crari boulder
420	okcforum osrh bill conner bill conner could explain pertain someth type practic think relat anyth said bill
421	hannov stefan questionsin articl news yale adrien yale adrien articl thoma b clark driver support seamless program support e g soundblast scanner tape backup continu work even specif driver hardwar compat guid answer these question mani driver midi other sound driver instal dont sound digit platform recal item their configur control panel built support tape backup system well problem wasn awar fa…
422	wustl david prutchi articl msfc nasa eric awhil back someon post some inform where build anyon rememb where could m veri interest some info thank advanc msfc nasa contact circuit cellar park suit vernon inquir analyz addit want build your system board level amplifi analog isol contact group p o david david prutchi washington univ campus brook drive loui
423	young serum kodak rich young sensit superstit articl zabriski berkeley steve pope mass evid combin lack proper construct scientif experi hypothesi make reaction hypothesi themost like explan event follow critiqu minut present which novemb critiqu come tuft diet nutrit letter februari edit breviti chanc good watch minut last novemb came away feel segment entitl instanc show host bradley make alarm…
424	walter larg accel aircraft design pilot alway maintain upright posit perpendicular plane visual helmet flight paramet keyboard move pilot pilot function excess anyon current pursu thisarea reason imposs present time walter walter uiuc eduu illinoi urbana champaign
425	trident articl mcgill brendan newman trident video card need where them site same card when check latest driver forwindow date garbo uwasa driver video find better version updat plea know thank
426	jake boni jake livni legal jewish articl cunixa columbia amir y rosenblatt articl zbib shaft part arab land owner without notifi their tenant farmer respon enough make provi them rather just their fate landlord sell apart build anoth fail notifi tenant just might find themselv outon street sudden seller doesn make buyer thief isra call here interest though acknowledg thepalestinian were shaft man…
427	wisc terri help window drum machin hello m drum program work download cica indiana sound directori stereo card latest window driver instal when drum program report midi devic howev driver util control panel report instal anyon idea midi devic drum work setup m comput someon suggest drum machin around help appreci thank wisc
428	caltech jeff foust mothership flybi cost recent articl nsmca aurora alaska okay figur mission specif pluto larg expen d hard call current pluto fast flybi propo larg thenew technolog insert current take place succeed c mass expen million c especi when compar other nasa planetari mission basic mean design mother ship piggi back probe fordiff mission name differ planet each probe withth mother ship…
429	rebecca snyder public awar text white hous announc q clipper chip encrypt articl rwing uucp myrto think accid come same philosophi thatth govern rule control peopl peopl govern unconnect citizen sophist enoughto know best them govern must tell need need know best idea thatthat defend himself against govern unlaw attack total unaccept peopl outlook combin push nation ident card encod anyth plea in…
430	neal cmptrc lonestar neal howard seek sedat articl citib heard sedat call made larouch believ info side effect equiv probabl mean member famili chemic name such strong tranquil isprob best refer rather than tranquil just knock your side effect similar other neal howard computrac richardson neal cmptrc lonestar disclaim opinion mine computrac learn dream gentlemen then perhap shall learn truth aug…
431	nctu redirect print manag file hello tell where find sharewar which captur window output printer want captur output laser though postscript setup print file redirect program work window thankx help internet address nctu english name erik wang name wang nation tung univ taiwan r o c
432	amber beal your code good more lawrenc c foard lfoard hopper virginia wrote articl aukuni peter gutmann articl delet just quick realiti check here real someon invent provok reaction peopl sound more like sort thing d heard suitabl rephra leader certain german polit parti sound like joke then drug alway been joke rememb sever month mark joke funni thing circul kenneth l beal amber harri often ring…
433	daric yoyo monash fred rice islam dress code womenin benedikt rosenau articl daric yoyo monash fred rice delet peopl think religion thisi exact same come differ peopl within noth exist differ religion perhap tend converg onth truth point harm meantim converg religion appear split even when might true religion core determin happen practi quit post then suppo answer repeat religion harm peopl relig…
434	jake boni jake livni center polici articl center polici research seem mani reader confer behind center research oblig plea name elia davidsson citizen born palestin thrown germani becaus belong undesir time group defin forc goto palestin mani cynic factor forc palestin dread unlik wasn forc into chamber bulldoz thrown into river forc into like forc march until drop dead noth your mother forc deep…
435	mcgill gill khouzam window just wonder anyon could beta version part beta program binkley mcgill plea repli e mail
436	rbung access digex robert bung vandal articl uiuc josh hopkin rbung access digex robert bung vandal becaus mani peopl power compani malici wast light malici impli evil intent light compani aren outof their spoil just care sell your citi your state light wast percentof light make more money never mind your money wast respon custom most effici hardwar your citi light compani sell write letter citi …
437	mcgill gill khouzam workgroup question conven licen articl eosvcr wimsey veri appreci someon answer question window workgroup current novel netwar lite which work veri well convent memori consid move machin much convent over abov driver network card just check three file load byte driver byte novel card driver still need driver licen check over network ensur each machin licenc copi note want brea…
438	genesi jack schmidl u holocaust memori museum cost danger mistakein articl maurer genesi jack schmidl recogn statement these privat fund were inth donat deduct like donat donat money group restor deduct contribut homeless concern contribut mortgag fund when just paid problem couldn convinc congress move home nicer locat feder land even though build alleg fund fund oper cost born taxpay forev anyo…
439	wustl david prutchi long distanc detectionin articl sburton dres stan burton like detect angular posit accuraci emit sourc distanc meter more better sourc could emit signatur m lean squar wave duti cycl consid quadrant detector centron tilt head point sensor thus determin sourc consid waze heck possibl motorola waze mean least pul current duti cycl drop iwould need cycl five them turn requir anyo…
440	world mark w kramer seventh centuri d armenian math delight messag interest kind written thank prof m kramer boston univ
441	access digex u govern technolgi articl kjenk gothamc nasa interest note some best tool cost industri today were deriv govern project chart m most modern schedul softwar comesfrom project their contractor construct mani govern project after gant c p m flow diagram level softwar project schedul under cost know nasa project miss their budget adequ measur engin develop cost favor govern r d thought b…
442	christoph infra posit look inform infra base posit encod idea bounc infrar sourc wall devic distanc prefer address lead chris found nich life just didn
443	access digex franc u same french agent corpor execut
444	buffalo dougla sorri folk read articl andersom spot colorado marc anderson articl andersom spot colorado marc anderson date note clinton statement encrypt paragraph guess statement contradict said though here washington drug fresh start presid clinton told deleg nation feder polic commis convent washington first speech drug issu sinc clinton said plan escal drug make everyth seem half heart pract…
445	pierson enet dave pierson meter articl peter m insan apana peter tryndoch allth devil meter radio ssave cdac devil reincarn cdac good choic wave read instal instruct wave antenna suggest tune channel channel minimum read question best antenna most wave probabl best explan rest make wave itself such common pattern differ sort four main best wave antenna follow then anyth under wave transmit veri u…
446	gardner convex steve gardner escrow databa articl strnlght netcom david sternlight after waco massacr brother wiretap chip fair pernici nonsen david govern total control whether realiz know find pain think your buddi uncl evil true other democraci fallen befor knee jerk sheep instinct trust govern help slide power corrupt david hard understand
447	sugra uucp kenneth servic mission schedul daysin articl hathaway stsci also impli other poster need boost orbit mission anyway need desir like satellit earth orbit gradual lose altitud drag deploy highest orbit shuttl could reach reason need occas eventu propul system thought been given boost give push push start cartoon kenneth repli blue njit might elabor simul littl devic someon tabl j l picard
448	{ 00000 }
449	jhan debra dgbt jerri overreact your code good more articl steve b access digex steve brinich somebodi wrong overreact case such reason veri simpl mani peopl want riot civil which preci govern must when pull stunt like lest situat worsen extrem measur requir fine then them paper sword jerri behaviour research jhan debra dgbt these opinion opinion proud frozen member mighti warrior band memori tho…
450	mart toronto mart chang self measurex long silli discuss delet while bother drain plug when could remov instead suck your mouth then spit suggest fetch sound year place chang boat power mani case sort tray underth becaus bottom hull chamber each side someth sure back again small pump power electr drill suck outth hole long thin hose side down tube anoth thicker shorter hose side into conveni cont…
451	chin ualberta chin need info want start project music stereo cassett chip develop compil music ideal system should d d convert compil rough estim cost appreci thank advanc regard mail address chin bode ualberta
452	daric yoyo monash fred rice slaveri allow marriag guncer enuxha selim guncer might like bernard lewi label zionist such discredit misrepr selim hard evid statement lack object present quit clear book orient edward said edward said christian muslim think ispretti much object treatment race slaveri inth middl east sinc clear distinguish under islam practic slaveri other countri like prior civil als…
453	mnhcc cunyvm bitnet marti helgesen public privat revel former question virgin ashley account privat revel some contradict post which said cathol public revel which cathol doctrin base death john last apostl made sure word public public revel truth intend everyon believ revel bibl signif subset public revel revel give individu individu send angel send mari some lesser saint person requir tobeliev …
454	strnlght netcom david sternlight whose parenth name either cast serious doubt bona fide post messag inwhich seem will take word privat firm which heknow littl their encrypt algorithm secur contain while seem distrust govern clipper suppo depend paranoid wish know firm exampl front purpo know psionic suggest post point class more truth valu without hard evid than contrari psionic said lower case l…
455	gray uucp kelli gray pinout need accord databook pinout display suppli voltag latch data input b latch data input left decim point cathod latch strobe input omit common ground blank input omit right decim point cathod omit latch data input d latch data input c logic suppli voltag logic suppli voltag suppli also butit need particular well regul driver constant current sourc inten affect voltag kel…
456	strnlght netcom david sternlight shelf cheap keyseach machin corpor accept wiretap chip articl arussel austin russel compani work previous receiv file person sent went vaction rather than wait straight frontal attack time took crack file faith take face valu though seem quit disson much been publish here brute forc crack unless lucki respect d veri interest whether theprogram russel avail whether…
457	bruce bruce stephen question agnost damon math okstat hast damon said christian friend mine reason were never creat then could exist therefor were creat therefor exist creator statement consid valid proof mani christian follow other religion suppo rest delet some variant quit popular other argument john lesli macki miracl theism against exist although macki against argument think quit fair bothsi…
458	dgraham dougla graham hide keith articl livesey solntz livesey articl dgraham dougla graham poster casual trash thousand year jewish histori repli previous been peopl like germani think problem here pretti much ignor year think instead thatth import part origin poster said kill palestinian retrospect thing offen mani origin just poetic licen understand differ still think came though also think yo…
459	mblock reed matt block disk copi protect articl sehari iastat babak sehari wonder copi protect techniqu avali anyon experi area highest regard babak sehari number copi protect scheme some physic media some involv encrypt scheme c exist over comput havebeen success time recal howev near month relea crack copi protect scheme latest relea none them complet secur anywh near some more difficult crack …
460	victori xetron victor freeli distribut public cryptographi c code where numer recip c fortran pascal nice section decrypt base algorithm isalso sourc code provid think some version book distribut sourc code disk sourc code order publish victor xetron
461	futon webo taber satan toung empro peter white relat stori person give messag tongu which consist entir word refrain well brother puka control himself while church invit missionari speak time ofth meet where tongu interpret were appropri should speak brother puka went befor word were puka pastor apolog when missionari aro speak hewa sorri interpret translat tribe where work word languag puka mean…
462	elec canterburi chris moseley build panix john main question bulb where bulb need power seen fluoresc tube mayb could find asmal tube those hand held lantern other thing friend mine mention someth near light cheaper than actual light anyon know refer blue light ultra violet definit blue peopl radio spectrum x cosmic possibl could light fring visibl which peoplewith fal easili sinc your soak howev…
463	veronica informatik dortmund olaf problem anyon work rose card problem after certain crash card disappear thesystem crash then okay card quit like should becaus befor everi instruct some specifi regist simul stuck error certain normal crash instanc rose notic crash flag work read mention flag notic work fine almost crash said sometim doesn flag disappear system document rose tell anyth crash mome…
464	access digex space manuev servic mission articl uiuc josh hopkin access digex wrote access digex data show engin hold propel substanti fraction first burn reserv tell much fuel altitud chang isgo take much pallet extra part make number work then interest show done then tell much pallet extra equip cost know anyon nasa land know much fuel altitud chang henri figur mass full pallet weight mass clas…
465	triton larri p anthropolog floptic questionin articl ccwf utexa billi myer last time look floptic cheap floptic disk megabyt megabyt floptic been avail sinc begin year floptic megabyt seen them macweek
466	c r bennett idea idea encrypt algorithm need keep secret some thing think impli these could clipper chip technic summari dorothi revi april clipper chip contain classifi singl algorithm call skipjack algorithm compar round scrambl compar support mode algorithm take clock tick mode second each chip includ follow compon skipjack encrypt algorithm f famili common chip n serial number length chang u …
467	andrew d andrew byler question virgin moder note think mean assumpt bless virgin mari went heaven bodi soul atth life unusu becaus normal your bodi decay grave stay untilth resurrect dead well wasn enoch elijah both whom direct into heaven beyond grasp some mari greater than either enoch elijah should same reciev after mother full grace immacul histor belief assumpt found write gregori tour late …
468	sunbar duke duke kurt bollack challeng microsoft support microsoft largest softwar compani planet thinkof even comput concept innov brought anyon xerox parc appl osborn next other been pioneer futur comput done technolog leader post question befor nari repli make challeng anyon come upwith someth especi microsoft employ respon time guess pretti much assur none which isuspect anyway kurt d bollack…
469	kludg grissom larc nasa scott dorsey power signal surg home articl drand spinner dougla rand articl randal informix randal rhea legal watt veri unlik howev kind power possibl either d need altern forjust amplifi just need slowdown push talk button possibl good friend mine second altern electron brake sinc engin notic slow when thekey down unfortun much comput junk under hood sensit over engin wit…
470	andrew centri video problem recent obtain centri develop problem model vram appl when comput color certain oper done particular vertic scroll through window horizont white monitor which general alway spare openwindow these line accummul oper continu move over involv area screen then move line disappear area screen problem monitor configur color inch color suspect video chip certain problem hasbee…
471	strnlght netcom david sternlight escrow databa articl gardner convex steve gardner articl strnlght netcom david sternlight after waco massacr brother wiretap chip fair pernici nonsen david govern total control whether realiz know find pain think your buddi uncl evil true other democraci fallen befor knee jerk sheep instinct trust govern help slide power corrupt david hard understand wasn point po…
472	rwing uucp myrto your code good more articl steve b access digex steve brinich wonder land such cooper inth design propoganda stage doesn care more take care their veri well until undefin then elimin consid rwing uucp without prejud myrto seattl fail uunet pilchuck rwing patwisdom thing infinit univ human stupid sure former albert einstien
473	student timothi richardson seek christian opinion sort seek christian opinion sort steel adam edud mean your fellow christian tend find mayb right might interest schaeffer book american christian addict mediocr more recent sham pearl real year schaeffer walk into greek orthodox christian mother hisfath schaeffer pass away church like mani american recent found orthodox church describ experi final…
474	toyota land cruiser worth tvervaek vervaek wife look drove last fall model underpow could imagin drive here colorado anyth approach highway speed ihav read model newer improv engin m quit serious laugh salesman face when said broken feel more power been drive l engin believ land cruiser land were l same which also underpow myown person opinion veri roomi noth spectacular vervaek email tvervaek he…
475	access digex combo propul system difficult solar sail mission mercuri much been delta v could solar sail handl drop orbit good enough rocket into polar orbit
476	vincent gatech vincent noisi here older style hous ventil cylindr drum instead usual anyway make loud buzz noi dueto vibrat somewh remov screw loosen back quiet down assum goofi thing touch back case anyway suggest where replac stealth your experi welcom everyth gone plan everyth been perfect batf spokesperson regard fail raid attempt
477	access digex electr spacecraft magnet field earth articl henri toronto henri spencer dragless satellit magic drag burn fight drag maintain exact orbit drag quot around dragless didn exact follow dragless thread point laser mission triad seem some sort navi navig bird dragless just updat orbit paramet
478	boyd acsu buffalo daniel f boyd shelf cheap keyseach machin corpor accept wiretap chip articl strnlght netcom david sternlight articl arussel austin russel compani work previous receiv file encryp person sent went vaction rather than wait week straight frontal attack time took crack file take face valu though seem quit disson much been publish here brute forc crack unless russel lucki respect d v…
479	sigma tamu alexand digit voltmet work hello introduc problem when measur wave voltag digit voltmet mode output valu peak valu over squar right when measur squar wave same mode output equal peak valu actual upper flat boundari wave assum digit voltmet make some kind integr input valu divid over wave period right measur same squar wave abov distort high frequenc harmon ideal output should same outp…
480	bitnetsubject tempest cyclon info anyon inform upcom comput cyclon tempest need some info anyth begreat appreci thank bitnet
481	chalmer need find number phone linein articl sean oliv mindlink sean oliv joseph mich phone compani read number phone live number dial same result citi number dial seem differ
482	cellar brian p k novel window m work workstat which usual attach shell version think workstat setup window network year needless d like upgrad window work network basic window file d local hard drive applic like word perfect network want window access network drive network printer handl some network function well could multitask whose execut network d great could eventu d like other offic network…
483	tcmay netcom timothi c escrow databa david sternlight strnlght netcom wrote articl gardner convex steve gardner elid preserv saniti wasn point point your impli posit waco massacr assert polit posit accord poll call brother chip right propo under discuss clear strong crypto just record straight steve gardner author ofth quot steve just took issu david word pernici nonsen further comment view folk …
484	manta sidney w rumour ultb j e king sinc chip power consumpt heard veri reliabl sourc alpha chip power intel pentium chip still pentium butt make wonder intel ever madea chip begin wouldn like powerbook alpha cool idea sorri wrong idea least current produc quit heat infact much need special mount extra larg also appl look pretti commit powerpc rout insteadof deal sidney w indiana comdata parallel…
485	brandon brandon should angri doctor stsci justifi piss doctor last saturday even year finger knife took local urgent general care clinic clinic open till went back told doctor were came back told doctor becaus someplac want delay here dure next minut respon question sever trip back room told doctor paperwork back doctor even look finger advi emerg room doctor even speak tell doctor name name when…
486	quip umich encryptionin articl strnlght netcom david sternlight psionic whose parenth name either cast serious doubt bona fide post messag inwhich seem will take word privat firm which heknow littl their encrypt algorithm secur contain while seem distrust govern clipper someon plea post david sternlight privaci clipper unfamiliar take serious start
487	dhhalden gunnar disk copi protect articl sehari iastat babak sehari wonder copi protect techniqu avali anyon experi area highest regard babak sehari easiest realli veri copyprotect mark specif sector instal disk veri easi around though knowledg hack most normal user those lowli whatev plea hardwar these were veri popular year stink mail mail dhhalden snail mail gunnar dhhalden n norway disclaim a…
488	lanc colost nathaniel sammon seen lobbi think most afford stamp envelop thecost print letter some kind soul write letter upload everyon could captur print snail mail itout their local congress critter m work nateo o hate quotat messag brought tell know nate sammon number ralph waldo emerson long lanc colost o o
489	adam endor uucp adam shostack isra terrorismin articl tclock orion clock articl amoss shuldig huji shapira cleveland freenet omran could plea give detail event where kill purpo isra soldier actual m still understand self justifi recent murder gaza hate simpl mind think veri simpl dirti good insom peopl mind dead that year fail discrimin between zionist year statement like append mind make peopl s…
490	lanc colost nathaniel sammon could someon mail text white hous clipper announc thank bunch nateo o hate quotat messag brought tell know nate sammon number ralph waldo emerson long lanc colost o o
491	hrubin stat purdu herman rubin u govern scienc technolgi articl kjenk gothamc nasa peopl critic govern project rare seem tohav consist view role govern scienc andtechnolog basic u govern gotten into role research which privat industri find expen toolong term histor role u forc upon becauseof social other countri order u industri govern subsid foreign competitor u taken role ticket long lead r d d…
492	admir jhunix steve c bring o heard sell team group o could make some real free agent train camp report everyth pretti posit rightnow backup catcher postion between prefer parent draft pick jeff faster o hierarchi minor faster than expect anoth comeback defend while homer given were most begin season realli improv second half thismay year feel while mussina young year willb pitch entir season with…
493	uabdpo stephen holland diet crohn articl john wrote friend appar fair minor case crohn disea seem certain food such fresh veget without discomfort want avoid recurr question nutritionist special problem peopl crohn disea suggest lipoxygna inhibitor like turmer thank advanc john eduif have problem fresh veget guess therei some obstruct intestin without know more notposs whether obstruct perman sca…
494	rand hall build articl panix john other thing friend mine mention someth near cheaper than actual light anyoneknow refer want into semant argument contrari some near light actual light near mean thatit close visibl spectrum e relat long wavelength near m sure figur just regular flashlight bulb emit tini amount spectrum such filter remov light thus creat weak sourc stronger sourc arego requir prob…
495	mccall mksol dseg fred j mccall window x window mongwa acsu buffalo mongwa articl mccall mksol dseg fred j mccall hein eurom rhein main hein sure whether here right area anybodi here know whether window includ x window server x window applic remot could some inform instanc your sourc inform copi microsoft inth relea version either just thank welcom insist perfect safeti peopl ball live real world…
496	zimmer csufresno greg lewi warn plea read articl laro austin brian laro just warn everybodi watch stand next road overpass serious harm your just cliff note version stori follow last night travel interst here take exit anoth wife sudden scream someth larg sideof truck slow down after look back stand drove polic station good look cock size never veri lucki truck high road window kill polic look li…
497	missouri edusubject america team articl kingoz camelot bradley orin roth well offici brave least until start still offici receiv label without doubt america team orin bradley u m realli jester disgui sorri survey somewh show america damn yank much underdog love trivia cardin taken seri yank lose record against them spring train game count shannon
498	wingo appl toni wingo encryptionin articl magic wrote seem fact govern overlook whole fiasco econom standpoint other mention most difficulti clipper chip face econom face averag consum doesn care know clipper idea perceiv need cellular encrypt then compani provid most like standard emerg clipper expen chip much then develop their cheaper interest point veri coar rule thumb final price product tim…
499	zellner stsci edusubject servic articl schumach convex richard schumach access digex differ contamin threat small manuev shuttl engin apertur door shut dure reboost shuttl mean someon nearbi door open again should stick well dure origin deploy mission apertur door wasnot open until after shuttl land presum dure boost mission orbit door shut still understand suit hardest thing keep clean still kno…
500	gibbonsa fraser darren gibbon datsun nissan opel deal fell through m look datsun sale local sell owner experi these besid lookingfor rust good compress mile other usual look anyth special these thati should watch thing like handl perform mileag these least bear more than aston martin which oneof most ever made differ between rather imho other decent thank again darren gibbonsgibbonsa
501	cleveland freenet stephen project news group need some info current project class internet good sourc inform space astronomi more notabl solar system anyon know where inform kinda stuff plea e mail stockton thanx steve newsread doesn sorri plea address stockton
502	rnichol cbnewsg robert k nichol simpl window questionin articl albani diamond when under window lose abil screen problem when m under window open file editor click advanc button then reserv applic section pass along applic rather process window nicholsat bell laboratoriesrnichol ihlpm
503	rich launchpad rich appletalk card questioni chanc appletalk card creat network withmi home machin howev card tell rememb back card rather thanth mini expect sound more like ethernet card should like reason price expect ofth card keep mind micro channel architectur whichmean take your best guess doubl email repli appreci here idea comthank opinion express necessarili those univ north carolina cha…
504	vanderbi mprgate david vanderbyl power signal surg home kludg grissom larc nasa scott dorsey unfortun much comput junk under hood sensit over engin withth hood open lose time leak into distributor pickup veri poor design news articl littl while report type volvo found stall certain brand model seem rememb recal problem hmmmmm possibl polic pursuit vehicl mayb bombard energi
505	ellisun stratus carl ellison clipper consid harmfulin articl bontchev fbihh informatik hamburg becaus still decrypt conver true blame wrong nevertheless like drug arriv tommorrow ship terminus when listen even identifi thespeak question just hold phone question ofwhat circuit wiretap first place drug dealer stolen cellular phone doesn know which line unless phone mayb haven connect least ofth con…
506	scarolina ronald w pritchett remov quadra need sound research best type remov media store these audio clip m lazi take time life been good walsh pritchett internet scarolina fidonet pritchett
507	gradi netcom freeli distribut public cryptographi c code where victor victori xetron wrote numer recip c fortran pascal nice section encrypt decrypt base algorithm also sourc code provid think some version book distribut sourc code disk sourc code also order publish victor victori xetron benchmark implement recip order magnitud slower than karn gillog implement instruct veri fast gradi netcom
508	manu olivetti manu overlap window without titl simpl question possibl creat overlap without titl overlap seem titl anoth question overlap window v which child window b c window show children fine creat anoth child style place more ofit sibl style resiz make sure child alway sibl without success while resiz show soon sibl help great appreci manu plea mail manu olivetti
509	kirsch comm bottom drawer just found mous plug assum belong decea plus someth could simpl modif turn into proper mous repli mail prefer thank sweden comm
510	abdkw stdvax gsfc nasa david ward servic mission schedul daysin articl palmer caltech david m palmer want hubbl back payload reboost want clip panel each time artist render seen reboost still haveth array fulli extend cradl hold shuttl think render conceiv befor approv m sure current occur array deploy howev doesn appear array retract necessari reboost gamma observatori design requir thatther sto…
511	johnson spectra boyd johnson warn plea read articl starchild ncsl nist lawrenc b anyth back drive under night diego when caught glimp overpass pass under rock slam against between right front window girlfriend wasin seat next call polic next exit were found five year diego someon into coma thrown through sunroof drive crash think ever came coma ihaven heard anyth coupl year know group sinc brough…
512	arizona matthew h gibson comm driver replac question anyon experi replac comm driver read will shell buck compani want just itout suppo problem occur dure high transfer disk access made anoth program sametim anyon product veri interest hear them plea email address give below thank matthew arizona
513	andrew d andrew byler nicen creed major view triniti michael call creed howev alway been alway filioqu orthodox said thatthey accept except filioqu butit which exact point though wrong your useof creed cathol which read orthodox creed minus filioqu appar thatha chang creed alway filioqu orthodox delet filioqu wasn begin certain creed which begin might point whole problem start over differ explain…
514	chico user x video adaptor pinout make senc work work same monitor without accucolor digit control work fine svga deal anyway svga probabl work while maximum horizont scan rate drive x beyond toler spec minim guarant figur doubt monitor sync x like most thing deal john p wouldn post wasn sure
515	holfeltz stortek comsubject krillean photographyin articl todamhyp charl unlv brian m huey articl todamhyp charl unlv brian m huey think correct spell proper spell kirlian effect kirlian soviet film develop recal visibl ascrib static chemic reaction between organ materi film tarl neustaedt stratus comput tarl stratus marlboro mass disclaim employ respon opinion think correct spell look inform sup…
516	freenet carleton mark file manag problemin previous articl uiuc michael r whenev start file manag status display even though select option menu then select again appear anyon idea happen realli your gotten corrupt forsom unknown reason creat exit filemanag save option when status bari visibl doubl click control menu minim when everyth look proper still doesn work want delet these save procedur ag…
517	anthoni ingr user doctrin origin sinin articl andrew d andrew byler thor noth unclean shall enter heaven therefor babi born such state should hell must explain matthew hour came discipl unto jesus then greatest inth kingdom heaven call littl child midst them said verili unto except turn becom shall wise enter into kingdom heaven even your father heaven should perish nice thing bibl invent bunch u…
518	thomson cpva saic comsubject drag free henri toronto henri spencer said dragless satellit magic drag burn fuel constant fight drag maintain exact orbit drag well almost turn clever orbit mechan engin thing reson interact higher order harmon earth gravit field pump energi into satellit keep experienc drag effect period month year favorit exampl soviet russian heavi satellit cosmos class which reso…
519	groucho uidaho mark beal quadra quadra clock accel anyon heardof anyth like quadra plea repli e mail news veri often thank mark uidaho
520	edmoor moor canon bubblejet deskjet thoma d fellrath wrote issu bought speed realli hard smear deskjet need second complet both case howev your page unlik laser printer materi your page toner should without think deskjet famili water fast
521	thoma price serbian genocid work articl revdak netcom d andrew kill jame sledd jsledd ssdc upenn wrote serb work suggest support genocid perhap german were punish behalf work evil unworthi ofmi worship faith might want think your attitud holocaust deuteronomi chapter price free free
522	isaackuo o berkeley isaac drag free articl thomson cpva saic henri toronto henri spencer said dragless satellit magic drag burn fuel constant fight drag maintain exact orbit drag well almost turn clever orbit mechan engin thing reson interact higher order harmon earth gravit field pump energi into satellit keep experienc drag effect period month year harmon earth gravit field harmon theearth grav…
523	melissa moon imag weather m afraid find list updat week perhap just miss someth melissa
524	ludwig uoregon jeff hite plus constant reboot articl russ russ shin harvard wrote basic pluse constant reboot themselv reboot button were push sometim fulli boot display desktop matter time befor reboot again time frequenc high sever time minut wonder your those littl reset interupt switch instal plastic devic push switch which insid those switch need replac problem usual power suppli adjust supp…
525	johnh macadam mpce john haddi help wantedin articl student canberra stephen could someon plea tell decod same know link these output circuit link these make multiplex sorri seem like lame question m newbi electron circuit plea make mail possibl thanx student canberra decod need same commerci implement allow such strict decod need take line make output accord input other hand control input determi…
526	kenneth engel peopl becom atheist tell stori grew cathol until wasn issu then meta born again christian veri sweet person into christian could felt should more more depress felt guilti some myown person honest feel hard reconcil conflict until then taught myself think ration read book religion general specif cathol came crisi point then final click staunch atheist veri explan gist feel better mys…
527	sera zuma uucp serdar argic letter presid member congress newspap station today mark anniversari armenian genocid million turk kurd eastern anatolia x sovietarmenia follow letter which repr small portion full text along more than page histor document scholar sourc eyewit account photograph sent presid bill clinton member congress editor program director columnist major newspap journal radio stati…
528	utexa edusubject trumpet window other news articl ashok biochemistri cwru ashok aiyar articl wimvh liri kuleuven holder status trumpet window window socket like abandon sinc start ndis token ring result invalid class error while speak peter tattam fair sure plan winsock compliant version while definit make relea wintrumpet follow short thereaft current wintrumpet veri late beta look like excel pr…
529	eric stylewrit questioni just read articl thing puzzl articl serial devic mean unplug modem want print someth
530	cosmo angmar alfalfa frank benson your languag asshol prolin cosmo angmarinternet cosmo angmar alfalfa comuucp uunet alphalpha angmar cosmo
531	phil g fraer vandal rbung access digex robert bung fine idea work light power compani even bother suppli good light fixtur instanc power compani virginia recent state commiss permiss sell more light differ fixtur sold want state commi unless state such process overhead power sell differ type light effici light might futur down drain were design wast light thus couldn even buya good light them mos…
532	brad ravel udel brad cain chang system like chang system font window program generat system font truetyp wonder problem help your also chang icon text color icon text black want chang couldn find option control panel orin bach udel brad bach udel brad cain snow white udel univ delawar electr freezer udel blah blah blah blah
533	chris webber krueger argon arizona theodor r krueger after marvel time call chris webber which result technic foul sinc team time left perhap webber take place bill master choke least hope when chelsea clinton secret servic agent replac activ duti soldier object ground famili dislik militari krueger arizona
534	baden inqmind bison baden bari mosfet help sinc m keen area hook them m help know better than hook stepper line unless take howev stepper sort circuitri involv small schemat probabl help also look into wonder should same suggest repli messag current limit circuitri each mosfet packag illustr schemat which hope help differ request thank inspir come o baden bison those baden inqmind bison seek bade…
535	scarolina ronald w pritchett quadra problem hook toshiba extern jack come over hook power line your love pritchett internet scarolina fidonet pritchett
536	cbnewsh comsubject christian martial like touch peopl consid themselv christian defin b martial topic discuss your particular martial your view relationship between christian your your view relationship between your christian your should christian particip shouldn christian particip biblic view exampl heard fellow christ thing wasn asid involv offici call christian black belt associ andi also lik…
537	yalevm yale daniel cohen interest behaviour articl waikato lawrenc d oliveiro waikato univ notic interest phenomenon centri unplug thekeyboard mous plug them again without turn power mous sudden switch half normal movement speed mous control panel chang full speed like restart machin restor mous speed happen both newer style mous came older style mous iifx work thus thinkit anyth resolut mous qui…
538	iisi owner iisi clock report iisi clock upgrad failur iisi owner slow solder iron
539	paladin world thoma g schlatter after remov articl liverpool chris wooff while instal spss window part evalu evalu complet duli delet softwar unfortun still ghost spss left when like write object then spss chart appear list object m offer look around allth obvious file without success next thing look string spss chart everi file window directori turn file call unfortun file binari didn edit d wel…
540	paladin world thoma g schlatter window articl jason sigma demon somebodi help just purcha text mode window their vetri muck around avail wrong didn problem under sure enhanc mode window take more memori
541	research steven bellovin your code good more articl lfoard hopper virginia lawrenc c foard articl aukuni peter gutmann articl delet just quick realiti check here real someon invent provok reaction peopl sound more like sort thing d heard suitabl rephra leader certain german polit parti sound like joke then drug alway been joke m seek permiss repost actual note someon list check archiv major newsp…
542	perlman colorado eric perlman final solut gaza articl center polici research gaza strip tini area land highest populationden world been world week isra occupi decid punish whole popul ofgaza some peopl deni them right leav thestrip seek work israel anyon choic piec tripe without sourc deserv believ gaza strip doesnot possess highest popul densiti world fact itisn even close just exampl serv illus…
543	gardner convex steve gardner clipper corrupt propo polic point view articl tuinstra signal clarkson clipper make crimin want forc some drug alreadi turn alot polic into crimin anoth nail constitut coffin
544	nataraja rtsg kumaravel natarajan dirti diesel harvey horac dediu articl nataraja rtsg kumaravel natarajan heard diesel consid cleaner burn than engin becaus emit less carbon monoxid hydrocarbon oxid nitrogen particul matter heard someth legisl discuss clean diesel emiss anyth work instal scrubber diesel feasibl instal them truck differ than catylit convert d assum easier sinc remov particul matt…
545	druwa franklinkl dumbest automot concept timein articl callison uokmax uoknor jame p callison articl houston geoquest articl smith ctron aftermarket busi almost come factori more fake convert definit came some aftermarket place amaz much peopl will tast those realli fake wheel compart stuck onto trunk side both side some tacki luxuri some aren fake talk contin name after lincoln contin first spor…
546	whit carson u washington john whitmor minim boolean articl utsa daniel suppo boolean function which minim product deriv k someth like f b c d d book logic design consult seem impli thisi where analysi factor term function fewer gate f b c d d b c which yield gate minim gate import time consid gate basic invert inver product gate delay reason find minim match hardwar optim posit gate such gate sol…
547	emori richard approach window articl crosspost comp window author richard post hello seen great deal discuss herein relat merit access borland paradox howev user experi databa packag call approach number veri good review various seem like itwould requir less hardwar overhead than paradox rule some aspect extrem intuit e g requir alway valu like seen paradox itseem like resourc requir greater than…
548	reed erik speckman accel video macus articl centri quadra machin accel video didn seem make much differ their benchmark test recal dale adam post erik could someon tell dale post video memori somewh
549	steve steve tsto word chairman articl schumach convex richard schumach descript studi stage superson delet other word serious think reliabl less expen access orbit just like fool around exot airplan mean someth call foresight vision becam success today work call
550	k mullin plymouth montreal question posit mike play seem find anywh thank k keith j mullin o o p c internet plymouth take k mullin plymouth
551	gene jackatak raider gene wright nasa observ imag face theori asid watch though nasa imag region where face imag high resolut camera settl face question mean camera pixel resolut feet d know whether stuff real imagin come nasa folk imag settl thing gene jackatak raider gene wright jackatak raider
552	murdoch adrian integr type where these chip pref australia name address adrian someth profound environ scienc here murdoch univ western australia murdoch phone
553	adam endor uucp adam shostack israel expan aiken comput harvard articl paul h pimentel give isreal right keep jeruseleum home ofth muslim well jewish religion among other israel right keep jerusalem mani reason fact major citizen isra thefact israel maintain religi freedom peopl thehistor connect judaism jerusalem when jerusalem jordanian inva fire agreement includ right individu fire agreement v…
554	jbailey world bailey quadra dartmouth brian v hugh jbailey world bailey b clark brian clark popular misspel quadra which some local buse faster video differ also believ monitor color without vram upgrad actual could much vram into want color monitor partof board video howev video vram upgrad vram color soyou realli care point video capabl same size monitor cando both doesn support anddo monitor
555	adam endor uucp adam shostack israel expan iiin articl articl tudelft cohen stuart articl paul h pimentel differ between israel arab christian israel allow freedom religion your inform islam permit freedom religion isno compul religion judaism permit freedom religion e recogn judaism just wonder islam compul just allow wish made convert them adam shostack adam harvard budget enough drug sexual fa…
556	cleveland freenet martin linsenbigl mous under window previous articl ulowel joseph paparella pursu research question over last month becaus same requir long short window mous driver accept mice unless special driver someon them talk mous system their driver doesn support other than abov claim relea soon other altern seem possibl case prohibit expen e port card other author window claim port seri…
557	koontzd phobo lrmsc loral david koontz guvax georgetown clipper chip technic summari dorothi revi april chip program mykotronx which call them silicon suppli vlsi technolog clipper chip program insid scif secur facil which essenti vault scif laptop comput equip program chip program dure singl session scif locat acknowledg distribut notic articl base provid nist mykotronx permiss todistribut docum…
558	jbailey world bailey quadra jagubox gsfc nasa jagielski jbailey world bailey wustl robert david also believ which screw float point calcul robert d univ wustl alway more someon definit inform thefirst heard doesn make much differ between o upgrad graphic control result requir vram round error float point calcul patch latest version problem b ethernet problem more than doubt person refer hard thou…
559	nosubdomain nodomain ming word byte just move borland c visual c today when triedto compil c program complain function prototyp problem turn typedef word c byte unsign could anyon shine some light word byte ming intel
560	gerri palo uunet gerri palo good jewish pooh kevin w wrote scott born phys virginia wrote intro delet jesus wasn realli descend david messiah suppo been joseph christian joseph wasn relat jesus truth look christ luke notic trace differ line back david been told trace mari line back david joseph line back david both them beyond david inhistori some jewish friend jewish child mother legal right jew…
561	ucsvax umass yong instal foreign languag window requir file name check instal disk file could anybodi idea file andwher could
562	jbailey world bailey centri intern hade dartmouth brian v hugh u washington smith jbailey world bailey intern analog audio output withth generat audio motherboard also audio sound control panel click next microphon icon click option button never seen latest word disconnect motherboard then button suppo assum various machin work same quadra obvious three input chang radio button underth sound quad…
563	jeff jeff digit voltmet work alexand sigma tamu wrote hello introduc problem when measur wave voltag digit voltmet mode output valu peak valu over squar right when measur squar wave same mode output equal peak valu actual upper flat boundari wave assum digit voltmet make some kind integr input valu divid over wave period right measur same squar wave abov distort high frequenc harmon ideal output …
564	kenneth engel atheist hell imagin worst depth despair ever encount worst physic pain ever experienc some peopl suffer such emot physic mental their live their death seem merci least pain death live hundr such live conclus were instant into anoth live million billion year state kept forev happen jesus think heard suffer wage abov paragraph didn d surpri moder through reason explan
565	dave denni driver stealth hubcap clemson david e brown doug ward recent purcha diamond stealth video card wrong driver anyon know where file cica work withthi video card plea respond doug uiuc eduthank want them them also most date useth take hour download rate yeah know cost lock your quick mayb someon them driver number gave borland darn find driver diamond accord manual withmi stealth bunch tr…
566	lynx northeastern david f newman arcad style button anyon tell where possibl purcha control most arcad style game mani project work wouldb great augment could implement them thanx advanc lynx northeastern
567	rsilver nynexst robert silver seen lobbi usin articl lanc colost nathaniel sammon think most afford stamp envelop thecost print letter some kind soul write letter upload everyon could captur print snail mail itout their local congress critter m work send someth rush clinton take away rightto privaci govt standard take peopl lotsof money drug dealer justifi stuff
568	urartu sdpa david davidian seventh centuri d armenian math problemsin articl orst respond articl urartu sdpa david davidian wrote problem father told follow stori dure famous between armenian persian princ zaurak kamsarakan perform extraordinari heroic deed three time singl month attack persian troop first time struck down half persian armi second time pursu persian slaughter fourth soldier third…
569	dudek mcrcim mcgill gregori dudek iici upgrad articl login austin while post note spec quadra opinion onth upgrad iici accel card respon thati notic plea know think these possibl cost effici pros thank complet best obtain your dealer some macworld macus memori suggest most factor iici follow data path recal sure slower than q style machin sure card board audio motherboard simm slot nubus slot mor…
570	hudson athena paul hudson homosexu issu christianityin articl loisc microsoft christiansen articl fsspr alaska wrote might visit some congreg christian happen homosexu spirit fill believ gift spirit should seen endor behavior peopl suffer becaus similar belief jesus saidthat peopl come lord lord miracul work done name jesus were worker iniqu know happen everyon commit holi spirit were given moral…
571	jbailey world bailey sampl audio centri waikato lawrenc d oliveiro waikato univ articl bskendig netcom brian kendig jbailey world bailey intern analog audio output withth generat audio motherboard also audio sound control panel click next microphon icon iivx intern doesn audio icon find such option centri either other hand idon need record sound built audio play drive audio microphon sound guess …
572	adam endor uucp adam shostack final solut gaza articl center polici research other peopl comment most d comment gaza strip tini area land highest populationden world been world week hong kong cairo both higher popul densiti isra occupi decid punish whole popul ofgaza some peopl deni them right leav thestrip seek work israel fundament right work anoth countri andth close strip punish secur stop pe…
573	phil g fraer over shuttl hayashida rockwel intern downey california conjunct theother shuttl contractor deliv world most import revolutionari space vehicl argu fact thatit land reusabl watch land rebuilt opinion these were specif program told back been test program start logic follow thex program later x seri lift bodi logic follow logic follow havebeen either russian type lift bodi someth like s…
574	bcstec steve ward mormon mozart mail server thing understand sacr should make thetempl ritual secret attribut sacr case theyshould spoken common manner trampl such lord name today ceremoni templ becaus templ been sacr holi uncommon place believ ceremoni interpret correct when theyar view right spirit which case thetempl point view when into public trampl under feet becaus mock plea assum becaus w…
575	elliott optilink paul elliott analog switch balanc articl arizona michael build synchron demodul snag applic want chang gain amplifi digit input most obvious come analog adjust gain analog switch unfortun want switch signal which posit signal carrier signal which vari between wantto input signal feed input signal thru gain when carrier thru gain when carrier output pass filter believ call lock de…
576	henri toronto henri spencer x public articl seem such project which firsttim year promiss some hope chang current trend overpr boost capabl lack much public peopl involv been build hardwar rather than relea high manpow project spare peopl around understand also been some feel part someof project manag public good idea ofpeopl been work chang view some success resembl high speed colli henri spence…
577	world roger william public domain softwar doesn motorola someth
578	jhpb sarto budd lake joseph h buehler immacul c muir just quick question mari immacul could pure vessel mean without therefor perfect mean sinless femal human held high cathol church despit basic structur immacul conceiv never origin also never commit person whole life wasposs becaus special degr grace grant regard high becaus special relationship everyth flow relationship cathol church father th…
579	rick enet recommend remov storag media wantedin articl write after have both bernoulli most recommend bernoulli although more popular much slower prone cartridg your friend friend optic bought bernoulli drive last year after compar storag solut optic drive slow veri slow compar access bernoulli sinc need onlin storag rather than just backup disk bernoulli drive adob quicktim storag real fast imho…
580	upenn jame r when peopl marri reason death penalti reveng totri refut posit refut whole posit speak small piec problem broad sweep reason tough crack death doesn help much everi year relea crime stat show overwhelm amount commit repeat offend peopl kill folk whohav kill know mani time befor folk forth death penalti reveng down
581	overhead look those color screen overhead projector control recommend particular brand price talk thank address school address forward uucp { uunet uupsi
582	clement oxford uksubject u govern scienc technolgi should note benefit german scienc andtechnolog after also british scienc technolog manufactur engin swing wing aircraft were ship lock stick across still suffer sort thing becaus some themor aspect procur polici british parallel comput compani exampl move most facil toth sinc could sell stuff over dave clement oxford univ astrophi depart clement …
583	keithley appl craig keithley aurora someon scan artist render aurora somewh plea repli email thank craig craig keithley look could kill probabl appl comput game without frontier without tear keithley appl peter gabriel third album
584	banschbach ocom okstat edusubject candida yeast bloom fact believ thread candida yeast progress steve dyer been exchang word over same topic nutrit when display typic reserv attack women poster treat liscenc physician disea exist call physician quack reprehen steve some other here well tell quack realli these physican idea human bodi interact environ balanc alter diet antibiot these physician dis…
585	hanson krono nasa robin hanson estim wiretap cost benefit wiretap chip cost effect robin hanson draft april summari compar averag month phone bill sixti dollar wiretap worth cent month polic propo wiretap chip must rai phone cost less than part three thousand cost effect phone happen allow exist wiretap detector which could pick conver phone line overtim enforc agenc come reli capabl crimin inves…
586	g m wonder anyon inform acquir fortun question still mind where come littl info receiv past state transmit sexual occur small children hand feet inform great appreci grow grow shall wear roll eliot
587	perlman colorado eric perlman final solut palestin articl ahmeda mcrcim mcgill articl brown harri mamayski articl center polici research final solut gaza ghetto while isra fete upri warsaw ghetto repress violent mean upri gaza ghetto attempt starv gazan warsaw ghetto were fight keep themselv their famili sent nazi chamber group like hama islam jihad fight express purpo drive into perhap should pe…
588	rdippold qualcomm asbesto dippold need clipper cheap secur paul crowley quot pmetzger snark shearson perri e metzger articl what differ between v modem v modem fast fastest modem voic compress seen various assert anyon second figur friend forev half friend motorola codex preliminari v fast modem which right kbps over standard kbps usual claim final v fast right standard done again voic compress q…
589	cuni conver work data acquisit analysi program collect data insect sensori organ anoth altern sound input port realli make exist dynam rang probabl dubious linear monoton coupl well depend requir poster data resolut without calibr curv otherwi other possibl digit serial output connect serialport collect data some communic program d chip analog devic brown connect parallel serial convert serial po…
590	stgprao unoc richard ottolini life articl seal eric h seal speak russian probe last heard plan serious cushion hope should just gabriel aiaa session last week show singl larg airbag stitch russian design pretti firm hardwar experi propo american lander bunch airbag bunch grape were drop desert mini rover
591	casubject powerbook quick queri powerbook gurus post altern powerbook batteri exist version their powerbook hour hour b hour c anyon determin which these batteri look obvious exterior indic glean inform macus hedidn know either anyon know answer thank christoph repli email grate read newsgroup post summari answer
592	adam endor uucp adam shostack idiot articl center polici research center polici research zionism holocaust first point note regard appropri historyof holocaust zionist propaganda zionism semit imposs zionism agr basic anti semit name live wrong zionism acknowledg fact anti prevent live peac mean greedi kill christian children commit anyth acknowledg believ these thing adamadam shostack adam harva…
593	llnl dakota help kidney stone articl wvnvms wvnet girlfriend pain kidney stone becaus medic insur them remov question treat them herself least mitig their effect help deepli appreci advic referr literatur thank dave wvnvms wvnet offer condol kidney stone time know pain through first best doctor howev everi time kidney stone doctor theon thing prescrib some pain killer medic tract infect pain kill…
594	martin world martin j hannigan encryptionin articl quip umich articl strnlght netcom david sternlight psionic whose parenth name either cast serious doubt bona fide post messag inwhich seem will take word privat firm which heknow littl their encrypt algorithm secur contain while seem distrust govern clipper someon plea post david sternlight privaci clipper unfamiliar take serious start david ster…
595	sehari iastat babak sehari disk copi protect mblock reed matt block articl sehari iastat babak sehari wonder copi protect techniqu avali anyon experi area highest regard babak sehari number copi protect scheme some physic media some involv encrypt scheme c exist over comput havebeen success time recal howev near month relea crack copi protect scheme latest relea none them complet secur anywh near…
596	strnlght netcom david sternlight your code good more articl rubin beckman arthur rubin wouldn think peopl trust secret algorithm mayb quit common million macintosh user whohav idea appl patent mani modem connect know your busi secret aren stolen answer becaus trust appl becaus such attempt howev came appl credibl forev clipper case repr bodi expert allowedto audit assur mayb even presid thatoth t…
597	umich paul lock help plea help whenev window color mode driver diamond lock full system reset break window v window which versionof window setup svga touch monitor help card seem work fine usual window mode prob driver card problem paul umich
598	long lanc colost basil hamdan hizbollah articl utxvm utexa noam paraphra everi rocket hizbollah fire galil justifi israel hold secur zone want agr noam hope side stop target civilian basil
599	lehigh olcay canon printer somebodi tell much canon where forth cheapest price thank advanc m o o
600	bellcor patterson georg r power signal surg home articl vanderbi mprgate david vanderbyl kludg grissom larc nasa scott dorsey unfortun much comput junk under hood sensit hmmmmm possibl polic pursuit vehicl mayb bombard energi right antiqu muscl chase otherwi polic attent larg anim eleph bureaucraci help know patterson part feel pain veri sure though want full attent kelvin
601	rbemben timewarp prime rich bemben still cold articl cookson mbunix mitr cookson tend keep bedroom window open dure winter find frost still cold below usual part stick bottom helmet mayb time quiet rider cool imag dean long been sleep your helmet rich bemben rbemben timewarp prime triumph bonnevil x fear evil name evil heaven protect evil name good
602	eshneken uiuc edward shnekendorf happi birthday israel israel happi birthday
603	xerox peter sale harvard graphic sale brand harvard graphic window list price cheapest comput shopper mail order price realli slick packag bike race ican return credit dilemma your fire sale peter xerox palo alto research center internet xerox parc xerox
604	midway uchicago vera shanti serbian genocid work note origin poster just answer becaus ithink import articl andrew d andrew byler revdak netcom evil result human rather than certain allow evil when obvious could happen certain mean will happen evil instead good howev desir must seper actual happen exampl desir should save timothi howev isquit obvious nowher near save thwart becaus escap even when…
605	peter trident driver want trident driver window mode support driver havenot been find window mean wide high oppo help appreci peter comput scienceuniv sweden
606	ingr phil mueller question articl ravi answer price jose california move move alabama california sympathi year model descript milag black look good k manual cassett roof white same sure mainten record should month mileag fine sure these valv engin valv name didn line jump phil mueller ingr ingr suzuki bandit
607	gchin gari chin when peopl marri articl atho rutger happen church bride marri each other also christian when marriag realli discuss thebibl person civil marriag also standard those upon societi want live someon want civil marriag want church want call marriag right ahead hope young peopl around follow your exampl gari chin staff engin microsystem view gchin origin messag claim marriag discuss the…
608	carter photon carter winqvt articl ashok biochemistri cwru ashok aiyar articl dave angmar llnl dave fuess earlier articl newsgroup made refer version reali where luck probabl just typo typo upload cica indiana coupl back sure like real printer problem winqvt version standard window printer driver still upload directori note email address carter carter photon michigan state univ carter bitnet chem…
609	dale access digex dale farmer build panix wrote know sound crazi call call want just anyway d like build flashlight cheapli flashlight mean should reason portabl could power pack necessari main question bulb where bulb need power m concern whether long wave short wave anyon cheap sourc bulb take both check medic suppli catalog thing look call wood lamp check wood sign certain under light come lik…
610	higgin fnalf fnal bill higgin beam jockey like x shuttl defect bizarr x your argument thought against tackl henri allen sherzer doubtless chime stagger oper cost good luck articl khayash hayashida shuttl method free world orbit larg life medic relat packag ahem russian free world least correct contend hope x whatev follow eventu call perform state right must admit more skeptic than ever tough mak…
611	monash b exit code sorri wrong group articl louray michael panayiotaki first sorri post question m kinda hurri scrambl find name anyway anyon know where find exit code command altern write small c program someth like system command display valu which exit code command instead command built move command also program exist code exec function c echo exec command display exit code command worth alrea…
612	memst mark c negat logic high sound like simpl mind question first timei ever need been design some relat simpl chip circuit base thingslik know light emit anyway some around want some them digit logic know have pul everyth just problem m assum need negat negat logic high thing turn direct opposit direct turn under normal logic high negat logic high seen schemat same thing asan activ m polar powe…
613	apryan iesubject urgent email nasa budget nasa annual budget year year back nice need item fast email your head appreci vanish here toni ryan astronomi space intern magazin avail astronomi ireland p o dublin ireland issu year pound surfac airmail access visa mastercard accept give number expir date name address world largest astro capita unless know better anoth notch april n ireland cost
614	jennif jennif witt space m repli someon inform space camp brochur differ schedul level program want know schedul most mission long address huntsvil alabama space space rocket tranquil base huntsvil jennif here mean
615	spenser nasa spenser aden diet crohn articl uabdpo stephen holland articl john wrote friend appar fair minor case crohn disea seem certain food such fresh veget without discomfort want avoid recurr question nutritionist special problem peopl crohn disea have problem fresh veget guess therei some obstruct intestin without know more notposs whether obstruct perman scar temporari swell inflam intest…
616	paladin world thoma g schlatter more cool file articl louray michael panayiotaki begin here begin p f d d p l u n j b h stuff convert suppo delet everyth abov here mark lower here mark uudecod unexpect file encount last line could plea post tell m wrong sound like origin poster bitmap uuencod machin uudecod x machin program balk return
617	access digex barri smith program manag kill group file clue some time when enter progman need group quit annoy
618	smorri sumax seattleu steven morri remov legend v list steve morri m internet smorri sumax seattleu studi uucp { beaver uunet sumax univ phone dept direct seattl
619	david detroit tiger roar michigan should loader than ever year head erni back booth tiger bang summer alreadi score game tettleton deer think divi pitch bull gulli moor well krueger make decent staff keepth team into mani game then henneman close watch toronto baltimor motor citi back
620	gord jericho uucp gord wait system vancouv design center life here potenti dumb question prevent martian pollut martian environ earth long trip cold radiat space enough tocomplet lander could imagin could manag theway unharm then possibl thrive given gord wait system vancouv design jericho jericho uunet even some
621	stafford lobbi stafford chang self articl john foster date wednesday edtfrom john foster chang self drew colorado drew articl sour paul o donnel unixg chong find method much better myself although when bolt final come wrench both come crash into face after come which isabout minut later chang cloth becaus drain entir face tylenol pain later refil engin just crazi chang through bottl tylenol every…
622	math govt technolgi kubo zariski harvard kubo greg suggest math good exampl inertia silver current scienc math realli scienc math told recent plea dont flame taken math sinc grade complet calc hell stuff flame honest nope just live inherit forefath read book exchang small circl devot
623	noao mark need help find address could someon plea help find address receiv station white rang interest possibl like write inform thank
624	seizur infantil spasm articl enet reason m post articl newsgroup gather inform disord anyon might recent been e associ actual have disord help find where access medic literatur associ seizur over internet e mail bounc back plea e mail andi give someon name might veri help post your messag misc
625	hawk master mcelwain lonestar utsa simon e booth articl uiuc josh hopkin m sure which amaz more fact someon write mcelwain fact someon post somethingwhich repeat shouldn post moot anyway access privileg revok last week josh hopkin uiuc find make attribut access revok final couldn done mcelwain then anyth possibl worri m sure back
626	euclid mrcnext uiuc euclid k acupunctur oswego harri matthew electr pul nerv test done while back needl were dirti drawer instrument cart were most certain even clean matter more than like were previous patient concern kept mouth shut should rai hell could describ more detail abov procedur neverheard pierc needl probabl should euclid euclid k standard disclaim appli iron need wave model light und…
627	cheap utah mormon mozart mail server thing understand sacr should make templ ritual secret sacr secret explan mislead profound rever templ endow against discuss ceremoni itself public public discuss often most mormon silent than cherish practic malign certain element ceremoni which coven reveal except conjunct theceremoni itself grant gnostic christian their secret ritual these seem been taken en…
628	tclock orion clock final solut gaza articl perlman colorado eric perlman articl center polici research gaza strip tini area land highest populationden world been world week isra occupi decid punish whole popul ofgaza some peopl deni them right leav thestrip seek work israel anyon choic piec tripe without sourc deserv believ gaza strip doesnot possess highest popul densiti world fact itisn even cl…
629	steve utah steve stori christ anoth dealer servic scam while exact servic incid similar experi recent when bought truck pick vehicl want after littl haggl agr price wrote them check down payment plus licen told them d back even pick truck when return wait hour befor financ could when final everyth went smooth until start number then discov miscalcul licen seem popular scam dealer last month broth…
630	nmsu shelf cheap keyseach machin corpor accept wiretap chip articl strnlght netcom compani work previous receiv file encryp person sent went vaction rather than wait week straight frontal attack time took crack file faith take face valu though seem quit disson much been publish here brute forc crack unless russel lucki respect d veri interest whether program russel avail search veri practic mani …
631	wayn ultra wayn hathaway design hitter david coon rule baseb game between team nine player each keep niepornt phoenix princeton david marc niepor more rule pretti dumb argument realli littl mind rule david plea post word rule curious much thank wayn hathaway domain wayn ultra ultra network technolog uucp ultra wayn drive phone jose
632	pegasus howard foreskin articl mmatusev radford melissa n matusevich done short circumci adult foreskin retract melissa simpler procedur call slit isreal first step usual circumci simpler pain same circumci after wear aesthet result post heal your friend more detail howard
633	allen w sherzer shuttl defect bizarr x articl khayash hayashida well attack belov vehicl offer construct critic perhap should decid vehicl myself think f beauti aircraft rest assur wouldn even think combat today most want access space judg perform zero defect oper mani area life degr call shuttl flight characterist bizarr same post tout x interest x also similar zero defect issu wrong your wrong …
634	keith stein permanet keith stein launch schedul june origin astronomi club
635	allen w sherzer x public articl seem such project which firsttim year promiss some hope chang current trend overpr boost capabl lack much public chang next month least hope coupl request press pass test flight public howev problem allen ladi astor were husband poison your coff w churchil madam were wife drink first flight
636	organ lobbi kubo zariski harvard kubo articl paul crowley perhap these encrypt type defend digit porn itwa post encrypt these issu seper maintain fact sinc effect encrypt make censorship imposs theyar almost same issu certain fall into brief also fall within aclu doesn aclu most effect instrument heart mind favor access cryptographi preci slogan like cryptographi make censorship imposs which stan…
637	pegasus howard qualiti control articl anybodi know inform regard total qualiti manag qualiti control qualiti assur deliveri health care servic appreci inform post respon thank presid might contact kaiser health plan either central offic oakland beendo concurr some time suspect nationwid system howard
638	allen w sherzer soyuz shuttl articl gari uucp gari coffman rough guess year shuttl much saturn v year care defin payload spacecraft structur often shuttl lift satellit upper stage still consid saturn flight over year deliv rough thesam shuttl flight over year saturn lift more than shuttl cost orbit same year dollar higher where pretti much same term cost pound cost pound develop cost ignor which …
639	strnlght netcom david sternlight screw peopl crypto hard core hacker spook holland claim clanci provid recip nuclear bomb clanci himself omit certain crucial step further clanci know rather than repeat read been told domain david sternlight great care been taken ensur accuraci inform error omiss except
640	klein mathematik bielefeld john r klein happen complet flatten your batteri articl swier chao aaron swier netcom gabriel m otago nigel powerbook batteri complet flat detriment side effect other than thing think although nicad batteri should complet discharg month batteri shouldn ever complet discharg well mayb while okay veri common concept deal batteri good idea complet discharg cell period good…
641	thierri uucp thierri lach henri spencer anyway hawk master leland stanford aaron have track space quit while some question mysteri figur call henri spencer anyth space communiti seem know question somewhat cheek space hobbi ever sleep u toronto zoolog depart conduct space research just account just curious aaron well henri spencer also respon part other internet relat thing quit henri c question …
642	tron fafnir locus michael trofimoff request gyro souvlaki anyon land happen anauth sure fire make great sauc thati adorn gyro souvlaki thank e mail tron locus veni
643	strnlght netcom david sternlight polit point attack clipper articl tuinstra signal clarkson these figur estim number clipper request expect publish figur compar capita amount known suspect attorney general publish number court order each year enough around thousand averag crook fact consid reason guess number time crook around enough even most worri reason believ clipper sinc thenumb includ mani …
644	jacob berkeley memori frequent question check couldn realli find anyth iisi standard memori want need addit memori m budget realli need more than isth best perform wise most econom wayto someon told should same amount memori just want just rest alreadi been veri help thank respond e mail worth bandwidth common human interest wouldn exact call emot valid happi dogma make vast feel better cosmos la…
645	akin cbnewsd akin seizur inform hotlin epilepsi america question send inform refer type medic also give pediatr your area also number your local foundat touch witha parent support group social worker good luck
646	brown harri mamayski final solut palestin articl ahmeda mcrcim mcgill articl brown harri mamayski articl center polici research final solut gaza ghetto while isra fete upri warsaw ghetto repress violent mean upri gaza ghetto attempt starv gazan warsaw ghetto were fight keep themselv their famili sent nazi chamber group like hama islam jihad fight express purpo drive into perhap should persuad jew…
647	dietz rochest paul dietz life articl john some inform been discov recent microscop fossil been found veri rock theori life must been destroy dure period inten meteorit bombard were featur solar system under theori life origin earth multipl time between multipl meteorit bombard therefor condit creation life unlik report news evid life found rock predat planet rather argument life aro short event t…
648	gardner convex steve gardner clipper make good cover other encrypt method articl strnlght netcom david sternlight articl kadi carl m kadi just think replac clipper also think make govern prohibit altern scheme otherwi just front becaus everyon expect make altern method encrypt illeg next step otherwi crippl chip utter worthless should obvious crippl chip ordinari citizen b other form encrypt soon…
649	aidler uvic e alan idler mormon mozart mail server bcstec steve ward kuhub ukan question mormon templ ritual delet breviti just thought believ when saythat mean offend templ goer veri sacr much anyon never divulg them much trust someonewho tell thing understand sacr should make thetempl ritual secret sacr thing includ sacr scriptur themselv isnoth secret these thing appropri lord reveal certain t…
650	ucsd compil chart window local video card oneof local video card below plea email your obtain wustl msdos upload score plea give winmark score post chart enough respon receiv tseng base local card ultra celsius base card exist base video
651	hyperion steven grimm opinion allergi fever shot allergi shot four year start sophomor befor bloodi nose asthma attack itchi couldn sleep after month most those symptom were gone haven come back shot more lazi than plan colleg allergi littl after still nowher near shot work
652	find reliabl power center find reliabl power center surg protector below monitor individu each outlet some peopl opinion none them work well could locat catalogu were lite command consol proxima power director kensington plus anyon these could plea send your these thank
653	strnlght netcom david sternlight code ship canada articl cadr someon canada send some public domain fileencrypt code legal send believ illeg send cryptograph code export licen other correct inaccur dunno d particular code tofind appli licen note need distinguish between legal send canada ifyou such licen legal send david sternlight great care been taken ensur accuraci inform error omiss except
654	tclock orion clock hizbollah articl lanc colost articl utxvm utexa noam paraphra everi rocket hizbollah fire galil justifi israel hold secur zone want agr noam hope side stop target civilian basil absolut m sure civilian both side fighter militari guerilla whatev just take elsewh find area somewh slug point breath sigh relief cheer forour side struggl clock d graduat studentuci depart polit socie…
655	eugen bigelow ebay geno doctrin origin noth unclean shall enter heaven therefor babi born such state should hell which exact doctrin thoma have origin thier soul suffer punish loss vision chang undeni fact theycannot possibl come origin etern life augustin said heret taught which said later want tobe christian teach infant come origin doesn bibl fair true fair infant
656	harvard alexi perri articl vaxc steven tech doctor said could medic caus serious often come back anoth question blood potassium level veri seem concern tend worri much general alexi perri less want more husc harvard make just eliot hous repent befor work lost your mind sting nobodi realli admit share opinion last harvard colleg
657	strnlght netcom david sternlight wiretap realiti messag here seem reflect view govern everyth hide clipper escrow crypto away littl perspect might order number court order wire pretti enforc topr pretti good evid even limit number thus overwhelm major conver neither govern happen pretti good reason evid b spare highest prioriti pretti good reason though system imperfect long horror here seem beli…
658	world eugen e rosen centri recent purcha centri have difficulti comput recogn hard disk drive extern both thedisk jasmin softwar neither show drive drive devic connect port cant find manual seem torememb termin someth allow recogn drive thank advanc inform eugen e rosen geni road compuserv hook gene rosen
659	pitt someon modem question
660	opel john kennedi sold opel opel owner gibbonsa fraser darren gibbon m look inform opel which model well truth m entir sure seater roll over headlight hard realli sporti look myfriend yard realli nice condit bodi wise transmiss seiz hasn runfor while anyon info these enginecompart look realli tight work fine shape andi quit interest opel sold countri engin which later replac basedon kadett drive …
661	uiuc michael d walker question virgin mari follow mark last post current investig church recent declar statu correspond messag mari japan approv found month again proof depart start appear mari fatima among other thing were pictur taken miracl appear some major american newspap york time believ well most major european newspap could talk post hour topic thesi write bless mike walker p anyon want …
662	holonet dick look planet uiuc josh hopkin drake spock larson where venus other still nation geograph apollo vike other peopl geolog survey everyth unfortun their address offic middl left coast road park josh hopkin uiuc find make attribut hannib dick editor independ raid report
663	adam endor uucp adam shostack said river articl ahmeda mcrcim mcgill sick tire drive into islam movement simpli part their plan admit find quot find littl when arab their volcano arab part world peopl continu fuel torch revolut river blood until whole occupi homeland liber yasser arafat right noth drive intoth just ethnic clean river blood improv adamadam shostack adam harvard budget enough drug …
664	mcimail collect near miss chanc answer request asteroid last send them direct mistak delet instead space request messag thank sorri harri g technolog news mcimail
665	strnlght netcom david sternlight fear uncertainti articl steve b access digex suspect element polit battl fear uncertainti doubt factor peopl user crippl chip hear vagu govern solid other peopl thefield swiss chee balanc doubt could shift against attempt limit other form encrypt could then govern cover butt protect poor product competit comment sinc abov inaccur more accur thegovern solid other p…
666	tombak thoma baker soyuz shuttl articl david anderman fidonet most reveal comparison between shuttl soyuz cost comparison appl orang maximus like statement though reason cost comparison whether option similar then becom consid their differ soyuz launch thelong exposur facil shuttl take televi relay year almost certain russian good make space access tight schedul compar point activ work platform r…
667	strnlght netcom david sternlight seen lobbi articl lanc colost nathaniel sammon think most afford stamp envelop thecost print letter some kind soul write letter upload everyon could captur print snail mail itout their local congress critter m work more effect than mass mail standard letter repr pressur group individu letter perhap nathaniel sammon someon like prepar talk point which individu coul…
668	kadi uiuc carl m kadi polit point attack clipper netcom david sternlight attorney general publish number court order each year believ mistaken believ publish thenumb state wiretap carl carl kadi repr organ just kadi uiuc
669	jaguar edusubject educ pricingin articl kevin b find retail within price keyboard veri wari retail outlet sell cheap educ price went retail actual mail order comput becaus better campus comput store found later when itri repair done appl regist repair center serial number been remov replac probabl comput consequ appl repair couldnot warrenti repair just warrenti appl warrenti moral stori howev re…
670	eniac upenn steven m accel interest peopl experi accel these accel best rout improv consid upgrad motherboard obvious ideal enough money accel e mail repli prefer thank steve materi scienc penn
671	uiuc michael d walker portland saturn austin c archer interest view event serious christian discrimin between messag which taken serious those which spurious which help avoid embrac messag which their fulfil proven fal thus caus name christ place problem believ care understand scriptur help here seem anytim proven event mistaken point serious failur understand should result accept truth must hast…
672	sandia martin e altitud articl vida mdavcr vida morkuna live level call upon travel high altitud frequent busi citi question altitud them especi veri pollut often feel faint first three feel andmi heart seem pound more than level also these citi tend drink water dehydr drink such those contain caffein alcohol thing still symptom ensur short trip usual week comfort possibl someth could lifetim med…
673	staff where cheapest price anyon know where cheapest price forth teleport gold modem global villag answer high appreci thank advanc regard thian
674	randal ding adcom sensor repeat spec articl john anyon know detail interfac wire their remot sensor wire repeat adcom adcom part number physic examin connector indicatesthat connector provid view connector front v v signal ground demodul signal v polar drive signal drive repeat drive through resistor v assum repeat connector mini plug drive direct true anyon fill thank here scoop when your home b…
675	shaig think shai guday isra articl benali alcor concordia ilyess b bdira never read arab media though when israel make point news well mont carlo radio unit state general read occas mainstream read arab isra post network more than enough western american french british report give israel arab bias scale switch polar isra newspap either american lead newspap news rang some more isra than isra mont…
676	tombak thoma baker anoth irrit reliev doctor articl schumach convex richard schumach rever polar crap alway hell until found actual live real life exampl work aviat week space technolog juli page colonel charl f speak problem fuel bubbl format titan engin said engin nasa propul laboratori into same problem suggest forc look effect decomposit flown three time without incid rever outlet portion coo…
677	brown harri mamayski happi birthday israel articl eshneken uiuc edward shnekendorf israel happi birthday your neighbor know peac even befor
678	longer move horizont direct when nearest author appl servic person told replac cost over ouch anyon recommend less expen problem problem when take ball socket light into hole make cursor move horizont move finger work fine work turn thelight suggest comment just poor colleg student internet
679	wustl radar detector detector brand quieter than other some radar detector less detect radar just look manual yesterday claim
680	macc mcmaster hold control window object m version some data process window object howev when call program invok window object give control window object keep execut next statement like call program after invok window object wait until window object close program look like class mywindow public void could call program c function mywindow mywinobj mywinobj mywindow mywinobj mywinobj show next stat…
681	phil g fraer henri spencer anyway someon name pictur well archiv portrait format henri spencer pictur somewh alongwith sever thousand other rememb path though should easi find rememb though seem both internet phil fraer number good faith convert tortur demon anon missionari
682	henri toronto henri spencer vandenberg launch articl paul carrol know phone number kennedi inform equiv find launch vandenberg bear mind vandenberg launch traffic militari andat least semi secret aren interest beforehand resembl high speed colli henri spencer u toronto zoologybetween suno dick dunn henri toronto utzoo henri
683	sammon mailer david sammon monitor turn articl mailer gregori cohen wrote articl staudt physik willi staudt linder staudt physik willi staudt linder monitor turn date leland stanford k c strang problem appl monitor which hope someon shed some light comput minut then screen blank someon switch monitor after screen went turn monitor even turn power back monitor over night usual turn although doesnt…
684	aaronc athena aaron bryce cardena arrog cbnewsk arrog arrog result religion resultof peopl know firm believ idea desir right assum decid judg much allow kind merci judg probabl better than other judg judg ourselv judg ourselv come under judgment when judg lord sothat condemn world even though physic present spirit alreadi pass judgment just spiritu make judgment thing judgement known mind lord in…
685	hovig uiuc hovig heghinian seventh centuri d armenian math orst problem father told follow stori dure famous between armenian persian princ zaurak kamsarakan perform extraordinari heroic deed three time singl month attack persian troop first time struck down half persian armi second time pursu persian slaughter fourth soldier third time destroy eleventh persian armi persian were still aliv number…
686	netcom edward j overlap window without titl articl manu olivetti manu overlap window v which child window b c window show children fine creat anoth child style place more sibl style resiz make sure child alway sibl without success happen while resiz show soon sibl window lower window draw over keep lower sibl draw thetop sibl space netcom
687	eugen bigelow ebay geno christian repeat live noth christian preclud idea repeat live earth paragraph testament which opinion clear posit infer reincarn rememb which ofth head basic like jesus talk theapostl pharis befor messiah come elijah must first come jesus repli elijah come recogn then apostl perceiv refer baptist seem clear impli reincarn reason altern interpret veri interest hear
688	henri toronto henri spencer henri spencer anyway articl dare post pose these veri question spencer some time email unfortun never receiv respon apolog your mail probabl pile arriv just beforei sick month repli appear eventu realli like interview spencer photograph even better program want both been none unless count interview histori netnew which disqualifi budget doesn reproduc photo resembl hig…
689	gerrit gerrit articl internet surfer know time compat oper system without problem made take seem handshak need suitabl replac serial card possibl buffer version perhap know version differ work around easiest andus should easi softwar status regist read high line lead into troubl instant stop transmiss high mean half byte gerrit gerrit germani logic adress uucp gerrit fido ever visit alien veri ha…
690	warren nysernet warren burstein exact million muslim were extermin armenian sera zuma uucp serdar argic linden posit peter linden turk kill armenian kill german even make armenian laugh appropri analog jewish holocaust might systemat extermin entir muslim popul independ republ armenia which consist least percent popul republ memoir armenian armi offic particip these atroc publish u titl like othe…
691	need longer grace richard articl infoserv howard mitchel feldman gozer idbsu larri paul wrote util filenam longer than standard format call
692	ucsd articl regent e technik muenchen christian huebner rememb read track competit some magazin diablo result aboutth same expect slowest ofth three also drop halfway dure test becaus smoke brake sportscar show ridicul perform find hard believ weight same asth head hell more power perhap product glitch well still style among sport seen chris regent e technik muenchen best sportscar ever built per…
693	citr good grief candida albican dyer spdcc steve dyer snort sinus again classic textbook laugh einstein yeah tomorrow world listen uncontrol studi like worthless m sure sound like typic hyster miracl cure yeah make should taken serious snort yeah sound reason realli test immun compromi more like maling psychiatr syndrom know shame drug like itraconazol ridicul expen potenti toxic troubl toxic eno…
694	lreiter jade tuft lowel b reiter laserjet print appletalk print appletalk printer laserwrit stuff m serial vetri save then send laserwrit driver then some appletalk specifi m cabl should null modem adapt help lowel lowel reiter need vacat tuft univ internet account lreiter jade tuft
695	gerrit gerrit good signal articl frank holden m look convert voltag level voltag level someth relat inexpen nice anyon suggest thank well look digi sell chip number want sell sure need convert want suggest veri cheap chip need compat seem expen paid made harri gerrit gerrit germani logic adress uucp gerrit fido ever visit alien veri hard explain intellig enough build atom weapon stupid enough tak…
696	ingemar dead mous mous determin isth click stuck tragedi prompt follow question easi find could solder into place switch mice some adapt
697	adam bellini berkeley adam l schwartz final solut palestin articl brown harri mamayski articl ahmeda mcrcim mcgill drive into sick tire drive into attribut islam movement simpli proven part their plan proven mayb certain verifi beyond reason doubt thisstat statement like matter public record befor think nasser some other arab leader were broadcast these statement radio might want check some newsp…
698	narlochn kirk msoe edusubject general question softwar hardwar just been introduc macintosh system question e mail prefer just system want hard detail their magazin anyon microsoft offic descript each microsoft befor actual name word b excel c power point d mail major differ between wordperfect word thank
699	novavax uucp john cbnewsg robert k nichol truetyp font file least larger than their type equiv disk compressor though awar truetyp font compress wherea type font encrypt entir true true truetyp font than their counterpart font stacker report generat file type compress ratio truetyp metric although metric file small compress quit larg even regular file some compress math such font file time byte b…
700	panix robert electron part panix fritz mueller just move wonder electron could point place sell compon switch transform cabl chip here cabl chip fulton street near south street wall street phone howev when order veri exact good chanc screw otherwi pretti good deliv cheer robert voic everi adventur step beyond email panix everi moment challeng
701	owen performa intern modem hear performa realli lciii intern modem modem part obtain instal lciii nice itwer actual powerbook intern modem might much
702	nataraja rtsg kumaravel natarajan water trunk probe tamu jame long articl sneezi stratus tommi szeto water gradual build trunk friend ford probe everi while remov spare scoop water under plywood carpet cover trunk guess usual happen after good thunder storm common problem where drain hole locat hatch notic probe also when recent clean back think water come through some rubber stopper hole beneath…
703	colbi chris colbi life earth elsewh articl jdnicol prism jame davi nicol articl evid trend toward over time right event clear yearsago necessarili greater than million year well sever burst speci think explo result vast anim likewi after punch extinct number marin steadili time high just prior spread human biggest except k extinct plant aro green colon land sweep colon veri environ first evolv ti…
704	panix fritz mueller electron part just move wonder electron could point place sell compon switch transform transistor radio shack doesn count almost their price outrag particular interest audio compon amplifi output transform tube tube socket check street canal street withno luck miss place look wrong place ihav resort mail order thank advanc
705	alung megatest aaron lung articl magnus ohio state bret d spring upon time start again wonder suggest know often recommend wonder color cover minor scratch color give over good qualiti shine good paint clear coat liquid glass clear polish which clear thus good paint clear coat plea post both good experi name name brand here gimmick stick plain abra eagl turtl other good exampl color just color sc…
706	cwru ashok aiyar beta tester requir winsock version window previous articl peter psychnet psychol peter r tattam contact detail peter psychnet psychol post behalf peter tattam north beta test version wintrumpet winsock pleasecontact peter detail ashok ashok aiyar depart biochemistri cwru cwru internet access telnet cleveland contact info wariat telnet wariat wariat login dial v
707	waikato lawrenc d oliveiro waikato univ interest behaviour articl said know plug unplug devic power support problem multipl devic clash address coupl e mail respon peopl seem believ thatthi sort thing unsupport danger heard such warn anybodi appl just sure iask coupl technician whom been servic danger damag logic board plug devic power scsi lawrenc d oliveiro fone servic dept waikato electr mail …
708	access digex interest x cost assum could built them probabl sport crui missil rack missil tube bomb point extra drop tank full suit terrain follow radar might technolog demonstr doesnot requir actual flight
709	jagubox gsfc nasa jagielski quadra scsi problem jagubox gsfc nasa jagielski heck true info sinc haven been help actual meant jagielski stiff jagubox gsfc nasa someth nasa gsfc code know effort greenbelt
710	lyle seaman transarc comsubject overreact your code good more jhan debra dgbt jerri somebodi wrong overreact case such probabl meant nobodi overreact seem suggest peopl current overreact vehement disagr talk much action misunderstood jerri posit reason veri simpl mani peopl want riot civil everybodi jump down scream m worri peopl reach their hammer rifl befor their paper bunch just bitch while th…
711	access digex like x shuttl defect bizarr x articl henri toronto henri spencer howev agr richard plan short mission worth troubl provid anyth more than urin dispo know c c which regular usedfor medium haul personnel transport armi garden hose femal long trip
712	solomon technet admin plea refresh internet access sometim some discuss gain compuserv access internet seem misplac those articl someon where which site telnet gain access hope download file well thank arthur arthur mailhost
713	pete demon pete phillip particl just complet project perform data particl size output which useto contract next week although output data easi present seem belittl optimum diamet droplet inhal therapi some droplet must smaller than micron small effect anyon topic could summari current status cheer pete pete phillip deputi director surgic materi test general hospit wale pete demon four apocalyp we…
714	gatech neil polit point attack clipper articl kadi uiuc carl m kadi strnlght netcom david sternlight attorney general publish number court order each year believ mistaken believ publish number state wiretap carl carl kadi repr organ just kadi uiuc hmmm could kept escrow group keep govern then state permiss wiretap interest possibl neil
715	mmiller garnet msen marvin miller nubus capabl forgiv been befor here friend recent purcha want know issuch demon call nubus adapt slot carri them mean incap carri nubus board much marvin mmiller garnet msen more deal hear editor chief publish peopl more understand deaf terror year marvin month newspap e mail complimentari abov quot appli copi today hear peopl though
716	steven columbia andi steven articl ravin eecg toronto like know experi have board capacitor insid cmos chip power line space left limit design data effect oxid breakdown info pointer appreci their alpha chip m sure could call them upand them actual some detail their articl ieee journal state circuit think sometim around andi
717	uucp honda stuck advic plea accord driver side backward accord thedeal spend sever seat second time heard wonder whether easier back anyon ever dealt problem your advic appreci plea email summar interest uunet fluke dynam data electron edmond astro cocain
718	gtonwu nthu toni g hate make well realli hate make recent whether stacker doubl space poor hope live window help appreci forev michael jordan toni g gtonwu nthu nthu toni nthu
719	freenet carleton steve birnbaum rejoind question israelisin previous articl center polici research today final israel want peac declar whatit consid legitim secur border which might aba negoti have abov fact mind blame arab countri fear isra expans anumb prove yeah israel realli readi expand border holiest year kippur when arab attack wait omit perhap becaus support exact opposit point make think…
720	pmetzger snark shearson perri e metzger clipper consid optilink brad yearwood clipper come cellular phone along legal other cipher system these phone potenti crime creat crimin veri want inscrut tactic communic terrorist drug dealer propon escrow cite threat high motiv steal cipher phone legitim user andto kill person hold them hostag discoveri compromi thedev delay obvious haven read inform syst…
721	wisc fast window video card info need w diamond stealth vram realli satisfi w perform window more more game need higher frame rate especi strike command stealth vram give winmark million think right m consid replac w card which perform approx same w current vram window perform prefer also benchmark list someon compil itin look speedstar orchid fastest local motherboard both give w anyon winmark b…
722	peter cohen asant adaptor work bill panix wrote guess chang opinion them thought warn prospect custom fwiw work focus enhanc peopl sell scsi ethernet interfac also need know anyon been success compar product focus realli want nubus slot sigh wish better news focus chang futur regist compat card compat though send question focus applelink appl peter cohen d rather
723	cornel cica mirror wuarchiv wustl mirror directori
724	shafer rigel dfrf nasa mari shafer henri spencer anyway said somebodi repli whether space shuttl connect usenet main flow inform unless henri spencer aboard which case flow inform down gene miya henri never shuttl enough chocol chip cooki when henri here dryden look pretti f even though much cooki space guess figur could manag short flight mari shafer kotfr nasa dryden flight research facil edwar…
725	kolstad wisc joel kolstad disk copi protect articl sehari iastat babak sehari written program want market like certain protect sinc main individu cooper know laser hole burn method hardwar method howev softwar cost afford also price afford peopl make mani copi well guess upto copi howev want someon copi pctool copi softwar never meant forbid true hacker copi sinc theycan develop better program an…
726	thoma kephart interest behaviour articl daniel cohen yalevm yale notic interest phenomenon centri keyboard mous plug them again without turn mous sudden switch half normal movement speed check mous control panel chang still full speed like restart themachin restor normal mous speed happen both newer style mous came withth centri older style mous iifx work thus tthink anyth resolut mous definit qu…
727	banschbach ocom okstat edusubject diet crohn articl john friend appar fair minor case crohn disea seem certain food such fresh veget without discomfort want avoid recurr question nutritionist special problem peopl crohn disea suggest lipoxygna inhibitor like turmer thank advanc john your friend realli find regist dietician while most work hospit clinic mani major citi privat practic speak mani ph…
728	news leland stanford news hate make articl gtonwu nthu toni g well realli hate make recent whether stacker doubl space poor hope live window help appreci forev michael jordan toni g gtonwu nthu nthu toni nthu stacker achiev better compress ratio than thelatt come virus detect memori manag each them good qemm opinion packag nice instal those stuff both certain work
729	access digex shuttl everyth correct high toxin discov dure prove effect without human toxic show immedi dramat result previous were fatal although expen cultur within year price fallen least order magnitud within year much more expen also usabl amaz infect drug pass approv result toxic shock rapid fatal disea consum enorm amount fund test howev work less then administr cost reduct manufactur cost…
730	david l cathey secret sourc announcementin articl gradi netcom mayb should start newsgroup distribut encrypt post intend member affin group share privat exampl come cypherpunk meet privat correspond particular meet could pass moder minut followup comment other particip could post encrypt group peopl attend communiqu intend group attend could just sign privat encrypt like guess although havea work…
731	jartsu jartsu best syquest iivx could someon tell make find best iivx intern syquest drive avail make origin scratch everi suggest welcom jartsu
732	access digex x make land dure show year superbowl more report then atani news event
733	access digex x better make pete conrad martian suit throw
734	krishna oxford uksubject help inject best self inject right size correct spot usual given thin needl select spot onth upper outer thigh major nerv blood vessel clean area befor inject after makesur inject deepli differ kind pain felt when enter muscl contrast when skin doctor self treatment self inject shouldb avoid possibl
735	parr ucalgari charl parr saturn puzzl pricingin articl jnielsen magnus ohio state john f nielsen articl jimf centerlin frost jnielsen magnus ohio state john f nielsen becaus want lowest price possibl call capit news capit practic same differ lower your cost increa your profit person m bother saturn price scheme idon want much sell adiff differ dealer noth dealer competit charg whatthey make kind …
736	lefti appl lefti freeli distribut public cryptographi c code where articl gradi netcom wrote victor victori xetron wrote numer recip c fortran pascal nice section encrypt decrypt base algorithm also sourc code provid think some version book distribut sourc code disk sourc code also order publish victor victori xetron benchmark implement recip c book order magnitud slower than karn gillog implemen…
737	rkim eecg toronto ryan break exhaust after maxima mayb someon help here look nissan maxima right mile typic mileag seem seller just inform when brought told front break exhaust meet legal standard said replac compon ignor technic stuff knowwhat could mean time typic replac abov mention item indic abus other thing break down replac soon seller told highway know verifi seen paint chip tini front ho…
738	lynx northeastern mark dayton book hotel roof last week cincinnati blue whichi northern metro cinci area chose hotel near dayton were book solid hotel cost night room left night reserv cincinnati probabl more night than dayton intend entertain dusk anyon other suggest plea know ofoth spot thank mark
739	nmsu stephen horan white sand interest note past poor mexico capabl host launch busi mani reason here reason should polit public refer other intend effect state establish start necessari govern infrastructur back space port command general wsmr full support facil wsmr locat also some form necessari infrastructur control support project just becaus folk involv done thetradit aerospac equiv vapor w…
740	freenet carleton steve birnbaum rejoind question israelisin previous articl center polici research your answer question concern right told name hundr left some reason other area control dure were prevent sole reason were exampl europ avoid clash were allow toreturn justifi such discrimin true mere fact person leav area combat seek reason strip right live inhi homeland conveni fact arab govern tol…
741	isaac spigot friend mine problem spigot configur spigot system video spigot exten apprici postit negat experi thank amir
742	ersi edmonton mark bevan need find number phone umass greet situat phone jack mount wall know number line want call oper place trace question certain devic find number line thank respon dial sound tell number ersi edmonton mark bevan lost edmonton alberta canada
743	dialix john oliv need help record confus summari keyword research appli linguist perth western australia desper need help need record result session window down replay theresult research subject natur window window paus resum e cando ctrl break useless research paus session make note annot then resum where left just commenc research master thesi andwould extrem grate assist anyon mail odin dialix…
744	pomona claremont edusubject three homer game padr note those wonder hold record game career answer johnni career card yank three time almost sure inca anyon wonder record homer game held record last much longer becaus least three game three mayb know least last year rooki colleg check though plea know okay wrong onto padr anyon follow them especi those access local news here anyth angel ican cons…
745	christoph jame bruno everyon m newsgroup plea excus dumb question want build stereo needa coil induct actual need wonderingif anyon knew where could these make these place find sell them answer mail thank advanc chris
746	berkeley jame wang accel video articl reed erik speckman macus articl centri quadra machin accel video recal dale adam post dale post just word macus accel video just mean some quickdraw been rewritten insid take advantag mode command fill should slight instruct fetch byte time versus
747	guvax georgetown edusubject monitor shut down defect monitor bring dealer replac flyback free think just heard problem work today them free o r r
748	news news claremont news system dead mous
749	michael robert video iici need iici done right video card card michael
750	netnew jhuapl nathan moor bernoulli drive disk violet berkeley nilay patel look bernoulli remov tape drive laugh serious tape around like plea mail nilay violet berkeley eduyou mean disk tape forgot whether youwer look newer sorri just them work think appreci nathan c john hopkin univ appli physic aplcomm jhuapl note abov address email repli
751	dave imax imax dave question outlet wire cmkrnl hmmm those orang isol ground outlet often room wire requir separ ground ground ground outlet other ground wire connect outlet thus ground facepl screw facepl ground normal distribut panel ground outlet ground wire general connect distribut panel which turn connect toth build entranc main ground wire separ ground system connect togeth thebuild servic…
752	pmetzger snark shearson perri e metzger celp gtoal graham toal absolut just meant secur dedic crypto devic been given approv guerrilla underground devic should today high speed modem think mani approv either mind just overpr courier someon tell hardwar compress need rundigit speech down k think heard letssay sampl data correspond sampl rateb usabl fanci compress need said celp highest speed withs…
753	{ 00000 }
754	scott ftcollinsco scott sherman comput engr comput articl mike macadam freshman colleg decid whether major comput engin comput scienc advic suggest appreci thank professor mine said differ between comput engin anda comput scientist mean engin make more thanth serious though main differ most peopl write program thatpeopl e databa graphic word processor while machin control system e comput flight c…
755	mark need find number phone here australia dial number read back live countri includ area code nearest capit mark email tartarus
756	koberg spot colorado allen koberg satan toungesin articl marka harri mark ashley articl matthew huntbach seen claim know case peopl make prolong speech languag know observ tongu practic noth simpl test take sever peopl languag e g russian german english then gift start speak toungu audienc should understand gift their nativ languag howev gift canon hear himself speak languag seem mani point speak…
757	clarku edusubject bruin klingon connect wonder star trek newsgroup knew relationship between bruin player moog name moog suppo coincid just curious bart
758	more cool file articl paladin world thoma articl louray begin here begin p f d p l u n j b h stuff convert suppo delet everyth abov here mark lower here mark uudecod unexpect file encount last line could plea post tell m wrong sound like origin poster bitmap uuencod machin uudecod x machin program balk return well newsread show file have space whichmean broken befor even download anyon itto uudec…
759	mark woodruff bigger window anyon know bigger raster font m monitor witha diamond mode prefer larger window head practic everyth m alreadi charact idea differ between
760	william greg blank again soundblast driver could someon plea tell driver window forth soundblast driver suffici appreci info thank greg william
761	center polici research rejoind question center polici research rejoind question shaig think comsubject question shai your answer question answer first question concern nonexist ofisra nation your answer conflict inform other quarter accord which categori classifi isra citizenship nation former later daili identif isra societi told peopl israel carri their card present them mani public place almos…
762	corp kelli chang scsi pmmu socket question post friend usenet access plea contact direct thank suppo socket pmmu chip know where socket motherboard pmmu chip surplus store like instal circa socket myself when toinstal could anyon send pinout scsi interfac thank contact david chan attmail
763	cwru dougla fowler give spiritu gift just thought d share nice experi befor exam today walk down street campus came spare chang might dollar gave want give away money stranger general givea dollar littl food mcdonald someth some spiritu gift call them rather than gift money talk great felt made such pretti give peopl then said marri soon talk husband veri littl hous know felt veri special love in…
764	koontzd phobo lrmsc loral david koontz escrow enough guvax georgetown revi april chip program mykotronx which call them silicon suppli vlsi technolog clipper chip program insid scif secur facil which essenti vault scif laptop comput equip program chip program dure singl session scif locat acknowledg distribut notic articl base provid nist mykotronx permiss todistribut document grant mykotronx nic…
765	duncan princeton duncan smith question localtalk anyon system localtalk board network hook daystar digit board model m file server network access work fine under thewindow when load befor window applic could access machin crash hard start applic thing look pretti know anyon experi bizarr obsolet setup duncan duncan phoenix princeton
766	daniel math dealer variant text cont wish echo d andrew kill wrote know publish english d type beza quit gospel well d type text share beza strang read d stand codex elsewh frank d
767	ludwig uoregon jeff hite monitor shut down articl guvax georgetown defect monitor bring dealer replac flyback free think just heard problem work today them free o r servic notic monitor expir after date appl reimbur servic provid replac voltag capacitor folk been without your servic provid miss freebi forc year free after deal jeff ludwig uoregon
768	graphic david space market york time sunday week report group call space market atlanta georgia plan mile earth orbit satelit which appear bright moon carri some sort adverti editori time other upset feel anyon involv such project perhap could made illeg various world other agr david relev messag found webb peter webb newsgroup stop gmtorgan distribut want space market orbit billboard call them t…
769	narlochn kirk msoe edusubject more general question question requir creat macintosh network includ laser printer line printer bare minimum creat network forth primari purpo network laser printer approx
770	squish endor uucp shishin yamada atari articl anyon know processor atari m look atari schemat anyon haveani idea where could find relat inform veri import also chip were game still avail were plea email responc veri import thank million anyon work work atari could realli your help info plea email will help atari just like their entir line comput well machin some extra asic chip were graphic chip …
771	panix harvey electron part also coupl three place west between fifth harvey harvey panix smart except stupid question
772	robert nichol coupl week post question answer receiv atthat prototyp project work howev process come problem seem limit charact isthi inher system just peculiar easi queri access databa command provid abov limit overcom meant updat databa updat command seem work b initi access macro execut becaus when macro request inform second channel program dead lock until time occur access channel close befo…
773	salari niblick purdu rrrrrrrrrrrrrrrabbit satan kick heaven biblic articl easte bitnet hello question satan taught long time satan realli angel kick heaven becaus challeng author problem find bibl bibl where origin satan highest rank angel like raphael michael gabriel fact name author kick heaven satan lost suffix when fell come thebook enoch found bibl read book enoch avail thru bookstor angel e…
774	pmetzger snark shearson perri e metzger screw peopl crypto hard core hacker spook intercon amanda walker need altern telephon talk inexpen telephon here includ hand size need strong crypto real privaci start compani build them still most capitalist economi qualcomm spare cycl dsps their cdma phone want strong crypto into them sinc theyhad capac govern decid discourag them realli none stuff especi…
775	ring poseidon camden fortun enough ticket oriol game baltimor saturday juli haven been park wonder anyon give pointer good anyth help place enjoy everi moment instanc time gate open oriol take when take anyth tell appreci thank advanc plea respond e mail address know still three half month away m
776	feldman urbana mike feldman centri articl uiuc david l recent purcha centri mirror technolog inch mono monitor m wonder monitor monitor weigh call appl person spoke sure find call back coupl over week anybodi know plea respond email alway time read group thank david d uiuc thank good inform newsgroup detail even ship time week guess biggest disappoint lack detail document case load spec exampl ap…
777	mike mill video card connector hello just recent bought order highest possibl refresh rate d like know accel card connector oppo usual d connector thank inform mike mill e mail { rutger uunet math scienc dept mike work home
778	gradi netcom transpar bitnet wrote light recent event soon becom veri good idea includ abil produc transpar least obvious upcom revi help requir messag textual analysi reduct canon form conceal messag after read sever nation comput secur m convinc alreadi gradi netcom
779	ketil ketil albertsen disk copi protect articl mblock reed matt block guess your question difficult notimposs answer exact want know need goodon project work secur must tryingto crack someon probabl make suggest assum activ strict legal general idea legal tamper copi protect also lead corrupt offil which necessarili back copyprotect which devest absolut idea forpract applic mere curious plea clea…
780	center polici research rejoind question center polici research rejoind question appreci fact sought answer question have said total happi your answer fulli answer question whether isra holder arab impli u citizen must identifi themselv race true arejust mislead reader know where peopl reveal their ethnic ident public offici request answer second question issu equiv state polici respond question y…
781	louray michael panayiotaki help object appear thrice equat editor sinc didn object dialog e insert object equat manual place went into section equat equat equat pictur didn work quit window back mistak correct look fine start window doesn work play while entri work other final iget work thing differ thatit first item list last three equat them work entri know wrong rather correct e make equat app…
782	uiuc oriolefan uiuc instead saturn srihari cirrus srihari andrew jason m roth r articl like civic escort best down thelist except brake just look articl first summari inaccur right behind these mention been point semi silli comparison least cheaper than escort issu less than honda base under honda over while atth same price exclud other word best best saturn note saturn beat dont know comparison …
783	lysat magnus space market wonder graphic david york time sunday week report group call space market atlanta georgia plan mile earth orbit satelit which appear bright moon carri some sort adverti editori time reali like idea wonder such bright satelit night even totri whatev product adverti help project plea write space market encourag project enough money invest space market reach attn mike relat…
784	kurt build toyota badg appear today japan econom journal report plan build toyota badg carin sale japan bruce macdonald yesterday confirm presid jack meet recent presid toyota meet discuss busi opportun increa japan includ further compon sale well sale part sale presid agr conceptu pursu wherebi build toyota badg right hand sale toyota japan work group final model specif exact time other detail
785	louray michael panayiotaki realiz colour chang y automat screensav which think veri good problem option realiz colour tabl some wallpap colour withsom screensav e g flashlight turn howev work well faster well howev turn then next time start window file save exit select also manual chang n realiz colour tabl start window itwil fine session next session again turn option r read attribut file andit …
786	lazer spec d appreci great someon could e mail follow know fine spec compar pentium spec estim cost relea date m interest speed system window risc whatev cost info regist info technic info hope anoth battl against intel peopl thank info give thank lazer patrick warn star trek macintosh user internet sysop l blue lazer uucp call l blue macintosh user macintosh file free usenet
787	arussel austin russel shelf cheap keyseach machin corpor accept wiretap chip articl strnlght netcom david sternlight articl arussel austin russel compani work previous receiv file encryp person sent went vaction rather than wait week straight frontal attack time took crack file faith take face valu though seem quit disson much been publish here brute forc crack unless russel lucki respect d veri …
788	world r space market wonder some think folk think idea wonder want boycott anyon anyth project right think space adverti interest idea more power them howev compani discov thatth cost launch cost adverti compani lose them more revenu than adverti might decid project incen when read carl sagan call idea abomin think word mean think children starv countri world abomin agenc worst justin poor tast
789	brown ncoast stan brown program manag questionsin articl lisbon vpnet gerri swetski possibl chang icon program group d like give them some individu mean icon program group icon theindividu program program group assum mean thelatt answer sure just click doubl applic icon then f p file properti click icon tell icon filenam select short return program manag know d rather avoid task list back p m hol…
790	frode dxcern cern frode card reader somebodi plea help inform magnet corpor card reader thati recent bought local surplus dealer rear follow inform american magnet corpor carson card reader model p n cabl cannon connector onth separ power connector like frode frode phone cern geneva e mail frode dxcern cern switzerland cern
791	wolv durham gregori g woodburi error quadra wustl robert david also believ which screw float point calcul anyon detail sort error isth sensit have some strang problem segment loader error gregori g woodburi wolv unix durham uucp wolv duke wolv domain wolv durham wolv duke duke site affili duke univ idiot
792	wcsbeau superior carleton opirg space market wonder articl world r incen when read carl sagan call idea abomin think word mean think children starv countri world abomin agenc worst justin poor tast think idea mean think have earth some agenc poor tast abomin abomin n loath degrad habit anobject disgust oxford conci dictionari mayb everi part your life satur commerci mani ofus loath d rather beaut…
793	trintex uucp ravin electron part electron street between left inwhat entir district electron store littl expen tran electron canal street near surplus sever other electron surplus type place still think bronx wholes radio still busi fordham road arthur avenu bronx also bronx northeastern northwestern northeast electron jerom avenu park boulevard most part suppli hous wheni build radio project wer…
794	virginia thee nunneri israel expan cybernet virginia andi beyer waldo cybernet virginia andi beyer first never said holocaust said befor holocaust m ignor holocaust know more nazi germani than most peopl mayb includ first sign argument without merit state qualif area know someth nazi germani show shut simpl think suffer some dure wwii justifi crime commit isra govern attempt call civil liberteria…
795	macc mcmaster respond m left click messag combo code look like class public apar word apar virtual void first void respond messag select item list anyth wrong program help appreci talk lord through window
796	wayn school virginia toni wayn speaker help need want connect veri small home made headphon jack macintosh experi resist speaker idea cando safe think need some kind someth toni wayn school virginia
797	mirski david joshua mirski desktop rebuild datadesk keyboard articl tthiel uiuc terri thiel ijust datadesk keyboard centri aproblem desktop rebuild hold down command option noth happen switch right thecommand option seem work anyth m anyon know problem recent bought lciii datadesk trememb rebuild desktop howev give strang problem when held down shift dure startup exten noth happen anoth keyboard …
798	midway uchicago vera shanti peopl becom atheist articl mayn articl sapienza umich sapienza atheist atheist believ could result broken condescend best slight attitud part mani theist especi reason hostil youlik when atheist peopl turn religion emot agr find anyth peopl your belief attack them them neutral pictur them come them open mind believ atheist general more broken than anybodi caus effect l…
799	char brett anyon ever heard these were replac modul vacuum tube m look where were char brett collin
800	overreact your code good more articl jhan debra dgbt jerri giant balli over clipper chip notic rather disturb trend some e mail post toss back forth tendenc part some peopl hide their head inth sand reason veri simpl mani peopl want riot civil mani peopl want jail their convict real privaci quiet while real civil place short sight govern everybodi jump down scream m worri peopl reach their hammer…
801	shapiro david yale david shapiro america team articl steinman utoronto david steinman uiuc oriolefan uiuc defenit underdog team talent come nowher contend oriol prime exampl sorri virtual imposs divi talent over game well player certain howev quit possibl talent blue david david shapiro peopl call monkey felt david yale piano back winter long shapiro minerva yale piano back mayb next stan
802	steve b access digex steve brinich overreact your code good more intent govern knee keyboard true lawyer buti agr best those resourc maximum serious contempl anyth more disrupt
803	virginia thee nunneri isra uiuc virginia andi beyer think isra press might bias report event doubt propaganda machin goer report accur happen germani interest base truth isra propaganda consid isra report event israel propoganda then consid washington post handl american event propoganda make isra press inher bias your opinion wouldn compar nazi propoganda either unless want provid some evid isra…
804	ajayshah almaak ajay shah space market wonder wcsbeau superior carleton opirg think idea mean think have earth some agenc poor tast abomin well alreadi suffer street free commerci wantto b escap beer loath d rather beauti night alway giant billboard idea virtual astronom like sagan think right time stop propo idea through thin wedg larger more perman billboard wouldn want world decad when like ve…
805	steve b access digex steve brinich your code good more mayb quit common million macintosh user idea appl patent mani modem connect know your busi secret aren stolen answer becaus trust appl becaus such attempt howev came appl credibl forev reason could theoret trust appl though m appl worri their custom screw enough govern doesn chang rule forc outcom want thisi ultim reason privat enterpri usual…
806	brown ncoast stan brown winword spell dictionari english word window design text languag otherthan english f l format languag recal english still accept rumor rumour microsoft didn includ english dictionari disk mean impli assum nobodi u them dial noth word window section look help anyon tell where obtain spell dictionari file name spell someth similar email plea post summari stan brown road syst…
807	mirski david joshua mirski desktop rebuild datadesk keyboard articl tthiel uiuc terri thiel ijust datadesk keyboard centri aproblem desktop rebuild hold down command option noth happen switch right thecommand option seem work anyth m anyon know problem messag becaus news program goof firsttim terri recent bought lciii datadesk trememb rebuild desktop howev give strang problem when held down shift…
808	char brett angel freeway traffic report while drive through middl nowher pick clear channel station base angel claim were traffic flow inform thousand traffic sensor caltran place under pavement caltran sell info exclus deal doug former l commut were right second time believ even here colorado kind countri listen traffic back question sensor just past everi ramp ramp freeway same sensor most coil…
809	cleveland freenet omran isra terrorismin previous articl adam endor uucp adam shostack articl tclock orion clock articl amoss shuldig huji shapira cleveland freenet omran could plea give detail event where kill purpo isra soldier mani case remeb name shot observ gaza first half intifada believ most world seen pictur isra soldier whower break camera report kick report show report order prevent the…
810	wlieftin lieft w mous jumpi mous eckton sean eckton microsoft serial mous mous think switch better vertic motion nice smooth horizont motion sometim click someth becaus mous jump around move mous right relat uniform motion mous move smooth then jump right then move smooth then jump again mayb time left inch crazi never much troubl mous befor anyon solut microsoft think everyon should
811	genet wisc mike secret algorithm clipper chip crypto escrow articl strnlght netcom david sternlight articl holland colost dougla craig holland trust richard nixon yourcrypto wouldn take mean presid nixon privat citizen nixon sure noth m slightest interest presid nixon sternlight your naivet histor ignor appal histori lesson detail delet mike genet wisc finger peopl didn riot minut film wait justi…
812	ubvmsb buffalo neil b gandler radio electron free inform card radio electron free inform card work just send some general inform compani thatadverti their magazin also give sign neil gandler
813	midway uchicago vera shanti satan kick heaven biblic articl easte bitnet hello question satan taught long time satan realli angel kick challeng author problem cannotfind bibl bibl where workshop student gather acoupl month becaus want know answer could tell although stori never specif told thebibl mani refer made primarili testament testament actual entir differ view excus devil advoc yahweh theb…
814	appl michael seri emori jeremi seri merc benz wagon particular like hear power manual comparison between saab line merc help manual transmiss must then m b inth manual transmiss seem buyer here mayb more accur interest manual tranni line come engin earlier year mere auto tranni find thatit suffici power normal drive situat more complain test drove saab last fall here impress awesom power especi o…
815	peng more diamond articl admin dave laudicina anyon experienc faint shadow resolut card window replac card wait latest driver also experienc general protect fault error wspdpsf winword tool option menu winfax setup ultra genral protect fault error spss applic these card manufactur must terribl qualiti control product market mani hassl gateway dave l driver version earlier latest availablefrom the…
816	marcus j ranum screw peopl crypto hard core hacker spook snark shearson perri e metzger realli none stuff especi hard need phone isdn codec vocod either chip chip fine softwar more enough v v modem modul mayb whole thing easi cheap normal compani like dark suit washington just like shut down peopl make sound blaster whatabout appl next appl next other make system thatcan handl qualiti audio perfo…
817	bubbl sublimin messag flash logic camp clarkson rich theman research sublimin suggest read research flash hidden messag screen second possibl thought look over urban thread fact sublimin messag work asid flash screen fast enough notic internet bubbl nail bate uucp uunet friend friend microwar
818	postscript conver work project visual basic need show file anoth becaus show postscript direct form visual basic least know need util convert them help sent asimov
819	reed erik speckman educ pricingin articl jaguar articl kevin b find retail within price keyboard veri wari retail outlet sell cheap educ price went retail actual mail order comput becaus better campus comput store found later when itri repair done appl regist repair center serial number been remov replac probabl comput consequ appl repair couldnot warrenti repair just warrenti appl warrenti moral…
820	toni lezard winword checker save fire microsoft word window version c type follow paragraph want rite realli veri dead good just cant live without wonder write help impress boss under tool option grammar select grammar style rule strict rule click grammar checker also spell check complaint passiv sentenc read grade level index someon malcolm some beer plea
821	robert everett littl blue roller trackbal interior probabl support just push down similar problem
822	robert everett jump start rememb clamp ground engin block first
823	robert everett want check honesti your take wrong them tell probabl know right then charg
824	cleveland freenet mark kaufman rejoind question isra although realiz principl your still like know questionof sort arab countri want continu think tank your israel must stop might start thesam sort question arab countri well realiz itwould work arab countri treatment over thelast sever decad your fixat israel look like bias attack everyon group recogn your stupid center research noth more than fa…
825	uhura neoucom bill mayhew laser bubblejet actual horizont placement inch electron dynam howev limit generat inch almost paper more than inch anyway method fuse toner much less spread than drop technolog doesn take much investig mechan complement laser printer more complex printer recal also laser much higher throughput laser versus printer someth think cost consum over thelif printer page yield t…
826	mirski david joshua mirski lciii powerpc lciii recent heard interest rumor heard lciii built slot powerpc chip true heard slot same true
827	rigel n mill thought questionsi just join group recent realli know much coupl thing came mind while read throughth post clipper chip export communic other countri dothat crypt mode other encrypt techniqu assum govern crack down other oversea within state read authent system electron secur card look like calcul creat base time date host system into well authent user some form encrypt technolog val…
828	brian quak ussubject u govern scienc technolgi articl phil g fraer darwin math gregori articl owlnet rice frederick articl darwin math gregori plea state your criteria select greatest philosoph titl p ever read nietzsch greatest most like rememb five hundr year henc must admit make mani person favorit great make comment except remark kant interpret cryptic remark plea some peopl append remark kan…
829	david visual c correct consid upgrad isba product window product window notan upgrad separ oper system product line upgrad util howev alsobeen told upgrad which should articl hancock fidonet hancock understand visual c mean intend logic upgrad which veri interest find anyth tell more editor true window which love compil time size smart linker well itdo like programm still pump user even though li…
830	scicom alphacdc bruce watson life articl
831	tichauer valpso manfredo tichauer isra huji articl cleveland freenet need blood matza after passov last month josh were such hurri celebr pesach month xtian blood muslim blood hasn been declar kosher pesach manfredo tichauer m email tichauer valpso voic hamburg germani
832	virginia thee nunneri isra
833	farley access digex charl u farley help chang startup know probabl instal w graphic card bash file when start window logo instead ofth logo thought file control were window system vgalogo window system vgalogo restor these file didn chang logo anyon know whatth correct file thank farley access digex averag calgari board employ
834	florida suck cabel m derbi talk philli east scari wrong philli late lastyear look helpless funni thing lotof injuri spring train basic kill forget dykstra wrist injuri thefirst second game
835	rage randi radar detector detector sever year back radar detector manufactur virginia against radar detector pass fake cardboard radar detector truck stop nearth virginia state line time were radardetector detector sure impact enforc visual sight detector becam difficult imposs said earlier effort throw elimin radar detector been vain fact fine possess radar driver vehicl note interest make cheap…
836	c r bennett idea gillog articl write suppo knew algorithm work knew n chip know f then cryptanalysi might determin f enforc field e e k u n f know n might make much harder even know n even know e fact which keep secret find e grind down chip presum find f well right even know encrypt method without almost whole search true chosen plaintext attack full search suppo know f either legitim know k eit…
837	adam endor uucp adam shostack final solut gaza articl tclock orion clock certain isra legitim worri behind action took action littl altern suggest taken safeguard isra citizen adamadam shostack adam harvard budget enough drug sexual favor surewouldn wast them member congress john perri barlow
838	thia carleton yong thia protect wonder anyon could help error messag mean window thank advanc
839	earl d fife printer articl glen nova nasa m market post script compat laser writer need pretti modest page minut just fine budget also pretti modest inexpen also good work singl probabl good invest futur mind anyon comment suitabl qualiti valu elit printer just recent purcha elit realli like much same describ addit want could access appletalk elimin line printer appl print qualiti good excel base…
840	uhura neoucom bill mayhew disk copi protect write good manual softwar hassl manual offset simplic packag also consid offer attract regist user instanc could produc mail incent coupl consid price product lucki instanc your program licen user best approach estim your loss accomod intoyour price structur sure hurt legitim user retail charg loss onto softwar industri same unless your product except u…
841	rschnapp metaflow russ overreact your code good more articl jhan debra dgbt jerri giant balli over clipper chip notic rather disturb trend some e mail post toss back forth somebodi wrong overreact case such reason veri simpl mani peopl want riot civil everybodi jump down scream m worri peopl reach their hammer rifl befor their paper well know person readi kill victim isthi whole topic plea stop c…
842	jchen wind bellcor jason chen articl tamut tamu daryl biberdorf articl jchen bellcor just visit auto show floor eagl vision dodg intrepid competit price unfortun workmanship quit disappoint both rubber seal around window door fell turn outth seal just groov rubber band just press through singl data point draw line want bart child professor texa m dept comput point which were sampl space previous …
843	d skinner d mous jumpi mous articl rlister russel lister eckton sean eckton microsoft serial mous mous think switch better vertic motion nice smooth horizont motion sometim click someth becaus mous jump around move mous right relat uniform motion mous move smooth then jump right then move smooth then jump again mayb time left inch crazi never much troubl mous befor anyon solut microsoft think eve…
844	swarthmor evan plea help wierd problem somebodi help cure poor comput befor insan problem when window memori relat actual limit window butthat where caus most problem machin trident card window realli realli slow most time slower graphic draw fill slow boot slow applic sluggish dialog take second appear note some other window applic funni thing relat sever slow player crash thesystem borland c be…
845	bonn christoph z modem download winqvt hello d like know z modem upload initi winqvt script file check work befor regist unfortunat noth featur mention manual anybodi help ciao chris
846	nore netcom nore great post candida yeast bloom veri long great post martin veri inform well balanc neglect need scientif rigor cross post psycholog person sinc some person discuss begin note followup most comment more orient m sure most relat articl banschbach ocom okstat believ thread candida yeast progress steve dyer been exchang word over same topic nutrit when display typic reserv attack wom…
847	harvard edusubject monophysit mike articl andrew d andrew byler mike walker standard formula fulli fulli human m sure object jesus human ithink usual analysi part human consequ fall jesus fallen human differ moder thought whole idea earth live death ofth consecr prayer book common prayer wasthat jesus tempt succumb part theba definit human then jesus fulli human nicea notb then resurrect lose som…
848	simon exit code sorri wrong group intern command certain befor royal pain want anyth which check delet best suggest whichdo return exit code also move command simon simon communic birmingham condit brain overload rai
849	virginia andi beyer version bibl consid translat
850	earl d fife daystar again articl bill johnston johnston udel eduwrit m daystar sinc were mani mail problem board question board work anybodi know problem kind softwar well haven seen report problem turbo knowledg daystar relea version board work anyth iisi iici finish tweak test happen until upgrad relea guess d recommend wait board upgrad later when compat assur turbo interfac card iicx probabl …
851	k mullin plymouth request stat anyon individu stat where find them k
852	holland colost dougla craig holland encryptionin articl strnlght netcom david sternlight psionic whose parenth name either cast serious doubt bona fide post messag inwhich seem will take word privat firm which heknow littl their encrypt algorithm secur contain while seem distrust govern clipper coupl reason more like trust algorithm algorithm made total public patent escrow either these true algo…
853	centri bruce actrix bruce smith ericsson mayb m miss someth centri least ship here europ model ship here definit know miss anyth right some model ship inth without ethernet also right repeat centri sold here zealand assum europ ethernet know bought both ethernet
854	sorlin magnus ohio state steven j orlin chang self articl andyh chao brandei andrew j huang articl sorlin magnus ohio state steven j orlin take electrod volt meter whatev connect each then symmetr insert finger each plug boot cheat both hand must just coupl question techniqu first fire order should start left hand right place your hand flat tabl arrang fire order left second cylind suggest well f…
855	tichauer valpso manfredo tichauer israel expan virginia andi beyer m ignor holocaust know more nazi germani than most peopl mayb includ realli belong ignor know holocaust should real word first write messag date think isra press might bias report event doubt propaganda machin goer later somebodi inform your gross mistak write messag date first correct myself goer nazi propaganda machin instead jo…
856	guykuo carson u washington iisi clock just complet success upgrad m deliveri clock final speed trial definit need quit touch higher speed until cent radio shack sink made call report failur last week report local seattl report damag iron into board problem fast think nice poll report speed includ nubus card which were d coordin report
857	bilan thoma j bilan instal window workgroup network m have problem drive file manag situat lastdriv z config netx f novel lastdriv z config access other drive file manag seem should make netx work lastdriv statement config appreci help probabl easi problem window guru solv mani mani moon thank bilan depart death engin surgeon general warn michigan state univ graduat school caus brain bilan damag …
858	uiuc daniel paul sensit superstit bruce data bruce reynold evid worthless even doctor been treatment year swear effect often result clinic trial whether caus describ report document symptom should pretti simpl discov tend disagr think anecdot evid provid fair consist veri import first point studi second least effect areal psycholog possibl allergi case point befor effect less real than other effe…
859	freenet carleton steve birnbaum freedom u previous articl cunixa columbia john absood never wise confus freedom speech freedom racism violent unfortun mani fail understand crucial distinct couldn agr more canada anti hate which exist spread fal propaganda purpo down anoth group actual david hope found guilti under denial holocaust useless centr polici research canada d nice prece appli cyberspac …
860	anchor bill stewart shelf cheap keyseach machin corpor accept wiretap chip articl ebrandt jarthur claremont brandt articl research steven bellovin rememb outsid expert cryptosystem design hope some silicon follow algorithm through hardwar while doubt pull monkey busi point expect chip rever engin sooner later obvious opportun introduc addit hole chip place pull monkey busi inth generat either hav…
861	salari niblick purdu rrrrrrrrrrrrrrrabbit satan someon told satan angel charg heaven most angel funni these bibl music beauti these control popular matter fact better tobe polit correct like madonna than talent then televi tell dress think start fashion madonna anyway just food thought realli wierd theori revel come true today think water music fashion world beast madonna whore babylon ride drink…
862	carson u washington julia perri blood potassium could danger
863	warwick m j brown drive updat mani thank those repli appeal info drive some inform modifi b comput chang speed also chang compon play section lower data rate design record current allow data rate speed hope should sort quid normal quid upward drive seri drive michael brown warwick warwick lost interest lost
864	doug driver stealth recent purcha diamond stealth video card wrong driver anyon know where file cica work withthi video card plea respond doug uiuc eduthank ward
865	rlglend netcom robert lewi glenden need clipper cheap secur chip which perform voic compress expan expen becaus exist mani phone connect line card well equip which grade circuit save cost long distanc circuit rememb generic term these chip impress thatthi deal year circuit gotten cheap thatit done much glenden rlglend netcom perspect worth point niel bohr somebodi like
866	oxford uksubject clark brian clark articl oxford wrote work data acquisit analysi program collect data insect sensori organ stuff delet anoth altern sound input port realli make exist dynam rang convert probabl dubious linear monoton perhap coupl well clear depend type question fine critic inform neuron inth fire frequenc maximum action potenti amplitud signal detail shape resolut more then suffi…
867	disk copi protect ketil ketil albertsen interpret offer volunt editor copi protect quit sure alon welcom initi volunt some question willprovid answer here could first question answer someth q want program wrote should wise program those peopl want crack copi your program various length crack your program some those cracker good know common trick copi protect wouldn stop those then legitim user co…
868	binah brandei edusubject window lock green line down memori varieti problem lock applic want period time playmat render lock everytim ultra w which each video mode exclud region memori segment adjust swap larg nonexist swap d util config autoexec even default program manag dashboard even minim system swap smartdrv window util exclus video region complet mous control respon anyth salut even stop s…
869	scube u holocaust memori museum cost danger mistakein articl smith minerva harvard steven smith techbook techbook gannon u holocaust memori museum cost danger mistak theodor j o keef holocaust revis theodor j o keef editor institut histor review educ harvard univ accord harvard alumni directori o keef fail decid yourselv steven educ prerequisit employ true realli stand institut hyster review curi…
870	rdippold qualcomm asbesto dippold wiretap realiti netcom david sternlight some messag here seem reflect view govern everyth hide clipper escrow crypto away littl perspect might order right peopl here believ govern listen sure provid answer chang someth deal matter govern listen everyth govern listen anyon take interest someth heinous like attend comput meet secret servic decid search your name ma…
871	jmilhoan magnus ohio state stylewrit questionin articl eric just read articl thing puzzl articl serial devic mean unplug modem want print someth plug printer printer port modem
872	gari uucp gari coffman philosophi quest bold articl palmer caltech david m palmer gari uucp gari coffman lack skeleton mean muscl activ time land rather than suppli mean much more energi requir function bone also suppli leverag point later movement find larg activ creatur land hydraul make rigid tube energi requir just hydraul also allow creatur produc weak muscl principl hydraul than lever those…
873	syshtg gillman plea refresh internet access solomon technet admin sometim some discuss gain compuserv access internet seem misplac those articl someon where which site telnet gain access hope download file well should twenti time right telnet access compuserv access gopher access internet servic except e mail telnet herm merit rout through which expen gillman system programm well comput center st…
874	hahn david jame hahn help inject articl krishna oxford best self inject right size needl correct spot usual given intra thin needl select spot upper outer thigh major nerv blood vessel clean area befor inject after make sure inject deepli differ kind pain felt when needl enter muscl contrast when skin doctor self treatment self inject should avoid possibl area least like hurt where littl inject p…
875	upenn banner satan toungesin articl koberg spot colorado allen koberg even among charismat organ proper useof tongu interpret prayer signifi believ which doubt sinc pentecost assembl church christ seem espous allthr pentecost tend view prayer sign theus speak tongu dure servic usual done pentecost becaus most part still attend denomin church seem view mere option recommend koberg just coupl minor…
876	access digex like x shuttl defect bizarr x articl mccall mksol dseg fred j mccall hmmm sure requir ship probabl much ship down doesn hurt mani peopl other than ship those invest plane down make quit nasti mess ground should inappropri place consid magnitud loss life both disast believ fred besid break close harbor quit popul same thing know coast guard make mandatori safeti excus tomak search wit…
877	uwovax casubject long distanc detectionin articl sburton dres stan burton like detect angular posit accuraci emit sourc distanc meter more better daylight sourc could emit signatur m lean toward squar wave duti cycl consid quadrant detector centron give inform tilt head point sensor thus determin angl sourc consid waze heck possibl motorola waze mean least current pul current duti cycl drop need …
878	prism gatech brad small help chang startup logoin articl farley access digex charl u farley instal w graphic card bash file when start window logo instead ofth logo thought file control were window system vgalogo window system vgalogo restor these file didn chang logo anyon know whatth correct file card these correct file just copi expect work creat file command worri directori each file know you…
879	carol major view jackson wrote articl green someon describ someon triniti simpl word common mean answer question appear like submit follow which help enorm alreadi been post apolog seem dure middl customari pastor explain triniti their analog water water water exist three form liquid vapor thus possibl essenc exist three form recent pastor church drew analog which found woman often other depend t…
880	access digex excess shuttl critic shuttl defect bizarr articl stephen geod dave stephenson went mention aviat found adjust your tool fire adjust none them proper damag them demand environ adjust wrench right consid lethal instrument dave recal craft were more import then some were shape replac itwith anoth aircraft grade bolt adjust profit live
881	wireless data involv michigan compani applic requir wireless data transfer experti inform assist project plea contact internet
882	access digex sdio mention those those liber presid nixon ford reagan bush noth support true commerci
883	access digex near miss asteroid q project arizona
884	todd nickel laurentian casubject homosexu issu think homosexu christian compat should roman corinthian timothi jude peter name pertain homosexu christ love bryan wait think your question should rephra bibl which condem homosexu belief down throat homosexu long time well mean christian question interpret these discussionof issu other issu requir proof your case wella oppo view alreadi familiar tho…
885	mcovingt michael covington food relat seizur articl pitt gordon bank articl dozonoff david ozonoff mani these cereal corn base after your post look locat articl implic corn seizur idea corn diet alreadi exist latent seizur disord caus check kellog cereal corn base d interest year when intern obe young woman brought intoth comato after have been report grand attend corn festiv pump stomach seem li…
886	respond post last week carri somewhat which intent piss peopl those offend m sorri
887	mcovingt michael covington nation repent concern christian pray forgiv nation michael covington claim follow c lewi c lewi made same point essay after world when some christian leader britain were nation repent horror world michael covington associ research scientist artifici intellig program mcovingt univ georgia phone athen georgia u amateur radio
888	csus murray altheim articl longer move horizont direct when nearest author appl servic person told replac cost over ouch anyon recommend less expen problem problem when take ball socket light into hole make cursor move horizont move finger work fine work turn thelight suggest comment just poor colleg student internet sinc obvious adept enough understand trackbal work thing short repair think part…
889	netcom h c bowman oversampl just bought portabl player offic notic thatit proud proclaim time oversampl while thinki understand oversampl rate discret sampl exceed highest frequenc compon interest some factor understand time busi seem wheni bought first player realli year time could someon plea tell whether m m then good player higher rate realli want better fidel wouldn same higher rate sampl du…
890	bohnert leland stanford matthew bohnert rickey michael jackson jack nicholson bill wouldn make near much money weren point actual could care less salari someth dowith fact live america everyon entitl legal obtain sandi negoti salari million year rickey couldn tcare less realli goat bullshit spout spring train well sometim play hard might hurt place where m appreci quot second week camp strong sug…
891	extro bruce crash aftersleep look like appl lreiter jade tuft lowel b reiter close then open press screen pattern make outth menubar although word lowel lowel reiter need vacat tuft univ internet account lreiter jade tuft same problem post hello owner appl technic peopl which appear problem wake when batteri power when usual after sleep wake fail screen appear imag broken horizont line control co…
892	shaig think shai guday rejoind question israelisin articl center polici research center polici research rejoind question isra shaig think question isra dear shai answer first question concern nonexist isra nation your answer conflict inform receiv other quarter accord which distinct categori classifi isra citizenship nation former passport later daili identif isra societi told peopl israel carri …
893	dang dartmouth dang sale immedi sale excel condit send e mail detail
894	brian mari point mari taken into heaven life onearth piec evid mari assumpt into heaven factthat christian church ever claim sight where some christian church claim locat place peter mark other saint possess bodi mari greatest saint becaus everyon knew been taken into heaven although definit scriptur proof assumpt some passag seem suggest like passag describ woman give birth later heaven woman pa…
895	ravi konchigeri lciii comput d like hard drive compani origin drive someth quantum ship qualiti differ appar second hard drive posit lciii side andth problem even switch back andforth between horizont vertic problem fara m concern believ posit import drive upto comput know though just like everyth life right lane half mile ravi konchigeri mongoo leland stanford
896	josip josip loncar crash aftersleep look like appl type problem point appl system enabl file version somekind sleep relat problem want investig josip loncar
897	omen uucp chuck forsberg diet work great articl pitt gordon bank articl omen uucp chuck forsberg provid refer substanti gain backth lost weight constitut weight rebound until itexc start weight oral tradit thati share among obe research annal acad these look like refer passiv associ weight rebound purpo left page number encourag reader volum mention benefit good stori chuck wash read acad couldn …
898	rand hall angel freeway traffic articl char brett while drive through middl nowher pick clear channel station base angel claim were traffic flow inform thousand traffic sensor caltran place under pavement caltran sell info exclus deal well claim radio broadcast citi cabl channel area show inform dure travel time ibeliev most major freeway cover thecomput generat show green yellow flash respect in…
899	kris fourd comsubject stylewrit questioni just read articl thing puzzl articl serial devic mean unplug want print someth printer port also serial same interfac asth imagewrit kris system fourd phone quot comput mean never have sorri
900	tedebear leland stanford theodor chen open letter nissan realli station wagon articl eliot stalfo engr washington eliot week autoweek talk wagon back wouldn mind audi wagon great stealth valu catch dead minivan even minivan base viper gear think audi liter v next year
901	jimmi jimmi help construct home built batteri grade articl mcovingt michael covington almost dissimilar metal almost electr exampl copper zinc coca cola copper steel nail lemon expect much power should easili voltmet michael covington associ research scientist artifici intellig program mcovingt univ georgia phone athen georgia u amateur radio
902	john m chung dartmouth john m chung m market intern color video adaptor wonder anyon adaptor made tell feel speed might also interest other board such board plea e mail your opinion ofit thank advanc john
903	sera zuma uucp serdar argic wholes extermin muslim popul armenian articl arromd jyusenkyou arromd some verifi inform instanc person buggi product tell reproduc your still fear retribut were known hewa told public typic arromdian asala sdpa terror revis triangl well chang fact dure period armenian govern order incit assist particip genocid million muslim peopl becaus race nation origin armenian sl…
904	mrcnext uiuc martin johnson volt need small batteri power voltag capacit discharg suppli volt impli veri oper version liketh idea singl sourc part seem flash circuit want cant mine apart appreci receiv circuit descript sourc alreadi look sever electron avail thanx martin johnson uiuc mind your busi first coin
905	davisson stein u washington gordon davisson interest behaviour articl waikato lawrenc d oliveiro waikato univ articl said know plug unplug devic power support problem multipl devic clash address coupl e mail respon peopl seem believ thatthi sort thing unsupport danger heard such warn anybodi appl just sure iask coupl technician whom been servic danger damag logic board plug devic power been servi…
906	andrew macra arcad style button articl lynx northeastern david f newman anyon tell where possibl purcha control found most arcad style game mani project work great augment could implement them thanx advanc control just outsid chicago sell these rememb price pretti reason hook bought coin mechan them coupl year andrew macra
907	dock process seth fail advantag whatsoev kind seth dumb idea copi freddi evalu origin technolog
908	uiuc lord vader trivia m sure been time befor ihav wonder sinc heard where hell come montreal canadien thank advanc schneider
909	frank frank powerbook freez after second help powerbook start freez after second inact stay aliv long program activ long mous move anyon experi similar problem known plea repli email read newsgroup normal regard mike fisher frank senior research institut manufactur technolog technolog univ
910	daystar turbo opinion m think upgrad experi accel think problem speedomet result much faster thanth basic d appreci hear product email summar respon thanksin advanc andrew
911	columbiasc daniel adam seri articl qazi aamir hafeez qazi articl orion alvin could liter suppo enlarg liter distant futur make sinc merc benz engin l l noth between beleiv number those engin respect might induc creat larger also behind some time sure wouldn want shown those engin haven been relea over here daniel
912	heart access digex g free diet pregnanc just return visit concern mayb y help been everi week past month m week dure last visit gain pound everi week said unaccept over week period stand thus gain pound also though m week babi size week think mention inch when week babi size week must also oper year endometriosi problem endometriosi appar caus pain pelvic region dure pregnanc veri difficult time …
913	russotto matthew russotto interest behaviour articl davisson stein u washington gordon davisson mind doesn mean shouldn part power fuse filter aren expen youhav someon around compon level repair risk especi around seattl caus might topay other hand your repair appl standard logic board swap major should safe scsi floppi caus troubl otoh some lucki unplug scsi often never blown anyth blew cabl tho…
914	anchor bill stewart need clipper cheap secur articl paul crowley fast fastest modem v fast target kbps mayb here soon rememb ignor compress figur which modem faster compress data becaus voic better than encrypt make further compress imposs voic compress phone market motorola forget give choic baud celp think some earlier militari vocod stuff decent pretti artifici anyth less speak spell produc qu…
915	lanl peter seek network seek recommend vendor outgo abilityto other platform plus ethernet interfac wouldb localtalk suffic anyon provid info thank advanc peter peter internet lanl network manag alamo nation laboratori
916	servi author purdu brian k servi redirect print manag file nctu tell which program sharewar redirect window printer manag file want captur laser print output though postscript setup print file redirect program work window thankx help internet address nctu english name erik wang name wang nation tung univ taiwan r o c anoth printer when port connect itto file instead like prompt file print file pr…
917	holland colost dougla craig holland screw peopl crypto hard core hacker spook onlyin articl strnlght netcom david sternlight doug holland claim clanci provid recip nuclear bomb clanci himself omit certain crucial step further clanci know rather than repeat read been told domain clanci omit these step prevent group peopl nuclear bomb howev assert find these univ librari main point five minut midni…
918	mori volga fujitsu mori want deskjet deskjet orang micro grappler updat system kanji talk then print deskjet grappler deskjet plea tell deskjet thank japan mori volga fujitsu
919	whit carson u washington john whitmor suggest audio relay articl billq billi quinn built littl project radio shack relay switchaudio pretti click when thing switch good relay relay circuit switchingaudio noi kind audio line relay alon alway transient whenyou abrupt turn channel want transient some other devic output usual sort thing gentl mute signal then switch then remov power lamp standard pra…
920	erik cheshir erik adam help macintosh line screen okay veri much like keep least long appl continu make system slowli here problem when screen tilt back appear screen everi pixel seemto affect somewhat open window pull down menus look semi technic person like screen rest comput open suggest involv comput take shop also like haveto larri book like larri m feel strong enough comput servic relat not…
921	missouri wong performa plus like know performa plus monitor compat appl display just help appreci
922	ncratl atlantaga gordon edward protect thia carleton yong thia wonder anyon could help error messag mean window ummm think left messag these protect fault time machin work window home window never getth idea could wrong someon alreadi suggest check window temp directori none messag applic violat system integr invalid general protect fault termin problem applic file setup them hint help great appr…
923	whit carson u washington john whitmor radar detector detector articl babb sander lockh scott babb brian bday lambda msfc nasa wrote decemb illeg oper radar detector state virginia caught fine feder communic made legal radio receiv kind frequenc k band unit state commonwealth virginia exact issu those ground claim matterof traffic safeti allow function radardetector dashboard while oper motor vehi…
924	rlglend netcom robert lewi glenden screw peopl crypto hard core hacker spook onlyin articl ifarqhar laurel farquhar articl amelin vnet amelin also believ someon rever engin clipper chip knowleg algorithm like fair widespread back door weak further discredit scheme help growth market demand secur altern compani canada recal which special chip understand process technolog design rule understand pro…
925	need icon printer util look printer util which stay window icon andlet drag file issu print
926	stephen j encrypt chip everybodi anyon know compani current chip sale general public them while youcan some pointer great appreci
927	callison uokmax uoknor jame p callison train buss radar articl colombo bronco fnal rick open colombo know train sign back warn your radar detector doesn explain radar detector becaus appar gotten around instal colli prevent system radar monitor vehicl fast their relat speed warn driver come someth close rememb news report month back atth time were talk possibl system didn mention work bumper disc…
928	ebosco oracl eric bosco help chang startup logoin articl farley access digex charl u farley know probabl instal w graphic card bash window logo file when start window logo instead logo thought file control were window system vgalogo window system vgalogo restor these file didn chang logo anyon know correct file thank somewh cica indiana mirror program call trick work great believ reason chang fil…
929	jbore cosmos shearson bore need find number phone find friend caller then give call articl umass path shearson uupsi psinntp uunet haven darwin sura newsserv jvnc howland reston near umass riski umass umass newsgroup electron date line greet situat phone jack mount wall know number line want call oper place trace question certain devic find number line thank respon bore life short code hard jbore…
930	gtewd gtegsc comsubject rack mount price here good anyon know product rack mount mayb blow some moremoney applic music like beabl haul around probabl plan someth depend intern drive e pretti rough intern m francisco area matter also anyon info midi email price paid their ifther price list never mind just curious thediff between best retail local thank jeff adam adam gtegsc
931	ebosco oracl eric bosco ctrl lock comput exit window control reboot comput becaus system hang when still reboot reset like know happen oracl
932	drlovemd jhuvm steve current version ship syquest drive titl need know version steve
933	rand gillog idea annoy find post privat e mail respon tohim sinc believ said defend anyway articl andrew c r bennett gillog privat e mail e u given n right even know encrypt method without almost whole search true chosen plaintext attack full search almost mean differenti cryptanalysi attack attack requir detail analysi chosen total need understand thesitu correct certain break under mean constit…
934	power signal surg home almanac mprgate david vanderbyl drand spinner dougla rand legal watt veri unlik howev kind power possibl either d need altern just amplifi possibl origin poster said veri unlik defin possibl batteri even seen pictur instal where pull littl trailer behind generat full legal limit while mobil know mileag like though where found stand almanac robert ladysmith
935	albion h bower saftey import previous articl jimf centerlin frost jnielsen magnus ohio state john f nielsen articl jimf centerlin frost tcorkum trevor corkum figur colli into brick wall aren common spend much extra money protect speed colli worri into accid reconsid been realli life someth valu morethan look consid insur often when sure glad safe grant test aren perfect d much rather well test th…
936	ellisun stratus carl ellison text white hous announc q clipper chip encryptionin articl rwing uucp myrto exampl conver between suspect lawyer privat brother eavesdrop almost year later right word problem here phone call virtual visit those experienc virtual know titl phone call need walk park your friend secur casual easi verif anyon listen design fail troubl telephon were invent long time peopl …
937	lreiter jade tuft lowel b reiter crash aftersleep look like appl crash enabl appletalk lowel lowel reiter need vacat tuft univ internet account lreiter jade tuft
938	arizona thoma j question outlet wire sedona intel chris richmond well hous built just last year breaker wire thesam white ground wire common except forth circuit black wire hook breaker wasth same last hous also sure wrong still build inspector signatur breaker point origin poster talk neutral outlet talkingabout them connect breaker thing should obvious point should white e neutral return wire w…
939	hein eurom rhein main hein window x window sure whether here right area anybodi here know whether window includ x window server x window applic remot becaus consid univ word process program develop wherea bigger either workstat fujitsu super comput thank veri much advanc hein eurom free unix home main germani data
940	ellisun stratus carl ellison need clipper cheap secur articl ebrandt jarthur claremont brandt rememb describ scheme balanc have privaci claim citizen right encrypt much clinton support right privaci announc talk strong believ specif u everi american matter right entitl unbreak commerci encrypt product everi vendor claim product unbreak sloppi word claim privat citizen should access secret algorit…
941	bbenowit telesci barri d photo refract those interest abov procedur thefollow fact procedur done philadelphia perform maryland john hopkin correct between think unit perform york citi manhattan correct between magic word when request inform theythink mean laser studi protocol proper peopl barri d bbenowit telesci bbenowit phone telesci system albani
942	ulkyvx louisvil edusubject montreal question articl k mullin plymouth posit mike play seem find anywh thank over play when deshield third when came back today play natur posit seem middl infield spot somewh long p tierney
943	ellisun stratus carl ellison write been read crypt privaci clipper comp clipper chip find usual most alik each these sent clinton well instead actual some effect mcimail white hous carl ellison stratus stratus comput fairbank boulevard marlborough
944	ucbeh edusubject window help plea help window need some inform window anyth appreci know noth well except exist some question memori requir hard drive space relea date react intel replac other anyth like spec speed thank advanc internet address ucbeh bitnet address ucbeh
945	garbo ericsson help kidney stone relat treatment kidney stone involv inva ultra sound where patient lower into some sort liquid when undergo treatment m sure read somewh rememb correct painless effect treatment coupl week visit hospit here stockholm sign show kidney stone stockholm sweden
946	kolstad wisc joel kolstad oversampl articl netcom h c bowman hello just bought portabl player offic notic thatit proud proclaim time oversampl while thinki understand oversampl rate discret sampl exceed highest frequenc compon interest some factor understand time busi seem wheni bought first player realli year time could someon plea tell whether m m then good player higher rate realli want better…
947	pierson harri pierson truetyp heard rumor might even seen place d like some info possibl font document like write word file print anoth machin font possibl done m sorri couldn find list also know where window thank advanc harri pierson come live twist audio mercenari devot pledg time primal concret pierson
948	eriksson scienc methodolog homeopathi tradit articl turpin utexa russel turpin definit scienc investig avoid mistak reason methodolog discov read definit wonder when should recogn mistak seem propon pseudo their idea constitut mistak such previous mistak accept eriksson e mail mail
949	andi utoronto andi centri decstat e umassd denni j wilkinson necessarili parti adapt appl manufactur thinwir twist pair cabl media well attach unit interfac each probabl also need termin appl self termin rememb correct third parti media adapt usual cheaper least toronto bought adapt asant instead appl gurman gsfc nasa joseph b gurman decstat model come thinwir certain model your best true decstat…
950	have monitor seri recal read presum standard monitor appropri cabl adapt uncertain sinc other peopl monitor spec need monitor work amac horizont vertic frequenc
951	bill scorch apana bill dowd krillean charl unlv brian m huey think correct spell look inform suppli yourself take krillean pictur m thinkingthat educ supplier school might appartus forsal know compani info greatlyappreci krillean photographi involv take pictur minut decapod resid surround antarct pictur taken them perhap bill
952	galen colost galen watt suggest audio relay articl wagner mala wagner wizzard audio visual equip nanaimo campus articl alung megatest aaron lung articl billq billi quinn built littl project radio shack relay switchaudio pretti click when thing switch question good relay relay circuit switchingaudio noi kind audio line switch high level signal level signal like novel circuit build primit optic iso…
953	mike mike workaround citizen been experienc sever user problem various packag wordperfect publish mode citizen littl citizen nutshel problem lose first inch ofinform left margin white space truetyp margin preserv subsequ page past thefirst wordperfect workaround consist default printer instead manual also continu investig write problem these printer driver prove know someth rest surpri mnot publi…
954	donald macki request gyro souvlaki articl michael trofimoff tron fafnir locus anyon land happen anauth sure fire make great sauc thati adorn gyro souvlaki m sure exact recip m sure acidophilus ofth major ingredi macki disavow
955	intersect syndrom near wrist went tuesday diagno have intersect syndrom prescrib wantto know more disea drug
956	ferch ferch overhead look those color screen overhead projector control recommend particular brand price talk good display must activ matrix panel veri bright overhead projector design panel e stage must proxima unit need brighter projector isalso expen imho price activ matrix rumour drop substanti sometim year someth dowith lift think canadian dollar proxima model rang price good overhead projec…
957	dougla b dodson window smartdrv hello thought problem might someth window smartdrv anda vesa video card idea recent purcha machin have problem where machin sudden freez reboot happen window sometim after print document sometim after mous sometim just when twice when happen machin reboot sound seven beep look document seven beep code meant problem interrupt machin follow configur file hard compat …
958	schaefer imag imag arno schaefer disk copi protect articl ketil ketil albertsen articl mblock reed matt block guess your question difficult imposs answer exact want know need good project work secur must crack someon probabl make suggest assum activ strict legal general idea legal tamper copi protect also lead corrupt file which necessarili back copi protect which devest absolut idea practic appl…
959	informix william toshiba e p notic toshiba version b intern e extern p portabl anyon tell differ between portabl version where area find model p thank bill william advanc support informix softwar menlo park uunet informix
960	epfl y french english translat medic netter sure whether right place post queri ithought some bilingu physician newsgroup thatcould help plea excus overload bandwidth build resourc alloc program manag oper unit hospit user interfac howev term medic specialti given medic dictionari handi mine need translat into english when thefollow word refer medic categori oper room admit univ matur neuro surge…
961	craig monster saic craig lewi plea refresh internet access solomon technet admin sometim some discuss gain compuserv access internet seem misplac those articl someon where which site telnet gain access telnet login into compuserv network enter hostnam prompt hope download file well haven figur know also know work thank arthur arthur mailhost craig monster saic
962	conradi firga gerrit conradi arcad style button articl lynx northeastern david f newman arcad style button anyon tell where possibl purcha control most arcad style game mani project work common joystick found comput shop gerrit
963	ilstu edusubject convert keyboard plus plus coupl year bought came appl keyboard port replac witha plus extend keyboard which thorough enjoy thank much well extra keyboard which like littl problem plus jack keyboard extra cabl appl dealer such nice peopl couldn tellm order wire four wire cabl black white ground serial signal suppli volt andi forgot fourth anyway hook them board want brave soul do…
964	gene jackatak raider gene wright portabl intern anyon know where still intern modem origin portabl know were made while sever manufactur find them thank your help gene wright gene jackatak raider gene wright jackatak raider
965	dixi john armond need radiologist read ultrasound e j draper were wife insist radiologist involv theprocess radiologist inten train process diagnost imag data awar mani thing thatoth physician aren awar mayb mayb graduat obvious well train without suffici experi radiologist train year kept continu educ current whole matter train modern certain more qualifi than latter least equal former want radi…
966	fcrari ucsu colorado frank crari space market wonder articl wcsbeau superior carleton opirg think idea mean think have earth some agenc poor tast abomin abomin n loath degrad habit anobject disgust oxford conci dictionari mayb everi part your life satur commerci mani ofus loath moot point step your door anywh except mailbox some agenc poor tast d rather beauti night alway giant billboard idea vir…
967	galen colost galen watt beginn articl cbnewsl steven r anybodi recommend good applic orient beginn circuit steve bell comi arrl handbook radio amateur m state design radio amateur handbook solid state arrl main should find them electron amateur arrl want ship good luck galen watt
968	gene jackatak raider gene wright portabl problem coprocessor instal just recent bought card origin portabl backlit sinc some bizarr crash happen when machin sleep wake machin sometim just freez cursor lock machin forc push reset switch other time give usual bomb error messag processor instal know solut machin sleep anyon idea could caus better might memori card into slot probabl figur into proble…
969	sera zuma uucp serdar argic minor abus greec articl panix michael well claim just opposit greek exit countri explain number turk steadili risen while greek thought repeat enough time could final believ been observ poli been practic rule quit poli audienc most made greek allow listen turkish news howev today inform world greek propagandist fool themselv instanc those live rememb news watch newspap…
970	mmatusev radford melissa n matusevich help inject accord previous poster should seek doctor inject doesn inject oneself immedi upon migrain
971	mike mike workaround citizen articl mike mike been experienc sever user problem various packag wordperfect publish mode citizen littl citizen nutshel problem lose first inch ofinform left margin white space truetyp margin preserv subsequ page past thefirst wordperfect workaround consist default printer instead manual also continu investig write problem these printer driver prove know someth rest …
972	gene workaround citizen window best luck epson citizen sure download updat version allow margin gene senior softwar engin system freeway dalla employ idea
973	houston geoquest warn plea read articl callison uokmax uoknor jame p callison hear someon screw alarm come damn sure colt delta also come screw them shot potenti physic danger like veri possibl also intend other physic harm thing here houston last year woman heard sound someon went investig hand process steal bicycl stop refus began taunt anda woman quot polic report told shoot moron surviv were …
974	scott scott fisher mgbs real derek peopl bought bought them becaus were open embodi peopl thought should fashion sportscar becaus were great anyth pretti much like peopl mazda miata today small fool yourself other peopl perform mani superior much more expen been fair hard lack power make handl great back street heap corner fair light center graviti quit engin driven turbo start perform often thou…
975	dempsey stsci edusubject servic mission schedul daysin articl access digex articl dempsey stsci real world scienc like well unfortun good keep come know make rocket ship fund make them buck buck roger proven right stuff howev said abov take polit keep buck come polit buck buck roger think miss point agenc gather some data someth dollar been spent data properti peopl govern govern charg recov some…
976	eecg toronto daniel y h wong look latest actix driver anyon latest driver actix graphic accel card plus version seem problem believ latest version someon plea upload some site download thank daniel y h wong eecg toronto electr engin
977	nextwork rose hulman f hensley public domain softwar articl anyon know site where might find public domain softwar motorola microprocessor look basic interpret c compil thank advanc oakland coupl differ thing msdos index list
978	wayn lyle driver b need driver bernoulli cartridg b hard disk system haven been origin disk anyon know where know e mail thank advanc wayn lyle wayn j
979	sera zuma uucp serdar argic nazi armenian were servic german arab countri well articl perlman colorado eric perlman been discuss befor sever peopl thestat attribut either amin husseini former jerusalem leader palestinian death chief forget nazi armenian nazi armenian were servic german arab countri well well known case which receiv media coverag involv nazi armenian agent which were drop over syr…
980	stein u washington omaha seattl plane ticket femal omaha name west travel must pick omaha airport contin airlin make offer repli hampshir
981	daniel j stern dartmouth daniel j stern seek info wear monitor dartmouth engin student look regard wear associ turn monitor andhow relat power consumpt interest wear monitor which left continu turn when plea person e mail dartmouth eduthank
982	irwin cmptrc lonestar irwin recommend line ducati model clock well paint bronz brown orang leak hard accel shop tran leak sold bike owner want andi think more like opinion plea email thank nice stabl mate then geta bike call myself motor tuba irwin honk therefor computrac richardson cmptrc lonestar
983	uhura rochest dave question centri littl luck could sometim near futur andso just wonder someon could clear these question speed simm need want know need sure main heard conflict stori total expand which true perhap anoth better version come simm just wonder dave uhura rochest o astound time fleet take play toll rocki horror pictur show disclaim opinion your
984	rain chris huey workspac manag small scuglia jami zikzak apana wrote thank those peopl recommend workspac manag window found sharewar workspac manag australia window archiv monash which mirror some site u three found were workspac review delet workshift review delet bigdesk backmenu backdesk review delet realli appreci inform howev given internet access which mean archi access ftpmail mean need s…
985	kiran villag kiran wagl replac intern fdhd w floptic iisi floppi drive might might just outof align haven check drive d like replac intern floptic easili done done m assum floptic drive read write both fact true plea tell thank advanc kiran
986	{ 00000 }
987	backon huji ilsubject diet crohn articl banschbach ocom okstat articl john friend appar fair minor case crohn disea seem certain food such fresh veget without discomfort want avoid recurr question nutritionist special problem peopl crohn disea suggest lipoxygna inhibitor like turmer thank advanc john your friend realli find regist dietician while most work hospit clinic mani major citi privat pra…
988	{ 00000 }
989	{ 00000 }
990	{ 00000 }
991	gideon otago gideon king should christian fight justifi post coupl week doesn seem appear newsgroup haven repli moder were have intermitt problem mail time plea excus seen befor should christian fight last week alastair post some question fight whether such thing justifi start look into these thing down find haven answer question know here slight differ tack possibl into more deepli later post so…
992	dirti diesel stubb hawk ukan jerri stubb yeah hate follow them exhaust ground level well maintain either seem long thatpeopl keep them long after worn
993	exuptr ericsson patrick taylor sound board disk copi protect articl uhura neoucom bill mayhew uhura neoucom bill mayhew disk copi protect date good manual softwar hassl manual offset simplic packag also consid offer attract regist user instanc could produc mail incent coupl consid price product document program sharewar veri similar approach send your money document free upgrad latest version per…
994	fcrari ucsu colorado frank crari space market wonder articl ajayshah almaak ajay shah idea through thin wedg larger more perman billboard wouldn want world decad when like vega realli make think moment technolog requir time could make earth look like vega peopl could afford backpack moon cost moon same earth adverti orbit veri rough thesam cost billboard therefor such becom common place veri pric…
995	mike visual c articl david fuess correct consid upgrad isba product window product window notan upgrad separ oper system product line upgrad util howev alsobeen told upgrad which should upgrad visual c product follow standard edit list price upgrad competit upgrad profess edit list price upgrad competit upgrad includ upgrad other languag product like michael hewlett packard never cover inform net…
996	nextwork rose hulman f hensley simm articl jhain eniac upenn jason hain wonder peopl good simm bunch them appl know other peopl sell them gotten interest inov want some simm sure give buck them
997	unit hard disk drive haven seen much info extra intern disk amac like wonder someon some iicx origin intern quantum hard disk unus floppi drive also spare connor which like idea replac drive hard disk seem intern scsi cabl power cabl insid singl hard disk drive made ribbon cabl power cabl three connector each motherboard each disk work iicx suppli extra power extra disk termin suppo should remov …
998	want hard drive market hard drive iisi fill anyon sell cheap through mail order where best place forth best price anyon newsgroup wholes cheaper info appreci thank
999	mhollowa sunysb michael holloway want cell line adren gland cortic c articl helsinki christoph look cell line adren gland cortic cell type been look without success veri much appreci help shot respon last night cancel minut later while drive home rememb your messag specif cortic first reaction been line still good compromi dependingon mous cell line antigen transgen line anoth altern might adren …
1000	leland stanford christoph yale iisi power iisi consid upgrad card hard drive tell power limit hard drive power feed second tell therei separ limit each instead singl both combin felix reader comp leland stanford
1001	dwarner journal indiana david j detroit roar michigan should loader than ever year mike head erni back booth tiger bang summer alreadi score game fielder tettleton deer think divi pitch bull gulli moor well krueger make decent staff keep team into mani game yeah tiger keep score game m read woof correct slump pull team content like yogi believ when believ david j dwarner journal indiana blue ridd…
1002	jkjec westminst shazad barla need help scare need inform scare particular result realli want know scar occur result then disappear long take heal hair grow heal scar tissu should cream appli regular better keep expo fresh plea help info matter small appreci great plea e mail direct becaus dont read newsgroup often thisi first time shaz
1003	baden bison baden bari exhaust student need help well been work damn stepper control board sinc m piss period alright drive stepper through problem wire stepper other phase line problem some wire stepper line other work kinda printer stepper move head back forth wire didn work well shift back forth someth like instead also been bunch work luck still luck know m feel brain slowli thought stepper k…
1004	alan elroy nasa alan deal blue book valu auto mail bounc articl write process auto haven decid should sell current myself trade part purcha tradit wisdom almost certain better sell yourself mind extra hassl have trade make best price dealership more confus know blue book valu assum retail price wholes realli want retail price blue book also adjust make extra your particular should look stuff your…
1005	sera zuma uucp serdar argic million muslim perish butcheri hand armenian articl harvard mikhail actual perman resid care specul rest merit between million turk perish butcheri hand armenian genocid involv kill innoc their forcibl deport russian armenia were persecut banish slaughter while much ottoman armi engag world genocid treati defin genocid specif intent destroy whole substanti part nation …
1006	babb scienc sdsu j babb circuit cellar address articl hardi u washington phil torr wrote still publish anyon their address circuit cellar park suit scienc sdsu babb sdsu sdsu larc
1007	callison uokmax uoknor jame p callison warn plea read articl delet your name becaus want sound remark anoth occa texa florida stop small motel night small town somewh florida youth were disturb alarm challeng come when anoth tenant walk magnum automat respect vanish needless immedi pack left watch jack stage accid dead m argu issu carri weapon thought serious shoot think thing world glad anyth gi…
1008	ellisun stratus carl ellison organ lobbi cryptographyin articl jgfoot minerva yale perhap these encrypt type defend digit porn itwa post encrypt these issu seper maintain paraphra agr encrypt right encrypt carl ellison stratus stratus comput fairbank boulevard marlborough
1009	stephen j encrypt anyon know where hold some secur encrypt devic befor complet steve encrypt outlaw outlaw encrypt
1010	kayman xenon stanford robert kayman mous jumpi mous articl wlieftin lieft w eckton sean eckton microsoft serial mous mous think switch better vertic motion nice smooth horizont motion sometim click someth becaus mous jump around move mous right relat uniform motion mous move smooth then jump right then move smooth then jump again mayb time left inch crazi never much troubl mous befor anyon solut …
1011	alexia uiuc barbara henri spencer anyway articl leland stanford aaron have track space quit while some questionsabout mysteri figur call henri spencer space communiti seem know question somewhat cheek space hobbi ever sleep u toronto zoolog depart conduct space research just account just curious dare post pose these veri question spencer some time email unfortun never receiv respon well imho just…
1012	cbnewsl steven r beginn anybodi recommend good applic orient beginn circuit pretti good theori know differ type modul mean practic experi book detail differ type modul power frequenc legal cetera veri help thank steve bell
1013	jerri uart neededi need find uart interfac follow baud data stop pariti abil break detect output charact m dalla clone break detect look help apprici
1014	u washington smith quadra scsi problem attent quadra owner mani storag industri expert conclud quadra suffer time irregular deviat standard scsi specif result silent corrupt data when some devic includ ultra modern devic although name devic sinc their fault exampl soni inch without special compat firmwar instal solut sometim disabl blind doesn sound right quadra themac noth scsi time handl thechi…
1015	violet berkeley nilay patel bernoulli drive disk articl netnew jhuapl nathan moor violet berkeley nilay patel look bernoulli remov tape drive laugh serious tape around like plea mail nilay violet berkeley eduyou mean disk tape forgot whether youwer look newer well need disk right disk better word call them disk kind funni theappropri word disk nilay violet berkeley
1016	ucla more than x monitor articl fraser debra carson virtual screen larger size step v some time still work system minor problem menubar icon right latest version step work deni
1017	paladin world thoma g schlatter look m find haapanen former keeper newsgroup work engin softwar even find havebeen uucp connect anyon know plea know thank world
1018	young u tokyo young hong look free share look site where help driver sourc code those site inform appreci thank advanc info univ young u tokyo
1019	austin r g keen tube tester repair good luck obtain dynam conduct tube tester song unfortun littl thing wrong open meter movement anyon know where find either anoth meter dead meter dead unit schemat specifi current scale meter movement past more sensit movement find scale current still thing model nope joke sort r g
1020	graphic david space market wonder articl fcrari ucsu colorado frank crari articl ajayshah almaak ajay shah idea through thin wedg soon compani larger more perman billboard wouldn want world decad when look like vega realli make think moment technolog requir time could make earth look like vega peopl could afford backpack moon round trip cost moon same earth adverti orbit veri rough same cost bill…
1021	mcguir utkvx michael mcguir question centri ramin articl uhura rochest dave wrote littl luck could sometim near futur andso just wonder someon could clear these question speed simm need want know need sure main simm heard conflict stori total expand which true perhap anoth better version come simm each case memori solder simm socket open total address memori just wonder michael mcguir mcguir utkv…
1022	canterburi nick fitzgerald softwar consult articl bilan thoma lastdriv z config netx access drive f novel lastdriv z config access other drive file manag seem should make netx work lastdriv statement config first haven think chang problem lastdriv command netwar general andin case netx particular drive devic chain lastdriv z mean oppo unus drive letter netwar onto exist list drive network drive e…
1023	well arthur melnick encrypt algorithm ever sinc craig rowland post piec encrypt crypt been some discuss compani secur communic technolog spoke craig length cover lotof ground some inform post requir like answer some crypt small compani base silver spring maryland main product time base program call secom general chip which algorithm develop secom secom provid encrypt secur communic connect over d…
1024	stuttgart question schemat articl uiuc tall cool after produc schemat logic import into creat pattern gotten work isto output netlist then import into didn inform might miss someth suggest great appreci thank sorri german hope understand board logic report list select list output file name filenam ascii input file name filenam file name filenam nicht
1025	mckay alcor concordia john mckay math govt technolgi ncratl atlantaga mark wilson report call scienc order probabl howev somewhat experi scienc explor fractal strang artifici life whether import insight gain these experi unknown tend chang shape most been view abstract deduct field experi mathemat well look journal journal experi sever field editori board want more klaus peter boston david epstei…
1026	rock concert bruce smith person account disappear hard drive intern disappear last week d like tohear reason theori folk suggest happen intern drive scsi devic know proper shut down system town time year upon restart mark boot floppi extern sign intern instal system folder extern thing like disk first silverlin intern drive either could find error talk silverlin claim connor drive quantum well d …
1027	simon giaeb monash ausubject maria life maria goretti post kind permiss ofth editor australian cathol magazin morn star hope like anyth prevent maria goretti maria born octob luigi goretti daughter famili seven cheer girl alway parent wish receiv lord bless sacrament date final littl maria receiv lord feast corpus christi maria time seem like slowli great when final arriv jerom priest celebr mass…
1028	uabdpo stephen holland diet crohn summari thread person veget caus problem steve holland repli patient mild obstruct avoid thingsthat plug crohn dietari restrict general articl spenser nasa spenser aden wrote interest statement simpli becaus been told otherwi m certain question steve claim doctor agr food bring recurr crohn inflamm either mild drastic enhanc food feel chang communiti inflamm indu…
1029	skybridg cwru david lesher space market wonder other said coca cola compani want paint moon white well moon then moon jupit remind arthur c clark stori coca insid experi host host coast coast skybridg cwru talk host close host close busi hung dead
1030	loral gari w mahan rush fast should good driver terrifi thing driver switch left lane without rear view mirror where want much faster defen driver right lane here state peopl simpli expect when drive speed differenti think becaus stupid except just program becaus limit state when look rear view alway calcul futur posit base speed differenti dont wrong love drive left lane fast when right slow dow…
1031	fast window video card info need umkc eduin articl wisc w diamond stealth vram realli satisfi w perform window more more game need higher frame rate especi strike command stealth vram give winmark million think right m consid replac w card which hope perform approx same w current vram window also perform prefer order actix ultra plus same stealth card plus also base chip newest chip everyon look …
1032	quilti twain umass lotus eater info mathemat encrypt wantedi just sign group hope m miss m look good introduct encrypt particular public though other wouldb interest also probabl good librari could help ithought might even easier could obtain nice electron besid rather ration librari reason stem dissert over head basic knowledg mathemat number theori abit unfamiliar graduat level math some other …
1033	vnet comsubject disabl power manag someon plea follow point init allow turn power manag write init allow turn power manag point document power manag write such init explain such init total partial imposs ideal like turn sure such init veri help powerbook owner want todo midi imagin possibl unless some secret case sure write init unless appl bring model fast even know work scott vnet
1034	owlnet rice bryan program manag sever util chang both bryan
1035	henri toronto henri spencer differ seri articl princeton michael golan board itself also ident room three theus version clear indic both place make essenti just standard special w type preci safeti issu more paranoid certain area such seri mean short oneof them short work work henri spencer u toronto zoolog kipl henri toronto utzoo henri
1036	tesla njit edusubject mormon belief bastard could anyon enlighten mormon church view children born wedlock particular m interest know stigma attach children oppo parent m especi keen learn prohibit mormon faith bastard enter heaven have their name enter genealog book mormon keep salt lake citi issu which offici posit chang over time m interest learn both belief e mail post fine inform pointer app…
1037	brandei appl announc performa version articl demon desir wright boomer appl announc start sell three machin built modem bundl softwar model price appl retail price thenew machin expect rang kind post someth substanti tell world then least give detail come alway these model
1038	gibson bill applelink appl bill gibson shark kingston fire just overheard jose coach georg kingston today mayb good news mayb kinda like lack certain fire bill gibson gibson bill applelink appl technic applelink gibson comput just shark
1039	phil g fraer u govern scienc technolgi quak question philosoph most high regard year veri well rand everi import american born russia guess remain seen plea take space rand born russia educ lotof philosophi reflect european educ reaction against event russia while live heard extent divi modern contin british american school rand belong inth former term methodolog even though tosay thing belong la…
1040	smith pell michael smith desktop rebuild datadesk keyboard datadesk keyboard similar problem found down right hand shift startup work left hand shift which unfortun sinceth left instinct reach similar train myself hold down right hand pair option desktop rebuild irrit cheer michael michael smith smith pell mathemat research section australian nation univ
1041	sera zuma uucp serdar argic justic victim armenian barbar fascism articl theo ludwig first call istanbul even spell n b u l second turk also their money their destroy confisc properti greec former yugoslavia bosnia serbia classic call justic also demand x soviet armenian govern admit respon turkish kurdish genocid render repar muslim peopl return land right owner recognit genocid becom issu which…
1042	uucp j jona canon bubblejet deskjet thoma d fellrath wrote issu bought speed trenton comput were mani sourc refil canon like choic frequent question repost occas report refil avail specialti specialti price m sure think found anoth legal sourc inject into cartridg more when mail order succeed jeffrey panix
1043	astro templ carter lead acid batteri concret just wonder thing actual hope theprop place post lead acid batteri discharg becom dead total unus when store concret floor decid bring batteri lawn mower unheat garag year preserv them them notic work like termin short said should never caus ruin them couldn tell astro templ
1044	sera zuma uucp serdar argic azeri survivor were kill shot back head armenian atroc moscow azerbaijani forc saturday villag seiz armenian discov execut civilian azerbaijani report said azerbaijani fighter found bodi civilian includ those child elder women point blank survivor were kill shot toth back head said ministri statement carri byth azerbaijani turan news agenc tass news servic everywh arme…
1045	bison stan anyon know where program avail check window system disk other thank stan bison stan
1046	head harvard jonathan mcdowel inclin articl apryan primari payload spacehab r inclin degr seen elsewh inclin degr which correct hmmm atlanti left degr orbit retriev isgo realli degr torqu jonathan
1047	merlin david secret sourc announcementin articl amolitor nmsu andrew molitor articl gradi netcom buck hand must true m prettysur suppo among mani other thing provid high varieti place recal read suppo monitor phonec monitor usenet provid cryptosystem easili crack might tknow evid almost valu follow therefor most valu your claim border paranoia andrew provid some evid friend mine work manufactur w…
1048	violet berkeley soyuz shuttl talk soviet shuttl soyuz call which mean snow storm least call russian gavin berkeley polit stanford program soviet violet berkeley
1049	mpaul marxhausen paul nation repent mcovingt michael covington heard radio today christian student confer were call repent america nation sucha sexual promiscu repent someon when claim repent someon fact judg jesus equip judg activ warn judg peopl judg judg strict speak right repent somebodi done guess think line talkabout general repent contribut societi tacit approv silenc attitud practic also …
1050	greg memori berkeley excus frequent question check sever couldn realli find anyth excus answer vari complex answer iisi standard memori want need addit memori m budget realli need more than best perform wise most econom someon told should simm same amount memori just want just rest alreadi manual hasn been veri help wide data therefor must simm sorri short here thank quit welcom greg word motorol…
1051	star fujitsu visual c clarifi consid upgrad c although command line compil list product c c compil capabl produc execut window signif differ come window host tool which assist develop window execut much more quick basic thousand line code been veri favor everyon regist user should receiv amount info regard specif call microsoft m sure d happi send some softwar corpor
1052	uabdpo stephen holland diet crohn articl banschbach ocom okstat wrote articl john friend appar fair minor case crohn disea seem certain food such fresh veget without discomfort want avoid recurr question nutritionist special problem peopl crohn disea suggest lipoxygna inhibitor like turmer thank advanc john your friend realli find regist dietician while most work hospit clinic mani major citi pri…
1053	dynamo purdu duan p mantick remot control freenet carleton marc project like build infra remot regular vcrs remot anybodi build such receiv particular which photo detector should which wavelength remot b which circuit should c suggest circuit repli group wish well e mail usenet alway avail d like info well wavelength thinkyou primarili find usual either most seen were also heard m sure anoth make…
1054	craft clarkson campbel challeng microsoft support larri comp major never crash damn comput your dept teach just good your assembl program ever your machin crash protect sucha market funni month window machin crash mill configur bother such stupid post ignor univ craft clarkson
1055	donoghu donoghu kevin donoghu line look program call line window mail packet anyon know ofani good mail reader plea know thank kevin kevin c donoghu internet donoghu donoghu intern love hear love grand suit william ventura
1056	analog mick centri same question monitor appl said thattheir monitor centri just then think monitor small tilt swivel base mayb more concentr than appl know area base their tilt swivel addit cdrom drive middl piec thick wood x cover cream cover cloth buffer layer between centri monitor mick mick analog hate
1057	homeopathi respect medic tradit articl pitt gordon bank articl rgasch oracl robert gasch mani european countri accept method cure least mani condit which modern medicin answer most these countri insur treatment accept whom scientist peoplein everi countri wast time money quackeri britain where work paid most these countri believ when were britain inform differ miranda castro complet homeopathi ha…
1058	prism gatech randal nichola mandock peopl becom atheist articl muirm argon organpip arizona maxwel c muir happi proven wrong believ atheism problem proven wrong mention some nonsen psycholog atheism muir follow question sound broken answer affirm answer might sound dishonest think been accus heinous crime enough take time other been accus correct christian besieg luxuri arrog question world self …
1059	gari uucp gari coffman math govt technolgi articl mwilson ncratl atlantaga mark wilson gari uucp gari coffman howev somewhat experi scienc explor fractal strang artifici life whether import insight gain these experi unknown tend chang shape most been view abstract deduct field experi mathemat nowaday usual comput theori predict numer discoveri list abov write algorithm preci behavior these preci …
1060	hamlet ucdavi space market boycott space propo undoubt thing come down market year best reason resurrect star system
1061	athena charl m kozierok detroit articl david roar michigan should loader than ever year mike head erni back booth tiger bang summer alreadi score game fielder tettleton deer think divi pitch bull gulli moor well krueger make decent staff keep team into mani game then henneman close watch boston toronto baltimor motor citi back nice woof should excit team last year went year their offen same their…
1062	uiuc michael d walker satan kick heaven biblic easte bitnet hello question satan taught long time satan realli angel kick challeng author problem cannotfind bibl bibl where wonder eddi quick answer revel heaven michael angel fought against dragon angel fought back dragon strong enough lost their place heaven great dragon hurl down ancient serpent call devil satan lead whole world astray hurl down…
1063	virginia thee nunneri deir brown articl aurag umontr aurag hassan were massacr deir yassin sabra then tell some good joke such thing like jewish kill wwii palestinian just davidian fourti year more fact kill time place peopl kill mayb also didn vietnam kill american napalm were just mayb just like chamber forc them thought like cocain think stupid well stupid said next time want intellig sincer y…
1064	uiuc michael d walker doctrin origin just quick remind interpret those passag your opinion make sound your opinion somehow fact mani interpret passag cite veri differ mani sever great theologian mention veri thing these were peopl much more experti interpret scriptur than probabl anyon read newsgroup them wrong right opinion notic those last three word come pretti darn close pride futur suggest a…
1065	dsto ausubject wordba informationi been read call winword develop believ produc public call winword wordba proceed tool confer wordba session assembl steve help contact name address these public thank adrian pitt system administr dsto corpor inform system unit melbourn street bend australia phone email pitt dsto
1066	hamlet ucdavi space market wonder articl world r some think folk think idea wonder thei incen when read carl sagan call idea abomin think word mean think children starv countri world abomin agenc worst justin poor tast also abomin somebodi spend money space adverti when those children starv perhap some wealth help them
1067	boyl cactus craig boyl break exhaust after maxima articl rkim eecg toronto ryan mayb someon help here look nissan maxima right automat know spec spec mile typic mileag seem seller just inform when brought told front break exhaust meet legal standard said replac compon ignor technic stuff knowwhat could mean time typic replac abov mention item indic abus first brake front then fine everi mile fact…
1068	viewson experi d appreci email post negat experi monitor nanao d summar multipl respon thank voic system
1069	panix michael siemon homosexu issu christianityin whitsebd nextwork rose hulman bryan whitsel think homosexu christian compat should check roman corinthian timothi jude peter name pertain homosexu homosexu christian check these some ofthem against through incr perver interpret other simpli address issu seem more need care spirit exegesi than most christian know suggest thatyou stop proof text thi…
1070	hhtra chevron m haddock question insur compani geico articl davew david g wonnacott m consid switch geico insur heard assign specif agent each polici claim worri might real pain when make claim also heard accid m determin whether these thing true anyon geico made claim d interest hear whether were satisfi servic whether then troubl renew your polici m also interest good stori liberti mutual state…
1071	richard arizona richard j space market wonder across even space rent
1072	edgeway wimsey casubject spare imagewrit cover anyon replac cover need imagewrit fool printer without cover stick into cover sensor thank help magnet trick work care when appli white tape carriag roller tell scanner where name edgeway wimsey voic view express here individu author firstclass lite north vancouv canada
1073	ohayon jcpltyo jcpl tsiel ohayon rejoind question israelisin articl freenet carleton steve birnbaum yeah israel realli readi expand border holiest year kippur when arab attack wait chose omit perhap becaus support exact opposit point make think becaus israel hardest also egypt israel kick forc arab refus accept exist israel base border unit nation egypt close isra ship clear attack respon year co…
1074	shaen bernhardt overreact your code good more articl jhan debra dgbt jerri giant balli over clipper chip notic trend some e mail post toss back andforth somebodi wrong overreact case such reason veri simpl mani peopl want riot civil everybodi jump down scream m peopl reach their hammer rifl befor their paper peopl work within system befor break court judg illinoi said when deal seek continu more …
1075	paladin world thoma g schlatter bernoulli drive disk articl violet berkeley nilay patel articl netnew jhuapl nathan moor violet berkeley nilay patel look bernoulli remov tape drive laugh serious tape around like plea mail nilay violet berkeley eduyou mean disk tape forgot whether youwer look newer well need disk right disk better word call them disk kind funni theappropri word disk rememb floppi …
1076	sunnyt code bchs edusubject lciii problemsin articl ravi konchigeri final comput d like hard drive compani origin drive sector someth quantum lciii suppo ship qualiti differ appar second hard drive posit lciii side problem even switch back forth between horizont vertic problem m concern believ posit import drive comput know though just like everyth life right lane half mile ravi konchigeri mongoo…
1077	toni nexus yorku anthoni walli choler great semant cross post psycholog person sinc talk physician person apolog reader familiar myer brigg person term word intuit thinker approxim your philosophi scienc tech pragmat type intuit your human social scienc theolog idealist type hate each other tend inter marri letter j refer nore typic type stuff physician just respond their natur hyper choler syndr…
1078	world erich w mail messag window modest system alia macro enabl public access unix system read mail window base editor everyth work keen long author messag text width sometim slight screen cursor slider whole thing m main experienc same prob withal other window editor fiddl word wrap inth various editor avail know m miss someth editor setup yeah word window convert everyth flawless whati m look l…
1079	kephart lciii problem sideway articl sunnyt code bchs good idea horizont format hard disk vertic posit drive format horizont posit complet compen gravit pull m your hard disk fail tomorrow month take chanc want more detail info problem plea mail sunnyt bchs sunni question while while contempl place side receiv respon someon seagat sorri trash messag state most newer drive least veri well compen g…
1080	brendan d mckay deir yassinin articl brown harri mamayski arab civilian yassin massacr villag hous mani troop nobodi ever produc evid sever long publish account irgun particip even some irgun propagandist make claim second stern fighter absolut intent kill civilian sever member irgun attack parti includ leader deposit person declar irgun archiv aviv which state lehi propo villag after conquest se…
1081	tcmay netcom timothi c estim wiretap cost hanson hanson krono nasa wrote wiretap chip cost effect summari compar averag month phone bill sixti dollar wiretap worth cent month polic propo wiretap chip must rai phone cost less than part three thousand cost effect robin calcul interest import even order magnitud exampl even hardwar cost clipper chip phone were zero overhead transmit escrow field tha…
1082	leland stanford david delet much follow articl order discuss specif issu whether accept divorc articl carson u washington cliff along marri happili wonder husband gave birth still everyth jane sinc could never open deepest part husband alway found could much closer women friend than husband good husband might struggl veri much until lesbian when came home announc understand herself husband told c…
1083	uiuc georg f krumin space market wonder fcrari ucsu colorado frank crari articl wcsbeau superior carleton opirg think idea mean think have earth some agenc poor tast abomin abomin n loath degrad habit anobject disgust oxford conci dictionari mayb everi part your life satur commerci mani ofus loath while m sure sagan consid wouldn doubt credibl astronom modern ground base visibl light astronomi th…
1084	justin whitton canon bubblejet deskjet articl edmoor moor thoma d fellrath wrote issu bought speed realli hard smear deskjet need second complet both case howev your page unlik laser printer materi your page toner should without think deskjet famili water fast pictur ruin drop rain these were colour deskjet mind could been acid rain fast realli doesn like justin whitton herm relay where gone befo…
1085	kahn troi rochest jame kahn david articl decnet david well land team d think tiger their anem pitch grab
1086	nore netcom nore sensit superstit articl uiuc daniel paul bruce data bruce reynold evid worthless even doctor been treatment year swear effect often result clinic trial whether caus describ report document symptom should pretti simpl discov quit leap logic observ situat where nowher therefor conclud anecdot evid willnev lead anywh m sure somebodi here provid exampl evid interpret upheld verifi ri…
1087	athena alfr eaton mormon wonder anyon knew chang within last fifti year also think were made revel assimil mainstream christian know maker publish quit could ritual been chang sinc then also veri interest influenc mormon especi smith famili settlement info studi appreci thank freddi athena
1088	donovan marc donovan want deskjet articl mori volga fujitsu mori deskjet orang micro grappler updat system kanji talk then print deskjet grappler deskjet plea tell deskjet thank japan mori volga fujitsu current deskjet grappler work swiss font came print must print font when upgrad talk state grappler howev upgrad hope help marc donovan donovan voic disclaim respon opinion
1089	hade dartmouth brian v hugh lciii powerpc mirski david joshua mirski lciii recent heard interest rumor heard lciii built slot powerpc chip true heard slot same true believ hype such thing powerpc slot hade
1090	jarthur claremont derek pctool compress doesn like move anyon problem after pctool compress corrupt data have cach other cach first time amipro after load window load caus think segment fault amipro right befor finish manag logo first whenit begin load then caus general protect fault been problem reinstal happen twice both time have compress hard drive other disk compress program alreadi know pct…
1091	phil g fraer space market wonder phil your point well taken still idea m worri concern though number noth space adverti which number probabl doom fail financ ground been read write thread sinc when space starter think piec light pollut bright full moon seem propaganda part oppon wish think thepart propon second charg ruin night perman against other project either signif light pollut over area rec…
1092	nodin mark h nodin quadra scsi problem know specif problem mention definit scsi problem between vener jasmin megadr solut silverlin none ofth loop involv blind work drive fact loop work loop whatev mean mark
1093	phil g fraer space market wonder uiuc david nash talk orbit here some littl pointof light streak photograph should anyth adverti larger thana point sourc even clear previous post make clear messag sender note note person nntp post host graphic eduorgan institut mathemat gmtline york time sunday week report group call space market atlanta georgia plan mile earth orbit satelit which appear larg bri…
1094	bellcor space market articl hamlet ucdavi space propo undoubt thing come down market year best reason resurrect star system activist misc invest thread didn offer share sale bellcor
1095	apland mala apland articl canterburi nick fitzgerald softwar consult articl bilan thoma j bilan lastdriv z config netx access drive f novel lastdriv z config access other drive file manag seem should make netx work lastdriv statement config first haven think chang problem lastdriv command netwar general case netx particular drive devic chain lastdriv z mean oppo unus drive letter netwar drive ont…
1096	brendan d mckay yassinin articl brown harri mamayski myth fact leonard j davi near east research unlik almost exclus focus civilian target troup irgun stern group struck deir april target villag militari import deir yassin road jerusalem which arab fact myth doesn even know where deir yassin should attent rest blockad hous iraqi troup palestinian irregular sniper base deir yassin were constant th…
1097	jagubox gsfc nasa jagielski quadra scsi problem u washington smith attent quadra owner mani storag industri expert conclud quadra suffer time irregular deviat standard scsi specif result silent corrupt data when some devic includ ultra modern devic although name devic sinc their fault exampl soni inch without special compat firmwar instal solut sometim disabl blind doesn sound right quadra themac…
1098	cunixb columbia peter garfiel freeman univ virginia produc such breed hater self roar lion roar
1099	darren sccsi darren hard drive should compress ratio doubl disk format everyth full just make mirror hard drive help darren origin file line internet usenet
1100	lehigh theodor f space market wonder articl hamlet ucdavi delet also abomin somebodi spend money space adverti when those children starv perhap some wealth help them flame realli that abomin viewpoint while abomin follow wealth democrat aretri everyon starv short order isit organ fair distribut depend everi black market under current method resourc product depend enough sourc cheap capit asid hum…
1101	muirm argon organpip arizona maxwel c muir homosexu issu someon cite biblic refer homosexu immor otherthan leviticus when around here spout whole rest book tend christian haven seen long time later muir list post long recal asid passag stori sodom note howev homosexu rape andther disagr wrong take note sodom refer elsewh thebibl doesn seem been homosexu rather think consid howev know jewish attit…
1102	johnston udel bill johnston quadra scsi problem articl nodin mark h nodin know specif problem mention definit scsi problem between vener jasmin megadr solut silverlin none ofth loop involv blind work drive fact loop work loop whatev mean doubt quadra specif problem vener bernoulli last year enough cartridg purcha each make whole thing worth more than whole comput tech support ocean microsystem su…
1103	lehigh theodor f space market wonder articl uiuc georg f krumin delet visibl light astronomi alreadi field pure logic thing alreadi doesn tmatter absurd mayb common field georg krumin delet those scientist around atmosph look hubbl result mirror partial correct softwar jupit pictur result effect shuttl mission plea give swift kick inth butt m ball park make thebest limit hubbl anoth near futur th…
1104	eggertj mose eggert isra terrorismin articl cleveland freenet omran previous articl adam endor uucp adam shostack articl tclock orion clock articl amoss shuldig huji shapira cleveland freenet omran could plea give detail event where neutral observ kill purpo isra soldier mani case remeb name shot kill observ gaza first half intifada exact same reminisc assassin negoti dure isra kill isra seem neg…
1105	utexa benjamin w scsi pmmu socket questionin articl corp suppo socket pmmu chip know where socket motherboard pmmu chip surplus store like instal circa socket myself when toinstal origin appl chip instal which perform function look underneath your front left find three chip approxim same size willb next third approxim appl chip easi spot becaus middl exampl appl logo should make easi find utexa
1106	taylor canon bubblejet deskjet justin whitton wrote articl edmoor moor thoma d fellrath wrote think deskjet famili water fast pictur ruin drop rain these were colour pictur deskjet mind could been acid rain black color fast realli doesn like justin whitton herm relay where gone befor after august mail brunel disclaim opinion count noth except when offic empti m student intellig vancouv
1107	hamid mcrcim mcgill hamid reza mohammadi daniali happi birthday israel articl eshneken uiuc edward shnekendorf israel happi birthday anybodi inform number peopl been israel dure these happi year hamid
1108	mfoster alliant backbon uoknor marc foster final season final stat season central hockey leagu memori drive suit tulsa phone presid mont director director eric team leagu local control today oper work agreement affili each team salari total player dress each team limit mean least player must ignor rule tulsa roster dure playoff team play wichita tulsa oklahoma citi memphi fort worth dalla futur e…
1109	wyvern wyvern doug ashley lciii konchigeri hard drive compani origin drive someth quantum ship qualiti differ offici experi your includ seem tobe most problem free brand second hard drive posit lciii side andth problem even switch back andforth between horizont vertic problem fara m concern believ posit import drive upto comput know though should matter hard drive well long itdoesn fall over doug…
1110	phoenix princeton carlosn carlo g niederstrass reboot when start window recent follow problem first time turn comput when window start autoexec after titl screen comput reboot usual second time after reboot prompt everyth work fine rememb chang config rememb whether problem occur befor optim defrag disk creat larger swap file thank mathcad system stacker carlo g niederstrass thing infinit princet…
1111	anni wellesley r hawkin space market wonder becaus doubt credibl astronom modern ground base visibl light astronomi these billboard upset alreadi field perhap astronom just built base scope studi design larger serious though never meter scope into cheapli build ground adapt good site differ qualiti narrow quit also scope orbit like hubbl observ minut time which distort caus atmosph itself most fi…
1112	mcgill phil read chicago messag interest those intern symposium circuit system chicago check peopl beinterest togeth pickup game soccer dure hour confer could e mail mcgill bring ball know someon confer know soccer pass messag them also someon confer plea know ifther field near hotel where play thank philip
1113	space market some reason human think place doubt space adverti than adverti harder escap most blatant exampl disregard fact fact univ annoy littl speci aren swarthmor programm geometri colleg
1114	rbemben timewarp prime rich bemben safe drive articl cunixf columbia robert d castro articl netcom adob curti jackson solut never ride next thing between them space keep much possibl take step further never rear either side cage when posit possibl pass fulli least makesur attempt make driver awar into area vision also appli merg into anoth lane after make pass posit possibl look rear then over sh…
1115	ariel yorku shawn luddington jack morrisin articl tedward cornel edward fischer articl gspira greg spira howard wong mindlink howard wong jack lost worst start jack morri jack lost year year last again prove better good than lucki good tomorrow lucki seem prone start abad finish last year enjoy everi last give better sign than viola cheer valentin boston world seri ring theirf damn morri three pr…
1116	uiuc georg f krumin space market wonder lehigh theodor f articl uiuc georg f krumin delet visibl light astronomi alreadi field pure logic thing alreadi doesn tmatter absurd mayb common field delet those scientist around atmosph look hubbl result mirror partial correct softwar jupit pictur result effect shuttl mission delet main effect spheric aberr problem mirror drive comput engin develop softwa…
1117	dmittleman bpavm arizona daniel mittleman leak memori resourc plea direct known answer frustrat look help memori perm swap file exceed frustrat applic give back system resourc when close them when load window start resourc avail mani applic program regular winqvt lotus organ seem return their resourc when exit them after work often find myself down under avail resourc even when applic other than …
1118	henri toronto henri spencer help real time clock standbi articl flash martin john gregori have troubl obtain specifi standbi current drain froma real time clock lowest current drain acheiv v time specifi maximum made sure reset assert after powerup dure time made sure cycl after negat dure which assert input chip come standbi drain cmos chip typic appli input pull downto zero good former andit la…
1119	virginia andi beyer freedom u astein nysernet freedom speech mean other compel give mean speak public some system regul prohibit dissemin racist bigot messag account issu appar case virginia sinc still post alan h stein astein israel nysernet m still baffl possibl could racist argument freedom speach name nation countri alon race right virginia polic like israel nysernet seem didn knowthat isra m…
1120	unisi steve mercuri villag minivan good articl ncube keho curious consid these found mercuri build qualiti than nissan veri curious both built mercuri theveri same factori internet paramax integr phone system pennsylvania
1121	virginia andi beyer freedom u delet actual david hope found guilti under denial holocaust useless centr polici research canada d nice prece appli cyberspac steve internet freenet carleton fidonet mossad qube ocunix well canada wrong aclu havemad sure such repress found unconstitut think church didn find galileo percept theuniv offen
1122	lazio astrosun cornel joseph lazio space market wonder fcrari ucsu colorado frank crari said modern ground base visibl light astronomi these orbit billboard upset alreadi field distort caus atmosph itself driven most field radio infrar space telescop here radio astronom quit concern radio frequenc interf portabl telephon e mail lazio astrosun cornel joseph lazio phone icbm n know exist stop rape
1123	callison uokmax uoknor jame p callison dumbest automot concept timein articl boyl cactus craig boyl articl uiuc oriolefan uiuc wasn origin intent rever light driver hecould where back although rever light rever light warn other back bright enough typic without brake taillight know where live couldn night without rever light someon said notic neat littl thing like star differ night night around ho…
1124	pyeatt texaco larri d pyeatt membran keypad custom legend catalog membran keypad dunno whathappen long forget thenam compani anyway could make your slip behind bezel realli nice reason price anyon tell where these critter sever place them seem keypad which allow legend suggest appreci larri d pyeatt view express here pyeatt texaco those employ know possibl except myself
1125	doug angel freeway traffic down doug fran citi jack webb told
1126	banschbach ocom okstat edusubject prevent kidney stone nutrit vitamin c oxal product toxic kidney stone format decid post answer here well becaus recent question kidney stone long after into flame medic fellow state magnesium prevent kidney stone format m state again here best prevent kidney stone form take supplement read find asbesto suit vitamin c form oxal acid larg dose need abov gram review…
1127	virginia andi beyer israel expan valpso report event doubt propaganda machin goer later somebodi inform your gross mistak none notic gross mistak caus youdon clue notic myself doubt ever notic m sure learn histori nazi germani austria your famili actual read book taken thesubject like live greater make comparison between israel polit nazi german austrian polit show your degr ignor high intellect …
1128	umcc umcc umich david noisi articl vincent gatech vincent here older style hous ventil cylindr drum instead usual anyway make loud buzz noi dueto vibrat somewh remov screw loosen back quiet down assum goofi thing touch back case anyway suggest where replac stealth your experi welcom everyth gone plan everyth been perfect batf spokesperson regard fail raid attempt when replac silenc avail ibeliev …
1129	pitt kenneth gilbert request gyro souvlaki articl donald macki umich donald macki articl michael trofimoff tron fafnir locus anyon land happen authent sure fire make great sauc adorn gyro souvlaki m sure exact recip m sure acidophilus major ingredi ever seen includ plain yogurt coupl crush garlic kenneth gilbert univ pittsburgh general intern medicin dammit programm
1130	hade dartmouth brian v hugh nubus capabl mmiller garnet msen marvin miller friend recent purcha want know issuch demon call nubus adapt slot carri them mean incap carri nubus board exact mean famili card nubus hade
1131	jake boni jake livni isra terrorismin articl virginia andi beyer shame austria daili report ofth inhuman commit isra soldier wasn long isra soldier inhuman radic quick report attitud chang govern make some holocaust away after look treat other power when were powerless could help other which obvious quit limit later liber american jewswer forefront civil right movement israel rescu rang skin colo…
1132	jake boni jake livni isra terrorismin articl cleveland freenet hamaza h salah virginia andi beyer andi post delet hamaza comment well said beyer andi when full fledg support hamaza salah wrong track jake livni jake boni year georg bush willamerican occupi york replac jimmi carter themi opinion employ opinion standard fail presid
1133	lazio astrosun cornel joseph lazio space market wonder fcrari ucsu colorado frank crari said articl anni wellesley r hawkin becaus doubt credibl astronom modern ground base visibl light astronomi these billboard upset alreadi field perhap astronom just built base scope studi design larger exact fraction current research done light telescop seen less down year sound like doesn seem like fair compa…
1134	tthiel uiuc terri thiel desktop rebuild datadesk keyboard smith pell michael smith similar train myself hold down right hand pair option desktop rebuild right didn work m phone support right doesn know hold someon hold hold hold final back said basic should work well doen know guess back someth better than play music keyboard terri
1135	rwing uucp myrto clipper chip technic articl guvax georgetown follow document summar clipper chip program chip coupl generat theescrow process enforc decrypt communic interest tell happen were want enforc want traffic then search warrant just like theywould privat safe suspect thatther trivial crack level warrant scan keyword govern power past vendor want someth differ independ paranoid sort unde…
1136	jake boni jake livni israel expan iiin articl virginia andi beyer waldo cybernet suffer dure wwii just belov perish were tortur suffer human suffer emot some manyoth suffer physic m just wait andi tell african american compen white american suffer slave owner jake livni jake boni year georg bush willamerican occupi york replac jimmi carter themi opinion employ opinion standard fail presid
1137	regard email hewlett packard east harmoni fort collin
1138	dynamo purdu duan p mantick long distanc dres stan burton like detect angular posit accuraci emit sourc distanc meter more better sourc could emit signatur m lean squar wave duti cycl consid quadrant detector centron tilt head point sensor thus determin sourc consid waze heck possibl motorola waze mean least pul current duti cycl drop iwould need cycl five them turn requir anyon done someth like …
1139	steve b access digex steve brinich fear uncertainti doubt more accur govern solid other peopl field might find haven done their review chip design been wild specul those littl inform might swiss chee debat excel term side peopl clipper insecur support judgment fine show inform prove wrong secret when come down look suspici like some past secret stamp over inform orderto save hide fact frame secre…
1140	sylvain probabl dumb question possibl possibl speed increa beth refer chip thank advanc sylvain r y phone e mail distribut system group o reilli institut room f depart comput scienc triniti colleg dublin ireland
1141	cbnewsm arlen r martin report wrote blazer shook tire taxi noi irrit back window believ becaus whole tailgat window solid anyway anyon same problem haveyou found arlen
1142	jake boni jake livni h r violat israel arab articl center polici research born palestin israel famili lack utter injust home countri affect life bullshit been iceland past year told yourself someth want suffer your mother live long time sound concern palestin israel becaus want peac come toit peac justic concern peac justic palestin jordan isra palestinian right symmetr state other none first occ…
1143	pyramid andr lciii powerpc articl mirski david joshua mirski lciii recent heard interest rumor heard lciii built slot powerpc chip true heard slot same slot true thank david mirski mirski also reveal socket addit vram simm socket simm socket flat pack processor direct slot ident addit side full data path guess board powerpc chip could made place andr insert your favorit disclaim here pyramid tech…
1144	willisw willisw clemson bill willi answer mani electron questionsi notic electron question peopl obvious tune electron mani them rather simpl answer mani them requir circuit diagram rather than muck network write send self address stamp envelop answer your question w l willi p e
1145	missouri john kelsey clipper consid harm clipper chip user form e d e e d e e d e tripl just gain keyspac defeat potenti keysearch know anyth skipjack algorithm snot realli possibl guess whether make harder easier form facin tose skipjack algorithm look attack ciphertext block form where constant valu concaten theseri number form come chang chip session session even publish time skipjack resist k…
1146	peter j card over shuttl great western dunno great brunel keep compass chap round eventu great western high success transatl mail ship hybrid sail steam propul great eastern which littl giant financ otherwi revolutionari ship design thirti thousand steel vessel steam propul time easili biggest vessel ever built brunel took advantag fact fuel capac rose cube scale while drag squar realli ship coul…
1147	tesla mitr peter d engel question centri ramin articl mcguir utkvx michael mcguir wrote articl uhura rochest dave wrote littl luck could sometim near futur just wonder someon could clear these question speed simm need want know need vram sure main simm heard conflict stori total expand which true perhap anoth phrase better version come logic board simm each case memori solder board leav simm sock…
1148	paula paula stockholm need find number phone line most area countri servic your phone paula paula stockholm main
1149	steve b access digex steve brinich escrow enough point rai check actual chip asoppo alleg program therein rai anoth even assum these trust agent realli wide rang seed rather than same thetim reduc search space assum pick iron file poke into care select point encod data presum number into comput which know could chip manner complet independ valu theyar feed into system
1150	robert b love astronaut weightless articl access digex adapt harm here mean name person when went thru spin chair test charg milt technician strap occa insert probe needl name
1151	govsubject moral d andrew think wrote respon genocid sometim work evil unworthi worship faith repli substanc other where your sourc moral standard which judg behavior often argu stand which judg clay talk back potter find view scriptur when propo destroy citi genesi abraham suppo some good citi destroy righteous along wick lord such thing shall judg earth right told hebrew actual stronger than pe…
1152	orbit dialix john summari borland microsoft databa c m amaz success exerci receiv request summari thank everyon made find q e c librari without q e window communic through window call where send receiv result most peopl wrote tell paradox engin borland other product mention were microsoft odbc q e odbc q e myself decid most becaus ansi version under unix includ thesourc code portabl import applic…
1153	ellen chris ellen setup partit centri articl feldman urbana mike feldman wrote figur hope partit button hard disk setup util dare just happen then mayb divid wealth among famili member more more inform section manual suggest other avenu befor call appl didn mention mike feldman motorola comput group east univ avenu pager urbana feldman feldman urbana comth partit button appl setup partit creat mo…
1154	apland mala apland telephon cirrus articl chen galileo hawaii chen anybodi know telephon number cirrus logic maker graphic card plea repli chen harvard thank veri much chen center astrophi
1155	russ snyder performa intern modem articl owen hear performa realli lciii intern modem modem part obtain instal lciii nice itwer actual powerbook intern modem might much believ were misinform check week modem extern data send
1156	chen nuclear more than x monitor sharewar init your monitor driven chen
1157	jake boni jake livni desertif articl center polici research contrari gurion assert must affirm year british mandat over palestin previous product human presenc found inal part negev desert veri hill southern negev well more fertil north thesew bedouin arab fact product human presenc desert been produc human histori creat wheel butth print press light bulb post modern broadway theatr nuclear power…
1158	pegasus howard question damon matter system explan creation accept alway start noth creation someth accept other those then again altern either creation accord some plan random unabl accept complex natur ofour world organ exist therefor left creation under thecontrol intellig capabl devi such scheme intellig also prefer rather than chao cleaner obvious prove either neither andw must come somewh w…
1159	virginia andi beyer think kind uncal blanket statement censorship jefferson univ wrong
1160	axion uucp warren e program manag questionsin lisbon vpnet gerri swetski short return program manag know d rather avoid task list back p m might record make micro done certain oper window didn abil micro should accessori window problem work good luck warren e street north petersburg internet axion uucp axion
1161	access digex screw peopl crypto hard core hacker spook onlyin articl pmetzger snark shearson perri e metzger qualcomm spare cycl dsps their cdma phone want strong crypto into them sinc theyhad capac govern decid discourag them blow smoke qualcomm want sell nice lucrat like japan govern told them ever hope export technolog reason cdma doesn thave encrypt becaus g came knock qualcomm door becaus qu…
1162	qazi aamir hafeez qazi ucsd anyon know vener enhanc pictur beast ican down somewh better seen model beauti autoweek articl within past week issu diablo cover natur rememb date issu offhand check anyon interest aamir qazi aamir should care d rather watch paint
1163	cunixa columbia kimbal laser bubblejet kolstad wisc joel kolstad other thing bubblejet then bubblejet bubblejet produc rather mediocr output such littl bubblejet wherea most produc realli output such deskjet canon both produc some ofth realli good style bubblejet p market portabl bubblejet printer recommend portabl deskjet although heard good need support myself even undocu card slot second sugge…
1164	tedr athena kalivoda christian repeat livesin articl danc procom daniel cossack apostl paul roman point chose than esau admit possibl live accord idea karma follow roman written jacob love esau hate could love hate thepast those born neither have done evil context call special peopl tocarri read mean liter peopl miss paul point d glad send anyon more detail explan thispassag interest kalivoda ted…
1165	hubcap clemson david e brown driver stealth ward recent purcha diamond stealth video card wrong driver anyon know where file cica work withthi video card plea respond doug uiuc eduthank want them them also most date useth take hour download rate yeah know cost lock your quick mayb someon them driver david
1166	eric netcom eric smith memori eniac upenn georg differ memori than newer model look upgrad need other powerbook same card think powerbook same upgrad upgrad differ other eric smither netcom comer infoserv comci
1167	carleton david f israel expan plea note followup virginia funni funni peopl lose control andstart name call when realiz point compar israel nazi germani name call lowest kind plea disingenu civil libertarian support thejew against nazi anyon oppress support arab against isra anyoth such oppress regim iraq civil libertarian make distinct between nazi iraqi like nazi make such distinct then injust …
1168	missouri john kelsey crypto paper recent been read paper merkl thenet think discuss three potenti replac ever done these khufu khafr snefru stillb discuss anywh know snefru referenc think also crypt relat topic anyon point toward good site articl discuss cryptolog think math librari here which doesn seem anyth more thank john kelsey
1169	math even space market wonder articl jhart agora rain hart anybodi strong claim control night astronom check common when wild scarc pioneer laid claim land tous clear grow crop even claim right passag done long enough complain taken step stop them properti right astronom been night thousand year light lose their common right ownership anoth consequ their ownership free astronom need money their w…
1170	tridom stephen thoma mous jumpi solv guarant work everyon final problem instal mous sorri didn free past d everyth microsoft serial mous clean unload kind turn smartdrv chang port noth work yesterday final bought mous system mous improv even betterthan imagin much mous must been time just thought jumpi sometim gotten didn notic wife comput notic improv liter within second anyth other mice mous gi…
1171	missouri john kelsey idea system been think difficult make availablein some form machin messag authent think least idea encrypt could work tell idea mode mode mode error ascii affect their byte byte affect under differ idea mode recal itin execut haven gone through care john kelsey
1172	paul johnson program electron articl norfolk fred w make search program decent make schemat draw program need window possibl want program draw diagram element onto screen vacuum tube case also need provi legend well their valu other word want qualiti draw printout either matrix laser printer suggest draw window quit impress cost clip librari facil which expand your circuit compon clip includ youc…
1173	england helix satellit capabl patriot netter m board thought might best post question regard satellit technolog movi patriot game movi util specif terrorist camp n africa photo taken stun know licen plate vehicl camp question taken thebritish while action team back langley action clear appear relay action photographi appear x type could action within tent structur camp such exist natur e x wrote …
1174	loss doug loss space market wonder articl jhart agora rain hart astronom been night thousand year complain against light lose their common right ownership english american canadian common recogn bind under intern after talk veri natur limit territori doug huski bloomu
1175	rbemben timewarp prime rich bemben april articl hpfcso jeff motorcycl vike iastat sorenson last year believ jeff post sinc come recogn ultim april fool post ever wasn particular nice sever peopl were quit fool veri worri fault effect base numer input most them deem time april didn someth realli sick readi post perhap next year person think still more third suffer after april last year rather than…
1176	steve kermit avail window hello wonder kermit packag actual packag adiff program kermit file transfer avail inform great appreci plea e mail post thank advanc steve ocunix steve collect postcard send your area send return send kingston ontario forget both email mail address canada
1177	cornel jason macdonald upgrad slow douc tfsquad andrew gewek speak dale quit sure macintosh full data path full advantag fast four simm simm access assum data path here first byte first simm second byte second mean each memori actual split among four simm each byte other hand could simm interleav word just byte could success memori memori control deal eight data path each suspect though interleav…
1178	iastat richard g summari borland microsoft databa c post descript your thank
1179	peter white censor free america node been scan read articl crypt area surpri blurb come upon screen file either been cancel expir expir wouldn avail file cach paranoid older greater cynic feder state govern becom censorship internet less than censorship stupid govt ridicul japan govern befor your veri observ forc crypto standard onto where standard term modern japan secur techniqu pose question c…
1180	afit l mauric lciii cach card anyon seen press relea heard rumor cach lciii full data width slot mauric internet afit
1181	spider keith smith file some tell read write case break someth ntfs file system thought ntfs suppo better than
1182	brown danni keren israel expan someon elabor littl libertarian movement draw conclus small sampl self describ libertarian post here both seem incr ignor incr arrog want peopl angri lousi humor write incoh jump topic topic without logic connect between topic describ themselv intellig knowledg although everyth their poster point opposit veri childish some campaign smear libertarian parti danni keren
1183	rcollin encor roger collin space market wonder articl geoffm netcom geoff miller articl hamlet ucdavi also abomin somebodi spend money space adverti when those children starv perhap some redistribut wealth help them specious emot commerci enterpri typic spend money starv children other world problem anyway least excess whatev minimum amount requir servic purpo preci where place threshold beyond w…
1184	jmilhoan magnus ohio state help need modem info altern express modem owner ifthey want least baud everi place town back order part reasoni want laptop remot termin realli hate wait month geta modem settl baud thank
1185	claebaur shell portal toni need icon printer util articl look printer util which stay window icon andlet drag file issu print minim print manag drag file need associ file exten such thing though toni claebaur shell portal claebaur portal
1186	zeus tamu igor question think some problem want make stand thesid affect much write disk disk think sinc track around head older drive tell reformat youwer stand drive g side forc problem drive well seem work instal talk yeah someth forgot mention even though water around some roof plane make sure your hardwar cover make also sure your keyboard protect phase sick peopl happen good luck igor m univ
1187	dixon berri mail order sale bill some familiar mail order compani compani product thousand client need sale bill program handl thing need custom myself sourc sell basic stuff develop languag llbe will readi need sort solut immedi just develop myself prototyp week make some quick cash dixon berri light tunnel eastern illinoi univ thank bill clinton booth librari someon plea tell comput resourc cen…
1188	noah appl noah price long simm last articl ultb j e king wrote doesn simm move flip flop move anybodi much bigger than electron noah noah appl macintosh hardwar design { decwrl appl noah opinion appl comput
1189	gerald belton ozonehol gerald belton help b uucp wrote sign scienc report batteri wonder anyon could provid some inform construct home built batteri grade school rememb cube tray version rememb good electrolyt easili obtain metal were thank advanc rememb watch whole wizzard program wheni batteri construct program which made thebiggest impress generat most power made usinga bucket zinc copper toil…
1190	virginia andi beyer israel expan boni articl virginia andi beyer waldo cybernet suffer dure wwii just belov perish were tortur suffer human suffer emot some mani other suffer physic m just wait andi tell african american should start compen white american suffer slave owner problem languag suffer emot becaus holocaust wasn impli anyon than actual victim neither impli part caus theholocaust wrong …
1191	chuck interest x cost articl allen w sherzer wrote staffer just told interest stori x forc cost team just look x call gave estim much cost forc build cost sdio build cost usaf million four half time much d will major cost differ could requir document huge requir design review travel expen meet over specifi hardwar doubt theactual fabric cost materi labor veri differ cost cynic opinion base year w…
1192	well bickford encrypt algorithmin articl well arthur melnick order export approv secom through reveal them detail ofth program algorithm done after product submit encrypt algorithm approv export insult base algorithm veri like worth paper gave export approv mean felt could crack their mandat andi m sure believ gave export encrypt algorithm which weren confid ableto crack their sworn duti monitor …
[truncated: 14,232 more rows]
