# Supplementary material for: Analysis and tuning of hierarchical topic models based on Renyi entropy approach
Source: PeerJ Comput Sci. 2021 Jul 29;7:e608. doi: 10.7717/peerj-cs.608 (PMC8330431; doi:10.7717/peerj-cs.608)
Supplement: Supplemental Information 9 — Each row contains lemmatized texts of abstracts from Web of Science in csv format. [file peerj-cs-07-608-s009.zip › WoS_balanced_lem.csv]

aim studi investig behavior cue display trait judgment form anxious interviewe b whi anxious interviewe receiv lower interview perform rate behavior express interview anxieti model creat conceptu framework explor relat videotap transcrib mock job interview obtain rate interview anxieti interview perform train rater assess sever verbal nonverb cue trait judgment result indic behavior cue sever tra…
detect negat emot daili activ write draw use promot wellb spread human machin interfac tablet make collect handwrit draw sampl easier context present first public avail databas relat emot state handwrit draw call emothaw emot recognit handwrit draw databas includ sampl particip whose emot state name anxieti depress stress assess depress anxieti stress scale dass questionnair seven task record dig…
dna rna sequenc recent becom primari way research generat biolog data analysi assembl algorithm integr part process howev requir pairwis align appli great deal read although sever effici align tool releas past year includ take advantag gpus graphic process unit none direct target high throughput sequenc data result need aros creat softwar could handl data effect possibl g dna gpu base dna align f…
primari european car maker agre v embed suppli support grow current load requir modern vehicl function requir starter generat engin start launch assist torqu regen brake batteri charg earli fuel cut dynam load profil harsh environ work condit make thermal issu key challeng machin design paper present simul experiment test result belt driven starter generat v mini hybrid powertrain particular doub…
background chronic alcohol intak impact skin direct organ dysfunct modifi preexist dermatos howev dermatos afflict chronic alcohol figur studi onli aim studi aim correl spectrum dermatos chronic alcohol quantum durat alcohol intak rais liver transaminas materi method adult male total ascertain fulfil royal colleg psychiatri criteria chronic alcohol de addict center refer dermatolog consult enrol …
servic reput key factor servic select servic composit servic orient ambient intellig system henc servic reput comput fulli reflect featur multi rate fusion util valu dynam attenu charact rate paper combin evid theori dynam attenu put forward servic reput comput algorithm base multi rate fusion adapt ambient intellig system first layer comput model servic reput given mechan dynam attenu base time …
cross section oval thin wall circular steel tube becaus larg plastic bend also known brazier effect usual occur dure initi stage tube continu rotari straighten process amount oval defin maxim cross section flatten import technic paramet tube straighten process control tube bend deform prevent buckl howev lack special analyt model maxim section flatten determin accord specifi chart develop experie…
transient analysi switch power convert spc circuit comput expens task high expens aris fact circuit driven clock period veri small compar time interv design typic interest envelop follow ef techniqu recent propos literatur effici time domain simul spc circuit paper parallel high order ef method base obreshkov formula present analysi spc circuit numer exampl present demonstr effici scalabl propos …
assess prevent flood requir appropri forecast knowledg relat hydrolog process due similar form govern equat flood hydrograph show clear analyt mathemat analog electr circuit paper spatial distribut hydrolog model develop analogu network electr resist capacit five circuit describ hydrolog process lead flood spatial distribut hydrolog model simul rainfal potenti evapotranspir canopi intercept surfa…
paper deal motion analysi skier glide actual snow field use inerti sensor difficult measur motion skier glide actual snow field sinc glide veloc fast measur area larg therefor studi analyz ski turn glide actual snow field necessari analyz skier glide actual snow field resolv mechan ski turn previous studi develop motion measur method skier use inerti magnet field sensor postur estim appli sensor …
analyt model silicon insul soi tunnel field effect transistor fet linear grade workfunct modul gate propos improv devic perform subthreshold slope ss optim surfac potenti suggest model analyz use two dimension poisson equat impos channel boundari condit electr paramet electr field drain current transconduct ss evalu examin perform model moreov perform term ss valu propos model downscal gate oxid …
peopl accur assess various person trait base bodi odor bo alon previous studi shown correl odor rate self assess person dimens evid assess neurotic domin test differ assess base natur bodi odor alon without use cosmet assess base bodi odor peopl allow use cosmet follow daili routin sixti seven observ assess sampl odor odor donor odor donor provid two sampl one one without cosmet use donor provid …
fh digit schedul system realiz function central monitor remot mainten fault diagnosi environment monitor etc remot equip attend way railway schedul station station communic adapt futur develop railway communic paper describ common fault process method applic fh digit dispatch system
global level increas healthcar cost need assess econom impact incorpor new technolog differ health disord differ countri scarc inform regard cost incur use current new diagnost test tuberculosi vantag point incorpor within healthcar system high burden countri present studi aim assess mean cost activ base cost laboratori diagnosi tuberculosi mean convent techniqu detect tb r labtest molecular test…
object social skill play import role employ studi provid qualit analysi salient work relat social skill intervent address social skill public vocat rehabilit vr research design modifi consensu qualit research cqr approach taken understand element influenc work relat social skill public vr thirti five counselor supervisor administr particip semistructur interview provid perspect work relat social …
background buckwheat bw common caus life threaten allergi asia examin oral food challeng ofc use bw describ ofc outcom diagnosi confirm toler acquisit clarifi risk factor posit ofc method juli march retrospect review data children underw ofc use mg bw protein sagamihara nation hospit children suspect bw allergi becaus posit result bw specif ige becaus previous diagnos bw allergi owe immedi reacti…
concept energi wide employ introductori scienc cours howev term energi defin util differ way depend context even within given disciplin len metaphor theori various definit energi seen metaphor highlight obscur characterist energi work framework undergradu student introductori biolog chemistri physic cours ask write analog reflect understand role energi context ecosystem n chemic reaction n mechan…
soil steam prevent non chemic weed control method design studi new prototyp band steam machin test conduct dure grow cycl organ cultiv carrot real field condit order studi effect differ steam dose crop natur weed seedbank throughout whole growth cycl prototyp mj h steam generat appli steam soil band mm wide steam mix soil mean apposit rotari cultiv four biolog steam dose kg appli combin kg ha cao…
analysi travel mode choic import task transport plan polici make order understand predict travel demand advanc machin learn led numer power classifi use model travel mode choic remain larg unexplor use extens dutch travel diari data year enrich variabl built natur environ well weather condit studi compar predict perform seven select machin learn classifi travel mode choic analysi make recommend m…
potenti nanotechnolog make possibl acquir manipul veri larg set data rais fundament question privaci human digniti medic privaci allow person withhold medic record inform perhap becaus fear might affect insur coverag employ avoid embarrass caus reveal medic condit treatment emerg nanoneuroimpl given rise new polici issu develop could use achiev greater safeti secur individu healthcar could offer …
divers macrophag model current employ immunolog studi may lead oppos result interpret studi aim analyz suitabl j macrophag like cell model interact dermatophyt trichophyton rubrum macrophag j cell compet fungal phagocytosi succumb hyphal growth nevertheless could also secret il beta respons dermatophyt opposit direct inflammatori thioglycol induc periton macrophag succumb fungal growth show signi…
aim recent evid indic defect abil clear apoptot cell macrophag efferocytosi result apoptot cell accumul atherosclerot plaqu play import role dure progress unstabl plaqu cannabinoid type receptor cb recent emerg new target reduc vulner promot stabil plaqu howev mechan studi detail present studi investig whether select activ cb improv efferocytosi macrophag main method raw macrophag line primari is…
background onli biomark avail assess diseas activ system lupus erythematosus sle mean platelet volum mpv recent studi inflammatori biomark current unclear whether mpv may also play role biomark diseas activ adult patient sle object investig associ mpv diseas activ adult patient sle method retrospect studi compar two group adult patient divid accord diseas activ per group subject age gender match …
actuat spatial univers rotat magnet vector digit control steer navig spiral type capsul robot gastrointestin gi tract becom possibl howev potenti risk fluid resist torsion moment generat rotat spiral type capsul robot would distort gi tract insuffici fluid difficult investig fluid distort effect gi tract becaus onlin measur fluid resist torsion moment still remain unsolv paper innov method employ…
three main magnet system wendelstein x compris total coil arrang independ circuit fed steadi state power suppli superconduct coil system creat main magnet field consist coil group seven electr circuit ten coil induct one henri circuit fed one power suppli maximum current ka maximum voltag v power suppli test far use copper coil one omega one mh integr commiss complet coil circuit run sinc end apr…
intensif agricultur brazilian cerrado dure last four decad result unintend consequ increas groundwat surfac water pollut due excess n fertil address problem within coffe coffea arabica l orchard process base animo model use simul nitrat nitrogen n leach plant nitrogen n uptak sever rate n kg h effect split n applic three time per year everi day also evalu typic hapludox within cerrado statist ana…
intellig smart environ usual develop various indoor applic capabl e g support independ live senior handicap peopl take account recent achiev ambient intellig wearabl technolog wireless sensor network especi focus area environment monitor need intellig support various human activ also outdoor environ evid solut focus intellig support human activ natur outdoor environ still veri rare develop publis…
although shale gas becom import sourc natur gas problem associ water pollut produc high salin wastewat e tds mg l membran distil md appli treat wastewat may suffer foul due scale format accord studi focus use antiscal retard scale format md process treatment high salin wastewat experi perform use laboratori scale direct contact md dcmd system seven differ antiscal appli simplifi synthet wastewat …
whether children share anticip futur benefit return partner interest question studi year old children adult partner play share game children donat first partner donat afterward experi partner resourc attract child reciproc condit child told would recipi partner play donor non reciproc condit howev child told anonym child would recipi partner donat result show children share partner knew would rec…
experiment data multipl studi show coarsen co continu high interfaci tension fluid system driven capillari instabl coarsen low interfaci tension system follow viscos ratio depend consist pinch suspend short filament although uncertainti interpret attenu coarsen rate type follow common depend phase volum fraction viscos ratio dimension analysi provid interpret transit linear coarsen slower nonline…
abil automat recogn human face base dynam facial imag import secur surveil health independ live domain specif applic includ access control secur environ identif individu particular place intrud detect research propos real time system surveil use camera process broken two step face detect face recognit identifi particular person first step system track select face detect person effici recognit alg…
import face person recognit subject mani studi relat studi examin recognit whole person motion even though close resembl daili experi studi examin whole bodi motion use point light display mani advantag impoverish unnatur compar real life determin factor use recogn whole person motion conduct two experi use naturalist video experi use match task first stimulus pair could either video multipl stil…
prior work show children select learn credibl speaker yet littl known treat inform non credibl speaker research examin extent condit children may may learn problemat sourc three studi found children display trust toward previous inaccur speaker children equal like extend label previous accur inaccur speaker novel object moreov expect third parti share label provid previous inaccur speaker onli cl…
paper present applic particl swarm optim design electr circuit basi frequenc characterist particl swarm popul base global optim algorithm inspir behavior flock bird insect swarm algorithm appli optim approach synthesi electr circuit basi requir frequenc characterist use algorithm shown exampl design electr filter humid sensor model result prove practic suitabl pso optim problem mani minima
develop printabl biomateri ink critic applic print biomedicin print high resolut structur fidel comput aid design materi use print must capabl deposit surfac maintain print structur dual cross link hyaluron acid system studi printabl hydrogel ink encompass shear thin self heal behavior via guest host bond well coval cross link stabil use photopolymer either guest host assembl coval cross link use…
manag excess nutrient remain major obstacl improv ecosystem servic benefit urban water inform ecolog base landscap nutrient manag compar watersh input output retent nitrogen n phosphorus p seven subwatersh mississippi river st paul minnesota lawn fertil pet wast domin n p input respect underscor import household action influenc urban watersh nutrient budget watersh retain onli net p input versus …
research particip sexual orient consist taken account experiment psycholog research argu ani research relat particip target gender corrobor argument exampl studi present gender bias face recognit find women correct recogn femal male face contrast find male particip inconclus onlin experi n carri purpos sampl lesbian gay particip find demonstr pro femal gender bias face recognit modifi male partic…
aim paper propos solut model adequaci verif indirect adapt control besid classic known valid test dynam system select verifi propos solut repres flexibl transmiss describ complex four order model use select model adequaci index studi influenc spab signal perturb amplitud model adequaci control solut two differ track perform select propos solut come overcom model valid problem encount real time ap…
transcript factor hepatocyt nuclear factor beta hnf beta ubiquit overexpress ovarian clear cell carcinoma ccc potenti therapeut target explor potenti approach block hnf beta transcript identifi characteris extens nuclear localis signal nls hnf beta interact nuclear protein import receptor importin alpha pull assay demonstr dna bind domain hnf beta interact spectrum importin alpha isoform delet co…
meta analysi examin relationship moral ident moral behavior base studi broad rang academ field includ busi development psycholog educ market sociolog sport scienc moral ident found signific associ moral behavior random effect model r p ci effect size differ behavior outcom prosoci behavior avoid antisoci behavior ethic behavior studi entir base self report yield larger effect size contrast smalle…
ambient intellig auspic mani research studi area context recognit locat user ident activ paramet relat user situat environ one aspect context pertain user situat bodi postur sit person aim paper design develop novel awar chair system recogn sit bodi postur awar chair base digit sensor mount sit back area chair chair test use peopl differ gender bodi mass height design detail system well test resu…
batch adsorpt experi carri remov methylen blue mb cation dye aqueous solut use organ inorgan hydrogel nanocomposit titania incorpor sodium algin crosslink polyacryl acid sa cl poli aa tio hydrogel prepar graft copolymer acryl acid aa onto sodium algin sa biopolym presenc crosslink agent free radic initi tio nanoparticl hydrogel exhibit high swell capac g g factor influenc adsorpt capac absorb ph …
alzheim diseas ad neurodegen disord emerg evid implic b amyloid ab play critic role progress ad studi investig protect effect cerebrosid obtain sea cucumb senesc acceler mous prone samp mice vivo also studi effect cerebrosid ab induc cytotox rat pheochromocytoma cell pc molecular mechan cerebrosid amelior learn memori deficit ab accumul dement mice decreas content malondialdehyd mda oxo dihydro d…
aim object focus sexual health right studi describ transgend peopl experi meet health care profession background transgend peopl face prejudic discrimin worldwid littl known experi sexual health promot set method within descript design person age identifi transgend nonbinari interview result analys constructivist ground theori result disrespect among health care profession core categori connect e…
multicultur e acknowledg appreci divers despit posit consequ often met resist among major group member particular whose race ethnic central self concept build upon find multicultur lower white american prejudic present abstract relat concret concept test whether even concret form multicultur improv intergroup attitud across two experi high identifi white american exhibit less racial prejudic indu…
studi materi focus specif theori essenti element educ univers type studi materi general avail univers advantag disadvantag type studi materi high theoret content howev engin compani requir graduat abl appli knowledg practic therefor new concept e learn studi materi develop new e learn studi materi focus project industri practic student better acquir theoret knowledg learn practic techniqu use new…
develop public transit system access safe everyon includ peopl special need object justifi civic econom point view unfortun public transit servic conceiv peopl reduc physic cognit abil paper present intellig public transit system highway goal facilit access improv safeti public transit person special need system deploy use compon common avail transport infrastructur e g sensor mobil communic syst…
langland programm formul robert langland sinc much develop refin web interrel theori conjectur concern mani object number theori interconnect connect field heart langland programm concept l function famous l function riemann zeta function well ubiquit number theori l function applic mathemat physic cryptographi two seven clay mathemat million dollar millennium problem riemann hypothesi birch swin…
paper present aspect relat water pollut heavi metal tarnita mine area befor cessat mine activ impact heavi metal water import becaus metal negat impact human health aquat ecosystem research data show even mine activ area suspend steril still pollut soil water
studi author investig practic limit recent propos embed cryptograph signatur authent scheme physic layer employ log likelihood ratio tag bit approxim author show equival authent channel observ secondari receiv view binari input addit white gaussian nois channel sphere pack lower bound employ show transmiss capabl practic finit length authent tag achiev effect coverag area primari secondari receiv…
multicultur societi germani also impact healthcar system regardless countri origin denomin migrant entitl high qualiti emerg medic care equal access facil servic german healthcar system literatur review evalu result care foreign patient necessari emerg physician awar potenti sourc miscommun caus misunderstand often due verbal communic howev misunderstand start earlier also relat nonverb communic …
background dysfunct glutamaterg system implic alcohol addict howev molecular underpin phenomenon still poor understood current studi investig possibl function matrix metalloproteinas mmp alcohol addict becaus protein recent emerg import regul excitatori synapt plastic method long term studi alcohol drink mice use intellicag dendrit spine analyz use diolist stain dii whole cell patch clamp use ass…
present studi blast furnac slag granul form use granular fill overlay soft subgrad soil effect geogrid reinforc granular fill overlay soft subgrad soil assess small scale model test laboratori evalu two paramet bear capac ratio bcr reduct factor effect bcr strip foot various length geogird layer best perform thick observ best perform thick granular fill layer found parametr studi includ paper par…
achiev influenc underwat windmil flow paramet structur paramet relat chang hydrodynam characterist underwat windmil addit contract devic devis accord orthogon experiment design flow veloc shrink angl locat rang outlet diamet select four factor carri l orthogon experi paper result numer simul show influenc output torqu axial forc hydrodynam perform underwat windmil flow veloc locat rang outlet dia…
digit control sonar power amplifi underwat transmitt explain paper propos method generat unipolar sine puls width modul spwm signal echo rang sonar method effect use kind invert includ high frequenc invert low cost digit signal control use generat spwm signal use gate puls control full bridg circuit cfbc power requir frequenc puls width puls repetit interv given input digit control gate puls cfbc…
previous observ research suggest stretch contagi budgerigar melopsittacus undulatus report first experiment evid respons reanalysi previous experi test contagi yawn speci use repeat measur design bird test pair alongsid familiar unfamiliar conspecif without visual barrier result show stretch behavior tempor cluster onli bird could see one anoth corrobor previous observ find support contagion addi…
background drug induc qt interv prolong risk factor life threaten ventricular arrhythmia potenti side effect mani market withdrawn medic contribut common genet variant previous associ baselin qt interv drug induc qt prolong arrhythmia known method test hypothesi weight combin common genet variant contribut qt interv baselin identifi genom wide associ studi predict individu respons multipl qt prol…
expect reward shape observ action express peopl one environ person appar confid like reward action instanc make qualiti evid observ direct social access strategi comput distinguish associ learn method reli direct observ use infer indirect evid twenti three healthi human subject isol effect first hand experi peopl choic mediat effect confid decis make neural correl valu within ventromedi prefront …
advent new technolog various servic provid context comput network larg volum data generat main challeng area provid network protect servic various threat vulner far mani techniqu propos deal threat techniqu pursu goal prevent attack reach object solut base earli warn system ewss exact secur team need manag threat proper ew complement intrus detect system proactiv approach secur threat carri earli…
high resolut nuclear magnet reson nmr spectroscopi veri power tool structur identif xenobiot metabolit ill complex biolog matric plasma urin bile howev fluid domin thousand signal result endogen metabolit advantag investig drug metabolit matric simplifi spectra includ separ step experi direct coupl hplc nmr naproxen methoxi alpha methyl naphthyl acet acid administ enantiom metabolis vivo form dem…
gratitud promot well prompt prosoci behavior examin novel way cultiv benefici emot demonstr differ type consumpt materi consumpt buy sake experienti consumpt buy sake differenti foster gratitud give studi show reflect experienti purchas e g travel meal ticket event inspir gratitud reflect materi purchas e g cloth jewelri furnitur think experi lead subsequ altruist behavior think possess studi b u…
coronari arteri diseas lead caus mortal increas preval age howev larg number age increas co morbid make difficult understand impact cardiovascular age alon coronari flow pattern present studi aim shed light effect arteri ventricular age coronari circul studi mean valid mathemat model forward backward pressur flow wave analys well intens result highlight complex spatiotempor coronari wave pattern …
second seri two paper present reliabl base methodolog quantifi financi risk involv engin process system oper repres flow discret entiti compon process chain abstract risk item logic base finit automata incorpor model transit state failur mainten failur lead time process oper abstract model compos sever server queue employ discret event simul techniqu illustr propos method model appli case copper …
current increas deploy new renew electr generat system creat new challeng balanc electr grid solut includ energi storag small larg scale becom paramount import guarante secur stabl suppli electr paper present studi hybrid solut includ larg scale energi storag system coupl power generat fast respond energi storag system hybrid plant abl deliv energi previous store use air liquefact process either …
issu formul ergun like equat appli dynam bed previous consid tupper et al revisit use new high qualiti positron emiss particl track data volum time averag kinemat distribut granular glass bead slurri silica sand water mixtur comput incorpor measur ingredi model reveal turbul describ usual effect viscos nonetheless neglig new inerti cell equat first order spatial deriv c american institut chemic e…
complex inform process system exampl quantum circuit cryptograph protocol multi player game natur describ network compos basic inform process system modular analysi system requir mathemat model system close composit e network object object type propos model call correspond system causal box causal box captur superposit causal structur e g messag sent causal box superposit differ order superposit …
physician implicit racial bias found predict racial minor patient report satisfact trust immedi engag racial discord medic interact suggest physician implicit racial bias somehow manifest physician communic behavior notic patient dure medic interact howev unclear exact physician implicit racial bias manifest behavior dure racial discord medic interact author argu lack understand might due sever l…
supervis classif method wide use hyperspectr remot sens imag analysi howev requir larg number train sampl guarante good perform cost larg amount time human labor motiv research reus label sampl mass pre exist relat imag transfer learn method adapt knowledg exist imag solv classif problem new yet relat imag drawn increas interest remot sens field howev exist method rs field requir imag share dimen…
typic develop td children frequent refer object uniqu gestur parent translat gestur word facilit children acquisit word goldin meadow et al dev sci ask whether pattern hold children autism au syndrom ds show delay vocabulari develop observ children au ds td children parent year children use gestur indic object befor label parent translat gestur word import children benefit input acquir word trans…
studi follow question relat wireless network secur jammer placement configur dure jam attack result largest degrad network throughput network design strategi effect mitig jam attack although studi similar jammer placement problem articl first optim network throughput subject radio wave interfer formul problem bi level mix integ program solv use cut plane approach abl solv network transmitt typic …
gestur common use togeth spoken languag human communic one major limit gestur investig exist literatur lie fact code form function gestur clear differenti paper first describ recent develop databas speech gestur base independ annot gestur form function among neurolog unimpair right hand nativ speaker cantones divid three age two educ level present find investig examin gestur use relat age linguis…
paper order assess risk network network secur assess process involv content detail abov mention research base support system platform secur test evalu research safeti situat assess predict subsystem detail design carri implement paper network secur issu detail studi neural network knowledg focus evalu method calcul rule nerv network technolog studi specif exampl calcul demonstr feasibl neural net…
access summari known subject serious game support learn develop use serious game skill develop rehears manag event replic real life well establish serious game use mental health servic none forens mental health care paper add exist knowledg serious game may coproduc forens mental health servic user game develop accept therapeut use serious game forens mental health servic user provid implic pract…
populist radic right prr parti attract anti migrat voter claim serv interest nation defin group recent sever european prr parti shift focus protect tradit valu protect call modern western valu includ lesbian gay bisexu transgend right studi whether prr parti manag attract voter hold modern valu contrast previous research posit voter modern valu necessari oppon nativist voter european social surve…
foldabl display repres one attract next generat display applic therefor critic analyz effect mechan stress amorph ingazno igzo thin film transistor tfts order appli foldabl display foldabl display applic dynam mechan stress test design carri use bend radius less mm paper dynam mechan bend stress test perform igzo tfts use various bend radii direct order examin instabl characterist tfts addit degr…
purpos review discuss place hypnotherapi modern medic world domin call evid base clinic practic hypnosi easili learn techniqu valuabl adjuv mani medic dental psycholog intervent
background pim kinas high homolog serin threonin kinas overexpress hematolog malign solid tumor studi conduct defin role pim solid tumor especi prostat cancer aim studi defin role pim develop prognosi prostat cancer materi method collect specimen patient prostat cancer well patient benign prostat hyperplasia realtim polymeras chain reaction use assess pim express rna level western blot use quanti…
comput aid diagnosi cad system constitut power tool earli diagnosi alzheim diseas ad limit interpret perform exist work fulli automat cad system base supervis learn method propos appli segment brain magnet reson imag mri alzheim diseas neuroimag initi adni particip automat classif propos cad system possess two relev characterist optim perform visual support decis make cad built two stage first fe…
certain studi suggest tumor necrosi factor alpha tnf alpha c polymorph associ risk ankylos spondyl howev conclus remain controversi therefor perform meta analysi provid precis conclus databas pubm embas cbm cnki wanfang data search identifi relev studi august odd ratio confid interv cis use estim associ tnf alpha c polymorph ankylos spondyl suscept total studi includ meta analysi overal elev risk…
peopl use least two strategi solv challeng understand anoth person mind infer person perspect read behavior theorize get person perspect experienc situat simul five experi report demonstr strong tendenc peopl underestim valu simul predictor estim stranger emot reaction toward pictur could either infer stranger perspect read facial express simul stranger perspect watch pictur view predictor substa…
whenmak decis everyday life often choos uncertain outcom econom studi demonstr healthi peopl tend prefer option known probabl risk unknown probabl ambigu refer ambigu avers howev remain unclear patient schizophrenia behav ambigu despit grow evid alter decis make uncertainti studi combin econom tool function magnet reson imag fmri assess attitud toward risk ambigu investig neural correl dure decis…
use convent drip altern micro irrig system evalu year six newli plant cultivar earliblu duke draper bluecrop elliott aurora northern highbush blueberri vaccinium corymbosum l drip system includ two line tube side row line drip emitt everi altern system includ geotextil tape microsprinkl geotextil tape place alongsid plant dispers water nutrient entir length microsprinkl instal everi plant height …
within work analysi select arteri system segment perform regard various hematocrit valu properti arteri transform electr quantiti use electromechan analog theori two port electr circuit use analysi select arteri segment characterist voltag current transfer calcul order determin atrial properti function frequenc various hematocrit valu work deal model blood viscos assum non newtonian flow combin n…
accord rapid spread internet new devic web applic use newest multimedia technolog propos one anoth becom commod instant new web communic natur intellig interact correspond user various demand requir communic person direct dialogu interact onli web also real world wide known psycholog field nonverb inform hard express word express face gestur play import role research new analysi method interact u…
background andersson lesion well known complic ankylos spondyl recent owe worri heal fractur scholar advoc addit anterior surgeri procedur necessari increas risk nerv injuri purpos studi introduc experi explor efficaci feasibl posterior wedg osteotomi debrid andersson lesion surgic treatment sever kyphosi ankylos spondyl method januari januari retrospect studi andersson lesion patient sever kypho…
adipocyt fat cell import endocrin metabol cell critic system insulin sensit adipos excess insuffici associ advers metabol function adipogenesi process wherebi preadipocyt precursor cell differenti lipid laden matur adipocyt process driven network transcript regul trs hypothes protein ptms particular phosphoryl play major role activ propag signal within tr network upon induct adipogenesi extracell…
rapid develop internet especi emerg social network lead rumor propag new media era rumor propag social network brought new challeng network secur social stabil paper base partial differenti equat pdes propos new sis rumor propag model consid effect communic differ rumor infect user rumor propag stabil nonrumor equilibrium point rumor spread equilibrium point discuss linear techniqu upper lower so…
object evalu patient fluctuat self report diseas activ basdai patient global well visual analogu scale vas global spinal pain vas pain dure year follow group level ii clinic relev fluctuat patient level method dutch patient outcom intern studi cohort complet patient report outcom measur everi month year group level mix linear model use analys whether outcom measur constant time patient level rele…
mirror neuron system mns moot crucial compon human social cognit initi evid base function magnet reson imag fmri suggest mns play role emot classif confirm converg evid need studi employ electroencephalographi eeg examin modul mu rhythm associ infer emot facial express hypothesis mu suppress would associ classifi emot portray facial express nineteen particip view pictur facial express emot word a…
smart grid delay sensit requir techniqu identifi react abnorm chang e system fault attack shortcut etc time manner paper propos real time detect scheme fals data inject attack smart grid network unlik classic detect test propos algorithm abl tackl unknown paramet low complex process multipl measur onc lead shorter decis time better detect accuraci object detect adversari quick possibl satisfi cer…
alzheim diseas ad common neurodegen disord character progress loss cognit million individu current ad worldwid unfortun current therapi limit veri modest symptomat relief brain ad patient character deposit amyloid beta hyperphosphoryl form tau protein ad brain also show neurodegener high level oxid stress inflamm phytocannabinoid cannabidiol cbd possess neuroprotect antioxid anti inflammatori pro…
purpos recent time progress technolog grow demand custom substanti influenc servic sector introduc fast real time mechan provid mark servic meet requir organ go chang end user oper system success rate chang veri low purpos paper address one practition complaint one tell us uncov indirect effect knowledg manag km strategi person codif toward organiz chang via organiz learn chang readi current stud…
urban stormwat runoff signific pollut sourc potenti valuabl resourc studi compar stormwat manag two citi singapor berlin germani compar strategi stormwat manag illustr differ geographi e g land water avail urban infrastructur regulatori regim legisl intens two citi led differ solut stormwat manag singapor face serious issu water scarciti place increas emphasi stormwat manag develop comprehens net…
internet thing base sensor communic network intellig manag entir process generat data sensor sens system becaus use larg quantiti sensor must low power consumpt cost small size great flexibl use circumst therefor secur network devic data sensor devic major concern grow rapid term node interconnect via sensor data paper present analysi systemat review point view articl internet thing iot secur asp…
recent liu xue propos secur two parti password base authent key exchang protocol util semi group properti chebyshev chaotic map exploit vulner protocol paper illustr line password guess attack attack password honest user recov attack without notic server victim overcom problem propos simpl compat fix
studi adopt social ecolog perspect explor perpetr serious physic violenc among arab palestinian adolesc total adolesc age complet anonym structur self report questionnair includ select item sever instrument measur variabl relat construct examin studi explor associ individu characterist age gender normat belief violenc perceiv ethnic discrimin famili characterist parent adolesc communic socioecono…
telomer ribonucleoprotein structur protect chromosom end aberr fusion degrad telomer length maintain telomeras altern pathway known altern lengthen telomer alt recent c elegan emerg multicellular model organ studi telomer alt visual repetit sequenc genom critic understand biolog telomer telomer length measur telomer restrict fragment assay quantit pcr method onli provid averag telomer length cont…
facial hair strong influenc peopl judgment men sodo sexual attribut howev natur judgment often contradictori level intermedi facial hair growth present rater stage femal rater menstrual cycl might influenc past find quantifi men women judgment attract health masculin parent abil photograph men clean shaven light heavili stubbl fulli beard also test effect menstrual cycl hormon contracept use wome…
studi evalu permeabl pavement construct topdown porous asphalt compact natur grade base materi situ soil blend coars sand geotextil crush gravel permeabl pavement pave field test site instal rainfal simul devic control intens rainfal coeffici permeabl water content layer collect well volumetr water infiltr surfac run test result show permeabl surfac layer degrad sever nine year servic base subbas…
present studi use eyetrack methodolog assess whether individu high extern motiv em appear nonprejud exhibit earli bias visual attent toward black face indic social threat percept draw previous work examin visual attent social threaten stimuli author predict high em particip lower em particip would initi look toward black face subsequ direct attent away face particip view pair imag consist one whi…
despit research consid time day import variabl studi implicit food evalu food intak time day effect implicit food evalu yet test posit implicit evalu unhealthi food stimuli measur implicit associ test iat predict behaviour toward stimuli assum reflect automat reaction outsid conscious awar control howev recent research reveal control process influenc iat perform current studi test time day effect…
cathet ablat treatment arrhythmia associ signific complic often repeat procedur consequ less invas effici techniqu requir becaus high intens focus ultrasound hifu enabl generat precis thermal ablat deep seat tissu without harm tissu propag path potenti use new ablat techniqu system capabl deliv hifu heart transesophag rout use ultrasound us imag guidanc develop test vivo six male pig hifu exposur…
although love kind medit lkm shown promis psycholog intervent littl known effect lkm reduc one preval mental health problem anxieti build knowledg area conduct random control trial assign non clinic undergradu either four session group base lkm intervent n waitlist control n self report anxieti compassion love self compass assess pretreat posttreat week follow relat control particip particip lkm …
object studi develop conceptu model analyz role rice paddi field water manag use model suggest appropri countermeasur land develop rice paddi field tradit seen east south east asia particular area consider season variat rainfal result flood drought one advantag field east asia period rainfal similar period water demand rice paddi studi water manag function rice paddi evalu use rainfal storag disc…
short form health survey sf popular health relat qualiti life hrqol tool howev studi assess psychometr properti patient spondyloarthr spa therefor aim assess reliabl valid sf patient spa singapor cross section data registri spa patient recruit dedic tertiari referr clinic singapor use analys guid consensus base standard select health measur instrument framework intern consist reliabl assess use c…
particl swarm optim pso genet algorithm ga use minim cost perman magnet pm synchron generat concentr wind tidal power applic use matlab global optim toolbox possibl run sever optim algorithm problem combin two stochast solver ga pso gradient base solver fmincon produc two hybrid optim solver shown complex machin design problem tight constraint narrow solut space difficult solv ga pso ga pso unabl…
work present applic comprehens predict model methodolog singl multiphys time depend system develop cacuci ionescu bujor paradigm spent fuel dissolv model interest nonprolifer object order quantifi uncertainti due dissolv model paramet subsequ combin avail experiment comput inform obtain best estim valu model respons paramet along reduc predict uncertainti predict model methodolog use maximum entr…
crop simul model common use forecast perform crop system differ hypothes chang use region scale general constrain howev lack inform spatial tempor variabl environ relat input variabl e g soil agricultur practic e g sow date influenc crop yield satellit remot sens data shed light variabl provid time inform crop dynam condit larg area paper propos method analyz time seri modi satellit data order es…
evid health dispar sexual minor heterosexu popul although focus lesbian gay bisexu transgend health research human immunodefici virus acquir immunodefici syndrom sexual transmit infect among men sex men health dispar among sexual minor women use minor stress framework dispar may part caus individu prejudic social stigma discrimin ensur equit health urgent need target cultur sensit health promot c…
oxid stress shown play contributori role pathogenesi rheumatoid arthriti ra recent studi provid evid antioxid properti spa therapi purpos studi investig whether spa therapi salin balneotherapi ani influenc oxid antioxid status patient ra assess clinic effect spa therapi investig blind random control trial random assign patient ratio spa therapi plus standard drug treatment spa group standard drug…
direct gaze salient nonverb signal social interest intent communic particular durat anoth direct gaze modul percept social mean gaze cue howev poor eye contact deficit social cognit process gaze specif diagnost featur autism therefor investig neuralmechan gaze may provid key insight neural mechan relat autist symptom employ function magnet reson imag fmri parametr design investig neural correl in…
experiment self drive car test public road point commerci sold made otherwis avail public self drive car digit control system take control task previous perform human driver place high demand control system perform high complex task drive car traffic system doe perform task adequ damag ensu failur control system may use step stone claim liabil manufactur car control system uncertainti applic prod…
modern therapeut chemic synthes drug report caus advers effect includ allergi rash itch swell past decad silver nanoparticl agnp wide appli medic domain due antimicrobi wound heal properti present studi differ concentr phytosynthes agnp satur cotton dress fabric comparison cotton fabric treat commerci ointment test day assess abil speed heal rat burn wound signific differ bodi weight observ dure …
review examin attent deficit hyperact disord adhd child adult form various present hyperact impuls inattent combin particular focus environment incl social factor lifestyl comorbid argu adhd best understood holist interact context vast empir literatur present illustr point environment factor includ stress general well exposur toxin phthalat bisphenol social factor illustr effect social depriv sed…
background opiat abus overdos reach epidem level unit state howev despit signific advanc anim vitro model littl knowledg direct accru regard neurobiolog opiat addict human brain method use postmortem human brain specimen homogen european caucasian popul heroin user transcript epigenet profil well direct assess chromatin access striatum brain region central reward emot rat heroin self administr mo…
dietari phenol compound often transform befor absorpt transform modul biolog activ differ studi carri understand gut microbiota transform particular polyphenol type identifi respons microorgan although potenti thousand differ phenol compound diet typic transform much smaller number metabolit aim review discuss current inform microbi degrad metabolit obtain differ phenol format pathway identifi di…
wine particular red wine beverag great chemic complex continu evolut chemic wine hydroalcohol solut similar water compris wide varieti chemic compon includ aldehyd ester keton lipid miner organ acid phenol solubl protein sugar vitamin flavonoid constitut major group polyphenol compound direct associ organolept health promot properti red wine howev due insuffici epidemiolog vivo evid subject prese…
huge number gene within human genom code protein mediat control nutrit process although larg bodi inform number gene chromosom localis gene structur function gather far understand orchestr way make metabol nevertheless base genet inform emerg daili basi offer fantast new tool allow us new insight molecular basi human metabol normal well pathophysiolog condit recent technolog advanc made possibl a…
paper present retrospect studi ftir prostat cancer spectroscopi relat tissu cell biolog sinc vibrat spectroscopi delic sensit biochem composit sampl variat therein possibl monitor metabol process tissu cell construct spectral map base thousand collect ir spectra reveal inform tissu structur distribut cellular compon metabol activ health condit cell tissu addit rapid collect reliabl data power abi…
background experi sens presenc feel sens anoth entiti individu present despit clear sensori perceptu evid known occur general popul appear frequent religi spiritu context seem promin certain psychiatr neurolog condit may reflect specif function social cognit bodi imag represent system brain previous research reli ad hoc measur experi specif psychometr scale measur experi exist date method base ph…
biogen amin nitrogen compound product decarboxyl free amino acid produc particip bacteri microflora produc enzym may introduc togeth food human bodi highest amount biogen amin found meat fish chees consumpt product contain biogen amin caus food poison allergi consum common amin chees tyramin histamin putrescin cadaverin phenylethylamin format amin depend technolog food product storag condit tempe…
screen number chiral stationari phase csps differ modifi supercrit fluid chromatographi find chromatograph method separ enantiom time consum comput method data analysi util establish hierarch screen strategi use dataset drug like chiral compound divers structur test csps two differ modifi dataset analyz use combinatori algorithm princip compon analysi pca correl matrix primari goal find set eight…
articl prepar befor job blind pipe fix waterproof plate lay geotextil analysi waterproof board laid befor preparatori work waterproof board laid process relat indic control offer refer construct tunnel
remot pilot aircraft rpa use studi collect high resolut data flow complex terrain potenti site wind energi test field southern germani describ system use retriev inform flow field turbul intens vertic wind compon shear escarp site known high wind potenti measur done aircraft sever day vari wind weather condit focus studi characteris flow field main wind direct neutral stratif shown flow inclin fo…
present investig seri model test perform studi effect differ govern paramet viz relat densiti r sand ratio embed depth h anchor diamet bell anchor number tie n ratio length tie l g diamet bell anchor diamet bell anchor friction ratio f psi center dot uplift capac anchor tie embed river sand experi observ increas h ratio ultim uplift capac anchor without tie increas increas number tie layer ultim …
introduct opioid depend relaps complex multidimension problem lack spiritu well major concern opioid addict aim studi conduct determin spiritu well factor associ relaps materi method cross section studi conduct april septemb accord purpos sampl elig addict patient enrol studi patient least attempt detoxif past six month refer outpati detoxif clinic shahrekord southwest iran complet paloutzian ell…
major histocompat complex mhc class molecul present antigen peptid cytotox cell dure adapt immun respons mhc molecul regul sever mechan includ lipopolysaccharid lps interferon gamma ifn g howev unclear whether serin proteas cathepsin g catg general secret neutrophil site inflamm might regul mhc molecul identifi catg higher extend catg lactoferrin lf exogen regul cell surfac mhc express immun cell…
system analysi metabol network reconstruct use calcul function state phenotyp provid tool studi metabol effect genet epigenet properti dosag sensit use genom scale reconstruct human metabol recon analyz effect nine known predict imprint gene metabol phenotyp simul matern delet atp indic anabol metabol consist known clinic phenotyp obes abnorm express gene affect fewer subsect metabol consist lack…
mind defin moment moment social awar deriv non judgment friend recept attitud previous research suggest mind posit effect parent present studi examin associ mind parent child relationship child social behavior chines sampl two hundr sixteen mother children preschool age complet set questionnair mind parent child relationship children social behavior path analysi respons indic mind signific posit …
mani comput vision problem involv explor synthesi classif model map imag observ sourc space target space recent one popular effect method transform imag sourc target space share singl spars domain synthesi model establish motiv techniqu research attempt explor effect robust linear function map spars representatio ns imag sourc space target space simultan develop linear classifi coupl space superv…
ambient assist live aal ambient intellig ami tri achiev futur technolog surround user help daili live sens urgent need solut cover rapid increas elder popul chronic diseas led increas project relat aal ami dure latest year sever project propos tackl differ medic problem build devic servic paper present igenda evolut useraccess main object develop aal platform featur analysi latest develop point f…
compar posit fix fish feed machin shrimp feed requir bait spread even across whole pond water surfac sinc domain characterist low activ abil less feed machin meet goal solv problem paper throw tray design base bait particl move curv simul experi achiev even spread bait new feed machin upgrad meet requir instal oper boat drive system power sourc calcul assembl experi conduct practic shrimp cultiv …
propos framework develop comprehens biophys model could predict simul realist longitudin mris patient alzheim diseas ad framework includ three major build block atrophi generat ii brain deform iii realist mri generat within framework paper focus detail implement brain deform block care design biomechan base tissu loss model given baselin brain mri model yield deform field impos desir atrophi voxe…
home autom one custom electr energi industri light repres averag annual electr bill exclud gas hot water differ studi made reduc electr energi consumpt like automat switch time program techniqu import rate reduc electr energi consumpt note intellig light vari user need remain import sourc economi energi intellig light obtain use ambient intellig ami multi agent system mas becom import paradigm de…
paper look benefit appli quaternion studi research electr circuit motor generat applic bottom approach taken paper show variabl electr circuit formul vector quantiti simpl manipul variabl give result easili interpret especi variabl quadratur one anoth exampl forc calcul electr motor also develop extend case non ideal flux rotor coil posit applic quaternion elud complet
real quadrat number field q root integr basi element denot w l l period length l fundament unit epsilon real quadrat number field also denot epsilon u root unit theorem real quadrat field say everi unit integ ring quadrat field generat fundament unit also regul real quadrat cryptographi outstand seen regul r log epsilon play role group order regul problem find integ r satisfi vertic bar r r verti…
digit low dropout regul ldo manag oper low voltag scale process tradeoff current effici transient respons speed limit applic work coars fine tune techniqu burst mode oper employ advanc trade onc output voltag overshoot detect power mos array chang x unit size mhz sampl frequenc fix time compar xi size mhz steadi state limit cycl oscil lco steadi state reduc feed forward compens zero neglig power …
th th cell associ develop ankylos spondyl asthma th cell also associ allerg rhiniti atop dermat ad preval allerg diseas patient unknown studi intend studi risk allerg diseas year follow popul newli diagnos patient use nationwid year popul base databas retriev longitudin health insur databas lhid taiwan studi cohort compris patient least claim inpati admiss least claim ambulatori visit comparison …
water scarciti new issu neither water pollut earth surfac cover water onli avail fresh water moreov pollut water resourc dramat increas problem water scarciti last centuri bioremedi present cheap effect solut problem particular halophil found effect hypersalin wastewat treatment therefor paper propos nonlinear mathemat model studi remov pollut use halophil hypersalin environ analysi model carri u…
present technic econom perform small scale trigener power plant base solid oxid fuel cell design small residenti cluster e apart energi system featur natur gas solid oxid fuel cell boiler refriger thermal storag system compar differ power plant configur vari size fuel cell refriger technolog satisfi chill demand e absorpt mechan chiller given abil meet power demand crucial kind applic plant perfo…
cancer classif base site origin veri signific research issu predict treatment cancer paper address problem cancer classif homo sapien gene compos amino acid chain cancer gene network realiz equival electr circuit base hydrophil hydrophob properti amino acid classifi model determin cancer origin phase valu peak gain valu shape nyquist curv network model investig character differ type cancer gene o…
background inflamm key featur aldosteron induc vascular damag dysfunct molecular mechan aldosteron trigger inflamm remain unclear nlrp inflammasom pivot immun sensor recogn endogen danger signal trigger steril inflamm method analyz vascular function inflammatori profil wild type wt nlrp knockout nlrp caspas knockout casp interleukin receptor knockout il r mice treat vehicl aldosteron mu gkg day o…
massiv forest central amazonia often consid relat resili climat variat view challeng wildfir invok recent drought impact fire spread pervas sourc ignit may reveal forest less like persist drier futur combin field observ remot sens inform whole amazon show annual inund lowland forest run heart system may trap relat easili fire domin savanna state lower forest resili floodplain suggest pattern tree…
recent advanc develop implicit constitut relat describ respons solid fluid great increas repertoir model abil describ natur phenomena faith hitherto possibl would exagger claim constitut relat potenti lead breakthrough mechan provid veri promis novel mean studi two import ill understood problem mechan fractur solid turbul fluid addit provid mean describ plethora phenomena elud explan biomechan re…
becaus larg increas number hotel brazil ad current concern reduc use natur resourc prefer consum compani adopt environment measur manag plan rainwat harvest system becom increas common various level infrastructur countri follow paper doe bibliograph review current legisl deal regul use rainwat harvest system bring intern exampl beyond pioneer brazilian legisl specif aim subject paper also bring l…
paper introduc adapt slope compens method digit clamp current control various input voltag improv power factor pf total harmon distort thd univers input control conduct phase manag mechan various input voltag load condit rais circuit convers effici optim switch time one two phase oper determin power loss distribut digit signal processor chip tms f use implement digit platform w laboratori prototy…
concentr eight heavi metal surfac groundwat around dhaka export process zone depz industri area investig health risk pose local children adult resid via ingest dermal contact evalu use determinist probabilist approach metal concentr except cu mn ni zn bangshi river water abov drink water qualiti guidelin groundwat less recommend limit concentr metal surfac water decreas function distanc estim non…
paper present experiment studi laboratori test conduct investig differ interlay pavement surfac slab base could improv perform vibrat respons anti eros base test vibrat respons base geotextil rubber sheet use interlay micro seismic test system employ character vibrat respons base concret pavement beneath differ interlay impact load vibrat test result indic impact load compar base without interlay…
popul middl age older adult meet nation guidelin exercis purpos studi describ factor associ exercis adher month program offer part research studi test effect exercis cognit perform person famili histori alzheim diseas ad complet program particip provid open end respons indic reason adher exercis program complet motiv physic activ measur revis result indic adher tie interest contribut understand a…
piezoelectr unimorph anemovan propos analyz measur precis variat wind direct speed propos anemovan various advantag compar general anemovan detect wind direct fabric small one anemovan design shape similar sea urchin use cantilev imit prickl project sea urchin sphere wind blow hit cantilev pressur make voltag signal piezoelectr unimorph bender simul propos system perform use fem softwar comsol mu…
increas incid neuron nuclear indent well known featur striatum huntington diseas hd brain alzheim diseas ad neuron nuclear indent recent report correl neurotox caus improp cytoskelet nucleoskelet coupl initi detect rod shape tau immunostain nuclei cortic striatal neuron hd brain hippocamp neuron earli braak stage ad led us coin term tau nuclear rod tnrs although tnrs travers nuclear space fact oc…
ever increas access differ multimedia content real time difficult user identifi proper resourc vast number choic util user context consum divers multimedia content identifi differ person prefer set howev need reinforc recommend process systemat way context adapt inform contribut paper twofold first propos framework call recam enabl collect contextu inform deliveri result recommend adapt user envi…
purpos review demonstr dysbiosi human microbiom drive autoimmun diseas recent find human superorgan human bodi harbor extens microbiom shown differ patient autoimmun diagnos intracellular microb slow innat immun defens dysregul vitamin nuclear receptor allow pathogen accumul tissu blood molecular mimicri pathogen host caus dysfunct interf human protein interact autoantibodi may well creat respons…
studi attempt explor effect possibl mechan andrographolid ova induc asthma ova challeng induc signific airway inflammatori cell recruit lung histolog alter amelior andrographolid protein level cytokin bron choalveolar fluid balf serum reduc andrographolid administr well mrna level lung tissu mechan andrographolid mark hamper activ nuclear factor kappa b nf kappa b nlrp inflammasom vivo vitro thus…
spatial modul control paramet describ instanc major effect rough contain boundari rayleigh benard convect threshold valu bifurc homogen basic state spatial period state provid analyt numer take one dimension cubic quintic complex ginzburg landau equat real coeffici exampl abov threshold use poincar lindstedt expans show quintic term affect stationari nonlinear solut nusselt number c elsevi ltd ri…
high dimension classif imbalanc data set two interest machin learn challeng issu independ studi literatur order simultan explor issu featur select oversampl effici combin two differ methodolog approach unifi kernel framework specif propos novel l norm balanc multipl kernel featur select l mkfs design proxim base optim algorithm effici learn model moreov multipl kernel oversampl mkos develop gener…
background aim internet addict paradigm critic sever shortcom includ inattent specif onlin behavior distinguish internet media insuffici focus comorbid definit take account constant access possibl paradigm biggest casualti howev may divert attent away subtl person chang seem occur onlin includ user consid addict ani definit method narrat assess literatur conduct focus internet effect person trait…
antigen reactiv constitu schistosoma mansoni peanut arachi hypogaea investig determin whether ident antigen epitop possess organ provid possibl explan negat correl chronic schistosom infect atopi allergen aqueous extract peanut probe western immunoblot rabbit igg antibodi rais egg cercari adult worm stage mansoni sever molecul peanut extract antigen reactiv antibodi various rabbit anti schistosom…
paper present morpholog electr characterist junction form si p type film deposit n type silicon wafer use hot wire chemic vapor deposit hwcvd tool describ fabric process studi influenc diboran flow postprocess anneal improv junction characterist morpholog studi undertaken use atom forc microscopi show initi deposit suffer void rather uniform film howev improv signific anneal treatment improv morp…
current museum provid visitor interact tour guid applic instal mobil devic provid time tailor made multimedia inform exhibit display paper argu mobil devic onli could provid help visitor also museum staff goal integr within system multimedia tour guid manag facil requir museum paper present imuseuma intellig museum agent mobil base solut custom visit perform context awar manag task imuseuma follo…
smart devic smartphon wearabl comput today use mani purpos devic run various mobil oper system like android io symbian window mobil etc sinc mobil devic wide use contain person inform subject secur attack mobil malwar applic work propos new approach base control flow graph machin learn algorithm static android malwar analysi experiment result shown propos approach achiev high classif accuraci gen…
studi guid research question person trait charact trait situat factor interact necessari explain help behavior undergradu score agreeabl scale big five inventori kind scale valu action inventori examin conjunct experiment induc posit neutral negat mood via fals feedback bogus intellig test number spill pencil particip help retriev mishap measur help kind signific predict help behavior neither fee…
work describ practic implement interleav multi phase multiswitch boost convert fuel cell applic paper aim valid concept digit control multi interleav boost convert pisq fuel cell applic two phase four leg per phase synchron boost convert abbrevi mibc compar interleav boost convert ibc mibc exhibit interest perform term magnet input output current rippl part count distribut power loss potenti fiel…
multipl sclerosi ms inflammatori diseas central nervous system cns inflamm demyelin togeth axonopathi cardin featur patholog ground combin genet environment background associ pd singl nucleotid polymorph snps pd intron pd pd exon clinic manifest ms south polish individu includ ms patient analyz presenc pd allel link first manifest diseas diplopia pyramid sign favor pyramid sign protect diplopia d…
tradit digit control use digit analog convert convert input output voltag digit code achiev control paper propos use two digit ramp two differ frequenc replac digit analog convert approach produc seven bit resolut dpmw signal addit use digit dll phase correct concept enhanc resolut dpwm signal addit three bit result bit dpwm signal resolut propos circuit use mu cmos process core area mm system sw…
sphingolipid signal caenorhabd elegan vital sens environment chang effect appropri cellular respons mani molecular compon sphingolipid intermediari metabol conserv throughout evolut review use c elegan model system conduct sphingolipid base scientif investig help us better understand vital role remark lipid play human metabol diseas
examin influenc interdepend goal access implicit gender stereotyp associ particip ask cooper compet woman mathemat abil task subsequ relat activ posit negat warmth compet trait measur use prime categor task result show femal prime vs male prime facilit activ low warmth high compet competit condit wherea high warmth activ cooper condit differ found compet trait result discuss refer stereotyp conte…
posit modern airplan social microcosm class base societi increas incid air rage understood len inequ research inequ typic examin effect relat fix macrostructur form inequ socioeconom status examin temporari exposur physic situat inequ induc design environ foster antisoci behavior use complet set onboard air rage incid sever year larg intern airlin test predict physic inequ airplan presenc first c…
natur disast project increas mani region world due grow exposur human activ combin increas vulner project increas frequenc intens effect climat chang global warm combat disast univers network gain import play proactiv role disast risk reduct univers capac educ research bring stakehold togeth share experi increas knowledg base facilit improv decis make polici practic sinc univers center excel rega…
typic internet thing iot applic involv collect inform automat divers geograph distribut smart sensor concentr inform power comput raspberri pi platform becom veri interest choic iot applic sever reason good comput power cost ratio high avail becom de facto hardwar standard eas use base oper system big communiti user iot applic data frequent carri mean wireless sensor network energi consumpt key i…
conduct polym use mani year coat materi corros howev coat materi absorb water time result reduct resist anticorros properti studi poli n ethylpyrrol p n mpi p n mpi titanium dioxid tio nanocomposit film synthes oxal acid solut al electrod chronoamperometr method modifi electrod character scan electron microscopi energi dispers x ray analysi fourier transform infrar attenu transmiss reflect electr…
due widespread use limit human metabol beta blocker wide detect sewag effluent surfac water beta blocker persist agricultur soil irrig treat wastewat fertil sewag sludg import studi beta blocker interact kaolinit talc becaus kaolinit major compon soil form warm humid condit talc frequent use excipi drug formul studi interact metoprolol mt beta blocker kaolinit talc clay miner structur type invest…
annual averag rainfal coastal area bangladesh mm rainwat harvest rwh practic long time drink water suppli household rwh capac storag tank vari litr model type storag tank provid sever rwh program govern ngos optimum storag tank volum investig consid famili size demand roof type rainfal result household avail water rainwat tank six month rest year depend unreli distanc sourc aim develop comprehens…
sperm cell provid essenti usual diminut ingredi success sexual reproduct despit conserv function sperm competit coevolut femal trait drive spectacular morpholog chang cell character four repeat instanc converg evolut sperm gigant caenorhabd nematod use phylogenet compar method speci speci extrem end fold rang sperm cell volum across genus sperm capabl compris egg cell volum repres sever attenu ma…
background blunt facial affect common negat symptom schizophrenia addit assess trustworthi face social cognit abil impair schizophrenia current avail pharmacolog agent ineffect improv either symptom despit clinic signific hypothalam neuropeptid oxytocin multipl prosoci effect administ intranas healthi individu show promis decreas negat symptom enhanc social cognit schizophrenia although two small…
paper present result experiment model studi transient load steam generat tube dure postul main steam line break mslb accid nuclear power plant problem involv complex transient two phase flow dynam fluid structur load process better understand phenomenon permit develop improv design tool ensur steam generat tube integr pressur temperatur measur upstream downstream section model tube bundl cross fl…
tourist host social contact uniqu type social contact get suffici attent tourism academia consid remark impact tourist travel attitud behavior long term percept object current studi explor dimens tourist host social contact contribut theori tourist typolog accord dynam natur tourist host social interact forti five depth interview conduct generat insight inform softwar nvivo appli examin code tran…
studi market framework propos practic implement lossi financi transmiss right ftrs advantag lossi ftrs convent ftrs lossi ftrs settl direct accord locat margin price lmps without requir ani lmp decomposit therefor price risk forward contract perfect hedg power transact involv perfect match correspond ftr although propos long back lossi ftrs still find entri market becaus prejudic market complex i…
activ speaker tradit identifi video detect move lip paper demonstr use spatio tempor featur aim captur cue movement head upper bodi hand activ speaker speaker direct inform obtain use sound sourc local microphon array use supervis train video featur
present studi focus time averag turbul characterist high spatial heterogen gravel bed time averag streamwis veloc reynold shear normal stress turbul kinet energi higher order moment veloc fluctuat length scale turbul burst measur gravel bed array larger gravel observ turbul characterist vari signific abov crest level array compar array nondimension streamwis veloc decreas consider decreas depth a…
number signific studi field cell biolog reveal anoth pattern intracellular signal transduct cell transmit inform dynam key signal molecul dynam properti p demonstr key factor dictat cell fate includ cell cycl arrest perman cell cycl arrest cell death previous studi show negat feedback regul pathway sgk p dynam sgk never report befor therefor use differ dose strategi wogonin affect sgk dynam inves…
water harvest system tradit technolog met need local popul mani centuri indic system clear sustain simpli defin method induc collect store conserv local surfac run futur product use one oldest common use sustain water manag system india various type system harvest rainwat india rang veri simpl complex industri system exampl tradit rainwat system india includ bamboo pipe apatani system eastern him…
microbi fuel cell mfcs novel bio electrochem devic spontan singl step convers biomass electr base use metabol activ bacteria design use mfcs attract consider interest becaus potenti new opportun offer sustain product energi biodegrad reus wast materi howev associ slow microbi kinet cost construct materi limit much wider commerci use technolog past ten year signific new develop mfcs result sever f…
accumul research indic regular practic physic exercis benefici human brain improv academ achiev children prevent alzheim diseas elder exercis appear benefici across development spectrum recent work anim studi also indic pregnant mother transfer benefit exercis dure gestat offspr brain exercis pregnant rat give birth pup better memori spatial learn well increas synapt densiti investig whether tran…
multidisciplinari research project seri sought identifi better understand multipl hygien microbiolog chemic contamin point sourc diffus pollut contribut improv surfac water qualiti catchment area river swist germani municip sewag treatment plant investig follow event base investig combin sewer overflow rainwat retent basin diffus pollut surfac subsurfac run well drain pipe recent retent soil filt…
structur triglycerid stg introduc clinic purpos recent regist lipid emuls long chain fatti acid medium chain fatti acid random attach glycerol molecul studi anim show improv nitrogen balanc studi patient demonstr improv least equival effect nitrogen balanc compar lct physic mixtur mct lct studi serum triglycerid free fatti acid concentr lower indic faster clearanc blood beta oh butyr concentr hig…
genom disrupt technolog reveal cancer tremend complex differ patient patient therefor convent treatment approach fit poor genom realiti furthermor like type complex also observ ill precis medicin posit way better target diseas relat aberr develop drug tailor therapi patient complic problem major challeng one solut would match patient exist compound base silico model howev optim complex therapi ev…
studi two object one hand analyz relationship empathi prosoci behavior prosoci moral reason well differ term gender hand analyz predict valu variabl empathi taken criterion variabl sampl compris particip dt year girl boy comparison mean show signific differ base gender girl express higher level empathi prosoci behavior prosoci moral reason dimens intern face necess stereotyp boy meanwhil show hig…
sometim automat evalu correspond well reflect articul present novel approach assess automat reflect affect evalu exercis base assumpt associ proposit process evalu model measur particip automat evalu exercis share inform ask reflect rate eventu discrep reflect evalu assess automat evalu found mismatch self report ideal exercis frequenc actual exercis frequenc previous week could regress discrep r…
propens delay gratif measur discount rate associ varieti posit outcom includ higher rate educ save well lower rate poverti addict signific literatur support linkag religion self regul use onlin experiment approach test influenc religi salienc intertempor discount rate experi use real hypothet reward design use larg sampl abl test impact religi prime across varieti religi tradit well non religi co…
studi explor conceptu histori system biolog impact philosoph scientif concept reduction antireduction emerg develop system biolog begin st centuri transform biolog scienc system biolog new holist approach strategi research biolog organ develop three phase first phase complet molecular biolog transform system molecular biolog prior second phase converg appli general system theori nonlinear dynam t…
introduct date descript literatur gynecolog sexual function evalu femal patient dermatomyos dm polymyos pm object assess sexual function femal patient dm pm patient method monocentr cross section studi patient dm pm age year compar healthi women age group characterist sexual function obtain appli questionnair femal sexual quotient fsq femal sexual function index fsfi valid brazilian portugues lan…
four bench scale solar photocatalyt reactor fabric viz solar photocatalyt singl baffl reactor spsbr solar photocatalyt multipl baffl reactor spmbr solar photocatalyt cascad reactor spcr solar photocatalyt pond reactor sppr l capac evalu reactor perform carri vari volum wastewat rang l recycl flow rate rang ml min degrad phenol wastewat singl baffl reactor give maximum phenol remov effici irrespec…
accur pain assess joint function judg perceiv correct valid cue pain target display valid indic pain present research examin whether judgeabl pain express could alter manipul nonverb support videotap physician guid target experiment induc pain experi laboratori ten video clip target dure pain experi view na judg assess target pain point numer rate scale addit video clip rate independ coder point …
maintain multivari calibr involv keep model develop instrument applic predict new sampl time sometim primari instrument model need predict sampl measur secondari instrument situat refer calibr transfer sometim primari instrument model need predict sampl acquir new spectral featur chemic physic environment influenc time situat refer calibr mainten calibr transfer mainten problem long histori well …
background aim pulmonari monocyt infiltr play signific role develop angiogenesi experiment hepatopulmonari syndrom hps common bile duct ligat cbdl hepat monocyt also increas cbdl origin remain unclear splenic reservoir monocyt identifi major sourc monocyt accumul injur tissu whether splenic monocyt contribut monocyt alter cbdl unknown studi evalu monocyt distribut assess effect splenectomi monocy…
paper introduc basic concept fuzzi pid manufactur engin system temperatur control analyz temperatur design correct factor optim paramet applic fuzzi general matlab simulink toolbox temperatur design compar fuzzi pid output radit output system characterist quick respons short set time small overshoot high control precis
cognit load place user proactiv spontan provis servic function physic activ perform ambient intellig environ lead deplet mental resourc paper demonstr burden inappropri select servic function user conduct semi naturalist control user test investig signific cognit resourc deplet problem specif ambient intellig environ dynam servic bind schedul mechan provid base differ type interfer mental resourc…
communic may verbal nonverb communic chang common report older peopl typic process age communic skill chang due health issu depress cognit problem review manuscript communic problem elder peopl present health problem found individu older age group may affect communic exampl follow cerebr palsi multipl sclerosi hear visual loss aphasia neurodegen diseas improv communic older adult measur follow sp…
paper give detail deriv parameter cage induct machin dynam model natur frame refer model suitabl analysi impact differ number rotor bar machin transient well steadi state perform initi induct machin design process predetermin number stator slot rotor bar parameter model mean ani differ number rotor bar could chosen result differ machin paramet dure process stator wind scheme well rate power machi…
univers california berkeley ucb perform thermal hydraul safeti analysi develop technic basi design licens fluorid salt cool high temperatur reactor fhrs fhr design investig ucb use natur circul emerg passiv decay heat remov normal decay heat remov system fail fhr advanc natur circul analysi fanci code develop assess passiv decay heat remov capabl safeti analysi innov system design fanci code use …
paper address problem find credibl sourc among twitter social network user detect prevent various malici activ spread fals inform potenti inflammatori topic forg account fals ident etc exist research work relat sourc credibl graph base consid relationship among user predict spread inform human base use human perspect determin reliabl sourc machin learn base reli train classifi predict user credib…
background aimsbarri link drug control system consid contribut inequit access control medicin leav million peopl pain suffer studi focus access opioid treatment sever cancer pain studi aim identifi specif access barrier patient opioid depend legisl regul central eastern european countri methodsthi studi build previous analysi legisl regul part eu th framework access opioid medic europ atom projec…
agricultur expans intensif main driver land use chang brazil soybean major crop expans area soybean product involv larg amount water fertilis act sourc contamin potenti negat impact adjac water bodi impact might intensifi project climat chang tropic area water footprint assess wfa serv tool assess environment impact water fertilis use aim studi understand potenti impact environment sustain agricu…
object recent studi suggest autoimmun diseas immun activ play part pathogenesi differ neurodevelopment disord studi investig associ person histori famili histori autoimmun diseas risk develop attent deficit hyperact disord adhd method cohort form singleton born denmark result studi popul individu follow inform autoimmun diseas obtain danish nation hospit regist individu adhd identifi danish natio…
object aim studi assess preval anxieti depress ptsd relat symptom report spous close relat adult burn survivor potenti associ symptom variabl sever burn also explor method particip spous n close relat n hospit patient acut bum anxieti depress symptom assess hospit distress anxieti depress scale ptsd relat symptom modifi ptsd symptom scale admiss discharg burn unit result admiss spous close relat …
object studi reveal molecular mechan involv carbapenem resist virul k klebsiella pneumonia clinic isol virul strain determin vitro vivo method de novo whole genom sequenc technolog molecular biolog method use analyz genom featur associ carbapenem resist virul k pneumonia strain high resist carbapenem belong st exhibit hypermucovisc uniqu k aerobactin kfu rmpa posit phenotyp onli carbapenemas gene…
modern smart environ equip multitud devic sensor aim intellig servic presenc divers devic rais major problem manag complex environ rise solut problem model user goal intent interact respect smart environ use user defin goal general solut advoc user goal repres combin devic smart applianc sensor actuat particular state domot effect high level model approach provid ambient intellig ami design integ…
recent smartphon platform base new oper system io android window phone huge success recent year open mani new opportun unfortun also show us new technolog privaci relat data smartphon also increas interest attack especi android platform favorit target malwar main becaus open platform abil instal applic sourc android market signific gain market share although process detect analyz malwar well know…
tunnel nanotub tnts membran conduit direct cell cell communic past decad littl known composit structur function mechan action normal physiolog condit well diseas state tnts attract increas interest key role pathogenesi diseas includ neurodegen disord inflammatori infecti diseas cancer field tnt biolog still infanc inroad made determin potenti mechan function remark structur exampl tnts function c…
studi compar degre creativ forti two conceptu design propos solut two innov design problem develop face face virtual collabor environ solut obtain evalu three expert appli moss metric consid level use level unusu averag valu trend data obtain analysi varianc also perform determin whether environ influenc degre creativ result show prove level creativ influenc work face face virtual whether inform …
examin effect light intens metabol antioxid enzym express relat gene halioti discus hannai ino determin optim light condit aquacultur anim succin dehydrogenas activ signific lower h anim expos light intens mu mol lactat dehydrogenas activ lactic acid content h signific higher compar anim dark expos mu mol p throughout experi howev ros content light intens mu mol peak h express level gene encod ca…
contribut remot sens geograph inform system gis techniqu estim surfac level seismic hazard investig use topograph gradient map state tripura mizoram paper address vital issu estim seismic hazard northeast ne india hazard high risk also high develop site respons map seismic hazard surfac acceler map difficult obtain near surfac soil data site specif data geophys geotechn field investig smaller res…
anterolater group bed nucleus stria terminali bnstalg critic modul varieti rodent primat behavior span anxieti behavior drug addict three distinct neuron cell type previous defin rat bnstalg base differ voltag respons hyperpolar depolar current inject differ genet express profil three cell type suggest electrophysiolog cell type may indic function differ circuit rat bnstalg although behavior role…
purpos resist capacit induct anisotrop conduct film acf connect determin high frequenc electr characterist presenc capacit induct acf joint contribut time delay cross talk nois well simultan switch nois within circuit purpos paper establish experiment method estim capacit induct typic acf connect help provid detail understand high frequenc perform acf assembl design methodolog approach experi tra…
power nonparametr bayesian model infinit mixtur model success use machin learn comput vision success fi nite mixtur model owe capabl cluster densiti estim paper propos nonparametr bayesian model singl imag super resolut specif combin dirichlet process gaussian process regress estim distribut train patch model relationship low resolut high resolut patch propos method group train patch util cluster…
propos mani giver recipi discrep gift give literatur explain least partial notion evalu qualiti gift giver primarili focus moment exchang wherea recipi primarili focus valuabl gift onc review summar varieti error giver make critic posit error within newli develop framework hope framework provid singl point refer interest gift give spur novel predict caus consequ miscalibr gift choic
draw basic physic kummel beaudreau attribut product slowdown opec price hike led decreas rate growth energi consumpt mid high post wwii energi use growth rate observ oecd countri fell drastic decreas product gdp growth howev sinc consider doubt cast view exampl whi rate growth energi use manufactur specif electr use fall price electr either unaffect increas slight afterward second whi fall instan…
studi part longer term project provid embodi convers agent eca behavior enabl build maintain rapport human partner focus paralinguist behavior especi nonverb behavior role communic rapport use eca guid player speech control game attempt measur familiar built human eca across sever interact base paralinguist behavior particular studi effect differ amplitud nonverb behavior eca interact human acros…
resourc consumpt account rca major innov manufactur manag account combin activ base cost margin cost elast germani rca use analysi manag e product basi budget project provid evid sub project sub contract
rainwat harvest small dam good potenti provid supplementari agricultur irrig dure critic crop growth stage field experi conduct evalu crop pattern fallow wheat fw mash wheat maw sorghum wheat sw maiz grain wheat mw maiz grain gram mg mung canola muc two condit irrig command area pira fatehi small dam rainf un command area sandi loam soil dure three year treatment arrang random complet block desig…
paper compar field respons two test embank construct similar soft soil deposit un strengthen foundat vertic drain underneath embank strengthen foundat geotextil encas granular column provid basal geogrid reinforc effect encas granular column assess compar settlement embank horizont displac soft foundat excess pore pressur middl soft clay layer result show granular encas column signific reduc maxi…
climat chang expect exacerb drought mani plant make drought toler key driver speci ecosystem respons plant drought toler determin multipl trait relationship among trait either within individu plant across speci evalu general pattern across plant divers synthes publish data stomat closur wilt declin hydraul conduct leav stem root plant mortal woodi angiosperm gymnosperm speci evalu correl among dr…
treewatch net initi develop watch tree grow function real time water carbon monitor model network high qualiti measur sap flow stem diamet variat collect individu tree autom data process use cloud servic enabl instant visual water movement radial stem growth use demonstr sensit tree chang weather condit drought heat wave heavi rain shower treewatch net true innov lie use high precis harmon data a…
pine pollen dispers well studi centuri due ubiqu robust shape unusu longev knowledg brought bear forest popul genet applic gene conserv program pine high latitud wind pollin speci dispers model shift toward meso scale transport process assert shift transport scale import popul genet assumpt inher gene conserv decis make support come follow aerodynam properti pollen akin spore seed gradient free d…
studi examin whether approach avoid relat behaviour elicit facial affect moder presenc observ irrelev trigger may influenc observ attribut actor emot particip shown happi disgust neutral facial express half present plausibl trigger express drink approach avoid relat behaviour index explicit questionnair measur intent implicit manikin version affect simon task measur automat behaviour tendenc abse…
current studi measur adult p n erp interact charact virtual realiti paradigm particip believ charact control human avatar condit n believ control comput program agent condit n trial particip initi joint attent order direct charact gaze toward target trial charact gaze toward target congruent respons trial charact gaze differ locat incongru respons avatar condit charact incongru gaze respons gener…
flow vector pair synthet jet suitabl modif global flow characterist practic applic activ flow control adapt heat convect interact pair synthet jet separ distanc stroke length l reynold number investig numer use comput fluid dynam cfd experiment use particl imag velocimetri piv achiev realist calcul flow induc synthet jet full unsteadi ran simul perform intern flow two caviti well extern jet flow …
commod oper system kernel vulner wide rang attack due larg code base broad attack surfac mitig mechan code sign w circl plus x code integr protect rais bar kernel secur turn attack mechan also becom increas advanc evolv simpl inject malici code sophist code reus attack e g return orient program rop studi author describ except orient program eop novel code reus method construct kernel malwar unlik…
digit predict peak current control ppcc employ adapt slope compens propos paper ppcc precis predict peak current refer adapt slope compens accord oper region load condit therebi ppcc control peak inductor current signific reduc total harmon distort compar convent digit averag current control duti ratio feed forward wide use addit part ppcc implement util intern high resolut ramp generat compar di…
recent demograph chang forest owner structur suspect led increas number owner specif object forest addit continu fragment forest hold increas threat passiv relat forest manag decreas tendenc toward passiv new polici tool initi suggest finnish context idea investor base joint forest introduc facilit effect util forest resourc howev collect ownership face prejudic sceptic among privat forest owner …
paper present optim bid submiss day ahead electr market problem joint oper wind photovolta power system energi storag devic uncertainti onli due electr market price also due wind photovolta power one main characterist submiss problem formul two stage stochast program problem optim bid energi flow batteri first stage variabl energi deviat second stage variabl problem energi storag way har renew en…
background abil recogn emot express essenti social interact adapt environ qualiti life emot recognit impair peopl alzheim diseas ad thus rehabilit skill potenti elicit signific benefit object studi sought establish whether emot recognit capac could rehabilit peopl ad method thirti six particip ad assign one three condit experiment group eg receiv session rehabilit emot recognit session cognit sti…
past research establish clear support prosoci function gratitud improv well present research provid evid anoth hypothes function gratitud social align function enhanc tendenc grate individu follow social norm test social align hypothesi gratitud studi larg sampl use differ conform paradigm particip subject color judgment task experi materi consumpt task experi provid inform show choic alleg made …
paper describ ensembl roller learn base autom planner use bag approach enhanc exist techniqu learn plan polici previous polici style plan learn system sort state successor base action predict relat classifi howev learn base planner produc sever plan bad qualiti sinc veri difficult encod singl classifi possibl situat occur plan domain propos use ensembl relat classifi generat robust polici applic …
evolut research network move target defens mtd select optim strategi becom one key problem current research direct problem improp defens strategi select caus inaccur character attack defens game mtd optim strategi select mtd base markov game mg propos balanc hop defens revenu network servic qualiti one hand tradit matrix game structur often fail describ mtd confront accur deal inaccuraci mtd base…
major factor control perform reinforc soil structur interact soil reinforc thus necessari obtain accur bond paramet use design structur evalu behavior flyash clay soil reinforc woven geotextil unconsolid undrain uu reinforc consolid undrainrain cu triaxial compress test conduct moistur content soil dure remold confin pressur arrang geotextil layer vari behavior sampl could examin stress strain pa…
common antibiot usag medicin mean understand result consequ host vital antibiot often decreas host microbiom communiti divers alter microbi communiti composit mani diseas antibiot associ enterocol inflammatori bowel diseas metabol disord link disrupt microbiota complex interplay host microbiom antibiot need tractabl model studi host microbiom interact freshwat vertebr fish serv use model investig…
paper novel digit predistort assist suppli modul present propos modul suitabl envelop track power amplifi topolog digit control linear power amplifi use compens switch nois rippl switch modul propos structur evalu mu cmos process technolog result show static effici improv comparison previous one phase two phase architectur shown mhz wimax signal db papr dbm output power maximum averag effici achi…
routin observ choic use guid whose choic influenc us whi prior work focus effect perceiv similar two individu self degre overlap past choic explicit recogniz group affili real world howev ani dyadic relationship part complex social structur involv multipl social group direct observ suggest human learner go beyond dyadic similar choic behavior explicit group membership infer structur social influe…
purpos review outcom total hip arthroplasti tha use short femor stem hip method record hip men women age mean year underw cementless tha use short femor stem singl senior surgeon review diagnosi includ avascular necrosi n ankylos spondyl n rheumatoid arthriti n post traumat arthriti n hurler syndrom n clinic outcom assess use harri hip score radiolog outcom assess accord modifi gruen zone system …
object compar baselin diseas activ treatment effect biolog naiv patient nonradiograph axial spondyloarthr nr axspa ankylos spondyl initi tumor necrosi factor inhibitor tnfi treatment studi role potenti confound e g hla b status method observ cohort studi base prospect regist data nationwid danbio registri use kaplan meier plot cox logist regress analys studi effect diagnosi nr axspa vs potenti co…
paper reflect explor emot encount social worker irish travel child safeguard case uk unconsci defenc may trigger social worker unfamiliar travel impact relationship outcom rais concern pervas societ disapprov toward travel may absorb social worker expens curios histor marginalis contemporari cultur social context recognit strength communiti draw psychoanalyt insight race compris literatur review …
number elder chronic ill patient grown signific past decad life expect increas worldwid lead increas demand health care system signific tax tradit health care practic consequ urgent need use technolog innov constant intens monitor report analyz critic patient physiolog paramet beyond convent clinic set effici cost effect manner paper present technolog platform call plaimo consist wearabl sensor f…
metabol haloperidol hp potenti neurotox pyridinium speci hpp rhpp demonstr human vitro studi microsom harvest various anim speci indic tetrahydropyridin hptp rhptp could intermedi pathway howev yet demonstr vivo human studi plasma urin collect eight critic ill patient treat high dose intraven hp analyz hptp rhptp use hplc electrochem detect howev neither hptp rhptp detect despit plasma concentr h…
paper present intellig multi agent system aim improv healthcar assist elder depend peopl geriatr resid home system base pangea multi agent architectur provid high level framework intellig inform fusion manag system make use wireless sensor network real time locat system obtain heterogen data abl provid autonom respons accord environ status high level develop system extract store inform play essen…
heterocycl aromat amin haa potent bacteri mutagen potenti human carcinogen form heat process protein ame test strain ta use mutagen test system screen food product compound haa requir activ genotox form ame test rat liver prepar normal use order better understand mechan mutagen activ respect human metabol new bacteri strain contain human cytochrom p metabol enzym recent develop investig capac one…
aim genet polymorph may contribut platelet reactiv diabet patient howev inform influenc long term antiplatelet therapi lack aim evalu role previous describ genet variant platelet reactiv risk caus mortal cardiovascular event method blood sampl obtain caucasian patient genom wide genotyp perform use illumina human omni quad microarray individu genotyp select snps perform use custom sequenom iplex …
paper describ earli studi result design system support domain expert manag data stream come set sensor servic base ambient intellig ami environ domain expert use propos system creativ elabor need idea type data flow generat monitor emerg situat combin physic social sensor moreov conduct differ analysi consid contextu inform space time themat
rate drainag viscous liquid initi full cylindr tube inclin various angl vertic degre degre degre degre studi glass polymethylmethacryl perspex tm tube various length diamet use three food materi honey newtonian two variant marmit tm spread exhibit complex rheolog behaviour includ shear thin thixotropi behaviour mark initi steadi rate drainag air slug descend tube follow slower drainag annular fil…
transmiss spongiform encephalopathi tses caus accumul abnorm prion protein scrapi prpsc prion protein aggreg misfold cytotox brain major caus neuron dysfunct ultim neurodegener tses parkin e ubiquitin ligas studi extens major protein misfold aggreg diseas especi parkinson diseas alzheim diseas role parkin tses remain unknown investig role parkin prion diseas cell model neuroblastoma n cell treat …
use internet among adolesc opportun person develop also potenti sourc problem risk social cultur aspect relat gender could priori determin pattern internet social network usag well result consequ aim present studi explor possibl gender differ regard internet usag habit reason use onlin riski behavior problemat internet use piu parent role achiev goal sampl spanish compulsori secondari school stud…
diffus equationof suspend sediment concentr wide sediment laden stream flow depend vertic gradient streamwis veloc sediment diffus studi aim investig influenc streamwis veloc law suspend sediment concentr distribut result solut diffus equat first sediment concentr distribut obtain numer solut diffus equationus differ veloc law compar experiment data found power law approxim produc good comput res…
sinc begin industri revolut manufactur industri primarili respons advers effect environ caus pollut carbon dioxid therefor tremend pressur industri global competit within rang environment regul law great increas reinforc day addit manufactur industri confront new challeng owe deplet energi natur resourc econom stagnat increas human need becom veri divers thus low carbon green growth cleaner produ…
objectiveshigh level emerg medic care requir transfer evid base knowledg practic studi first investig feasibl checklist improv prehospit emerg care materi methodsthre checklist base standard oper procedur introduc general principl prehospit care acut coronari syndrom acut asthma acut exacerb chronic obstruct pulmonari diseas subsequ prehospit care immedi befor transport inform medic histori diagn…
water resourc previous consid free abund becom scarc potenti affect human welfar urban area experi increas water demand direct proport rate urbanis caus stress water sourc rooftop rainwat harvest citi town effect tool recharg deplet aquif meet demand water indian nation state govern frame rule polici support instal rainwat harvest structur implement requir accept willing peopl present studi explo…
increas enterococc infect hospit multidrug resist vancomycin resist enterococci vre isol human anim food sourc rais public health concern presenc vre multipl sourc perform compar analysi antimicrobi resist genet vre isol deriv fresh produc human fecal sampl enterococcus isol fecal produc isol resist vancomycin teicoplanin harbor vana gene vre isol show multidrug resist properti isol fresh produc …
isogeometr analysi iga new analysi method unif comput aid design cad comput aid engin cae use nurb basi function model analysi bottleneck mesh avoid seamless integr achiev cad comput geometri concept iga new analysi communiti though steadi growth literatur detail calcul explan exampl report content paper complimentari exist literatur address gap includ summari literatur overview methodolog step s…
one exist problem inform manag inform secur aspect one possibl solut divid inform group person author manag inform inform share process allow protect inform disclosur paper process divis inform enhanc biometr identif stage secur inform process biometr identif use manag veri import strateg data paper present question person cryptographi understood combin task classifi inform biometr techniqu use k…
subtrop watersh wetland cover near km southeastern unit state florida everglad degrad human domin environ uniqu import ecosystem everglad provid varieti import environment servic societi natur past centuri half anthropogen action sever impact everglad disrupt natur water flow caus water pollut result nativ flora fauna displac import habitat lost invas speci becom preval water contamin concentr in…
object studi creat comput vision algorithm autonom multiclass identif amber nugget colour appli propos method autom product sort system develop system use exampl combin conveyor system ani case requir distinguish object mani class high rate flow object order achiev propos system oper colour featur select algorithm classifi train group vote reject option develop develop system use autom amber sort…
aim studi examin chang sexist attitud belief group spanish adolesc period three consecut year specif attent paid gender differ particip student mean age first assess year three year complet ambival sexism inventori questionnair attitud toward divers violenc longitudin analysi show hostil sexism vari time wherea score benevol sexism sexist belief justif violenc fell age equival decreas boy girl bo…
although patient may rais new concern dure ani time medic visit close phase consult critic locus negoti topic addit concern use convers analysi primari method analysi studi provid analysi structur consult close korean primari care encount way organ close context discourag patient present addit concern data drawn videotap primari care encount collect korea rare occas last minut concern rais close …
articl deal place electron kit didact system scienc technic subject briefli summar measur support comput kit laboratori measur demonstr wire electr circuit within general didact electro technic kit among didact materi resourc term didact tool veri rang wide rich content default term issu educ resourc import didact categori
background mani studi investig impact pediatr cognit rehabilit therapi crt upon intellectu function traumat brain injuri howev relat identifi efficaci treatment school set object purpos present varieti crt strategi would use teacher therapist work student learn disabl traumat brain injuri tbi method articl investig particular challeng learn result impair cognit suggest techniqu improv memori exec…
permeabl pavement increas use urban stormwat manag system permeabl pavement system enabl stormwat infiltr pavement surfac filter layer three common recycl construct demolit c materi crush brick cb recycl concret aggreg rca reclaim asphalt pavement rap investig combin nonwoven geotextil assess suitabl filter materi permeabl pavement seri laboratori test undertaken assess geotechn hydraul character…
recent year larg amount fire accid happen countrysid due problem electr circuit advers affect rural peopl daili live becom increas import solv problem rural electr fire southwest rural area china fire situat sever fire accid occur frequent chosen survey situat rural electr circuit strength fire rescu southwest countrysid china investig fire fatal wood hous potenti peril electr fire rural area pre…
paper unifi averag model method propos investig fast scale period doubl bifurc full bridg integr buck boost invert peak current control order increas resolut convent classic averag model half switch frequenc sampl hold effect inductor current absorb averag model e propos unifi averag model captur high frequenc dynam characterist buck boost invert extens modif convent averag model base unifi mode …
soil structur interfac structur frozen soil ground import element structur safeti permafrost region interfac usual subject constant normal stress cyclic shear load seismic wind wave load henc cyclic direct shear behavior interfac critic impact safeti durabl structur paper investig cyclic direct shear behavior artifici frozen soil structur interfac four constant normal stress four sub zero tempera…
determin optim forest manag provid multipl good servic also refer ecosystem servic ess requir oper scale inform suitabl forest provis various ess remot sens allow wall wall assess provid pixel data flexibl composit manag unit purpos studi incorpor model es provis potenti spatial priorit framework assess pixel level alloc land use tessel forest area landscap altogeth ha pixel x model potenti pixel…
due prolifer web technolog e commerc evolv social commerc social commerc era consum increas depend look social support inform emot onlin even befor make purchas studi examin content consum review fundament construct social commerc topic express consum review collect amazon com explor use machin learn techniqu e latent semant analysi studi document themat differ posit negat review find negat revie…
alpha antitrypsin aat circul glycoprotein rise dure acut phase respons healthi pregnanc exhibit immunomodulatori properti sever cell depend immun patholog howev aat doe direct interfer cell respons instead facilit polar macrophag dendrit cell toward like tolerogen cell respect aat also allow nk cell respons tumor cell attenu dc depend induct autoimmun nk cell activ sinc aat treat macrophag bear r…
research interest psycholog factor affect writer higher educ institut academ writer concern intern variabl affect write product howev empir studi explor factor sampl student process earn master doctor degre e graduat student studi examin write anxieti self efficaci emot intellig ei sampl graduat student larg research intens univers unit state use survey collect measur variabl addit demograph info…
absorpt metabol c cis beta caroten c c beta c studi three subject singl oral dose subject given mg c beta caroten mean cis beta caroten tran beta caroten dose substanti concentr c tran beta caroten c tr beta c c tran retinol c retinol veri low concentr c cis beta caroten c cis beta c saponifi plasma h dose determin hplc isotop ratio mass spectrometri evid appreci absorpt c cis retinol determin pr…
apolipoprotein e e allel present worldwid despit associ higher risk cardiovascular morbid acceler cognit declin dure age alzheim diseas ad e allel especi preval tropic region high parasit burden equatori popul also face potenti dual burden high e preval combin parasit infect also reduc cognit perform examin interact e parasit burden cognit perform tradit nonindustri popul amazonian forag horticul…
prolong internet video game play may multipl complex effect human cognit brain develop negat posit way current consensus principl effect video game play neither brain develop relationship psychiatr comorbid studi adolesc internet game disord igd comparison subject without igd includ subgroup psychiatr comorbid diseas major depress disord attent deficit hyperact disord adhd includ rest state funct…
paper discuss design process perman magnet free ac machin base actuat work elev temperatur environ high dynam applic demand given applic respect maximum volum torqu speed perform thermal limit insul materi limit maxim loss may occur consid start geometri semianalyt model approach use within optim algorithm obtain machin design suitabl applic
onsit rainwat harvest inexpens water sourc indoor use also sustain water manag practic sinc may contribut reduct runoff volum peak control non point sourc pollut aim paper provid method size rainwat harvest tank base local daili rainfal record serv famili size roof collect area roof type hous water use factor various method use worldwid present compar compar applic method made use daili rainfal r…
back pain upper extrem injuri due overexert account twenti percent leav day work us explain whi vast amount initi date carri aim reduc occurr type injuri howev although type lesion among studi occup medicin automat detect prevent technolog pervas avail date workplac defici ascrib absenc ani flexibl cost effect tectaphnolog may play role work aim fill gap contribut paper design implement movement …
paper area compet field programm gate array fpga execut scheme ellipt curv cryptographi ecc depict numer limit tradit encrypt algorithm us rivest shamir adleman rsa advanc encrypt standard ae respect secur power resourc real time perform ecc mount imper cryptographi give idea promis substitut rsa paper ecc processor architectur galoi field gfs multital bit serial multipli depict accomplish greate…
use drug intrins anticholinerg properti widespread among old age person grow bodi evid suggest high anticholinerg burden associ physic cognit impair howev associ anticholinerg drug use function status still poor investig particular among subject initi cognit impair cross section studi examin associ drug relat anticholinerg burden function status cognit healthi ch n mild cognit impair mci n mild a…
studi explor factor moder first person percept social desir messag behavior consequ perceiv self perceptu dispar total particip watch inconveni truth complet survey thereaft particip acknowledg themselv recept film act perceiv differ support distribut film messag desir perceiv messag qualiti sensat valu sensat seek tendenc issu knowledg onli affect assess perceiv effect self differ also increas w…
despit high activ photocatalyt degrad organ dye water nanoscal ag po photocatalyst particl difficult synthes report literatur ag po particl size photocatalyt degrad water pollut normal larger nm research report facil reproduc method synthesi ultrafin uniform ag po nanoparticl load oxygen vacat tio tio ov averag particl size small nm obtain ag po particl complet load onto tio ov support form ag po…
second part result present investig aerodynam flow action space needl valv configur characteris round sensit sharp detail present earlier investig result pressur measur action space wall two section first one attent focus flow approach outsid entranc exit channel part block various degre insert needl tip second section present data pressur measur tip needl various lift various reynold number vari…
relat littl research consid motiv passiv facebook use howev research regard motiv general facebook use indic peopl use facebook escap escap may motiv passiv facebook use research also suggest use facebook escap associ facebook addict use experiment vignett design present research investig whether passiv facebook use motiv escap whether escap motiv associ passiv facebook addict within particip exp…
magnesium mg natur found bone tissu essenti human metabol well known mg ion improv bone like apatit nucleat growth studi mg ion ion exchang onto poli acryl acid paa thin film contain carboxyl group deposit commerci pure titanium cp ti surfac use plasma polymer discharg power w min surfac morpholog chemic composit sampl character scan electron microscopi sem x ray diffract xrd x ray photoelectron …
due lack ditch mainten mani ditch upper reach yangtz river strong affect nutrient enrich accord conduct survey nutrient concentr ditchwat sediment hilli area central sichuan basin investig spatiotempor variat nutrient concentr promot restor ditch ecolog function result show mean total nitrogen particul nitrogen nitrat nitrogen ammonia nitrogen total phosphorus valu ditchwat mg l respect mean conc…
consumpt fish shellfish major rout human exposur arsenic becaus contain relat larg concentr organoarsen particular arsenobetain ab ab consid non toxic becaus rapid excret human bodi howev previous studi human metabol excret ab use compound solut rather consid effect occur dure digest food gastrointestin tract preliminari studi use microcosm inocul human faecal matter investig aerob anaerob degrad…
taqia polymorph associ addict dopamin relat trait locat ankyrin repeat kinas domain contain gene ankk nearbi gene dopamin receptor r sinc ankk function unknown taqia associ trait explain onli differ r report ankk studi mous human brain use quantit real time pcr western blot immunohistochemistri flow cytometri ankk mrna protein isoform vari along neurodevelop human mous brain mous adult brain ankk…
batteri state charg soc import paramet batteri capac state onli indirect estim measur variabl voltag current temperatur accur estim soc one key problem batteri manag system batteri model base equival electr circuit use describ batteri dynam model experiment valid use laboratori test batteri soc estim real time mean two method luenberg observ kalman filter paper present comparison two model base s…
optim use biomass global warm mitig perspect depend upon numer factor includ competit land constraint goal studi identifi optim use domest biomass resourc case denmark object minim global warm contribut fossil energi resourc consumpt purpos consequenti life cycl assess differ option biomass perform optim solut identifi given specif nation environment target use linear program result highlight uti…
paper analyz electromechan spheric metal particl ac gas insul line gil pragmat test rig compris coaxial cylindr electrod analysi fluid resist dure particl move process present base fluid mechan well kinet paramet sf n mixtur interact impact particl conductor shell also propos base collis theori elast mechan consid random effect caus metal surfac rough abov aspect includ dynam motion model spheric…
emot sensori percept close intertwin five sens sight far extens studi sens emot research relat less known emot influenc four sens touch essenti nonverb communic human anim current investig test compet hypothes effect fear tactil percept one hypothesi base evolutionari consider predict fear enhanc sensori percept includ tactil sensit compet hypothesi base research peripher psychophysiolog predict …
thermal hydraul air cool fin heat transfer tube bank analyz ansi fluent cfd code assum period boundari condit region interest normal group rng theori base k epsilon model use refer turbul model two turbul model use compar result standard k epsilon model realiz k epsilon model loss coeffici fin heat transfer tube function reynold number calcul use rng k epsilon model standard k epsilon model resul…
theori neuroaesthet assum look trace action use creat artwork e g brush mark associ simul action observ sensorimotor cortex aim current studi dissoci activ sensorimotor cortex observ action trace associ visual process twenti eight particip observ handmad graphic acryl paint paper differ complex line triangl shape hous comput generat counterpart central mu activ index sensorimotor cortex activ occ…
spatial inform domin speci submerg aquat veget sav essenti restor project eutroph lake especi eutroph taihu lake china map distribut sav speci veri challeng difficult use onli multispectr satellit remot sens studi propos approach map distribut seven domin speci sav taihu lake approach involv inform life histori seven sav speci eight distribut map sav februari octob life histori inform domin sav s…
object sinc reconstruct composit defect head neck region challeng demand problem head neck surgeon surgic aid sought decad purpos studi evalu accuraci prefabr surgic resect templat use mandibular segment resect comparison virtual surgic plan materi method prospect studi perform consecut patient primari oral squamous cell carcinoma osteoradionecrosi mandibl preoper cbct scan acquir delin size exte…
mexico enter import dynam structur chang energi area proof energi reform energi transit law publish last decemb th thus import carri studi impact futur polit consumpt popul studi estim energi demand system use microdata collect household nation household incom expenditur survey enigh acronym spanish encuesta nacion de ingreso gasto de los hogar year period magnitud fuel smaller one indic electr l…
object perceiv injustic defin apprais regard sever irrepar loss associ pain blame sens unfair recent find suggest perceiv injustic import risk factor elev disabl associ chronic pain howev mechan percept lead disabl well understood therefor current studi aim examin mediat role pain accept relat perceiv injustic chronic pain outcom pain intens pain relat disabl psycholog distress method cross secti…
purpos studi determin environment impact associ deep energi effici refurbish use life cycl assess prototyp refurbish model offic build locat auckland new zealand use case studi refurbish includ major chang build envelop addit insul modifi wall window ratio solar shade well technic replac light hvac system studi includ identif environment hot spot deep energi refurbish consider effect differ elect…
becaus open wireless channel dynam chang network topolog larg energi consumpt ad hoc network vulner secur attack energi easi run order solv problem paper propos kind secur energi conserv rout algorithm base trust recommend trec aodv algorithm decreas energi consumpt adjust transmiss radius dynam detect isol malici node via new trust recommend mechan simul show propos algorithm onli improv capac e…
gallop tension orthotrop saddl close membran structur theoret investig paper aerodynam forc act membran surfac determin potenti flow theori fluid mechan thin airfoil theori aerodynam base von karman larg amplitud theori alembert principl interact govern equat wind structur coupl establish appli bubnov galerkin method complic interact equat transform second order nonlinear differenti equat constan…
contribut investig social distanc immigr poland four western european citi london birmingham berlin munich particular polish immigr distanc toward member ethnic religi sexual minor various social role present uniqu data first wave longitudin qualit studi first discuss differenti level social distanc polish immigr place themselv member minor group citi find respond socio demograph characterist imp…
design flywheel system energi storag herein perform model base system engin mbse exampl mechatron product develop innov relev advantag mbse appli materi mechatron system activ requir analysi identif system capabl definit architectur system valid identifi moreov paper aim investig critic issu aris mbse tool appli machin design still domain poor inclin exploit holist approach trend might relat tech…
time lost due injuri ill requir rehabilit major problem activ import part rehabilit howev complianc adher challeng paper address issu present automat system monitor activ allow object assess activ system consist smartphon base activ captur platform connect wireless back end server analysi storag web server provid user friend interfac feedback educ purpos system valid comparison accept standard me…
paper design approach sensorless control brushless interior perman magnet machin attain initi studi base establish electr machin formula provid machin basic geometr size next design stage combin particl swarm optimis pso search routin magneto static finit element fe solver provid depth optimis optimis system formul deriv altern machin design variant subject design constraint comput effici manner …
bacteri resist becom increas common new hybrid peptid cecropina magainin kwalskegpgkflgkkkkf develop kill broad spectrum bacteria without damag human cell mechan antibacteri toxic hybrid peptid unknown herein investig local hybrid peptid methicillin resist staphylococcus aureus mrsa minimum inhibitori concentr mu g ml hybrid peptid could enhanc hydrophob mrsa dye leakag experi show hybrid peptid …
purpos assess risk factor outcom associ fungemia caus six common occur candida speci patient without malign method analysi episod fungemia due common candida speci adult base activ hospit base surveil program pari area franc result patient isol solid tumor digest tract hematolog malign lymphoma acut leukemia hematolog patient signific younger often pre expos antifung often infect c tropicali c kr…
background copd patient suscept exacerb mechan differ suscept well understood hypothes alter cell mediat immun respons may underli propens suffer frequent exacerb copd method peripher blood mononuclear cell pbmcs obtain stabl copd patient eight frequent exacerb diari card exacerb year infrequ exacerb diari card exacerb year detail multi paramet flow cytometri use studi differ innat adapt system i…
paper present novel real world applic energi save smart build environ propos system unifi heterogen wireless sensor network semant web servic middlewar two complementari mutual exclus rule base approach enforc energi save polici propos reactiv agent base product rule delib agent base defeas logic system deploy greek univers show promis experiment result least daili save although percentag energi …
esophag cancer ec high malign tumor overal surviv rate remain veri low tradit treatment suffici effect thus urgent need new effect treatment advanc cancer immunotherapi chang situat becaus type therapi signific potenti elimin tumor littl damag normal tissu treatment primarili aim enhanc abil immun system elimin tumor prevent tumor immun escap associ immun surveil review summar current cancer ther…
present non invas ambient intellig framework semi automat analysi non verbal communic appli restor justic field propos use comput vision social signal process technolog real scenario victim offend mediat appli featur extract techniqu multi modal audio rgb depth data comput set behavior indic defin communic cue field psycholog observ methodolog test methodolog data captur real victim offend mediat…
open sourc musculoskelet model predict lumbar muscl forc present paper model base previous publish anatom detail lumbar spine model upper extrem lower extrem head neck model incorpor implement opensim open sourc musculoskelet model platform featur model includ abil predict joint reaction lumbar muscl forc lumbar muscl activ pattern valid abil model predict lumbar load load act vertebr bodi sever …
background peanut allerg reaction heterogen rang mild symptom anaphylaxi object identifi peanut allerg sensit phenotyp person patient manag method combin factor cluster analysi use studi phenotyp patient diagnos peanut sensit enrol mirabel survey method first appli patient oral food challeng ofc appli patient without ofc confirm find independ popul result three independ cluster emerg ofc subgroup…
metabol aldehyd oxidas ao respons number drug failur clinic trial main reason clearanc valu drug metabol ao underestim allometr scale preclin speci furthermor vitro human data also underestim clearanc develop first silico model predict vitro vivo human intrins clearanc drug two chemic descriptor model explain larg amount varianc data use two comput estim electron steric featur reaction vivo compu…
recent bit level permut strategi chaotic imag cryptosystem studi extens due pixel valu mix effect howev effici cryptosystem suffer high comput complex sinc chaotic state variabl requir shuffl bit rather pixel besid exist comput redund cipher special imag use convent approach promot effici novel bit level chaotic imag cipher base lookup tabl propos paper accord sequenti addit oper introduc befor b…
object exposur violenc associ chronic physic condit adult although violenc exposur common among youth unknown whether violenc associ chronic physic condit childhood adolesc examin associ violenc exposur chronic physic condit popul repres sampl us adolesc determin whether associ explain co occur mental disord method data drawn nation comorbid survey replic adolesc supplement ncs nation cross secti…
paper present capacit obstacl rectangular waveguid filter capabl realiz multipl transmiss zero tzs combin capacit window multipl thin stub filter design abil control total coupl implement obstacl frequenc locat tzs generat result structur compact employ input output intermedi stage direct coupl reson filter letter includ parametr analysi obstacl practic design guidelin valid practic applic line f…
object examin intertest reliabl valid nonradiolog measur forward flex postur individu parkinson diseas pd design cross section observ studi set univers outpati facil communiti center particip individu n pd hoehn yahr score intervent applic main outcom measur occiput wall status tragus wall distanc c wall distanc photograph deriv trunk flexion angl inclinometr kyphosi measur result particip older …
random process biolog particular random genet drift often make difficult predict fate particular mutat popul use principl theoret popul genet present form biolog control ensur focal allel frequenc given locus achiev prescrib probabl distribut given time control form addit evolutionari forc act popul provid mathemat framework determin addit forc analysi indic general addit forc depend frequenc foc…
field observ downslop bentonit eros geosynthet clay liner gcl cover onli black geomembran report composit liner left expos without protect soil cover much longer recommend gcl manufactur new nondestruct light transmiss techniqu develop investig bentonit eros featur field present classif system develop describ type eros featur observ result five field investig queen univers environment liner test …
paper present surrog model base optim doubli fed induct generat dfig machin wind design maxim power yield base site specif wind profil data machin previous oper perform dfig stator rotor wind optim match maximum effici oper condit rewind purpos particl swarm optim base surrog optim techniqu use conjunct finit element method optim machin design util limit avail inform site specif wind profil gener…
profil base featur mechan comput aid design cad system common complic shape becaus guid curv free form type howev consid interoper heterogen cad system kind free form guid curv make difficult repres correspond featur shape cad system exampl ship cad system usual use relat simpl shape primit repres object thus propos straightforward algorithm repres profil base featur base guid curv approxim use l…
although well establish rhythmic coordin social partner increas cooper yet unclear whi intent coordin effect distinguish three dimens along explan might vari first pro social effect might requir phase synchroni simpli coordin second effect rhythmic movement cooper might direct mediat interven variabl third pro social effect might occur proport qualiti coordin occur onc threshold amount coordin oc…
background sli dysfunct defin difficulti acquir one nativ languag one appear primari apart languag code two code play signific part process communic paralinguist nonlinguist code often describ togeth nonverb communic goal research find answer question doe abil recogn facial vocal express emot follow cours children sli contemporari typic develop speech tds materi method studi conduct children typi…
generat dimension ghz state z basi measur x basi dynam quantum secret share scheme propos propos scheme multipl particip ad delet one updat period share secret doe need chang particip ad delet themselv dealer doe need onlin compar exist scheme propos scheme effici practic
communic parent children repres import factor famili social nevertheless littl known whi parent communic differ way qualit differ parent child communic may affect child build self determin theori present studi focus motiv anteced need support communic function parent child relat belief e long term goal parent set children futur parent child relat behavior expect term parent dissatisfact satisfact…
notwithstand tremend research effort caus alzheim diseas ad remain elus curat treatment cholinerg hypothesi present year ago first major evid base hypothesi etiolog ad propos deplet brain acetylcholin primari caus cognit declin advanc age ad reli seri observ obtain age anim elder ad patient point dysfunct cholinerg basal forebrain similar cognit impair induc anticholinerg drug found advanc age ad…
paper present novel control circuit elimin signal overshoot inher digit step attenu dsa dure state transit addit digit delay element transit attenu state insert loss state delay respect transit insert loss state attenu state prevent unintend signal leakag output elimin possibl signal overshoot sinc novel techniqu achiev signal overshoot suppress simpl addit digit control circuit area effici appli…
despit clear need progress toward vaccin congenit cytomegalovirus cmv slow howev recent event provid new interest sever vaccin candid either clinic trial trial close start issu clinic vaccin immunolog schleiss colleagu show nonrepl lymphocyt choriomening virus rlcmv vector vaccin express cmv glycoprotein b gb pp induc b cell improv pup surviv guinea pig model congenit cmv infect clin vaccin immun…
earli onset alzheim diseas eoad character greater nonmemori dysfunct rapid progress greater hypometabol atrophi late onset ad load sought investig differ tau accumul pattern earli late onset patient ad mild cognit impair mci patient complet f av f florbetaben positron emiss tomographi scan onli amyloid posit patient eoad eomci load lomci includ studi compar cortic f av bind patient group correspo…
paper describ analys secur effici authent protocol seap design mobil ad hoc network manet seap protocol server coordin base pairwis symmetr key manag protocol work hierarch network architectur support dynam membership besid protocol use passiv extern membership grant server mgs provid stronger secur ensur effici protocol use onli symmetr key cryptographi achiev storag scalabl make use pseudo rand…
field manufactur engin process design conduct numer simul experi observ impact vari input paramet certain output product process disadvantag simul veri time consum result help fulli understand process instanc common problem plan process choic appropri machin paramet set result desir process output one way overcom problem use data mine techniqu extract previous unknown valuabl knowledg simul resul…
rainwat harvest rwh system recycl reus runoff meet demand rwh may also provid addit benefit runoff reduct captur studi rwh focus upon water suppli exclus evalu decentr rwh system across wide rang land use locat virginia water suppli runoff captur use rainwat analysi simul program rasp model rasp simul rwh system use storag volum roof area irrig area indoor nonpot demand input lifecycl cost benefi…
spot blotch caus cochliobolus sativus econom import diseas barley identifi genet loci confer resist three differ pathotyp c sativus worldwid barley core collect bcc consist access usda nation small grain collect genotyp barley k illumina infinium iselect assay phenotyp seedl stage three c sativus isol nd f pathotyp nd pr pathotyp nd pathotyp associ map analysi perform whole panel contain barley a…
physiolog toxicokinet pt model develop inhal propylen gas pe mous rat human metabol simul occur liver rich perfus tissu group partit coeffici tissu air determin vitro use tissu mice rat human tissu partit coeffici around onli adipos tissu display time higher valu partit coeffici blood air human half rodent pe accumul organ onli bare male b c f mice male fischer n rat paramet pe metabol obtain gas…
potenti power augment realiti ar make possibl chang semiot mean real space strong influenc human attitud behavior achiev better lifestyl typic ar approach simpli integr comput generat cg virtual imag real space spatial aspect approach limit potenti power becaus onli object real space enhanc contrast virtual realiti vr technolog make possibl creat new fiction realist virtual space use model real p…
find pharmaceut relev target conform arbitrari set protein conform remain challeng structur base virtual screen sbvs growth number avail conform either experiment determin comput deriv obscur situat inflat conform space potenti contain viabl druggabl target increas conform complex consequ pose select problem address challeng took advantag machin learn method name sampl binari classif procedur pre…
paper focus paramet uncertainti quantif uq specif absorpt rate sar calcul use comput aid design mobil phone model uncertainti sar calcul quantifi three nonintrus uq method unscent transform stochast colloc nonintrus polynomi chao perform case one two random variabl analyz simplifi uq procedur case multipl uncertain input demonstr uncertainti combin evalu paramet uncertainti output quantifi relat …
background speech languag impair well establish individu amyotroph later sclerosi al howev knowledg particular aspect social communic everyday convers abil limit aim investig self inform report rate social communic abil al particip match healthi control method procedur thirti two particip al control complet la trobe communic questionnair lcq particip nomin close provid inform report lcq demograph…
hausdorff voronoi diagram famili cluster point plane distanc point cluster p measur maximum distanc ani point p diagram defin nearest neighbor sens input cluster paper consid non cross cluster plane combinatori complex hausdorff voronoi diagram linear total number point n convex hull cluster present random increment construct base point locat comput diagram expect time expect n space techniqu eff…
typic variabl air volum vav termin spend major time minimum airflow set point often higher minimum ventil requir defin code result excess energi use risk cool space develop test time averag ventil tav control strategi institut build uc berkeley campus address issu whenev zone doe requir cool tav altern vav damper partial open fulli close averag airflow match predefin ventil setpoint compar exist …
prosoci media effect short long term intraperson chang prosoci person trait valu emot behavior caus media use attract much less attent media violenc research empir examin current theori prosoci media effect focus indirect effect prosoci media explain whi exposur result prosoci behavior howev neglect type media effect becaus philosoph bias field communic onli social cultur perspect use explain psy…
central featur mean life consider oneself extend logic suggest altruist motiv prosoci act way benefit self transcend action may provid mean life studi provid evid relationship self report prosoci behavior mean life even statist control person trait self esteem studi provid evid engag prosoci action via write note gratitud increas mean life studi provid evid individu bolster percept prosoci follow…
militari depend children remain larg unexplor subject particular earli childhood educ effort fill gap current literatur research studi focus earli childhood teacher perceiv educ need militari depend children previous research area geograph mobil parent separ socioemot need review use platform studi studi includ survey develop research use conjunct teacher observ classroom adapt checklist examin n…
paper introduc panel threshold model empir estim main driver electr perform empir analysi base panel data set includ oecd countri period argu effect regulatori reform posit interact electr generat lead higher capac util increas level labor product sector threshold analysi suggest alreadi econom liberalis countri level econom freedom doe affect electr generat subsequ level electr perform final res…
despit frequenc individu compar themselv benchmark littl research examin implic comparison willing help comparison vari direct suggest one better benchmark downward comparison wors benchmark upward comparison argu find relat better peopl make downward comparison like view give mean express altruist valu e g give back better person compar make upward comparison consequ context highlight instrument…
imag spectromet second orbit carbon observatori radiometr calibr befor launch dure instrumentlevel ground test gain dark respons character focal plane array detector element integr sphere sourc integr monitor spectroradiomet illumin oco spectromet mani light level instrument output compar calibr output sourc deriv gain coeffici sourc calibr situ respect nation institut standard technolog refer st…
work studi solut sensibl recent introduc measur base approach design approach coeffici function design paramet obtain measur solut coeffici sensibl analyz experiment dc electr circuit made voltag sourc resistor
subtl relationship feel think affect cognit fascin philosoph writer sinc time immemori yet empir research topic relat neglect psychologist recent mani claim emphasis benefici cognit behaviour consequ posit affect mani recent work suggest negat affect may also facilit optim perform mani situat consist evolutionari theori suggest adapt signal function various affect state paper review tradit curren…
background antiretrovir therapi art improv surviv qualiti life hiv posit individu effect long term art use eventu manifest complic long term antiretrovir therapi cohort studi uganda coltart establish investig metabol renal complic long term art use among ugandan adult describ coltart studi set aim object studi method also report preliminari cross section studi enrol metabol renal complic data ana…
studi suspens oblat rigid particl viscous fluid differ valu particl volum fraction direct numer simul perform use direct forc immers boundari method account dispers phase combin soft sphere collis model lubric correct short rang particl particl particl wall interact respect singl phase flow show flow laden oblat spheroid drag reduc turbul fluctuat attenu particular turbul activ decreas lower valu…
agreement client therapist essenti part therapeut allianc general challeng creation agreement share mean psychotherapi specif challeng work person psychosi challeng includ differ narrat client therapist regard role descript condit problem well possibl stigmat view theoret bias present metacognit intersubject model framework understand resolut challeng copyright c john wiley son ltd
nation institut technolog nit kurukshetra acr campus resid campus due lack effici drainag system campus turn system pool import locat accumul water long durat creat unhealthi environ inhabit besid damag road pavement foundat build henc keep view abov problem status campus rainwat harvest consid one solut address problem accumul rainwat nit kurukshetra total area campus sqm sqm built area rest pla…
surpris never empir studi creepi intern sampl individu respond onlin survey male perceiv like creepi femal femal like associ sexual threat creepi unusu nonverb behavior characterist associ unpredict also predictor creepi occup hobbi result consist hypothesi creep evolv adapt emot respons ambigu presenc threat enabl us maintain vigil dure time uncertainti c elsevi ltd right reserv
near field thermophotovolta nftpv devic receiv much attent late altern energi harvest system wherebi heat emitt exchang super planckian thermal radiat photovolta pv cell generat electr work describ use grate structur enhanc power throughput nftpv devic increas energi convers effici ensur larg portion radiat enter pv cell abov band gap devic contain high temperatur tungsten grate radiat photon roo…
influenc wind hydrodynam process spread turbid water vistula lagoon baltic sea studi research base joint analys remot sens data concurr situ measur three dimension structur outflow strong differ water optic properti baltic sea vistula lagoon caus intens summer bloom cyanobacteria allow studi evolut transform outflow mid juli earli august use ocean color satellit data situ measur reveal water vist…
proactiv comput system act elimin mitig take advantag previous knowledg manipul situat interest advanc behavior critic ambient assist live system paper present semant model design implement proactiv system home care environ implement devic sensor model support semant interoper physic environ differ softwar level allow identif user context proactiv obtain construct suitabl action plan result consu…
nurs knowledg regard import health promot activ healthi eat physic activ stress manag sleep hygien maintain healthi relationship howev knowledg may translat nurs self care nurs may follow recommend guidelin physic activ proper nutrit long hour work overload shift work associ nurs practic stress contribut job dissatisfact burnout health consequ obes sleep disturb purpos articl provid overview rese…
studi evalu effect aluminosil miner addit biotit v bv growth perform immunolog adren respons wean pig escherichia coli lipopolysaccharid lps challeng thirti two crossbr wean pig use x factori experi dietari treatment basal diet without bv supplement lps challeng challeng challeng two main factor day pig inject intraperiton either mu g kg bodi weight lps equival amount steril salin blood sampl col…
immunotherapi entir advanc class cancer treatment high activ excit field clinic therapeut numer procedur cancer immunotherapi demand labori practic recognis count dendrit cell dcs vaccin prepar convent laser base technolog provid rapid analysi flow cytometri affect dcs viabil stain procedur involv anoth high promis method phase contrast microscopi pcm involv experienc pathologist visual examin re…
social project self stereotyp rival explan self correspond peopl tend perceiv high degre similar themselv present research show account correct knowledg self knowledg mutual constrain studi particip whose self view experiment manipul revis judgment immedi ingroup studi analog manipul ingroup trait alter particip self view studi particip ascrib trait readili project stereotyp relev ingroup outgrou…
age critic factor preval tauopathi includ alzheim diseas observ age phenotyp interact affect patholog intracellular accumul hyperphosphoryl tau tauopathi mous model pr express p l mutant human tau back cross ten time onto senesc acceler samp background establish new strain sapt unlik samp mice pr mice character robust tau patholog particular amygdala hippocampus analysi age match sapt mice reveal…
coal fire power plant produc near electr unit state contribut three quarter carbon dioxid emiss electr sector mani european coal fire power plant transit wood pellet abat carbon dioxid emiss changeov occur unit state electr sector analysi examin environment implic co fire coal wood pellet southeastern unit state vast major wood pellet export europ origin util primari data exist wood pellet manufa…
statist learn theori slt defin five assumpt ensur learn supervis algorithm data independ one assumpt onc slt reli law larg number ensur learn bound consequ assumpt impos strong limit guarante learn time depend scenario order tackl issu research relax assumpt detriment invalid theoret result provid slt paper appli kernel function precis taken immers theorem reconstruct time depend openend sequenc …
compel evid point crucial role extracellular nucleotid adenosin triphosph atp dure inflammatori condit onc releas extracellular space atp modul migrat matur function various inflammatori cell via activ purinerg receptor p p x famili p rx atp guid ion channel express structur cell alveolar epitheli smooth muscl cell well inflammatori cell includ macrophag dendrit cell dcs cell p rx shown interact …
current studi examin effect status inform neural substrat person percept event relat fmri experi particip present photograph face preced inform denot either low high financi status e g earn earn low high moral status e g tobacco execut doe cancer research particip ask form impress target instruct explicit evalu social status build previous brain imag investig region interest analys perform brain …
background autophagi bulk degrad pathway long live protein protein aggreg damag organell ulk protein kinas vps lipid kinas two key autophagi regul critic autophagosom biogenesi howev fulli understood ulk regul vps especi context diseas polyglutamin expans huntingtin htt caus aberr accumul aggreg protein disrupt various cellular pathway includ autophagi lysosom degrad pathway pathogenesi huntingto…
well known optim network topolog switch transmiss line improv effici power deliveri electr network fact usa energi polici act section state unit state encourag appropri deploy advanc transmiss technolog includ optim transmiss line configur mani author studi problem determin optim set transmiss line switch minim cost meet given power demand direct current dc model power flow problem known literatu…
genom wide associ studi meta analys implic increas risk develop alzheim diseas ad associ abca apo bin cass cd ap cd celf clu cr dsg epha fermt hla drb hla drb inpp mef c ms ms e ms e nme picalm pld ptk b rin slc sorl zcwpw gene studi assess whether singl nucleotid polymorph snps within ad associ gene link cognit age independ complex interact older taiwanes popul also analyz interact lifestyl gene…
cognit declin major biomed challeng global popul age elev level longev factor klotho suppress age enhanc cognit promot synapt plastic neural resili age alzheim diseas ad relat pathogen protein examin relationship human genet variant klotho system klotho level assess neuroanatom correl serum klotho cohort healthi older adult serum klotho level increas kl vs heterozygos anticip report first time se…
paper base prospect scenario develop rainwat harvest rwh given larg urban area metropolitan area region perspect new method propos quantifi relat potenti potabl water save ppws indic type area adapt refer model usual use build level method base four set principl gather definit build type municip type progress use intermedi level increas choic upper estim priorit rank stake rwh applic pari agglome…
cd cd high foxp regulatori cell treg involv graft specif toler solid organ transplant howev adopt transfer polyspecif treg alon insuffici prevent graft reject even rodent model indic graft specif treg requir develop high specif chimer antigen receptor recogn hla molecul refer car transduct natur regulatori cell ntreg chang specif ntreg without alter regulatori phenotyp epigenet stabil activ ntreg…
employ state art autom design optim techniqu field evolutionari comput engin abl discov electr machin design high competit respect sever object like effici materi cost torqu rippl apart pareto optim good electr machin design must also quit robust e must sensit regard design paramet would sever increas manufactur cost make physic machin exhibit characterist veri differ comput simul model even use …
paper aim develop evalu inform assur secur learn materi hardwar firmwar attack undergradu educ topic includ firmwar worm applic program interfac oper system comput devic equip firmwar perform basic hardwar test load oper system accord hardwar root secur guidelin follow fundament secur primit requir root trust applic program interfac api platform polici enforc engin believ import verifi primit int…
fuse deposit model filament extrus base addit manufactur process integr comput aid design system materi scienc comput numer control extrus process fabric physic part without geometr limit notwithstand wide industri diffus one limit aspect technolog obtain surfac rough limit impli secondari finish oper necessari order compli design requir sever effort done field lack exist comput numer control mac…
intens econom ship activ singapor strait caus singapor coastal water high risk water pollut nest three dimension unstructur grid suntan model appli singapor coastal water simul flow pollut transport small domain similar resolut singapor coastal model nest within larg domain similar resolut region model nest model abl predict water surfac elev veloc high r valu respect model result delin character…
vocal anuran amphibian receiv much attent studi behavior ecolog physiolog also provid inform charact identifi delimit speci review terminolog variat frog call perspect integr taxonomi provid hand protocol record analyz compar interpret describ sound focus advertis call serv premat isol mechan therefor convey import taxonom inform provid recommend terminolog frog vocal call note puls fundament sub…
hero ubiquit literatur popular discours yet littl known cognit represent hero examin lay concept hero use prototyp approach compar hero person influenc studi individu use hero featur identifi hero studi particip n generat open end descript hero sort independ coder meaning categori studi particip n rate central featur subsequ classifi featur either central e g brave moral integr peripher e g humbl…
intern organ rang larg mncs small born global firm increas recogn multicultur employe help oper across countri across cultur howev multicultur individu identifi intern one cultur divers group organ seek leverag potenti benefit deeper understand resourc possess challeng face conduct three studi total particip test relationship multicultur ident pattern person social task outcom consist result acro…
paper propos use energi load profil learn human activ energi load profil determin energi consumpt applianc dure specif interv time propos use cluster techniqu group differ profil accord tempor consumpt hard soft cluster techniqu evalu test method data remodec residenti monitor decreas energi use carbon emiss europ databas
background babesiosi socioeconom import tick born diseas anim includ human caus haemoprotozoan parasit sever babesiosi relat host parasit factor particular virul pathogen although babesia bovi particular pathogen speci cattl speci babesia rumin limit pathogen instanc oper taxonom unit babesia sp xinjiang abbrevi bx sheep china substanti less virul pathogen b bovi cattl although reason distinct pr…
paper describ necess integr computer manufactur engin process aim requir modem integr system also present integr comput aid manufactur engin system sat structur main function data base area applic
sever year trend e learn studi spread level educ benefit trend undeni studi use e learn materi student connect internet therefor abl trace quick easili addit inform given text explain adequ posit impact student develop independ creativ case possibl student doe even notic educ cours method disadvantag e g health problem frequent sit comput problem social skill communic etc despit method teach cert…
current studi examin barack obama presid len racial news frame symbol racism racial prejudic often manifest subtl symbol racism call postraci america support belief racial minor gain undeserv advantag longer discrimin even counter stereotyp leader presid obama racial ethnic minor group elect posit author subject token heighten visibl racial scrutini media way reinforc cultur stereotyp current stu…
control system move mirror scan import part fourier transform spectromet dynam static perform determin interfer effect spectral resolut spectromet meet requir uniform veloc move mirror scan complet digit control scheme propos fpga key hardwar scheme appli move mirror movement spectromet accord need current detect veloc detect dual close loop control compos current loop veloc loop realiz current l…
high throughput screen techniqu analyz metabol endpoint biolog process identifi contribut genet predisposit environment factor develop common diseas studi appli control physiolog challeng reveal dysregul metabol respons may predict associ diseas howev larg scale epidemiolog studi well control physiolog challeng condit extend fast period defin food intak pose logist challeng cultur religi motiv be…
introduct use comput general encourag keep fast move world technolog research scienc extens use comput result comput vision syndrom cvs preval increas dramat main object studi assess preval associ factor cvs among bank worker gondar citi northwest ethiopia method cross section institut base studi conduct among comput use bank worker gondar citi april june data collect structur questionnair observ…
individu mere passiv vessel whatev belief opinion expos rather attract belief system reson psycholog need interest includ epistem existenti relat need attain certainti secur social belonging jost glaser kruglanski sulloway demonstr need manag uncertainti threat associ core valu polit conservat name respect tradit accept inequ sinc far studi psycholog left right ideolog preced half centuri empir y…
although theori research evid indic less secur attach person like secur peer experi emot regul difficulti necessarili pre ordain outcom emot regul difficulti may proxim predict individu maladapt psycholog defens humor style studi explor interrelationship adult attach orient attach anxieti avoid perceiv bond parent perceiv level parent care control emot regul cognit reapprais express suppress mala…
use non woven polypropylen geotextil filtrat unit design portabl prototyp filter capabl defluorid desalin filtrat unit contain geotextil bag fill mica graphit sand emphasi given make filter design simpl possibl suitabl rural area design filter continu test three month along ceram candl filter pureit filter compar studi perform filter evalu basi percentag residu remov individu filter clean period …
present studi show process follow make three dimension model geometr document histor invent renown spanish engin agustin de betancourt molina form part rich legaci specif wind machin drain marshi ground design present research reli comput aid design cad techniqu use autodesk inventor profession softwar base scant inform provid onli two draw machin make necessari propos number dimension geometr hy…
comput aid diagnosi system base brain imag power tool assist diagnosi alzheim diseas ad goal automat recogn neurodegen pattern character diseas regard determin region relat diseas result crucial select discrimin voxel optim number featur use learn algorithm paper propos method base robust princip compon analysi robust pca algorithm allow automat comput region interest roi train set imag rank acco…
studi examin risk boy social self efficaci physic activ self efficaci within bandura self efficaci framework total boy age year attend summer sport camp complet questionnair assess social self efficaci physic activ self efficaci prosoci behavior effort result indic social self efficaci physic activ self efficaci clear distinguish howev two construct strong posit correl social self efficaci physic…
futur nanoplasmon interconnect next generat comput platform depend develop activ devic compens high loss metal waveguid present investig gain characterist electr pump nanoplasmon ga amplifi design telecommun wavelength mu finit differ time domain simul devic shown capabl coupl nanoplasmon interconnect network restor signal amplitud hundr micromet propag ghz puls repetit rate maintain without sign…
paper present three new contribut power flow analysi unbalanc three phase distribut system first complex vector base model alpha beta stationari refer frame develop state power flow equat use compact matrix formul propos model base kirchhoff current law kcl kirchhoff voltag law kvl general exact power transform model alpha beta refer frame propos final transform model incorpor power flow problem …
expect reciproc benefit receiv us play crucial role establish stabl reciproc exchang within social relationship current studi year old preschool children alloc first phase resourc one recipi anoth recipi subsequ possibl ask one valuabl resourc result experi show preschool children expect reciproc strateg ask one benefit share experi demonstr select resourc request recipi absent dure children reso…
liquid manur appli agricultur land improv soil qualiti howev incorrect manag manur may caus environment problem due sediment nutrient loss associ runoff aim work evalu time effect post liquid dairi manur ldm applic runoff sediment nutrient loss ii compar effect convent tillag till system runoff sediment nutrient loss ldm applic rainfal simul experi conduct intact soil block collect field convent …
studi present import disconnect dryland area runoff demonstr manmad water harvest structur date greco roman time locat coastal strip km width along mediterranean coast modern northwestern egypt cover north eastern part region known antiqu marmarica area receiv winter rainfal mm south precipit decreas quick desert condit becom pronounc bedrock predomin calcar soil loami stoni calcar shallow except…
blank method punch sheet metal without burr present method divid two stage preload deform blank fem softwar deform use simul blank process burr free stainless steel aisi chang size relat clearanc analyz qualiti cross section blank process result show clearanc effect blank forc length shear zone provid certain fundament predict defect blank piec design mold method import applic valu manufactur eng…
infrastructur servic essenti human develop yet driver servic access global scale remain larg unexplor paper present trend global pattern access water sanit electr telephoni servic use panel data set empir explor plausibl determin access rate key infrastructur servic although per capita gdp correl access rate access still vari signific compar incom level much variat explain differ popul densiti ac…
whether specif cell clone present tumor infiltr lymphocyt til bcc unknown employ deep sequenc mrna code cell receptor tcr chain character repertoir til bcc v j gene usag cdr length comput determin clonal tcr degre overlap tcr repertoir skin resid cell til found high divers tcr repertoir bcc control skin random v j gene usag similar cdr length distribut lack tcr repertoir restrict indic absenc tum…
session initi protocol sip signal protocol wide appli world multimedia communic numer sip authent key agreement scheme propos purpos ensur secur communic farash recent put forward enhanc employ smart card count zhang et al scheme studi observ enhanc scheme present farash also secur pitfal disclosur user ident lack pre authent smart card vulner key compromis masquerad attack result line guess atta…
mathemat fill drain permeabl geotextil bag develop previous investig larg geotextil contain use dewat dredg materi mine tail result outflow drain bag look remark like overland flow hydrograph analog model overland flow develop drain bag compar experiment runoff data obtain laboratori number roll eros control blanket analog model defin dimensionless paramet includ permitt term character rate runof…
main sourc electr brazil hydro share countri electr energi matrix howev last decad wind energi increas mw gw sinc wind intermitt energi sourc heavili determin weather climat condit import effect wind power generat expect mid long term particular relat impact extrem wind ipcc ar intergovernment panel climat chang indic chang wind speed surfac region world increas wind strength mid latitud region s…
although democraci ideal elect leader base abil voter often bias seem unrel factor candid appear prior work examin relat elect outcom appear primarili focus restrict rang top candid examin pairwis comparison present studi test whether predict abil rate base facial appear would extend wider rang candid specif examin whether individu us could predict outcom bulgarian presidenti elect evalu facial a…
typic spinel ferrit cofe mnfe studi heterogen catalyst peroxymonosulf pms degrad paracetamol apap water apap degrad follow pseudo first order kinet pattern r condit test presenc catalyst apap initi concentr mg l would remov cofe pms mnfe pms system respect higher catalyst dosag higher pms dosag neutral ph lower concentr ha favor apap degrad system recycl three time mnfe cofe could still effect ca…
futur popul settl larg citi metropolitan area basin pressur water resourc alreadi veri larg situat oper water sanit servic must make continu effort plan reach effect applic reduc natur econom resourc howev urban water system compos mani differ element interact exhibit feedback loop emerg behavior simpl model could use short complex system condit decis maker requir appropri method tool allow exami…
barley hordeum vulgar l among stress toler crop howev much known genet environment control metabol adapt barley abiot stress subject genet divers set barley access consist mediterranean landrac genotyp german elit breed line drought combin heat drought stress anthesi aim investig potenti differ morpholog physiolog metabol adapt two stress scenario mediterranean german barley genotyp ii identifi m…
imag enhanc lead improv perform increas accuraci featur extract recognit identif classif henc chang detect increas util remot sens suit environment applic aid disast monitor geohazard involv larg area main aim studi compar effect imag enhanc appli synthet apertur radar sar data landsat imageri landslid identif map methodolog involv pre process landsat imageri imag co registr despeckl sar data lan…
missens variant dna mismatch repair mmr gene pose problem clinic genet long unambigu assign caus lynch syndrom ls studi variant uncertain clinic signific develop function assay base direct measur mmr activ mous embryon stem cell express mutant protein endogen allel appli protocol specif truncat mutant msh remov c termin amino acid found suspect ls famili show stabil msh msh heterodim sever pertur…
protect volatil memori data issu crucial import sinc authent credenti cryptograph key remain volatil memori reason volatil memori becom prime target memori scraper specif target volatil memori order steal sensit inform credit card number paper investig secur measur protect sensit inform volatil memori disclosur attack experiment analysi perform investig whether oper system window linux perform da…
current studi integr construct field relationship scienc e similar familiar intergroup research e racial ideolog particular color blind racial ideolog multicultur explor interraci romant attract use person percept design black n white n heterosexu colleg men indic romant attract date profil three black three white women result analys consist linear mix model approach support hypothes includ parti…
although homosexu evok disgust extent disgust influenc judgment transgress commit homosexu remain unclear address knowledg gap particip high hhd low lhd homosexu disgust provid disgust immor rate offens commit homosexu heterosexu present studi also examin extent judgment violat social homosexu heterosexu differ function puriti violat consist predict hhd particip signific higher disgust immor rate…
import neuro immun interact physiolog pathophysiolog state overst appreci neuroimmun natur brain spinal cord grow doe need extend spatial tempor resolut molecular analysi techniqu current imag technolog appli investig action neuroimmun system health diseas state adapt field immunolog neurosci classic techniqu provid immens insight function cns howev inher limit thus develop innov method overcom l…
recent literatur explor autom pornograph detect bold move replac human tedious task moder onlin content unfortun scene high skin exposur peopl sunbath wrestl state art mani fals alarm paper base premis incorpor motion inform model allevi problem map skin exposur pornograph content advanc bar autom pornographi detect use motion inform deep learn architectur deep learn especi form convolut neural n…
multi studi analysi fmri studi particip explor function activ connect cerebellum cerebrum dure repeat behavior inform uptak inform person trait differ person result suggest trait repetit recruit activ area belong mental execut control network cerebrum execut control area cerebellum cerebr activ observ execut control network includ posterior medial frontal cortex pmfc bilater prefront cortex pfc b…
high effici high power densiti buffer architectur propos power pulsat decoupl power convers dc singl phase ac present activ decoupl solut yield improv effici reduc circuit complex compar exist solut propos architectur main energi storag capacitor connect seri activ buffer convert across dc bus seri stack capacitor block major dc bus voltag reduc voltag stress buffer convert fast low voltag transi…
import brain inflamm alzheim diseas ad pathogenesi accept late current held brain inflamm aggrav ad patholog one import aspect brain inflamm recruit activ microglia process term microgliosi kinin bradykinin bk particular major pro inflammatori mediat peripheri although factor compris kinin system also describ brain moreov shown amyloid beta beta peptid compon ad plaqu enhanc kinin secret activ bk…
human bodi play central role nonverb communic convey attitud person valu dure social interact three experi larg open classroom set investig whether visibl torso locat cue affect nonverb communic similar experi half particip wore black plastic bag torso particip interact unacquaint sex individu select larg class also wear also wear bag experi ad clear bag condit visual torso cue obscur across expe…
object growth hormon gh main mediat insulin like growth factor igf play fundament role human metabol previous epidemiolog studi investig associ igf bone turnov marker btms yield conflict result limit studi design sampl size therefor aim investig associ serum level igf igf igf bing protein igfbp ratio level btms includ procollagen type n termin propeptid pinp c termin telopeptid type collagen ctx …
vibrat energi harvest convert mechan energi ambient sourc electr power remot sensor compar linear reson poor perform away natur frequenc nonlinear vibrat energi harvest perform better becaus use vibrat energi broader spectrum present hybrid nonlinear energi harvest combin bi stabil intern reson increas frequenc bandwidth two fold increas frequenc bandwidth obtain compar bi stabl system fix magnet…
prostaglandin small pro inflammatori molecul deriv arachidon acid play role multitud biolog process includ limit inflamm pain modul allergi bone format prostaglandin analogu front line medic treatment glaucoma condit result blind due death retin ganglion cell drug act lower intraocular pressur iop major risk factor glaucoma current use prostaglandin analogu latanoprost bimatoprost tafluprost trav…
articl integr knowledg health psycholog life cours develop social psycholog outlin theoret framework identifi investig promot evalu benefici action benefici action defin subset prosoci motiv benefit may includ self interest altruist prosoci motiv without self interest behavior use consequenti scientif knowledg increas freedom within global popul benefici action theori seek increas polit social ac…
current studi investig ventromedi prefront cortex vmpfc activ dure impress format individu vari distinct dimens social status block design function magnet reson imag fmri experi particip present photograph face pair color background indic lower higher financi status lower higher moral status particip ask form impress target instruct explicit evalu base social status build previous find cloutier a…
citi problem arid shortag drink water suppli urgent need establish altern adequ water manag program studi propos estim user select rainwat harvest system non drink water consumpt citi pachuca miner de la reforma state hidalgo central mexico histor record rainfal analyz cover period year calcul month volum rainwat harvest roof area vr household roof area hra propos replac singl hous flush toilet w…
introduct pei programm african region invest recruit qualifi staff data manag develop data manag system standard oper system sinc revamp polio erad initi cater data manag support need region support went beyond polio expand routin immun integr surveil prioriti diseas impact polio data manag support programm routin immun diseas surveil yet fulli document articl seek demonstr method review polio da…
paper analys local stabil gene regulatori network immunotherapi cancer model nonlinear time delay system numer generat kernel use sum squar decomposit multivari polynomi use construct appropri lyapunov krasovskii function stabil analysi network around equilibrium point analysi translat verifi equival lmi condit delay independ asymptot stabil second order model gene regulatori network take conside…
studi propos simpl control scheme use singl stage flyback ssf convert light sourc applic led among advantag averag current mode current rippl onli one half critic conduct mode crm condit help extend output capacitor lifetim lower input emi capacit input emi capacit ssf convert propos studi oper continu conduct mode ccm addit two sampl hold h circuit place output voltag loop feed forward path resp…
soil reinforc interact mechan import issu design geosynthet reinforc soil structur mechan depend soil properti reinforc characterist interact two element soil reinforc work shear strength sand geotextil interfac character direct simpl shear test direct shear test perform convent direct shear devic larg scale direct shear apparatus unreinforc sand one layer reinforc sand specimen character trough …
petroleum cyber physic system cps interwel connect estim critic improv petroleum product accur estim connect topolog facilit reduct product cost improv waterflood manag paper present first studi focus comput aid design petroleum cps new cps framework develop estim petroleum well connect framework explor innov water oil index integr advanc cross entropi optim appli real industri petroleum field ma…
author show two well known wide employ public key encrypt scheme rsa optim asymmetr encrypt pad rsa oaep diffi hellman integr encrypt scheme dhi instanti one time pad secur strong simul base secur notion select open secur chosen ciphertext attack random oracl model scheme obtain via known generic transform transform relat weak primit secur sens one way indistinguish ind cca secur encrypt scheme a…
aeromona media opportunist pathogen human anim main found aquat habitat note signific genom phenotyp heterogen aim better understand popul structur divers strain current affili media relat speci rivipollensi forti one strain includ popul studi integr multilocus genet phylogenet compar genom well phenotyp lifestyl evolutionari featur sixteen gene base multilocus phylogeni delin three clade clade c…
nitrogen excret sheep product system import sourc nitrat ammonia nitrous oxid respons ground water pollut global warm present studi aim identifi key paramet influenc n util effici develop predict equat manur n fece n urin n output sheep data use collect sheep offer fresh perenni ryegrass lolium perenn sole diet metabol experi data non grasson diet use sheep breed highland texel scottish blackfac …
leon spring pupfish cyprinodon bovinus endang speci current restrict singl desert spring separ captiv habitat southwestern north america follow establish captiv popul wild stock wild popul undergon natur popul size fluctuat intent cull purg genet contamin invas congen cyprinodon variegatus augment replac wild fish captiv stock sever popul declin follow recent introduct captiv fish prompt us exami…
studi discuss biosorpt cr vi ion aqueous solut use ultrason assist spirulina platensi uasp prepar uasp biosorb characteris fourier transform infrar spectroscopi x ray diffract brunauer emmet teller scan electron spectroscopi energi dispers x ray thermogravimetr analys optimum condit maximum remov cr vi ion initi concentr mg l uasp measur adsorb dose g l ph contact time min temperatur k adsorpt is…
experiment oper modal analysi tradit requir physic attach wire wireless sensor vibrat measur structur instrument result mass load lightweight structur cost time consum instal maintain larg civil structur especi long term applic e g structur health monitor requir signific mainten cabl wire sensor period replac energi suppli wireless sensor moreov sensor typic place limit number discret locat provi…
purpos reviewnorovirus infect emerg chronic infect immunocompromis host aim review discuss pathophysiolog norovirus infect explor mechanist model chronic infect shedder state especi patient immun defici diseas recent findingschron norovirus infect increas associ enteropathi associ primari secondari immun defici diseas ongo debat immun defici communiti whether truli causat agent enteropathi innoc …
revoc key evolv paradigm central issu cryptographi pki particular novel concern relat area rais recent work sahai seyalioglu water crypto notic revok past key time e g scenario cloud storag accompani revoc past ciphertext prevent unread ciphertext read revok user introduc revoc storag attribut base encrypt rs abe good access control mechan cloud storag rs abe protect revok user onli futur data su…
paper describ seri reduc scale test unit graviti perform circular foot support reinforc sand reinforc multipl layer geocel investig perform foot compar one sandi soil contain multi layer planar geotextil reinforc comparison use geocel geotextil layer form parent geosynthet materi characterist lower geocel mass result show effici reinforc describ term load carri subgrad modulus enhanc decreas numb…
simpl method aid design digit compens dc dc power switch convert present simpl equat feasibl design determin depend characterist convert sampl frequenc time delay restrict allow carri sensit analysi differ paramet obtain insight assess influenc system perform
overus groundwat coastal area due high popul agricultur activ result seawat intrus coastal aquif paper present control measur taken manag aquif recharg mar also overcom problem seawat intrus coastal aquif along kalangi river nellor district andhra pradesh india connect pulicat saltwat lake estuari due overexploit groundwat less rainfal past year adjac seawat start intrud kalangi river sub surfac …
recent studi show larg amount graphen oxid accumul kidney liver inject intraven evalu lethal apoptosi gene express tissu stress veri import paper vivo dose depend effect graphen oxid reduc graphen oxid nanoplatelet kidney liver mice studi balb c mice treat mg kg bodi weight nanoplatelet molecular biolog analysi show graphen nanoplatelet inject intraven lead overexpress bax gene kidney liver tissu…
integrin famili heterodimer protein express cardiac fibroblast cardiomyocyt provid critic adhes signal function interact extracellular matrix ecm actin cytoskeleton adhes process import paracrin signal ecm homeostasi intercellular interact impact cardiac cell biolog pathophysiolog adapt diseas despit consider progress understand interplay cardiac cell ecm integrin remain larg elus review examin r…
three spectral colloc method name laguerr colloc lc laguerr gauss radau colloc lgrc map chebyshev colloc chc use order solv challeng system boundari layer problem third second order last two method enabl fourier type analysi main fast polynomi transform use order improv process optim scale paramet general second method mention abov produc best result unfortun remain sub geometr respect accuraci h…
climat chang increas mean temperatur eastern mediterranean expect decreas annual precipit result increas arid may rapid adapt tree speci unless gene pool alreadi possess variat drought resist vulner embol estim pressur induc loss xylem hydraul conduct p strong associ drought stress resist tree yet previous studi various tree speci report low intraspecif genet variat trait therefor limit adapt cap…
primari use imag focus diagnost evalu pelvic radiographi still primari modal evalu diseas sacroiliac joint unreli inabl direct assess inflamm led increas use magnet reson imag mri direct assess inflammatori chang well structur chang associ inflamm radiographi mri therefor incorpor new classif criteria design captur earli establish spondyloarthr fat metaplasia weight mri import intermediari tissu …
river ganga largest perenni one sacr river india support lifelin major popul urban rural area exist river basin river chief sourc water suppli power generat river born transport expans urban industri belt howev river receiv huge amount untreat wastewat imbal nutrient concentr mani point along stretch therefor present studi focus estim water pollut use water qualiti indic opi nation sanit foundat …
background develop western set asthma preval among second generat compar first generat migrant howev studi difficult interpret includ migrant various ethnic countri origin object assess associ parent migrant status wheez disord among children born hong kong develop non western set mani children migrant parent mainland china ethnic method use cox regress examin adjust associ parent migrant status …
amino acid key compon human anim nutrit part protein contain diet supplement individu product last year mark move away extract amino acid natur product replac effici ferment process use nonanim carbon sourc today sever amino acid produc ferment plant capac tonn serv requir anim feed human nutrit main ferment amino acid anim nutrit l lysin l threonin l tryptophan dl methionin continu manufactur an…
present easyhous system develop allow peopl disabl famili member control home environ e g turn light turn tv use smartphon user interfac design adjust need user develop easyhous follow iter user center design approach paper base low fidel prototyp built base user requir first author experi research cerebr palsi sever design evalu iter function prototyp evalu real context real user preliminari res…
clinic progress new chemic entiti pharmaceut remain hinder relat slow pace technolog develop toxicolog clinic safeti evalu particular vitro approach use preclin earli clinic phase drug develop allevi bottleneck develop metabol enzym toxicolog assay chip metachip combin high throughput p catalysi cell base screen microscal platform metachip concept demonstr use sol gel encapsul p activ prodrug cyc…
peyroni diseas pd local disord connect tissu tunica albuginea ta whose etiolog elucid although sever studi implic genet suscept mechan trauma trigger event pd molecular mechan remain larg unknown aquaporin aqp water channel protein potenti implic connect tissu resist mechan stress act primarili increas tension within collagen network although repres potenti attract molecular target pd date studi …
use addit manufactur print creat order porous bed rang geometr shape includ truncat icosahedra approxim sphere tetrahedr octahedr triangular bipyramid stellar octangular particl show print porous media high reproduc excel fidel physic reproduc comput aid design model differ design experiment measur particl locat within within term bed poros experiment resid time distribut measur reduc plate heigh…
sever sourc inform suggest man evolv diet ratio omega omega fatti acid approxim wherea today ratio approxim indic western diet defici omega fatti acid compar diet human evolv genet pattern establish omega fatti acid increas bleed time decreas platelet aggreg blood viscos fibrinogen increas erythrocyt deform thus decreas tendenc thrombus format clinic trial includ coronari arteri graft surgeri ani…
backgroundpain accept involv willing experi pain engag valu activ pain present though pain accept could limit headach relat disabl pain interfer individu migrain studi address issu studi evalu whether higher level total pain accept two subcompon pain willing activ engag associ lower level headach relat impair women migrain overweight obes methodsin cross section studi particip seek weight loss he…
background biolog seem offer promis nonsurg approach hidraden suppurativa hs especi diseas high pronounc inflamm recent studi reveal increas express broad rang cytokin lesion hs skin includ interleukin il object studi undertaken determin il serum level group patient method studi conduct group patient year age hs total match healthi volunt constitut control group enzym link immunosorb assay kit us…
heat groundwat thermal energi storag tes pose potenti format separ gas phase necessari boundari condit potenti effect monitor feasibl process focus within previous studi sinc format gas phase could chang groundwat flow condit hydrochemistri porous media properti thus effici tes applic improv understand process need temperatur percol sediment column test adjust degre c quantifi temperatur induc ph…
use smartphon technolog increas consid state art practic travel data collect research investig various method automat predict trip characterist base upon locat smartphon sens data trip characterist studi trip purpos predict receiv relat less attent research develop trip purpos predict model base upon onlin locat base search discoveri servic specif googl place api limit set trip data usual avail u…
ieee wireless standard specifi physic layer media access control focus low cost low power transmiss devic make framework choic upper layer develop address internet thing iot howev standard offer numer possibl regard network topolog data transfer model secur suit also rapid evolv sinc initi releas combin factor creat room secur issu left hand iot architect like unknown deviat standard highlight pa…
new slice algorithm use multipl set cut plane automat determin part curv three dimension part propos algorithm one set cut plane use generat slice profil two use determin intersect point inner outer loop part curv algorithm provid high effect solut handl complic model contain free form surfac featur algorithm highlight three case studi use tessel geometri stl file format input result part curv ov…
increas interest lean think tradit manufactur engin organ recent non tradit white collar set despit potenti benefit organ implement lean face problem sustain studi examin nexus lean think role hrm help sustain lean paper report recent initi may lead chang ownership intellectu capit surround lean think new core expertis issu expertis lie studi base interview senior manag respons lean manag activ h…
discontinu galerkin dg method allow high order flow solut unstructur local refin mesh increas polynomi degre use curv instead straight side element howev one current largest obstacl appli method aerodynam configur medium high complex avail appropri higher order curv mesh articl describ complet chain higher order unstructur grid generat higherord dg flow solut appli turbul flow around three dimens…
use music therapi approach assess emot communic parent child interact new field child protect howev music improvis music therapi long known analogu affect attun earli non verbal communic parent infant call investig valu music therapi within field famili assess famili therapi specif want investig strengthen assess parent compet apc develop score examin psychometr properti apc r revis version quant…
xanthin oxidas xo catalys hypoxanthin xanthin uric acid human metabol overproduct uric acid lead hyperuricemia final caus gout diseas luteolin one major compon celeri green pepper inhibitori activ xo interact mechan evalu multispectroscop method coupl molecular simul found luteolin revers inhibit xo competit manner inhibit constant k valu x mol l luteolin could bind xo singl bind site bind driven…
due increas incid hymenoptera venom allergi potenti life threaten reaction import otolaryngologist work allergolog understand modern diagnost treatment standard allerg diseas molecular diagnosi recombin singl allergen bee wasp venom compon improv diagnost insect venom allergi particular patient doubl posit extract base test result detect specif sensit bee wasp venom enabl doubl sensit better dist…
object describ parent self efficaci famili empower among expect mother substanc use disord design studi employ quantit cross section design particip particip pregnant women substanc use disord enter gender specif substanc use disord residenti treatment facil measur measur tool includ demograph data form parent sens compet scale addict sever index famili empower scale find women third trimest repo…
posit asymptot stabil time vari discret time continu time linear system electr circuit address necessari suffici condit posit time vari linear system electr circuit establish use extens posit fraction system lyapunov method asymptot stabil posit system electr circuit shown condit posit descriptor time vari discret time linear system establish exampl posit asymptot stabl system electr circuit pres…
bwr base smr call novel modular reactor nmr develop purdu univers nmr take advantag two phase flow drive head allow much smaller simpler reactor pressur vessel rpv compar integr pwrs studi systemat stepwis optim approach includ simul anneal base optim method optimum core design meet year cycl length minimum fuel cost satisfi safeti relat criteria deriv analyz lattic code casmo whole core analysi …
electrolyt cell electrochem oxygen demand ecod measur base total electrolyt decomposit boron dope diamond bdd electrod develop rapid measur organ pollut low concentr use improv electrolyt cell design effici mass transfer ecod mu potassium hydrogen phthalat theoret ecod mg l determin relat short electrolysi time thus ecod measur use cell would use estim organ water pollut industri wast lake water
present studi defin simplifi physiolog base pharmacokinet pbpk model dioxan human base vitro metabol paramet determin use relev liver microsom coeffici deriv silico physiolog paramet deriv literatur develop pbpk model rat model consist chemic absorpt compart metabol compart central compart dioxan evalu rat model perform comparison experiment pharmacokinet valu blood urin obtain rat vivo daili ora…
electr machin correspond power electron drive key compon electr hybrid electr vehicl ev hev powertrain thus comput effici model electr machin drive essenti powertrain level design simul optim paper finit element base method quick generat torqu speed curv effici map electr machin drive present first magneto static finit element analysi fea conduct base machin design analysi produc normal torqu flu…
understand key health concept crucial particip precis medicin initi order assess method develop dissemin curriculum educ communiti member northern manhattan precis medicin client local communiti base organ interview dure health literaci accultur use internet email text messag health inform sourc assess associ age outcom evalu multivari analysi use examin relationship particip characterist sourc h…
quantif anthropogen contribut pollut import manag environ studi water sampl bian river suzhou northern anhui provinc china collect analyz eight kind trace metal concentr analyz statist method quantifi natur anthropogen contribut result indic water sampl mean concentr cr cu ni v zn ti co mn medium coeffici variat indic water bian river dramat affect human activ factor analysi identifi three sourc …
visibl light activ hematit base photoelectrod platform suppress amyloid self assembl vitro report upon illumin light emit diod anod bias hematit photoanod generat reactiv radic speci superoxid ion hydroxyl radic via photoelectrocatalyt process accord analys hematit photoanod exhibit strong inhibitori effect aggreg visibl light illumin anod bias found hole deriv radic play signific role oxid pepti…
articl examin coordin speech gestur teacher definit talk vocabulari explan address languag learner analyz one esl teacher spoken definit studi demonstr detail unfold talk teacher craft choreograph definit moment moment attend student linguist need studi draw upon mcneill notion gestur speech co express mcneill levi idea gestur cohes kendon notion turn contextu gestur studi identifi three major fu…
decad person percept research grappl distinct target actual characterist substanc posit negat characterist view perceiv evalu howev lack overarch theoret framework make difficult establish connect relat line research review relev literatur present test algebra model incorpor major insight literatur model posit person judgment reflect substanc evalu differ extent evalu compon reflect interact item…
recent studi hassabi et al suggest brain construct person model peopl imagin anoth individu multi voxel pattern fmri activ medial prefront cortex mpfc contain inform individu uniqu combin person trait author propos concert region mpfc assembl model anoth person ultim use predict behavior
switch reluct motor srm promis drive solut electr vehicl propuls thank simpl rug structur satisfi perform low price among srms axial flux srm afsrm strong candid wheel drive applic becaus high torqu power densiti compact disc shape paper four phase stator pole rotor pole doubl rotor afsrm investig e bike applic seri analys conduct reduc torqu rippl shape rotor pole multi level air gap geometri de…
paper introduc high flexibl multichannel output stage batteri power portabl electr stimul ess base novel power convert architectur compar solut present output stage transcutan surfac stimul increas number applic therapi improv batteri oper time reduc power consumpt potenti result comfort shorter heal therapi new hybrid switch mode power convert combin flyback switch capacitor sc topolog flyback s…
suscept mm thick high densiti polyethylen geomembran brittl ruptur long term stress crack simul municip solid wast landfil liner examin geomembran pre age leachat degre c lower notch constant tensil load stress crack resist geomembran h age geomembran use part composit liner system geosynthet liner longev simul gllss geosynthet clay liner sand foundat layer geomembran g geotextil protect layer mm…
new disturb autom refer toolset dart develop monitor human land surfac impact use soil type ecolog context dart identifi refer area similar soil topographi geolog compar disturb condit refer area condit use quantil base approach base satellit veget index dart abl repres variat relat differ bare ground variat total foliar cover compar site nearbi ecolog refer area use soil adjust total veget index…
studi hypothesis educ leaflet psoriat arthriti psa improv psoriasi patient attend screen psa random sampl patient year old code diagnosi psoriasi diagnosi psa rheumatoid arthriti ankylos spondyl identifi five gp surgeri yorkshir uk patient randomis receiv studi inform alon educ leaflet invit attend screen examin dermatologist rheumatologist nine hundr thirti two invit pack sent recruit particip o…
drastic urban taken place china dure last two decad recent consider number ghost citi emerg due extens unreason urban expans far exceed practic demand order investig ghost citi propos feasibl framework util multi sourc remot sens dataset includ nighttim light imageri land cover type product popul grid elimin bloom effect nighttim imageri propos modifi optim threshold method motm extract built are…
comput system design help solv problem present societi new term comput sustain internet thing present new field tradit inform system appli implement environ maxim data output abil understand improv advanc richer interconnect devic creat opportun gather new data sourc environ use togeth pre exist inform new reason process work describ sensori platform design help rais awar toward sustain energi ef…
present visual assist system featur mobil face detect recognit unconstrain environ mobil sourc use convolut neural network goal system effect detect individu approach face toward person equip system find face detect recognit becom veri difficult task due movement user caus camera shake result motion blur nois input visual assist system due shortag relat dataset creat dataset video captur mobil so…
similar differ cell cycl compon apoptosi cytoskeleton relat molecul among mous skin fibroblast cell msfs mous squamous cell lung carcinoma sqclcs mous embryon stem cell mesc import determin behaviour differenti capac cell reveal apoptot pathway examin distribut role cell cycl cell skeleton compar would necessit tumour biolog stem cell biolog assess togeth term oncogenesi embryogenesi primari obje…
introduct five anti tumor necrosi factor anti tnf agent receiv regulatori approv use rheumatolog adalimumab golimumab infliximab certolizumab etanercept apart well document therapeut valu still uncertain extent associ increas risk infecti advers event area cover conduct systemat review meta analysi publish random studi determin effect anti tnf drug occurr infecti advers event serious infect tuber…
standard neutral popul genet theori strict fix popul size import limit altern model allow independ fluctuat popul size reproduc standard neutral evolut review studi situat compet speci neutral equilibrium popul size popul size fluctuat nevertheless favor fixat one speci case separ timescal emerg natur allow adiabat elimin fast popul size variabl deduc fluctuat induc select dynam near equilibrium …
return orient program rop crucial attack evad secur mechan oper system current use malici document exploit viewer applic caus malwar infect inspect larg number common handl document high perform flexibl detect method requir howev current solut either time consum less precis paper propos novel method static detect rop chain malici document method generat hidden markov model hmm rop chain well one …
social ident theori suggest peopl use social categori race gender basi interperson judgment demonstr bias favor ingroup discrimin group includ hire personnel decis research examin whether context inform particip use person religion show typic intergroup bias often seen racial group one hundr seventi five black christian particip view fiction job applic differ religion christian muslim atheist rac…
nutrit play import role human metabol health metabolom promis tool clinic genet nutrit studi key question extent metabolom profil reflect nutrit pattern epidemiolog set assess relationship metabolom profil nutrit intak women larg cross section communiti studi food frequenc questionnair ffqs appli women twinsuk cohort target metabolom analys serum sampl use biocrat absolut idq tm kit p metabolit a…
studi design ambient intellig ami base decis support system combin electromagnet like mechan em sensori data aid human oper make decis regard manag cascad hydropow system current cascad hydropow system primari sourc hydropow taiwan dajia hydropow system largest one taiwan oper consider various plant system includ water level constraint minim water releas constraint maxim water releas constraint c…
dopamin play crucial essenti role function human metabol import develop select sensit materi detect dopamin da without interfer coexist compound studi fluorescein isothiocyan fitc conjug graphen oxid go microsheet develop system use novel support matrix adsorpt base select sensit detect dopamin fluorescein isothiocyan conjug graphen oxid microsheet fitc gos show high affin da select fitc gos da t…
background context sit spinal align increas recogn factor influenc strategi deform correct consid individu sit longer hour slump rather erect postur greater understand natur sit postur warrant purpos studi aim investig differ sagitt spinal align two common sit postur natur patient prefer postur erect investig control postur common use align studi design set random prospect studi young healthi pat…
pool design fundament tool mani applic biotechnolog network secur mani famous pool design construct mathemat structur contain relat recent pool design construct intersect relat propos guo wang construct intersect relat provid much better error toler capabl studi error toler capabl pool design construct intersect relat combinatori structur propos yachkov et al lv et al c elsevi b v right reserv
empir studi softwar reliabl predomin focus end user applic given intrins depend user program oper system os softwar os failur sever impact even reliabl applic therefor major requir understand os failur occur order improv softwar reliabl whole paper present exploratori studi os failur caus base real failur record collect differ comput run mass market oper system perform quantit qualit analys inves…
despit renew effort better understand glacier chang recogn glacier chang trend andes relat larg area andes argentina chile still investig studi report glacier elev mass chang outer region northern southern patagonian icefield southern patagonian andes newli compil landsat etm deriv glacier inventori consist glacier similar km ice area differenc srtm spot dem use deriv glacier specif elev chang pe…
paper explor extent peopl differ origin nativ migrant come togeth everyday life europ instead look overal percept stanc context depend mediat polit ideolog current discours well broader pattern prejudic focus sustain close contact suggest meaning organ relationship sinc often peopl migrant background blame lead parallel live integr chose focus interethn friendship moreov seek understand relev rol…
aim object recent studi show lobular carcinoma situ lcis invas lobular carcinoma ilc share similar genet molecular biolog increas concern regard biolog signific lcis aim studi investig whether presenc coexist lcis ilc affect tumor biolog behavior correl clinicopatholog paramet materi method studi case ilc includ clinicopatholog paramet immunohistochem stain estrogen receptor er progesteron recept…
consid linear quadrat optim sampl data control problem state evolv continu time accord linear control system control sampl e piecewis constant subdivis time interv cost quadrat first result prove sampl period tend zero optim sampl data control converg pointwis optim perman control extend classic riccati theori sampl data control framework develop two differ approach first one use recent establish…
develop process orient method intrus detect use industri control system ic network network traffic ic much lower volum typic enterpris network traffic much regular period predict intrus detect system icss requir addit capabl ic network traffic relat predict regular anomali base intrus detect method shown literatur work reason well use anomali base method one line defens propos strengthen ic intru…
acrylamid aa wide use industri monom categoris carcinogen found generat starch contain food dure heat process discoveri caus reason concern possibl health risk human due dietari acrylamid uptak order gain inform human metabol acrylamid contribut assess human carcinogen risk due aa uptak measur mercaptur acid aa epoxid glycidamid ga e n acetyl carbamoylethyl l cystein aama n rs acetyl carbamoyl hy…
introduct human genom scale metabol reconstruct detail known metabol reaction occur human therebi hold substanti promis studi complex diseas phenotyp captur whole human metabol reconstruct go task sinc last communiti effort generat consensus reconstruct sever updat develop object report new consensus version recon integr various altern version signific addit updat addit establish consensus recons…
mutant strain clostridium beijerinckii high toler ferul acid generat use atmospher pressur glow discharg high throughput screen c beijerinckii ncimb mutant strain produc g l butanol grown p medium contain g l glucos g l ferul acid compar product non ferul acid cultur g l butanol g l ferul acid introduc p medium c beijerinckii grew well produc g l butanol cell growth butanol product c beijerinckii…
drug deliveri system dds base concept provid optim amount drug specif area requir treatment liposom lipid base nanoparticl capabl encapsul ani drug membran aqueous phase potenti target surfac modifi function molecul antibodi peptid thus liposom strong potenti drug carrier design activ target research group recent develop new concept liposom target call revers target dds rt dds rt dds differ conve…
enorm increas applic various heavi metal includ lead commerci non commerci purpos also led enhanc occurr effluent industri domest discharg creat substanti environment concern exist techniqu remov contamin revers osmosi ion exchang suffer disadvantag henc thrust develop effici techniqu remov ever increas adsorpt base use nanoadsorb promis cost effect base eas oper present work furnish detail overv…
sls select laser sinter sls technolog direct manufactur ani complex structur howev due limit manufactur engin factor surfac qualiti dimens accuraci green part still outstand problem experiment method adopt studi effect part orient machin accuraci part orient signific affect outlin part due stair step phenomenon affect surfac qualiti dimens accuraci experiment sampl differ part orient includ degre…
paper consid binari transfer learn problem focus select combin sourc larg pool yield good perform target task constrain scenario real world assum direct access sourc data rather employ sourc hypothes train propos effici algorithm select relev sourc hypothes featur dimens simultan build literatur best subset select problem algorithm achiev state art result three comput vision dataset substanti out…
abil assess oxygen within live cell much sought deepli understand normal patholog cell biolog hypoxia red manufactur enzo life scienc advertis novel hypoxia detector depend nitroreducatas activ sought use hypoxia red primari neuron cultur test cell cell metabol variabl respons hypox stress neuron treat min hypoxia label hypoxia red observ even normox condit neuron express fluoresc robust analysi …
uranus togeth neptun solar system belong class planet call ice giant never explor use dedic mission mission explor ice giant one highest prioriti mission nasa paper present new uniqu multi probe multi planet spacecraft explor two outer planet saturn uranus mission concept address high prioriti scienc goal saturn uranus set forth nation research council planetari scienc decad survey vision voyag p…
backgroundfish one allergen food clinic cross reactiv among differ fish wide accept featur fish allergi associ food allergi well understood studi aim analyz relev clinic cross reactiv fish chicken meat patient allergi chicken meat without sensit hen egg methodspati food allergi fish chicken meat n chicken meat onli n recruit ige reactiv chicken protein identifi edman ms analysi quantifi elisa all…
cross section oval thin wall circular steel tube becaus larg plastic bend also known brazier effect usual occur dure initi stage tube continu rotari straighten process maxim cross section flatten oval import technic paramet tube straighten process control tube bend deform prevent buckl howev lack special analyt model determin accord specifi chart develop experienc oper basi experiment data thus i…
articl intend describ influenc differ parent style develop prosoci behavior primari school children identifi parent style contribut develop purpos spanish english articl publish last ten year select found parent model children tend imit parent style use exert great influenc facilit inhibitori develop prosoci behavior within differ parent style democrat style one would help develop kind behavior
present studi provid insight heterogen respons glacier lidder sindh river basin western himalaya explor linkag glacier faci variabl chang glacier paramet result show region undergon overal deglaci similar km fluctuat temperatur precipit pattern seem primari factor control chang glacier dimens r case glacier faci chang suggest deplet snow ice cover similar increas ice mix debri similar supraglaci …
common use analges anti inflammatori effect non steroid anti inflammatori drug nsaid among frequent use medic world spite preval report nsaid misus nsaid use disord uncommon case report describ research particip met criteria dsm moder substanc use disord base use prescrib ibuprofen assess valid mini intern neuropsychiatr interview mini case demonstr dsm criteria within mini appli diagnos nsaid us…
tradit still domin approach authoritarian measur unidimension construct howev past year studi assess three hypothes authoritarian compon e authoritarian submiss authoritarian aggress convent separ aim studi verifi three correl factor structur fit data better one factor model analyz distinct effect three dimens authoritarian valu prejudic total italian citizen respond questionnair hypothes structu…
sustain manufactur engin becom grow bodi knowledg uphold interest sustain life cycl product process howev found unifi framework research line sustain manufactur driven paper review analys research work focus topic show trend emerg last fifteen year particular deeper focus sustain machin process studi achiev sustain point view tripl bottom line defin basi three general dimens econom ecolog equiti …
littl known mechan smartphon featur use seal relationship psychopatholog problemat smartphon use purpos investig two specif smartphon usag type process use social use associ depress anxieti account relationship anxieti depress problemat smartphon use social smartphon usag involv social featur engag e g social network messag process usag involv non social featur engag e g news consumpt entertain r…
studi investig applic geotextil sustain urban drainag system degrad organ pollut load present stormwat three experiment granular filter rig use pack altern layer made gravel pea gravel sand either upper layer upper lower layer layer geotextil hydraul load capac match common use convent sand filter standard water qualiti paramet measur collat data evalu use anova levin test homogen varianc procedu…
paper present result brushless perman magnet pm starter generat design cater low cost manufactur high constrain mechan space envelop starter generat design address low cost requir use aluminium wind conductor ferrit pm present sever challeng includ limit select appropri machin topolog realis high specif output lower perform materi minim power loss associ higher resist aluminium enhanc thermal per…
posit time vari continu time linear system electr circuit address necessari suffici condit posit system electr circuit establish shown exist larg class posit electr circuit time vari paramet exampl posit electr circuit present
geotextil tube type geocontain typic fill sandi slurri fine grain dredg sediment perform strength dewat fine particl retent stack stabil studi extens howev veri littl understood shape deform behavior geotextil tube paper slurri settlement constant head permeabl seepag forc test conduct determin geocontain geotechn design paramet characterist dredg fill materi determin slurri settlement constant h…
map solar irradi readili avail repres econom viabil solar project ani particular locat paper provid financi analysi differ electr tariff map intern rate return irr solar load displac project examin locat southwestern usa show irr map differ substanti irradi map analysi includ scenario deriv follow combin three type solar instal concentr photovolta cpv south face pv pv orient optim irr three proje…
singl compon nonrelativist dissip fluid treat independ refer frame flow frame first basic field balanc deriv relat thermodynam relat entropi product calcul linear constitut relat given usual basic field mass momentum energi current densiti heat flux pressur tensor diffus flux time spacelik compon third order mass momentum energi densiti flux four tensor correspond galilean transform rule physic q…
temporari anaesthesia analgosed use awak craniotomi carri substanti risk like hemodynam instabl airway obstruct hypoventil nausea vomit agit interfer test perform test actual need sedat opioid patient undergo awak craniotomi brain tumour resect eloqu motor brain area cranial nerv block perman presenc contact person therapeut communic provid therapeut communic base assumpt patient extrem medic sit…
synthet apertur radar sar interferometr sar insar provid structur electromagnet inform ground surfac therefor wide use land cover classif howev relat studi develop analys investig sar dataset rich textur area heterogen land cover exist intermingl short distanc one main difficulti shape structur sar imag repres detail mix pixel like occur convent insar paramet estim method use solv problem extend …
n phenyl naphthylamin pbna repres exampl suspect carcinogen found negat mutagen clastogen test well long term anim carcinogen bioassay sever speci carcinogen risk exclud becaus metabol convers known human carcinogen naphthylamin also epidemiolog studi fail indic elev bladder cancer risk human occup expos pbna amount naphthylamin found urin differ speci includ human exposur pbna indic unequivoc pb…
review provid effort laboratori last decad discov anti hiv agent work focus comput aid design synthesi non nucleosid inhibitor hiv revers transcriptas nnrtis collabor effort biolog assay protein crystallographi numer design issu success address includ need potenc wide rang viral variant good aqueous solubl avoid electrophil substructur comput method includ dock de novo design free energi perturb …
social interact play import role overal well current practic monitor social interact questionnair survey inadequ due recal bias memori depend high end user effort howev sens capabl smart phone play signific role automat detect social interact paper describ method detect interact peopl specif focus interact occur synchroni walk walk togeth subject import aspect social activ thus use provid better …
industri wast heat may one answer futur energi demand depend temperatur industri wast heat may use produc electr meet cool heat demand differ temperatur level howev order estim influenc wast heat may futur energi system magnitud industri wast heat differ countri need estim germani far onli top analys wast heat potenti exist use key figur deriv studi countri paper first bottom approach estim indus…
field cell biolog particl count intracellular imag import investig caus diseas howev particl manual count human observ manual count take lot time count result becom subject automat count method comput realiz treat larg number imag obtain mani object data develop automat count method much contribut understand case diseas howev particl count intracellular imag comput new research field convent meth…
clear compel racial dispar access renal transplant therapi choic mani patient end stage renal diseas paper conceptu role racism e intern person mediat institution creat perpetu dispar multipl level social ecolog integr two often cite theori literatur intern racism manifest intraperson level exampl african american patient devalu self worth therebi pursu aggress treatment avail person mediat racis…
inform qualiti rural drink water sourc use manag safeti mitig risk health sanitari survey observ checklist assess hazard present water sourc simpler conduct microbi test assess whether sanitari survey result associ measur indic bacteria level rural drink water sourc kisii central kenya overal thermotoler coliform ttc level high sampl test dug well almost sampl test spring sampl test rainwat harve…
wireless local area network wlan communic rapid grow approach data share wireless network provid network access mobil devic benefit wlan like flexibl mobil portabl impos perform secur requir communic bring new network secur threat physic secur wireless network imposs becaus wireless network signal unidirect proceed intend coverag area intrud apt wireless receiv snoop network still remain virtual …
object relat food allergi eosinophil esophag eoe well establish aeroallergen may also contribut develop eoe howev limit data support refut hypothesi object pilot studi determin whether season variat onset symptom diagnosi eoe whether variat correl specif pollen concentr within new york citi method perform retrospect chart review identifi pediatr patient new york presbyterian weill cornel medic ce…
background measur agreement gene express profil known transcript regulatori network import step function interpret bacteri physiolog state way general design principl explor one interpret framework relationship digit control impact sequenc specif interact analog control e extent influenc chromosom structur method result present time resolv gene express profil escherichia coli growth cycl measur r…
recent year pollut receiv water induc urban stormwat runoff gain consider attent meanwhil rainwat also potenti valuabl water resourc may effect mitig increas water shortag present studi distribut transport nutrient heavi metal differ stormwat runoff two residenti communiti site b effect drainag system discuss detail site combin drainag system locat old district featur lot big manufactur chemic fa…
magnet design methodolog take account systemat error variat flux densiti b z compon magnet field h z propos effect sampl diamet effect length yoke e yoke depth h z analys experiment result h z show reduct larg magnet shield reduc yoke depth mm mm respect comparison unshield compact magnet h z also depend magnet load furthermor hz magnet contribut domin h z effect shield reduc yoke depth decreas r…
microbi electrochem system mess attract technolog dispos wastewat treatment simultan energi product mess anod microorgan catalyt activ generat electron convert electr valuabl chemic compound microorgan abil donat accept electron anod cathod electrod respect recogn exoelectrogen mess render import function perform present mini review discuss role microbiom includ pure cultur enrich cultur mix cult…
percutan imag guid tumor ablat minim invas surgic procedur treatment malign tumor use needl shape ablat probe autom insert needl use robot could increas accuraci decreas execut time procedur extract needl tip posit ultrasound us imag paramount import verifi needl approach ani forbidden region e g major vessel rib could also use direct feedback signal robot insert needl method estim needl tip prev…
object studi aim explor whether function cyp polymorph associ suscept autoimmun diseas method meta analysi conduct associ autoimmun diseas function cyp g polymorph cyp phenotyp result twelv studi patient control includ autoimmun diseas cyp allel signific associ overal group consist hardi weinberg equilibrium ci p stratif ethnic indic cyp allel autoimmun diseas associ caucasian ci p cyp allel also…
increas proport natur gas power generat natur gas network electr network close coupl therefor plan ani individu system regardless interdepend increas total cost whole combin system therefor multi object optim model combin gas electr network plan present work specif object propos model minim invest cost product cost combin system take account n network secur criterion moreov stochast natur wind po…
graft versus host diseas gvhd serious complic associ allogen hematopoiet cell transplant allo hct antithymocyt globulin atg wide use prior allo hct gvhd prevent though evid efficaci remain unclear therefor identifi nine random control trial rcts enrol patient atg group non atg group conduct meta analysi action atg allo hct relat risk risk ratio rr confid interv ci calcul outcom rabbit atg reduc o…
human typic exhibit tendenc follow gaze conspecif social attent behaviour known gaze cue address whether episod learn social knowledg behaviour perform individu bear gaze influenc phenomenon learn phase differ face systemat associ either posit negat behaviour face use stimuli gaze cue task result show face associ antisoci norm violat behaviour trigger stronger gaze cue effect compar face associ s…
process urban transform natur landscap impervi land cover affect ecosystem health receiv water bodi downstream communiti chang time volum natur flow regim best manag practic bmp low impact develop lid set mitig measur consid watersh manag mitig hydrolog consequ urban research develop methodolog select site place lid technolog name rainwat harvest permeabl pavement reduc hydrolog impact measur alt…
solar photovolta pv system known one outstand new renew energi system achiev near zero energi build nzeb continu deploy solar pv system urban environ crucial estim rooftop solar pv potenti urban area howev high rise build abound alway suitabl solar pv instal therefor import accur estim avail rooftop area consid shadow surround build reliabl rooftop solar pv potenti estim therefor studi propos met…
recent ident base quadrat exponenti random cryptosystem scheme use discret logarithm problem integ factor problem develop contribut lie initi idea creat ident base cryptograph scheme without bilinear pair scheme achiev secur goal protect data prevent adversari snoop encrypt data find secret key paper propos modif setup phase use floor function super increas sequenc modifi encrypt decrypt process …
background mechan involv amplif mast cell respons dure anaphylaxi unclear mous model anaphylaxi demonstr critic involv neutrophil innat immun cell high abund peripher blood rapid activ trigger local system inflamm object investig neutrophil activ peripher blood dure acut human anaphylaxi method patient present emerg depart anaphylaxi underw blood sampl upon enrol three subsequ time point tradit a…
suicid pervas problem worldwid investig show individu perceiv suicid facial appear accuraci signific greater chanc guess infer expect obvious cue depress person seem lead accur judgment rather percept impuls individu appear differenti suicid victim live control teas apart various form impuls reveal percept impuls aggress distinct form impuls behavior e g impuls buy distinguish suicid victim contr…
neuron largest cell bodi form subcellular compart axon dendrit dure develop adulthood build block must continu traffick long distanc maintain differ region neuron beyond build block signal complex also transport allow exampl axon communic soma critic role signal via ligand receptor complex perhap best illustr context develop known regul polar surviv axon outgrowth dendrit develop synaps format ho…
smart environ space interact user take account need prefer system manag environ need manipul context interact suitabl way user one big challeng creat smart environ deal context dynam ideal comput support environ must detect relev event forecast futur situat act proactiv mitig elimin situat relat specif user need paper propos framework provid extens reactiv proactiv behavior smart environ system f…
mani arylamin hydrazin drug xenobiot acetyl n acetyltransferas nat cytosol enzym activ wide tissu distribut human classifi either fast slow acetyl basi abil metabolis isoniazid sulphamethazin term polymorph substrat acetyl compound doe vari amongst individu e g p aminobenzo acid term monomorph substrat nat human hepat non hepat tissu viz liver ii hepatoma cell line hepg iii tonsil lymphocyt iv mo…
posit intergroup contact social econom advantag nation major shown reduc ethnic identif among minor therebi undermin ethnic minor activ find impli ethnic ident relev social ident drive ethnic minor struggl equal argu studi sedat effect posit intergroup contact minor nuanc exist multipl sometim interplay social ident foster reinterpret mean ethnic activ studi therefor examin interplay ethnic natio…
widespread overus antibiot aquacultur led emerg antibiot resist shrimp pathogen negat impact shrimp gut microbiota presenc antimicrobi residu aquacultur product negat consequ human health altern probiot posit effect immunolog respons product perform aquat anim studi three probiot bacteria bacillus licheniformi mat b subtili mat b subtili subsp subtili gatb isol anadara tuberculosa includ diet juv…
panel contributor recent book ethic pervas inform communic technolog pict make short present area expertis half panel time reserv open discuss pervas ict similar ubiquit comput ubicomp pervas comput everywar ambient intellig ami includ mani differ concret artifact includ tab pad board dust skin clay cours smartphon three characterist distinguish pict could anywher everywher build billboard floor …
life remark unlik ani physic system tempt attribut special factor physic found assumpt univers law principl underli natur phenomena far clear law life serious descript predict power analog law physic yet theoret biolog sens theoret physic part obstacl develop univers theori biolog organ concern daunt complex live organ howev mani attempt made glimps simplic lurk within complex captur simplic math…
discharg wide distribut small point sourc pollut septic tank contribut microbi nutrient load stream pose risk human health stream ecolog esped dure period ecolog sensit present first comprehens data composit variabl septic tank effluent ste potenti sourc water pollut dure differ season associ link influenc stream water determin ste paramet nutrient variat biolog physicochem properti effluent samp…
modern biomed technolog develop high perform sens method dopamin da critic issu becaus vital role human metabol report new kind bioaffin sensor da base surfac plasmon reson spr use dopamin receptor da rc recognit element conjug da synthes use bovin serum albumin bsa protein character matrix assist laser desorpt ionize time flight mass spectrometri maldi tof ms biosensor surfac construct immobil d…
purpos review introduc metschnikowia yeast research communiti convinc reader genus worthwhil object studi development biolog genet ecolog biotechnolog metschnikowia sit foundat modern immunolog instrument discoveri anim phagocytosi speci form monophylet group within metschnikowiacea also includ smaller genus clavispora clade candida speci famili stand habit form meiosi onli two ascospor metschnik…
although previous research demonstr generos lead status gain convers effect status generos receiv less attent signific gap becaus group societi larg reli benefic member especi hold high status posit broad research psycholog status remain larg unexplor strike light attent given form social hierarchi power current work focus psycholog status explor interact effect status legitimaci generos particul…
ambient intellig aml world consist heterogen collect interconnect devic integr smooth environ offer servic user devic ad chang fail modifi system topolog also circumst may chang affect user activ e g time locat presenc user chang modifi inform system avail satisfi user need e context aml system need adapt evolv condit order abl provid servic unobtrus possibl user also perform requir system must f…
common diseas often show sex differ preval onset symptomolog treatment prognosi although studi perform evalu sex differ specif snp associ work aim comprehens survey number complex herit diseas anthropometr trait potenti genet encod sex differ investig includ differenti genet liabil threshold distribut gene sex interact autosom loci major contribut x chromosom gene environ interact reflect gene re…
tragic west african ebola epidem claim mani live would wors still scientif insight mani disciplin integr creat strong technic respons epidemiolog model trigger intern respons guid respons effort direct virolog engin clinic scienc help reduc death transmiss hospit treatment centr social scienc key reduc death funer communiti diagnost oper research made respons effici immunolog vaccin research cont…
recent technolog develop high dimension flow cytometri mass cytometri cytof made possibl detect express level dozen protein marker thousand cell per second allow cell popul character unpreced detail tradit data analysi manual gate ineffici unreli high dimension set led develop larg number autom analysi method method design unsupervis analysi use special cluster algorithm detect defin cell popul d…
paper present method detect seri arc fault electr circuit develop start experiment character arc fault phenomenon arc current studi sever test condit start author found possibl suitabl detect arc fault mean high resolut low frequenc harmon analysi current signal base chirp zeta transform proper set indic propos method effect shown mean experiment test carri arc nonarc condit presenc differ load c…
grow water scarciti global climat chang call effici altern water conserv rainwat harvest rwh promis altern among howev assess rwh potenti select suitabl site rwh structur veri challeng water manag especi larger scale studi address challeng present fair robust methodolog evalu rwh potenti identifi site zone differ rwh structur use geospati multicriteria decis analysi mcda techniqu propos methodolo…
last year sever mathemat model coupl differenti algebra equat partial differenti equat describ behavior electr circuit propos literatur investig properti coupl system includ one dimension drift diffus equat describ high sensit semi conduct element circuit extend result coupl system higher dimension drift diffus model allow proper model semiconductor devic constitut region differ materi properti s…
displac ventil dv system initi develop effici buoyant pollut remov strategi scandinavian industri hall follow decad system start use mechan cool offic build auditorium design displac ventil system challeng convent overhead mix system dv system design requir simplifi model tool exist simplifi model dv valid use air temperatur measur perform test cell reproduc condit exist larg room thermal activ b…
polyacrylamid base condition becom essenti compon geotextil tube dewat process condition act floccul bind fine sediment charg neutralis particl bridg result faster dewat rate greater retent fine sediment recent howev momentum begun shift toward use sustain materi natur floccul starch chitosan increas test attract altern synthet polym research identifi number natur floccul polysaccharid polysaccha…
automot industri face tremend growth engin softwar intens system give rise various challeng prevent problem relat fit new softwar technolog vehicl manufactur process well function interact function product develop manufactur crucial complic fact changeabl natur softwar develop caus unpreced need collabor coordin two function paper report process assess focus interfac function product develop manu…
object investig strategi nurs use watch hospit elder method exploratori studi qualit natur research conduct univers hospit fifteen clinic nurs facilit data collect use interview techniqu empir materi analyz qualit use techniqu content analysi result qualit analysi emerg three theme recept individu nurs care respect autonomi elder patient respect belief valu privaci ident elder patient recoveri ve…
background mani infant children receiv acetaminophen ibuprofen dure febril ill previous studi link acetaminophen ibuprofen use wheez exacerb asthma symptom infant children object assess whether acetaminophen ibuprofen use associ wheez children present emerg depart ed febril ill method cross section studi children present fever pediatr ed data collect questionnair children medic file patient wheez…
paper present well document concept synchron low frequenc oscil occur power system describ characterist sync occur basic electr circuit theori sync observ basic circuit extend analyz dynam characterist low frequenc oscil power system
purpos review purpos studi briefli review molecular mechan lead structur damag ankylos spondyl defin new bone format result complet incomplet ankylosi spine impact treatment biolog retard process recent find understand molecular mechan lead new bone format signific improv still incomplet avail biolog great enhanc treatment patient impact slow structur damag still matter debat although observ stud…
oxid stress confirm contribut pathogenesi pathophysiolog mani neurolog disord alzheim diseas parkinson diseas caffeoylquin acid cqas consid anti oxid stress abil previous studi structur activ relationship sar cqas neuroprotect effect still unclear present studi primarili expound sar cqas counteract h induc injuri sh sy cell found cqas repres protect sh sy cell h induc injuri vari degre malonyl gr…
har heterogen memori hierarchi advantag integr applic knowledg guid frequent memori move e replic migrat virtual memori region end present memif protect os servic asynchron hardwar acceler memori move compar state art page migrat linux memif incur low overhead low latenc order onli redefin semant kernel interfac also overhaul mechan includ request complet manag race handl dma engin configur imple…
isogeometr analysi iga introduc hugh et al exploit one mathemat basi represent comput aid design cad geometri analysi dure entir engin process paper extend concept also visual present post process visual techniqu therebi strengthen relat geometri analysi visual achiev facilit mathemat function space use geometri analysi also post process visual purpos dure non linear analysi deriv increment compu…
paper present moder target assembl design studi minor actinid transmut first stage sodium cool fast reactor fr reduc amount sent second stage acceler driven system ad two stage fr ad fuel cycl option order minim local power peak problem induc moder target assembl target assembl load reflector region use zr target composit zrh moder optimum target assembl design develop maxim destruct within pract…
propos model volunt test valid across four cultur group hypothes individu explicit prosoci motiv relat posit sustain volunt conceptu latent factor compris activ volunt servic length servic frequenc hour volunt moreov introduc implicit prosoci motiv hypothes relationship explicit prosoci motiv sustain volunt would amplifi implicit prosoci motiv data collect sampl china germani turkey unit state re…
paper investig feasibl develop predict rate method optim line rate underground transmiss line base weather forecast inform transmiss line overhead underground essenti indispens part electr grid basic transfer energi product point need line rate defin line maximum capac transfer electr current power safe reliabl certain constraint criteria ensur safe oper rate classic calcul accord worst case scen…
burn caus hot drink soup debilit cost especi pediatr geriatr patient research aim better understand fluid properti influenc sever skin burn use standard model combin heat transfer biomed equat predict burn sever particular experiment data physic model serv input numer model determin sever scald burn consequ actual fluid flow techniqu enabl us numer predict heat transfer hot soup skin without need…
studi describ metabol toxico logic analysi nonopioid cough suppress dropropizin r phenyl piperazinyl propandiol dro human urin use gas chromatographi mass spectrometri gc ms metabolisin studi show dro metabol human main hydroxyl aromat ring n dealkyt parent drug hydroxyl metabolit correspond n phenylpiperazin degrad piperazin moieti author systemat toxicolog analysi sta procedur use full scan gc …
thermotoler bacterium paenibacillus thiaminolyticus abil produc extracellular mannanas isol soil sampl bacterium produc u ml mannanas degre c cultur condit high level product mannanas optim optim ms medium wheat bran w v ammonium sulfat w v yeast extract pepton ph inocul h old cultur cultur incub degre c h result fold higher mannanas product u ml optimum ph temperatur enzym activ crude enzym degr…
introduct propos concept train internet thing technolog within framework special telecommun radio engin given practic organ sequenc cours student allow teach design entir system use internet thing main part internet thing technolog requir wide rang knowledg skill build unifi data collect process form control signal feedback circuit onli singl step studi practic applic allow learn build system pro…
purpos paper determin physic electr circuit imped admitt form match fraction order integr differenti name q q use ideal infinit dimension circuit energi storag loss express determin care relat associ infinit dimension state variabl physic meaning quantiti result realize energi express allow varieti implement understand transient behavior fraction order system
use geotextil reinforc materi improv weak soil popular method day tensil strength geotextil soil geotextil interact major factor influenc improv soil chang fine content within sand chang interfac behavior soil geotextil present paper bear capac unreinforc geotextil reinforc sand differ percentag fine studi seri model test carri load settlement curv obtain ultim load carri capac unreinforc reinfor…
past research investig surpass mean veloc riffl cross section pool cross section flow bankful term veloc revers understand one mechan riffl pool relief maintain studi reenvis classic veloc revers document stage depend chang locat peak veloc without cross section instead dynam peak veloc patch consid flow span time bankful discharg use high resolut dem two dimension hydrodynam model remark divers …
major develop cryo electron microscopi past three four year led solut number spliceosom structur high resolut e g fulli assembl yet activ spliceosom bact spliceosom first step splice c spliceosom activ second step c therefor year genet biochemistri spliceosom interpret structur level close examin rnase h domain prp structur interest rnase h domain differ unexpect role catalyt step splice
object paper perform sensit analysi design variabl uncertainti analysi daili potabl water demand evalu perform rainwat harvest system residenti build eight citi brazil differ rainfal pattern analys numer experi perform mean comput simul rainwat harvest sensit analysi perform use varianc base indic identifi import design paramet rainwat harvest system assess potenti potabl water save underground t…
object studi facial affect recognit peopl traumat brain injuri tbi shown signific problem vocal affect recognit also appear challeng popul littl known degre one modal impair compar studi compar facial vocal affect recognit high low intens emot express peopl moder sever tbi method diagnost analysi nonverb accuraci adult face voic administ particip tbi result adult tbi identifi vocal emot express g…
studi amyotroph later sclerosi al profil diseas specif featur condit conjunct assess caregiv burden distress qualiti life investig patient surviv eighti four al patient primari caregiv enrol patient complet al specif measur physic cognit function caregiv complet measur anxieti depress caregiv burden qualiti life patient caregiv dyad interview health servic utilis surviv data obtain irish regist a…
background dure microtia reconstruct intraop design cartilag framework import appear symmetri bilater auricl templat tradit x ray film templat usual util complet task provid cue regard size cranioauricular angl posit surgeon combin three dimension scan addit manufactur techniqu util two differ ear shape templat sheet mould templat dure fabric custom autolog cartilag framework auricl reconstruct m…
pipelin transport play import role resourc deploy econom develop countri dimension repair techniqu import guarante ensur safeti reduc loss tap machin draw lot attent key equip accord project practic key problem largest diamet pipe tap machin design manufactur countri discuss first develop status opportun challeng analyz requir theori tap machin design analyz design featur accessori control compon…
fli ash wast product coal industri use extens construct highway railway embank paper describ effect steel grid reinforc form planar mattress along jute geotextil facia throughout slope fli ash backfil materi model subject load form uniform strip load mean rigid steel plate foot seri laboratori model test carri homogen unreinforc reinforc fli ash slope slope angl degre rigid base check efficaci re…
studi investig development differ avers condit extinct reinstat e recoveri condit avers associ follow reexposur uncondit stimulus us post extinct studi examin mechan children age year adolesc age year adult age year use differenti avers condit geometr shape condit stimulus cs pair avers sound us anoth shape cs present alon follow extinct phase css present alon half particip age group receiv three…
continu develop scienc technolog actual data integr oper path also chang great better improv transmiss accuraci overal data inform guarante optim establish comput network secur system accuraci overal system improv fundament effici comput secur treatment measur establish onli effici network model oper paper simpli analyz connot comput network secur risk assess model intens interpret principl fuzzi…
background antibiot use earli life link disrupt microbiom chang disturb immun system develop differ observ microbiota children without allergi studi antibiot use allerg diseas object evalu associ earli life antibiot use subsequ occurr food allergi allergi childhood use electron health record data method use longitudin data children age year geising clinic electron health record conduct sex age ma…
use electron communic open network bring along serious risk fundament right citizen cloud comput rfid ambient intellig softwar agent bring danger homo conectus exampl possibl control brought along technolog must analyz employ relationship must enquir exist right disconnect
rapid grow interest use biomass altern sourc clean sustain energi product work hybrid system develop combin anaerob digest ad gasif energi recoveri yard wast woodi biomass feasibl propos hybrid system valid experiment numer energi effici maxim vari energi input dri process experi perform two stage first stage ad yard wast conduct mix anaerob sludg second stage co gasif ad post treatment ad residu…
default mode network dmn identifi reliabl dure rest well dure perform task episod retriev futur imagin remain unclear whi network engag across seem distinct condit though mani hypothes propos account effect prior generat hypothes explain common dmn involv degre common dmn across condit within individu must statist determin test whether dmn truli unitari network equal engag across rest retriev fut…
studi util geospati tool remot sens geograph inform system gis global posit system gps examin land loss land cover lc chang landus kutubdia island bangladesh multi spectral scanner mss themat mapper tm landsat oli imageri use land cover chang assess landus pattern spatial video data collect use contour gps camera use remot sens analysi three differ land cover class water tree forest agricultur id…
global growth geosynthet last decad substanti enhanc averag per annum within domain geotextil jute geotextil jgt class natur technic textil carv nich emerg technolog though far behind man made counterpart growth effect address host differ geotechn problem import eco congruiti gain increas accept worldwid major use jgt road construct low medium volum road particular soil eros control etc tradit sa…
select inhibitor histon deacetylas hdac emerg class pharmaceut due involv hdac differ pathway relat neurodegen diseas cancer immunolog herein synthesi ten new benzohydroxam acid construct employ tetrahydrobenzothiazepin core privileg pharmacophor unit describ first report synthesi isol octahydrodibenzothiazepin octahydro h benzocycloheptathiazepin use develop new class hdac inhibitor evalu hdac i…
paper analyt express solvat forc base nonloc surfac stress due nonloc densiti variat construct make surfac function approxim general stress constitut equat nonloc viscous fluid appli deriv well known semi empir express solvat forc c elsevi ltd right reserv
recent year research conduct close collabor manufactur design robust profit dismantl system thus engin design new product consid constraint disassembl specif dure design phase product onli context end life precis product life cycl consequ optim disassembl process complex product essenti case prevent mainten fact disassembl sequenc plan dsp among combinatori problem hard constraint practic engin b…
abil captur unknown attack attract featur anomali base intrus detect surpris research topic repres one promis direct field network secur work consid two differ traffic descriptor evalu abil captur differ kind anomali take account three differ measur similar order discrimin normal network behaviour presenc anomali extens perform analysi carri public avail mawilab dataset highlight proper choic rel…
rainwat harvest rwh tradit implement area semi arid climat limit access potabl water suppli howev recent drought humid southeastern unit state led increas implement rwh system object studi twofold present usag characterist perform result four rwh system instal humid north carolina nc compar system locat arid semiarid region identifi system benefit modif could help improv perform rwh system instal…
dual assign cluster dac recent propos comput vision shown yield improv accuraci action cluster task key idea dac consid anoth view differ origin featur set sampl exploit statist correl cluster assign two view howev exist optim heurist main due difficulti combinatori optim hard cluster assign paper introduc novel dac optim algorithm base probabilist soft treatment propos object function incorpor g…
recent year spars represent theori attract attent mani research signal process pattern recognit comput vision communiti choic dictionari matrix play key role spars represent base method pre defin dictionari learn via optim procedur furthermor dictionari learn process extend non linear set use appropri kernel function order handl non linear structur data framework choic kernel function also key st…
much known children acquir understand mental state ani experi identifi social context children tend use capac disposit influenc usag social exclus common situat compel us reconnect new parti may crucial involv attend parti mental state across two studi line inquiri extend typic develop preschool studi young children without anxieti disord ad studi children play virtual game toss cyberbal ostens i…
studi establish complet flight inform system provid airport manag author passeng aboard aircraft befor departur arriv various kind inform order arriv aircraft help passeng get instant inform flight manag system captur aeronaut inform servic system real time render filter relev flight inform import system databas provid immedi treatment work platform oper aeronaut inform servic system self develop…
two vignett studi conduct preadolesc children studi n studi n age year evalu exclus unknown reason immigr minor child nativ major peer major interethn exclus studi compar children evalu major interethn exclus evalu major minor intraethn exclus minor interethn exclus studi examin children explan studi compar ethnic major ethnic minor respond examin role group bias former overal ethnic major ethnic…
accord conscious involv human learn rough classifi explicit learn implicit learn contrast strong explicit learn clear target rule school studi mathemat learn implicit acquir new inform without intend research psycholog indic implicit learn ubiquit daili life moreov implicit learn play import role human visual percept past year well known machin learn model aim simul explicit learn work model impl…
inform leakag memori disclosur signific threat secur modern oper system attack abl obtain binari code program possibl revers engin sourc code uncov vulner craft exploit subsequ patch togeth code segment form code reus attack activ particular concern program devic driver oper system kernel sinc facilit privileg escal abil persist hide execut onli code way inhibit memori disclosur current x bit vir…
digit manufactur essenti meet manufactur requir agil respons paper review work carri author manufactur engin centr mec advanc use manufactur inform pertin digit manufactur work cover develop intellig conceptu design advanc manufactur inform provis detail design intellig product manual generat rapid manufactur busi process model work present paper within scope prom major project coordin mec key fe…
shyness link sever distinct behavior anteced biolog correl across develop includ earli behavior inhibit neuroendocrin dysregul present studi examin whether self report histori childhood behavior inhibit concurr cortisol output sex affect shyness level adult result reveal histori childhood social behavior inhibit predict higher shyness among femal adult high level cortisol output among women low c…
purpos share experi open reduct singl screw intern fixat delay bilater condylar head fractur fragment evalu feasibl outcom patient method studi involv male femal patient multipl injuri differ bodi site fail non surgic treatment bilater condylar head fractur mean period injuri oper week accord preoper comput aid design clinic manifest fractur fragment reduc fix singl screw helic ct scan request po…
african contin continu explor avenu increas share global fdi inflow midst veri littl said fdi among contribut environment degrad contin literatur spars come eco unfriend fdi flow could albeit econom growth prowess veri studi employ use year panel data across africa investig impact fdi inflow eco system order situat africa fdi flow within sustain develop agenda popular first time investig govern i…
caryophyllata flos clove wide use condiment chines medicin report help reliev asthma allergi howev mechan remain unclear particular mechan affect dendrit cell dcs play critic role immun respons remain unknown studi examin effect caryophyllata flos methanol extract cfme major compound eugenol dc function result show cfme eugenol signific inhibit dc activ matur ic cfme eugenol approxim mu g ml mu r…
chemoheterotroph denitrif technolog use woodchip solid carbon sourc e wood chip bioreactor wide trial treatment diffus sourc agricultur nitrogen pollut grow interest use simpl relat low cost biolog wastewat treatment option water relat higher total suspend solid tss chemic oxygen demand cod aquacultur wastewat work evalu hydraul retent time hrt impact cod tss remov assess potenti woodchip clog wa…
mammal suprachiasmat nucleus scn hypothalamus site main circadian clock synchron light dark cycl generat behavior rhythm like feed drink activ notwithstand main role scn clock control circadian rhythm question due presenc clock activ mani brain area includ implic regul feed reward moreov whether circadian rhythm particular motiv behavior exist unknown evalu spontan daili circadian behavior consum…
controversi stem cell therapi cardiovascular regener repair highlight need go back root problem analyz reason current ideolog stagnat technolog advanc often advoc overcom scientif stalem howev technolog doe suffic without clear physiolog understand stem cell biolog compon general feedback respons injuri viewpoint opin endogen mechan repair incomplet understood research need human experiment model…
develop select sensit analyt method ammonium detect import evalu environment effect water pollut understand nitrogen cycl ecosystem current studi new pt nanoparticl microelectrod high select sensit accuraci anti interfer capac success prepar quantit measur ammonia concentr artifici real wastewat sampl prepar pt nanoparticl microelectrod select electrochem catalyt oxid activ ammonium ammonium oxid…
human manag global virtual team regular face challeng caus factor lack share languag cultur among team member coordin delay result spatial tempor divis member team part ongo advanc artifici agent aa technolog artifici agent develop whose purpos assist human manag virtual team paper move step suggest new capabl develop artifici agent eventu give abil success manag virtual team whose member human p…
petroleum product use wide varieti industri energi sourc raw materi becom major concern pollut terrestri marin environ purpos studi assess potenti indigen microbi isol degrad diesel fuel two profici bacteri strain among five isol strain pollut soil industri refineri studi isol identifi pseudomona aeruginosa bacillus subtili use biochem test rrna gene sequenc analys p aeruginosa show higher biodeg…
studi address moder role classroom descript norm overt relat aggress social withdraw prosoci behavior academ reput associ behavior social prefer popular earli adolesc particip fifth grade student x bar age year boy classroom complet unlimit peer nomin status behavior classroom descript norm comput averag proport classroom nomin receiv differ social behavior multilevel analys reveal negat associ o…
purpos goal describ clinic molecular genet find thai patient leber congenit amaurosi lca method whole exom sequenc wes perform eight unrel patient gene respons inherit retin diseas ird base retnet select analysi potenti causat variant filter bioinformat pipelin valid use sanger sequenc segreg analysi causat gene perform famili member avail result eleven deleteri variant six nonsens five missens i…
object assess symptomat outcom associ flare discontinu non steroid anti inflammatori drug nsaid axial spondyloarthr axspa method patient nsaid refractori axspa discontinu nsaid restart symptom recur self record bath ankylos spondyl diseas activ index basdai th percentil calcul chang basdai total compon nsaid discontinu resumpt result th percentil absolut relat chang basdai total fatigu spinal pai…
improv constant output voltag accuraci primari side control flyback convert studi describ digit control scheme base accur sampl cabl voltag drop compens voltag drop output diod cabl analys first two import factor influenc accuraci output voltag accur sampl method elimin voltag drop output diod propos output current estim digit resist capacit rc filter compens cabl voltag drop also design final so…
protea associ fungi dispers flower head mite beetl possibl bird ophiostomatoid fungus knoxdaviesia protea vector offer regular dispers distant floral host unlik k protea knoxdaviesia capensi occupi multipl protea host speci studi aim determin whether generalist k capensi share long distanc dispers pattern specialist k protea whether move freeli differ host speci evalu genet structur k capensi fiv…
third parti punish tpp norm violat essenti deterr larg scale human societi build two essenti cognit function evalu legal respons determin appropri punish despit converg evid tpp mediat specif set brain region littl known effect connect direct strength connect appli parametr event relat function mri conjunct multivari granger causal analysi ask healthi particip estim much punish hypothet perpetr d…
high onlin engag common among adolesc besid concern high involv adolesc onlin develop maladapt pattern use focus present qualit studi explor experi high engag adolesc sign internet addict behavior aim uncov process differenti high onlin engag formul typolog user semi structur individu interview conduct adolesc age year sd live greec spain iceland poland interview analyz use ground theori typolog …
research present preoper robot surgeri simul platform mean train raven ii surgic system simul employ phantom omni geomag r touch tm master devic control arm simul model raven ii virtual environ earlier simul raven ii built primarili work debian base linux oper system first attempt toward develop simul matlab cross platform applic allow access simul broader communiti surgeon research simul design …
psycholog health children global health concern intern health behavior school age children hbsc studi survey psycholog health youth countri hbsc questionnair includ brief symptom checklist psycholog complaint yet valid studi evalu construct valid psycholog health self report tool use hbsc studi use data particip canadian hbsc survey core hbsc questionnair measur common psychosomat complaint use h…
sustain water manag may strong benefit integr approach addit integr urban water manag polici consid various urban water flow possibl interact water sector remain urban activ benefit base urban metabol base analysi articl assess water flow lisbon metropolitan area consid convent water suppli system wastewat treatment system flow also hydrolog cycl flow propos global set indic perform benchmark ana…
social learn requir infer social inform anoth person well evalu outcom previous research show prior social inform bias decis make reduc relianc striatal activ dure learn delgado frank phelp natur neurosci rich literatur social psycholog person percept demonstr peopl spontan infer social inform view anoth person fisk taylor engag network brain region includ medial prefront cortex tempor pariet jun…
improv biomed technolog combin chang social attitud sexual minor provid new opportun hiv prevent among gay men sex men gmsm potenti new biomed technolog biotechnolog reduc hiv transmiss impact hiv among gmsm depend part degre challeng prejudici attitud practic stigma direct gay men peopl live hiv plhiv structur level stigma regard gay men hiv influenc scale new biotechnolog negat affect gmsm acce…
author propos method normal analyz structur enabl autom cross comparison featur observ test structur predefin structur anti pattern addit languag enabl symbol represent structur knowledg present use demonstr propos method appli mechan shaft use qualit purpos complex calcul model
rapid time evalu urban environment chang high import understand urban sustain china howev comprehens understand urban environment chang china base multi sourc remot sens data remain inadequ becaus current studi main focus singl aspect urban environ use specif sourc remot sens data studi develop comprehens evalu index cei combin remot sens data fine particul matter pm concentr land surfac temperat…
psycholog perspect take power social cognit help us understand peopl creat feel close sympathi motiv us help import posit social relationship contrast impress knowledg consequ relat littl known exact peopl achiev present paper address question ground cognit perspect draw recent find embodi visuospati perspect take visuospati perspect take involv mental transform one bodi schema physic locat anoth…
switch cost import factor polici maker consid becaus set higher price lock consum make market less competit though empir research analyz switch cost mobil telecommun market studi consid characterist smartphon oper system applic still rare studi conduct hypothet conjoint survey analyz switch cost smartphon handset market deriv cost use hierarch bayesian multinomi logit model consid respond heterog…
water footprint wf account propos water footprint network wfn potenti provid import inform water resourc manag especi water scarc countri reli irrig help meet food requir howev calcul accur wfs short season veget crop carrot cabbag beetroot broccoli lettuc present challeng plant date inter annual weather condit impact wf result join weather dataset rainfal minimum maximum temperatur one includ so…
vascular dementia vad second common caus dementia occur cerebr blood suppli reduc disarrang circulatori system environment enrich ee associ cognit improv motor function recoveri anxieti relief respect various neurodegen diseas emot stress model purpos studi determin whether long term ee influenc cognit impair rat model chronic hypoperfus induc perman occlus bilater common carotid arteri bccao maz…
human activ recognit har import research area comput vision due vast rang applic specif past decad wit enorm growth applic human comput interact intellig video surveil ambient assist live entertain human robot interact intellig transport system review paper provid comprehens state art survey differ phase har techniqu relat segment imag physic object featur extract activ classif thorough review co…
use onlin comment post news stori context studi aim examin interplay third person percept tpp peopl believ media messag greater effect chang attitud compar themselv onlin incivil also examin whether peopl agreement content comment would influenc tpp result experi n show incivil mute persuas effect onlin comment onli civil comment produc tpp wherebi peopl felt comment greater persuas power compar …
alpha linolen acid unusu fatti acid omega omega seri play import role modul human metabol presenc acid leav sever edibl wild plant recent report studi six edibl wild speci select order establish fatti acid composit leaf lipid thus young leav amaranthus viridi l blet chenopodium album l goosefoot crithmum maritimum l rock samphir plantago major l plantain portulaca oleracea l purslan verbena offic…
previous research document sex differ nonverb communic remain unknown whether similar sex differ would exist regard olfactori communic via chemosign relat neglect nonverb communic medium becaus women general better sens smell greater sensit emot signal hypothes compar male particip relat neutral control condit femal particip would emul fear state sender produc chemosign facial electromyographi us…
loop handov lho techniqu propos overcom problem close loop perform digit control singl inductor multipl output dc dc boost convert dure start present techniqu utilis exist clock sourc requir onli small number block also occupi smaller silicon area thus consum low power increas effici present techniqu valid propos chip digit control multipl output boost convert architectur use segment delay line d…
current situat intellig energi manag essenti necessari onli chang way deliv also user use small chang life daili turn light air condit peopl use result substanti energi save document provid inform support system energi conserv use sensor actuat agent wireless network system embed interconnect agent sensor monitor room actuat gradual manipul element like window blind led lamp air condit besid appl…
despit decad research human biolog mechan motiv individu help remain poor understood order investig root pro social mammal establish help behavior test paradigm rat face conspecif trap restrain onli open outsid cours repeat test session rat expos trap cagem learn open door restrain therebi help trap rat escap ben ami bartal et al discoveri natur behavior provid uniqu opportun probe motiv rodent h…
new type woven geotextil refer wick geotextil develop introduc market sinc wick geotextil consist wick fiber wick water unsatur soil pavement structur thus result increas soil resili modulus enhanc perform roadway studi physic model test develop evalu effect wick geotextil soil moistur reduct roadway applic test box dimens mm length mm width mm heighr use studi two hdpe plastic panel use separ bo…
work design visitor count machin vcm term power effici circuit use famili three differ io standard lvttl mobil ddr hsul three differ io standard compar basi clock power logic power signal power io leakag power total power consumpt search power effici one order find effici circuitri collect data power consumpt three io standard compar analys circuitri differ frequenc ghz ghz ghz ghz experi power s…
oxytocin vasopressin relat system present invertebr vertebr bilaterian anim includ human exhibit conserv neuroanatom function properti vertebr system innerv conserv neural network regul social learn behavior includ conspecif recognit social attach parent behavior individu speci level variat central organ oxytocin vasopressin system link individu speci variat social learn behavior human genet poly…
mani year variat water pollut state two hundr river segment differ latitudin zone european russia estim accord latitudin zonal space time trend variat water qualiti state river identifi level water pollut river ecosystem segment classifi pollut veri pollut veri pollut dirti dirti veri dirti tendenc toward water qualiti improv could seen recent decad examin river ecosystem transit state pass natur…
paper present novel model fit spatial straight line base chebyshev norm problem first formul minimax problem reformul semidefinit program sdp problem could solv mani interior point algorithm applic propos approach two problem aris manufactur engin e plan initi locat cylindr cutter flank mill evalu spatial straight error discuss exampl numer simul illustr effici novel model c elsevi inc right rese…
relationship parent friend import context develop romant relationship skill parent friend may influenc time involv qualiti romant relationship three model joint influenc parent friend direct effect model mediat model moder model propos present studi use data longitudin studi n femal caucasian examin attach friendship qualiti age year predict romant relationship involv qualiti age year result supp…
geotextil made nonwoven fabric use differ field groyn dam seawal revet dune hillsid structur nonwoven fabric chang accord studi explor influenc differ content kevlar fiber mechan physic properti kevlar polyest pet complex nonwoven fabric specifi nonwoven fabric manufactur process kevlar fiber pet fiber blend various ratio form kevlar pet complex nonwoven fabric test tear strength air permeabl wat…
abnorm regul immun respons lead autoimmun inflammatori manifest patient primari immunodefici pid object studi evalu frequenc non infecti non malign manifest larg cohort patient includ slovenian nation pid registri assess time manifest onset respect time pid diagnosi medic record regist patient review data autoimmun lymphoprolifer autoinflamm allergi pid diagnosi genet defect collect analyz time m…
social anxieti disord associ interperson dysfunct clear whi peopl disord feel unsatisfi relationship one possibl higher social anxieti could lead chang sensit interperson trait examin whether social anxieti moder type interperson evalu peopl make regard warmth domin develop vignett central charact systemat vari domin warmth ask two sampl particip undergradu student n onlin worker n rate willing i…
pay attent influenc reward learn previous reward associ stimuli difficult ignor automat draw attent even know longer benefici us recent research suggest valu depend attent bias affect percept bias individu act way pursu attend stimulus review evid argu direct link attent bias shift action relat prioriti given link abnorm otherwis inappropri rewardrel attent bias hypothes contribut undesir habit p…
high speed self excit oscil puls waterjet seopw offer mani advantag continu jet extern excit puls jet larg number practic industri applic order take better advantag seopw effect area discontinu nozzl inlet analyz base previous relat research experiment investig respect axial pressur oscil jet driven helmholtz oscil capabl produc effect seopw employ experi found area discontinu capac enhanc peak l…
purpos present studi elucid auxiliari effect applic three dimension comput aid design cad student creativ design differ effect cad student differ represent abil ras unequ group pretest posttest quasi experi design develop analyz student studi anonym senior high school taipei citi taiwan find present studi follow student ras achiev moder posit correl creativ perform cp increas correl ras function …
recent year electr crisi still becom notic countri due widen gap demand suppli consequ futur demand play signific role effici manag util electr pertain effici suppli handl increas power system reliabl electr demand forecast one crucial tool forecast techniqu use decis maker world predict futur demand key inform proper polici research hybrid model consist maxim overlap discret wavelet transform mo…
paper focus attack base snif like mitm counter network layer perspect alreadi develop algorithm call pathfind allow us forward segment packet via differ path ensur attack abl get hand entir messag transmit paper start recal first version pathfind algorithm follow introduct newest releas allow us handl hundr node network final put algorithm test simul snif attack wireshark simul prove addit effici…
get vote mailer use explicit social pressur consist increas elector turnout howev often generat negat reaction backlash one approach increas turnout yet allevi backlash may use implicit social pressur implicit social pressur techniqu shown promis display set eye research contend eye generat feel watch cue subject act prosoci way demonstr complianc social norm sever studi support argument includ t…
hazard assess chemic contamin often reli short term partial life cycl ecotoxicolog test impact low dose throughout entir life cycl speci across multipl generat neglect studi aim identifi individu popul level consequ chronic water contamin environment concentr three organ micropollut ibuprofen bisphenol benzo pyren aed aegypti mosquito popul experiment condit life histori assay span full life cycl…
explor cross section relationship beta amyloid beta inferior tempor tau deposit ift tau cognit perform whether cognit reserv cr modifi associ studi particip classifi group clinic normal cn mild cognit impair mci alzheim diseas ad dementia amnart iq serv proxi cr cognit perform assess use mmse separ linear regress model predict mmse examin interact cr x global beta cr x ift tau across particip wit…
paper prove possibl use techniqu specif electromagnet field synthesi studi electr circuit definit circul network present system matrix network circular matrix allow analyt evalu eigenvalu singular valu reson frequenc calcul exact demonstr passiv activ circul network
atop diseas like asthma allergi various foodborn protein among widespread chronic diseas newborn becaus allergi prone th skew immun respons increas scientif report indic mother immun system play crucial role mediat develop fetal infant immun respons lactat mammari gland part integr mucos immun system confin product antibodi particular target pathogen agent mother environ later encount newborn pas…
purpos paper develop model individu social behavior b incorpor contribut person actor p relev featur situat perform analyz origin formula lewin viz b f p paper first consid import accord situat previous theoriz asian analyz contribut actor person note particular actor come develop broad expect situat outcom p associ situat encount situat gloss social psycholog purpos term afford potenti yield rel…
rainwat harvest ancient practic involv collect store use precipit meet site water need paper develop demonstr guidelin size capac storag tank provid reliabl continu suppli harvest rainwat residenti household oper rainwat harvest system simul stochast mass balanc perform excel spreadsheet daili volum rainwat unbound tank track determin maximum accumul deficit month basi result summar dimensionless…
paper propos new topolog variabl flux pole chang perman magnet pm memori machin fraction slot concentr wind employ stator side increas util ratio wind differ pole mode neodymium iron boron pm pole aluminum nickel cobalt alnico pm pole hybrid rotor side propos machin featur capabl pole number switch back forth six pole two pole chang magnet direct alnico pms via stator wind besid air gap flux flex…
automat detect brain tumor singl spectral magnet reson imag challeng task exist techniqu suffer inadequ perform depend initi assumpt sometim need manual interfer research report paper seek reduc shortcom remov achiev satisfactori perform reason comput cost success system describ explain synergi follow aspect broad choic high level featur character imag textur effici mechan elimin less use featur …
object stimul nerv growth factor focus transcrani extracorpor shock wave therapi teswt made effect person within unrespons wake syndrom apal syndrom design eight year brain lesion five patient unrespons wake syndrom differ sever receiv teswt devic duolith storz medic dure four week physicomed complex therapi previous year treat complex therapi without teswt vigil chang result two four year averag…
solid model technolog basic virtual model virtual realiti well core element cad system quick becom mainstream thecad technolog comput geometri use comput transform synthes analyz physic geometri inform model technolog divid follow three type point line model technolog plane model technolog solid model technolog
present work hydrodynam mass transfer perform vapor liquid flow orthogon wave tray owt column studi dri pressur drop oper rang capac graph overal column effici owt column investig use pilot column three dimension cfd model develop within two phase eulerian framework insight two phase flow mass transfer behavior owt simul result compar experiment data show good agreement hydrodynam mass transfer b…
enrich specif pollut reduc consortium usual requir prior startup bio cathod bioelectrochem system bes whole process time consum rapid establish non specif function biocathod direct polar invers bioanod biocathod propos studi base divers reductas electron transfer relat protein anod respir bacteria arb acclim electrochem activ biofilm eab may catalyz reduct differ aromat pollut within approxim acc…
loss coolant accid loca alway signific consid one import initi event howev probabilist safeti assess model undoubt adopt three group loca even exact break size boundari use wash report publish awar import realist psa risk inform applic sever studi tri find realist thermal hydraul behavior loca improv psa model purpos research obtain realist result loca core damag frequenc base success criteria an…
ige mediat allergi particular allerg rhinoconjunct asthma reach epidem proport affect one third popul develop countri effect treatment allergi specif immunotherapi sit involv inject increas dose allergen extract allerg individu current form sit first introduc recent celebr th birthday treatment hay fever concept therapi time straightforward believ pollen contain toxin patient could vaccin howev u…
speed bin system chip soc use convent f max test requir applic complex function test pattern function workload base speed bin techniqu incur high test cost term long test time complex function test generat requir high end automat test equip paper propos novel speed bin flow use path time slack extract robust digit embed sensor ip select critic nearcrit path appli machin learn techniqu model predi…
paper describ analysi manufactur engin data integr process manufactur resourc plan requir recommend data structur integr effect computer manufactur engin present exampl data structur data base integr comput aid manufactur engin system provid
background approxim string match problem find factor given text distanc k given pattern fix length approxim string match problem find factor text length n distanc k ani factor length l pattern length exist bit vector techniqu solv fix length approxim string match problem time l w n space l w edit ham distanc model w size comput word techniqu independ distanc threshold k alphabet size fix length a…
fit geometr algebra surfac data pervas problem mani field scienc engin particular ellipsoid employ featur comput graphic sensor calibr also use pattern recognit comput vision bodi detect electron devic design standard ellipsoid fit techniqu solv problem involv minim squar error howev procedur sensit nois propos method base minim absolut error although algorithm iter adapt step size use achiev fas…
anomal slight glacier mass gain dure recent report karakoram region howev date investig region wide glacier mass balanc karakoram prior report leav knowledg gap assess glacier respons climat chang calcul elev mass chang use dem generat kh imag acquir dure arc second srtm dem find slight mass loss w e km less negat global averag rate w e within karakoram glacier chang pattern spatial tempor hetero…
synergist effect multipl plant secondari metabolit upper trophic level constitut underexplor potenti widespread compon coevolut ecolog interact exampl plant secondari metabolit act synergist insect deterr common mani studi focus pharmaceut applic natur product activ serendipit evolv respons review summar system ideal test synergist plant defens util focus meta analysi examin studi test effect mul…
background exposur multipl type air pollut may contribut exacerb allerg diseas includ asthma wheez howev studi examin chronic air pollut exposur allerg diseas outcom among adult popul associ potenti estim annual averag fine particul matter pm traffic relat air pollut industri sourc air emiss three allerg diseas outcom asthma allergi wheez examin state wide general popul adult method studi includ …
conclus patient bppv experienc short intens anxieti panic disord especi initi visit patient recov without medic success treatment object recent studi shown peopl dizzi report psycholog problem panic agoraphobia anxieti aim studi evalu anxieti panic agorophobia level patient benign paroxysm posit vertigo initi present follow visit compar score control group method patient studi diagnosi bppv confi…
comparison common water manag research everi tabl map graph invit comparison differ place variabl detail intern comparison howev seem infrequ water resourc research assess perceiv gap paper search exampl compar research two water sub sector two countri use systemat bibliograph map procedur focus rural urban water conserv research india unit state search method built upon procedur initi develop fa…
secur cryptograph system major concern cryptosystem design even though cryptographi algorithm improv side channel attack take advantag physic vulner cryptosystem aim gain secret inform sever approach propos analyz side channel inform among machin learn known promis method machin learn term neural network learn signatur power consumpt electromagnet emiss instruct recogn automat paper novel experim…
oxid c c bond cleavag aminophenol non heme fe dioxygenas critic step human metabol kynurenin pathway microbi degrad nitroaromat pollut catalyt cycl aminophenoldioxygenas apdo propos involv format fe ii iminobenzosemiquinon complex although presenc substrat radic call question studi relat ring cleav dioxygenas recent report first synthesi iron ii complex coordin iminobenzosemiquinon isq ligand nam…
human bodi odor sourc import social inform studi explor whether sex individu establish base smell axillari odor whether exposur male femal odor bias chemosensori social percept doubl blind pseudo random applic healthi normosm heterosexu male femal rater expos male femal chemosign odor sampl heterosexu donor collect dure cardio workout odor sampl recipi rate chemosensori sampl masculin feminin sca…
dispos oliv mill wastewat omw shallow unprotect evapor pond common low cost manag practic follow mediterranean countri far fate potenti soil pollut area locat near evapor pond adequ document studi investig extent long term dispos omw evapor pond affect soil properti area locat outsid evapor pond assess fate pollut load omw four soil profil situat outsid around slope side dispos area excav result …
fluid mechan lot author execut research obtain analyt solut navierstok equat even case compress gas flow essenti defici non stationari solut inde deriv explor case non stationari helic flow navierstok equat incompress fluid ani given initi condit veloc field mean open choic space part solut non stationari helic flow prove decreas exponenti regard time paramet extent time depend exponenti compon g…
case flow head loss main concern design engin instead prefer exclud hydraul jump super subcrit flow due unfavour flow condit present studi investig flow field hydrodynam aspect transit region super subcrit flow without hydraul jump found insid transit region veloc pressur profil deviat slight uniform flow veloc hydrostat pressur accord evalu veloc measur conjunct continu equat characterist transi…
paper present first multi vector energi analysi interconnect energi system great britain gb ireland system share common high penetratioh wind power signific differ secur suppli outlook ireland heavili depend gas import gb give signific interconnect aspect methodolog addit gas power interact analys fulli realist unit commit econom dispatch model coupl energi flow model gas suppli network develop e…
object research limit psychiatrist opinion concept internet game disord igd problemat internet use piu aim assess health literaci among psychiatrist igd piu method self report survey administ onlin member royal australia new zealand colleg psychiatrist ranzcp n result major familiar concept igd piu major thought possibl addict non game internet content thought non game addict could possibl includ…
extens applic rainwat harvest rwh project inhibit challeng pose dri season case studi mnyundo primari school tanzania perform rwh system evalu use daili water balanc model methodolog base defin dri season paramet water day nwds rainwat usag ratio rur water level local water storag system oper method involv user adopt either fix constant demand variabl demand demand vari respect avail water storag…
articl examin detail qualiti doctor patient interact doctor patient communic power indic health care qualiti determin patient self manag behavior health outcom medic visit e medic encount play pivot role health care process fact doctor patient communic one essenti dynam health care affect cours patient care patient complianc recommend care unlik mani analys often look onli one two specif aspect d…
background cow milk allergi one common food allergi affect young children subset milk allerg individu eat bake milk without allerg symptom benefici term prognost liber diet retrospect studi suggest skin prick test spt bake milk muffin slurri may provid sensit mean predict outcom medic supervis bake milk oral food challeng evalu predict valu spt bake milk identifi unheat milk allerg children abl s…
pump sediment laden water excav often necessari construct site water often treat pump geotextil dewat bag bag design filter fine sediment creat high turbid dose floccul prior bag could result greater turbid control studi compar two system introduc floccul passiv dose commerci solid biopolym chitosan inject dissolv polyacrylamid pam length corrug pipe connect bag biopolym system consist sequenti p…
cognit deficit pervas among peopl schizophrenia treatment option limit increas interest neurocognit benefit exercis comprehens evalu studi date lack therefor conduct meta analysi control trial investig cognit outcom exercis intervent schizophrenia studi identifi systemat search across major electron databas incept april meta analys use calcul pool effect size hedg g cis identifi elig trial cognit…
preval allergi increas sinc mid twentieth centuri howev caus increas fulli clear understand mechan harmless protein becom allergen provid us basi prevent treat diseas although studi allergen immunogen tradit focus structur properti protein increas clear allergen determin onli base structur featur allergen protein fact allergen encount human face isol molecul contain complex mixtur protein carbohy…
filament plant pathogen deliv effector protein host cell promot infect phytophthora infestan rxlr type effector pexrd bind potato atg via atg famili interact motif aim perturb host select autophagi howev structur basi interact remain unknown defin crystal structur pexrd includ modular architectur includ five tandem repeat domain aim sequenc present disord c terminus determin interfac pexrd atg so…
behavior dysexecut disord high preval patient neurolog diseas explain cognit dysexecut impair fact mechan poor understood given socioemot function appropri behavior socioemot impair may contribut appear behavior disord investig issu perform transnosolog studi seventi five patient suffer various neurolog diseas alzheim diseas ad parkinson diseas pd frontotempor lobar degener stroke includ studi pa…
optim power system restor path key issu system restor follow signific disrupt northeast blackout unit state canada restor path optim problem rpop calcul shortest restor path specifi node subject network secur constraint rpop normal model larg scale mix integ nonlinear program includ rout compon nonlinear steadi state power flow equat intellig algorithm wide use solv complic problem due excel opti…
di ethylhexyl phthalat dehp reproduct toxic male rodent aim current studi extrapol pharmacokinet toxicokinet mono ethylhexyl phthalat mehp primari metabolit dehp human use data oral administr dehp chimer mice transplant human hepatocyt mehp glucuronid detect plasma control mice chimer mice singl oral dose mg dehp kg bodi weight biphas plasma concentr time curv mehp glucuronid seen onli control mi…
improv access inform patient histori case emerg possibl futur data use emerg store german electron health card accord wish insur person basi german medic associ develop emerg dataset offer possibl store inform exist diagnos medic allergi medic implant inform relev emerg present studi emerg dataset test regard usabl potenti benefit perspect clinician emerg physician paramed test emerg dataset two …
human face specif eye play crucial role social nonverb communic becaus signal valuabl inform therefor surpris studi investig impact intergroup context motiv attent eye ingroup outgroup member four experi investig differ eye gaze racial novel ingroup use eye tracker technolog wherea studi demonstr white particip attend eye white compar black target studi show similar pattern attent eye novel ingro…
expect rooftop photovolta pv system realiz net zero energi solar build nzesb enough realiz nzesb smart photovolta system blind spsb propos generat electr pv system reduc indoor cool demand shade effect blind system befor implement studi aim investig impact propos spsb nzesb conduct three way e technic econom polit analys detail result summar follow technic analysi appli spsbcig axi repres spsb co…
scalabl liquid metal cool small modular slimm reactor design concept recent develop univers new mexico institut space nuclear power studi generat mwth full power year respect without refuel natur circul vessel liquid sodium cool reactor core dure nomin steadi state oper shutdown aid vessel chimney tall annular na na heat exchang hex concentr helic coil tube natur circul thermal hydraul model slim…
rational seneg preval childhood asthma util appropri asthma therapi unknown methodolog use intern studi asthma allergi childhood isaac survey instrument assess childhood respiratori health rural seneg interview caregiv children age year age four largest niakhar villag august result interview primari caregiv children repres age elig children studi area overal children wheez ani time past wheez wit…
high therapeut dosag requir desir eas administr drive trend subcutan administr use deliveri system subcutan pump prefil syring becaus dosag volum limit prefil syring administr requir higher concentr liquid formul limit cp rough g l mab ultrafiltr uf process routin use formul biolog therapeut articl consid pressur constraint uf process may limit abil achiev high final product concentr system hardw…
past two decad signific improv medic field elucid pathophysiolog genet addison diseas adren insuffici addison diseas rare diseas incid case diagnosi may delay clinic present mimic gastrointestin disord psychiatr ill report case addison diseas present acut pain abdomen mimick clinic present acut pancreat
paper deal semant composit ubiquit comput ubicomp servic multi domain heterogen environ new semant framework enabl specif multidomain composit servic prove correct propos propos framework reduc gap safeti critic system includ ubiquit servic best effort engin practic consist extens semant conceptu model scm ambient intellig system composit formal system base basic construct descript logic bcdl sou…
mani research emphas import qualiti control manufactur engin littl research civil engin field paper point possibl appli process control method construct qualiti monitor base inform theori possibl build supervis model restrain opportun agent paper shed light possibl applic framework process qualiti control civil engin
present articl focus comput fluid mechan studi local viscous flow dynam format charact rotari mode deform dure equal channel multipl angular extrus ecma polym workpiec fluid model u shape die parallel slant channel intersect zone present local flow problem experiment analyz use physic simul method theoret studi numer fluid mechan techniqu comput approach ground numer finit differ solut boundari v…
modern oper system use hardwar support protect control flow hijack attack code inject attack typic write access execut page prevent kernel mode execut restrict kernel code page onli howev current cpus provid protect code reus attack like rop aslr use prevent attack make address unpredict attack henc kernel secur reli fundament prevent access address inform introduc prefetch side channel attack ne…
hydraul retard auxiliari brake devic reduc veloc vehicl particular vehicl driven downhil veloc reduct could reduc potenti risk caus brake failur caus servic brake work long time temperatur brake shoe becom extrem high paper introduc construct hydraul retard propos two mathemat model hydraul retard first mathemat model deduc use fluid mechan use analyz mechan brake torqu produc key factor influenc…
wetland import ecosystem known kidney earth particular urban wetland play import role provid natur social benefici servic howev urban wetland suffer various human impact excess land use convers air water pollut especi develop countri undergo rapid industri urban therefor great necess deriv time biomass inform optim design manag protect urban wetland paper develop set model estim abov ground bioma…
interperson space nonverb indic affili close studi investig effect oxytocin ot neuropeptid known social role human interperson space doubl blind placebo control studi measur effect intranas ot person distanc prefer differ familiar friend unfamiliar stranger protagonist behavior result show particip prefer closer friend stranger intranas ot associ overal distanc effect effect signific stranger fri…
quantif drug metabolit produc dure drug metabol grow concern pharmaceut industri regulatori agenc us food drug administr european medicin agenc drug known reactiv metabolit black box warn major caus drug induc injuri lead drug attrit earli late clinic stage accord survey report pharmaceut compani drug induc liver injuri rank first term advers event remain common reason restrict withdraw drug mark…
nanoscal biosensor owe high sensit extrem low limit detect enabl realize high complex sophist miniatur platform sever import healthcar applic predomin one diseas diagnosi particular nanomateri facilit electrochem detect dna hybrid except impact field genet cancer mutat detect report ultrasensit electrochem platform use electrospun semi conduct manganes iii oxid mn nanofib dna hybrid detect propos…
nowaday water energi consumpt intensifi everi year countri perpetu increas support long run make urgent manag resourc sustain way domest consumpt water electr energi usual relat import studi relat identifi opportun use effici improv fact without understand water energi relat water effici measur may lead unintent cost energi effici field order take full advantag combin effect water energi water ma…
schizophrenia patient impair perform abnorm brain activ dure facial emot recognit may repres marker genet liabil schizophrenia howev remain unclear whether impair specif recogn emot face instead attribut general dysfunct current studi aim distinguish specif general neural dysfunct impair facial emot recognit schizophrenia examin associ genet liabil twenti eight schizophrenia patient nonpsychot fi…
tumor ablat thermal chemic radiolog sourc receiv substanti attent treatment mani local malign primari goal ablat procedur erad viabl malign cell within design target volum applic energi chemic method radiotherapi chemic biolog ablat photodynam therapi cryoablat high temperatur ablat radiofrequ microwav laser ultrasound electr base ablat develop focal malign recent year larg volum data emerg effec…
call three step test limit except copyright shall allow certain special case provid conflict normal exploit work unreason prejudic legitim interest author grant copyright flexibl balanc interest stakehold especi within european system circumscrib limit except essenti domain comput law confront rapid unpredict global technolog develop thus enshrin import intern intellectu properti ip treati propos…
electrod perform iro ta ti pbo ti anod investig electrochem measur phenol oxid cyclic voltammetri cv polar electrochem imped spectroscopi ei conduct phenol solut indic oxid abil pbo ti anod higher iro ta ti electrod becaus reduc oxygen evolut thus increas effect current novel paramet gamma associ anod materi propos quantit describ effect current appli main reaction valu could achiev ei fit data c…
cortic function within default mode network dmn salienc network sn alter chronic pain patient mechan alter unknown novel unexamin sourc cross network communic aberr function connect fc dmn sn whose activ normal anticorrel reflect diseas sever mani brain disord stronger fc posterior cingul cortex pcc anterior insula report chronic pain point abnorm dmn sn interact test hypothesi cross network fc d…
area around ragusa sicili well known explor petroleum deposit host mesozo carbon rock reservoir overlain less permeabl rock wherea surfac geolog character outcrop oligo miocen carbon unit host import aquif karst spring area use drink water suppli therefor vulner aquif monitor protect adequ earli afternoon may late even may dure construct exploit borehol tresauro drill fluid lost unknown karst voi…
groundwat play import role socioeconom develop comoro watersh timor lest despit signific groundwat sustain develop alway proper manag watersh therefor studi seek identifi groundwat potenti zone comoro watersh use geograph inform system remot sens analyt hierarchi process techniqu groundwat potenti zone thus obtain divid five class valid record bore well yield data found alluvi plain northwest alo…
articl analys perceiv group discrimin first second generat immigr respond differ countri origin current live one eu countri addit test effect individu factor articl estim effect macro characterist origin destin countri communiti variabl migrat histori group relev perceiv discrimin immigr citizenship speak major languag home least one nativ parent perceiv less group discrimin wherea religi respond…
background comput tomographi ct examin lumbar spine common perform patient age year due low back pain lbp purpos investig preval awar radiologist presenc structur post inflammatori sacroiliac joint sij alter lumbar spine cts young patient lbp materi method total lumbar spine ctexamin men women averag age year age rang year patient lbp entir sij visual retrospect review sij score consensus two sen…
sea surfac temperatur sst play fundament role exchang heat momentum water vapor atmospher ocean therefor measur sst done ship buoy offshor platform satellit dure past decad satellit increas use becaus dataset wide area obtain paper moder resolut imag spectroradiomet modi board terra aqua sst product examin valid coastal water yellow sea use situ buoy data strict match method adopt view complex va…
research infiltr trench equip extens pretreat filter bed consist woodchip sand gravel util low impact develop techniqu manag stormwat runoff high impervi road particular emphasi heavi metal remov find reveal major factor influenc remov heavi metal concentr particul matter heavi metal runoff runoff volum flow rate reduct heavi metal enhanc sediment particul pretreat fine particl mm signific amount…
mani type depend softwar requir contribut depend make help break hurt busi depend model framework howev current approach priorit requir seldom take depend consider becaus difficult stakehold priorit requir consid prefer well depend requir make requir priorit practic method call drank propos drank follow advantag priorit evalu attribut tree construct make rank criteria select easier oper rankboost…
agricultur water scarciti major limit factor crop product dri land region sub saharan africa ssa despit notabl effort develop macro catchment rainwat harvest rwh techniqu studi evalu perform rwh deficit supplement irrig crop examin agro meteorolog risk late onset earli cessat overal low rainfal amount long dri spell dure grow season evalu potenti macro catchment rwh supplement irrig onion souther…
work novel four termin perovskit sic base rear contact silicon tandem solar cell devic propos simul achiev power convers effici pce singl illumin effici semitranspar perovskit top subcel use perovskit silicon tandem architectur tandem structur perovskit silicon solar cell promis method achiev effici solar energi convers low cost four termin tandem configur cell connect independ henc avoid need cu…
background peopl live hiv plwh substanc use disord sud tend receiv inadequ medic care part becaus silo healthcar system hiv substanc use servic deliv separ ideal treatment requir interdisciplinari team base coordin care approach mani structur system barrier imped integr hiv sud servic current protocol describ develop preliminari evalu care coordin intervent cci consist tablet base mobil platform …
geosynthet reinforc soil grs wall construct weak ground may chang horizont earth pressur deform wall face howev onli studi done literatur measur analyz horizont extern deform behavior grs wall construct soft ground long period time present studi describ extern deform behavior grs wall observ year long term perform horizont deform geosynthet wrap face grs wall show passiv behavior along one third …
although thing internet thing contain consider amount softwar develop softwar standard mean maintain improv share softwar e g applic smart phone limit hamper user driven innov paper evalu use app store metaphor mean share deploy internet thing softwar among maker set interview questionnair base survey sampl maker various maker communiti use data extract requir applic store use common app store me…
empow safe econom eco friend sustain solut enhanc oil gas product deep water reservoir new downhol technolog recommend sinc electr machin play lead role downhol applic squeez requir research design develop advanc electr machin recent improv technolog use high temperatur magnet perman magnet flux switch machin pmfsm becom one appropri contend offshor drill fewer design downhol due ambient temperat…
fuzzi time jit ubiquit servic network system establish studi system innov applic mobil commerc ubiquit comput ambient intellig intend user travel must decid best servic locat along plan rout system arrang servic user demand user arriv servic locat requir servic readi system appli time concept mobil commerc ubiquit comput ambient intellig innov great potenti provid better servic field issu determi…
toxic inorgan trival arsenic live organ reduc vivo methyl element man biotransform lead synthesi monomethylarson mma dimethylarsin dma acid effici elimin urin along unchang form order document methyl process human kinet mma dma elimin studi volunt given singl dose one three arsenic repeat dose arsenic methyl effici also assess subject acut intox arsenic trioxid patient liver diseas sever observ h…
asch semin research form impress person wide cite provid evid primaci warmth effect suggest warmth relat judgment stronger influenc impress person compet relat judgment e g fisk cuddi glick wojciszk becaus effect doe fit asch gestalt view impress format doe readili follow data present origin paper goal present studi critic examin replic studi asch paper relev primaci warmth effect found evid prim…
backgroundto consolid new classif model address allerg hypersensit condit accord intern classif diseas icd revis timelin propos real life applic qualiti assur methodolog evalu sensit accuraci anaphylaxi subsect methodsw appli field test methodolog analys consecut inpati file document allergi univers hospit montpelli electron databas period year file clinic valid anaphylaxi manual blind code icd c…
close loop geometri base optim method develop work integr subdivis reanalysi metaheurist search techniqu purpos subdivis surfac use triangl mesh simultan appli cad comput aid design model cae comput aid engin analysi framework featur object defin subdivis model subdivis model control geometr paramet global optim metaheurist algorithm perform independ coeffici ic reanalysi method introduc enhanc e…
purpos investig examin discrep among three inform adolesc mother observ report matern consult regard peer relationship relat discrep four social adjust variabl prosoci behavior loneli posit friendship qualiti physic victim ethnic divers sampl earli adolesc femal mother particip multimethod investig adolesc report parent consult mother observ report signific associ adolesc report four psychosoci o…
introduct ankylos spondyl chronic immun mediat diseas affect sacroiliac joint spine manifest new bone format osteopenia past decad tumour necrosi factor alpha tnf inhibitor tnfi becom cornerston therapi improv function outcom decreas diseas activ patient margin benefit non steroid anti inflammatori nsaid therapi time remain determin whether agent decreas new bone format although studi recent sugg…
crop water status import paramet plant growth yield perform greenhous thus earli detect water stress essenti effici crop manag dynam respons plant chang environ call speak plant multisensori platform remot sens measur offer possibl monitor real time crop health status without affect crop environment condit therefor aim work use crop reflect temperatur measur acquir remot crop water status assess …
better memori posit inform compar negat neutral inform repeat associ success age main psycholog explan call posit effect memori princip reli emot motiv cognit mechan make older adult cognit high sensit posit inform accord ultim goal well howev emerg evid also delin genet profil posit effect memori may render older adult prone encod rememb posit memori first present brief overview behavior neuroim…
paper introduc main topic relat simul base learn paper outlin advantag educ technolog explain oper case studi achiev author
rgb sensor wide use various area comput vision graphic good descriptor effect improv perform oper articl analyz recognit perform shape featur extract multi modal sourc data use rgb sensor hybrid shape descriptor propos represent object recognit first extract five shape featur contour base imag five shape featur point cloud data captur global local shape characterist object recognit perform test c…
purpos current investig examin role youth anger regul reactiv link parent social adjust among sampl youth resid disadvantag neighborhood mid southwestern citi use path analysi find indic parent respons disciplin relat behavior associ antisoci prosoci behavior differ way parent support posit associ prosoci behavior direct indirect anger regul permiss disciplin posit associ antisoci behavior direct…
indoor local key topic ambient intellig aml research communiti scenario recent advanc wearabl technolog particular smartwatch built sensor person devic smartphon seen breakthrough make concret envis smart environ se paradigm particular scenario devot indoor local repres key challeng address mani work tri solv indoor local issu lack common dataset framework compar evalu solut repres big barrier ov…
recent develop domain ambient intellig ami internet thing cyber physic system cps ubiquit pervas comput etc led numer attempt appli ict solut occup safeti health osh area literatur review reveal wide rang exampl smart materi smart person protect equip ami applic develop improv worker safeti health becaus use solut modifi work method increas complex product process introduc high dynam thus creat s…
backgroundtempor discount refer tendenc reward lose valu expect delay receipt increas individu anorexia nervosa found show reduc tempor discount rate indic greater prefer delay reward compar healthi peer obsess compuls disord ocd social anxieti disord sad common co occur anxieti relat develop prognosi examin whether reduc tempor discount present across potenti relat disord explor relationship tem…
day incred chang social media network like mobil communic comput type data audio video imag use communic privaci data import issu cryptographi one techniqu use stop unauthor access increas integr data research area encrypt decrypt scheme use base imag pixel shuffl transposit secur purpos use cipher algorithm generat key use rgb valu pixel instead use onli pixel valu purpos propos system use n siz…
background diagnosi cardiac involv rheumat disord challeng due vari clinic present sinc clinic consequ rang immedi treatment chang advers long term outcom individu risk stratif great clinic interest primari aim evalu preval cardiac involv patient differ rheumat disord use late gadolinium enhanc cardiac magnet reson imag lge cmr addit sought investig differ rheumat disord would demonstr differ lge…
india largest democraci world elect form cornerston countri amongst promin leader repres chosen run countri seek search public affair piec legisl constitut amend oner task maintain transpar elector process shield integr elect make equit withstand ani fraudul rampag free elect one critic issu today state affair like find needl haystack need eye lot money spent ensur elect fair unprejud privaci als…
letter report lead ii ion sensor compos taper multimod fibr mmf coat chitosan diamet length taper fibr region mu cm respect taper mmf use becaus flexibl compact compar plastic clad silica chitosan chosen sens layer becaus absorb heavi metal ion due uniqu properti polyelectrolyt chelat agent refract index chitosan layer chang absorb lead ii ion lead increas absorb measur spectrophotomet test immer…
research indic authoritarian tend avoid intergroup contact studi test hypothesi live neighbourhood higher proport asian peopl increas likelihood contact major new zealand european effect increas intergroup contact authoritarian multi level random coeffici model data new zealand attitud valu studi n indic new zealand european high authoritarian neighbourhood high proport asian peopl contact asian …
introduct debat abil patient alzheim diseas build date represent memori function term mnemon anosognosia form anosognosia typifi accur onlin evalu perform dysfunct outmod represent function general method test whether peopl alzheim diseas could adapt chang represent memori perform across three differ six week memori train program use global judgement learn result show wherea onlin assess perform …
monitor human hydrat level bhl key factor prevent urinari system disord paper propos smart holist system compris two compon urin colour measur system instal restroom mobil app use interact measur unit track user bhl view statist data advic main prototyp built base low cost embed internet devic coupl rgb sensor light sourc base rgb theori system test laboratori use liquid mix food colour differ sh…
due higher attenu switch frequenc current harmon lcl filter wide use grid connect invert deal reson lcl filter capacitor current usual fed back damp reson activ howev comput pulsewidth modul pwm delay digit control system signific influenc activ damp method result poor system robust meanwhil delay also reduc control bandwidth great thus impos sever limit low frequenc gain paper real time comput m…
quantit structur activ relationship qsar model employ success predict small model protein chromatograph behavior report date use methodolog larger complex protein recent group generat focus librari antibodi fab fragment variant differ combin surfac hydrophob electrostat potenti demonstr uniqu select multimod resin exploit separ fab variant work result linear salt gradient experi fab employ develo…
promin softwar secur violat buffer overflow attack taken various form pose serious threat today one vulner return orient program attack return orient program attack circumv dynam execut prevent employ modern oper system prevent execut data segment attempt execut unintend instruct overwrit stack exploit buffer overflow vulner numer defens mechan propos past year mitig prevent attack compil time me…
background type narcolepsi nt character symptom believ repres rapid eye movement rem sleep stage dissoci occurr featur wake rem sleep intermingl result mix state hypothes sleep stage dissoci object detect analysi nocturn polysomnographi psg data affect rem sleep use diagnost featur narcolepsi new method linear discrimin analysi lda model use featur extract eog emg eeg use control subject select f…
biomolecul well known complex heavi metal wastewat cellulos algin pectin starch exampl howev less use natur molecul could also effici chelat heavi metal inde cell contain polypeptid help detoxifi live organ contain heavi metal natur detoxif process great interest particular molecul take part amino acid compos polypeptid especi cystein tyrosin histidin use water purif effici biomolecul contain aro…
biomass wide use renew energi sourc world today use solid form lesser extent form liquid fuel gas util biomass energi product increas onli modest rate modern time biomass major sourc energi rural turkey biomass use meet varieti energi need includ generat electr heat home fuel vehicl provid process heat industri facil biomass potenti includ wood anim plant wast among biomass energi sourc fuel wood…
paper general kdv caudrey dodd gibbon kdv cdg equat investig describ certain situat fluid mechan ocean dynam plasma physic use bell polynomi lucid systemat approach propos systemat studi hirota bilinear form n soliton solut respect furthermor base riemann theta function onequasi two quasi period wave solut also construct final asymptot relat quasi period wave solut strict analyz reveal relat quas…
paper assess discoveri dose rate effect radiat genet challeng fundament tenet linear non threshold lnt dose respons model includ assumpt mutat damag cumul irrevers dose respons linear low dose newli uncov histor inform also describ key report intern commiss radiolog protect icrp address effect dose rate assess genet risk uniqu stori involv assess two lead radiat geneticist hermann j muller willia…
paper focus dynam model simul control advanc automat pump station canal level remot control system use abb plc programm logic control base fuzzi logic control system design agricultur land water level e canal river low tradit system irrig work well system autom two differ control first control autom water reservoir gate accord upper lower limit reservoir level second control dealt speed two pump …
present studi focus measur effect industri wastewat dispos thermal electr power plant product geotechn properti sandi soil appli wash process remedi contamin soil sampl measur effici wash techniqu disturb sandi soil sampl obtain al kufa citi locat southwest iraq industri wastewat obtain al musayib thermal electr power plant intact sandi soil contamin laboratori four percentag industri wastewat ca…
ambient intellig ami deal new world ubiquit comput devic physic environ interact intellig unobtrus peopl ami environ divers home offic meet room school hospit control center vehicl tourist attract store sport facil music devic paper present design implement testb ami use raspberri pi mount raspbian os analyz perform optim link state rout olsr wire equival privaci wep protocol indoor scenario eval…
game adolesc young peopl use play play ground street replac recent year cyber game play front comput internet game arcad chang cultur particular brought concept digit game addict condit stem steadili grow passion digit game excessiv uncontrol usag among adolesc young peopl game addict psychiatri literatur describ impuls control disord character symptom inabl control time spent game play loss inte…
microelectron product consum may alreadi expect anoth paradigm shift smarter phone smart phone current status microelectron manufactur engin educ mmee univers hard make pace fast move technolog paradigm shift purpos mmee educ four year univers graduat work microelectron industri date knowledg self motiv paper present comprehens curriculum four year univers degre program area microelectron manufac…
control tilt twist angl dure ion implant process becom one challeng issu futur cmos technolog continu shrink cmos devic dimens impos accur dopant placement within transistor architectur moreov improv pack densiti increas shadow impact resist pattern lead use quasi vertic implant paper propos experiment determin sensit standard electr paramet advanc technolog sub mum tilt angl variat may occur wit…
stigma human right violat contribut physic mental sexual health inequ among lesbian gay bisexu transgend lgbt youth jamaica countri homosexu crimin emerg local communiti base lgbt hiv agenc organ focus promot lgbt peopl health human right scant research howev focus social work educ practic lgbt peopl jamaican context idea action articl propos multilevel approach empower orient social work practic…
ambient intellig ami deal new world ubiquit comput devic physic environ interact intellig unobtrus peopl ami environ divers home offic meet room school hospit control center vehicl tourist attract store sport facil music devic paper present design implement testb ami use raspberri pi mount raspbian os analyz perform mean shift cluster algorithm consid sens data evalu consid respiratori rate heart…
model anim crucial biomed research among common use model anim amphibian xenopus tremend impact becaus uniqu experiment advantag cost effect close evolutionari relationship mammal tetrapod past year use xenopus made possibl mani fundament contribut biomedicin cornerston research cell biolog development biolog evolutionari biolog immunolog molecular biolog neurobiolog physiolog prospect xenopus ex…
two test section along newli construct road embank peat foundat instrument investig perform develop econom mean construct method peat deposit studi area averag thick one test section embank geotextil onli base geotextil timber log corduroy settlement measur use monitor plate pin ground temperatur measur use thermistor string pore water pressur measur use vibrat wire piezomet paper present monitor…
nation partner countri intern trade manufactur engin engin technolog advanc differ degre impact paper analyz develop china manufactur variat export trade theori explain import export trade tfp impact mechan final industri group accord manufactur industri technic standard industri size compar regress result group reason differ empir analysi base main conclus drawn paper put forward relev polici re…
background spite great promis metabolom proven difficult execut untarget generaliz manner liquid chromatographi mass spectrometri lc ms made possibl gather data thousand cellular metabolit howev match metabolit spectral featur continu bottleneck mean much collect inform remain uninterpret new metabolit seldom discov untarget studi challeng requir new approach consid compound beyond avail curat bi…
today smartphon oper system frequent fail provid user adequ control visibl third parti applic use privat data taintdroid realiz android system detect user implicit taint privaci leakag taintdroid inher defect better detect user implicit taint privaci leakag android platform paper analyz implicit taint detect propos autom detect system base dynam taint track call taintchas monitor sensit data tain…
instruct strategi prompt request clarif explicit feedback counter social desir autonomi appreci e threaten face receiv report onlin experi reader perceiv instruct face threat accept appropri one hundr twenti three particip read onlin tutor tute discours systemat vari tutor polit contain differ type face threat face threat either mitig polit express without redress particip rate percept tutor tuto…
restor channel stream return coars sediment stream edg wet channel becom common practic sweden yet restor activ alway result return desir biota studi evalu restor project vindel river northern sweden practition increas channel complex previous restor stream reach place veri larg boulder tree salmonid spawn gravel adjac upland area channel one reach restor basic method anoth enhanc method select t…
reward predict stimuli augment instrument reward seek human effect denot pavlovian instrument transfer pit role differenti reward valu stimuli emot condit respons pit remain unknown fifti one particip experienc pavlovian phase associ two stimuli either p cs p cs next particip underw instrument train two respons reinforc either p p final transfer phase continu instrument train presenc pavlovian st…
exist studi found restaur server sometim deliv servic inform custom race howev know consider less caus discriminatori behavior within restaur context studi advanc literatur analyz data deriv survey restaur server n assess effect work racial workplac environ character racist stereotyp discours server report provid race base servic find reveal strong statist signific posit relationship observ racia…
determin level various heavi metal water stream sediment receiv leachat runoff open air windrow msw compost plant sanandaj kurdistan iran assess relat contamin rate ecolog risk determin geo accumul index geo contamin factor cf ecolog risk factor er contamin degre cd pollut load index pli potenti ecolog risk ri water sediment result show sever heavi metal except cd concentr higher maximum limit se…
studi test effect voter polit orient import place agenc compet moral sociabl qualiti requir presid french republ furthermor assess particip judgment five main candid french presidenti elect dimens result show compar left wing voter right wing voter place greater import agenc less import moral sociabl qualiti requir presid right wing voter differenti candid respect agenc compet wherea revers patte…
build integr photovolta bipv window provid benefit generat electr reduc build cool heat energi consumpt effici util daylight simultan paper overal energi perform pv doubl skin facad pv dsf pv insul glass unit pv igu studi compar experi test rig hong kong pv dsf mean ventil pv dsf default special mention found averag solar heat gain coeffici shgcs pv dsf pv igu u valu w k w k result indic pv dsf b…
linear friction weld lfw relat new process adopt aircraft engin manufactur operation new technolog produc better valu compon increas fuel price econom drive reduc co emiss lfw key technolog recent year aircraft engin manufactur commerci militari market sector join blade discus blisk lfw ideal process solid state process give reproduc high qualiti bond therefor improv perform fault detect isol fdi…
aim normal tissu complic probabl ntcp model sever acut mucos would high use guid clinic decis make inform radiotherapi plan aim improv upon previous model use novel oral mucos surfac organ risk oar place oral caviti oar materi method predict model sever acut mucos generat use radiotherapi dose oral caviti oar mucos surfac oar clinic data penalis logist regress random forest classif rfc model gene…
modern medicin pay great attent environment secur e elimin advers health effect due environment factor end twentieth centuri environ becam sourc urban industri induc threat air water microb chemic pollut increas level ioniz radiat high risk trauma essenti food veri import environment factor also chang modern era due new agricultur technolog refin synthet food addit influenc ultra high ultra low t…
physico chemic chang may tendenc accumul various organ estuarin organ especi fish may turn enter human metabol consumpt caus serious hazard henc present studi carri determin physico chemic characterist water ichthyofauna arasalar estuari southeast coast india period year dure septemb august environment paramet temperatur ph salin silic nitrat phosphat observ depart zoolog rajah serfoji gover coll…
psycholog treatment choic obsess compuls disord ocd exposur respons prevent erp howev train requir practition profici deliv erp readili avail therebi render treatment inaccess patient self direct erp serp program design increas access erp proven effect perhap becaus patient find difficult compli exposur exercis without guidanc clinician research cognit bias modif cbm suggest cbm may help individu…
accord fluid mechan roll theori roll interfac friction dynam characterist influenc roll speed roll load roller materi roll temperatur oil properti studi respect lubric without lubric hot roll two dimension reynold equat establish steadi unsteadi roll friction interfac research roll interfac friction characterist influenc mill vibrat found lubric film thick roll gap thicker friction coeffici lower…
current pharmacolog approach alzheim diseas ad treatment base acetylcholinesteras inhibitor achei revisit especi term tempor frame potenti benefit noncanon action rais question whether inhibitor ach might also act diseas modifi manner besid last decad pharmacophor moieti known achei coval link pharmacophor pursuit multitarget hybrid molecul expect induc long last amelior impair neurotransmiss cli…
new hepat b virus hbv therapi expect breakthrough benefit patient hbv function cure sustain hepat b surfac antigen loss anti hbs gain normal serum aminotransferas therapi virolog complet cure addit includ loss hbv coval close circular dna current avail endpoint therapi inadequ evalu efficaci mani new therapeut therefor either new way use exist virolog endpoint laboratori valu entir new biomark ne…
sulphur dioxid import preserv wine presenc food caus allergi given impetus research altern aim studi reduc level sulfit wine product use mixtur lysozym dimethyl dicarbon examin influenc level volatil biogen amin vinif carri use lysozym dimethyl dicarbon dmdc mixtur differ concentr mg l result compar control vinif onli mg l mix low concentr lysozym dmdc reduc concentr biogen amin histamin tyramin …
avail veri high resolut vhr optic sensor grow imag archiv frequent updat allow use chang detect post disast recoveri monitor robust rapid result propos semi autom gis object base method use readili avail pre disast gis data add exist knowledg process enhanc chang detect also allow target specif type chang pertain similar man made object chang detect method base pre post normal index gradient inte…
aimit report mani peopl dementia requir hospit object present studi determin predict factor hospit peopl dementia methodsa total individu dementia live veteran home southern taiwan consecut enrol dure prospect follow hospit event record resultsth mean age resid dementia year mean follow time popul year among individu suffer malnutrit risk malnutrit minim nutrit assess short form score individu bo…
municip infrastructur water suppli deliveri often doe reach popul rural peri urban area articl examin rainwat harvest mean increas water secur area case guachtuq peri urban communiti outsid san cristob alta verapaz guatemala project team design rainwat harvest system improv three dimens water secur quantiti qualiti access design implement household evalu contribut water secur potenti expand proje…
paper describ comput model base lump element mutual coupl phase transmiss line without explicit use modal transform matric self mutual paramet coupl phase model use modal transform techniqu modal represent develop intrins consider modal transform matrix result system time domain differenti equat describ state equat thus detail profil current voltag line easili calcul use numer analyt integr metho…
deep convolut neural network dcnns recent emerg domin paradigm machin learn varieti domain howev acquir suitabl larg data set train dcnn often signific challeng major issu remot sens domain extrem larg collect satellit aerial imageri lack rich label inform often readili avail imag modal letter investig use dcnn land cover classif high resolut remot sens imageri overcom lack massiv label remot sen…
glass system composit x p xb fe x mol mol mol mol mol prepar use normal melt quench techniqu mossbauer effect use intens help investig structur bond oxid glass mossbauer spectra indic presenc iron ii iron iii tetrahedr octahedr coordin depend electr data analyz frame work imped cole cole plot frequenc rang hz mhz room temperatur constant phase element cpe use equival electr circuit fit experiment…
observ frequent form impress peopl base complex conflict inform rather object impress often bias observ motiv instanc observ often downplay negat inform learn ingroup member character neural system associ bias impress format particip learn posit negat inform ingroup outgroup social target follow inform particip worsen impress outgroup ingroup target tendenc associ failur engag neural structur inc…
paper present three dimension space vector puls width modul svpwm techniqu via x orthonorm transform matrix use new approach control three phase four leg voltag sourc invert vsi fulli optim digit control scheme close loop regul three phase four leg vsi use synthes sinusoid waveform help propos method discret time model phase obtain independ abc refer frame optim control design use predefin perfor…
argu children possess advanc theori mind tom like act prosoci yet empir find mix address issu definit meta analyt integr prior literatur met appropri inclus criteria conduct total studi includ children year age contribut analys collaps across studi signific associ emerg r indic children higher tom score also receiv higher score concurr measur prosoci behavior magnitud effect similar across tom as…
mechan model tumor growth use extens recent year analysi medic observ predict cancer evolut base imag analysi work deal numer approxim mechan model tumor growth analysi dynam system investig given multi phase flow model densiti differ cell govern transport equat evolut tumor cell wherea veloc field given brinkman regular classic darci law effici finit differ scheme propos shown converg weak solut…
introduct advanc air flow limit patient copd lead reduct vital capac respiratori muscl strength exercis capac howev impact chest abdomin wall mobil unknown studi aim ascertain preval patient copd reduc chest abdomin wall mobil investig effect reduc chest abdomin wall mobil pulmonari function respiratori muscl strength exercis capac method elder male subject copd chest abdomin wall mobil fvc fev f…
children prosoci emerg earli life suggest help root deepli human natur time motiv young children instrument help pose puzzl children express specif emot sympathi remov physic obstacl instead motiv concern well toddler may act tie loos end engag social interact may motiv becaus goal align recent research address motiv children help direct measur children intern arous via chang dilat pupil sever st…
social group aid human sever way rang fulfil complex social person need promot surviv despit import group affili human remain consider variat group prefer across develop current studi children adolesc complet explicit evalu task ingroup group member dure function neuroimag found particip display age relat increas bilater amygdala fusiformgyrus orbitofront cortex ofc activ view group relat group f…
recent research begun examin impact cultur mix human psycholog conduct four experi examin influenc intrus cultur mix implicit intergroup attitud result indic intrus cultur mix augment implicit prejudic toward intrud foreign cultur group studi b heighten implicit prejudic partial mediat boycot behavior provok intrus cultur mix studi c cultur identif studi multicultur orient studi moder influenc in…
signific advanc field addit manufactur past decad current technolog field allow fabric onli complex physic prototyp also function electron compon circuitri possibl fabric simpl circuit embed sever kind passiv compon exampl resistor capacitor inductor fundament build block ani electr circuit order aid futur develop integr print electron wider rang applic review attempt provid overview recent devel…
paper address investig hydrodynam behavior new type cap tray call conic cap tray concap tray comput fluid dynam model develop predict hydrodynam concap tray oper spray regim model consid two phase flow gas liquid vof like code framework homogen multipl size group model musig model shear stress transport sst turbul model implement detail insight hydrodynam behavior insid cone obtain relat veloc pr…
among head neck squamous cell carcinoma hnscc incid oropharyng scc opscc increas contrast carcinoma origin subsit human papillomavirus hpv recogn signific risk factor carcinogenesi opscc hpv relat opscc patient tend relat young less expos tobacco alcohol relat high socioeconom status educ level distinct hpv unrel classic opscc neck metastas tend aggress cystic better respons treatment result impr…
key aspect realiz futur smart grid communic solut balanc approach network perform network secur dure network deploy high secur communic flow path use network path support capac reachabl requir deploy phase communic network facilit optim network path focus network perform network secur time paper describ use case smart grid applic secur network capac reachabl need optim success network oper explai…
although vibratori finish machin wide employ industri year model vibratori excit system machin previous publish paper propos novel mathemat model bowl type vibratori finish machin model use analyz dynam behavior mechan excit system consid free forc vibrat influenc key paramet identifi propos model impact machin perform discuss furthermor implic machin design process optim present final valid deve…
vessel segment critic task various medic applic diagnosi assist diabet retinopathi quantif cerebr aneurysm growth guid surgeri neurosurg procedur despit technolog advanc imag segment exist method still suffer low accuraci vessel segment two challeng common scenario clinic usag region low signal nois ratio snr vessel boundari disturb adjac non vessel pixel paper present autom system achiev high ac…
paper examin univers student percept gender differ regard visual tactil interact involv corpor express activ studi base content analysi work experi diari student year univers zaragoza spain data process use nvivo softwar result show activ requir higher level emot involv engend higher percept gender differ ii women perceiv express men iii visual prefer opposit sex iv men fear touch women result le…
time eukaryot genom evolv host gene carri multipl exon separ increas larger intron non protein code sequenc initi littl attent paid intron sequenc consid contain regulatori inform howev advanc molecular biolog sequenc comput tool uncov numer segment within genom element contribut regul gene express intron differenti remov cell type specif manner produc rang altern splice transcript mani span ten …
simul hydratl behaviour water distribut network wdn need develop implement mathemat model abl consid wide rang control devic complex system literatur overview primarili provid solut procedur steadi state simul nonlinear pipe network hydraul typic element pressur regul valv conceptu describ differenti function characterist incorpor hydraul simul model explor consid possibl topolog posit oper state…
bioga could provid sustain energi sourc wood fuel rural household sub saharan african howev function bioga digest limit area low water avail water requir approxim dm day cow dm day pig provid manur digest dm day person household use digest volum capita consid potenti domest water recycl rainwat harvest aquacultur suppli water need digest differ countri sub saharan africa domest water recycl found…
two pole induct machin shaft lead fictiti increas inner yoke rotor effect influenc axial cool vent rotor pre exist analyt calcul method estim magnet voltag drop rotor onli one path magnet flux done simplifi boundari condit lead inaccur result paper semi analyt method introduc therefor branch current method use solut nonlinear equat system disclos result analyt calcul valid finit element analysi i…
design comput assist decis cad system differ biomed imag scenario challeng task comput vision sometim challeng attribut imag acquisit mechan sinc lack control camera creat differ visual imag site differ rotat scale illumin paramet requir get consist diagnosi cad system moreov imag acquir differ site specif color make use standard color space high redund paper propos tackl issu introduc novel regi…
human seem place posit reward valu prosoci behavior evid suggest prosoci inclin driven reflex tendenc share observ sensat emot behavior self reson studi examin neural correl self reson relat prosoci decis make subject perform two task undergo fmri observ human hand pierc needl observ imit emot facial express outsid scanner subject play dictat game player low high incom repres neutral express head…
alzheim diseas ad increas preval signific impact caregiv healthcar system one mani physiolog process affect ad circadian system disrupt reflect abnorm sleep wake cycl interact bidirect circadian sleep disrupt influenc diseas progress understand bidirect relationship ad circadian disrupt may allow earlier recognit potenti develop dementia well improv target approach therapi therapi includ melatoni…
region level dimensionless analysi design domest rainwat harvest system drwhs develop consid various combin water demand storag capac effect roof area rainfal drwhs design two dimensionless ratio use name demand fraction storag fraction along relationship two ratio first northern taiwan divid four sub region cluster analysi base averag annual day rainfal distribut rainfal station administr distri…
perman magnet synchron machin pmsm depend machin applic differ type perman magnet pm use common pms ferrit magnet neodymium iron boron magnet ndfeb samarium cobalt magnet smco select suitabl magnet particular machin design depend magnet properti reman conduct mechan rigid loss demagnet characterist usual possibl hysteresi loss pm materi neglect paper howev demonstr possibl hysteresi loss evalu ma…
model individu fish habitat select high variabl environ hydropeak river requir guid effici manag decis analyz fish microhabitat select heterogen hydraul thermal condit model two dimens reach larg hydropeak rhone river local warm cool system nuclear power plant use modern fix acoust telemetri techniqu survey fish individu five barbel six catfish seven chub signal posit everi three month period fis…
paper propos ambient light ambilight new type signal sourc posit possibl method ambilight posit present paper shown two kind observ ambient light use posit differ principl ambilight intens spectrum measur high locat depend use posit tradit fingerprint approach total ambilight irradi intens use detect proxim light sourc locat solut resolv support knowledg light infrastructur ambilight posit work a…
roller one main part high pressur grind roller type high effici ore crush equip work life strong affect materi use paper new kind roller materi high vanadium alloy steel hvas investig result show cast microstructur hvas roller contain martensit residu austenit alloy carbid hvas sampl quench degre c high hard much higher compress strength abras wear resist temper degre c min mechan properti hvas s…
paper describ develop pedestrian microsimul model develop base agent base model approach effect account pedestrian intellig heterogen model focus produc accur trajectori pedestrian interact behavior rule control pedestrian interact extract detail pedestrian behavior studi conduct vancouv bc calibr model paramet perform use genet algorithm aim minim error simul trajectori real trajectori obtain me…
use vitro data support develop physiolog base pharmacokinet pbpk model reduc requir vivo test demonstr three exampl first exampl polychlorotrifluoroethylen vitro studi compar metabol tissu respons rodent primat made possibl obtain definit data human risk assess without resort addit vivo studi primat second exampl pbpk model organophosph ester develop paramet defin metabol tissu partit enzym inhib…
work undertaken determin genesi role creativ cr format mental qualiti gave homo sapien hs evolutionari advantag intra interspecif competit dure period intraspecif bifurc hominid border middl upper paleolith creativ allow hs design adapt form purpos behavior correspond condit degre uncertainti creat stabl mental construct absenc perceptu sourc requir reactiv behavior visual target imag origin appl…
intranas oxytocin research date carri men recent studi indic femal respons differ substanti male random doubl blind placebo control studi involv femal sampl women use hormon contracept particip view anim geometr shape depict either random movement social interact play chase fight probe question ask whether ani shape friend friend social video preced cue attend either social relationship physic si…
global exist theorem larg data hyperbol fluid model veri often restrict size relax paramet depend size initi data therefor leav general question well posed larg data open note show blow result correspond model problem underlin complex question henc also show strength global exist theorem small paramet c elsevi ltd right reserv
neuron high differenti cell respons conduct transmiss inform nervous system proper function neuron reli compartment intracellular domain differenti neuroblastoma cell extens use studi understand physiolog cell biolog neuron cell show differenti n e neuroblastoma cell pronounc upon exposur chemic analog cyclic amp camp db camp next analys express key microtubul regul protein differenti cell expres…
suggest peopl attend action servic form impress disposit follow consid moral relev action social perceiv respons accompani cue help illumin actor moral charact articl examin one relev cue character ani decis process speed decis made two experi show actor make immor decis quick vs slowli evalu negat contrast actor arriv moral decis quick vs slowli receiv particular posit moral charact evalu quick …
recent improv describ open sourc finit element softwar elmer shown high effici option electr machin model parallel comput burden shown necess method implement enabl appli fulli parallel comput electr machin model includ rotat electr circuit comput experi perform demonstr elmer effect util sever hundr comput core parallel make attract altern comput speed high import
human activ recognit wide studi sinc last decad ambient intellig scenario remark progress made domain especi research line ambient assist live gestur recognit behaviour detect classif etc work literatur focus activ classif recognit predict futur event anomali detect prevent howev hard find approach onli recogn activ also provid evalu perform accord optim criterion problem special interest applic …
current research posit stigma prejudic transfer effect propos stigmat group member e g white women threaten prejudic direct stigmat group member e g african american becaus believ prejudic monolith qualiti stigma research assum direct correspond attitud prejud individu target e sexism affect women racism affect racial minor five studi report demonstr white women threaten racism studi men color se…
articl examin percept low incom consum receiv govern assist choic make show group view differ resourc even make ident choic seri five experi reveal ethic purchas polar moral judgment wherea individu receiv govern assist perceiv less moral choos ethic vs convent product incom earner particular high incom individu perceiv moral make ident choic price central compon effect becaus equat cost ethic co…
mont carlo method provid high fidel neutron analysi differ type nuclear reactor owe advantag flexibl geometri model use continu energi nuclear cross section also coupl thermal hydraul code consid feedback due effect thermal motion target nucleus known doppler effect special treatment use cross section differ temperatur point tradit approach pre generat cross section difficulti memori footprint nu…
aim paper investig possibl improv ride qualiti two axl railway vehicl singl stage suspens mean passiv suspens employ inert devic inert mechan one port element analog capacitor electr circuit goal improv ride qualiti vertic later motion respons track irregular perform benefit sever simpl passiv suspens layout demonstr compar convent scheme elast effect damper inert devic taken consider practic pur…
sleep impair signific alter human brain structur cognit function avail evid suggest adult develop nation sleep less grow bodi research sought use sleep forecast cognit perform model relationship two general focus vigil rather cognit construct affect sleep reaction time execut function work memori previous model effort also util subject self report sleep durat restrict laboratori environ current e…
background grass poacea one largest plant famili distribut worldwid grass pollen allergi one import pollen allergi affect larg part popul worldwid grass pollen season special sinc caus flower various grass speci present uniqu profil allergen assum play signific role impact grass pollen sensit profil allergi suffer aim studi conduct vienna analyz possibl contribut preval grass speci grass pollen s…
object aim identifi clinic genet associ sacroili si patient psoriat arthriti psa describ differ radiograph pattern si psa clinic genet associ method psa patient fulfil caspar criteria underw detail skin rheumatolog assess addit hla b b status record shown key genet marker radiograph si psa grade unilater bilater radiograph chang si requir inclus involv defin asymmetr symmetr result patient radiog…
pyrethroid chemic attract altern organophosph op becaus select toxic pest rather mammal carboxylesteras ces hepat enzym metabol ester contain xenobiot pyrethroid primari aim studi gain insight catalyt properti ce enzym human metabol pyrethroid secondari aim investig pyrethroid metabol use ces mammalian speci pure human ces hce hce rabbit ce rce two rat ces hydrolas b use studi hydrolyt metabol fo…
dimension reduct challeng task high dimension data process machin learn data mine help reduc comput time save storag space improv perform learn algorithm effect dimens reduct techniqu unsupervis featur select aim find subset featur retain relev inform paper propos novel unsupervis featur select method call robust unsupervis featur select via matrix factor rufsm robust discrimin featur select robu…
nutrit intervent effect reduc risk neural tube defect ntds determin effect nutrit supplement human metabol metabonom studi carri women reproduct age subject nutrit intervent given fortifi wheat flour contain folic acid vitamin b vitamin b ferric sodium edet zinc oxid month serum metabol fingerprint detect via ultraperform liquid chromatographi tandem time flight mass spectrometri uplc tof ms data…
rapid urban constant expans urban area dure last decad local led increas water shortag rainwat harvest rwh system potenti import contributor urban water self suffici goal studi select environment optim rwh strategi newli construct residenti build link rainwat demand laundri mediterranean climat condit without account water main differ strategi environment assess design use rwh infrastructur resid…
phantom cell phone experi instanc mobil cell phone user perceiv ring vibrat visual stimuli indic incom call messag yet call messag actual regist phone human signal detect issu experi may influenc psycholog factor hypothes phantom cell phone experi symptom psycholog depend cell phone communic result hypersensit stimuli class cell phone notif method find support hypothesi path model analyz respons …
morn glori spillway type spillway use pass flood upper lower height type spillway use dam reservoir narrow valley locat slope reservoir wall high morn glori spillway exist whirlpool could reduc flow rate flow rate index spillway function zigzag spillway introduc proper option compens problem spillway face pass maximum possibl flow rate spillway non linear crown definit width compar spillway strai…
paper investig capabl behavior two differ tooth concentr wind topolog traction electr machin applic well known convent teeth pole wind also new teeth pole wind low magnetomot forc mmf harmon content investig use wind type two perman magnet pm machin design analyz perform compar consid main machin paramet electromagnet torqu loss field weaken capabl thermal behavior also nois vibrat characterist o…
propos agloto formal specif languag dedic express bdi agent plan accord featur requir ambient intellig ami offer rich modular approach express compos elementari plan order execut concurr show plan built automat system concurr process mental attitud agent contrast exist approach plan view realize whole set partial order intent agloto semant accord possibl updat sub plan fli intent set bdi agent re…
human communic cover two form verbal nonverb nonverb communic indispens insepar part human interact communic main part nonverb communic bodi languag includ postur gestur eye contact facial express bodi languag play import role utter mean supplement accent repetit substitut bodi languag belong part cultur unavoid bodi languag misunderstand sinc differ mean differ cultur background necessari us mas…
perform reluct synchron machin rsm strong depend well design geometri stator rotor within intent high torqu high power factor differ ratio direct quadratur induct must set maximum paper easi semi analyt design method use determin induct reluct machin standard induct machin stator multipl flux barrier rotor vari rotor stator dimens bore diamet slot geometri effect differ ratio induct therefor outp…
purpos larg number older worker remain global workforc rais question concern age relat differ percept behavior purpos paper examin interplay employe age gender ethnic benevol percept new co worker design methodolog approach data obtain scenario method sampl full time team base employe across nine north american busi organ particip evalu three provoc scenario depict initi meet new colleagu find wo…
background hand train point care ultrasound poc us ideal compris bedsid teach well simul clinic scenario high fidel phantom portabl ultrasound simul system commerci avail howev consider cost limit suitabl medic school linux base softwar emerg depart ultrasound simul edus tm develop kulyk olszynski feasibl poc us educ well document show good accept import limit even widespread use edus howev may d…
comput network consist sever asset hardwar softwar data sourc asset often vulner exploit attack violat secur polici network consid limit budget network administr analyz priorit vulner abl effici protect network mitig riski one far sever secur paramet offer analyz secur risk network secur administr perspect major drawback method consid attack motiv depend motiv potenti attack differ attack path ma…
argument make straightforward one constant news media coverag excess lifestyl consumpt pattern call super rich normal extrem privileg obfusc privileg mani examin seri typic news stori print broadcast togeth exampl popular book show mediat super rich ambival organ mixtur celebratori deris stanc tandem logic capit tenet consum cultur lurid spectacl fuel complex mix anxieti desir among target reader…
dielectr behavior polyacrylonitril deriv carbon nanofib form differ carbon temperatur investig use imped spectroscopi imped data present form cole cole plot four equival electr circuit deriv found increas carbon temperatur degre c strong capacit element parallel equival circuit transform induct element contact resist parallel resist signific decreas along morpholog chemic structur evolut respect …
concept social exclus recent gain attent context onlin social interact howev onli littl data regard impact virtual social exclus subsequ real life social behavior thus studi set examin virtual version common social exclus scenario cyberbal paradigm william jarvi test behavior consequ sampl student virtual charact agenc experi social presenc control find indic ostrac individu show less prosoci beh…
prefront cortex pfc depend function execut function explicit learn memori negat affect cocain abus experiment anim model cocain treatment howev molecular mechan less understood present studi perform transcriptom profil dynam chang pfc repeat cocain administr mice found differenti express gene deg h h day respect withdraw chronic cocain treatment time seri correl analysi identifi cluster statist s…
paper present research use method comput imag analysi artifici neural model process assess qualiti greenhous tomato varieti cappricia subject studi tomato size mm mm colour includ intermedi colour process imag acquisit obtain empir data conduct throughout entir grow season period first harvest middl may last harvest begin novemb satisfactori qualiti characterist obtain case rbf rbf model rbf netw…
ipv provid address space improv address design greater secur ipv differ transit mechan use migrat ipv ipv includ dual stack network tunnel translat technolog within network secur essenti element therefor requir special attent paper analys two transit technolog dual stack tunnel technolog implement use cisco packet tracer gns work also analys secur issu ipv outlin common vulner secur issu dure tra…
porous pavement easili retrofit effect improv water qualiti hydrolog prone clog despit major determin lifespan porous pavement limit inform physic clog process system aim studi understand main physic process govern physic clog develop simpl black box model predict physic clog key variabl hypothesis influenc clog pavement design climat characterist two compress time scale laboratori experi conduct…
grid electr generat use renew energi technolog becom reliabl sourc fulfil need rural area limit level without consid convent resourc main purpos studi propos econom optim design electr generat use hybrid energi sourc pv biomass agricultur farm residenti communiti center small villag district layyah punjab provinc pakistan electr load data collect irrig residenti need hybrid optim model electr ren…
studi various cope strategi use forest base rural communiti vhemb district south africa respons climat variabl chang challeng investig effect communiti socio demograph characterist adapt capac choic effect cope strategi examin household level data collect respond select rural communiti use proportion random sampl procedur pearson chi squar test use analys cope strategi effect household communiti …
shoot apic meristem sam small popul stem cell continu generat organ tissu discuss flower format sam involv complex network regulatori gene signal molecul major downstream target network extracellular matrix cell wall local determin growth rate growth direct discuss number recent studi aim analys link cell wall structur molecular regul involv multidisciplinari approach includ quantit imag molecula…
nicotinamid adenin dinucleotid nad essenti coenzym various physiolog process includ energi metabol dna repair cell growth cell death mani pathway typic dysregul cancer cell make nad intrigu target cancer therapeut nad main synthes nad salvag pathway cancer cell surpris pharmacolog target nad salvag pathway caus cancer cell cytotox vitro vivo sever studi describ precis consequ nad deplet cancer bi…
advent increas avail super resolut microscopi prompt searcher investig question co local co cluster hope provid precis relev data focus problem studi inter organell interfac topic grow interest cell biolog sought identifi mitochondria associ membran mam candid site dual colour larg field super resolut imag mam special lipid microdomain endoplasm reticulum er close apposit mitochondria use total i…
demonstr entangl evolut special design quantum state bistochast channel asymmetr work general studi quantum correl includ entangl quantum discord evolut asymmetri various quantum channel found asymmetri entangl quantum discord onli occur special quantum channel behavior entangl evolut may quit differ behavior quantum discord evolut quantum entangl channel decreas monoton increas quantum channel i…
order achiev rapid develop process reduc time market new approach investig automot bodi assembl design research present prospect studi use plant digit mock support industri process design review concept digit lot dlot introduc design object valid layout assembl process altern collabor way result better synchron manufactur engin quick identif key issu relat futur assembl process configur
research suggest member advantag group feel dehuman group respond aggress littl known meta dehuman affect disadvantag minor group member histor primari target dehuman examin import question context u republican primari wit widespread derog dehuman mexican immigr muslim two initi studi document american blatant dehuman mexican immigr muslim dehuman uniqu predict support aggress polici propos repub…
paper report high resolut measur veloc field within front free surfac viscoplast surg inclin channel free surfac shape posit unyield plug layer insid surg also monitor experiment result compar predict thinlay model base lubric approxim despit simplic model appear provid accur descript flow surg predict layer flow structur clear observ upper plug layer progress thin toward front onli tip flow clos…
multi view facial express recognit challeng activ research area comput vision paper propos simpl yet effect method call local constrain linear code base bi layer llcbl model learn discrimin represent multi view facial express recognit address issu larg pose variat local constrain linear code adopt construct overal bag featur model use extract overal featur well estim pose first layer second layer…
light grow role social media conflict manag current studi analyz interrelationship onlin polit particip isra jew frequenc onlin contact arab jew perceiv social distanc arab research conduct onlin survey repres sampl isra jew use social media least time week overal although causat infer becaus correl design studi result suggest frequenc onlin contact may posit affect close arab line contact theori…
model reciproc impli cheater detect import prerequisit success social exchang consid fundament role memori reciproc exchang theori lead predict memori cheater preferenti enhanc examin whether inform partner previous behaviour interact automat retriev encount face partner previous cheat cooper two studi particip play sequenti prison dilemma game cheater cooper partner altern game block particip as…
relativist ethic posit reject possibl reli univers moral norm draw conclus moral judgment influenc moral behavior particulari prosoci penal fault crime empathi import mediat role object present paper test interact variabl model use sem relativ moral absolut predictor variabl empathi variabl mediat prosoci behavior penal fault crime depend variabl variabl measur sampl adolesc year age mean age sd …
background cannabi soon becom legal canada current unclear impact public health methadon mainten treatment mmt common pharmacolog treatment opioid use disord oud despit document effect larg number patient respond poor experi relaps illicit opioid studi implic cannabi use risk factor poor mmt respons although well establish substanc use behavior differ sex studi consid sex potenti moder current st…
studi concentr find truncat imposs differenti substitut permut network spns cipher instead use miss middl approach author propos mathemat descript truncat imposs differenti first prove truncat imposs differenti r round spn cipher could obtain search entri p r p denot differenti pattern matrix dpm p layer thus length imposs differenti spn cipher upper bound minimum integ r entri p r second provid …
object order guid curricular innov look feasibl util perform target need assess communic skill pgi intern medicin im resid continu clinic util faculti direct observ valid instrument communic skill evalu method conveni sampl pgi resid emori univers school medicin im resid program invit particip use segu framework checklist medic communic task faculti assess resid dure clinic encount result thirti …
background object rehabilit focus brain behavior relationship highlight interact psycholog neurobiolog factor better patient care miss link literatur socio cognit aspect frontal lobe epilepsi object examin prefront cortic function pcf empath abil patient frontal lobe epilepsi fle analyz whether ani relationship compon disposit empathi pcf exist patient fle method studi design experiment paradigm …
grow global concern environ one hand alarm danger carbon footprint generat along non biodegrad higher toxic generat use synthet fibr creat dire need come back natur fibr dure applic fabric site geotextil applic even design garment apparel sector observ abil fabric assum grace appear contour veri crucial convey signific drapeabl natur fibr made fabric attempt made work evalu effect differ weav con…
alzheim diseas ad devast progress neurodegen diseas character patholog accumul amyloid beta beta hyperphosphoryl tau protein brain deposit beta aggreg trigger synapt dysfunct hyperphosphoryl tau neurodegener lead cognit disord investig neuroprotect effect fisetin beta mous model ad singl intracerebroventricular inject beta mu l min mous mark induc memori synapt deficit neuroinflamm neurodegener i…
method deal design automat part calibr comput aid design cad plastic profil extrus die via featur recognit present integr design method design calibr plate simultan present approach automat part calibr propos given calibr integr plate posit calibr part face identifi automat base recognit visibl attribut adjac graph calibr caviti surfac meet machin process requir calibr part process achiev final p…
altern materi like recycl materi industri product soil alreadi influenc human activ e g urban soil common accept build materi earthwork construct risk contamin leach materi limit reduc amount percol water technic safeguard mean achiev must adapt requir road construct research project aim better knowledg percol leach process road embank construct altern materi differ technic safeguard input behavi…
studi examin school time program target elementari age youth popul typic underrepres scienc field primarili african american hispan english languag learner particip program aim foster posit attitud toward scienc among youth engag grow plant hydropon water without soil particip attitud toward scienc includ anxieti desir self concept examin pre post survey data n cours afterschool program three sep…
comprehens view protein phosphoryl remain unmet challeng field cell biolog mass spectrometri base proteom one promis approach identifi thousand phosphoryl event singl experi yet full breadth phosphoproteom yet elucid articl examin complementar two method phosphopeptid enrich base either titanium dioxid tio enrich phosphoryl motif specif immunoaffin precipit iap four differ antibodi method identif…
paper present design implement test autom compon prototyp machineri destin cut sort bundl harvest src crop plant purpos devic develop name rod picker result collabor six partner four differ countri rod picker project includ mechan autom hydraul sensor measur concept oper accord condit impos beneficiari short rotat coppic src farm owner agricultur machineri energi crop speci produc fresh harvest m…
outdoor industri scale microalga cultiv limit sever factor among low effici overal light energi convers play key role main due photosatur photo inhibit high irradi work aim improv overal photoconvers effici microalg product photobioreactor pbrs exploit advanc photovolta pv technolog semi transpar dye sensit solar cell modul dsc place irradi surfac thus absorb part incid light produc electr transm…
group ownership ubiquit properti countri corpor famili club howev peopl understand group ownership simpli reli concept ownership individu group ownership subject complex aris properti individu report experi investig whether children age n understand group ownership experi children ask differ object belong appropri judg certain object like belong group individu peopl experi investig whether childr…
introduct methylen blue wide avail less expens patent blue appar lower risk anaphylaxi object two dye compar regard detect sentinel lymph node sln method prospect random trial involv patient invas breast carcinoma sixti nine assign patent blue group methylen blue group b thirti five patient clinic stage iii iv axillari lymph node affect underw neoadjuv chemotherapi two patient exclud becaus dye t…
thermal imag becom readili usabl tool crop agricultur water manag sinc allow quick determin canopi surfac temperatur link transpir give idea crop water status last year resolut thermal imag system increas weight decreas foster implement unman aerial vehicl uav civil agricultur engin purpos approach would overcom limit site thermal imag allow map plant water status either field farm scale take thu…
aim studi compar preval cardiovascular cvd relat comorbid patient ankylos spondyl psoriat arthriti psa psoriasi ps uk primari care match cohort match retrospect cohort studi use primari care consult databas three cohort construct use patient read code diagnosi psa ps cohort compar ratio match cohort preval cvd relat comorbid hypertens ischaem heart diseas hyperlipidaemia diabet mellitus identifi …
due lack sourc network ioad global percept multipl time scale situat awar current distribut network meet requir activ distribut network adn activ control activ manag adn situat awar system base distribut monitor multi sourc inform fusion propos paper construct multi level distribut monitor system base internet thing lot technolog monitor object distribut network expand achiev global awar spatial …
self evalu emot depend intern social standard motiv social action howev lack empir research document impact self evalu emot year old prosoci extant research relat children experi guilt empathet concern make amend howev relationship guilt concern make amend potenti reduct empathet concern involv similar bodili express guilt amend make use distinguish guilt shame children first studi relat develop …
examin urinari excret benzyl n acetylcystein sbac toluen sniffer use capillari gas chromatographi sbac extract ml urin chloroform backextract sodium bicarbon solut acidif aqueous solut reextract ethyl acet derivat methyl ester peak appear gas chromatogram identifi sbac mass spectrometri calibr curv construct plot peak height ratio sbac intern standard phenethyl n acetylcystein analyt concentr use…
introduct given physiolog role placent growth hormon pgh dure intrauterin develop growth genet variat code growth hormon gh gene may modul development program adult statur two major gh variant describ worldwid determin singl polymorph rs c c sought studi whether gh variant may contribut adult anthropometr measur method genotyp gh snp rs rflp test genet associ adult height bodi mass index bmi line…
progress integr driver assist system das vehicl recent decad contribut improv qualiti drive experi current need individu advanc das aim improv safeti secur comfort driver particular need adapt vehicl individu prefer requir driver import research focus work individu non intrus monitor system real time driver support propos kernel system driver identif modul base drive behavior signal high perform …
paper deal rare earth free perman magnet traction machin design c segment electr vehicl ev four differ ferrit perman magnet synchron machin topolog differ magnet arrang pole pair number select high potenti present compar thank comput effici finit element base analysi tool develop purpos found flux focus machin pole slot outperform term torqu speed requir fulfil effici power weight ratio influenc …
oper system essenti oper comput normal comput come preload oper system howev often preload oper system abl fulfil requir user user sometim need chang oper system base need although compar studi tool avail oper system still lack tool provid independ object review recommend help user understand select major oper system paper propos tool call fsos analys well known oper system use domest commerci in…
studi examin level crude glycerin total replac soybean oil partial replac corn diet tambaqui without ingredi interf growth perform anim studi conduct feder univers tocantin evalu five level crude glycerin inclus replic anim n tambaqui anim fed experiment diet period day day adapt day trial end period anim restrain measur valu growth perform anim specif growth rate appar food convers feed effici h…
dna nanotechnolog enabl synthesi nanomet size object site specif function larg varieti materi reason dna base devic dna origami consid applic molecular biolog nanomedicin howev mani dna structur need higher ionic strength common cell cultur buffer bodili fluid maintain integr degrad quick nucleas overcom defici coat sever differ dna origami structur cation poli ethylen glycol polylysin block copo…
wide use geosynthet geotechn engin bring great demand character studi materi main test known wide width strip method static punctur test cbr test tensil creep creep ruptur behavior project use geosynthet engin work ensur simpl techniqu standard test nation intern level procedur character qualiti control materi becom simplifi know inher difficulti wide width tensil test articl propos use non stand…
nuclear power uprat invest generat capac enabl reactor oper beyond origin power limit find owner deregul reactor like make invest power uprat moreov deregul owner boil water reactor like choos extend power uprat epus could add percent origin power owner pressur water reactor anoth type reactor epus technic challeng tend select type uprat add less reactor power deregul incentiv reactor owner pursu…
blow fli lucilia cuprina wiedemann parasit insect major global econom import maggot fli parasit skin anim host feed excret tissu caus sever diseas flystrik myiasi although consider research l cuprina year littl understood molecular biolog biochemistri genet parasit fli well relationship host diseas caus situat might chang recent report draft genom transcriptom blow fli given new global insight bi…
paper design aspect high speed electr machin discuss analyt calcul deal issu volum weight present furthermor machin design paramet analyz main target design turbo generat usag aircraft improv reliabl six phase electr machin introduc
recent et al propos anonym two factor authent scheme follow concept tempor credenti wireless sensor network wsns claim secur capabl withstand various attack howev reveal authent phase scheme sever pitfal first scheme suscept malici user imperson attack legal malici user imperson regist user addit scheme also vulner stolen smart card attack furthermor scheme provid untrac prone track attack put fo…
studi present high order numer method base combin compact integr rbf irbf approxim viscous flow fluid structur interact fsi problem method fluid variabl local approxim use combin compact irbf incompress navier stoke equat solv use veloc pressur formul direct fulli coupl approach fluid solver verifi various problem includ heat burger convect diffus equat taylor green vortex lid driven caviti flow …
rapid urban process brought problem china traffic congest air pollut water pollut resourc scarciti sustain urban common appreci effect way promot sustain develop proper understand sustain urban perform critic provid govern support make urban develop strategi polici guid sustain develop paper util method structur equat model sem establish assess model measur sustain urban perform four unobserv end…
reinforc learn theori power character learn benefit ourselv theori predict error differ predict actual outcom choic drive learn howev oper social vacuum behav prosoci must learn consequ action peopl empathi abil vicari experi understand affect hypothes critic facilit prosoci behavior link empathi prosoci behavior still unclear dure function magnet reson imag fmri particip chose differ stimuli pro…
three gene gnd pgl fbp relev pentos phosphat pathway ppp overexpress corynebacterium glutamicum iwj lead increas l isoleucin product transcript level gnd pgl fbp signific increas iwj pdxw gnd fbp pgl compar control strain iwj pdxw intracellular nadph nadp ratio iwj pdxw gnd iwj pdxw gnd fbp cell grown h increas threefold fourfold respect indic overexpress gnd fbp redirect carbon flux ppp intracel…
emerg evid reveal honesti trustworthi import driver impress format process question remain howev regard role moral attribut guid real concret behavior fill gap present studi investig influenc honesti nonverb behavior regul social interact behavior synchroni movement record particip interact partner depict honest versus dishonest friend versus unfriend result show synchroni affect onli honesti par…
boredom typic regard nuisanc past research boredom depict common emot correl mani detriment psycholog social factor includ addict depress discrimin aggress present nuanc perspect boredom specif propos test state boredom serv import self regulatori function potenti foster posit interperson consequ signal lack purpos activ foster search meaning engag examin whether boredom subsequ caus prosoci inte…
studi develop integr multi scale model pilot concentr high intens electr field chief system use finit element method fem chief system novel non thermal pasteur technolog use medium low voltag kv frequenc ac hz power suppli offer satisfactori pasteur result liquid food juic milk model studi provid accur predict fluid behavior electr field distribut temperatur profil valid use experiment result res…
background limit understand matern diet affect breastmilk food allergen concentr whether exposur allergen rout influenc develop infant oral toler sensit object investig matern dietari egg ingest dure earli lactat influenc egg protein ovalbumin level detect human breastmilk method random control trial women alloc dietari group first six week lactat high egg diet egg per week low egg diet one three…
recent year water pollut contamin incid happen frequent caus serious disast negat social impact reduc water contamin risk water qualiti monitor sensor deploy water distribut system wds enabl real time pollut detect desir deploy sensor everywher ani contamin event detect report time manner unfortun luxuri unrealist vision becaus high deploy cost signific lower deploy cost provid qualiti sens e g c…
peopl high visibl may perceiv also import influenti good bad mood influenc extent peopl reli irrelev visual fluenci cue form impress base recent work affect cognit two experi predict found posit affect increas negat affect elimin effect visual fluenci impress experi autobiograph mood induct particip read two peopl whose visual fluenci factori manipul chang size color photo mood visual fluenci inf…
measur central node network normal calcul fraction shortest path random walk path flow unit node pair pass node interest sens measur influenc node possess spread inform network howev tradit base inform dissemin one node anoth conceptu suitabl epidem inform dissemin one node multipl neighbor node destin address problem propos novel measur base epidem epidem count averag number follow node influenc…
insight polici rainwat harvest rwh promot core adapt strategi achiev global water secur reach millennium develop goal mdgs sustain water resourc microbi chemic qualiti rwh sampl collect tank sustain hous develop kleinmond south africa monitor result indic tank water qualiti within chemic standard cation anion analys potabl water howev count indic organ exampl total coliform escherichia coli excee…
glutam essenti excitatori neurotransmitt regul brain function activ tight regul glutam transport excess glutam synapt cleft dysfunct excitatori amino acid transport shown involv develop alzheim diseas precis regulatori mechan poor understood use h aspart acid uptak assay found beta oligom impair glutam uptak astrocyt neuron astrocyt process accompani reduc express glt glast detect western blot im…
schottki diod base doubler crucial element room temperatur high spectral resolut terahertz heterodyn receiv planetari scienc remot sens discret schottki diod base terahertz doubler act lo receiv work ghz rang present measur perform essenti agreement predict linear nonlinear co simul methodolog practic discret planar gaa schottki diod base frequenc doubler design c wiley period inc microwav opt te…
nois vibrat electr machin major concern chang machin design improv effici lead unaccept vibrat tool predict vibratori acoust perform design stage need develop improv finit element model develop analys vibrat behaviour perman magnet synchron machin lift instal use finit element softwar abaqus compon subset machin model valid experiment modal analysi ema perform model issu overcom accur enough mode…
research examin percept public mobil phone convers conversationalist particip view stage video public convers later rate percept convers target speaker two variabl manipul whether convers took place mobil phone face face whether particip could hear side onli one side convers general particip rate one side mobil phone convers notic intrus annoy condit addit target speaker condit less well like spe…
spin logic asl devic provid promis spintron base altern boolean logic implement post complementari metal oxid semiconductor cmos era principl ani logic function implement asl practic perform asl gate signific affect layout choic implic adequ explor past articl propos systemat approach build standard cell asl basic build block overal design methodolog implement larg asl base circuit first propos n…
paper aim explain whi larg scale energi intens industri german iron steel industri period slow uptak major energi effici technolog mid mid worrel whi mid onward technolog increas implement analyz factor invest innov behavior individu firm german iron steel industri better understand barrier driver technolog chang paper give insight decis make process energi effici firm help understand polici affe…
femal two time like male develop general anxieti disord gad steiner et al vesga lopez et al moreov clinic present gad differ across gender one explan differ may role cognit bias involv gad gender present studi use exogen spatial cue task examin gender differ attent bias negat posit inform individu primari diagnosi gad male femal differ attent bias idiograph select negat neutral word howev women s…
grow number studi examin immigr paradox respect health behavior unit state howev littl research attent afford studi advers childhood experi ace neglect physic sexual abus wit violenc among immigr unit state present studi use wave ii data nation epidemiolog survey alcohol relat condit nesarc aim address gap compar form ace first second generat immigr nativ born american adult unit state also exami…
address issu larg scale network secur known tradit game theori becom intract consid larg number player realist situat today network central administr avail propos new model base mean field theori allow us obtain optim decentralis defenc polici ani node network optim attack polici attack way settl promis framework develop mean field game theori larg scale network secur also present case studi expe…
dure tabletop gameplay player monitor gaze throughout provid form implicit nonverb communic player infer intent potenti strategi estim gaze anoth especi co locat gameplay earli work progress paper detail exploratori studi design explor effect gaze awar gameplay particular gaze one player augment game reveal believ player may veri well chang strategi gaze becom common knowledg also use form decept…
independ adjust multielectrod array routin use interrog neuron circuit function enabl chronic vivo monitor neuron ensembl freeli behav anim singl cell singl spike resolut despit import approach widespread use limit high special design fabric method address develop scalabl lightweight integr quick assembl multielectrod array platform platform addit integr optic fiber independ adjust electrod allow…
eye gaze import social cue human communic serv predictor chang attent indic social interest even affect evalu object look howev need shown strong nonverb signal affect social aesthet evalu social set studi present natur scene two face three gaze condit show differ direct gaze particip evalu face look show direct avert gaze attract aesthet well trustworthi social experi face look direct perceiv ra…
meet ever increas load demand sustain way reinforc photovolta pv array wind turbin wt capacitor bank distribut network propos paper comprehens plan model present determin locat requir instal capac multipl pv array wt capacitor unit electr power distribut network heavi load growth situat intermitt power generat renew energi sourc ress quantifi suitabl probabl distribut function incorpor plan model…
inform share integr part human interact serv build social relationship affect attitud behavior individu larg group present unifi neurocognit framework mechan inform share scale viral argu expect regard self relat social consequ share e g form potenti self enhanc social approv integr domain general valu signal encod valu share piec inform valu signal translat popul level viral two studi n particip…
nonverb behavior play import role ani human human interact teach inher social activ except far effect nonverb behavior cue accompani lectur deliveri investig case tradit ex cathedra lectur student teacher co locat howev becom increas frequent watch lectur onlin new type set still unclear effect nonverb communic articl tri address problem propos experi perform lectur popular web repositori videole…
touch peopl associ sever outcom includ reduc stress posit mood enhanc feel close posit behavior chang howev potenti util touch rare examin colleg sampl teacher touch student present studi use instrument touch operation teach student take puls wrist control group touch assess motiv attitud toward instructor lectur quiz grade base lectur result indic touch increas motiv attitud toward teacher lectu…
object project determin factor associ differ butadien bd inhal uptak rate metabol bid epoxi buten monitor exhal breath dure brief exposur bid human volunt total subject equal male femal four racial group provid final data volunt gave inform consent complet questionnair includ diet alcohol use venous blood sampl collect genotyp cyp e subject receiv min exposur ppm bid follow min washout period tot…
sever previous studi outlin import histon h deubiquitinas mysm regul stem cell quiescenc haematopoiesi studi investig role mysm cell develop use mous model allow condit mysm ablat late stage thymic develop found mysm intric involv mainten activ surviv cd cell mysm ablat result twofold reduct cd cell number also led hyperactiv cd cell state accompani impair prolifer increas pro inflammatori cytoki…
form limit curv veri import predict failur dure sheet metal form practic form oper particular numer simul reliabl numer simul sheet metal form process strong influenc reliabl form limit curv therefor theoret aspect experiment determin form limit curv challeng problem scientif research industri practition well various experiment techniqu mathemat model use determin form limit curv spite standard e…
varicocel associ reduc male reproduct potenti advanc biomolecular techniqu possibl better understand mechan involv testicular damag provok varicocel current evid suggest central role reactiv oxygen speci ros result oxid stress os pathogenesi varicocel associ male subfertil although mechan yet fulli describ like multifactori excess ros associ sperm dna fragment may mediat clinic manifest poor sper…
flood event caus substanti damag urban rural area monitor water extent dure larg scale flood crucial order identifi area affect evalu damag dure event spatial assess floodwat may deriv satellit airborn sens platform meanwhil increas avail smartphon lead document flood event direct individu inform share real time use social media topograph data use determin floodwat accumul often avail nation map …
agricultur practic jiangnan water town histor identifi maintain balanc human activ local environ signific local sourc water pollut use multi method approach studi deduc environment impact tradit practic social desir condit success reintroduc critic one oral histori farmer tianshanzhuang villag south yangtz river order chart chang farm practic four histor period use estim nitrogen phosphorus burde…
respons waterbodi agricultur programm measur frequent delay hydrolog time lag unsatur zone groundwat time lag may therefor imped achiev remedi deadlin describ eu water framework direct wfd omit time lag catchment characteris render evalu manag practic imposs time lag asid regul nation scale onli manag expect polici maker larger scale e g european union demonstr posit nutrient trajectori catchment…
direct structur identif quantit assess nmol ml level full pattern renal excret metabolit made possibl c nmr measur untreat urin sampl stabl isotop label c drug analogu administ human full potenti new ex vivo nmr approach exemplifi studi group volunt carboxymethyl l cystein metabol metabol sulphoxid pathway fo caroxymethyl l cystein man accept far need profound revis basi c nmr result
ownership smartphon never easier nowaday support fact peopl around us smartphon equival smart devic smartphon whi smart smartphon definit name suggest phone smart enough onli limit featur capabl tradit cellular phone also perform smart devic recent year devic deem intellig devic comput advanc piec technolog commerci avail general public whi becaus opinion revolution societi today work henc make s…
fast one simplest metabol challeng perform human report first time comprehens analysi human fast metabolom obtain analysi plasma urin sampl small cohort healthi volunt use nuclear magnet reson nmr gas chromatographi liquid chromatographi mass spectrometri gc ms lc ms intra inter individu variat metabolit measur four overnight fast sampl collect volunt four week period one addit sampl per volunt c…
mental health impact parent detent deport citizen children topic increas concern forc parent child separ parent loss potenti traumat event ptes advers effect children mental health object studi examin post traumat stress disord ptsd symptom psycholog distress among latino u born children age live mix status famili least undocu parent risk detent deport method multiag child parent teacher clinicia…
build integr photovolta bipv tromb wall system provid heat cool generat electr simultan preced studi bipv tromb wall system focus two major type one pv cell attach glass bipvgtw attach mass wall bipvmtw character low thermal bipvgtw electr effici bipvmtw studi present pv blind integr tromb wall system bipvbtw adopt develop model bipvbtw optimum pv blind slat angl three season summer winter mid te…
social cognit impair schizophrenia relat independ pure neurocognit domain attent execut function may strongest predictor function outcom diseas within motiv reason framework test hypothesi anti inflammatori th associ cytokin il mdc would correl behavior measur social cognit threat detect bias self referenti gaze detect bias theori mind tom bias delusion versus non delusion patient administ schizo…
earlier associ rule data mine main use analysi market basket data scope widen experi various area extract interest correl help like healthcar educ system manufactur engin network manag intellig etc android new technolog came use onli veri research touch area appli associ rule mine android applic implement associ rule fp growth algorithm similar android applic clone done novel area paper describ f…
qualiti function deploy qfd wellknown method develop custom orient product satisfi custom need cns one import process qfd determin import weight cns howev also import estim futur import cns becaus exist time interv determin import weight cns launch new product paper approach base fuzzi markov chain fuzzi weight averag method propos determin present futur import weight cns case studi pack machin d…
studi examin energi use econom growth nexus disaggreg energi use two type energi renew non renew energi use sampl consist eleven mena net oil import countri noic dure period multivari panel framework use estim long run relationship panel granger causal test employ assess causal direct among variabl empir result provid evid long term equilibrium relationship real gross domest product gdp renew ene…
releas transport leachat municip solid wast landfil pose potenti hazard surround ecosystem human popul present studi soil groundwat surfac water sampl collect peripheri municip solid wast landfil locat ranit jabalpur madhya pradesh india laboratori analysi understand releas contamin landfil doe receiv ani solid wast dump landfil closur plan groundwat soil sampl collect bore hole deep drill along …
paper propos innov quantum privat comparison qpc protocol base partial bell state measur view linear optic enabl two parti compar equal privat inform help semi honest third parti partial bell state measur realiz use onli linear optic element experiment measur devic independ quantum key distribut mdi qkd scheme make us believ protocol realiz near futur secur analysi show particip leak privat inform
laboratori test geosynthet reinforc soil aggreg system carri mani research understand improv bear resist soil aggreg system becaus geosynthet reinforc california bear ratio cbr test one among common laboratori test adopt purpos paper present influenc sampl size anchorag reinforc cbr test test carri use convent modifi cbr mould without anchorag reinforc clay subgrad aggreg subbas simul test geosyn…
introduct research report smile facilit social relationship howev effect smile drive behavior receiv less interest method studi attempt evalu pedestrian smile influenc oncom driver behavior first part studi male femal research assist wait sever pedestrian cross ask smile oncom driver result found smile increas number driver stop effect observ pedestrian tri cross outsid pedestrian cross final stu…
concept soil line describ tempor distribut spectral characterist bare soil surfac case soil line refer multi tempor soil line simpli tempor soil line tsl order creat tsl regular lattic point territori three region tula oblast use landsat imag obtain period certain transform landsat imag matric valu spectral bright transform normal matric sever method normal move rotat scale spectral plane studi a…
human action recognit well explor applic comput vision mani success action recognit method shown action knowledg effect learn motion video still imag action appropri action knowledg learn differ type media e g video imag may relat howev less effort made improv perform action recognit video adapt action knowledg convey imag video exist video action recognit method suffer problem lack suffici label…
mobil social network msns boom gain tremend popular increas number communic interact among user take advantag user msns make decis via collect combin trust inform differ user henc trust evalu technolog becom key requir network secur msns msns howev communiti group structur dynam chang user may belong multipl communiti group therefor trust evalu play critic role infer trustworthi contact among use…
runoff water manag among inher challeng face sustain develop arid urban center area particular risk flood due rainfal concentr heavi shower hand suscept drought capit sudan khartoum stand exemplari issu henc research studi aim investig potenti appli rainwat harvest rwh khartoum citi center potenti urban runoff manag tool rapid urban coupl extens impervi surfac intensifi heat island khartoum conse…
paleokarst common express subtl stratigraph surfac rather larg void system penetr deepli paleo subsurfac contrast region precambrian cambrian unconform victoria island nwt canada associ except exposur larg intact cambrian paleocavem diamet ten high paleocav distribut along paleo horizont plane associ gryke network present neoproterozo doloston cave roov base cambrian sandston fill cambrian sandst…
recent year along rapid develop industri technolog develop spark eros techniqu becom veri import play key role mold process technolog especi situat technolog urgent need base first hand data product site introduc regard structur work principl hcd k spark eros machin tool time common fault problem puls power servo feed system analyz detail propos solut detail analysi also given problem like freque…
purpos purpos systemat review explor associ time introduct potenti allergen food infant develop food allergi method cinahl medlin pubm scienc direct web scienc search use term solid food complementari food infant feed combin allergi hypersensit articl publish english later inclus criteria primari research articl focus associ introduct complementari food includ potenti allergen food diet infant le…
last year much work arsenic speci urin sampl direct toward determin reduc dimethyl arsenic speci dma iii becaus high toxic perceiv key role metabol inorgan arsenic recent work howev suggest dma iii may time misidentifi becaus chromatograph properti similar thio dimethylarsin thio dma analyz hplc icpm induct coupl plasma mass spectrometri urin sampl arsenic expos women bangladesh total arsenic con…
concept empathi receiv much attent philosoph also cognit social psychologist howev given wide conflict definit take primarili epistemolog notion social one recent empathi close associ simulationist approach social cognit might thought concept util stand fall simul suggest mistak approach question empathi via question claim empathi play distinct epistemolog role alon allow us know feel independ pl…
statin induc skelet muscl damag rat associ reduct rest sarcolemm chlorid conduct gcl clc chlorid channel express drug also affect clc regul increas protein kinas c pkc activ phosphoryl close channel also intracellular rest calcium restca level increas similar alter observ skelet muscl age rat suggest higher risk statin myotox verifi hypothesi perform week atorvastatin treatment month old rat eval…
centuri genet argument exist racial inequ use oppos polici promot social equal time period american biolog textbook repeat discuss genet differ race experi test whether racial terminolog biolog curriculum caus adolesc develop genet belief racial differ therebi affect prejudic individu student n grade random assign within classroom learn either four text base lesson discuss racial differ skelet st…
paper present simul result linear fulli integr two stage digit programm nm cmos power amplifi pa oper ghz power stage compos set amplifi cell enabl disabl independ digit control circuit seven oper mode univoc term db output compress point ocp db satur output power p sat power gain ghz lowest power mode achiev dbm p sat db power gain consum mw dc power p dc ocp db dbm wherea highest power mode rea…
recent advanc genom sequenc open new horizon studi popul genet evolut non model organ howev veri popul genom studi perform wild mammal understand landscap affect genet structur popul use inform conserv biodivers appli genom approach evalu relationship habitat featur genet pattern spatial tempor scale endang ecosystem tropic dri forest tdf studi popul plateau deer mous peromyscus melanophri analys…
autism spectrum disord asd known character restrict repetit behavior interest impair social communic interact main includ theori mind tom process cerebellum emerg one brain region affect asd cerebellum known influenc cerebr cortex activ via cerebello thalamo cortic ctc circuit propos cerebello cortic disconnect could part underli autist symptom use rest state rs function magnet reson imag fmri in…
colloid behavior wide use non ionic emulsifi sorbitan monool span investig non polar solvent cyclohexan xylen use electr imped spectroscopi ei electr characterist colloid mixtur measur frequenc scan rang hz khz conduct low frequenc found increas increas span concentr sourc conduct non polar solvent use non ionic emulsifi usual attribut ionic impur either span non polar solvent measur electr chara…
tinnitus ring ear character percept sound absenc correspond acoust stimulus mani affect peopl habitu phantom sound sever bother impair qualiti life assum latter group character defici nois cancel mechan brain train tinnitus patient focus target sound henc suppress irrelev background sound develop mobil serious game applic present paper applic run three mobil oper system describ goal architectur w…
third person effect tpe hypothesi state peopl typic perceiv media messag greater influenc themselv though self perceptu bias shown robust across varieti messag context past research typic util caucasian colleg student sampl current studi address shortcom literatur examin whether tpe hypothesi hold low incom low educ spanish speak femal adult regard perceiv effect health news coverag find show par…
possibl manufactur textur materi devic surfac properti control design stage instead result machin process chemic attack key factor incorpor advanc function wide set micro nano system high precis addit manufactur technolog base photopolymer togeth use fractal model link comput aid design tool allow precis definit final surfac properti howev polymer master part obtain commerci system usual inadequ …
paper focus relationship remot sens urban site characterist usc land surfac temperatur lst particular emphasi put extens comparison two dimension three dimension usc potenti indic surfac urban heat island uhi effect potenti predictor thermal sharpen applic wide use well recent propos metric urban remot sens literatur investig within singl experi usc alreadi use earlier never analyz befor context …
objectiveimpair visual percept frequent occur alzheim diseas ad caus sever constraint daili activ nonverb raven color progress matric rcpm test consist set ab b easili perform short time evalu visual percept reason abil purpos studi evalu neural basi visual percept reason abil patient ad use rcpm singl photon emiss comput tomographi spect methodsfifti patient fulfil nation institut age alzheim as…
distribut plant materi key paramet describ veget structur influenc sever process radiat intercept ecosystem function veget cover often describ use leaf area index lai plant area index pai monitor model purpos character veget structur fine scale increas requir notabl order abl appli radiat transfer simul scale consist spatial resolut recent remot sens sensor assess pai veget plot paper evalu poten…
integr photo bioelectrochem ipb system innov integr microbi fuel cell mfcs algal bioreactor simultan organ degrad nutrient remov bio energi product mathemat model develop simul understand perform ipb system model input includ influent cod chemic oxygen demand nh n total phosphorus extern resist flow rate output includ biomass growth cod degrad nutrient remov electr generat determin unknown model …
complex hydrogeolog setup coastal area call adopt scientif groundwat manag techniqu excess withdraw groundwat coastal zone lead depress water tabl associ hazard put well use render abstract uneconom increas lift sustain region groundwat drawdown sea level run risk salin water intrus even confin coastal aquif uncontrol groundwat develop may lead revers freshwat gradient therebi result salin water …
internet thing trust establish play import role improv cooper enhanc secur evalu trust relationship among sensor node accur appropri trust estim model design attack misbehavior effect paper novel quantit model trust valu propos varieti trust factor relat behavior sensor node measur includ packet forward capac repetit rate consist packet content delay integr etc void impact subject set trust facto…
studi aim analyz possibl relationship emot intellig nonverb communic sampl psycholog student complet teiqu sf emot intellig questionnair result score use divid sampl three group base mean plus minus one standard deviat analyz differ extrem group two extrem group n individu record perform activ three minut clip record use expert judg rate nonverb communic particip correl student test differ mean c…
paper global oper point depend loss induct machin studi util local transient loss formul calcul local loss distribut loss integr space averag time get averag global loss main loss compon ohmic loss iron loss friction loss consid ohmic loss stator rotor depend current valu time local waveform due current displac iron loss high depend flux densiti base frequenc harmon distort flux densiti level flu…
autom approach detect depend structur creat comput aid design softwar critic develop robust solver provid inform user feedback model set geometr constraint bi color multigraph give graph base pebbl game algorithm allow us determin combinatori generic depend use pebbl game yield decomposit graph factor graph may use give user detail feedback depend substructur specif realize system cad constraint …
jute geotextil jgt gradual find increas accept among geotechn engin primarili becaus respons grow global emphasi ecoconcord jgt concomit benefit like facil product tailor made fabric price competit made best natur choic differ civil engin construct natur geotextil jgt experi across world bioengin measur river bank eros control result encourag convent method river bank protect eros prone stretch i…
hydrolog process play import role soil eros process hillslop studi conduct investig hydrolog process associ erosion respons purpl soil slope base comprehens survey wangjiaqiao watersh three gorg reservoir four typic slope gradient degre degre degre degre appli five rainfal intens mm min result show surfac subsurfac runoff vari great depend rainfal intens slope gradient surfac runoff volum time su…
bio electrochem system bess microbi system employ produc electr direct organ wast along valuabl chemic product medium chain fatti acid acet butyr alcohol review recent updat valu ad chemic product concomit product gaseous fuel like hydrogen methan consid cleaner environ address addit bottleneck associ convers rate lower yield aspect mention spite infant stage develop would futur trend energi bioc…
somat cell compos mammalian organ genet ident contain dna sequenc nevertheless abl adopt distinct commit differenti tissu specif way respond development cue acquir termin phenotyp end differenti process cell high special commit distinct determin fate possibl thank tissu specif gene express time regul epigenet modif gradual limit cell potenc restrict phenotyp relat express pattern complex chemic m…
compani produc prefabr stirrup cage reinforc concret process consist straighten cut twin bend coil steel bar custom produc machin punch cut system fail repeat cut edg lose function much earlier expect two repres piec analyz studi includ visual inspect chemic analysi hard micro hard measur optic metallograph examin repres sampl carri fractur area analyz use scan electron microscop sem crack initi …
paper present manufactur execut system e factori develop integr manufactur engin procur product plan manufactur qualiti function e factori system support product prepar process main input process data relat three dimens product product data project paramet plant data output product prepar c author publish elsevi b v select peer review respons professor mourtzi professor g chryssolouri
paper conduct research differ uighur han chines communic etiquett custom psycholog characterist cross cultur environ empathi process cross cultur communic subject adapt good better mean communic cross cultur communic must improv sensit taboo taboo custom differ peopl nation way elimin communic barrier conflict achiev smooth harmoni languag communic articl use theori intercultur communic understan…
island citi state singapor futurist industri dens popul port citi water independ central secur nation govern devot consider resourc mobil urban surfac water major river integr technolog sophist aquat enclav call hydrohub recreat educ space aesthet design system contribut public accept radic alter ecosystem draw ethnograph fieldwork show flash flood undermin domin cultur polit technic regist syste…
convent hing design planar compliant mechan limit deform rang becaus high stress induc dure deflect improv rang motion mechan hing allow larg displac high desir paper explor use curv beam larg displac hing planar compliant mechan facilit design analyt express predict deflect differ type load introduc express use pseudo rigid link model compliant mechan design predict made analyt express compar re…
trust reciproc tr defin riski decis invest valu resourc anoth parti hope mutual benefit sever fmri studi investig neural correl tr one shot multiround version invest game ig howev overal character neural network remain elus coordin base meta analysi employ activ likelihood estim method articl investig consist brain activ ig stage e trust reciproc feedback stage result show consist activ anterior …
[truncated: 10,969 more rows]
