# Supplementary material for: Analysis and tuning of hierarchical topic models based on Renyi entropy approach
Source: PeerJ Comput Sci. 2021 Jul 29;7:e608. doi: 10.7717/peerj-cs.608 (PMC8330431; doi:10.7717/peerj-cs.608)
Supplement: Supplemental Information 13 — Each row contains lemmatized texts of abstracts from Web of Science in csv format. [file peerj-cs-07-608-s013.zip › WoS_lem.csv]

dimension non linear optic wave coher excit reson medium dope erbium atom describ dimension non linear schroding equat coupl self induc transpar equat system via hirota method symbol comput linear form one two n soliton solut obtain asymptot analysi conduct suggest interact two soliton elast bright soliton obtain field e p dark one field n e electr field p polar reson medium induc electr field n …
beta amyloid beta tau patholog becom increas preval age howev spatial relationship two patholog remain unknown examin local region non local differ region associ aggreg protein normal older adult use f av tau c pib beta positron emiss tomographi pet magnet reson imag mri imag local voxelwis analys show associ pib av tracer larg tempor lobe k mean cluster reveal associ driven region low tracer ret…
ecreas energi consumpt environment friend energi resourc issu foreground nowaday electr energi consum illumin high long last low consumpt led light emit diod technolog get promin made much reseacrh regard use photovolta sytem meet energi demand hous industri howev need research regard photovolta sytem integr energi effici sytem studi environ differ light level due daylight factor propos low cost …
hybrid electr vehicl assum play major role futur mobil concept although sale number increas littl emphasi laid recycl key compon power electron electr motor perman magnet synchron motor contain consider amount rare earth element recov convent recycl rout although recycl could larg econom environment strateg advantag industri recycl perman magnet avail western countri moment regard essenti step di…
l dihydroxyphenylalanin l dopa remain primari pharmacolog agent symptomat treatment parkinson diseas pd howev develop l dopa induc dyskinesia lid limit long term use l dopa pd patient data report adenosin receptor r antagonist prevent lid anim model pd howev mechan adenosin r blockad allevi symptom lid fulli clarifi determin knock ko gene r explor possibl mechan implic develop lid mous model pd r…
object order increas classif accuraci tea categori identif tci system paper propos novel approach method propos method first extract color histogram obtain color inform wavelet packet entropi obtain textur inform aim reduc featur princip compon analysi har reduc featur use input general eigenvalu proxim support vector machin gepsvm winner take wta use handl multiclass problem two kernel test line…
r ecent advanc deep brain stimul brain machin interfac great expand possibl neuroprosthet neuromodul togeth advanc neuroengin nanotechnolog molecular biolog materi scienc possibl address fundament question neurosci new power way possibl appli new technolog way rang augment restor function neuromodul modal treat neuropsychiatr disord recent develop neuromodul method offer signific advantag potenti…
paper present concept softwar defin radio flexibl rf front end design architectur system well possibl applic exampl explain one specif scenario oper maritim frequenc band well known servic automat identif system ai captur dlr mission aisat chosen maritim applic exampl result embed solut ai sdr platform present paper sinc increas request perform maritim radio band servic like ai enhanc intern asso…
develop generalis unsteadi plume theori compar new direct numer simul dns dataset ensembl statist unsteadi turbul plume theoret framework describ paper generalis previous model expos sever fundament aspect physic unsteadi plume framework allow one understand structur govern integr equat depend assumpt one make radial depend longitudin veloc turbul pressur consequ ill pose model identifi scase hew…
ghrelin cell numer dure se sinc report endocrin cell kinet corpus human stomach limit aim studi examin appear local densiti relationship among endocrin cell type corpus human stomach dure prenat earli postnat develop examin chromogranin somatostatin ghrelin glucagon serotonin express immunohistochemistri embryo fetus infant corpus human stomach chromogranin secret endocrin cell identifi corpus we…
background object describ pattern mechan water tube relat injuri treat u emerg depart method nation electron injuri surveil system use examin case water tube relat injuri sampl weight use calcul nation estim water tube relat injuri analys conduct result estim injuri treat us emerg depart water tube relat injuri annual number case increas year studi period p sprain strain account largest portion i…
background key featur factorixa alloster transform enzymat latent form potent procoagul although sever small molecul found capabl partial affect fixa function e ethylen glycol ca low molecular weight heparin lmwh result modest chang peptidolyt activ made studi mechan action challeng effect provid hint potenti regulatori forc may oper full express fixa coagul activ descript remain great interest s…
haemophilia ha caus widespread mutat factor viii gene high spontan mutat rate gene mean rough ha mutat privat studi aim describ approach use confirm privat diseas caus mutat cohort belgian ha patient studi unrel ha famili presenc intron intron invers southern blot polymeras chain reaction pcr multiplex ligat depend probe amplif mlpa assay use detect larg genom rearrang detect point mutat perform …
purpos evalu associ telomer length age relat macular degener amd method circul leucocyt telomer length proport telomer kb analys blood dna sampl taken patient exud amd larg drusen central geograph atrophi control consist age match subject without amd amd status assess mask analysi fundus photograph angiograph telomer length measur southern blot result mean sd telomer length kb amd patient control…
first result report statist tomographi kilomet scale irregular f layer high latitud ionospher amplitud data satellit radio probe basic formula statist tomographi three dimension anisotrop small scale irregular present shown anisotropi disguis spatial distribut irregular insuper difficulti tomograph reconstruct exampl shown imag spatial distribut varianc electron densiti fluctuat kola peninsula fe…
f fluorocholin pet ct detect hepatocellular carcinoma hcc base imag initi step phosphatidylcholin synthesi relat diagnost perform f fluorocholin positron emiss tomographi pet x ray comput tomographi ct phospholipid composit liver tumor radiopatholog correspond perform patient earli stage liver cancer undergon f fluorocholin pet ct befor tumor resect tumor adjac liver profil liquid chromatographi …
fefd hydrogenas catalyz revers product hydrogen gas proton electron mechan catalysi still subject debat report describ pre steadi state photoreduct methodolog correl putat intermedi reactiv fefe hydrogenas thermotoga maritima method mv rapid form photochem puls laser excit intermolecular et activ site dynam follow nanosecond time resolv visibl infrar spectroscopi respect result kinet valid h ox h…
object investig effect cordycep sinensi cs express uncoupl protein ucp elucid role ucp develop nonalcohol fatti liver diseas nafld method rat administr high fat diet produc nafld anim model interven cordycep sinensi triglycerid tg total cholesterol tc liver measur biochemistri adenosin triphosph atp luciferin luciferinas ucp express northern blot immunohistochemistri liver histopatholog evalu res…
purpos elast therapeut tape wide use rehabilit treatment sport injuri tape differ elast properti serv differ treatment purpos inappropri tension reduc tape effect mani tape avail market studi tape properti limit aim studi examin materi properti elast therapeut tape subject method brand elast therapeut tape includ kinesiotex r atex mueller thaitap materi test system insight r electromechan test sy…
purpos aim studi analyz stabilometri athlet dure indoor season order determin whether injur athlet show differ stabilometr valu befor injuri non injur athlet two differ train period volum pre competit period subject subject athlet unicaja athlet club train regular method end preseason volum period athlet subject bipod monopod stabilometri addit injuri happen period perform stabilometri volum pre …
purpos studi examin influenc rang motion ankl joint elder peopl balanc abil method conduct four week experi use elder peopl use b senior health facil subject tetrax stabil synchron conduct measur balanc abil examin correl tetrax balanc ankl joint rom student test pearson correl coeffici use statist analys result signific correl measur item tetrax stabil synchron movement ankl joint conclus found …
purpos studi verifi smooth reach movement abl quantit evalu effect two three dimension imag movement healthi peopl addit clinic data cerebrovascular accid patient also analyz method subject ten healthi adult volunt two male patient previous cerebrovascular accid particip method subject task reach object shown display target virtual limb render comput graphic shown display movement virtual limb sy…
mani factor affect perform activ power filter key factor command current track control aim defici tradit pr control paper put forward improv pr control vector reson control control advantag stronger anti interfer abil greater gain reson point improv accuraci harmon compens current compens control paper digit control digit control system given detail design final experiment result show control str…
al ga given citrat healthi male volunt intraven inject retent tracer studi bodi radioact measur level blood excreta determin gamma ray spectrometri acceler mass spectrometri half al left blood min declin continu leav blood loss occur renal excret uptak compart estim excret urin faec whole bodi retent declin similar daili reduct correspond biolog half life suggest sustain intak dietari aluminium m…
dichloropropan dcp dichloromethan dcm possibl causat agent associ develop cholangiocarcinoma employe work print plant osaka japan howev report demonstr associ agent cholangiocarcinoma rodent carcinogen studi moreov combin effect compound fulli elucid present studi evalu vivo mutagen dcp dcm alon combin liver gpt delta rat six week old male f gpt delta rat treat dcp dcm dcp dcm oral administr week…
dihydro hydroxi oxo naphthyridin carboxamid deriv vl recent develop select cannabinoid cb receptor compound given high select compound cannabinoid cb receptor well known protect function receptor neurolog disord autoimmun compon like multipl sclerosi assess immunomodulatori properti vl assess activ peripher blood mononuclear cell prolifer viabil cell cycl progress measur activ marker express phos…
model predict human metabol disposit drug candid would valu earli drug develop studi chimer upa scid mous model evalu three structur distinct compound gw benzophenon sb tetrahydroisoquinolin gw fluoropyrrolidin human metabol disposit character human metabolit profil plasma urin compar chimer upa scid control cd upa scid mice gw sb exhibit primarili hepat metabol chosen probe assess human metaboli…
novel oral chymas inhibitor sun clinic develop treatment atop dermat ad studi vitro vivo metabol profil sun compar sever combin immunodefici scid mice chimer mice human liver human vitro experi use liver microsom predomin metabolit sun glucuronid mg scid mice hydroxyl metabolit chimer mice human singl oral dose c sun scid chimer mice glucuronid major metabol pathway scid mice parent compound ring…
altern morphotyp report less frequent femal male except rule gradient phenotyp masculin report femal mammal femin masculin femal repres two opposit end along gradient phenotyp differ origin dure prenat develop consequ matern effect femin masculin femal differ sever trait includ morpholog physiolog behaviour reproduct trait differ previous report reproduct trait femin masculin femal come mechanist…
angiotensin ang ii play major role vascular remodel matrix metalloproteinas mmps tissu inhibitor timp involv tissu remodel process aim present studi investig whether angii modul timp express rat aortic smooth muscl cell vivo angiotensin ii ng kg per min c angii losartan mg kg per day c normal salin administ continu osmot minipump spragu dawley rat week addit effect endogen angii timp express eval…
camera trap wide appli method studi mammalian biodivers still gain popular quick generat larg amount data need manag effici transpar way link data acquisit analyt tool describ free open sourc r packag camtrapr new toolbox flexibl effici manag data generat camera trap base wildlif studi packag implement complet workflow process camera trap data assist imag organ speci individu identif data extract…
commerci avail fluctuat temperatur chamber larg cost pose challeng experiment ecologist endeavour recreat natur temperatur cycl laboratori becaus larg number commerci chamber requir replic studi design prohibit expens purchas requir larg amount space consum great deal energi develop valid design econom programm fluctuat temperatur chamber base relat small l commerci manufactur constant temperatur…
cyadox novel quinoxalin dioxid potenti develop substitut ban veterinari drug carbadox olaquindox paper use pig test subject metabol mechan cyadox n oxid reduct liver demonstr exist two metabol mechan n oxid reduct cyadox enzymat non enzymat rout found cyadox enzymat reduc cyadox monoxid cyadox monoxid process catalyz aldehyd oxidas xanthin oxidas cytosol cytochrom b reductas microsom hand cyadox …
find develop inhibitor catechol methyltransferas comt natur product high recommend daphnetin natur occur catechol famili thymelaeacea chemic structur similar sever potent comt inhibitor report previous potenti daphnetin phase ii metabolit inhibitor comt investig human liver cytosol hlc daphnetin methyl metabolit methyldaphnetin found inhibit comt mediat dopamin methyl dose depend manner ic valu d…
host parasitoid system character continu develop new defenc strategi host counter defenc mechan parasitoid co evolutionari arm race make host parasitoid system excel understand trade host use caus evolutionari chang host immun respons parasitoid virul howev knowledg obtain natur host parasitoid system trade still limit studi aim examin trade parasitoid virul asecod parviclava hymenoptera eulophid…
spatial scale anim chang movement relat environ central sever topic ecolog conserv includ forag ecolog habitat select dispers method first passag time analysi fpt recent propos measur chang movement landscap index search effort pertin spatial scale method seem larg applic increas number studi use satellit radio track global posit system gps limit yet assess use sever movement simul examin abil fp…
human abca new member atp bind cassett abc transport famili transport certain lipophil drug digoxin investig role transport clone mous homologu abca mous heart cdna librari name abca deduc mous abca protein ident human abca possess featur common abc superfamili found abca main express liver heart similar human abca evalu effect acut digoxin substrat abca intox mrna express abca use northern blot …
human chimer mice h pxb mice human liver construct transplant human hepatocyt evalu experiment model predict human drug metabol metabol zaleplon h pxb mice compar rat chimer mice r pxb mice construct transplant rat hepatocyt zaleplon metabol oxo zaleplon aldehyd oxidas desethyl zaleplon cytochrom p cyp rat human liver prepar liver fraction h pxb mice metabol zaleplon oxo zaleplon desethylzaleplon…
human chimer mice human liver construct transplant human hepatocyt sever type mice genet modif injur endogen liver cell focus liver urokinas type plasminogen activ transgen sever combin immunodefici upa scid mice wide use human chimer mice studi far indic drug metabol drug transport pharmacolog effect toxicolog action mice broad similar human express various drug metabol enzym known differ human …
individu plant genotyp well genotyp divers shape structur function ecosystem howev abiot environ may modifi genotyp influenc ecosystem level respons explor interact plant genotyp genotyp divers soil nutrient avail affect structur function temper grassland ecosystem manipul genotyp divers common perenni herbac plant solidago altissima singl genotyp monocultur divers plot soil nutrient avail nitrog…
introduct sustain defin need preserv exist natur resourc earth abl continu provid resourc futur generat put simpli sustain system one surviv persist costanza patten order ensur sustain architectur build activ essenti work field conduct accord canon basic ecolog addit member seek address certain cultur relat characterist typifi way live today architectur disciplin combin technolog art howev advent…
introduct emerg environment problem major social issu throughout world prompt sustain develop effort wide rang area includ industri construct transport follow execut numer studi polici concept sustain develop dealt earnest construct field sinc declar interdepend sustain futur th chicago convent uia declar includ task implement respect green build recycl resourc applic energi effici design util na…
invertebr inhabit marin freshwat ecosystem make import contribut global biodivers provid signific servic cascad effect across ecosystem howev group grossli repres assess conserv status often neglect target aquat conserv effort global assess freshwat invertebr marin invertebr consid data defici highlight pauciti inform make assess invertebr group could assess poor dispers abil high local endem man…
leaf econom hydraul trait strong influenc photosynthesi level coordin among trait differ set speci leaf function trait coordin within speci remain poor understood furthermor elev concentr atmospher co common influenc express leaf photosynthet econom hydraul trait contrast way yet effect variabl concentr atmospher co pattern trait coordin within speci remain larg untest examin relationship among k…
magnesium isoglycyrrhizin mgig extens use treat liver injuri common advers reaction docetaxel doc due narrow therapeut window small chang pharmacokinet profil alter toxic therapeut efficaci doc signific studi aim explor effect mgig disposit doc potenti mechan doc induc liver injuri pharmacokinet tissu distribut behavior show signific differ doc group docg mgig doc group mdocg mrna protein level c…
metabol abt investig vitro hepat system rat monkey receiv c abt vivo plasma rat dog monkey human vitro hepat system abt primarili clear via oxid metabol proceed via two parallel pathway pathway abt oxid nitrogen quinuclidin moieti form pathway oxid occur indol contain moieti form metabol via n oxid predomin dog rat monkey human metabol proceed primarili via oxid indol contain moieti abt extens me…
omacetaxin mepesuccin hereaft refer omacetaxin protein translat inhibitor approv us food drug administr adult patient chronic myeloid leukemia resist intoler two tyrosin kinas inhibitor object investig metabolit profil omacetaxin plasma urin faec sampl collect h singl mg subcutan dose c omacetaxin cancer patient high perform liquid chromatographi mass spectrometri ms high resolut combin line radi…
season adapt enabl bridg period challeng abiot condit taxonom widespread howev sensit environment stress heighten dure period sever temper insect winter strategi play key ecosystem econom role includ wild bee pollin exampl hibern surviv temper bumblebe crucial onli new queen futur social coloni winter bee also face abiot biotic stressor link recent pollin declin exposur pesticid parasit use fulli…
sever eel speci undergon extens declin local global level aim studi identifi reason collaps european eel anguilla anguilla stock import area biodivers conserv comacchio lagoon itali order support develop eel conserv plan record silver eel catch comacchio describ total migratori popul cover period data accompani inform relat habitat loss local factor role local factor declin local stock investig a…
speci coexist requir differenti respons inter intraspecif competit typic conceptu nich differenti coexist close relat therefor pose interest scenario regard nich differenti sinc speci general mani trait common due share ancestri nativ californian trifolium assemblag local divers repres uniqu system understand competit interact among close relat conduct two similar greenhous studi trifolium fucatu…
speci distribut model use conserv rare endang speci freshwat mussel declin thin speci rang produc spatial fragment distribut across larg area spatial fragment combin complex life histori heterogen environ make predict model difficult machin learn approach maximum entropi use model occurr suitabl habitat feder endang dwarf wedgemussel alasmidonta heterodon maryland coastal plain catchment landscap…
speci divers declin rapid freshwat ecosystem ani consequ genet divers henc evolutionari potenti poor understood part reflect limit use develop modern molecular tool genet approach address conserv question river lake wetland widespread divers function import organ freshwat macroinvertebr ideal candid genet approach reveal exampl conserv consequ demograph histori past disturb howev avail microsatel…
testosteron mediat sever key aspect male reproduct maintain high testosteron level reduc long term surviv one propos pathway testosteron influenc surviv increas risk parasit infect hormon potenti affect transmiss sexual transmit infect promot behaviour increas sexual contact rate decreas immun function hypothes male high concentr testosteron would increas chanc infect sexual transmit bacteria wou…
attract natur enemi toward herbivor induc plant volatil well document phenomenon howev major publish studi carri optim water nutrient regim one herbivor happen addit level ecolog complex ad doe presenc second herbivor microorgan abiot stress interfer plant natur enemi communic communic stabl enough withstand disrupt addit biotic abiot factor investig effect addit level ecolog complex key understa…
preval diabet metabol disord notic increas worldwid causal link increas risk type diabet exposur environment pollut report hypothes exposur methyl tert butyl ether mtbe oxygen addit gasolin would hinder zinc glucos homeostasi rat male spragu dawley rat receiv mtbe drink water day end treatment pancrea blood sampl collect biochem molecular examin express four candid gene includ insulin insulin mt …
quail potenti import avian model molecular studi major drawback inabl sex visual befor week age molecular sex therefor absolut requir anim sampl befor age low cost method use common laboratori equip base allel specif multiplex polymeras chain reaction develop undertak reliabl molecular identif sex coturnix japonica direct hatch simpl method work feather collect behind neck newli hatch quail inclu…
vulner segment hypothesi propos plant branch resist cavit termin leav name differ vulner cavit branch termin leav posit p leaf branch allow leav act safeti valv protect hydraul pathway dysfunct recent studi show sever speci humid region negat valu p leaf branch indic lack vulner segment speci lvs speci hypothes compar speci humid region vulner segment critic necessari arid speci surviv drought lv…
phylogeni get easier build difficult reus combin synthes inform provid becaus publish tree often onli avail imag file taxonom inform standard across studi open tree life otl project address issu provid digit tree encompass organ built combin taxonom inform publish phylogeni project also provid tool servic queri download part synthet tree well sourc data use build present rot r packag search downl…
year smoluchowski introduc approach stochast process basi mathemat physic model cellular biolog use exampl analys extract featur larg number ten thousand singl molecular trajectori studi diffus motion molecul protein receptor stochast model new step larg data analysi serv extract cell biolog concept review smoluchowski approach stochast process provid sever applic coars grain diffus studi polym m…
beta hydroxysteroid dehydrogenas type beta hsd mediat glucocorticoid activ current consid therapeut target treat metabol diseas howev biomark assess activ vivo still lack recent vitro experi suggest human beta hsd metabol secondari bile acid oxolithochol acid oxolca chenodeoxychol acid cdca minor amount ursodeoxychol acid udca provid evid vitro vivo studi major role beta hsd oxidoreduct oxolca co…
parent children age asd complet onlin survey assess co parent qualiti parent stress child feed challeng result indic food select frequent report type challeng feed behavior often report problemat also onli type challeng feed behavior associ parent stress greater parent stress report co parent agreement support lower child disrupt behavior mealtim onli feed challeng associ qualiti co parent paper …
lipoxygenas lox implic inflammatori hyperprolif diseas structur biolog enzym well develop lox constitut singl polypeptid chain protein fold two domain structur crystal structur two domain tight associ small angl x ray scatter data dynam fluoresc studi suggest high degre structur flexibl involv movement n termin domain relat catalyt subunit inspect interdomain interfac found limit number side chai…
metaiodobenzylguanidin cardiac scintigraphi mibg use imag techniqu diagnosi dementia lewi bodi dlb howev mibg serious disadvantag demand long examin time object studi evalu statist use heart mediastinum ratio h earli phase mibg differenti diagnosi dlb total patient examin includ non dlb alzheim dementia dlb patient mean earli h ratio non dlb group dlb group mean delay h ratio non dlb group dlb gr…
alpha ethinylestradiol ee potent estrogen use birth control pill previous laboratori field studi shown negat impact varieti fish speci exposur low level ee notabl near complet shutdown egg product present studi demonstr mummichog fundulus heteroclitus small bodi estuarin speci abl continu produc egg exposur ng ee l effect ee egg product observ wherea fold increas vitellogenin vtg gene express mal…
beta hydroxysteroid dehydrogenas defici consist defect last phase steroidogenesi androstenedion convert testosteron estron estradiol extern genitalia rang femal like atyp genitalia affect male rais femal viril subject beta hsd defici occur time puberti sever chang male social sex male social sex patient test safe maintain long posit insid scrotum phenotyp xy dsd due beta hsd defici extrem variabl…
beta hydroxysteroid dehydrogenas type beta hsd express almost exclus testi convert delta androsten dion testosteron mutat hsd b gene caus beta hsd defici respons rare recess form xy disord sex develop xy dsd report novel case tunisian patient beta hsd defici due previous report mutat e p c x p g r well case novel compound heterozyg mutat p c x p q p moreov previous report polymorph p g identifi h…
alpha ethinylestradiol ee use birth control human potent estrogen found wastewat low concentr ng l ee abil interfer endocrin system fish affect reproduct result popul level effect object studi determin dietari exposur ee would alter gene express pattern key pathway liver ovari whether could associ reproduct endpoint femal larg mouth bass dure egg develop femal lmb receiv ng ee g feed administ bod…
beta hydroxysteroid dehydrogenas type defici rare autosom recess caus xy disord sex develop worldwid mutat hydroxysteroid beta dehydrogenas hsd b gene report involv exon except exon herein investig egyptian femal xy karyotyp low testosteron delta androstenedion ratio genom dna extract blood sampl direct dna sequenc hsd b gene perform patient homozyg mutat c g exon result stop codon p w x studi pr…
beta hydroxysteroid dehydrogenas type beta hsd present almost exclus test convert androstenedion testosteron beta hsd defici rare diagnosi miss earli childhood clinic present may subtl frequent present hsd defici xy individu femal extern genitalia labial fusion blind end vagina without clitoromegali low testosteron androstenedion ratio suggest beta hsd defici diagnosi confirm molecular genet stud…
drim nucleolar protein nucleolar target sequenc terminus bioinformat analysi indic human drim share ident similar yeast utp report compon u snorna protein complex implic rrna process present studi found util rt pcr rna extract anti drim inummoprecipit northern blot drim associ u snorna puls chase label assay show silenc drim express hela cell result delay rrna process furthermor immunoprecipit re…
deoxi xylulos phosphat dxp synthas catalyz format dxp pyruv glyceraldehyd phosphat grap thiamin diphosph depend manner first step essenti pathway isoprenoid human pathogen understand mechan uniqu enzym critic develop new anti infect agent select target isoprenoid biosynthesi present studi use mutagenesi combin protein fluoresc cd kinet experi investig role arg arg tyr substrat bind catalysi resul…
phenyl pyrrolidin yl octan one pv metabolit includ diastereom conjug identifi tentat detect human urin gas chromatographi mass spectrometri liquid chromatographi high resolut tandem mass spectrometri urinari metabolit indic metabol pathway pv includ reduct keton group correspond alcohol oxid pyrrolidin ring correspond pyrrolidon aliphat oxid termin carbon atom correspond carboxyl form possibl alc…
hexanitro hexaazaisowurtzitan cl high energi nitramin explos high mechan sensit trinitrotoluen tnt insensit mean high perform explos reveal signific import smart materi function energet energet co crystal stabil mechan explos properti tnt cl co crystal tnt crystal cl crystal studi non hydrogen bond non coval interact govern structur energet energet co crystal howev veri difficult accur calcul non…
year creation bitcoin network consist decentr databas store transact bitcoin token whose quantiti predetermin protocol independ ani author aim articl describ limit use bitcoin medium exchang bitcoin network oper carri high cost electr energi consumpt time reflect price transact low transact price one main argument bitcoin promot onli possibl continu issuanc new bitcoin circul bitcoin prove work e…
q delet syndrom q ds wide rang clinic featur includ endocrin abnorm aim character growth pattern hypoparathyroid thyroid dysfunct individu q ds anthropometr laboratori measur obtain chart individu male visit particip follow nation q ds clinic age diagnosi year age last evalu year median height sds negat age height sds last visit correl midparent height sds r p yet particip reach target height dif…
cell cultur preclin anim model tradit implement investig cellular mechan human diseas progress howev increas signific vs cell cultur initi new era cell cultur research vitro model emerg bridg tradit cell cultur vivo anim model addit manufactur also known print defin layer layer fabric part direct digit inform comput aid design file offer advantag simultan rapid prototyp biofunction well precis pl…
dimension nanosheet graphen graphen oxid boron nitrid transit metal dichalcogenid produc larg scale exfoli techniqu later shape materi typic consid random irregular averag size often estim use techniqu character strong approxim poor statist signific measur quantit object way size shape monoatom nanosheet use combin optic electron scan probe techniqu measur one one size shape thousand sheet graphe…
hydroxyglutar hg import epigenet regul potenti role cancer stem cell biolog r enantiom hg oncometabolit generat ketoglutar kg mutant isocitr dehydrogenas wherea l hg generat lactat dehydrogenas malat dehydrogenas respons hypoxia becaus acid ph common featur hypoxia well tumor stem cell microenviron hypothes ph may regul cellular hg level herein report cytosol acidif normoxia moder elev hg cell bo…
beta hydroxysteroid dehydrogenas type ii defici beta hsd congenit adren hyperplasia rare caus ambigu genitalia result abnorm virilis xy xx describ case xy ambigu genitalia misdiagnos androgen insensit syndrom correct diagnosi made adrenarch genotyp demonstr compound heterozygos two allel previous describ c g p ala thr novel c p gln variant suggest adrenarch unmask condit drive cortisol product ra…
digit visual technolog new research field along rapid develop comput technolog multi scale technolog consist comput graphic imag inform process comput aid design paper research develop product innov design method therebi realiz innov product design rapid time verifi feasibl practic broad applic prospect appli scan technolog rapid develop design manufactur product
finit element fe mesh generat major hurdl marin control sourc electromagnet csem model paper present fe discret oper fedo automat convert finit differ fd model reliabl effici tetrahedr fe mesh csem model fedo set wirefram background seab model precis honor seafloor topographi wirefram partit multipl region outer region wirefram discret coars tetrahedr element whose maximum size larg skin depth re…
human pose estim singl imag import problem comput vision number applic includ action recognit scene understand howev still challeng due ill posed complex non rigid shape variat human bodi paper use procrustean normal distribut mixtur model shape prior propos model transform method adjust limb length shape prior model propos method appli novel test imag inaccuraci part detect handl select divers s…
mesh segment consid import process field comput graphic fundament process differ applic shape reconstruct revers engin model retriev cad cam applic etc consist subdivid polygon surfac patch uniform properti either geometr point view perceptu semant point view paper unsupervis cluster techniqu mesh segment problem introduc k mean fuzzi c mean fcm cluster techniqu select develop propos cluster base…
mesh deploy wide rang applic process e g transmiss compress simplif watermark inevit introduc geometr distort may alter visual qualiti render data henc effici model base perceptu metric oper geometri mesh compar recent introduc control predict visual artifact howev sinc model ultim visual screen seem legitim use imag model e snapshot differ viewpoint evalu visual fidel work investig use imag metr…
model reconstruct import part field revers engin becom feasibl use method creat model exist product compon cad cam applic various phase revers engin reconstruct review detail along methodolog involv within stage data acquisit crucial stage model reconstruct non touch touch techniqu data acquisit studi give compar advantag disadvantag face base edg base techniqu review segment acquir data collect …
model use comput graphic various field sinc growth gestur virtual realiti embodi cognit various new technolog develop either improv model effici provid natur intuit experi user paper user experi perspect tri compar method navig object virtual model environ includ simpl bare hand gestur tangibl user interfac tui object hand well mous keyboard primari input base embodi cognit theori hypothesi objec…
model human common use within comput graphic vision abil distinguish bodi shape import shape retriev problem extend recent paper provid benchmark test non rigid shape retriev algorithm human model benchmark provid far stricter challeng previous shape benchmark ad new model use separ train set order standardis train data use provid fairer comparison also includ experi faust dataset human scan part…
print shown promis neural regener provid custom nerv scaffold structur support bridg defect gap well deliv cell various bioactiv substanc low level light therapi lllt exhibit posit effect rehabili degen nerv neural disord mind postul print neural scaffold coupl lllt generat new strategi repair neural degener achiev goal appli red laser light stimualt neural stem cell print scaffold investig subse…
segment method evalu import problem comput graphic mani segment techniqu avail literatur effici evalu method import issu paper propos new object evalu metric suitabl evalu segment method base dice coeffici dc dice coeffici similar coeffici design comput degre similar sampl data set extend approach mesh segment evalu sinc region segment mesh seen sampl data set mani exist metric doe take consider …
ptv quantit flow measur techniqu aim track lagrangian path set particl three dimens use stereoscop record imag sequenc basic compon featur constraint optim tip ptv topolog consist high speed camera four view splitter describ discuss articl techniqu appli intermedi flow field x circular jet approxim lagrangian flow featur turbul quantiti eulerian frame estim around ten diamet downstream jet origin…
mercaptopyruv sulfurtransferas mst novel hydrogen sulfid h synthes enzym may involv cyanid degrad thiosulf biosynthesi recent year consider attent focus biochemistri molecular biolog h synthes enzym contrast concert attempt investig chang express h synthes enzym diseas state investig chang mst traumat brain injuri tbi possibl role mice tbi model establish control cortic impact system express cell…
coumar coenzym ligas cl one key enzym phenylpropanoid metabol lead seri phenol includ water solubl phenol acid import compound determin medicin qualiti danshen salvia miltiorrhiza bung tradit chines medicin herb investig function cl biosynthesi water solubl phenol acid danshen clone two cdnas sm cl sm cl encod diverg cl member appli nest revers transcript polymeras chain reaction rt pcr degener p…
print combin print technolog printabl smart materi provid potenti autom actuat devic paper use modifiedfus deposit model print technolog fabric doubl layer lamin smart materi activ temperatur direct electr circuit indirect doubl layer lamin mathemat model develop describ bend behaviour caus mismatch strain surfac layer basal layer electrocalor deform test perform find differ bend rule low cost pr…
g wimax offer new parad regard way tradit wireless network system design happen due impact generat technolog societi impact environment ambient intellig smart citi sidi bouzid area fundament technolog advantag g wimax superior radio technolog advantag g wimax superior radio technolog built qos secur open ip base access network infrastructur technolog use number applic includ last mile broadband c…
hydroxyphenylacet decarboxylas hpad fe cluster contain glycyl radic enzym gre catalys last step tyrosin ferment clostridia generat bacteriostat p cresol respect activ enzym hpad ae display two cystein rich motif addit classic adenosylmethionin sam bind cluster rs cluster motif addit motif also present glycyl radic activ enzym gr ae postul orthologu may use altern sam homolyt cleavag mechan genera…
p x beta galactopyranosyl beta galactopyranosyl beta galactopyranosyl beta glucopyranos includ galacto oligosaccharid goss produc beta galactosidas deriv bacillus circulan p x known induc particular strong allergi high puriti p x essenti use standard quantifi amount p x goss howev isol high puriti p x never report studi achiev synthesi p x combin organ enzymat chemic synthes short time first repo…
vinilcyclohexen diepoxid vcd caus prematur ovarian failur may result estrogen defici character transit estropaus rodent equival menopaus women estropaus menopaus associ metabol derang glucos intoler insulin resist glucocorticoid gcs known exert diabetogen effect thus aim investig whether rat prematur ovarian failur prone diabetogen effect gc immatur femal rat receiv daili inject vcd mg kg bodi we…
bromouracil nucleobas analogu replac thymin dna strand act strong radiosensit potenti applic molecular biolog cancer therapi deactiv bromouracil ultraviolet irradi investig singlet triplet manifold accur quantum chemistri calcul non adiabat dynam simul found irradi bright pp state three main relax pathway principl possibl relax back ground state intersystem cross isc c br photodissoci base accur …
g mobil network promis offer mobil user unriv experi infinit network capabl ani period anywher howev appear unnecessari impract custom server connect perman wireless network becaus batteri life bottleneck kind network therefor author entiti need deleg right order ensur servic avail paper aim address issu deleg authent g network propos new proxi signatur scheme effici proxi sign oper concret prese…
lipoxygenas alox key enzym biosynthesi pro inflammatori leukotrien wherea lipoxygenas alox implic format pro resolv eicosanoid lipoxin resolvin although mammalian lox isoform share high degre structur similar x ray coordin indic substrat bind pocket alox bigger alox suggest possibl interconvert two isoenzym test space base hypothesi reduc volum substrat bind pocket mous alox introduc space fill a…
hydroxi isopropyl dimethyl hexahydronaphthalen h one hho allelopath substanc relat allelochem metabol eupatorium adenophorum studi full length complementari dna two phenylalanin ammonia lyas pal gene fragment cinnam hydroxylas ca h gene e adenophorum ea clone express three gene increas hho treatment vari sensit eapal eapal eaca h southern blot suggest third member pal gene famili speci
us teen women becam pregnant total pregnanc nationwid women age pregnanc unintend adolesc disproportion risk medic complic pregnanc furthermor adolesc parent infant tend suffer poor psychosoci outcom prevent unintend adolesc pregnanc key public health object healthi peopl screen sexual activ pregnanc risk routin part adolesc visit proven reduct unintend pregnanc teen attain provid access contrace…
puls gate turn thyristor base voltag sourc convert gto vsc topolog number puls vscs elementari unit togeth fundament frequenc mode gto gate control wide use statcom dynam reactiv power compens electr network puls topolog general produc ac output voltag waveform contain th th etc harmon hard find applic due higher total harmon distort thd level paper new model level puls kv mvar statcom employ x p…
construct worker work day spent construct site mean larg part worker health wellb could depend construct site environ construct work inher stress due ever present threat fatal injuri compromis ergonom realiti human susten construct site necessit need creat benefici comfort environ motiv inspir heal biophil construct site model bcsm involv methodolog green construct site propos healthi mean tap na…
cr mo steel propos contain materi electrorefin process pyrochem reprocess spent metal fuel futur sodium cool fast breeder reactor electrorefin process carri use licl kcl ucl molten salt electrolyt degre c argon atmospher protect electrorefin vessel made cr mo steel attack electrolyt yttria stabil zirconia ysz ceram coat deposit cr mo steel thermal spray process corros behavior cr mo steel without…
million nutrit supplement market grow everi year attest consum awar interest health benefit attribut supplement year import polyunsatur fatti acid pufa consumpt human health establish fda recent approv use pufa supplement addit market pufa ingredi grew last year affirm popular public awar benefit pufa essenti normal human growth howev onli minor quantiti benefici pufa eicosapentaeno acid epa doco…
dimension coupl nonlinear schroding system investig describ puls optic fiber transvers effect nonlinear optic system aid symbol comput hirota method bright one two soliton solut system deriv basi soliton solut graphic discuss head collis includ elast inelast collis two bright soliton elast collis two collid soliton keep shape amplitud veloc unchang except phase shift inelast intens one soliton en…
dimension b type kadomtsev petviashvili equat appli describ propag non linear wave fluid dynam investig paper base binari bell polynomi hirota method symbol comput bilinear form obtain backlund transform deriv bell polynomi bilinear form besid one two soliton solut present onli coeffici equat affect soliton structur soliton shape keep unchang elast interact maintain origin direct amplitud except …
beta epsilon hopset weight undirect n vertex graph g v e set edg whose addit graph guarante everi pair vertic path contain beta edg whose length within epsilon shortest path semin paper cohen jacm introduc notion hopset context parallel comput approxim shortest path sinc found numer applic various set dynam graph algorithm distribut comput stream model cohen devis effici algorithm construct hopse…
mu sige bicmo tuner digit satellit audio radio applic realiz use second zero dual convers architectur autonom rf agc channel decod control agc singl pll drive rf mixer result smaller die area lower power dissip provid baseband q output reduc receiv power due lower adc digit core oper frequenc sdar tuner perform includ db nois figur db imag reject dbm input sensit current v suppli min die area
kw scale kite power system use kite convert wind energi electr energi studi determin perform characterist establish feasibl steadi state oper kite power system kite connect tether transmit generat aerodynam forc kite power convers system ground ground base power convers system consist rock arm coupl sprag clutch flywheel electr generat govern equat describ dynam motion kite tether power convers m…
kw class electrochem reactor hydrogen product develop use bipolar plate fabric thick larg area electrod particl electrod fabric method also introduc scan electron microscopi energi dispers x ray spectroscopi galvanostat perform measur perform evalu particl electrod result show particl electrod exhibit excel charg perform despit electrod materi layer relat thick high porous electrochem reactor con…
v na rail rail cmos oper amplifi oper weak invers regim order amplifi output signal air pressur sensor present two main part asic beta multipli current sourc two stage amplifi layout drawn consid match techniqu chip fabric character measur
week cours design fund societi manufactur engin sme input industri repres offer upper divis engin student cours advanc autom object provid engin student theoret hand practic experi autom technolog prime import next decad data acquisit instrument machin vision motion control paper describ machin vision portion class describ import concept hand equip lab develop cours well exampl student project sp…
bit low power success approxim adc design fabric mu poli poli capacitor technolog sar adc target bridg type pressur sensor wireless sensor node applic improv cascad invert base compar use lower power consumpt reduc suppli voltag v modifi sar digit circuit incorpor accommod higher input rang v adc given nois floor higher input rang adc ensur enhanc snr perform relax constraint sensor interfac circ…
kda protein redox activ dithiol activ site cys gli pro cys human thioredoxin trx demonstr excel anti inflammatori effect various anim model trx induc various oxid stress factor includ ultraviolet ray radiat oxid viral infect ischemia reperfus anticanc agent involv pathogenesi progress various diseas demonstr system administr transgen overexpress trx effect wide varieti vivo inflammatori diseas mo…
nm mix analog digit cmos chip intend read silicon strip detector futur linear collid experi develop current test chip optim silicon micro strip track devic includ channel full analog signal process chain correspond digit control readout everi analog channel includ low nois charg amplifi integr long puls shape ii eight eight posit analog sampler store success event reconstruct full puls shape iii …
bit ms pipelin analog digit convert adc present oper amplifi op amp share techniqu bit redund stage base switch capacitor circuit invert base compar digit gain error calibr use reduc power consumpt adc relax op amp requir simul result matlab simulink structur level cadenc virtuoso schemat level nm v cmos provid pipelin adc achiev db sinad db sfdr consum mw v suppli fom pj conv
year old adolesc boy present atyp major depress episod mde without specif focal neurolog sign month diagnosi intracrani germinoma atyp mde symptom subsid oper howev relaps atyp mde month first surgeri mood bing eat symptom subsid intract bodi weight gain onli partial improv treatment encount manifest depress atyp featur especi bing eat symptom male children adolesc earli onset age famili histori …
year old spay femal american pit bull terrier dog present primari complaint chronic refractori ascit dog cbc display moder sever macrocyt hypochrom nonregen anemia moder leukopenia result moder neutropenia monocytopenia microscop examin blood smear show mark anisocytosi mild polychromasia mild acanthocytosi ovalocytosi moder schistocytosi poikilocytosi metarubricyt wbc abdomin ultrasonographi rev…
natur editori entitl time epigenom trumpet appear intern human epigenom consortium liken biolog equival larg hadron collid strong endors viewpoint select modif mark dna histon constitut crucial code life proposit hot contest ptashn et al proposit reflect current mindset dna histon modif prime mover gene regul dure evolut claim perplex sinc well character organ drosophila melanogast caenorhabd ele…
year old male admit sustain fever month lymphadenopathi liver dysfunct anti vca igm antibodi posit elev epstein barr virus ebv dna load peripher blood liver biopsi reveal infiltr cd posit ebv posit cell peripher blood mononuclear cell pbmcs also posit cd show detect level ebv dna monoclon prolifer ebv infect cell detect pbmcs southern blot ebv termin repeat ebv tr although ebv posit cell lymphopr…
kda protein one import compon haemonchus contortus barber pole worm excretori secretori product hcesp shown import antigen function howev littl known immunomodulatori effect protein host cell present studi gene encod kda excretori secretori protein hces clone recombin protein hces rhces express histidin tag fusion protein solubl form escherichia coli bind activ rhces goat pbmcs confirm immunofluo…
tonn trailer travel across tamar suspens bridg octob author monitor respons structur load follow investig document deflect tower deck dure vehicl passag well chang cabl tension achiev studi monitor data bridg collect acceleromet strain gaug attach stay cabl well two robot total station measur deflect mid span sway tower saddl result subsequ compar respons predict finit element fe model bridg indi…
phase thyristor matrix convert use model predict control mpc consid compar standard method mpc consid coupl overal system due switch state consid result mpc strategi compar classic control drastic reduct commut frequenc respect convert loss howev besid advantag still problem use mpc thyristor matrix convert therefor contribut present extens standard direct model predict control strategi overcom p…
year old male patient sustain isol syndesmot injuri right ankl follow fall complaint subsid gradual within first six week conserv treatment end third month return follow posterior ankl pain radiolog examin reveal heterotop ossif adjac posterior inferior tibiofibular ligament posterior capsul complaint disappear onli local excis ossif heterotop ossif may caus persist pain ankl ligament injuri
year old male rugbi player present sever onset right hip pain fell awkward ruck dure intern match rare case acut strain obtur internus muscl deep muscl hip joint report resolv complet period rest intens activ physic therapi
magnet introduc variat flux densiti b across sampl rotat magnet variat requir addit energi requir limit attain aspect ratio flux densiti level stress suppli numer methodolog account flux leakag eddi current propos analyz uniform variat b four magnet analysi done beyond knee magnet curv numer result show round magnet mitig variat squar magnet make mmf sinusoid equal reluct along airgap addit deepe…
x pixel array sub thz detect pixel separ address integr low cost mu cmos technolog pixel compris nmos incoher power detect circuit high gain oper amplifi effici self mix analyz improv fet detector oper amplifi sequenti puls generat use design row column signal produc circuit pixel array measur peak respons kv w ghz kv w ghz comparison pixel without load resistor also character measur result show …
ghz uwb radar chip surveil reconnaiss applic fabric um cmos process uwb radar chip employ equival time sampl channel time interleav sampler architectur dc offset calibr bjt base circuit great reduc dc offset issu analog signal process part employ propos high speed track hold h circuit direct loop back test show feasibl distanc sens cm resolut sever meter distanc chip size mm x mm rx tx consum v s…
year old femal present first case knowledg new daili persist headach ndph larg right benign non toxic multinodular goiter caus carotid vertebr compress complet resolut headach immedi thyroidectomi although may quit rare hypothyroid hyperthyroid caus ndph migrain exacerb pre exist migrain clinician consid routin obtain serum thyroid stimul hormon tsh free patient new onset frequent headach exacerb…
ghz uwb radar chip cmos process present paper uwb radar transceiv surveil biometr applic adopt equival time sampl architectur channel time interleav sampler relax impract sampl frequenc enhanc overal scan time rf front end rffe includ wideband lna way rf power splitter analog signal process part consist high speed track hold h sampl hold h integr interleav time clock generat use delay lock loop u…
year old man present chronic headach intermitt blur vision previous neuroimag blood work report normal papilledema question elicit histori extens alcohol use unexplain weight loss night sweat magnet reson imag brain demonstr communic hydrocephalus leptomening enhanc patient underw ventriculoperiton shunt placement leptomening biopsi initi unrev cerebrospin fluid eventu yield posit titer coccidioi…
electron beam induc current ebic model implement technolog comput aid design simul model use care design charg carrier generat profil describ electron beam induc charg carrier semiconduct devic drift diffus equat solv determin result current simul provid map ebic signal compar experiment profil comparison use fit paramet surfac recombin rate otherwis difficult fit complet devic addit experiment d…
finit element fe model sutong cabl stay bridg scb establish base ansi dynam characterist bridg analyz use subspac iter method base record wind data measur spectra express present use nonlinear least squar regress method turbul wind bridg site simul base spectral represent method fft techniqu influenc key structur paramet measur dynam characterist bridg investig paramet includ dead load intens wel…
finit element model yueyang dongt lake bridg establish larg scale general finit element analysi softwar subspac iter method adopt analyz natur vibrat characterist bridg meanwhil influenc set differ type central buckl mid span main span main cabl girder dynam behavior long span suspens bridg deck truss composit stiffen girder studi result show compar onli set short hanger cabl mid span whole rigid…
network chip noc enabl design high perform low power mani core chip exist noc inadequ meet ever increas perform requir mani core processor sinc simpl extens regular architectur fulli exploit advantag provid integr moreov anticip perform gain noc enabl mani core chip may compromis due potenti failur silicon via predomin use vertic interconnect ic address problem propos machin learn inspir predict …
mhz spectrum sens system design implement use mu cmos technolog cognit radio uhf tv band base envelop detect system employ convert digit control oscil low pass filer lpf rectifi compar digit control unit realiz spectrum sens bit frequenc represent variabl gain function lpf signal strength measur present bit signal strength index
nm microcontrol featur voltag stack memori logic present involv connect power domain memori logic seri ground one power domain connect posit suppli rail paper arm cortex peripher power v v dd kb rom kb sram power v dd v dd sinc memori logic general draw differ suppli current midrail v dd provid chip switch capacitor voltag regul scvr allow direct comparison voltag stack convent singl suppli turn …
year old somali woman present featur right side cavern sinus syndrom confirm neuroimag although initi investig equivoc infecti etiolog subsequ investig led diagnosi tuberculosi caus right side cavern sinus syndrom case illustr although incid tuberculosi cavern sinus syndrom report low patient origin tuberculosi endem region warrant scrupul investig order miss diagnosi effect appropri treatment c …
year old male heterotaxi left isomer dextrocardia compos singl ventricl absent inferior vena cava bilater superior vena cava svc common atrioventricular valv receiv orthotop heart transplant htx long wait period status reconstruct bilater svc hepat vein rout success without use prosthet materi donor heart place left mediastinum spite satisfactori earli recoveri patient expir month transplant main…
year old boy refer nephrologist daytim urinari incontin suspicion overact bladder age month refer pediatr endocrinologist becaus polyuria polydipsia order exclud diabet insipidus repeat water depriv test magnet reson imag scan brain normal diabet insipidus exclud primari polydipsia thought like sinc diabet mellitus also exclud current present drank l day quit often wet diaper also seem pass stool…
high test embank construct soft foundat improv geotextil encas granular column gec embank construct perform four stage day result total appli stress around kpa soft soil encas column instrument measur surfac settlement excess pore pressur surfac vertic stress radial deform geotextil encas stress concentr differ settlement top encas column soft soil studi result show differenti settlement increas …
year old ladi present histori occasion sever abdomin cramp postprandi diarrhoea weight loss routin gastrointestin investig diagnos irrit bowel syndrom six month develop occasion facial flush prompt assess neuroendocrin tumour marker urinari hiaa ht chromogranin neurokinin signific elev scan show extens hepat metastas show locat primari tumour somatostatin analogu therapi commenc despit increas do…
year old man complain minor urgenc frequenc dure day nocturiax dre reveal g benign prostat start tamsulosin daytim symptom resolv entir howev still nocturia x counsel lifestyl modif decreas fluid consumpt includ caffein improv nocturia cystoscopi normal evid visual obstruct urinalysi normal pvr ml normal size neck doe snore troubl sleep awaken becaus urg void veri bothersom
year old woman diagnos hypopituitar follow acut present cardiac tamponad hyponatraemia recent investig pericardi effus secondari hypothyroid rare caus pericardi effus tamponad import differenti consid manag requir appropri hormon replac critic low threshold commenc stress dose steroid clinic sign classic associ cardiac tamponad frequent absent case tamponad due primari secondari hypothyroid relat…
year old man present chang behaviour nocturn enuresi abnorm limb movement headach one week durat diagnosi butterfli glioma glioblastoma multiform made base imag characterist confirm biopsi find corpus callosum usual resist infiltr tumour mass involv cross corpus callosum suggest aggress neoplasm neoplast non neoplast condit may involv corpus callosum mimic butterfli glioma well associ imag featur…
year old man week histori orthostat headach acut chronic subdur hematoma present imag find suggest spontan intracrani hypotens threemyelogramswer negat leak nontarget epidur blood patch result symptom relief cerebrospin fluid leak studi use dtpa spect ct demonstr focal area asymmetr activ left c nerv root left c root tie target epidur blood patch dura seal glue result resolut patient symptomatolo…
year old male patient perman testosteron therapi hypogonad present abdomin pain increas blood pressur valu physic examin plethora note laboratori examin reveal polyglobulia subsequ diagnost process polycythemia vera cancer could exclud caus secondari polyglobulia due testosteron substitut diagnos unphysiolog high testosteron level repres rare caus secondari polyglobulia appropri medic histori tak…
year old italian woman came center revalu previous diagnosi polycythemia vera patient present lifelong histori polycythemia increas white blood cell wbcs platelet negat bone marrow biopsi analysi hemoglobin hb fraction show abnorm fast move hb compon aim determin variant caus polycythemia patient complet blood count cbc perform autom cell counter hb fraction determin high perform liquid chromatog…
year old male present emerg room symptom chest tight palpit follow convers atrial fibril sinus rhythm deep symmetr wave chang electrocardiogram symptom resolv almost immedi initi troponin negat underw cardiac ct angiographi util emerg room triag protocol result diagnosi nonobstruct coronari arteri diseas apic hypertroph cardiomyopathi follow hospit stay less hour discharg outpati follow medic man…
bit digit control switch type passiv phase shifter realis nm digit cmos technolog without ultra thick metal ghz industri scientif medic ism band present pattern shield electromagnet bandgap structur stack metal method increas chip inductor qualiti factor propos reduc insert loss transistor transistor switch implement bodi sourc connect state minimum phase error degre maximum phase error degre mea…
e core flux switch perman magnet machin larg air gap delta mm medium speed applic n rpm present general aspect machin design aris larg air gap length machin discuss use finit element analysi found design rule convent even altern fspm machin longer appli larg air gap present particular choic rotor pole investig improv torqu capabl fspm machin detail within machin design necessari reduc number roto…
flux switch machin larg air gap toroid wind design present fraction slot wind c core flux switch machin wound around stator yoke instead stator pole machin design basi c core flux switch machin sever modif stator core shape pm arrang evalu mean finit element analysi signific enhanc torqu capabl toroid wind design achiev minor chang stator core shape addit applic halbach shape magnet lead even tor…
day experi carri delin role dietari pyridoxin dp labeo rohita fingerl modul immun prevent fungal infect two hundr seventi fingerl random distribut three treatment triplic three iso calor isonitrogen purifi diet prepar grade level pyridoxin three experiment group c dp dp dp role dietari pyridoxin modul immun prevent fungal infect assess haemato immunolog paramet like erythrocyt count ec leucocyt c…
frame cmos imag sensor column parallel invert base sigma delta sigma delta adc propos paper order improv robust invert instead constant power suppli two buffer design provid power suppli invert instead use oper amplifi invert base switch capacitor sc circuit adopt low voltag low power sigma delta modul detail analysi design optim provid due use invert base sigma delta adc convers speed improv red…
year old man present month histori gradual worsen cough month histori dyspnea exert high resolut comput tomographi show bilater uniform ground grass opac lower lung field partial resolv smoke cessat tentat diagnosi desquam interstiti pneumonia dip made video assist thorac surgeri perform patholog analysi show peribronchiolar fibrosi intra alveolar macrophag infiltr element analysi detect aluminum…
year old man underw abdomin comput tomographi ct period follow follow distal gastrectomi lymphadenectomi gastric cancer mucos associ lymphoid tissu malt lymphoma conduct month earlier contrast enhanc ct demonstr well circumscrib mass lesion heterogen densiti measur cm diamet locat second segment duodenum uncin process pancrea esophagogastroduodenoscopi reveal remark find remnant stomach howev sco…
year old boy present month histori high grade fever night sweat without chill rigor examin moder hepatosplenomegali multipl enlarg cervic axillari lymph node hemogram reveal anemia mark eosinophilia initi investig negat except anti hcv igg antibodi posit bone marrow aspir show singl histiocyt contain suspici intracellular yeast like form cervic lymph node aspir reveal heavi load intra extracellul…
year old man present progress dyspnoea weight loss physic examin reveal onli mild pale conjunctiva workup show mild anaemia mild impair renal function high globulin level multipl myeloma exclud normal serum protein electrophoresi chest radiographi comput tomographi ct reveal bilater multifoc patchi infiltr mediastin adenopathi bronchoscopi perform bronchoalveolar lavag bal fluid examin negat infe…
h high resolut simul supertyphoon rammasun perform use advanc research weather research forecast model model cover initi h spin h rapid intensif ri period northern south china sea h period weaken landfal result show model reproduc track intens structur storm environment circul reason well analysi surfac energet storm indic storm intensif close relat net energi gain rate epsilon g defin differ ene…
year old japanes woman admit saga univers hospit fever malais product cough six year ago diagnos bronchial asthma treat inhal corticosteroid chest radiograph comput tomographi admiss show infiltr right middl lobe mass lesion left lower lobe bronchiectasi lower lobe sputum examin show gramposit rod phagocytosi neutrophil bacilli identifi nocardia otitidiscaviarum ribosom rna sequenc therefor diagn…
year old femal diagnos cell histiocyt rich larg b cell lymphoma complet remiss six cycl rituximab combin chemotherapi develop sever anemia reticulocytopenia bone marrow erythroid hypoplasia diagnos pure red cell aplasia prca accompani coomb negat autoimmun hemolyt anemia evidenc lack glycophorin posit cell bone marrow haptoglobin detect level high titer rbc bound igg anti erythropoietin receptor …
back electromot forc base sensorless techniqu surfac mount perman magnet synchron motor drive consid paper model observ develop laplac domain repres origin approach respect state art propos normal employ state space represent allow intuit equival design observ gain base standard frequenc respons compar eigenvalu analysi moreov steadi state error obtain theoret point view includ effect common noni…
backward forward coupl ring transmiss line pass phaser present general characterist oper principl typic group characterist discuss use ideal circuit simul first configur base contra direct backward coupl perfect tem second configur base non tem co direct forward coupl radiofrequ counterpart optic ring reson coupl compar convent end connect coupl line phaser group delay swing propos phaser invers …
baffl reactor repeat coupl aerob anaerob condit rcaa construct mechan site sludg reduct analyz systemat dure long term oper year chemic oxygen demand cod remov effici reach averag sludg yield rcaa system kg suspend sludg ss kg cod approxim convent activ sludg process influent cod mg l hydraul retent time hrt h analysi solubl compon sludg characterist microorgan communiti metabol activ rcaa system…
banana musa aaa cavendish subgroup cv brazil cdna encod putat rubredoxin like protein mard obtain total rna isol cold treat banana leav use rapid amplif cdna end race techniqu mard cdna contain nucleotid encod amino acid open read frame mard protein show amino acid ident pyrococcus furiosus rubredoxin p chloroplast transit peptid transmembran region detect n terminus c terminus respect deduc amin…
basic question comput geometri find relationship set point line real plane paper present multidimension data structur n point allow answer follow queri ani given input line estim log n time number point line return log n k time k n point line return log n time point closest line illustr util comput question gis applic air defens traffic control
batteri electr vehicl use electr energi store batteri suppli power electr motor estim accur electr rang import matter becaus consum fear run electr drive often refer rang anxieti articl analys quantifi influenc drive aggress batteri life order achiev modif new european drive cycl perform simul progress aggress behaviour calcul energi consumpt accord vehicl rang perform complet vehicl model implem…
batteri free wireless neural probe system develop read neural signal brain use one port surfac acoust wave saw reflect delay line neural fire depend varicap diod two antenna network analyz measur unit one port saw reflect delay line replac exist complex wireless transceiv system compos similar electron compon make batteri free wireless measur possibl varicap diod interconnect sharp metal shank vi…
behaviour theori consist machin independ postul character particular class algorithm system abstract machin model provabl satisfi postul rigor proof ani algorithm system stipul postul captur abstract machin model class interest articl synchron parallel algorithm class behaviour theori alreadi develop blass gurevich unfortun though mathemat correct fail convinc intuit clear postul realli captur es…
benchmark problem modal identif cabl stay bridg propos research team hong kong polytechn univers take instrument cabl stay bridg test bed nineteen set vibrat record known unknown excit provid invit research paper vibrat respons bridg seri excit condit examin estim wind traffic induc variat dynam characterist first two output onli experiment modal identif method select second bridg monitor system …
beta gene encod cholin dehydrogenas escherichia coli e coli transform wheat triticum aestivum l via agrobacterium mediat transform pcr amplif southern blot confirm exist transgen transform plant progeni level express beta gene vari among differ transgen line base rt pcr analysi salt stress condit transgen line l l higher level glycin betain chlorophyl lower na k ratio solut potenti less cell memb…
beta peptid main protein compon alzheim diseas ad plaqu deriv proteolyt cleavag amyloid precursor protein due heterogen cleavag site seri beta peptid includ major wide studi speci beta beta beta beta produc addit c termin heterogen beta peptid signific amount n termin truncat beta pyroglutam modifi amyloid beta peptid beta pe identifi ad affect brain shown cytotox unmodifi beta peptid littl known…
better understand human metabol relationship diseas import task human system biolog studi paper present high qualiti human metabol network manual reconstruct integr genom annot inform differ databas metabol reaction inform literatur network contain near metabol reaction reorgan human specif metabol pathway accord function relationship analysi function connect metabolit network bow tie structur fo…
bio electrochem strategi develop construct simpl sensit levofloxacin lev sensor base singl chamber microbi fuel cell sc mfc use fepo nanoparticl nps cathod catalyst instead tradit pt c assembl sensor devic fepo nps dramat promot electrooxid oxygen cathod help acceler voltag output sc mfc provid power guarante lev detect scan electron microscopi sem x ray diffract xrd fourier transform infrar ftir…
bioengin cours offer senior student mechan engin major elect penn state behrend first semest senior year averag around student enrol project base cours grade depend three comprehens group project one design bone plate fractur femur grade come individu applic present discuss differ circumst concept mechan engin appli solv analyz biomed problem background physiolog introduc class major applic engin…
biofilm form strain pichia fermentan found veri strong antagonist brown rot grey mold artifici wound appl fruit co inocul either monilinia fructicola botryti cinerea respect strain yeast howev aggress pathogen inocul peach fruit caus rot fruit tissu even absenc pathogen optic scan electron microscopi show p fermentan produc onli yeast like shape cell dure colon appl tissu exhibit pseudohyph growt…
black fli speci simulium feuerborni speci group simulium nevermannia cameron highland peninsular malaysia previous regard feuerborni edward origin describ east java describ simulium pairoti sp nov base complet life stage high intraspecif variat arrang six pupal gill filament length stalk ventral pair filament length anterodors project cocoon note speci new speci readili distinguish congen charact…
blank method punch sheet metal without burr present method divid two stage preload deform blank fem softwar deform use simul blank process burr free stainless steel aisi chang size relat clearanc analyz qualiti cross section blank process result show clearanc effect blank forc length shear zone provid certain fundament predict defect blank piec design mold method import applic valu manufactur eng…
blind digit imag watermark scheme base spatial domain present investig paper watermark embed intermedi signific bit plane besid least signific bit plane address locat determin pseudorandom address vector pav watermark embed use pav make difficult adversari locat watermark henc add secur system scheme evalu ascertain spatial locat robust various imag process geometr attack jpeg compress addit whit…
bodi evid implic dietari defici omega polyunsatur fatti acid n pufa includ eicosapentaeno acid epa docosahexaeno acid dha pathophysiolog etiolog recurr mood disord includ major depress disord mdd bipolar disord cross nation cross section evid suggest greater habitu intak n pufa associ reduc risk develop mood symptom meta analys provid strong evid patient mood disord exhibit low blood n pufa level…
bold step forward approach sever endur anorexia nervosa invit new paradigm research practic provid opportun us explor fault line communiti practic social structur inform paper serv question medic metaphor treatment base favour altern perspect reson clear live experi fail invit consider altern metaphor disrupt notion heroic patient therapist mediat act self silenc sensitis us radic act listen beyo…
bottom multiscal model approach present carri high fidel virtual mechan test composit materi structur strategi begin situ measur matrix interfac mechan properti nanomet micromet rang build ladder numer simul take account relev deform failur mechan differ length scale relev individu pli lamin compon main featur simul step inform transfer length scale describ detail well current limit area develop …
boundari layer analysi present stagnat point flow toward nonlinear stretch shrink sheet immers micropolar non newtonian nanofluid materi paramet name vortex viscos paramet k increas friction factor wall coupl stress decreas wherea heat mass transfer rate decreas thermophoresi paramet n increas friction factor well heat mass transfer rate increas brownian motion paramet n b increas friction factor…
brain network compris medial prefront cortex mpfc amygdala play import role development regul cognit emot process howev veri littl known matur mpfc amygdala circuitri conduct anatom trace mpfc project optogenet interrog synapt connect neuron basolater amygdala bla neonat adult development stage mice result indic mpfc bla project exhibit delay emerg relat mpfc pathway establish synapt transmiss bl…
brief overview vortex induc vibrat viv bridg deck present highlight special viv featur concern bridg deck popular viv model van der pol type model bridg deck examin detail altern truncat volterra seri base nonlinear oscil introduc model viv system typic featur viv limit cycl oscil lco frequenc shift hysteresi beat phenomenon parsimoni accur captur propos nonlinear model function expans nonlinear …
broad spectrum autoimmun well describ patient primari immunodefici pid manag autoimmun diseas background pid particular challeng given seem discord goal immun support immun suppress grow abil defin molecular underpin immun dysregul facilit novel target therapeut review focus mechan base treatment strategi common autoimmun inflammatori complic pid includ autoimmun cytopenia rheumatolog diseas gast…
broadband broad angl radar cross section rcs reduct measur applic planar surfac propos novel structur contain sever layer random displac metal patch layer space quarter wavelength specular reflect normal incid suppress phase cancel techniqu reduct bandwidth broaden set layer surfac area ratio base binomi coeffici becaus structur contain absorb materi metal surfac divid small patch displac random …
broadband graphen absorb simpl structur propos paper substrat use paper mm thick construct mm depth groov period treat substrat thick mm mm arrang period combin quartz substrat differ height realiz superposit two adjac frequenc band lead broad band characterist absorb absorpt rate absorb obtain softwar high frequenc structur simul hfss relat bandwidth absorpt rate abov ghz ghz graphen absorb prop…
bubbl pump propos replac tradit mechan solut pump lithium bromid absorpt chiller advantag featur driven industri wast heat solar energi low grade energi two stage bubbl pump driven lithium bromid absorpt refriger system flow pattern lift pipe signific effect perform bubbl pump paper singl bubbl motion doubl bubbl coalesc vertic ascend pipe simul improv free energi model lattic boltzmann method tw…
buoyanc engin swashplat type axial piston pump develop oil extrus draw properti high hydraul pressur evalu buoyanc engin instal underwat glider achiev long term monitor ocean environ depth design area lower oper cost bidirect function pump control amount oil extrus draw oper draw oil high pressur hydraul pump electr motor respect act hydraul motor electr generat generat electr power absorb damp r…
bwr base smr call novel modular reactor nmr develop purdu univers nmr take advantag two phase flow drive head allow much smaller simpler reactor pressur vessel rpv compar integr pwrs studi systemat stepwis optim approach includ simul anneal base optim method optimum core design meet year cycl length minimum fuel cost satisfi safeti relat criteria deriv analyz lattic code casmo whole core analysi …
inspect analysi synthesi method multiphas switch current si circuit use signal graph sfg techniqu present sfg deriv transistor level method primarili use hand analysi design small medium size si circuit e g si filter decim interpol tabl common use si circuit correspond sfgs circuit given make deriv easi fast sfgs onli overal discret time transfer function also individu switch phase obtain propos …
cadmium zinc tellurid czt base detector system develop goal combin molecular breast imag mbi magnet reson imag mri address shortcom modal czt detector system compris four czt modul tile x array modul consist pixel x mm pixel featur built asic fpga custom digit readout circuit board design interfac four modul microcontrol data acquisit pc system place within bore ge discoveri mr imag perform modal…
capacit charg divis readout method read x array mm x mm posit sensit solid state photomultipli ps sspm design evalu use analog multiplex method signal posit time ps sspm array reduc signal posit time allow ps sspm array treat individu larg area ps sspm modul global posit approach use instead individu posit ps sspm array ensur entir light signal util signal nois ratio snr flood histogram qualiti d…
capillari electrophoresi ce method hyphen tandem mass spectrometri tripl quadrupol qqq ms develop simultan determin six select drug use crohn diseas treatment name azathioprin thioguanin mercaptopurin mesalazin prednison allopurinol mm ammonium acet adjust ph ammonium hydroxid includ methanol addit use optimum background electrolyt bge optimum bge provid baselin electrophoret separ drug high comp…
capillari gas chromatograph method develop valid separ phenol metabolit human urin follow intraven infus racem bupivacain subsequ formal identif quantif line mass spectrometri c elsevi scienc b v right reserv
case polycythemia vera pv associ immunoglobulin nephropathi igan year old woman describ literatur search pv associ renal diseas also conduct report myeloprolif neoplasm may play role develop glomerular diseas jak mutat play role pathogenesi myeloprolif neoplasm may therefor also respons associ
case studi siennicki bridg stray current corros hazard present corros risk caus incorrect design tram line traction goe bridg dielectr insul run rail bridg steel construct use varieti protect method stray current describ characterist endang bridg describ impress current cathod protect system stray current propos design depart electrochemistri corros materi engin gdansk univers technolog coupon te…
cdna clone encod amphioxus fatti acid bind protein like amphifabpl protein isol gut cdna librari branchiostoma belcheri contain bp open read frame correspond deduc protein amino acid predict molecular mass approxim kda phylogenet analysi show amphifabpl fell outsid vertebr clade fatti acid bind protein fabp posit base chordat lineag almost equal homolog various vertebr fabp suggest may archetyp v…
cdna clone eucommia ulmoid oliv encod auxin bind protein abp one putat receptor auxin isol season express abp relat iaa aba annual variat investig differ technic approach includ rt pcr real time pcr northern blot western blot immunoloc cambial region abp express protein mrna level found high low remark scarc activ quiescent rest stage respect dure cambium period signal abund abp follow opposit pa…
cdna sequenc osmt initi isol subtract cdna librari ammonium fed rice oryza sativa l leav confirm northern blot high ammonium regul compar nitrat full length cdna clone rt pcr silico analysi reveal cdna includ open read frame bp encod rice metallothionein type peptid northern blot analysi show osmt gene predomin express rice leav weak stem bare bud root gene transcript leav signific induc polyethy…
cell high organ dynam intric biolog entiti orchestr myriad protein self assembl becaus protein action depend coordin space time curios protein function extend test tube intracellular space cell accord modern technolog develop advanc enzymolog gear toward analyz protein function within intact singl cell discuss fluoresc singl cell microscopi employ identifi subcellular locat protein detect revers …
central aspect mani psychiatr disord disturb decis make social interact disturb import contribut sever social consequ condit combin econom game theori neurosci open potenti examin dysfunct social behavior comput level includ psycholog social biolog inform model current studi examin social decis make patient depress bipolar disord borderlin person disord autism spectrum disord use simpl social exp…
central featur mean life consider oneself extend logic suggest altruist motiv prosoci act way benefit self transcend action may provid mean life studi provid evid relationship self report prosoci behavior mean life even statist control person trait self esteem studi provid evid engag prosoci action via write note gratitud increas mean life studi provid evid individu bolster percept prosoci follow…
central idea distanc base machin learn algorithm k nearest neighbor manifold learn choos set refer neighborhood base distanc function repres local structur around queri point use local structur basi construct model local partial least squar local pls result appli neighborhood base idea partial least squar pls shown perform veri well regress small sampl size multicollinear data seldom use high dim…
central topic discuss explor semant disturb alzheim diseas ad concern relat contribut semant content e g semant featur semant process studi suggest semant dysfunct ad result deficit either semant process semant content studi support loss semant content criticis use verbal stimuli cognit challeng experiment task current studi use novel version yes recognit memori task compar process distinct non d…
challeng precis posit nanoposit use smart materi hysteresi limit posit accuraci preisach model base delay relay oper hysteresi model introduc model identifi experiment data input function ensur inform input level paper present implement issu respect hysteresi compens use preisach model show procedur follow avoid pitfal identif invers issu due discret natur preisach model discuss specif linear int…
challeng protein base therapi abil produc biolog activ protein ensur deliveri various approach utilis includ fusion protein transduct domain protein biomolecul interest compound issu lack specif effici inde whether protein fusion actual transloc cell mere artefact fixat process present novel platform allow induc export uptak protein interest system utilis combin tetracylin repressor system combin…
challeng strategi reus printer structur laboratori train relat autom posit present laboratori cours meant present student within digit system microcontrol automat control cours
challeng task automot electr traction drive control speed synchron machin due exist physic comput constraint goal paper find control solut answer problem end multir predict cascad speed control structur suitabl real time implement propos focus paper onli design outer loop control first suitabl mathemat model outer loop plant includ also dynam inner control loop obtain second one step ahead state …
characterist featur idiopath pulmonari fibrosi ipf accumul apoptot resist fibroblast myofibroblast fibroblast foci caveolin cav null mice develop pulmonari fibrosi pf hypothes particip fibroblast display apoptosi resist phenotyp test hypothesi identifi molecular mechan involv isol lung fibroblast cav null mice examin express sever inhibitor apoptosi iap c flip bcl protein death receptor cd fas fo…
cherish tenet nucleic acid enzymolog hold synthesi polynucleotid phosphodiest proceed via attack oh high energi phosphoanhydrid either nucleosid triphosph case rna dna polymeras adenylyl intermedi pp n case polynucleotid ligas rtcb exemplifi famili rna ligas implic trna splice repair unlik classic ligas rtcb seal broken rnas phosphat oh end show rtcb execut three step ligat pathway entail reactio…
chip design novel chopper stabil oper amplifi present chopper wave modul demodul use architectur f nois decreas larg extend input common mode voltag rang novel rail rail differenti amplifi adapt input stage rang input common mode voltag zero power suppli onli consum mu current input signal frequenc khz output signal thd onli
chitin base polyurethan trcpu organogel compos isophoron diisocyan ipdi polyethylen glycol peg chitin shown undergo temperatur depend sal gel transit polar organ solvent soft segment prepolym origin peg impart elastomer hydrophil characterist trcpus hard segment chitin ipdi contain high polar urethan linkag act physic align site provid lipophil characterist trcpus polar organ solvent averag molec…
citizen scienc approach implement laboratori practic genet univers oviedo relat engag topic food control real sampl food product consum student home student sampler employ teach materi three differ cours genet dure academ year experiment method food product mbta master level appli molecular biolog bma conserv genet breed comg bachelor degre level molecular genet base pcr amplif dna marker employ …
class real complic system includ chemic reaction biolog system inform process laser system electr circuit inform exchang brain activ model secur communic relat one present nonlinear non ident hyper chaotic system main goal present investig synchron two non ident hyper chaotic master slave system given model complic system base realize effici autom adapt slide mode control scheme research present …
claus equal satisfi least one liter assign one liter assign f max nae sat given set u boolean variabl set c claus ask find assign u equal satisfi claus c maxim max nae sat turn max nae k sat claus contain k liter max nae k sat k approxim respect k littl done term algorithm design approxim max nae k sat paper propos local search algorithm approxim max nae k sat k k k show max nae k sat approxim wi…
close loop frequenc track electron circuit propos measur pressur temperatur use newli develop langasit lgs piezo crystal ambient forc heat appli lgs crystal produc shift reson frequenc propos close loop electron track shift reson frequenc measur pressur temperatur relat differ frequenc shift steadi state oscil condit reson circuit analyt deriv experiment verifi experiment setup consist oper ampli…
close loop geometri base optim method develop work integr subdivis reanalysi metaheurist search techniqu purpos subdivis surfac use triangl mesh simultan appli cad comput aid design model cae comput aid engin analysi framework featur object defin subdivis model subdivis model control geometr paramet global optim metaheurist algorithm perform independ coeffici ic reanalysi method introduc enhanc e…
close form iter procedur synthes quasi arbitrari phase respons cascad microwav c section pass phaser present synthesi consist map transmiss pole cascad c section structur onto transmiss pole specifi transfer function latter pole comput use close form polynomi generat method real complex transmiss pole specifi transfer function realiz use c section differ length differ coupl coeffici proposv synth…
close form solut upper lower bound dual bound slow indent rigid ball increas normal load rigid plastic solid present solut enlarg theoret background familiar brinel hard test use assess strength materi add new featur new featur main construct lower bound solut ball indent ii close form estim dual bound ani prescrib friction shear along indent solid contact iii provid dual bound two differ situat …
cmos charg amplifi due veri low power consumpt good nois perform great interest analog signal process field particl physic nuclear physic x beta ray detect simul environ eldo tm use ami american microsystem inc technolog provid mentor graphic corpor use nois optim low power cmos charg amplifi use simul tool design simul output charg amplifi calcul power consumpt band width gain equival nois charg…
cmos current mode analog multipli divid circuit present suit standard cmos fabric success employ wide rang analog signal process applic measur result mu cmos test chip prototyp verifi approach employ circuit consum mu w use singl suppli voltag v requir silicon area x mu
cochlear implant ci also call bionic ear electron cochlea implant electron devic partial restor hear profound deaf patient direct stimul patient auditori nerv via surgic implant electrod array hear impair sever deaf patient translat db hear loss reach hear dynam rang low db gain control system need cis map acoust input signal patient hear dynam rang paper propos programm gain amplifi pga use impl…
code pncmc program natur circul motion condit develop natur circul simul marin reactor code base one dimension two fluid model noninerti frame refer bodi forc term momentum equat consid time depend function consist graviti inerti forc induc three dimension ship motion stagger mesh finit volum method semi implicit first order upwind scheme success relax sor method use discret solv two phase mass m…
cohort program increas retent repres group chemistri develop colleg saint benedict saint john univers particular program chose emphas earli career mentor earli access research goal chosen becaus research repeat shown increas scientif ident result increas retent student stem field sever element program use prepar student access research program earli colleg career includ summer bridg program caree…
combin vision x ray radiographi propos enabl low cost general applic onlin inspect intern qualiti horticultur potenti product concept assum shape product known beforehand deform shape model vision system use combin shape model accur determin complet outer surfac shape sampl shape voxel generat refer product x ray radiograph simul compar measur radiograph henc reveal presenc ani defect disord adva…
combin cool power ccp system develop compris co brayton cycl bc organ rankin cycl orc ejector refriger cycl cascad util wast heat intern combust engin establish mathemat model simul overal system thermodynam analysi exergoeconom analysi conduct examin effect five key paramet includ compressor pressur ratio compressor inlet temperatur bc turbin inlet temperatur orc turbin inlet pressur ejector pri…
combin experiment comput studi transfer transpar index match silica particl ink two flat plate present gravur print applic influenc print speed initi ink droplet size abil accur transfer ink dure print process explor systemat smooth interfac volum fluid simul show trend ink transfer observ experi wide rang print speed ink differ silica particl load calcul indic ink droplet characterist dimens vic…
combin theoret experiment investig carri object evalu theoret predict relat two dimension airfoil subject high amplitud harmon oscil free stream constant angl attack current theoret approach review extend purpos quantifi hound unsteadi vortex sheet strength along airfoil chord result close form solut valid arbitrari reduc frequenc amplitud experi bound unsteadi vortex strength symmetr thick airfo…
combin two stage analyt hierarchi process ahp propos respect compat select e textil architectur specif examin abil support decis determin appropri e textil structur prior sensor integr e textil structur select methodolog sensor integr implement interview expert field textil electron henc construct two stage methodolog includ experiment studi ahp respect differ e textil structur includ transmiss l…
comment field critiqu present author paper einstein relativist time dilat critic analysi suggest experi given comment reassert muon g experi give convinc direct evid relativist time dilat high precis claim comment emphas convinc test predict special relat must presum valid special relat
common approach model memrist system includ empir window function describ edg effect nonlinear chang memrist demonstr quit general condit window function associ sigmoid curv relat normalis time depend memrist time integr input convers explicit relat allow us deriv window function suitabl mesoscop model memrist system varieti well known sigmoid sigmoid curv defin term measur variabl thus extract i…
common assumpt implicit measur reflect earli experi wherea explicit measur assum reflect recent experi assumpt subsum two distinct hypothes implicit measur resist situat induc chang explicit measur b individu differ implicit measur stabl time individu differ explicit measur although first hypothesi subject numer studi second hypothesi receiv relat littl attent current research address second hypo…
common critic diagnost statist manual mental disord american psychiatr associ criteria base behavior descript biolog mechan increas call intensifi biolog base approach conceptu studi treat psycholog disord exemplifi research domain criteria project rdoc among well studi neurobiolog mechan reward process moreov individu differ reward sensit relat risk substanc abus depress current review synthes a…
common engin problem manufactur identifi mani possibl factor influenc respons interest word caus perform reliabl qualiti cost issu evolutionari oper common call evop har muscl manufactur oper generat larg data set minim disrupt factori captur natur varianc materi process materi use manufactur product supersatur experi method guid experiment plan support statist analysi data upon sound conclus int…
common featur ambient intellig mani object inter connect act unison also challeng internet thing shift research toward integr concept consid internet thing repres futur comput communic howev effici combin manag heterogen thing devic ambient intellig domain still tedious task present crucial challeng therefor appropri manag inter connect divers devic system requir specifi effici implement devic e …
common find sourc monitor literatur greater similar impair sourc discrimin experi tradit manipul similar overt describ show sourc explicit differenti featur howev peopl may also infer sourc characterist themselv also affect discrimin two studi examin infer sourc characterist capit group homogen effect wherebi group member conceptu divers group member particip learn two sourc describ onli member g…
common issu mani system identif problem true input system unknown paper extend previous present indirect model framework deal identif system input partial fulli unknown framework unknown input elimin use addit measur direct indirect contain inform unknown input result indirect predictor model onli depend known measur signal use estim desir dynam properti sinc input indirect model contain known in…
common way learn studi written step step tutori work exampl howev tutori comput program tedious creat sinc static text base format convey happen code execut creat system call codepourri enabl peopl easili creat visual code tutori annot step automat generat program visual use codepourri develop novel crowdsourc workflow learner visit educ websit www pythontutor com collect creat tutori annot execu…
communic act involv presenc two person alway involv nonverb aspect focus articl nonverb situat basi evolut belief narrat pre narrat aspect receiv much attent narrat research analys base text alreadi exist verbalis form howev mani occas basi belief narrat nonverb act trigger wit narrat interpret within framework vernacular belief henc text contain nonverb part consist two compon descript nonverb o…
compact ghz doppler radar modul develop paper non contact human vital sign detect ghz radar transceiv chip transmit receiv antenna baseband circuit microcontrol bluetooth transmiss modul integr implement print circuit board measur rang develop radar modul success detect respir heartbeat human adult
compact add model propos simul mechan charg trap releas detrap effect threshold voltag mosfet devic model use implicit algebra differenti equat compat transient analysi spice also share accuraci level transient analysi micro model approach use trap treat two state markov process normal trap behavior enabl disabl design compar averag trap behavior result repeat mont carlo simul circuit manner mode…
compact model amorph indium gallium zinc oxid thin film transistor suitabl cad simul propos model simpl symmetr accur account subthreshold linear satur regim via uniqu formul account trap free charg mean multipl trap releas percol conduct band aim paper work analyt express current termin charg along surfac potenti electr field function posit channel avail surfac potenti electr field key model adv…
compact multilay non commensur c section dispers delay structur dds propos analog signal process asp applic contrast previous report c section dds uniplanar use edg coupl c section dds base broadsid coupl c section henc achiev much larger ratio group delay swing frequenc bandwidth lead higher asp resolut moreov much compact maintain accept insert loss parametr character mono block commensur multi…
compact reflect type phaser compos quarter wavelength transmiss line reson interconnect altern k j invert propos design method also present valid method fourth order exampl design fabric propos phaser shown exhibit benefit smaller size easier fabric suppress even order harmon compar previous report half wavelength phaser
compact low nois inexpens preamplifi circuit design fabric optim readout common cathod x channel h sic schottki photodiod array use ultraviolet experi readout use oper amplifi pf capacitor feedback loop parallel low leakag switch channel circuit configur allow reiter sampl integr reset sampl techniqu given remov johnson nois enabl femtoamper level readout nois perform commerci shelf acquisit elec…
compani produc prefabr stirrup cage reinforc concret process consist straighten cut twin bend coil steel bar custom produc machin punch cut system fail repeat cut edg lose function much earlier expect two repres piec analyz studi includ visual inspect chemic analysi hard micro hard measur optic metallograph examin repres sampl carri fractur area analyz use scan electron microscop sem crack initi …
compar analysi electr gas demand industri sector long period time appear absent literatur fact unlik electr demand natur gas demand industri sector well research paper aim cover gap analys electr gas consumpt pattern spanish manufactur sector novel innov quantit approach base homogen heterogen estim use purpos result spurious estim augment mean group estim show price elast gas demand signific neg…
compar effect analysi perform examin risk benefit laparoscop bilater tubal ligat compar hysteroscop steril use essur perman birth control system bayer healthcar ag whippani nj exist evid show lbtl essur safe effect method femal steril high rate efficaci low rate complic although complic occur relat essur procedur like minor natur analysi limit restrict number studi involv head head comparison app…
compar life cycl assess methanol hydrogen electr vehicl conduct investig impact altern vehicl environ human health case process analyz extract raw materi hydrogen methanol electr dispos vehicl three differ environment impact categori select order understand divers effect vehicl name global warm human toxic ozon layer deplet altern fuel intern combust engin hydrogen methanol direct util intern com…
compar studi differ model identif techniqu appli quantif valv stiction industri control loop present paper object take account presenc extern disturb hammerstein system use model control process linear block sticki valv nonlinear block five differ candid linear block two differ candid nonlinear block evalu compar two five linear model includ nonstationari disturb term estim along input output mod…
comparison aeroelast respons four aeroelast model repres three differ construct stage complet stage izmit bay suspens bridg turkey present wind tunnel test perform laboratori smooth turbul flow condit investig aeroelast stabil buffet respons complet bridg result use refer consider variat structur characterist differ aerodynam various construct stage influenc bridg stabil buffet respons c elsevi l…
comparison perform four full scale aerat horizont flow construct wetland conduct determin efficaci technolog site receiv high variabl ammonia load rate yet report literatur perform assess term ammonia solid remov hydraul conduct mix pattern capabl system produc ammonium effluent concentr mgnh n l observ across site system receiv variabl load gnh n potenti resili issu observ relat respons spike lo…
compel innov approach teach gross anatomi use comput aid holograph model allow clean time save dissect manipul structur appreci anatom relationship potenti elimin need cadav present studi test hypothesi use holograph model improv masteri anatom inform first year medic student taught gross anatomi use dissect donor cadav manipul digit dimension holograph render examin plastin specimen effect appro…
complement oper vertex digraph chang outgo arc non arc outgo non arc arc given digraph g partial complement digraph g tild digraph obtain g perform sequenc vertex complement oper g dahlhaus et al show given adjac list represent g tild depth first search dfs g perform n tild time tild number vertic ill number edg g tild use find depth first span forest strong connect compon complement g time linea…
complet visual method virtual liver lesion model propos take patient abdomen ct slice data sourc first gradient vector flow snake algorithm combin region forc adopt fast accur extract contour point patient ct slice cloud data contour point simplifi uniform distanc field base method distribut field fit b spline surfac present fast establish lesion model rough interact node fine tune method interac…
complet model thermion generat develop order optimis technolog applic solar thermal generat electr steadi state current densiti predict model shown agre publish experiment thermion data two separ genet algorithm optimis carri power densiti effici electrod temperatur work function extern circuit resist electrod separ vari result optimis two configur separ exhibit maximum power densiti w cm maximum…
complet numer dynam analysi reciproc compressor mechan present coupl instantan pressur compress chamber electr motor torqu hydrodynam reaction aris piston crankshaft secondari movement addit non constant crankshaft angular veloc piston crankshaft misalign torqu also consid two sensit analys carri prove neither inerti forc direct secondari movement oscil angular veloc produc signific differ compre…
complet structur health monitor system implement aizhai suspens bridg monitor health status assess safeti long term servic system consist near sensor various type includ four subsystem automat data collect subsystem artifici mainten manag subsystem earli safeti warn comprehens assess subsystem central databas manag subsystem deploy function structur health monitor system first introduc paper fini…
complex construct program usual consist group interrel project differ level import degre certainti current time manag construct program use techniqu singl project common use techniqu critic path method cpm howev cpm method lack flexibl handl uncertainti option desir featur manag complex program paper propos new schedul method drawn author experi manag larg scale construct program shanghai expo fa…
complex real cycl zero dimension model simul stationari dynam load condit turbocharg diesel engin drive synchron electr generat present model general applic form turbocharg diesel engin comput program base model cari result simul model applic diesel generat set dynam work condit ohmic induct load accept de load start present
complex busi dynam often forc decis maker make decis base subject mental model reflect experi howev research shown compani perform better appli data driven decis make creat incent introduc intellig data base decis model comprehens support interact evalu decis option necessari busi environ recent new general explan methodolog propos support explan state art black box predict model uniform explan g…
complic almost conflict situat exist contemporari biolog e two scientif concept exist solv phylogenet problem differ way concept evolutionari morpholog molecular biolog modern biolog urgent need contradict examin remov
compon method introduc steel construct institut predict moment resist partial strength connect design philosophi taken direct eurocod strength check bolt weld steel modifi compli bs accuraci method howev need valid experiment test especi hot roll section typic british section bs six experiment test beam column connect carri flush end plate fep connect consist variabl paramet thick end plate size …
composit frequenc select surfac fss fabric use e beam evapor propos manufactur process advantag direct achiev fss function real structur surfac various skin conform multilay patch grid patch type fss consist copper layer capacit induct surfac glass epoxi prepreg substrat produc oper ghz dual polaris techniqu use manufactur stealth technolog communic specif frequenc rang
composit liquid metal marbl made metal droplet coat water film propos impact dynam phenomenon disclos encapsul liquid metal water droplet fabric liquid marbl success avoid oxygen metal fluid thus signific improv mani physic capabl surfac tension modif shape control strike behavior composit liquid metal marbl substrat room temperatur experiment investig high speed imag way disclos marbl could disi…
comprehens analysi framework studi green build increment cost given paper perspect whole life cycl discuss concept characterist increment cost provid overal process whole stage full rang recognit quantit base overal analysi factor build framework cost whole life cycl provid import theoret practic signific studi develop green build
comprehens approach real time simul power convert use state space represent cover paper systemat formul state space equat well new switch model present propos switch model exhibit natur switch behavior valuabl characterist real time simul power convert therebi allow individu treatment switch devic irrespect convert topolog success implement propos switch model field programm gate array fpga devic…
comprehens assess lake water qualiti carri shahu lake northwest china provid valuabl inform present lake water qualiti decis make major ion general paramet bacteriolog paramet organ trace metal monitor month consid monitor paramet compar qualiti criteria surfac water china overal water qualiti assess carri use entropi weight water qualiti index ewqi base select paramet lake water qualiti also ass…
comprehens mathemat model propos calcul optim leg length cross section area teg unit maxim peak output power model show teg unit exist optim ratio leg length leg cross section area correspond maximum peak output power convect thermal boundari condit optim leg length cross section area calcul base optim ratio mathemat model also valid paper correspond error within reason rang moreov effect leg len…
comprehens ontolog eas discoveri mainten popular knowledg mani domain mean enhanc exist ontolog attribut extract attract tremend research attent howev exist attribut extract techniqu focus explor singl type sourc structur e g relat databas semi structur e g extens markup languag xml unstructur sourc e g web text imag lead poor coverag knowledg base kbs paper present framework ontolog augment extr…
comprehens radiometr character raw data format imageri acquir raspberri pi v camera modul present raspberri pi high perform singl board comput design educ solv real world problem small comput support camera modul use soni imx megapixel cmos sensor paper show scientif engin grade imageri produc raspberri pi v camera modul raw imageri shown linear exposur gain iso essenti scientif engin applic dark…
comprehens treatment system consist geotextil bag zeolit bed construct wetland devis remov solid nutrient swine hous wast alkalin observ reduc geotextil bag wetland one day h wast flush cycl cod reduc geotextil bag reduc zeolit treatment follow construct wetland wastewat pass geotextil bag reduct cod occur dure h flush cycl reduct observ zeolit reduct total n nh n total p po p observ wastewat pas…
comprehens view protein phosphoryl remain unmet challeng field cell biolog mass spectrometri base proteom one promis approach identifi thousand phosphoryl event singl experi yet full breadth phosphoproteom yet elucid articl examin complementar two method phosphopeptid enrich base either titanium dioxid tio enrich phosphoryl motif specif immunoaffin precipit iap four differ antibodi method identif…
compress receiv cr present util composit right left hand crlh dispers delay line ddl analog signal process applic crlh ddl offer advantag arbitrari frequenc oper wide bandwidth fill gap compet ddl technolog present cr system util impuls driven crlh ddl mixer invers chirp generat requir real time signal process high frequenc elimin frequenc ramp generat cr employ frequenc discrimin tunabl delay li…
comput fluid dynam cfd simul method base navier stoke equat arbitrari lagrangian eulerian ale method present analyz groov slipper perform piston pump move domain groov slipper transform fix refer domain ale method make conveni take effect rotat speed bodi forc temperatur oil viscos account geometr model express complex structur cover orific piston slipper vent groov oil film construct correspond …
comput method determin shield effect electromagnet interfer carbon nanotub cnts base nanocomposit model electr properti present specif simul base ant coloni optim aco implement evalu electr conduct sigma cnts use filler polym matrix form electr network insid repres cuboid volum sampl pseudo three dimension percol model develop studi effect random connect cnts one anoth conduct nanocomposit approa…
comput effici spray model present simul transient vapor engin spray appli simul high pressur fuel inject constant volum chamber mixtur prepar experi light duti intern combust engin model base lagrangian particl eulerian fluid approach improv blob inject model use remov numer depend inject number comput parcel atom model hybrid kelvin helmholtz rayleigh taylor scheme combin drop drag model includ …
comput vision base autonom fire suppress system real time feedback fire size spray direct present paper system develop use firefight robot close rang local fire suppress task enclos environ probabilist water classif method develop segment water spray pair ir camera stereo process perform local point along spray path use yaw pitch angl estim golden section search linear least squar optim use deter…
concept map heurist offer tool teach learn mechan materi cours paper present literatur review wherein list previous effort improv mechan materi learn use concept map teach provid common concept map detail sever way use heurist final describ preliminari result assess efficaci
conceptu model propos explain gene environ correl multipli effect function context social develop individu autism review discuss current state autism genet research includ challeng genet phenotyp heterogen disord limit lack interdisciplinari work geneticist social scientist discuss literatur gene environ correl context social develop draw implic individu autism review expand upon gene behavior ty…
conceptu new algorithm sea ice concentr retriev polar region satellit microwav radiometri data discuss algorithm design favor contrast known modern algorithm design base physic emiss model sea surfac sea ice snow cover atmospher system tie point use algorithm calcul express deriv theoret model design algorithm minim impact atmospher variabl sea ice concentr retriev besid estim sea ice concentr al…
configur realize voltag mode second order filter employ singl oper transresist amplifi otra activ element present topolog synthes lowpass highpass bandpass notch allpass filter function present filter suitabl mos c implement yield filter paramet electron tunabl theoret analysi verifi pspice simul c elsevi gmbh right reserv
constant suppli epitheli cell dental epitheli stem cell desc nich cervic loop cl enabl mous incisor grow continu throughout life elucid cellular molecular mechan unlimit growth potenti broad interest tooth regen therapi fibroblast growth factor fgf signal essenti develop mous incisor mainten cl dure prenat develop howev fgf signal desc control self renew differenti cell well understood herein rep…
constant tension tow winch maintain constant tow rope tension cabl ship cabl lay machin paper activ constant tension control base upon hybrid fuzzi p id strategi propos improv perform yield convent pid control implement tow winch fuzzi p id control replac p item convent pid fuzzi p item item remain unchang compar studi fuzzi p id tradit pid control conduct numer simul result show perform propos f…
constant gm rail rail oper amplifi circuit topolog present paper amplifi input stage realiz use singl nmos pair mu bulk cmos process technolog overal gain variat within rang rail rail common mode input rang propos design abl reject common mode input respons db common mode reject ratio cmrr high slew rate achiev simul valu v mu uniti gain buffer op amp pf cl variat overal gm gain also simul differ…
constrain output feedback model predict control approach nonlinear system present paper state variabl observ use unscent kalman filter offer advantag extend kalman filter nonlinear dynam model system consid investig develop consid possibl effect element model adapt linear along predict horizon use state depend state space represent order improv perform control system mani linear model number pred…
contact free method obtain current voltag characterist cvc hard superconductor measur relax magnet perpendicular magnet field develop relax curv obtain melt textur ybco sampl well fit curv calcul within electrodynam model use power law cvc procedur use onli two fit paramet name critic sheet current j c expon tit power law cvc c elsevi ltd right reserv
continu challeng educ system evalu wider outcom school wider measur success citizenship lifelong learn influenc emerg time complex interact student teacher leader wider communiti unless method found evalu broader outcom abl justic learn achiev emerg properti learner engag world educ system continu focus narrow measur school effect proper account complex articl describ rational methodolog underpin…
continu monitor system cms model present new improv capabl system base actual real time configur system exist risk score model assum damag potenti estim system owner thus reject inform reli technolog configur assumpt research base user abil estim busi impact relat system extern interfac use regular busi activ unabl assess busi impact relat intern technolog compon accord propos model system damag …
control method improv track perform respect refer trajectori develop propos control system inner outer control structur inner control system exist control system base convent pid control design advanc independ outer control system order improv track perform outer control system design base optim preview control theori ad outsid inner control system polynomi trajectori use refer trajectori fed out…
control scheme propos island lowinertia three phase invert base microgrid high penetr photovolta pv generat resourc output invert program emul dynam nonlinear oscil virtual oscil within control implicit coupl physic electr network asymptot synchron oscil guarante design result stabl power system emerg innat communic invert time domain switch level simul result kw microgrid pv penetr demonstr meri…
control orient two timescal linear dynam respons model rotat transform iota profil normal beta beta n propos base experiment data diii tokamak dedic system identif experi without feedback control carri generat data develop model data driven dynam model devic specif scenario specif repres respons iota profil beta n electr field due induct well heat current drive h cd system dure flat top phase h m…
controversi aros decad ago whether dg gene product express dure frog embryogenesi synthes hyaluronan chitin set investig correct possibl understand prescient find synthesi seven nine chitin sugar chain fragment requir befor hyaluronan synthesi begin thus dg inde synthes hyaluronan chitin hyaluronan turn rapid vertebr tissu chitin oligom difficult degrad accumul caus patholog chitin simpl beta lin…
cooper organiz climat often argu promot knowledg share behavior among employe howev research indic manageri intervent aim shape organiz climat difficult execut develop test conting model intrins motiv job autonomi moder relationship find social climat cooper better predict knowledg share employe show low level intrins motiv high level job autonomi suggest cooper climat intrins motiv substitut res…
corona layer macromolecul form nanoparticl surfac vivo substanti chang biolog ident nanomateri possibl trigger advers respons bodi tissu dissect role corona develop particular diseas may provid profound insight understand toxic nanomateri general present studi explor capabl differ silica nanoparticl sinp induc silicosi mous lung analyz composit corona form particl found sinp certain size surfac c…
correct diagnosi electr circuit veri essenti industri plant articl deal recognit method earli fault detect induct motor describ approach base pattern recognit acoust signal specif induct motor analyz pattern acoust signal includ inform motor state analysi pattern conduct three state induct motor use fast fourier transform fft shorten method frequenc select smof linear support vector machin lsvm r…
correl socioeconom disadvantag child maltreat long observ driver associ poor understood sought estim effect econom factor risk child maltreat adjust known influenc use australian tempera project popul base birth cohort individu parent use logist regress estim associ childhood econom factor parent educ occup unemploy type hous retrospect percept poverti retrospect report perceiv child maltreat phy…
correl base fluid mechan investig mean particl diamet crosslink dextran microgel cdms prepar via water oil emulsif methodolog conduct singl stir vessel end non dimension correl develop predict mean particl size cdms function weber number reynold number viscos number similar one introduc liquid liquid dispers moreov rosin rammler distribut function success appli microgel particl size distribut cor…
correl studi investig extend contact strategi improv outgroup attitud stereotyp prepar children futur contact addit aim investig whi effect extend contact occur particular intergroup empathi test mediat direct contact e cross group friendship moder extend contact particip italian immigr elementari school children result show extend contact associ improv intergroup empathi turn associ posit outgro…
correspond set map establish relat element two data structur e set point string tree graph consid sever correspond two structur one option defin repres generalis median correspond general comput generalis median np complet task paper present two method calcul generalis median correspond multipl correspond first one obtain optim solut cubic time restrict ham distanc second one obtain sub optim sol…
cost ill coi studi undertaken estim magnitud rang lifetim effect associ child maltreat australia use incid base approach cost primarili estim calcul popul attribut fraction paf determin margin effect child maltreat rang outcom paf appli estim expenditur inflat australian dollar project life cours accord baselin age incid case child maltreat discount per annum sensit analysi conduct use best lower…
critic aspect appli modern comput solut method complex multi physic system relev nuclear reactor model assess predict capabl specif propos mathemat model respect understand numer error sensit solut paramet associ input data boundari condit uncertainti mathemat model critic addit abil evalu approxim model effici allow develop reason level statist diagnost mathemat model physic system central impor…
critic aspect dimension reduct assess qualiti select produc featur subset proper featur subset assess machin learn refer split given featur subset train set use estim paramet classif model test set use estim predict perform model averag result multipl split e cross valid cv common use decreas varianc estim practic cv scheme veri comput expens paper propos new statist index method call lw index ev…
critic barrier success prevent treatment recurr prostat cancer detect erad metastat therapi resist diseas despit fall diagnos mortal report incid metastat diseas increas sinc prostat cancer aris cohes group intraepitheli neoplasia migrat muscl leav gland via perineur invas hematogen dissemin current technolog advanc shown cohes cluster tumor also known microemboli within circul circul tumor cell …
critic process apoptosi permeabil mitochondri outer membran mom process known regul multi domain bcl famili protein exampl pro apoptot protein bax bak respons form pore mom anti apoptot protein includ bcl mcl bcl xl hand inhibit pore form process interest although two subgroup protein perform opposit apoptot function structur veri similar rais two high interest question whi structur similar prote…
critic question brain develop whether differ brain circuit matur concurr differ timescal character anatom function develop differ visual cortic area one must abl distinguish area show zinc histochemistri reveal subset glutamaterg process use reliabl distinguish visual area juvenil adult ferret cerebr cortex postnat declin level synapt zinc follow broad similar development trajectori multipl area …
critic step metastas format cancer cell invas tissu dure invas cell chang morpholog appli forc surround previous shown singl metastat breast cancer cell mechan indent synthet impenetr polyacrylamid gel physiolog stiff attempt invas benign breast cell indent gel solid tumor e g breast cancer metastas occur predomin collect cell invas thus evalu effect cell proxim mechan invas specif chang gel inde…
cross section questionnair base studi carri januari till decemb compar intellectu well iw awar basi gender teacher basic scienc medic univers karachi pakistan data collect public privat medic univers karachi pakistan questionnair tailor well wheel respons aggreg eight question dimens iw obtain aggreg iw score reliabl questionnair measur use cronbach alpha averag intellectu score minimum score max…
cross section studi conduct group subject older malaysia aim determin risk factor associ cognit impair older adult focus trace element dna damag cognit declin determin montreal cognit assess moca oxid stress marker malondialdehyd mda superoxid dismutas sod determin dna damag assay use alkalin comet assay toenail sampl taken analyz use icp ms determin trace element level total subject cognit impai…
cross link polyhedr oligomer silsesquioxan poss nanohybrid synthes schiff base chemistri use octa amino poss build block glutaraldehyd dual function reagent obtain nanohybrid character ft ir solid state si nmr sem tem tga n adsorpt desorpt isotherm result demonstr success cross linkag poss molecul form block like irregular nanoparticl specif surfac area g novel solid phase adsorb cross link poss …
cross section reliabl studi conduct normal particip establish normal valu repeat valid distal radioulnar joint translat measur use ultrasound imag static transvers imag maxim supin neutral maxim pronat examin assess translat use method consist rheumatoid arthriti sublux ratio translat grip kg weight supin pronat posit compar non grip translat signific ulnar radial translat found pronat supin comp…
cross section studi conduct group pharmaci student assess relat nutrit knowledg awar univers student nutrit habit health relat perform indic student subject questionnair design approach four health relat topic includ nutrit literaci health awar nutrit habit health relat perform answer topic collect statist analysi perform use graphpad prism softwar includ measur gender differ correl studi signifi…
crucial element navig group conflict group member manag stigma impos group across three experi propos group identif caus consequ self label stigmat group label practic known reduc stigma experi found group identif increas self label stigmat group label experi individu self label stigmat group label felt identifi group reduc label perceiv negat also persist longer group help task effect partial me…
crucial oper mainten data qualiti relat databas remov tupl mutual describ entiti e duplic tupl replac tupl minim inform loss function combin multipl tupl one call fusion function paper investig fusion function attribut valu sort mean order relat reflect notion general shown provid order relat priori let alon keep date cost oper therefor dynam order construct doc algorithm propos construct order r…
crucial problem modern softwar engin matur assess organ develop softwar howev research shown effici clearer indic agil transform readi propos util process model rup develop methodolog pattern compar examin process two factor propos assess matur factor determin effici rup process abov mention rup model concept base multi agent base simul mab present goal behaviour agent well compon agent system en…
crucial step use dna marker biodivers survey assign linnaean taxonomi speci genus etc sequenc read allow use inform known base taxonom name taxonom placement dna barcod sequenc inher probabilist becaus dna sequenc contain error becaus natur variat among sequenc within speci becaus refer data base incomplet fals annot howev exist bioinformat method taxonom placement either exclud uncertainti quant…
cumul fatigu damag model present estim fatigu life high strength steel high cycl veri high cycl fatigu regim fish eye mode failur simpl formula obtain model take account inclus size fine granular area fga size tensil strength materi equival crack growth rate fga propos model use estim fatigu life equival crack growth rate bear steel gcr present investig four high strength steel literatur equival …
current approach obtain bioengin lung futur altern transplant base seed stem cell decellular lung scaffold fundament question solv approach drive stem cell differenti onto differ lung cell phenotyp wherea use solubl factor agent modul fate stem cell establish earli stage research type cell took longer recogn physic microenviron local sens stem cell e g substrat stiff architectur cyclic stretch sh…
current fed push pull convert cascad buck pre regul propos voltag stress push pull switch reduc buck pre regul puls width modul done onli switch buck stage output voltag buck inductor current control use averag current mode control close loop simul w v cascad buck push pull convert analog control circuit done use psim close loop simul use digit control circuit done use simcoupl modul coupl power …
current goal molecular biolog identifi transcript network regul cell differenti howev identifi function gene regulatori element challeng context develop tissu materi limit cell type mix identifi regulatori site dure sex determin subject sertoli cell mous fetal test dnasei seq chip seq h k ac dnasei seq identifi putat regulatori site around gene enrich sertoli pregranulosa cell howev activ enhanc …
current major challeng leprosi control prevent perman disabl host patholog inflammatori respons term type reaction r lead caus nerv damag leprosi patient environment inherit factor predispos leprosi case undergo r known howev studi shown import contribut host genet suscept r previous identifi variant encompass tnfsf tnfsf gene r risk factor vietnames sampl replic associ brazilian sampl howev fail…
current mode univers biquadrat filter five input one output employ three invert second generat current conveyor iccii two ground capacitor two resistor present new circuit offer follow advantag featur veri low activ passiv sensit use ground capacitor ideal integr circuit implement versatil synthes ani type activ filter transfer function without requir critic compon match condit veri high output i…
curriculum wide initi enrich cours content increas student engag experienti learn adopt new learn modal underway depart mechan manufactur engin miami univers oh project entail develop onlin learn modul interweav experiment comput analysi modul incorpor multimedia content prepar undergradu graduat enabl easi upload updat materi distinct featur comex studio themat link content allow use multipl cla…
cystein proteas inhibitor cpi appar molecular mass kda purifi larval hemolymph tobacco hornworm manduca sexta gel filtrat sephadex g follow hydrophob ion exchang column chromatographi purifi cystein proteinas inhibitor denot mscpi strong inhibit plant cystein proteas papain k valu x nucleotid sequenc analysi partial cdna encod mscpi indic mscpi consist amino acid residu sequenc similar sarcocysta…
daili black carbon bc exposur assess forti year old children conduct seoul metropolitan area august januari particip carri microaethalomet measur bc concentr h whereabout microenviron mes record via time activ diari tad follow interview analysi varianc anova employ compar averag bc level potenti risk factor includ demograph tempor residenti indoor outdoor transport activ variabl children averag d…
damag detect methodolog propos integr nonlinear recurs filter non contact comput vision base algorithm measur structur dynam respons phase base optic flow algorithm inspir motion magnif techniqu use measur structur displac unscent kalman filter use predict structur properti stiff damp coeffici non contact displac measur methodolog doe requir intens instrument process doe add ani addit mass struct…
damag local algorithm base oper deform shape known interpol damag detect method herein appli finit element model cabl stay bridg detect local damag stay support steel beam bridg deck frequenc respons function calcul base respons bridg model low intens seismic excit use recov oper deform shape transvers vertic direct analys carri undamag configur repeat sever differ damag configur result show meth…
darknet monitor system develop grasp malici activ internet earli stage cope darknet monitor system consist network sensor deploy wide internet sensor captur incom unsolicit packet goal system analyz captur malici packet provid effect inform protect good internet user malici activ provid effect reliabl inform sensor must deploy secret hidden outsid hand attack intend detect sensor evad attempt kno…
databas structur collect record data store comput consult program answer queri record retriev queri becom inform use make decis databas consist one tabl contain record valu field pertain attribut object repres tabl relat databas contain multipl tabl link mean key field databas manag system comput program manag databas queri data produc report inform exampl simpl databas produc describ articl
dearth scientif knowledg current exist regard human nonverb predictor violenc use sampl adult studi sought identifi seri nonverb behavior research particip perceiv associ communic immin violenc assum boxer stanc invad person space clench hand threaten remark almost uniform associ impend violenc sever gestur behavior also perceiv associ violenc lesser degre behavior least perceiv associ violenc cr…
decad old theori hypothes brain exposur androgen promot involv crimin behavior general support hypothesi provid studi postpubert circul level testosteron least among male howev theori also predict gender prenat androgen posit correl persist offend idea evid current exist present studi use indirect measur prenat androgen exposureth relat length second fourth finger right hand r test hypothesi elev…
decis tree one techniqu data mine predict use method hidden inform abund data taken interpret inform use knowledg paper academ perform student examin two faculti faculti manufactur engin faculti microelectron engin univers malaysia per unimap object studi determin compar factor affect student academ achiev two faculti predict result show five attribut consid factor influenc student academ perform
decreas live donor pediatr kidney transplant occur unit state studi investig barrier may influenc access live donor kidney transplant children retrospect chart review conduct children male mean age year underw pretranspl workup urban pediatr hospit fifti four percent african american caucasian arab hispan govern sponsor insur medicaid medicar util dual caregiv onli nine kidney transplant live don…
decreas respons hypothalam pituitari adrenocort axi stress stimuli patient atopi well document aim studi investig person trait salivari alpha amylas activ aldosteron respons psychosoci stress procedur base public speech atop patient respect sex menstrual cycl mc phase studi perform subject sex atop patient suffer allerg rhiniti allerg asthma atop dermat age sex mc phase bmi match healthi control …
deflect theori earth anchor suspens bridg fabric camber present consid tower effect larg deflect effect main cabl unstrain length method ulm keep unstrain length cabl frame element constant iter process extend appli nonlinear fe analys suspens bridg live load combin final one cabl without suspend girder two earth anchor suspens bridg model analyt numer solv numer result compar demonstr accuraci v…
design approach determin optim flow pattern landscap lake propos base fluent simul multipl object optim parallel comput paper formul design multi object optim problem lake circul effect oper cost two object solv optim problem non domin sort genet algorithm ii lake flow pattern model fluent parallel aim multipl fluent instanc run differ fluent intern parallel solver approach propos lake flow patte…
design methodolog three stage cmos ota oper subthreshold region present procedur focus develop ultra low power amplifi requir low silicon area abl drive high capacit load inde follow present methodolog design cmos ota mu technolog occupi onli mm power v suppli exhibit db dc gain abl drive capacit load pf thank propos methodolog ota abl provid khz uniti gain bandwidth consum nw even high load cons…
design new hybrid type digit pulsewidth modul dpwm wide frequenc rang khz mhz present propos dpwm maximum duti cycl resolut bit consum power mu w khz mw mhz respect propos dpwm realiz upper bit resolut use programm digit counter lower bit resolut use current integr type phase interpol employ ladder current steer digit analog convert low power consumpt oper clock generat chip use relax oscil proto…
design advanc reliabl piezoelectr transduc acoust emiss ae suggest advanc reliabl achiev elimin main reason lead failur duplic back main oper system impart redund extend technic capabl transduc design make possibl compens partial complet perform loss antenna group shown given design approach feasibl achiev technic characterist stipul industri acoust emiss transduc theoret estim transduc reliabl p…
design fuzzi base hierarch approach proposedto improv frequenc control power system simplifi great britain gb frequenc control model use singl bus machin new simpl tune method propos aid convent pid control gain gain use feed fuzzi control loop without tune fuzzi gain method allow fuzzi structur supplement convent control rather replac particl swarm optim pso propos find optim valu control gain f…
design solut bulk driven tunabl transconductor capabl work extrem low suppli consumpt rail rail input common mode rang present work propos transconductor topolog consist six bulk driven cmos invert use veri simpl bias circuit transconduct tune design robust verifi v power suppli offer advantag current control input transconduct v power suppli propos transconductor transconduct tune rang input ref…
design nontox nonhemolyt residu peptid nf navrwslmrpf onli inhibit aggreg amyloid beta beta protein also disaggreg preform oligom matur beta fibril therebi reduc associ toxic nmr experi provid evid nf abil inhibit fibril format primarili interact n terminus region well central hydrophob cluster beta nf micromolar bind affin toward monomer aggreg speci effici clearanc toxic aggreg vitro result fut…
detail discuss genesi determin algorithm method harmon distort switch capacitor integr switch capacitor base second order sigma delta modul present mani instanc peopl make harmon distort analysi signal expand period signal fourier seri make fourier transform non period signal respect actual due complex transient respons switch capacitor integr output express second order sigma delta modul loop fi…
detail transform process cation exchang ce chemistri hexagon phase cds cds cu core shell heterostructur nanorod eventu monoclin phase cu nanorod report applic nanorod environment pollut remov phototherm convers light induc water evapor investig influenc reaction time morpholog crystal phase photocatalysi phototherm convers light induc water evapor discuss result show maximum remov valu rhodamin b…
determinist boltzmann model equat solver call dugksfoam develop framework open sourc cfd toolbox openfoam solver adopt discret unifi gas kinet scheme guo et al shakhov collis model valid simul sever test case cover differ flow regim includ one dimension shock tube problem two dimension thermal induc flow three dimension lid driven caviti flow solver featur parallel comput abil base veloc space de…
develop organ expos toxic respons rang none sever e death malform respons given dosag may term teratogen development toxic sever depend exposur condit prenat embryo fetal development efd toxic studi rodent rabbit consist definit assess teratogen sever teratogenesi screen assay best valid result formula present estim teratogen sever group includ control within efd studi development compon includ e…
develop advanc control method base robust optim predict import challeng task recent year new control approach emerg replac augment convent control engin method paper present design verif comparison three advanc method imc mpc plm appli control dynam process complex dynam paper three differ method test appli posit control pneumat servodr present test method guarante robust stabil high perform pneu…
develop smart materi becom promin issu present industri smart materi includ function need microfabr complex design abl becom simpli reduc weight part function materi tradit mechan polish method even though surfac rough good polish still remain veri slight polish mark deform layer therefor method applic product requir ultra clean surfac qualiti thus introduc electrochem polish method electrochem e…
diagnost approach myeloprolif neoplasm accord classif system hematolog malign consid clinic molecular cytogenet inform well bone marrow histolog diagnosi chronic myeloid leukemia requir presenc bcr abl philadelphia chromosom negat ph negat myeloprolif neoplasm constitut three main subtyp includ primari myelofibrosi polycythemia rubra vera essenti thrombocythemia three ph negat myeloprolif neoplas…
dicyanoisophoron base probe two photon absorpt nir emiss develop vivo fluoresc imag amyloid beta plaqu exhibit high select toward beta aggreg intracellular protein detect limit calcul low nm vivo imag studi indic probe could penetr blood brain barrier label beta plaqu live transgen mice specif bind cerebr beta plaqu confirm one two photon ex vivo fluoresc imag result featur promis applic prospect…
die quench process one hot form process make sturdi automobil part process problem low product variat temperatur die strength materi problem disord extend upgrad die quench process solut problem figur characterist die quench process experi water cool die made stainless steel instal chamber high precis compress test machin experi temperatur die workpiec measur martensit transform time workpiec max…
diet low poor absorb ferment short chain carbohydr fodmap effect strategi manag symptom irrit bowel syndrom ib diet gain traction sinc origin descript australia year ago intern accept dietari manag strategi ib random control trial rais profil low fodmap diet becom viabl first line therapi ib implement dietitian guidanc import diagnosi ib confirm befor commenc dietari approach skill set dietitian …
differenti hybrid charg sensit preamplifi csp design take monolith dual n channel junction field effect transistor jfet high speed low nois oper amplifi core part input stage circuit employ low nois differenti dual jfet ensur high input imped low nois differenti dual transistor make quiescent point first stage differenti output stabl conveni connect post stage high speed oper amplifi broadband co…
digit control method combin primari side sens observ model predict control techniqu propos convent isol flyback convert chosen demonstr method onli measur signal drain sourc voltag switch follow procedur signal process state estim constraint problem formul control determin optim duti cycl ratio advantag propos method includ minim overshoot fast stabil convert state restrict measur network simplif
digit dead beat current control voltag sourc convert present paper control structur specifi digit hardwar descript languag synthes deploy field programm gate array chip updat neglig comput delay duti cycl twice switch period refer current error null half modul period control small signal bandwidth maxim addit due simpl transient detect circuit larg signal respons delay reduc small fraction modul …
digit dual mode linear quadrat regul lqr feedforward optim control present allow voltag control boost convert wide load rang condit whether continu conduct mode ccm discontinu conduct mode dcm base convent lqr method propos control design make follow two improv first order elimin phase error caus right half phase zero emerg non minimum phase boost convert feedforward control implement zero phase …
digit low dropout regul ldo manag oper low voltag scale process tradeoff current effici transient respons speed limit applic work coars fine tune techniqu burst mode oper employ advanc trade onc output voltag overshoot detect power mos array chang x unit size mhz sampl frequenc fix time compar xi size mhz steadi state limit cycl oscil lco steadi state reduc feed forward compens zero neglig power …
digit predict peak current control ppcc employ adapt slope compens propos paper ppcc precis predict peak current refer adapt slope compens accord oper region load condit therebi ppcc control peak inductor current signific reduc total harmon distort compar convent digit averag current control duti ratio feed forward wide use addit part ppcc implement util intern high resolut ramp generat compar di…
digit puls frequenc modul control design discret analog integr control llc reson dc dc convert use call ia pim digit redesign method regul output voltag adjust frequenc input switch turn chang gain llc convert perform sudden chang load evalu though extens simul result show digit control realiz perform analog control sampl frequenc much lower current prevail may advantag term reduc comput requir p…
digit control oper amplifi op amp level cross base approxim propos high gain effect obtain mean damp control without stabil problem occur multipl gain stage compar previous version zero cross base algorithm approxim propos scheme improv settl time class ab oper obtain switch multipl drive path verif design op amp appli bit pipelin adc implement mu cmos technolog measur result show design op amp s…
digit control sonar power amplifi underwat transmitt explain paper propos method generat unipolar sine puls width modul spwm signal echo rang sonar method effect use kind invert includ high frequenc invert low cost digit signal control use generat spwm signal use gate puls control full bridg circuit cfbc power requir frequenc puls width puls repetit interv given input digit control gate puls cfbc…
dimens split method dsm crank nicolson time discret strategi three dimension heat equat propos basic idea simul three dimension problem numer solv seri two dimension problem parallel fashion converg error estim dsm scheme deriv paper numer experi demonstr feasibl effici dsm scheme copyright c john wiley son ltd
direct structur identif quantit assess nmol ml level full pattern renal excret metabolit made possibl c nmr measur untreat urin sampl stabl isotop label c drug analogu administ human full potenti new ex vivo nmr approach exemplifi studi group volunt carboxymethyl l cystein metabol metabol sulphoxid pathway fo caroxymethyl l cystein man accept far need profound revis basi c nmr result
discret method propos rather general class nonlinear continu time system piecewis constant input one digit control via zero order hold devic result discret time model express product integr gain system function govern dynam origin continu time system made possibl use delta euler oper make comparison discret continu time system quit simpl sinc differ two form concentr integr gain gain determin pap…
disloc topolog defect atom posit crystallin structur play import role theori plastic stabil strength materi melt process paper report experiment numer studi interact disloc compression solitari wave strong coupl plasma crystal complex plasma consist micromet size sphere immers ordinari ion electron plasma exist solid liquid gaseous state model system studi dynam phenomena
disrupt opposit base gravit search algorithm dogsa tune slide mode control smc propos studi solut automat generat control interconnect multi area power system deregul environ novelti control scheme establish perform sensit analysi differ condit variat system load turbin time constant governor time constant tie line power coeffici dynam respons system consider also studi analys presenc non linear …
disrupt crucial balanc regulatori cell treg th cell recent implic various autoimmun disord treg respons mainten self toler thus inhibit autoimmun wherea pro inflammatori th cell contribut induct propag inflamm distort th treg balanc favor pro inflammatori th side henc suspect contribut exacerb autoimmun disord review aim summar recent data advanc target therapeut modif th treg balanc well inform …
disrupt oxytocin system seem affect varieti brain function includ emot mood social behavior possibl sever social deficit suscept substanc use mental health disord earli life advers insecur attach childhood suggest influenc oxytocin tone contribut condit neurobiolog vulner aim present studi investig oxytocin serum level abstin heroin addict patient comparison healthi control possibl correl co occu…
distribut denial servic ddos attack auster menac extens use internet base servic time detect ddos attack pose tough challeng network secur reveal low rate ddos lr ddos attack compar difficult modern high speed network sinc easili conceal due similar legitim traffic elud current anomali base detect method paper investig apt impetus inform theori base general entropi ge general inform distanc gid m…
divers array nucleic acid studi sever research manag sever diseas among compound small interf rna antisens oligonucleotid attract consider attent antisens oligonucleotid synthet singl strand string nucleic acid bind rna therebi alter reduc express target rna sirna hand doubl strand rna molecul hybrid specif mrna sequenc block translat numer gene one main obstacl dermal transderm deliveri compound…
divers antenna system antenna embed rear view mirror vehicl propos satellit digit audio radio system antenna divers need becaus hidden antenna exhibit limit capabl composit bodi vehicl poor recept due ground plane avail pattern gain divers achiev propos system proven vehicl antenna simul gain measur select combin divers receiv architectur also propos system test real time two fade scenario weak s…
divers synthet cathinon flood recreat drug marketplac worldwid varieti often respons legal control action one specif compound e g methcathinon result emerg close relat replac base recent trend nitrogen atom one site cathinon molecul explor design type modif studi design synthes two new synthet cathinon alpha piperidinopropiophenon pipp alpha piperidinopentiothiophenon pivt piperidin ring substitu…
divis summat sigma digit control three phase invert achiev activ reactiv power inject present overcom limit abc dq frame transform howev sigma control requir four set control law cover four quadrant oper name grid connect power factor pf similar rectif pf correct pf lead similar pf lag similar moreov switch sequenc four mode also differ increas complex firmwar program paper improv control law der…
doubl blind placebo control gluten challeng propos confirm diagnosi nonceliac gluten sensit ncgs patient without celiac diseas respond gluten free diet determin accuraci approach analyz data doubl blind placebo control gluten challeng trial compris adult studi vari durat challeng rang wk daili dose gluten challeng rang g studi administ g composit placebo gluten free product xylos whey protein ric…
doubl cabl system wide applic prospect multispan suspens bridg longitudin restraint stiff doubl cabl system tower studi paper two formula deriv calcul longitudin restraint stiff doubl cabl system tower load distribut cabl respect mathemat model two span doubl cabl suspens bridg creat verifi formula tower top displac cabl forc obtain formula result good agreement result calcul fem effect import de…
doubl side liquid cool nd yag disk oscil work pump repetit rate hz demonstr output energi mj realiz correspond opticalopt effici slope effici pump puls width mu laser puls width mu instead damp signal output laser compris undamp spike period intra caviti loss found numer analysi frequenc compon near eigen frequenc relax oscil reson effect induc amplifi spike even though loss fluctuat small rang s…
dramat consumpt reduct integr circuit relat develop mobil electron devic reach past year enabl use ambient energi instead batteri focus transform ambient mechan vibrat electr energi paper compar perform vibrat power electr generat use pzt piezoelectr ceram associ two differ power condit circuit new approach piezoelectr power convers base nonlinear voltag process present implement use particular c…
droplet electropor system success demonstr transfect jurkat cell much higher transfect effici convent system advantag superior cell viabil compar throughput user friend interfac becaus product propos system much greater previous microfluid system flow cytometri use analysi transfect effici high transfect effici cell viabil droplet electropor system main attribut small size requir lower voltag pro…
dual channel satellit radio receiv solv deep fade effect specif automot mobil environ use antenna divers realiz mu sige bicmo technolog tuner power dissip reduc use second zero dual convers architectur requir lower adc sampl frequenc resolut singl pll drive rf mixer signal path result smaller die area lower power dissip provid digit baseband q output allow implement channel decod ic standard digi…
dual input led light scheme constant illumin propos paper scheme employ photovolta array first input batteri second one microcontrol program oper changeov switch well dc dc convert uninterrupt constant illumin work place scheme suitabl confer hall laboratori clean room marriag hall theater etc complet model design experiment propos scheme explain econom viabil scheme justifi
dyke construct deal geotextil encas sand column dyke use enclos polder hamburg finkenwerd germani help geotextil column use veri soft soil even undrain shear strength c u kn without excess bulg system instal dike fill immedi analysi observ data long term settlement dyke three stage gotten e primari settlement secondari settlement creep settlement settlement occur dure primari fill onli littl sett…
dynam comput vision control system incorpor open sourc softwar technolog python opencv use autom graviti base line liquid liquid extract dure iodin enaminon continu flow system abl cope signific colour organ reaction stream signific volum flow chang aqueous organ phase stream due extract water solubl acetonitril co solvent c elsevi ltd right reserv
dynam interplay known exist auditori process human cognit exampl prior investig speech nois reveal learn listen even word within spoken list correct heard nois later memori word typic impoverish investig support view gap intellig speech memori speech notion gap speech intellig memor function extent spoken messag seiz limit immedi memori resourc e g kiellberg et al accord difficult process spoken …
dynam model wind flow wind farm develop paper model base spatial discret linear navier stoke equat combin vortex cylind theori spatial discret model perform use finit differ method provid state space form dynam wind farm model model provid approxim behavior flow wind farm obtain wind speed vicin wind turbin afterward model valid use measur data energi research center netherland wind turbin test s…
dynam particl swarm optim learn strategi dpso ls propos key paramet estim perman magnet synchron machin pmsms voltag sourc invert vsi nonlinear taken account paramet estim model estim simultan machin paramet dpso ls algorithm novel movement modif equat variabl explor vector design effect updat particl enabl swarm cover larg area search space larg probabl thus global search abil enhanc moreov gaus…
dynam simul model micro cogener unit base ice intern combust engin built new compon trnsys model consid dynam process includ start cool overheat protect control experi studi steadi dynam perform unit present analyz calibr paramet dynam model model valid experi data dure steadi dynam process improv predict accuraci model consid dynam process analyz valid result show dynam model well predict charac…
facil control inexpens green electrochem synthesi iro graphen nanohybrid thin film develop fabric easyto use integr paper microfluid electrochem ph sensor resourc limit set take advantag ph meter strip ph sens platform compos hydrophob barrier pattern paper micropad mu pad use polydimethylsiloxan pdms screen print electrod spe modifi iro graphen film mold acrylonitril butadien styren ab plastic h…
famili carbohydr bind modul thermotoga maritima beta mannanas tmcbm chosen carbohydr activ enzym databas comput aid design possess lowest bind free energi mannopentaos improv enzymat properti glycosid hydrolas famili beta mannanas aspergillus usamii auman two fusion beta mannanas auman f auman r design fuse tmcbm c terminus link flexibl peptid f ggggs rigid peptid r eaaak two fusion enzym gene au…
famili bamboo like metal organ nanotub consist situ synthes macromolecular block mb report mbs compos six fac co core one benzen hexaol plate six pyridin deriv pillar ligand doubli tri leg geometri mutual assembl piec piec entir system character simpl precis supramolecular complex macromolecular block introduc archetyp approach systemat construct tunabl form dissect molecular bamboo tube
famili conserv truli nonlinear oscil integ non integ order nonlinear consid oscil onli one odd power form elast term exact express period solut found term gamma function cosin ateb function respect onli valu order nonlinear possibl obtain period solut term common function howev famili conserv truli nonlinear oscil show paper possibl obtain fourier seri expans exact solut even though exact solut u…
fast adapt parallel factor parafac decomposit algorithm propos class third order tensor one dimens grow linear time base altern least squar approach conjunct newton type optim techniqu preserv khatri rao product exploit reduc rank updat structur estim subspac time instant algorithm achiev linear complex superior converg perform modifi version algorithm also propos deal non negat constraint addit …
fast analyt techniqu base matrix approach formul solv problem direct electromagnet scatter infinit circular cylind buri dielectr half space illumin normal incid transvers magnet tm plane wave techniqu employ signal flow graph sfg model includ multipl reflect take place dure scatter process select truncat order obtain matrix also discuss
fast sensit gc ms ms method propos determin pregnenolon dehydroepiandrosteron dhea testosteron dihydrotestosteron human plasma steroid extract liquid liquid extract derivat n methyl n trimethylsilyl trifluoracetamid electron ionize ev appli generat high abund precursor ion specif precursor product transit generat priori compound interest assay use select detect quantifi steroid use select reactio…
fast fourier transform fft base digit calibr method bit stage pipelin analog digit convert adc propos paper capacitor mismatch finit gain oper amplifi opamp overcom propos calibr method given capacitor mismatch finit opamp gain caus radix stage bit stage pipelin adc becom unequ fft processor adopt evalu actual radix stage generat new digit output compens error caus non ideal effect moreov capacit…
fast techniqu full wave optim transmiss reflect properti general linear time invari high frequenc compon propos method base zero pole ration function repres scatter paramet devic design general techniqu develop design optim microwav filter perform propos techniqu demonstr two exampl patch antenna branchlin coupler fast converg observ exampl regardless qualiti start point
fast three dimension discret cosin transform algorithm fct fast invers cosin transform ifct algorithm present suitabl analysi data point mani exist algorithm three dimension data point make use either cosin transform cosin transform exist algorithm base discret cosin transform dct appli separ transform data point x z direct respect base transform appli cosin transform x plane cosin transform z di…
fatigu test setup base electromagnet excit built appli cyclic stress specimen near reson frequenc test near reson frequenc advantag higher stress appli test specimen reduc input power stress amplitud mpa appli test specimen four specimen test simultan setup test specimen high fatigu cycl regim e million stress cycl achiev hour setup use studi effect intern extern microstructur fatigu strength mat…
favour context women hiv prevent unintend pregnanc cornerston reproduct right contribut achiev univers access reproduct health millennium develop goal target analysi explor reproduct trajectori mexican women hiv post diagnosi access reproduct counsel use contracept depth interview short survey conduct women reproduct age live hiv result indic sexual reproduct health counsel hiv care focus male co…
feasibl studi perform order demonstr benefit design manufactur custom foot orthosi mean digit technolog revers engin generat design gd addit manufactur aim work defin complet design manufactur process start scan human foot anatomi direct fabric custom foot orthosi moreov first methodolog studi tri combin user friend semi automat model approach use low cost devic laser scan print process final res…
feed trial conduct investig effect differ level dietari lactobacillus plantarum hemato immunolog paramet resist streptococcus inia infect juvenil siberian sturgeon acipens baerii fish g fed three experiment diet prepar supplement basal diet l plantarum differ concentr x x x coloni form unit cfu g control non supplement basal diet week innat immun respons immunoglobulin ig altern complement activ …
femal captiv bred juvenil swell shark cephaloscyllium ventriosum observ swim tight circl roll radiograph comput tomographi individu reveal extens cartilag miner skull cranial cervic vertebra compar diagnost imag clinic healthi conspecif gross necropsi histopatholog examin reveal ossif fibrosi cartilagin matrix skull cervic vertebra deep invas pigment hyphal fungus growth fungal cultur fungal poly…
field enquiri mention potenti posit impact feed restrict health young rabbit object inform relat intak digest health effect post wean feed restrict strategi thus studi digest health growth carcass paramet grow rabbit use monofactori design produc quantit linear reduct intak ad libitum al group al studi perform simultan six experiment site grow rabbit per treatment collect cage wean day age depend…
field experi examin whether increas opportun face face interact elimin use screen base media communic tool improv nonverb emot cue recognit preteen fifti one preteen spent five day overnight natur camp televis comput mobil phone allow group compar school base match control n retain usual media practic group took pre post test requir particip infer emot state photograph facial express videotap sce…
field studi indoor thermal environ pollut conduct household year old children changsha south central citi china aim identifi examin main indoor pollut affect schoolchildren health household divid two group group household appar unhealthi children group b household healthi children find autumn winter indic differ temperatur relat humid rh group b signific averag concentr co hcho acetaldehyd group …
field survey indic elb saal river contamin clofibr acid ibuprofen elb river water could detect metabolit hydroxi ibuprofen analys citi saskatoon sewag effluent discharg south saskatchewan river detect clofibr acid neither ibuprofen ani metabolit laboratori studi indic pharmaceut ibuprofen readili degrad river biofilm reactor two metabolit detect identifi hydroxi carboxi ibuprofen metabolit observ…
field programm analog array fpaa use standard cmos wide dynam rang translinear element te introduc fpaa configur analog block cab base reconfigur translinear cell rtc capabl implement basic circuit element requir translinear log domain circuit design interfac provid programm cell allow easier connect signal process core extern circuitri proof concept x rtc fpaa testchip implement mu cmos technolo…
field programm analog array fpaa comput analog block cab occupi x mm mu cmos present cab wide varieti subcircuit rang granular multipli programm offset wide linear rang gm block nmos pmos transistor programm interconnect circuit element cab implement use float gate fg transistor total number exceed fifti thousand use fg devic elimin need sram store configur bit sinc switch store configur system e…
first kind pilot scale redox base thermochem storag system set oper near realist condit insid solar power tower plant storag unit made inert honeycomb support cordierit coat kg redox activ materi cobalt oxid experiment campaign carri consist thermochem charg discharg cycl heat absorb releas chemic reaction becam clear evid temperatur evolut insid reactiv materi allow store releas energi constant …
fish egg envelop compos sever glycoprotein call zona pellucida zp protein conserv among vertebr speci euteleost fish synthes zp protein liver otocephalan synthes grow oocyt investig zp protein japanes eel anguilla japonica belong elopomorpha diverg earlier euteleostei otocephala five major compon egg envelop purifi partial amino acid sequenc determin sequenc cdna clone reveal eel egg envelop comp…
fission reactor util low enrich uranium cermet fuel supercrit carbon dioxid coolant design provid electr power man mar base reactor design generat mwth fifteen year oper lifetim electr output kwe core altern row fuel element breeder blanket nineteen coolant channel fuel element singl coolant channel breeder blanket design use isotop enrich u base cermet fuel uranium dioxid fuell blanket co use co…
flexibl univers domain decomposit parallel scheme propos uncondit stabl finit differ time domain fdtd method leapfrog altern direct implicit fdtd adi fdtd method employ elimin restrict courant friedrich lewi stabil condit propos domain decomposit parallel implement leapfrog adi fdtd method flexibl process alloc requir fewer data communic buffer region introduc decoupl interact neighbor subdomain …
flexibl cartesian manipul coupl system move rigid bodi flexibl structur thus vibrat suppress problem must solv guarante stabil control accuraci characterist model base nonlinear golden section adapt control cmngsac algorithm implement suppress vibrat flexibl cartesian smart materi manipul driven ballscrew mechan use ac servomotor system model deriv recogn dynam characterist close loop stabil anal…
flexibl snake robot better navig abil compar exist electr motor base rigid snake robot due excel bend capabl dure navig insid narrow maze paper discuss model simul experi flexibl snake robot model consist kinemat analysi dynam analysi snake robot platform base incomplet restrain posit mechan irpm propos use extern forc provid compliant flexibl beam actuat compliant central column allow configur a…
flexibl synthesi procedur nth order current mode low pass filter use current control current differenc buffer amplifi cc cdba given propos method base draw signal flow graph given transfer function obtain circuit realize graph propos configur use n cc cidba n capacitor straightforward find valu passiv element coeffici transfer function realiz undamp natur frequenc qualiti factor adjust electron w…
fluid flow along semi infinit plate small period irregular surfac consid larg reynold number boundari layer doubl deck structur thin boundari layer lower deck classic prandtl boundari layer upper deck aim paper prove exist uniqu stationari solut rayleigh type equat describ oscil vertic veloc compon classic boundari layer
fluid mechan problem relev foam fraction process analys specif fluid flow field transport surfact foam plateau border fed surfact rich materi toward compar surfact lean foam film consid extent surfact mass transfer limit surfac viscous effect studi previous work vitasari et al made assumpt like flow field along plateau border surfac assumpt suggest high surfac viscos measur suitabl dimensionless …
forest fire start august th sever place madeira island caus damag casualti august th local media report death three peopl peopl injur habit evacu hous damag studi present preliminari result assess sever spectral indic evalu burn sever madeira fire dure august spectral indic calcul use new european satellit sentinel launch june studi confirm advantag sever spectral indic normal differ veget index …
four dimension visual approach featur three dimens space one dimens time propos studi local electrod degrad effect dure voltag cycl fuel cell noninvas situ micro x ray comput tomographi xct custom fuel cell fixtur util track cathod catalyst layer domain throughout various degrad time begin life bol end life eol uniqu approach new inform regard damag featur trend reveal includ crack propag catalys…
fractur clinic manifest osteoporosi one main caus function limit chronic pain patient osteoporosi muscl coordin train recommend patient general measur inquir whether sling train better tradit physiotherapi reliev pain improv abil daili live fifti patient osteoporosi divid two group group perform convent physiotherapi group b perform sling train exercis data collect befor intervent month regist pa…
framework develop product involv manufactur process develop integr comput materi engin approach key compon framework process model tool includ thermal model microstructur model thermo mechan properti model use friction stir weld fsw process exampl develop process model tool introduc detail thermal model microstructur model fsw steel valid experi data model predict reason temperatur hard distribut…
framework present investig antenna coupl arbitrari environ way antenna environ scatter paramet matric environ scatter paramet matric bona fide scatter paramet describ environ radiat port termin nonreflect load simplif antenna coupl equat lead second formul compat classic defin antenna scatter paramet matric third formul base auxiliari set matric describ environ scatter unexcit radiat port open ci…
free space optic communic system sun light direct pump laser signal transmitt demonstr x fresnel len use primari concentr collect solar light w continu wave laser power obtain mm diamet groov nd yag rod output intens modul video signal via linbo mach zehnder optoelectron modul video signal resolut frame frame rate hz transmit five meter free space real time high fidel transmiss rate mbps bit erro…
frequenc respons approach taken model unsteadi aerodynam result plung oscil airfoil oscil rang cover high angl attack degre reduc frequenc particular attent rang flow nonlinear lift enhanc observ experi perform wind tunnel airfoil section reynold number airfoil acceler lift forc data use determin frequenc respons function measur unsteadi lift quasi steadi lift result show enhanc lift amplitud sta…
frequenc domain approach design digit feedback control siso system present nois gain minim subject phase margin constraint control express repeat pole expans reduc optim quadrat problem linear system equat pid filter control produc limit case
frequent empir observ cold induc counter irrit may attenu itch aim random singl blind exploratori studi evalu counter irrit effect cold stimul topic applic transient receptor potenti trpa agonist tran cinnamaldehyd lmenthol respect histamin induc itch wheal neurogen inflamm healthi volunt histamin appli volar forearm use skin prick test lancet record outcom paramet itch intens wheal reaction neur…
frequent occur subcircuit consist loop resistor r field effect transistor fet capacitor c fet act switch control gate termin clock voltag may mani ident circuit connect parallel driven differ phase clock subcircuit may act sampl hold h passiv mixer p bandpass filter bandpass imped work present use analysi lead simpl signal flow graph sfg captur fet r c circuit action complet across wide rang desi…
full length amphioxus cdna encod novel phosducin like protein amphi phlp identifi first time gut cdna librari branchiostoma belcheri compris bp open read frame orf amino acid predict molecular mass approxim kda situ hybrid histochemistri reveal tissu specif express pattern amphi phlp high level ovari lower level hind gut testi hepat caecum gill endostyl epipharyng groov absent muscl neural tube n…
full softwar radio receiv suppos receiv ani signal wide band within rang ghz linear constraint veri strong becaus non ideal complex system non ideal generat undesir signal interfer lead degrad recept counteract compens paper propos mix system wide band linear consist analog spectral sensor sasp digit signal processor dsp analog compens signal generat high level simul result vhdl languag exhibit r…
full understand hydrodynam process within jet produc manoeuvr ship propel essenti develop mainten port dock harbour investig predomin axial veloc compon within freeli expand wash studi flow field form four propel oper four power level speed rotat investig bollard pull condit absenc rudder within larg free surfac tank use laser doppler anemometri characterist propel extend rang high accuraci measu…
full length beet black scorch virus bbsv cdna clone pubf construct rt pcr clone contain upstream rna polymeras promot design vitro transcript infecti rnas linear plasmid faith repres viral cdna leav chenopodium amaranticolor inocul vitro transcript develop symptom diseas phenotyp wild type virus presenc bbsv rna coat protein leav confirm respect northern blot western blot comparison specif immuno…
full length cdna slctlp encod chymotrypsin like serin proteas clone spodoptera litura cdna encod putat serin proteas predict molecular mass kda contain serin proteas catalyt motif gdsggpl tempor spatial express slctlp mrna protein detect northern blot rt pcr qpcr western blot analys reveal slctlp mrna protein main present foregut midgut th th instar larva dure feed stage situ hybrid immunohistoch…
full length cdna immunogen protein clone cdna librari local egyptian cattl tick boophilus annulatus antibodi rais b annulatus larval protein use screen cdna express librari bp clone fragment sequenc show open read frame bp encod protein amino acid comparison deduc amino acid sequenc protein data bank reveal sequenc relat sequenc isol hard tick haemaphysali qinghaiensi hq southern blot analysi b a…
full length cdna name leein clone tomato lycopersicon esculentum rt pcr race genom dna sequenc le ein isol la long accur pcr invers pcr dna sequenc bp includ six intron le ein cdna bp contain bp open read frame encod kda protein amino acid comparison protein sequenc arabidopsi petunia show amino acid homolog respect northern blot analysi indic express level leein young leav higher matur leav sene…
full length citrat synthas gene design magc isol banana fruit cdna librari contain bp fragment carri bp open read frame orf encod amino acid protein magc includ glyoxysom target signal pst oxaloacet acid bind site citrat synthas activ site southern blot show banana genom two copi magc magc constitut express organ high level fruit lowest level leav natur ripen magc express pattern similar ethylen …
full order singl paramet search method f method analyz coupl flutter instabl long span bridg propos base full discret model structur base proper approxim circular frequenc complex mode characterist equat full order system express complex general eigenvalu equat contain onli two variabl equat use flutter analysi solv complex general eigenvalu problem effici simultan iter method direct sinc comput …
full scale test embank construct soft deposit u kpa improv geotextil encas granular column assess servic perform nearbi stockyard foundat behaviour improv foundat monitor mean instrument respect surfac settlement excess pore pressur total vertic stress act top encas column surround soft soil well geotextil radial deform two dimension finit element analysi perform use axi symmetr unit cell result …
fulli autonom intracrani devic built continu record neural activ differ part brain process sampl signal decod featur correl behavior neuropsychiatr state use featur deliv brain stimul close loop fashion paper describ sampl stimul aspect devic first describ signal process algorithm two unsupervis spike sort method next describ lfp time frequenc analysi featur deriv two spike sort method spike sort…
fulli digit nonlinear wide bandwidth current control dc ac dc dc voltag sourc convert present paper exploit sampl control mimic analog hysteresi current control doe employ analog compar digit analog convert ani analog signal pre postprocess circuitri inde fulli virtual hysteresi control oper base onli nonlinear effici current error process algorithm drive power convert almost constant switch freq…
fulli geometr nonlinear finit element fe model develop use larg rotat shell theori static analysi composit piezoelectr lamin thin wall structur propos larg rotat theori base first order shear deform fosd hypothesi six independ kinemat paramet express five mechan nodal degre freedom dof linear electro mechan coupl constitut equat constant electr field distribut thick smart materi layer consid eigh…
fulli integr low dropout regul step multiphas switch capacitor dc dc convert k charg pump cp fast respons adapt phase fast rap digit control design use nm cmos process differ convent design low dropout regul ldo nmos power stage use without need addit step cp drive clock tripler puls divid propos enabl fast rap control fast rap digit control design abl respond faster cascad linear regul transient…
fulli integr tuner digit satellit audio radio applic use second zero dual convers architectur realiz mu sige bicmo technolog autonom rf agc channel decod ic control agc use optim signal path gain wide rang input signal level singl pll drive rf mixer result smaller die area lower power dissip convert signal baseband reduc tuner power due lower requir adc sampl frequenc resolut provid digit baseban…
function transform present chang kind nonlinear coupl system set two ellipt equat first kind new infinit sequenc complexion two soliton solut kind nonlinear coupl system construct new solut backlund transform ellipt equat first kind
fundament challeng digit control aris control plant subject fast disturb dynam onli equip relat slow sensor intrins difficulti howev common encount mani novel applic laser electron beam base addit manufactur human machin interact etc paper provid discret time regul scheme exact sampl data reject disturb beyond nyquist frequenc introduc model base multir predictor forward model disturb observ show…
fundament process construct cost estim appropri adjust cost reflect project locat unfortun locat adjust factor avail locat overcom lack data cost estim unit state often use adjust factor adjac locat refer nearest neighbor nn method howev adjac locat may similar econom condit limit accuraci nn method research propos new method use nighttim light satellit imageri nlsi estim locat adjust factor exis…
fundament question cell biolog cell organell size regul long recogn size nucleus general scale size cell notabl dure embryogenesi dramat reduct cell nuclear size occur mechan nuclear size regul larg unknown may relev cancer alter nuclear size key diagnost prognost paramet vivo approach identifi nuclear size regul complic essenti complex natur nuclear function vitro approach describ studi nuclear …
fundament question cell biolog investig six decad structur organ mitochondri crista long known harbor electron transport chain protein crista membran integr key establish proton gradient drive oxid phosphoryl visual crista morpholog electron microscopi tomographi provid evid crista tube like extens mitochondria inner membran im project matrix space reconcil ultrastructur data lipid composit im pr…
fuzzi algorithm takagi sugeno model implement develop fuzzi infer system predict hold capac suction caisson foundat offshor platform premis paramet fuzzi model optim use subtract cluster algorithm consequ paramet optim determin via weight least squar estim input variabl use train fuzzi model includ aspect ratio caisson undrain shear strength clay angl chain forc form horizont output propos fuzzi …
fuzzi improv water pollut index propos base fuzzi infer systemand water pollut index method onli give comprehens water qualiti rank also describ water qualiti situat quantit valu conveni water qualiti comparison rank propos method use assess water qualiti qu river sichuan china data use assess collect four monitor station assess result show qu river water qualiti present downward trend overal wat…
fuzzi time jit ubiquit servic network system establish studi system innov applic mobil commerc ubiquit comput ambient intellig intend user travel must decid best servic locat along plan rout system arrang servic user demand user arriv servic locat requir servic readi system appli time concept mobil commerc ubiquit comput ambient intellig innov great potenti provid better servic field issu determi…
fuzzi logic base model approach use univers soil loss equat usl along select applic appropri coir geotextil cg soil eros control attempt studi fuzzi logic model develop address issu soil eros risk constant rainfal intens two simpl effici fuzzi logic soil eros model develop one predict soil eros intens fuzzi soil eros model f sem select appropri cg type soil eros control base type soil various com…
fuzzi set intersect procedur select optimum size analog circuit compos metal oxidesemiconductor field effect transistor mosfet present case studi voltag follow vfs current feedback oper amplifi cfoa width w length l mosfet select space feasibl solut comput swarm evolutionari algorithm evalu three object name gain bandwidth power consumpt perform use hspice tm standard integr circuit ic technolog …
gain boost oper amplifi design use posit feedback techniqu present paper design differenti output differenti amplifi merg singl output differenti amplifi use posit feedback appli appropri propos op amp design mu cmos process use gpdk nm librari cadenc virtuoso analog design environ simul propos circuit result db gain mhz ugb degre phase margin mu w power consumpt mont carlo analysi circuit indic …
gas chromatograph posit chemic ionis tandem mass spectrometr gc pci ms ms method simultan determin oxid metabolit monoterpenoid hydrocarbon alpha pinen r limonen delta caren caren human urin develop test monoterpen biomonitor general popul n method involv enzymat cleavag glucuronid follow solid support liquid liquid extract derivatis use two step reaction n bis trimethylsilyl trifluoroacetamid n …
gastrointestin parasit survey stray refug dog sampl four geograph climact distinct locat india reveal anim repres signific sourc environment contamin parasit pose zoonot risk public hookworm common identifi parasit dog sikkim mumbai delhi ladakh experi harsh extrem climat competit advantag observ parasit sarcocysti spp taenia hydatigena echinococcus granulosus utilis intermedi host complet life c…
gearless one motor concept contra rotat fan present articl rotor mount electr motor use onli one shaft coupl rotor realis utilis conserv angular momentum contra rotat fan diamet mm design speed min first stage min second stage design investig seri experi institut air handl refriger dresden perform map particl imag velocimetri measur conduct numer model quasi steadi state transient simul implement…
gender role set societ norm dictat type behavior consid desir appropri person base sex howev social construct gender role lead equal right gender also sever disadvantag discrimin remark varieti differ countri base social indic gender statist women arab region averag disadvantag econom polit social women region accord bandura social learn theori argu profound knowledg histor contribut ancient egyp…
gene encod putat pectinesteras bacillus licheniformi dsm clone express escherichia coli result recombin enzym blipm purifi character pectin methylesteras enzym show maximum activ ph degre c blipm abl releas methylest lime pectin dm dm methylest sbps dm dm blipm effici de methylesterifi lemon pectin sbps blockwis manner quit toler toward acetyl group present within sbps detail analysi blipm modifi…
general algorithm deriv transfer function discret system present given discret system arbitrari order arbitrari topolog structur analyz construct algorithm nodal equat dft signal flow graph reset algorithm develop comput aid analysi softwar deriv transfer function discret system exampl analyz lattic digit filter show algorithm valid
general systemat formul base finit element method modifi nodal analysi multi field system approach present analysi multipl magnet field system electr interconnect circuit network frequenc domain approach permit simultan solut ani number cartesian axisymmetr problem consid electr termin finit element model nonnatur element modifi nodal analysi allow systemat incorpor global system equat way arbitr…
general formul solut fraction optim control problem focp term caputo fraction deriv cfds arbitrari order consid paper perform index pi focp consid function state control dynam constraint express fraction differenti equat fde arbitrari order general pseudo state space represent fde present base focp develop numer techniqu base grunwald letnikcov g l approxim fds use solv result equat numer exampl …
general idea probiot given link dietari fibr human must associ microorgan skin hundr gram bacteria although surpris gastric tract calcul kg microorgan call intestin flora word g faec domin genera g faec belong class anaerob bacteria includ bifidobacteria group ii includ facult bacteria number relat low g faec fewest bacteria pathogen clostridium perfringen e coli belong class iii mitsuoka small i…
general method stabil analysi power convert present paper method base harmon linearis linear time period ltp analysi techniqu singl phase grid feed invert pll consid case studi although stabil analysi develop use averag model convert obtain result extend switch model possibl evalu precis boundari stabil instabl
general numer solut dynam micror reson modul propos use signal flow graph field calcul accord signal flow graph solut suitabl mani kind micror reson modul coupl modul reson symmetr mach zehnder interferomet coupl region studi method result show method provid theoret rigor wide applic micror reson devic
general similar solut water entri problem wedg inner angl fix side expans obtain flow detach speed expans free paramet known solut wedg fix length initi stage water entri without flow detach final stage correspond helmholtz flow obtain two special case finit zero expans speed respect expand horizont plate impact flat free surfac consid special case general solut wedg inner angl equal pi initi imp…
general synthesi method realis nth order current transfer function deriv signal flow graph propos method novel configur nth order current mode univers filter use differenti voltag current conveyor dvccs multipl output dvcc modvcc obtain number activ element configur reduc n signific reduct comparison previous report method propos circuit employ featur multifunct smallest number element simpl stru…
general synthesi method given realis nth order lowpass voltag transfer function use activ rc circuit contain minimum number capacitor n current conveyor al current conveyor noninvert type act voltag follow make propos circuit simpl attract
general synthesi procedur given versatil signal flow graph realize general current transfer function use multi output second generat current control current conveyor mo cccii propos configur use n multi output second generat cur rent conveyor mo ccii n capacitor n resistor number resistor reduc n special case use mo cccii instead mo ccii resistor remov complet nth order univers structur general t…
general synthesi procedur given versatil signal flow graph realize general transfer function use current differenc buffer amplifi cdba propos configur use n cdbas n capacitor n resistor number resistor reduc n special case circuit elig obtain varieti transfer characterist common denomin polynomi easili convert differ mode oper straightforward find valu passiv element coeffici transfer function re…
general approach determin transmitt transfer function z domain optic waveguid base ring reson introduc present articl delay line signal process techniqu develop previous research use develop signal flow graph differ ring reson architectur rule alreadi establish previous investig implement determin overal transmitt frequenc respons three differ ring reson architectur present articl paramet describ…
general cumul damag approach present yield larg famili acceler test invers gaussian type model strength materi incorpor size effect acceler variabl previous model general three aspect cumul damag model general includ damag function addit multipl damag strength reduct function due initi damag exist materi taken veri general function initi damag process general stochast process includ previous assu…
general partial element equival circuit peec method propos model planar circuit thin narrow slot ground approach base coupl mix potenti integr equat problem mix electr magnet current coupl integr equat convert lump element circuit network use kirchhoff voltag law kirchhoff current law circuit theori full wave green function ground dielectr substrat problem use interact electr current microstrip l…
general predict close loop control strategi improv basal ganglia activ pattern parkinson diseas pd explor paper base system identif input output model establish reveal relationship extern stimul neuron respons model contribut implement general predict control gpc algorithm generat optim stimul waveform modul activ neuron nuclei analyz role two critic control paramet within gpc law optim close loo…
general schroding equat contain correct term classic kinet energi deriv complex vector space consid extend particl structur stochast electrodynam spin correct term obtain consid intern complex structur particl consequ stochast averag particl oscil zeropoint field henc generalis schroding equat may call stochast schroding equat found second order correct term similar correspond relativist correct …
general signal flow graph forward invers discret cosin transform dct base hou recurs algorithm describ regular structur general signal flow graph enabl realiz dct invers dct comput ani given n effect implement vlsi chip comput program dct invers dct comput also present
general state space represent dynam system random mode switch accord white random process present new formul includ term dynam equat depend recent linear minimum mean squar error lmmse estim state model behavior feedback control system featur state estim measur equat allow depend previous lmmse estim state repres fact measur obtain valid window center predict measur entir surveil region lmmse fil…
general variabl coeffici kdv equat perturb extern forc term investig letter lax pair riccati type auto backlund transform wahlquist estabrook type auto backlund transform bt construct base bt nonlinear superposit formula obtain infinit number conserv law deriv recurs analyt solut provid includ period one soliton like two soliton like solut inhomogen coeffici extern forc term eigenvalu c elsevi lt…
generic rainwat harvest system includ catchment area command area often equip rainwat storag tank stochast natur precipit domin water balanc rainwat harvest system theori stochast control better serv determin optim strategi water manag mathemat model consist stochast differenti equat model paramet identifi observ data develop describ dynam rainwat harvest system irrig stochast control problem for…
genet transform protocol green ash fraxinus pennsylvanica hypocotyl explant develop green ash hypocotyl transform use agrobacterium tumefacien strain eha harbor binari vector pq gr contain neomycin phosphotransferas nptii beta glucuronidas gus fusion gene enhanc green fluoresc protein gene pre cultur hypocotyl explant transform presenc mu acetosyringon use sonic plus min vacuum infiltr kanamycin …
genom sequenc assembl provid foundat studi genotyp phenotyp variat genom structur evolut target organ past four decad surg new sequenc technolog develop comput scientist develop new algorithm improv genom assembl discuss relationship sequenc technolog improv assembl algorithm develop appli extend improv human nonhuman genom assembl
genom wide associ studi identifi gab rs associ alzheim diseas ad risk european popul howev inconsist result report east asian popul perform updat analysi use sampl includ ad case control first investig gab rs variant asian popul use ad case control evalu effect rs differ popul select ad case control european popul use three genet model found signific heterogen asian popul fix effect model analysi…
genuin understand human exocrin pancrea biolog pathobiolog hamper lack suitabl prepar relianc rodent model employ dispers acini prepar develop organotyp slice prepar normal portion human pancrea obtain cancer resect prepar assess physiolog patholog respons cholinerg agonist carbachol cch cholecystokinin cck includ amylas secret exocytosi intracellular ca respons cytoplasm autophag vacuol format p…
geotextil tube type geocontain typic fill sandi slurri fine grain dredg sediment perform strength dewat fine particl retent stack stabil studi extens howev veri littl understood shape deform behavior geotextil tube paper slurri settlement constant head permeabl seepag forc test conduct determin geocontain geotechn design paramet characterist dredg fill materi determin slurri settlement constant h…
ggggcc repeat expans c orf gene recent identifi major caus famili sporad amyotroph later sclerosi frontotempor dementia suggest expans may rare caus parkinsonian disord progress supranuclear palsi psp multipl system atrophi msa corticobas degener cbd screen c orf gene patient featur corticobas syndrom cbs detect expans patient confirm southern blot seri patient clinic diagnos psp found patient in…
giant leap made past coupl decad introduct kernel base learn mainstay design effect nonlinear comput learn algorithm view geometr interpret condit expect ubiqu multiscal characterist high complex nonlinear dynam system paper present new orthogon project oper wavelet kernel aim develop effici comput learn approach nonlinear dynam system identif framework multiresolut analysi propos project oper wa…
gigant sustain tourism project take shape citi al order govern abu dhabi sheikh zay desert learn center szdlc first construct build masterplan function museum research centr desert environ ecolog issu build owner set ambiti target sustain energi effici szdlc alreadi certifi us program leed tm leadership energi environment design leed tm platinum standard paper two part pioneer state art architect…
global map drought risk elabor sub nation administr level motiv studi observ littl research concert effort made global level provid consist equit drought risk manag framework multipl region popul group econom sector drought risk assess period base product three independ determin hazard exposur vulner drought hazard deriv non parametr analysi histor precipit deficit drought exposur base non parame…
global system level thermal hydraul model eu demo tokamak fusion reactor current develop implement suitabl softwar politecnico di torino includ relev heat transfer fluid dynam phenomena affect perform differ cool circuit compon integr consist design model base object orient approach use modelica languag easili allow preserv high modular requir stage design first modul global model simul blanket c…
global converg fulli coupl invers model smart materi present practic stress field electr magnet temperatur appli smart materi wherea strain flux densiti electr magnet temperatur measur refer constitut model follow scheme direct model certain design control situat howev invers model necessari field stress found specifi flux densiti strain invers typic involv iter procedur may prone converg issu in…
gluten free diet gfd report negat impact qualiti life qol coeliac diseas cd patient gut brain axi hormon ghrelin leptin brain deriv neurotroph factor bdnf may affect qol cd patient undergo gfd aim evalu whether circul concentr leptin ghrelin bdnf cd patient differ healthi subject b gfd might induc chang level c bdnf val met polymorph variabl might affect bdnf level serum bdnf level relat dietari …
gold nanoparticl probe base assay gnpa develop ultrasensit detect hepat c virus hcv core antigen gnpa anti hcv core antigen polyclon antibodi singl strand barcod signal dna label gold nanoparticl probe np dna enzym use degrad unbound barcod dna anti hcv core antigen monoclon antibodi coat magnet microparticl probe mmp np hcv core antigen mmp sandwich immunocomplex form target antigen protein ad c…
good skin detector capabl captur skin tone differ condit import human machin interact applic general situat skin detector skin probabl map gaussian mixtur model achiev accept skin segment result howev fals posit rate increas signific skin tone shadow skin like background object similar illumin paper propos novel skin featur learn algorithm base stack autoencod deep neural network overcom problem …
good sleep environ essenti maintain person health daili work perform creat comfort healthi sleep environ less energi use worth explor find base one questionnair survey sleep environ condit differ cool mode report studi investig use differ cool devic relat effect sleep human respons thermal environ air qualiti creat differ cool mode also studi total complet questionnair statist analys result show …
good task design improv effici busi becaus reduc cost help analysi risk classif permit manag influenc human organiz factor complex socio technic system discuss held techniqu propos embrey lee hollnagel reason rasmussen avila deal task project subject form control understand complex product system enabl develop suitabl tool prevent accid mitig consequ task perform depend cognit organiz requir beyo…
good virtual learn space ls convey pertin learn inform visitor adequ time locat favor knowledg acquisit consid consolid internet improv interact search learn mechan propos generic architectur call cava creat virtual learn space build cultur institut document precis propos automat creat ontolog base virtual learn environ thus impart relev learn materi virtual ls propos use ontolog repres key conce…
gradient statist base diagnost measur develop context general linear mix model perform assess real exampl simul studi term abil detect influenti data structur concord use influenc measur
graphen base ink print passiv electr compon conduct trace resistor capacitor inductor circuitri mechan flexibl polym substrat describ paper ink synthes use carboxymethyl cellulos cmc hydrophil cellulos deriv suspend natur hydrophob graphen g sheet aqueous solvent compos di water butoxyethanol onc deposit function substrat conduct print electr compon optim decompos cellulos stabil use thermal redu…
graph theoret formul sensit analysi multi domain dynam system present articl formul linear graph use captur system topolog graph theoret formul use generat system equat sensit equat simultan linear graph symbol generat ensur autom accur effici generat sensit equat propos method sensit analysi avoid differenti complic algebra express correspond equat swell use pre form store express combin accord …
great deal attent manufactur engin focus finish oper hard brittl materi recent year paper report experiment work analysi surfac rough materi remov use design experi doe method magnet abras finish maf flat surfac chang surfac rough materi remov found increas increas weight percentag abras particl magnet abras brush lubric volum decreas work gap also ani decreas relat size abras particl vis vis iro…
great number peopl suffer burn injuri around world year appli appropri wound dress promot new tissu format prevent lose water inhibit invas infecti organ studi egg white long stand histori homemad remedi fabric wound dress burn injuri reason ovalbumin film cross link ethyl dimethyl aminopropyl carbodiimid hydrochlorid edc differ concentr mm use three concentr ethanol physic chemic character inclu…
great number pipelin china unsatisfactori condit face problem corros crack veri approach underwat pipelin detect pipelin detect autonom underwat vehicl pdauv herebi design solv problem work advanc optic acoust electr sensor underwat pipelin detect pdauv test bed onli examin logic ration program effect hardwar architectur accuraci softwar interfac protocol well reliabl stabil control system also v…
great part knowledg mammalian immunolog establish laboratori set use inbr mous strain enabl control studi immun cell molecul function defin set studi usual perform specif pathogen free spf environ provid standard condit contrast mammalian includ human live natur habitat continu face pathogen encount throughout life influenc environment condit signatur immun system experiment outcom yet well defin…
greater twofold divers express level aquaporin aqp observ membran fraction submandibular gland smg spragu dawley rat murdiastuti k miki yao c parvin mn kosugi tanaka c akamatsu kanamori n hosoi k pfluger arch present studi breed brother sister rat repeat within high aqp produc low one obtain inbr offspr high low produc rat rd th generat use experi western blot level aqp protein parotid lacrim gla…
grid connect invert indispens photovolta power generat smart grid system must design stabl oper imped method base nyquist criterion often util analyz stabil grid connect invert system imped method base eigenvalu product invert output admitt line imped matric frequenc domain howev frequenc characterist far deriv onli invert analog control system new frequenc analysi method invert digit control sys…
ground cover rice product system gcrps report reduc consumpt irrig water increas grain yield water use effici region water temperatur limit factor rice product howev fertil must appli singl basal dose befor soil surfac cover plastic film gcrps result excess veget crop growth nitrogen defici dure reproduct stage furthermor sever drawback gcrps soil water pollut residu polyethylen film use ground c…
ground surfac rough measur method propos address current problem use machin vision technolog measur rough calcul complex measur process larg affect light sourc base area diffus region virtual imag form light sourc ground surfac differ rough level differ refer light sourc contain two base color design red green color space base color distribut statist matric well correspond overlap indic propos re…
group french medic expert develop guidelin delphi progress consensus smoke manag e cigarett era lack scientif data e cigarett led expert set recommend main base clinic practic wait scientif valid valid smoke cessat treatment keep first place prevent treatment tobacco induc damag e cigarett experi larg proport smoker safer product tobacco health profession must answer patient e cigarett smoker que…
group build west china campus sichuan univers atherton build biolog prevent medicin lamont librari harvard yench museum white memori administr build featur chines western style built five western church togeth name privat west china unit univers protect build author test strength materi taken build inspect build site evalu structur histor construct author suggest protect measur adopt rehabilit bu…
group plan recent found construct manag municip santiago part offici plan urban commune santiago scale date enabl carri research represent studi analyz condit modern citi capit citi plan valid fifti year manag citi urban develop find origin karl brunner studi propos draft project made possibl dure second stay robert humer final develop five come year problem approach articl therefor relat capac c…
group teacher materi engin degre belong organ committe next nation confer composit materi spain held rey juan carlo univers madrid spain object new ect experi involv twenti student fourth year organ develop confer activ worth ect rey juan carlo univers propos activ relat two subject belong composit materi disciplin composit materi third year manufactur composit materi fourth year six activ follow…
group delay engin noncommensur transmiss line two port pass network analog signal process applic present analyt model experiment demonstr network consist transvers cascad c section distribut implement bridg equal lump circuit obtain interconnect altern port adjac line n port coupl transmiss line network transmiss line section model use multiconductor transmiss line theori per unit length capacit …
grow amount evid suggest magnesium defici may play import role sever clinic condit concern women health premenstru syndrom dysmenorrhea postmenopaus symptom number studi highlight posit correl magnesium administr relief prevent symptom thus suggest magnesium supplement may repres viabl treatment condit despit amount evid describ efficaci magnesium un systemat data avail pharmacolog mechan ion con…
grow awar child sexual exploit cse unit kingdom throughout world prompt human servic legal polici profession seek way engag young peopl experienc sexual exploit although much remain unknown regard effect practic whether current knowledg regard best practic young peopl expand address cse paper consid principl harm reduct public health approach wide use engag adult young peopl help seek behaviour c…
grow bodi evid indic lysozym play signific role indic mani diseas drug treatment infect ulcer studi spatial conform enzym kinet molecular immunolog therefor high sensit determin lysozym necessari vital wide varieti field work put forward simpl effect strategi colorimetr visual lysozym base iodid respons cu au nanoparticl cu au nps well iodid catalyz h tmb tetramethylbenzidin reaction system color…
grow bodi evid suggest amygdala central handl demand complex social life primat paper synthes extant anatom function data rodent monkey human describ topographi three partial distinct larg scale brain network anchor amygdala support uniqu function effect manag social interact maintain social relationship find provid power componenti framework pars social behavior partial distinct neural underpin …
grow bodi intern research demonstr support teacher student relationship multipl posit educ effect scandinavia concept relat compet increas use defin teacher abil develop good relationship overal purpos articl contribut field adopt interactionist perspect draw chiefli shibutani also g h mead scheff articl aim examin teacher student relationship construct nonverb communic ii discuss implic regard t…
grow bodi research point role social norm may play maintain carbon intens lifestyl solicit chang toward sustain way live howev despit highlight import pro environment social norm literatur said far less process norm might develop present new approach conceptualis social norm focus understand dynam within social interact posit interperson confront potenti mechan chang examin normat dynam environme…
grow bodi research suggest bipolar spectrum disord bsds associ high aggress howev littl research prospect examin aggress may affect time onset hypoman manic versus major depress episod longitudin studi test hypothesi aggress would prospect predict shorter time onset hypoman manic episod longer time onset major depress episod base behavior approach system theori bsds young adult n diagnos cyclothy…
grow bodi research suggest social contextu factor desir goal affect state stereotyp shape earli perceptu process suggest generat bayesian approach toward percept provid power theoret framework accommod high level social factor influenc low level perceptu process earliest stage review experiment find show social factor shape percept evalu peopl behaviour social relev object inform subsequ summar g…
grow number evid suggest brain deriv neurotroph factor bdnf play import part modul activ basi hippocampus neural plastic learn memori heroin addict seri cognit impair may associ bdnf studi explor associ bdnf cognit function hero independ patient enrol heroin depend patient normal control subject examin cognit repeat batteri assess neuropsycholog status rban serum bdnf level group bdnf level signi…
grow number report demonstr wide use herbicid atrazin atr caus injuri dopamin da neuron exact mechan remain unclear studi examin effect lactat atr exposur spragu dawley rat dopaminerg neuron health later life compar control rat rat expos atr dure critic period neural develop show decreas striatal da content increas rate da turnov express monoamin oxidas mao associ da degrad regul express vesicula…
grow number studi examin immigr paradox respect health behavior unit state howev littl research attent afford studi advers childhood experi ace neglect physic sexual abus wit violenc among immigr unit state present studi use wave ii data nation epidemiolog survey alcohol relat condit nesarc aim address gap compar form ace first second generat immigr nativ born american adult unit state also exami…
half centuri ago dawn none learn era est show finit markov chain suppli tractabl comprehens framework discret chang data sort envis shift condit state stimulus sampl theori short thereaft data rapid accumul mani sphere human learn anim condit est work stimul vigor develop markov model handl key outcom data workhors paradigm episod memori recognit recal prove one two stage markovian respect close …
hall sensor base simpl techniqu introduc measur wheel slip microcontrol base embed digit system develop display wheel slip data warn oper audibl visibl warn optimum rang exceed hall sensor slip measur system valid control soil bin condit tar macadam surfac actual field condit compar commerci radar sensor develop system simpl construct mount ani make model agricultur tractor enter appropri roll ra…
hallmark adapt cognit abil modul learn respons demand pose differ type test differ type materi evalu older adult process context word sentenc differ examin pattern memori error two experi explor younger older adult sensit lure recognit test follow studi word two type context among studi word compound word blackmail jailbird relat conjunct lure e g blackbird semant lure e g crimin particip engag r…
hallmark male germ cell gene express generat altern polyadenyl cell specif mrnas mani util noncanon u uaaa independ polyadenyl signal cleavag factor cflm compon pre mrna cleavag polyadenyl protein complex direct u uaaa independ polyadenyl site select somat cell mrnas report cflm subunit nudt cpsf cpsf high enrich mous male germ cell relat somat cell subunit express spermatogen cell mrnas shorter …
handov authent protocol ensur secur seamless roam multipl access point number protocol propos protocol ineffici insecur veri recent li et al wireless per commun propos privaci awar handov authent protocol claim protocol lightweight secur exist protocol howev analysi identifi li et al protocol insecur access point imperson attack remedi propos improv protocol fix secur weak li et al protocol impro…
handi system present creat real time natur televis imag compos real scene comput graphic object light posit color rgb valu real scene estim appli object use simpl equip object subject experi demonstr effect system enhanc algorithm also present improv accuraci light estim
hang type sand retain wall veri common sand block fenc structur use prevent sand movement type wall wide use along qinghai tibet gobi desert railway xinjiang western china analyz characterist wind sand flow field effect sand fenc structur wind tunnel test field test carri wind tunnel test show zone characterist flow field effect hang type sand retain wall field test provid sediment transport data…
hardwar acceler present comput probabilist infer bayesian network bn distribut sens applic energi effici acceler oper near threshold voltag v achiev maximum clock frequenc mhz cliqu tree messag pass algorithm leverag comput probabilist infer theoret maximum size factor propos hardwar acceler handl x entri suffici handl massiv bns pathfind munin node logic alarm reduct mechan alarm bn use benchmar…
heat ventil air condit hvac system multi variabl strong coupl larg scale system compos sever sub system consider research simul experi conduct hvac control optim control hvac system popular issu ultim goal paper achiev minimum energi consumpt improv system effici multi zone variabl air volum variabl water volum air condit system develop dynam model hvac sub system built adapt direct forget method…
helicopt flight control system typic multi input multi output system strong channel coupl nonlinear characterist paper present explicit model predict control empc attitud regul track degre freedom dof helicopt state space represent system establish accord characterist degre freedom motion multi parametr quadrat program mpqp onlin comput process explicit model predict control control design dof he…
herringbon water sediment separ structur hereinaft refer herringbon structur shown effect separ coars inorgan debri howev less known regard larg wood lw filtrat effect structur paper present preliminari research wood filtrat effect herringbon structur base physic model test result show herringbon structur exhibit effect perform larg wood size segreg compon filtrat rate lw diamet larger rib beam o…
heurist procedur base novel recurs formul sinusoid rfs regress predict least squar ls enabl decompos uniform nonuniform sampl signal spars set sinusoid sss optim sss found levenberg marquardt lm optim rfs paramet near optim sinusoid combin common criteria estim number sinusoid embed nois procedur estim cardin paramet sss propos algorithm enabl identifi rfs paramet sinusoid data sequenc contain on…
hidden markov model hmm consist control markov chain binari output consid binari output report occurr certain state versus ani state markov chain transit matrix markov chain depend control vector chosen minim discount infinit horizon cost function inform provid decis make entir histori binari output present incomplet knowledg markov chain consequ lead stochast control problem partial observ solut…
hierarch modul scheme propos upgrad exist digit broadcast system satellit tv satellit radio ad data transmiss hierarch modul consist basic constel origin system secondari constel carri addit data upgrad system upgrad system hierarch modul backward compat sens receiv deploy origin system continu receiv data basic constel new receiv design receiv data carri secondari constel well basic constel anal…
high degre uncertainti associ emiss inventori china tend degrad perform chemic transport model predict pm concentr especi daili basi studi novel machin learn algorithm geograph weight gradient boost machin gw gbm develop improv gbm build spatial smooth kernel weigh loss function modif address spatial nonstationar relationship pm concentr predictor variabl aerosol optic depth aod meteorolog condit…
high frequenc dual buck full bridg invert small power renew energi applic propos paper implement wide band gap sic silicon carbid power devic contribut high switch frequenc khz high frequenc contribut reduc convert volum well improv power densiti great strengthen portabl applic rang control strategi voltag current dual loop control employ three pole three zero p z compens appli current loop order…
high level concern place storag handl transport distribut vaccin pharmaceut product particular time temperatur sensit activ passiv cool equip monitor devic import various personnel respons execut write procedur design oper system investig problem help prevent paramount establish maintain cold chain time temperatur sensit pharmaceut product ttspps profession must possess requir compet knowledg ski…
high level unwant pregnanc among young women urgent public health problem south africa studi sought establish awar utilis attitud toward use emerg contracept ec among patient seen commerci citi reproduct health clinic durban south africa cross section descript studi conduct mean self administ questionnair among sexual activ femal age year two third particip heard ec among use ec among heard ec he…
high number circul cd cell advoc distinguish primari myelofibrosi philadelphia negat myeloprolif neoplasm reevalu diagnost interest measur circul cd cell healthi volunt consecut patient diagnosi myeloprolif neoplasm suspect roc curv analysi show number cd mu l exclud diagnosi primari myelofibrosi sensit specif area curv p patient pmf harbor calr mutat circul cd cell patient either jak mpl mutat p…
high perform interfac circuit sigma delta acceleromet low harmon distort use mani kind circuit process techniqu present work multi bit dynam element match correl doubl sampl electrostat forc feedback linear circuit use simultan order achiev design indic becaus usag multi bit design oper amplifi opa becom easier onli singl stage fold cascod amplifi use modul osr onli high reduc difficulti circuit …
high perform licens plate recognit system lprs propos work propos lprs compos follow three main stage plate region determin ii charact segment iii charact recognit dure plate region determin stage imag enhanc imag process algorithm increas system perform rectangular licens plate region obtain use edg base imag process method binar imag help skew correct plate region prepar charact segment stage c…
high prioriti imag base research identif structur basi confer greater risk spinal disord new evid indic factor relat sex influenc fetal develop axial skeleton girl born smaller vertebr cross section area compar boy sexual dimorph present throughout life independ bodi size smaller femal vertebra associ greater flexibl spine could repres human adapt fetal load also like contribut higher preval spin…
high standard newborn care especi primari level need address neonat mortal rate south africa current approach continu train health care worker use tradit method centralis teach formal tutor away place work longer afford achiev desir particular rural area innov system self direct learn group nurs care mother newborn infant use special prepar cours book without need trainer use self studi support p…
high altitud asl integr participatori watersh develop programm implement west khasi hill meghalaya north eastern indian himalaya aim assess refin practic integr crop fish livestock product system soil water conserv measur activ particip local inhabit includ construct renov pond jalkund micro rainwat harvest structur bench half moon terrac impact analysi reveal million litr water harvest enhanc po…
high effici method propos suppress magnet core imbal phase shift full bridg psfb convert compar convent solut control peak current mode pcm ad dc block capacit propos method sever advantag lower power loss smaller size becaus addit current sensor block capacitor remov time domain model secondari side built analyz relationship transform core imbal cathod voltag secondari side rectifi approxim cont…
high effici high power densiti buffer architectur propos power pulsat decoupl power convers dc singl phase ac present activ decoupl solut yield improv effici reduc circuit complex compar exist solut propos architectur main energi storag capacitor connect seri activ buffer convert across dc bus seri stack capacitor block major dc bus voltag reduc voltag stress buffer convert fast low voltag transi…
higher kinemat pair convert rotari motion helic motion present altern screw joint lower kinemat pair first exist roll transmiss pair rotari helic motion convers proven correspond pair roll surfac pitch surfac relat posit defin ani set kinemat transmiss paramet calcul exampl present method gear tooth form pitch surfac use boolean oper comput aid design cad program propos final appli methodolog pai…
high integr ku band ghz planar phase array receiv antenna element present featur instantan recept full ku band ghz wide two orthogon polar wide scan angl use time delay instead phase shift receiv part system satellit broadcast tv recept board move vehicl two sige radio frequenc integr circuit rfic develop packag ceram bgas assembl onto layer print circuit board pcb integr antenna element outlin s…
high linear pga level shifter class ab output stage ble receiv report paper merit degener pga oper amplifi base pga synthes propos pga implement mu cmos process draw pa current suppli v drive capacitor load p mhz high sr x v obtain oip dbm achiev gain mode due constant loop bandwidth propos pga gain rang db db step db thd reach db frequenc mhz propos pga output vpp differenti voltag signal
high reconfigur merg analog baseband mabb onli tunabl bandwidth bw gain order also reconfigur power nois linear propos multistandard integr wireless receiv brief mabb could arrang total gain differ stage nois linear tradeoff introduc merg biquad topolog save power oper amplifi opamp propos mabb reduc gbw long meet gbw requir differ bw gain order flexibl power effici high gbw opamp adapt common mo…
high reliabl determinist communic network requir guarante protect switch control data acquisit intern thermonuclear experiment reactor iter puls power electr network ppen substat studi aim quantit assess avail indic evalu end end ete time delay perform ppen communic network overal architectur ppen communic network first introduc theoret analysi ppen communic network unrepair repair condit examin …
high order curvatur compens bandgap refer bgr low temperatur coeffici tc propos paper curvatur compens maintain use pplus poli resistor nplus poli resistor achiev temperatur depend resistor ratio resistor structur adopt enabl bgr work low suppli voltag high mosfet threshold voltag reduc mismatch transistor resistor design implement nm cmos technolog v suppli output refer voltag mv show tc ppm deg…
high resolut km non hydrostat global mesoscal simul use goddard earth observ system geo model use visual flow flux carbon dioxid throughout year carbon dioxid co import greenhous gas affect human activ half co emit fossil fuel combust remain atmospher contribut rise temperatur half absorb natur land ocean carbon reservoir despit import co mani question remain regard process control flux may chang…
high resolut drought forecast model ungaug area develop studi standard precipit index spi standard precipit evapotranspir index spei month time scale forecast month lead time x degre resolut use long rang climat forecast data compar use climatolog data period observ data machin learn model util drought relat variabl base remot sens data compar spatial interpol krige two perform measur use one pro…
high speed fold cascod op amplifi dynam switch bias circuit enabl low power consumpt high gain stabli relat wide dynam rang low power suppli voltag propos simul shown op amplifi abl oper mhz dynam switch rate dissip power observ continu oper also show open loop gain db v output dynam rang wider telescop op amplifi mhz high speed switch oper allow process video signal confirm appli switch capacito…
high throughput screen ligand bind domain nuclear receptor retino acid relat orphan receptor gamma ror gamma employ thermal shift assay yield quinolin tertiari alcohol hit optim posit quinolin core use structur activ relationship structur base drug design method led discoveri seri modul improv ror gamma inhibitori potenc invers agon properti c elsevi ltd right reserv
high throughput microfluid flow cell array mfca system modifi enabl drug screen small volum cell tissu cultur mfca compos channel network simultan flow fluid forti eight mu mu flow cell physic divid fluidic seal exist cultur multipl compart dock onto surfac cell tissu cultur dish modifi system provid temperatur degre c co ph level control continu flow solut media liquid drug suspens cell tissu as…
high voltag high frequenc power suppli ozon generat present paper ozon generat intend use air water disinfect power stage consist singl phase full bridg invert regul output power current push pull invert driver control circuit describ analyz laboratori build power suppli use high voltag ferrit transform pic microcontrol employ energ dielectr barrier discharg dbd ozon generat invert work basi cont…
histori allergi allerg condit report associ reduc risk type malign howev understand associ colorect cancer crc controversi conduct meta analysi crc risk individu histori allergi compar without histori allerg condit pumb embas databas search relev studi adjust relat risk rr confid interv ci pool use random effect model nine studi includ individu elig inclus pool estim show signific associ histori …
histori ever smoke appear associ sever diseas phenotyp axial spondyloarthr axspa howev evid spars effect increas smoke exposur diseas outcom whether smoke reduct cessat improv outcom aim studi explor whether dose respons relationship exist pack year diseas activ function impair axspa consecut patient meet asa criteria axial spa recruit spondyloarthr servic associ pack year smoke diseas activ basd…
host mine practic produc fine grain miner sludg matur fine tail oil sand extract sludg hard dewat becaus high clay content low hydraul conduct paper describ pressur filtrat test eight differ nonwoven geotextil gtxs use filter high clay content sludg sludg formul mix kaolinit silt obtain eight differ grain size distribut gsds rang mu clay content rang mu sludg creat research gsd variabl real fine …
huge amount literatur last decad show sleep essenti children health well short sleep durat associ sever negat health outcom mani development phase infanc childhood strict relationship healthi sleep last year specif recommend made much sleep children need publish empir evid contemporari sleep recommend chang new recommend clear differ previous one reflect clear chang sleep need children adolesc la…
huge number gene within human genom code protein mediat control nutrit process although larg bodi inform number gene chromosom localis gene structur function gather far understand orchestr way make metabol nevertheless base genet inform emerg daili basi offer fantast new tool allow us new insight molecular basi human metabol normal well pathophysiolog condit recent technolog advanc made possibl a…
human biomonitor hbm survey four area affect natur anthropogen arsenic pollut conduct itali within framework sepia project questionnair includ explor risk percept rp regard environment hazard access trust inform administ subject stratifi area gender age survey design investig popul live pollut area could adopt prevent orient habit foster awar exist risk addit increas knowledg rp inform flow could…
human health control monitor system hhcmses mobil medic applic use detect continu monitor manag human bodi blood glucos level hhcms promis give extend life period human hhcmses test devic veri effici monitor glucos level sensor wear anywher human bodi like wrist watch sensor connect smart phone use hhcmses softwar onc connect softwar continu monitor blood glucos level bodi bodi chang glucos level…
human vivo metabol studi carri investig impact trimethylselenium ion tmse status metabol toxicokinet sodium selenit selen yeast nine healthi human volunt oral expos mu g selenium sodium selenit seven selen yeast mu g selenium intervent group three subject belong tmse elimin blood sampl withdrawn befor h administr urin sampl collect befor within h administr total selenium se quantifi blood plasma …
hybrid approach propos conceptu design blanket first neutron wall load nwl blanket modul obtain neutron calcul employ model contain geometri outlin vacuum vessel compon exact neutron sourc distribut second cylindr model blanket modul contain detail radial build adopt neutron analysi aim calcul tritium breed ratio tbr nuclear heat normal nwl nuclear heat transfer model thermal hydraul analysi use …
hybrid combin cool heat power cchp system driven biomass solar energi propos complementar enhanc system energi effici analyz shown cchp system primarili compos biomass gasif sub system solar evacu collector intern combust engin dual sourc power mix effect absorpt chiller product gas produc gasifi drive intern combust engin generat power wast heat generat util produc cool heat collect heat solar c…
hybrid electr thermal het follow method propos combin cool heat power cchp system driven natur gas solar energi focus suppli match domest hot water space cool heat electr domest hot water thermal demand class set met preferenti due immedi timeli space cool heat class b thermal demand match condit discuss view comfort reliabl detail strategi method summer winter condit present variabl electr therm…
hybrid energi system use robot tractor precis weed pest control agricultur evalu exhaiist emiss compar use intern combust engin singl power sourc agricultur implement requir power hydraul pump fan initi provid power take system pto wast lot energi object work design assess hybrid energi system includ remov altern tractor modif agricultur implement replac pto power electr power use small pump smal…
hybrid photoelectrochem microbi fuel cell hpmfc construct simultan util solar energi bioenergi instal tio photoanod next bioanod share cathod microbi fuel cell mfc connect photoelectrochem pec circuit result enhanc cathod potenti mfc base differ power output characterist mfc pec alon improv power product mfc accompani relat small declin power densiti pec yield overal enhanc power output hpmfc
hybrid power system use mani wind turbin generat wtg solar photovolta pv isol small area howev output power renew sourc constant diverg quick serious effect system frequenc continu demand suppli order solv problem paper present new frequenc control scheme hybrid power system ensur suppli high qualiti power isol area propos power system consist wtg pv aqua electrolyz ae fuel cell fc batteri energi…
hybrid safeti inject tank h sit enhanc capabl advanc power reactor plus apr dure station black sbo accompani sever accid may use altern electr motor oper strategi h sit investig achiev maximum util function studi master logic diagram e analysi identifi differ h sit safeti inject pump accid case classif use determin paramet h sit oper condit requir use h sit determin use decis make process proper …
hybrid solar energi convers system describ studi design exceed effici type technolog alon combin advantag concentr solar power csp technolog high perform concentr photovolta cpv cell hybrid system tilt differ inclin angl track solar power differ latitud differ time zone thermal manag import cpv cell x concentr solar radiat onto cpv onli lead higher perform also generat wast heat flux work effect …
hybrid solar biomass fluidiz bed dri system design evalu develop system compris fluidiz bed solar collector biomass furnac solar assist fluidiz bed dryer integr biomass furnac use investig dri kinet paddi averag temperatur air dri degre c paddi moistur content dri wet basi mass flow rate kg perform fluidiz bed dri system assess base energi exergi analys specif energi consumpt sec solar fraction b…
hybrid structur consist iron oxid nanoparticl decor titania tio nanotub array synthes veri rapid forc hydrolysi method follow post anneal treatment morpholog structur analysi hybrid tio fe composit indic uniform conform coat hematit nanoparticl anatas titania nanotub diffus reflect spectroscopi use investig absorpt properti tio fe structur increas absorb visibl light rang nm nm observ compar pris…
hybrid cascad hc coupl line phaser configur present synthes enhanc group delay respons high resolut radio analog signal process use exact analyt transfer function superior hc coupl line phaser convent transvers cascad c section phaser demonstr verifi use full wave simul c wiley period inc
hydrokinet smart grid ksg concept power modul hydrokinet microturbin arrang row propos work complet descript modul mechan design hydropow characterist power electron control strategi includ complet dynam simul exampl ksg perform consid microturbin modul power load energi storag modul grid tie invert interfac main use singl connect addit control power stage hydrokinet microturbin valid satisfactor…
improv expans method name improv tan phi xi expans method solv tzitzeica type nonlinear evolut equat propos work dispers optic soliton govern tzitzeica type nonlinear evolut equat result mani new general exact travel wave solut obtain includ period function solut soliton like solut trigonometr function solut exact particular solut contain four type hyperbol function solut trigonometr function sol…
paper robust control approach use address problem adapt behavior treatment design human behavior e g smoke exercis reaction treatment complex depend mani unmeasur extern stimuli unknown thus crucial model human behavior mani subject respons propos simpl low order uncertain affin model subject uncertainti whose respons cover probabl behavior respons propos model contain two differ type uncertainti…
key area interest way earli year educ percept concept gender may influenc practic relat children idea gender might support reinforc howev area receiv littl attent high gender segreg context pakistan understand evid base issu relat gender pakistan thus crucial overcom educ barrier articl explor pakistani femal pre primari teacher percept practic relat gender earli year interview observ data collec…
key aspect realiz futur smart grid communic solut balanc approach network perform network secur dure network deploy high secur communic flow path use network path support capac reachabl requir deploy phase communic network facilit optim network path focus network perform network secur time paper describ use case smart grid applic secur network capac reachabl need optim success network oper explai…
key element develop high perform smart materi electrohydraul actuat design improv check valv high frequenc fluid rectif one method creat valv fast frequenc respons replac singl reed valv typic use system array miniatur reed valv robust miniatur reed design present overcom fatigu fabric limit observ previous approach fluid structur interact individu valv hydraul fluid model use multiphys softwar c…
key issu fruit export classif sort accept market present work imag process techniqu employ grade three varieti orang bam khooni thompson separ reason choos fruit object studi abund consumpt worldwid studi paramet extract area eccentr perimet length area blue valu green valu red valu width contrast textur width area width length rough length anfi adapt network base fuzzi infer system method util e…
key pillar success compani busi abil succeed global rapid chang labour market achiev onli workforc qualifi skill flexibl thus clear emphasi also put staff develop develop achiev mani way one lifelong learn support univers paper present e learn studi materi develop academ depart machin design dmd faculti mechan engin fme univers west bohemia uwb studi materi focus design project industri practic s…
key question concern extent sexual differenti human behavior influenc sex hormon present dure sensit period develop organiz effect occur mammalian speci import sensit period consid prenat increas attent puberti anoth organiz period possibl decreas sensit sex hormon across pubert transit paper review evid sex hormon present dure prenat pubert period produc perman chang behavior good evid exposur h…
kind core cross link poli ethylen glycol graft dextran nanoparticl cpd nps prepar simpl chemic cross link method reduct ph dual respons drug deliveri result cpd nps homogen spheric structur size nm doxorubicin dox load cpd nps high effici show typic reduct ph dual respons releas profil flow cytometr analysi confoc laser scan microscopi clsm confirm dox load cpd nps could intern cancer cell effici…
kind novel electromagnet structur cassini cross section propos simul implement busi microwav soft cst base finit integr techniqu fit electromagnet field mode type cassini wave guid belong te electromagnet field intens stronger near neck region area cassini electromagnet patch lump element radar cross section rcs smaller around chz dbsm absorb properti better around ghz dbsm differ rcs compar pure…
kinesthet classroom activ design help student understand enzym activ catalysi reaction rate student serv role enzym manipul pop bead catalyt event activ illumin relationship reaction rate reaction progress allow student experi first hand effect substrat deplet catalyz reaction rate preliminari find base survey result exam perform suggest activ could prove benefici student target learn outcom uniq…
known hiv posit intraven drug user found human cell lymphoma leukemia virus ii htlv ii dna posit polymeras chain reaction seroneg screen elisa consist dna posit took year fulli seroconvert sequenc htlv ii strain cultur lymphocyt indic prototyp type strain major differ long termin repeat dna sequenc major amino acid differ gag env tax rex protein howev mutat pol gene creat stop codon amino acid po…
kp like nonlinear differenti equat introduc generalis bilinear equat possess bilinear form standard kp bilinear equat symbol comput nine class ration solut result kp like equat generat search polynomi solut correspond generalis bilinear equat three generalis bilinear differenti oper adopt associ prime number p
label free method dna sequenc base principl millikan oil drop experi develop sequenc synthesi approach sens increas bead charg nucleotid ad polymeras dna templat attach bead balanc electr forc depend number nucleotid charg bead oppos hydrodynam drag restor tether forc result bead veloc function number nucleotid attach bead veloc bead tether via polym microfluid channel subject oscil electr field …
label free porous silicon psi base optic biosensor use antibodi aptam bioreceptor motif develop detect insulin two parallel biosensor design optimis independ base bioreceptor bioreceptor coval attach thermal hydrosilyl psi surfac though amid coupl unreact surfac area render stabl low foul incorpor peg moieti insulin detect abil biosensor determin use interferometr reflect spectroscopi use rang di…
lack longitudin studi imped understand whether visual process skill signific influenc read perform present studi assess multi element process mep visual process task compris onli non verbal stimuli predomin relat decod sight word read one hundr spanish pre read children evalu mep name speed ran phonem awar pa letter knowledg lk iq earli read level measur first grade third grade four read list con…
lagrangian numer approach simul rapid landslid runout present discuss simul approach base call particl finit element method move soil mass assum obey rigid viscoplast non dilat drucker prager constitut law cast form regular pressur sensit bingham model unlik classic formul comput fluid mechan slip boundari condit assum basal slip boundari condit introduc account specif natur landslid basal surfac…
landslid suscept evalu vital disast manag develop plan yangtz river three gorg reservoir area studi support remot sens geograph inform system factor group compris separ subfactor landslid relat data layer select establish suscept evalu model base back propag neural network includ slope aspect plan curvatur strata litholog distanc fault land use land cover normal differ veget index normal differ w…
larg amount methan releas residu coal surround pressur reliev gas bear strata may accumul longwal gob gas bear coal seam increas exploit major sourc coalb methan cbm develop coal mine area meanwhil gob methan emit work space along air leakag flow may impair safeti product underground coal mine thus gob gas drainag great signific cbm develop control gob gas emiss current exist two major technolog …
larg amount silicon form silicon scrap wast annual photovolta industri becaus presenc silicon carbid inclus silicon carbid inclus must elimin silicon scrap recycl studi investig electromagnet separ silicori carbid inclus multicrystallin silicon imposit superson frequenc magnet field silicon carbid particl tend migrat ingot side top bottom central region ingot increas hold time dure separ process …
larg bodi research document exposur imag thin fashion model contribut women bodi dissatisfact present studi aim experiment investig impact attract celebr peer imag women bodi imag particip femal undergradu student random assign view either set celebr imag set equal attract unknown peer imag control set travel imag imag sourc public instagram profil result show exposur celebr peer imag increas neg…
larg bodi research bilingu reveal languag process fundament non select simultan grade co activ mental represent speaker languag equal deep tradit research code switch mix reveal import role grammat principl play determin natur bilingu speech propos integr two tradit within formal gradient symbol comput allow us formal integr grammat principl gradient mental represent appli framework code mix cons…
larg group small rab gtpase mediat secretori endosom membran transport well autophagosom biogenesi essenti compon vesicl traffick machineri specif rab protein togeth cognat effector coordin dynam traffick pathway determin cargo protein destin function impair rab protein mutat post translat modif disrupt regulatori network vesicl traffick implic tumorigenesi therefor vesicl transport regul play es…
larg left hemispher porencephal cyst incident found year old woman ms diagnost statist manual dsm diagnosi schizophrenia encephaloclast characterist cyst indic acquir nd th gestat week major wave neuron migrat taper cyst destroy left tempor occipit lobe inferior pariet lobul surpris ms evid aphasia alexia agraphia ideat apraxia contrast cognit function depend integr right hemispher sever impair t…
larg number asthmat patient particular femal present inadequ diseas control depress symptom report common asthma relat poor diseas control mechan associ still unclear poor qualiti sleep frequent observ asthmat also manifest depress relat uncontrol asthma studi aim investig relationship depress symptom sleep qualiti asthma control cross section studi women previous diagnosi asthma refer center for…
larg number comput applic like comput graphic control system model system simul etc need float point arithmet howev present avail method slow ineffici becaus sequenti design howev recent develop field programm logic devic fpla cpld open new area parallel high speed float point design consid synchron architectur requir clock event happen time complet circuit possibl due clock skew also latenc thro…
larg number electr compon use civil aircraft engin whose electr circuit usual intric complic continu resist import paramet oper state electr compon electr continu fault serious impact reliabl aircraft engin paper mathemat model electr compon establish simul made simulink analyz electr continu fault
larg number energi ineffici build construct without take account principl green build requir effici util local resourc work hemp peat fibr use order produc effect ecolog thermal insul materi test carri use short dishevel hemp chop peat fibr effect composit local renew resourc produc macro microstructur composit well hemp peat fibr shown activ peat allow get ecolog binder insul materi hemp peat fi…
larg number individu experi mental health disord cognit behavior therapi cbt emerg standard practic reduct psychiatr symptom includ stress anger anxieti depress howev cbt associ signific patient dropout lack mean provid object data regard patient experi symptom session emerg wearabl mobil health mhealth applic repres approach may provid object data patient provid cbt session describ develop class…
larg number medic medic devic remov market us food drug administr past decad specif pose greater health risk women articl review histor background sex gender clinic research polici describ sever approv drug devic target use women caus major morbid mortal intend popul medic devic popul affect approv process basic legal action taken medic drug compani also discuss recogn women still risk harm unsaf…
larg number method appli evalu genotox damag differ aquat speci comet assay method detect dna alter micronucleus test index chromosom damag wide use authent method laboratori field studi primari object studi evalu genotox effect heavi metal generat toxic industri effluent various kind pollut urban agricultur area domest wast catla catla cirrhinus mrigala due water pollut chenab river pakistan hea…
larg number scholar involv produc english foreign languag english second languag efl esl materi hold gender role represent either motiv de motiv student learn foreign languag english ever sinc day scholar pinpoint import gender efl esl textbook number studi carri uncov bias imbed intent unintent differ english textbook taught world link previous studi current studi aim investig social gender iden…
larg number studi conduct econom psycholog cognit scienc behaviour financ support idea econom action result ration util maximis behaviour seem driven factor person trait psycholog factor gender age genet heritag context capit market sometim non effici anomali base trade strategi could use enhanc return especi case emerg market articl analys presenc season affect disord sad effect romanian stock m…
larg number studi investig various biomark allergi publish past decad aim review evalu biomark diagnost predict valu date singl specif biomark allergi identifi allergi one diseas collect number allerg condit plausibl combin clinic histori clinic readout diagnost marker need
larg quantiti recent research harvest electr energi ambient vibrat sourc focus improv devic perform via deliber introduct dynam nonlinear addit realis kinet energi sourc stochast natur led mani studi focus respons energi harvest random vibrat often gaussian white nois differ earli studi assum ambient vibrat sourc sinusoid aim present studi take current nonlinear energi harvest solut numer analys …
larg set decimetr microwav observ solar millisecond radio spike compar correl simultan hard x ray observ kev rang record hard x ray burst spectromet hxrbs board solar maximum mission satellit radio spike time scale ms hard x ray burst rare show fine structur shorter main conclus statist analysi associ rate b correl degre c relat time delay hard x ray radio spike emiss radio spike burst reveal hig…
larg set earthquak record high instrument samoa channel bridg ground system compil made avail california geolog survey dure six seismic event data channel document seismic respons bridg abut adjac ground surfac special interest respons one bridg pier record deck level pile cap within pile foundat respons pile foundat compar ground document nearbi eureka geotechn downhol array paper record stronge…
larg superfamili enzym identifi make use radic intermedi deriv reduct cleavag adenosylmethionin primari natur radic intermedi make high reactiv potent oxid use initi biotransform hydrogen atom abstract process allow particular divers rang substrat function includ substrat relat inert chemic structur first part review discuss evid support mechan radic format adenosylmethionin second part review ex…
larg varieti molecular pathway melanoma progress suggest individu molecular alter crucial aim defin molecular alter metastasi format gene express profil perform use microarray qrt pcr defin alter match primari metastat melanoma cell line data integr public avail unmatch tissu data invas cell line determin matrigel invas assay invas clone primari melanoma deriv cell line also select two metastat c…
larger number individu born congenit heart diseas live adolesc young adulthood come respons counsel patient regard sexual reproduct health studi util repres data nation health nutrit examin survey compar sexual measur includ percentag sexual activ age first sexual activ number sexual partner condom use histori sexual transmit diseas without congenit heart diseas total patient without congenit hea…
layer monolith filter consist nonwoven needlepunch woven monofila geotextil present paper two geotextil mechan bond needlepunch process produc hybrid geotextil commerci scale fuzzi woven side geotextil result needlepunch process ideal suit lamin geonet although standalon filter applic also possibl filter press test geotextil fli ash slurri yield retent effici gradient ratio valu hydraul conduct r…
lead intellectu challeng evolutionari genet identifi specif phenotyp drive adapt enzym offer particular promis opportun pursu question becaus mani enzym contribut organism fit depend compar small number experiment access properti moreov first principl demand enzym thermost stand opposit demand catalyt activ observ coupl fact enzym onli margin thermost motiv wide held hypothesi mutat confer functi…
lightweight model predict control class discret event system develop target first first fifo system preced relat repres direct acycl graph use max plus algebra system behavior describ set linear equat refer state space represent use represent address problem adjust system paramet determin optim control input given refer signal determin system paramet formul solv optim problem use branch bound met…
linear convolut scheme involv first order linear kernel linear bridg aerodynam first review signific select proper input paramet emphas follow concept nonlinear indici respons function linear convolut scheme extend nonlinear convolut scheme involv higher order nonlinear kernel treatment nonlinear bridg aerodynam use peel onion type procedur util impuls function input comprehens kernel identif sch…
linear singl degre freedom sdof oscil fraction order pid control acceler feedback investig averag method approxim analyt solut obtain moreov numer solut system obtain step order method power seri method progress effect paramet fraction order pid control dynam properti character new equival paramet proport compon fraction order pid control character form equival mass integr compon fraction order p…
linear stabil analysi perform base state solut describ pneumat transport system inclin angl theta one two mode found domin depend tilt angl low shear mode whose voidag eigenmod remain near symmetr degre thetatheta c mark signific asymmetri throughout domain high level shear insid thin region adjac wall critic angl theta c increas amount momentum energi lost particl wall friction collis respect ti…
linear transform method propos handl vector autoregress mix frequenc time seri data tempor aggreg observ impos linear constraint distribut latent variabl convert observ replac latent variabl full sampl transform yield close form simul smoother partial sampl transform lead comput effici sampler suitabl parallel comput c elsevi b v right reserv
linear tubular asynchron generat use generat driven seawav present design criteria tlim hollow iron induc part well technolog process adopt materi util various part describ methodolog mechan assembl electr wire consid final prototyp bimetal induc part design built present experiment result electr mechan variabl shown
liquid jet injector biomed devic intend drug deliveri medic deliv fluid stream penetr skin small diamet liquid stream creat piston forc fluid column nozzl devic power spring compress gas studi cfd simul carri investig fluid mechan perform needl free injector power specif compress air motion intern mechan injector propel liquid jet orific simul move boundari method fluid dynam model use les vof te…
liquid metal electr motor includ pair concentr ring electrod perman magnet electrolyt solut demonstr liquid metal galinstan sphere along naoh solut stimul rotat centrifug around central electrod rotat speed increas voltag naoh solut serv rapid remov oxid liquid metal surfac reduc motion friction provid impetus liquid metal mass liquid metal increas g form kidney like bodi rotat speed appear contr…
literatur review identifi absenc robust framework guid develop streamlin valid multipl linear regress mlr predict model construct engin applic reliabl mlr model requir appropri set input variabl satisfi assumpt best linear unbias estim blue research analyt framework propos develop mlr base predict model select input variabl base modifi stepwis approach verifi blue assumpt valid predict perform re…
literatur review relat problem connect evalu fatigu strength materi carri concern appropri probabilist model found fatigu strength could describ follow distribut exponenti weibul normal gumbel ferecht reyleight gamma log normal howev model problem fatigu strength durabl textil materi probabilist model base weibul theori base log normal distribut seem use consider present also prove mani factor ma…
live attenu malaria vaccin plasmodium falciparum sporozoit vaccin pfspz vaccin confer steril protect control human malaria infect chmi plasmodium falciparum pf parasit homolog vaccin strain mo final vaccin inject malaria vaccin demonstr long term protect chmi use pf parasit heterolog vaccin strain conduct open label trial pfspz vaccin dose x pfspz administ v three time wk interv malaria naiv adul…
load estim algorithm base k mean cluster analysi develop algorithm appli cluster centr previous cluster load profil distanc function estim miss futur measur canberra manhattan euclidean pearson correl distanc investig sever case studi implement use daili segment load profil aggreg smart meter segment profil cover time window less equal h simul result show canberra distanc outperform distanc funct…
locat awar servic las imper topic ambient intellig las recommend suitabl util user base user locat context howev current lass sever problem servic last studi propos optim base approach enhanc sustain las paper problem relat optim las system present distinct natur las optim problem comparison tradit optim problem subsequ describ exist method applic solv las optim problem also review advantag disad…
long literatur demographi debat import place health especi children health studi assess whether import dens settlement infant mortal child height moder exposur local sanit behavior open defec e without toilet latrin wors infant mortal child height popul densiti greater poor sanit import mechan popul densiti influenc child health outcom present two complementari analys use newli assembl data set r…
longitudin harvest rainwat qualiti monitor studi undertaken site within selangor malaysia period month overal harvest rainwat good qualiti fall within malaysian recreat water qualiti class bb standard except ph ammonia phosphat total coliform larg number sampl test posit escherichia coli total coliform chromobacterium violaceum show disinfect harvest rainwat mandatori prior reus harvest rainwat s…
long stand belief sign languag interfer spoken languag develop deaf children despit chronic lack evid support belief deserv discuss poor life outcom continu seen deaf popul commentari synthes research outcom sign non sign children highlight fulli access languag protect factor healthi develop brain chang associ languag depriv may misrepres sign languag interf spoken languag outcom cochlear implant…
longstand debat exist popul polici relationship modern contracept abort although theori predict substitut empir evid difficult interpret requir larg scale intervent alter suppli full price one import doe isol reproduct health program often bundl primari health care famili plan instanc abort servic articl studi nepal legal abort provis subsequ expans abort servic unusu rapid implement polici meet …
long term goal field determin sequenc patholog event ultim lead cognit declin dementia studi first assess pattern brain tau tangl accumul measur positron emiss tomographi tracer f av associ well establish alzheim diseas factor cohort includ cognit healthi elder individu individu earli symptomat stage alzheim diseas explor high associ pattern greater f av bind increas annual chang cortic amyloid b…
long term northern hemispher nh daili km snow cover extent sce product jasm develop applic consist object snow cover map algorithm data histor optic sensor polar orbit satellit convent decis tree algorithm multipl threshold test employ analyz radianc five spectral band avail across full analysi period accuraci analyz sce map evalu situ snow data measur ground station along sce map nation ocean at…
long term organ blueberri trial plant octob aurora oregon usa investig effect mulch soil plant nutrient status plant growth berri yield irrig requir weed control efficaci mulch treatment appli plant weed mat geotextil dougla fir pseudotsuga menziesii sawdust compost sawdust compost appli soil cover sawdust paper address mulch treatment effect soil plant nutrient status dure first two year trial f…
look back skelet radiolog reveal sizabl number public signific advanc state knowledg diseas musculoskelet system review summar content intrigu paper year
loop stabil compens techniqu continu time common mode feedback cmfb circuit present miller capacitor null resistor compens network provid reliabl stabl oper fulli differenti oper amplifi without ani perform degrad amplifi design nm cmos technolog achiev simul perform db open loop dc gain ghz uniti gain frequenc degre phase margin also loop gain bandwidth phase margin cmfb db mhz degre respect
loss coolant accid loca alway signific consid one import initi event howev probabilist safeti assess model undoubt adopt three group loca even exact break size boundari use wash report publish awar import realist psa risk inform applic sever studi tri find realist thermal hydraul behavior loca improv psa model purpos research obtain realist result loca core damag frequenc base success criteria an…
lot research done improv fatigu strength materi creat compress residu stress field surfac layer shot peen paper fatigu strength shot peen leaf spring calcul laboratori sampl axial fatigu strength en spring steel specimen evalu experiment function shot peen condit use full scale leaf spring test industri optimum shot peen condit specimen found sin curv specimen correl leaf spring curv mathemat mod…
lot research done improv fatigu strength materi creat compress residu stress field surfac layer shot peen present work found relax residu stress field vari shot peen intens affect weight en spring steel leaf spring stress approach model weight reduct leaf spring use automot vehicl experiment develop simul industri environ paper discuss time save reliabl method predict thick weight leaf spring var…
lot work taken place design control dc dc convert various methodolog propos tradit onli p pi control employ recent applic requir fast transient perform impos usag deriv term well known use term caus numer problem convert great downgrad perform lifetim said paper first prove use term possibl increas stabil margin henc keep low current rippl present novel method tune pid control guarante fast stabl…
low compon sensit band pass filter propos filter onli one oper amplifi activ compon three resistor one ground capacitor passiv compon two resistor provid posit feedback one resistor use independ tune q factor capacitor ground advantag integr technolog circuit use pole frequenc oper amplifi work oper high frequenc rang pspice simul present verifi theoret analysi
low cost fast reliabl microcontrol base protect scheme use wavelet transform artifici neural network propos effect evalu real time propos scheme base hardwar co simul approach perform function transmiss line protect e fault detect classif fault zone section identif locat estim fault detect classif zone identif algorithm use fundament frequenc current compon estim fault index fault locat estim mod…
low energi nois switch capacitor sc sensor interfac resist bridg sensor present sc amplifi achiev low power metric two oper mode use oper phase depend bias compens scheme op amp design novel op amp work high bandwidth high power mode sampl bridg signal mu twice low bandwidth low power mode mu mu measur interv reduc power sc amplifi system level sc level shift design adopt regard offset calibr cap…
low pass lp complex band pass cbp reconfigur analog baseband circuit softwar defin radio sdr receiv present achiev mhz lp bandwidth mhz cbp bandwidth db gain rang db step null resistor miller feed forward nrmff differenti mode compens passiv left half plane lhp zero common mode compens quasi float gate qfg techniqu propos improv high frequenc perform drive capabl embed fulli differenti oper ampli…
low voltag low power oper amplifi opamp use process temperatur insensit current sourc present design methodolog addit base current sourc opamp implement use current sourc present spice simul carri gpdk nm technolog v suppli result addit base current sourc opamp compar mosfet current sourc opamp propos opamp show better gain db gbw mhz low power consumpt uw
low cost portabl colorimet construct featur low voltag programm color light sensor frequenc convert cmos bit microcontrol lcd display instrument success facilit introduct applic spectroscopi group middl school high school undergradu student seri tri test laboratori experi demonstr util capabl colorimet develop laboratori onli help character colorimet also featur challeng problem allow student rea…
low cost mini tubular microbi fuel cell mfc develop treat groundwat contain benzen monitor well experiment result indic increas length densiti reduc size char particl anod effect reduc intern resist addit thinner polyvinyl alcohol pva hydrogel separ pva higher molecular weight improv electr generat optim paramet mfc anod densiti g cm coke mu anod length cm pva g mol separ thick cm result continu …
low cost rodent model hiv infect present high applic valu effect tool investig hiv infect pathogenesi howev develop small anim model hamper unsuit rodent cell hiv replic given retrovirus hiv high select host cell studi use mous leukemia cell line l l induc murin leukemia virus transfect hcd ccr load lentivir vector lentivir vector contain gene hcd ccr transcript control cytomegalovirus promot des…
low dimension model describ satur unsatur flow process singl equat present subsurfac flow process groundwat vados zone capillari fring account comput aggreg hydrodynam paramet result integr govern flow equat bedrock land surfac three dimension subsurfac flow dynam thus describ two dimension equat allow drastic reduct model unknown simplif model parameter approach compar full resolut richard equat…
low emiss pigment al sio fe feo fe fe cn cr cr mas prepar chemic deposit method camouflag characterist coat fabric paint mix mas binder auxiliari thermal infrar ir similar mu optic similar mu region studi emiss tester visibl light camera thermal infrar imag result show mas pigment low emiss optic camouflag effect compar al sio pigment particular mas pigment green deposit metal oxid ferrocyanid pu…
lower bone mass accompani higher bone fragil increas risk fractur observ individu type diabet mellitus low c peptid level associ low lumbar miner densiti postmenopaus woman work investig role c peptid osteoblast cell biolog vitro examin intracellular pathway found c peptid activ erk human osteoblast like cell sao also observ proinsulin c peptid prevent reduct type collagen express decreas combin …
low power analog signal process ic present low power heart rhythm analysi asic featur ident independ intra ecg readout channel equip analog qrs featur extractor low power consumpt fast diagnosi fatal case level digit sine wave synthes togeth synchron readout circuit measur bio imped rang k omega omega rms resolut higher accuraci propos mm asic consum onli mu v high integr solut offer function acq…
low power asic signal processor vestibular prosthesi vp report fabric ti mu cmos technolog design interfac implant inerti sensor digit assist analog signal processor oper extens cmos subthreshold region dure oper asic encod head motion signal captur inerti sensor electr puls ultim target vivo stimul vestibular nerv fiber achiev asic implement coordin system transform correct misalign natur sensor…
low power techniqu static random access memori sram base chip arbitrari waveform generat awg propos two type analog signal process applic multiresolut spectrum sens match filter sram embed address generat limit oper sequenti access mode awg power consumpt awg analyz accord oper mode multiresolut multiwaveform spectrum sens function low power techniqu reduc power sram address generat entir awg v s…
low quiescent high perform class ab headphon amplifi present effect input refer offset quiescent power audio power amplifi apa drive veri small resist load describ analyz digit assist offset calibr base apa topolog togeth improv frequenc compens propos permit use low quiescent power small compens capacit implement nm cmos technolog amplifi occupi area mm consum mw v suppli load omega pf gain band…
low voltag bandgap refer implement mu cmos process design bandgap refer circuit optim adjust ratio resistor reduc work voltag oper amplifi achiev perform temperatur coeffici ppm degre c rang similar degre c work voltag v simul power suppli reject ratio db hz line regul mv v rang v v
lump mass thermo mechan model dynam damper fill magnetorheolog fluid describ analyz numer simul model includ friction temperatur effect consist differenti inclus piston displac coupl energi balanc equat temperatur fluid viscos assum function temperatur electr current practic may use control variabl numer simul system behavior present particular simul initi impact show subsequ oscil effect damp c …
lung transplant recipi diagnos penicilliosi due talaromyc marneffei fungus endem south east asia acquir donor transmiss first case talaromyc marneffei transmiss transplant underscor current globalis travel necessit increas vigil transmiss unusu pathogen organ recipi
magnet design methodolog take account systemat error variat flux densiti b z compon magnet field h z propos effect sampl diamet effect length yoke e yoke depth h z analys experiment result h z show reduct larg magnet shield reduc yoke depth mm mm respect comparison unshield compact magnet h z also depend magnet load furthermor hz magnet contribut domin h z effect shield reduc yoke depth decreas r…
magnetorheolog elastom mre smart materi revers variabl modulus magnet field natur rubber better physic properti silicon matric use matrix fabric mres use studi carbonyl iron powder cip rapid magnet reaction select magnet materi generat magnet field depend modulus mres mre specimen cure anisotrop mold could use induc uniaxi magnet field via perman magnet control orient cip shear modulus mres evalu…
magneto rheolog gel mrg kind smart materi fabric dispers ferromagnet particl high viscos polym gel intern particl mrg uniform dispers state precondit extern appli magnet field particl form revers chain like structur process electr resist mrg immens chang order deepli understand chang mechan magneto resist mrg theoret model base magnet dipol behavior percol theori propos work model incorpor parame…
major product biodiesel product wast glycerol numer potenti applic studi isol novel bacterium capabl produc cellulos wast glycerol identifi novel strain name nedo gluconacetobact intermedius scan electron microscopi reveal morpholog pellicl produc nedo similar cellulos produc gluconacetobact hansenii atcc furthermor x ray diffract solid state nuclear magnet reson spectroscop analys suggest cellul…
major caus fatal construct accid fall height ffh studi human factor analysi classif system hfac adopt modifi assist classifi root caus fatal ffh accid hong kong characterist root caus accid analyz use frequenc analysi associ among caus examin use fisher exact test latent class analysi lca case appar share common characterist certain hfac factor close associ accord lca result factor case may place…
major challeng enzymolog need correl dynam properti enzym understand impact catalyt cycl especi case larg multicent enzym nitric oxid synthas noss import dynam infer varieti structur singl molecul ensembl spectroscop approach motion correl experiment mechanist step reaction cycl take approach use time resolv spectroscopi employ absorb forster reson energi transfer fret exploit properti flavin ana…
major challeng urban water manag identif cost effect futur proof strategi cope rapid urban chang environment condit water quantiti model form key element develop strategi convent detail hydrodynam model well suit use decis support system due sever import drawback therefor paper present novel comput effici conceptu model approach sewer water quantiti simul modular framework consid combin well esta…
major focus ecolog understand trophic relationship energi flow natur system associ food web dynam chang food web due introduc speci predat prey interact often assess examin stomach content howev partial digest remain may difficult accur identifi tradit visual analysi evalu effect dna barcod identifi digest piscin prey remain invas blue catfish ictalurus furcatus non nativ establish channel catfis…
major goal patient protect afford care act reduc healthcar spend shift focus healthcar toward prevent care prevent servic includ fda approv contracept must provid patient without cost share aca cost contracept shown increas uptak high effect birth control method reduc unintend pregnanc abort howev institut corpor argu provid contracept coverag infring religi belief contracept coverag mandat evolv…
major question cell biolog concern biophys mechan deliveri newli synthes macromolecul specif target within cell recent model paper investig phenomenon context vesicular deliveri en passant synaps neuron bressloff levien phys rev lett shown revers vesicular deliveri synaps could play crucial role achiev uniform distribut resourc throughout axon consist experiment observ c elegan drosophila work ge…
major topic interest human prehistori larg scale genet structur modern popul outsid africa establish demograph model develop captur relationship among small number popul within particular geograph region construct phylogenet tree gene flow event wide divers non african remain difficult problem report model provid good statist fit allel frequenc correl pattern among east asian australasian nativ a…
major rfid authent scenario involv singl tag identifi independ tag field reader howev situat necessit simultan authent multipl tag well verif simultan physic proxim reader duel introduc yoke proof simultan authent multipl rfid tag sever research sinc develop variant yoke proof use symmetr asymmetr cryptographi given ambient condit bound veri similar object close physic proxim one anoth critic eva…
male neonat present charg syndrom multiorgan genet disord involv coloboma eye congenit heart defect nasal choanal atresia growth develop retard genitourinari disord ear anomali deaf moreov rare case vascular ring consist right aortic arch retroesophag brachiocephal arteri combin coarctat mid aortic arch underw vascular ring aortic arch repair institut knowledg th document case exceed rare type ao…
mapreduc algorithm describ map schema assign input set reduc requir output exist reduc receiv input particip comput output reduc capac limit set input assign howev individu input may vari term size consid first time map schema input size part consider restrict one signific paramet optim ani mapreduc job communic cost map reduc phase communic cost optim minim number copi input sent reduc communic …
mass customis model discuss competit posit strategi marketplac ad valu custom end use includ user part construct process respond custom demand wish present day almost propos mass customis focus design phase singl famili hous realiti process carri work execut ineffici cost mass customis model assum custom offer solut support chang manag furthermor ineffici often make mass customis unfeas term dead…
matern authoritarian style relat develop physic aggress dure childhood later futur social problem howev mani studi detect individu famili factor may buffer matern effect work examin whether daycar center attend may moder relationship mother authoritarian style physic aggress studi sampl girl kindergarten children spain parent ask complet two questionnair focus individu famili characterist parent …
matern histori childhood maltreat thought potent risk factor child abus neglect yet extent continu across generat unclear studi report vast differ rate intergener transmiss dispar find may due lack attent natur maltreat experi generat sought expand current literatur examin role maltreat type perpetr ident substanti status report child protect servic cps intergener maltreat among adolesc mother n …
mathematica applic provid user graphic interfac gui present publish use interact explor imag filter segment method analys various shape particl microscop imag applic function design around mathematica built imag process capabl custom design function special segment greyscal microscop imag main contribut special design gui allow character segment particl base morpholog properti focus given differe…
mathemat model calcul steadi non sinusoid mode complex electr network propos take account distribut overhead transmiss line paramet suspens geometri brand wire avail overhead ground wire cabl way ground along rout line base calcul complex network steadi mode fundament loss account caus posit sequenc current fundament frequenc total loss caus actual current fundament frequenc high harmon current w…
mathemat model emiss develop twingo f engin effect variat compress ratio fuel air equival ratio spark advanc combust durat pollut emiss studi analysi data collect perform engin bank use data acquisit system integr interact engin environ control strategi implement guarante emiss reduct
mathemat model propag flood mine lightweight contamin due alloc groundwat consid mathemat model base analysi experiment data use concept method reactiv media mechan boundari valu problem solv numer use finit volum method distribut field veloc concentr impur particl flood mine obtain differ time result use analyz mine water treatment process due environ evalu possibl improv
mathemat model two competit popul migrat two patch manufactur engin propos assum migrat rate two popul constant densiti depend led main pressur interspecif competit condit persist system obtain show appropri migrat rate facilit two competit popul cooper well popul persist everi patch result confirm comput simul also found posit equilibrium global stabl chang bitabl equilibrium paramet vari
mean digit generat partial coher beam orbit angular momentum present approach base encod random broadband light pass spiral phase plate spatial light modul illustr techniqu generat partial coher beam orbit angular momentum content differ coher length move optic element studi cross correl spectra yield good agreement theori
measur system develop use micro distanc imag technolog measur droplet size field legibl droplet imag acquir singl len reflex camera micro distanc len illumin sourc proper paramet droplet extract effect base background subtract region grow repair shape factor screen concav point match method droplet character includ project area diamet volum calcul use matlab imag process technolog system display …
measur base method evalu effici antenna use microwav tissu imag propos method versatil principl applic antenna oper free space well two ident antenna employ one transmit one receiv signal flow graph sfg develop two port network form antenna medium medium electr properti mimic tissu vari accord applic sever measur perform one antenna load known load system equat construct acquir data solut system …
mechanomyogram mmg measur displac sensor displac mmg provid better estim longitudin muscl stiff measur acceler sensor acceler mmg displac mmg provid transvers muscl stiff propos method estim longitudin transvers muscl stiff veloc mmg use system identif techniqu aim studi show advantag propos method veloc mmg measur use capacitor microphon differenti circuit mmg evok electr stimul tibiali anterior…
mechatron base embed digit draft forc wheel slip measur devic develop includ load cell base dynamomet measur draft forc hall sensor base magnet pin mount disc measur wheel slip amplifi amplifi sens unit signal dynamomet microcontrol process receiv load cell hall sensor data calcul draft forc wheel slip display lcd screen well record data sd card modul compar assess degre accuraci develop draft me…
medium select notch filter propos activ rc filter onli one oper amplifi three resistor one float capacitor passiv compon two float resistor provid posit feedback one ground resistor use independ tune q factor amplifi pole frequenc use design circuit amplifi use posit negat feedback configur filter tune wide frequenc rang khz khz medium q factor upto achiev propos configur circuit show low passiv …
membran base silenc use dielectr elastom absorb dea develop explor present studi dielectr elastom soft smart materi use fabric actuat characterist lightweight high elast energi densiti larg deform extern direct current dc altern current ac voltag typic acoust perform membran base silenc experiment identifi use transmiss loss tl duct acoust measur system found reson peak membran base silenc could …
meminductor new type memori devic import studi meminductor model applic nonlinear circuit prospect purpos present novel mathemat model meminductor consid effect intern state variabl therefor consist futur actual meminductor devic use sever oper amplifi multipli capacitor resistor equival circuit model design explor characterist equival circuit employ design meminductor base applic circuit memindu…
memristor resistor memori exhibit pinch hysteret relationship cyclic voltammetri recent found memristor electr circuitri plant seed public literatur possibl exist memristor electr differenti fruit found electrostimul golden delici arkansa black appl fruit bipolar period wave induc hysteresi loop pinch point cyclic voltammogram low frequenc mhz mhz high frequenc khz pinch hysteresi loop transform …
mental health trial analyz use dose respons model number session attend patient deem indic dose psychotherapeut treatment paramet interest differ causal treatment effect subpopul take part differ number therapi session data set interact random treatment alloc prognost baselin variabl provid requisit instrument variabl correspond two stage least squar tsls estim tend smaller bias ordinari least sq…
mesh base magnet equival circuit deriv model dynam wound rotor synchron machin wrsms particular focus place deriv flux tube model machin arbitrari number damper bar place arbitrari depth rotor pole tip faraday law appli establish state model wind damper bar flux linkag select state variabl result coupl magnet equival circuit state model solv predict machin dynam import attribut model satur repres…
method agrobacterium mediat transform phosphomannos isomeras base select system investig cotyledon explant lotus corniculatus l cultivar leo effect mannos shoot format root evalu choos appropri select pressur lotus corniculatus l transform complet inhibit murashig skoog medium supplement g l mannos presenc g l sucros observ indic lotus corniculatus l incap util mannos carbon sourc mannos resist s…
method analyz coupl wind vehicl bridg system propos also consid shield effect bridg tower triangular wind barrier static wind load buffet wind load bridg vehicl includ shield effect bridg tower triangular wind barrier incorpor take surfac integr wind load inter histori iter adopt solv vehicl bridg dynam equat time vari extern load result show instal triangular wind barrier area bridg tower bridg …
method construct time domain model includ drude materi finit element data frequenc domain present produc model compact project base order reduct techniqu appli time domain model base state space represent proven passiv causal moreov suggest approach provid effici way reconstruct transient electromagnet field
method determin mrna half live polymorph fungus candida albican describ employ growth defin medium inhibit transcript thiolutin mu g ml quantit northern blot method effect sc cai strain c albican mrnas wide varieti decay rate steadi state abund rang half live detect min show method effect mrnas wide vari half live mrna decay rate obtain compar ortholog mrnas saccharomyc cerevisia procedur work br…
method model fluid solid interact satur porous media propos main challeng combin materi spatial descript deform solid serv contain fluid studi follow motion materi particl e lagrangian descript hand motion fluid describ spatial form e use eulerian approach howev solid deform impli certain differ regard standard formul use spatial descript fluid mechan fix grid dissect space elementari volum grid …
method post process veloc pressur project develop help maintain stabil resolv inviscid discontinu element base simul use environment fluid mechan process studi post process method need becaus spurious diverg growth element interfac due discontinu natur discret use spurious diverg eventu lead numer instabl previous work shown discontinu element local project onto space diverg free basi function ca…
method predict shear strength materi multipl length scale develop test method base oil renorm energi shear displac obtain electron structur calcul nanoscal model materi interest materi size depend quantiti incorpor renorm factor yield univers model appli mani materi length scale model use predict shear strength cr along three relev slip plane slip direct result demonstr shear strength nanoscal sy…
method analysi algorithm metrolog evalu interfer radio frequenc wave distribut network suppli telecommun facil consid model electr circuit suppli substat algorithm comput equival paramet circuit dure switch impact light stroke
method comput invers given matrix deriv base full rank decomposit appropri matrix corollari new method consid advantag full rank decomposit develop special set polynomi matric therefor algorithm effici symbol comput invers polynomi matrix propos addit diagon matrix yield avoid comput entri contain squar root polynomi therefor increas algorithm perform implement detail compar process time similar …
method shape find specif type self anchor suspens bridg whose main cabl three dimension curv propos studi method refer coordin iter method cim develop forc equilibrium featur ration arch axi suspens cabl model truss cabl element establish linear iter equat term unknown coordin updat relat matric iter trial profil three dimension cabl onli system easili stabli converg target system cim extend shap…
method develop determin fat content differ cold meat product imag process use camera mobil phone salchichon chorizo salami cure ham pictur taken meizu mini mobil phone camera fix light condit light emit diod flash mobil phone imag treat matlab obtain mean pixel averag red green blue camera valu colour rgb pixel differ data pretreat taken account correl colour paramet fat content valu determin ser…
method develop reduc power invert electr circuit fourth order electr network second order reduct base assumpt output invert voltag practic sine wave shape normal form guarante novelti versatil investig one hand independ relat concret invert paramet like output power suppli voltag oper frequenc whole power network fourth order first time two sub circuit suggest outlin output load sub circuit inver…
method present model tensil behavior multifila twist yarn filament assembl model comput aid design comput aid engin cad cae approach propos tensil analysi geometri twist yarn nonlinear filament properti consid finit element method fem larg deform effect appli comput stress extens curv ideal yarn structur five layer differ twist angl simul predict tensil behavior filament layer stress act filament…
method birth control often call revolutionari implement mani western countri contracept pill allow women engag sexual experi without perman fear pregnanc safe method especi import group unmarri newlyw women middl academ vocat educ want combin career famili life howev especi influenc women liber movement attitud toward pill chang longer seen emancip femal sexual instrument go male domin sexual soc…
method chemistri tabul combin presum probabl densiti function pdf appli simul pilot premix jet burner flame high karlovitz number use larg eddi simul thermo chemistri state tabul combin auto ignit extend auto ignit model evalu predict capabl propos tabul method repres thermo chemistri state condit differ fresh gase temperatur priori studi conduct perform idealis transient one dimension premix fla…
method system identif forc transduc oscil forc develop method forc transduc equip addit top mass excit facil sine mechan particl swarm optim pso algorithm employ identifi paramet deriv mathemat model improv converg speed pso exponenti transform introduc fit function subsequ numer simul experi carri consist result demonstr identif method propos investig feasibl effici estim transfer function sinus…
method voltag stabil base upon static var generat svg propos paper solv promin problem high energi loss low termin voltag countri electr network chaoyang lingcheng electr line kv reli control strategi select close loop control amount regul well close loop current control svg possibl make output status svg chang actual situat system thus stabil voltag power system
method use easili perform human bodi communic hbc develop propos method arduino technolog use wearabl devic baseband communic use studi baseband communic use oper amplifi amplifi signal generat arduino devic use compar remov nois studi experi biolog tissu equival phantom applic develop measur temperatur confirm transmiss recept string success transmit string use hbc simpl circuit addit chang impe…
method enabl evalu new construct machin concept diesel electr hybrid construct machin present method unbias control engin experi develop time tune algorithm concept impact inconsist oper behavior deviat complet machin test also minim method base dynam program find global optimum regard fuel effici ton l ani given product ton h concept enabl object comparison concept method system optim includ ens…
method make possibl increas precis coordin user differenti mode oper satellit radio navig system determin consid increas precis achiev separ introduct correct predict coordin satellit result navig measur
method character small antenna actual oper condit present propos procedur base radar cross section rcs measur techniqu use backscatt modul theoret descript measur setup base signal flow graph represent present experiment valid includ measur one two port antenna well measur small integr antenna result show effect environ antenna imped adequ measur propos system
method deal design automat part calibr comput aid design cad plastic profil extrus die via featur recognit present integr design method design calibr plate simultan present approach automat part calibr propos given calibr integr plate posit calibr part face identifi automat base recognit visibl attribut adjac graph calibr caviti surfac meet machin process requir calibr part process achiev final p…
method estim line paramet power grid base innov graph propos method identifi network paramet error locat accord featur innov valu branch paramet error correl branch larger branch network estim real paramet valu base kirchhoff voltag law use pmu measur method identifi estim network paramet error quick simpli effect calcul exampl ieee bus system demonstr method estim network paramet error exact exa…
method visual polytop four dimension euclidian space x z w propos polytop slice multipl hyperplan parallel separ uniform interv sinc hyperplan perpendicular w axi result multipl slice appear three dimension x z space shown standard comput graphic polytop rotat extrins four dimension space mean simpl input method base keyboard type multipl slice place parabola curv three dimension world coordin sl…
methodolog base artifici neural network ann analog ensembl anen present generat h determinist probabilist forecast power generat photovolta pv power plant use input numer weather predict model comput astronom variabl ann anen use individu combin generat forecast three solar power plant locat itali comput scalabl propos solut test use synthet data simul pv power station nation center atmospher res…
methodolog optimum size differ compon e rotor diamet electr generat rate batteri capac standalon wind batteri system propos paper basi time seri simul system perform along differ design constraint entir set feasibl design option also known design space identifi rotor diamet vs rate power diagram design space standalon wind batteri system identifi entir envelop within feasibl system may design opt…
methodolog predict scale membran distil md consid thermodynam kinet fluid mechan develop experiment valid calcium sulfat theori predict incid scale function temperatur concentr flow condit compar nucleat induct time resid time appli experiment correct factor relev resid time identifi consid volum solut near membran surfac contain enough ion form nucleus critic size theori valid foul experi use ca…
methodolog seminar develop manufactur engin present often plan similar seminar note seminar veri limit durat normal way overcom limit prepar seminar educ document student dispos befor seminar date point ict tool use virtual teach like exe learn becom signific advanc howev paper onli consid elabor seminar materi student also whole educ strategi seminar develop manufactur engin state
methodolog analysi wear intern combust engin valv propos result combin use numer experiment techniqu numer solut obtain use special finit element method mortar contact algorithm use model flexibl flexibl contact along adhes wear law experiment result obtain wear test rig specif design evalu wear paramet valv oper condit good agreement found experiment worn profil numer comput wear contact surfac …
methodolog design thermal distort compens system present assist manufactur process reach higher level accuraci work larg machin common shop floor environ parametr state space represent select model architectur provid multipl input output capabl compact formul take account previous thermal state machin input model spindl speed temperatur main motor gearbox room air output estim thermal drift machi…
methodolog develop select gear number transmiss gear ratio mechan part wheel type tractor electro mechan transmiss contain propuls asynchron electr motor variabl frequenc control paper propos determin transmiss gear ratio basi follow provis wheel torqu depend tractor speed best one traction process dure transfer one gear provis nomin oper mode electr motor tractor oper work long period time provi…
methodolog present obtain process data web scienc wos bibliometr purpos r statist softwar use tool creat function facilit bibliometr work addit relat databas creat enhanc data manag generat bibliometr indic
methodolog propos updat mechan base nonlinear finit element fe model civil structur subject unknown input excit approach allow joint estim unknown time invari model paramet nonlinear fe model structur unknown time histori input excit use spatial spars output respons measur record dure earthquak event unscent kalman filter circumv comput fe respons sensit respect unknown model paramet unknown inpu…
methodolog realiz continu time current mode tunabl ladder filter ani order present propos techniqu individu simul signal flow graph sfg branch element passiv filter prototyp use onli multi output second generat current control conveyor mcccii ground capacitor lead simpl structur eas design suitabl ic fabric third order butterworth low pass filter third order ellipt low pass filter sixth order che…
microbi fuel cell mfc veri promis way remov organ pollut hexachlorobenzen hcb wide use agricultur pesticid studi singl chamber membran less soil mfcs construct hcb degrad pentachlorobenzen pecb tetrachlorobenzen tecb trichlorobenzen tcb sequenc reduct dechlorin process soil mfcs influenc extern resist concentr phosphat buffer electrod space soil mfcs degrad rate remov effici hcb analyz result sho…
microscop vision system retriev small metal surfac via micro laser line scan genet algorithm present techniqu pm laser line project metal surfac laser diod head place small distanc away target micro laser line captur ccd camera attach microscop surfac topographi comput triangul mean line posit microscop vision paramet calibr microscop vision system carri adapt genet algorithm base line posit algo…
microstrip shunt open stub overlap short slotlin present use design novel wideband dispers delay line inher period transmiss zero due reson open stub short slotlin remov use complementari configur moreov phase respons complementari stub frequenc depend use design dispers delay line group delay profil complementari stub smooth continu time maintain flat magnitud respons ultra wide bandwidth sever …
microstructur base model method develop predict mechan behavior lithium ion batteri separ exist batteri separ model method captur structur featur microscal overcom issu propos imag base microstructur repres volum element rve model method facilit understand separ complex macro mechan behavior perspect microstructur featur generic imag process workflow develop identifi differ phase microscop imag p…
mild eco friend method develop synthesi seri diaminopropan ol n epoxid epichlorohydrin undergo ring open amin use mgso mix metal oxid catalyst mild neutral condit afford correspond beta amino alcohol excel yield preliminari evalu relax activ b n carri rat tracheal ring contract carbachol mu test compound exhibit signific relax effect concentr depend manner compound n found activ twofold potent th…
mileston women live menopaus sourc worri anxieti caus certain number physiolog chang unwelcom symptom possibl prevent manag pharmaci c elsevi masson sas right reserv
miniatur thermoacoust stirl engin simul design overal size length height acoust field generat miniatur system describ analyz effort paid coupl match miniatur thermoacoust engin extra experiment compon construct analysi experiment result show obtain better perform engin diamet reson tube must chosen appropri accord loop tube dimens input heat power provid effect way miniatur thermoacoust stirl hea…
miniatur thin film transpar ultrawideband uwb antenna design band notch present pair split ring reson srrs place besid radiat element realiz band notch center ghz propos transpar antenna cover whole ghz uwb frequenc band notch ghz isol interfer wireless local area network wlan dedic short rang communic dsrc applic transpar antenna enabl fabric conduct silver coat thin film aght henc propos transp…
minim amount research examin cognit predictor children perform naturalist errand type plan task zoo map task behavior assess dysexecut syndrom children bad c thus current studi examin prospect e abil rememb carri futur intent execut function intellig marker predictor perform wide use naturalist plan task children age year old measur plan prospect inhibit crystal intellig fluid intellig collect in…
misconcept regard human metabol shown widespread among high school student student consid glucos sole metabol fuel disregard lipid amino acid oxid atp product human cell misconcept seem consequ formal teach grade high school present studi report evalu teach strategi base use dialog teach methodolog within conceptu chang approach remedi misconcept student stimul formul hypothes outlin experi discu…
mix fantasi histori spiritu polit engag elvira giallanella film umanita sort carrollian look glass realiti resembl upsid immedi aftermath wwi giallanella film revis vittorio emanuel bravetta children stori children stori reflect critiqu gender role temporarili fissur war feminist posit transpir juxtaposit pre war male author text postwar femal direct film revis men invalu histor sourc umanita onl…
model hepat c formul studi effect treatment public concern hcv transmiss dynam stabil equilibria persist model analyz optim control measur perform prevent spread hcv minim infect individu cost dynam analysi reveal diseas free equilibrium model asymptot stabl basic reproduct number r less uniti hand r diseas uniform persist numer simul conduct investig influenc differ vital paramet r correspond op…
model descript crystal nucleat propos incorpor classic nucleat theori concept spatial heterogen glass form liquid assum nucleat process may proceed detect rate onli liquid like soft region suppress solid like rigid part determin appropri fraction liquid like solid like region depend temperatur approach allow one achiev satisfactori agreement classic nucleat theori experi onli relat high temperatu…
model mathemat descript inulin biosynthesi particular focus dynam sucros kestos concentr develop model take account specif action two involv enzym sst fft principl inulin biosynthesi thus describ thermodynam stabil process lead stabl nodal sink time initi phase reaction oscil sucros kestos concentr observ dampen rapid product stabl steadi state condit appli boundari condit higher number averag de…
model creat calcul balanc divers ratio flow rate sediment branch bifurc river model base extrem law energi dissip rate involv solv simultan equat flow sediment motion uniform flow open channel model verifi measur data obtain meizizhou baguazhou branch yangtz river china paramet influenc divers ratio river width channel rough total inflow analys found balanc divers ratio sensit river width rough t…
model develop simul electromigr degrad interconnect segment two dimens use finit differ model deploy parallel comput statist assess lifetim simul take account diffus path electromigr mass transport along grain boundari cap layer microstructur generat mont carlo algorithm use modifi pott model diffus along grain boundari cap layer appli multipl base diffus statist scatter simul result correl well …
model propos calcul composit gaasxp x solid solut base iter determin equilibrium partial pressur pyrolysi product start reagent follow calcul composit solid solut adsorpt desorpt model propos model ensur good agreement calcul result experiment data
model dynam self regul describ two pattern commit progress individu may follow select goal direct behavior commit pattern individu like highlight congruent goal behavior choic progress pattern individu like balanc incongru congruent goal behavior choic studi set test model context problemat internet usag prime problemat internet usag sampl undergradu univers student complet onlin survey rate valu…
model oper amplifi base vhdl propos accord need simul total ioniz dose ted radiat effect paramet oper amplifi taken account perform specifi oper amplifi model use tid radiat effect simul complet verifi model paramet paramet describ extern environ introduc make model combin tid final exampl use illustr tid effect oper amplifi mc prove valid model
model accur predict time admiss length stay los hospit patient could effect tool healthcar provid could enabl earli intervent prevent complic enabl effici util manpow facil hospit studi appli regress tree cubist model predict los base static input valu known time admiss chang dure patient hospit stay model train valid de identifi administr data veteran health administr vha hospit pittsburgh pa ch…
model predict motor temperatur electr submers pump esp variabl condit flow rate load develop model take account coupl behavior motor pump product system thus given defin frequenc variabl speed drive motor temperatur determin result equilibrium heat generat calcul power pump demand motor heat extract resist calcul product flow rate around motor furthermor real field oper measur motor temperatur ma…
model independ statist framework present interpret data system mean time deriv posit cross correl world line measur spread quantum geometr wave function measur precis smaller planck time framework provid general way constrain possibl departur perfect independ classic world line associ planck scale bound posit inform parameter candid set possibl correl function shown consist known causal structur …
model approach base domain partit use electromagnet circuit formul full wave electromagnet field appli high frequenc integr passiv compon includ mem switch procedur complet model order reduct generat small compact model describ high accuraci input output behavior devic main benefit approach allow save comput resourc use refin complic part domain thus obtain accur model full devic procedur valid r…
model approach batteri electr energi storag system propos paper model aim predict non linear power deliveri dynam given charg discharg demand control input onli normal oper rang batteri also extrem case batteri charg order achiev model compos separ voltag current model sever non linear model includ hammerstein model non linear open circuit voltag characterist takac hysteresi model combin voltag c…
model languag hybrid system hydla implement hylagi describ hydla constraint base languag handl uncertainti model smooth hylagi calcul trajectori symbol formula manipul exclud error result float point arithmet hylagi featur nondeterminist simul algorithm calcul possibl qualit differ trajectori model uncertainti
modern understand cerebr cortic lesion develop acut brain injuri base aristid le tild histor discoveri spread depress asphyxi anox depolar treat separ entiti decad appreci event defin continuum spread mass depolar concept central understand patholog effect within minut acut sever ischemia onset persist depolar trigger breakdown ion homeostasi develop cytotox edema persist chang diagnos diffus res…
modifi form sequenti function specif method sfsm develop specif consider given multipl time scale effort avoid overregular solut estim author extend approach solv invers heat conduct problem ihcp associ applic thermal barrier coat tbc cylind surfac intern combust engin subsurfac temperatur measur use calcul surfac heat flux profil modifi invers solver valid ex situ use custom fabric radiat chambe…
modifi gaussian current densiti put forward use simul dynam process az b magnesium alloy doubl electrod gas metal arc weld de gmaw droplet transfer process droplet transfer az b magnesium alloy de gmaw simul use fluent softwar influenc differ bypass weld current investig constant total current simul result reveal bypass current process globular transfer type droplet transfer bypass current projec…
modifi thermostat control strategi appli powertrain control parallel mild hybrid electr vehicl hev improv fuel economi strategi improv fuel economi parallel mild hev oper intern combust engin ice high effici region thus studi experi parallel mild hey conduct analyz characterist hybrid electr powertrain numer model develop vehicl base result thermostat control strategi modifi appli vehicl model al…
modifi version origin deriv relat intrus follow train paradigm drift guinther dougher journal experiment analysi behavior use attempt engin contextu control semant fals memori particip complet contextu control interrel condit discrimin train procedur match sampl without test symmetri transit studi list word nomin assign particip function equival class set non studi word context differ set non stu…
modular type dielectr barrier discharg dbd devic design test air water remedi modul made number dbd tube arrang seri parallel dbd tube compris inner electrod enclos dielectr barrier arrang provid gap passag gase non thermal plasma generat gap effect creat gaseous chemic reaction efficaci remedi gas stream contain high nox similar diesel emiss wastewat contain latex present six tube dbd modul succ…
moistur cream mix steroid ointment frequent prescrib patient suffer atop dermat howev concern mix oper caus destabil present studi perform investig stabil prepar close use magnet reson imag mr sampl prepar five commerci moistur cream popular japan mix ointment base white petrolatum volum ratio mix prepar store degre c acceler destabil process subsequ phase separ induc storag test monitor use mr u…
monolith integr low voltag deep brain stimul wireless power data transmiss present data power transmit stimul mutual induct coupl vitro control encod stimul paramet stimul integr digit control modul generat bipolar current equal amplitud four channel order reduc power consumpt novel control threshold voltag cancel rectifi propos paper provid suppli voltag stimul monolith stimul fabric smic mu pol…
profound investig respons activ level follow pulmonari rehabilit pr patient copd need aim describ group patient copd accord pattern chang physic activ sedentari behaviour follow pr patient copd male mean age median fev pred complet comprehens pr programm triaxial acceleromet use assess time sedentari behaviour light activ moder vigor physic activ mvpa addit exercis capac qualiti life symptom anxi…
multi channel mix signal full custom cmos integr biopotenti sensor chip microcontrol base electron system develop vitro extracellular record neural signal multi site planar microelectrod array sensor simultan neural signal record design prototyp chip fulli integr analog signal process circuitri control system biosensor system built hierarch modul incorpor microelectrod electrophysiolog sensor ana…
multi craft asteroid survey signific data synchron need limit communic speed drive exact perform requir tabl use relat databas structur howev domba distribut object manag base articul deal data term collect read write roadblock data exist master slave architectur creat util gossip protocol facilit expand mission make import discoveri via launch anoth spacecraft open space box framework facilit fo…
multidisciplinari research project seri sought identifi better understand multipl hygien microbiolog chemic contamin point sourc diffus pollut contribut improv surfac water qualiti catchment area river swist germani municip sewag treatment plant investig follow event base investig combin sewer overflow rainwat retent basin diffus pollut surfac subsurfac run well drain pipe recent retent soil filt…
multifunct catalyst electrod mimick extern stimuli respons properti prepar situ growth nitrogen n dope nife doubl layer hydroxid n nife ldh nanolay nickel foam substrat framework electrod demonstr superior perform toward catalyz oxygen evolut reaction oer afford low overpotenti v current densiti cm high farada effici approxim stabl oper h meanwhil electrod dynam chang color gray silver dark black…
multifunct control strategi singl phase asymmetr cascad h bridg multilevel invert achmi suitabl microgrid system nonlinear load present primari advantag achmi produc staircas output voltag low harmon content util unequ dc voltag individu h bridg cell grid connect mode oper control strategi theachmii base conserv power theori provid select disturb current compens besid inject avail energi autonom …
multifunct platform base microhotpl develop applic includ pirani vacuum gaug temperatur gas sensor consist tungsten microhotpl chip oper amplifi platform fabric standard complementari metal oxid semiconductor cmos process tungsten plug standard cmos process special design serpentin resistor microhotpl act heater thermist sacrifici layer technolog microhotpl suspend silicon substrat nm gap chip op…
multigener system consist wind turbin concentr solar collector organ rankin cycl ground sourc heat pump propos analyz assess energet exerget residenti applic use output system electr hot water heat cool propos system design green build evalu energi exergi effici effect vari sever paramet energi exergi effici system investig furthermor level cost electr net present cost determin propos system opti…
multimod actuat propos fulfil differ walk pattern power assist knee exoskeleton actuat exoskeleton leg realiz sever mode oper includ seri elast actuat stiff posit control energi storag releas energi amplif characterist multimod actuat seri elast mode analys dynam model establish studi seri elast equival mass transmiss influenc power sourc electr motor result simul experi show seri elast amplifi a…
multimod damp strategi implement coupl beam analogu electr network network come direct electromechan analog appli transvers lattic point mass repres discret model beam mechan electr structur connect togeth array piezoelectr patch discret semi continu model propos describ piezoelectr coupl base transfer matrix formul consid finit number patch shown simpl coupl condit give network approxim modal pr…
multiphys simul techniqu base finit element method develop reliabl analysi interconnect multiphys simul character multidisciplinari includ electr thermal mechan aspect interconnect well known major bottleneck prevent simul gain popular comput effici deal practic larg scale problem address problem propos multiphys simul devis analyz larg scale problem signific improv comput effici util domain deco…
multiphys base co simul techniqu develop base finit element method character high frequenc integr circuit ic integr microchannel cool multiphys cosimul includ full wave electromagnet fluid transient conjug heat transfer analys incompress fulli develop flow govern equat fluid flow decoupl temperatur veloc field obtain analyt full wave electromagnet transient conjug heat transfer analys coupl tempe…
multipl input multipl output linear quadrat servo control propos synchron generat oper nuclear power plant keep activ power desir level perform reactiv power refer track use reacti
multi pump multi piston power take wave energi convert mppto p wec propos use novel renew energi harvest term ocean grazer mppto p wec util wave motion pump via buoy connect piston work fluid within close circuit store potenti energi convert electr via turbin paper introduc mechan design model base perform predict singl piston pump constitut basic build block mppto p wec result provid preliminari…
multi rigid bodi model contain structur system transmiss system bridg crane gearbox establish intern excit time vari mesh stiff tooth backlash bear stiff damp extern torqu excit caus electr motor calcul dynam mesh forc gear reaction forc bear calcul mode flexibl gearbox afterward vibro acoust coupl model gear system built take frequenc histori bear reaction forc boundari condit surfac sound press…
multiscal approach pursu develop modifi shear lag model captur size scale effect electrostat potenti generat zinc oxid zno nanowir nw nanocomposit electr generat nceg size scale effect elast modulus zno nws captur use core surfac model close form govern equat deriv consid linear elast axisymmetr problem cylindr coordin system two differ configur base parallel seri connect nceg applic nem mem devi…
multistag graph center problem comput scienc mani coordin consist problem convert multistag graph problem obtain fit function code vertex multistag graph design genet algorithm solv multistag graph problem experi result show algorithm veri effect feasibl
multi tap microwav photon filter mpf center frequenc tune singl paramet propos demonstr base polar modul simpli adjust amplitud sawtooth wave signal polar modul mpf tune shape free spectral rang fsr unchang propos system advantag term simpl oper fast tunabl larg bandwidth
multitud contemporari applic involv graph data whose size continu grow trend show sign subsid caus emerg mani distribut graph process system includ pre gel apach giraph howev unpreced scale reach real world graph harden task graph process even distribut environ current memori usag pattern rapid becom primari concern contemporari graph process system seek address challeng exploit empir observ prop…
multi view content generat method three dimension display without depth revers area demonstr view zone period autostereoscop display util elimin depth revers adjust light field align light field condit multi view sequenc satisfi form depth revers free sequenc given detail process convert multi view sequenc depth revers free sequenc present experiment result show depth revers area well elimin smoo…
multiwatt rf power amplifi oper frequenc rang ghz report whose output amplitud determin digit input word rf power dac oper amplifi employ cmos ic digit control direct connect gan fet oper common gate mode use gan fet allow power suppli voltag excess v use load resist ohm direct connect gan fet therebi avoid bandwidth limit output match network output power rang w drain effici abov obtain octav ba…
mutant strain clostridium beijerinckii high toler ferul acid generat use atmospher pressur glow discharg high throughput screen c beijerinckii ncimb mutant strain produc g l butanol grown p medium contain g l glucos g l ferul acid compar product non ferul acid cultur g l butanol g l ferul acid introduc p medium c beijerinckii grew well produc g l butanol cell growth butanol product c beijerinckii…
mycelium bound lipas aspergillus oryza aol exhibit excel enantioselect kinet resolut rs phenylethanol rs pe organ solvent various reaction paramet affect convers enantioselect studi includ type acyl donor solvent molar ratio temperatur enzym amount substrat concentr optimum reaction condit found transesterif vinyl acet degre c methyl tert butyl ether vinyl acet rs pe molar ratio enzym concentr g …
nanocomposit electr generat compos zinc oxid nanowir zno nws model use continuum mechan maxwel equat axial load consid optimum aspect ratio zno nws get maximum electr potenti calcul bond zno nws polym matrix consid perfect linear piezoelectr behavior assum shown electr potenti maximum minimum valu opposit sign extrem end along nanowir length maximum generat electr potenti vari nw aspect ratio one…
nanoscal visibl light self sens stress probe would high desir varieti biolog imag materi engin applic especi devic doe alter mechan properti materi seek probe present cdse cds tetrapod quantum dot incorpor polym matric via electrospin situ luminesc stress probe mechan properti polym fiber mechanoopt sens perform enhanc increas nanocryst concentr caus minim chang mechan properti even wt incorpor t…
nation scienc foundat nsf sponsor project initi depart mechan manufactur engin mme miami univers aim creat onlin learn modul increas efficaci coursework modul design instil profici comput experiment analysi group along five themat line form subject studio modul contain multimedia content design use supplementari cours materi independ student prepar research task review specif concept prior cours …
nation studi exercis relat morbid erm england wale carri use postal questionnair sent adult age year questionnair ask regular particip sport recreat fit activ involv physic exercis detail ani injuri occur dure refer period return rate achiev comparison nation data sourc indic inform obtain reliabl estim year million incid result new recurr injuri howev minor million confid interv million result n…
necessari condit stabil class recurr type tsk fuzzi system present system anteced part inde repres interv gaussian type fuzzi set consequ part ordinari nonlinear function system input propos method first type fuzzi model establish lmi base stabil analysi model fulli discuss two first order system one stabl one unstabl two second order system one stabl one unstabl consid proper case studi simul re…
neglect tropic diseas melioidosi known variabl clinic present describ clinic featur alert physician possibl melioidosi review case common present melioidosi emerg depart ed hospit univers sain malaysia male gender work age group year old work contact soil present fever raini season diabet mellitus leukocytosi high blood glucos dure present case antimicrobi initi ed onli includ antimelioid drug th…
network traffic detect model base swarm intellig optim neural network algorithm propos paper qapso algorithm use optim basi function center base function width rbf neural network connect weight output layer hidden layer well paper analyz detect model studi paper exampl use collect data train network traffic identif system test perform comparison propos method convent pso algorithm base hpso algor…
network laboratori essenti tool teach communic engin howev effort cost invest creat network laboratori physic equip signific high especi student work realist scenario substitut physic network devic virtual one virtual technolog may contribut simplifi laboratori manag task allow creation afford complex network scenario way student work experi realist network scenario learn experi great improv pape…
neural circuit solv system simultan linear equat present circuit employ non linear feedback achiev transcendent energi function ensur fast converg exact solut enjoy reduct hardwar complex exist scheme new build block analog signal process digit control differenti voltag current conveyor dc dvcc introduc util non linear synapt interconnect neuron proof energi function given shown gradient network …
neural network nn base cascad control system develop primari proport integr deriv pid control construct nn new entropi base measur name centr error entropi cee index weight combin error cross correntropi ecc criterion error entropi criterion eec propos tune nn pid control purpos introduc cee control design ensur uncertainti track error minimis also peak valu error probabl densiti function control…
neural network techniqu known kohonen unsupervis train coupl modifi version particl swarm optim techniqu effort develop algorithm capabl find multipl optim solut given problem result five exampl problem increas difficulti valid altern analysi network algorithm function
neurochem target cannabinoid interact global effect behavior brain noradrenerg circuitri acut repeat administr cannabinoid receptor synthet agonist capabl increas multipl indic noradrenerg activ includ cannabinoid induc increas norepinephrin ne releas medial prefront cortex mpfc desensit cortic alpha adrenoceptor mediat effect activ c fos brainstem locus coeruleus lc noradrenerg neuron increas an…
new activ element analog signal process name current invert buffer differenti input transconduct amplifi cibdita propos combin featur well known current differenc buffer transconduct amplifi simplifi current input stage increas univers introduc addit voltag type input use new element demonstr exampl nd order filter employ onli one activ element two ground capacitor one resistor
new adapt filter algorithm time seri data base qrd invers updat method pan plemmon deriv first principl common fast algorithm time seri adapt filter algorithm onli requir p oper solut pth order problem unlik previous fast algorithm base qrd techniqu algorithm present explicit produc transvers filter weight furthermor deriv algorithm achiev quit simpli mean signal flow graph manipul relationship f…
new alkalophil low molecular mass chitinas kd potent biocontrol agent bacillus subtili jn partial purifi enzymolog chitinas studi enzym show optim ph temperatur degre c enzym found stabl dure min incub degre c chitinas inhibit group specif agent like iaa dan tlck sds metal ion mg ca fe mn ba hg wherea zn show signific inhibitori effect chitinas pmsf partial inhibit enzym substrat specif test indi…
new pass ap log domain filter present circuit base integr loop current sourc filter circuit veri simpl structur sinc use onli bipolar junction transistor bjt ground capacitor configur offer larg dynam rang low power suppli higher frequenc oper filter larg bandwidth due inher current mode cm natur log domain properti phase angl electron tune bias current circuit implement integr form pspice simul …
new applic omega fatti acid recent emerg concern treatment sever mental disord indic support data neurobiolog research high unsatur fatti acid hufa high concentr neural phospholipid import compon neuron cell membran modul mechan brain cell signal includ dopaminerg serotonerg pathway aim review provid complet updat account empir evid efficaci safeti current avail omega fatti acid treatment psychia…
new applic aqueous nh base post combust co combin captur process propos simultan captur co remov sulfit solid k precipit method thermodynam model nh co k h system combin co captur process develop valid work analyz heat co absorpt nh co h system k precipit characterist nh co k h system averag heat co absorpt nh co h system degre c around kj mol co wt nh co load c n averag heat absorpt nh h system …
new applic geosynthet tube offshor dike construct geosynthet mattress horizont dimens much greater vertic one make stabl sausag shape geosynthet tube howev exist analyt numer method develop sausag shape geosynthet tube may applic direct geosynthet mattress solut may converg paper close form solut deriv direct determin cross section geosynthet mattress laboratori larg scale model test also carri v…
new applic specif integr circuit asic high speed charg time convert qtc iwatsu clc provid three channel consist preamplifi discrimin low pass filter charg integr circuitri optim waveform photomultipli tube pmt asic detect pmt signal use individu built discrimin drive output time signal whose width repres integr charg pmt signal combin extern input circuit compos passiv element qtc provid full ana…
new approach solar electr generat storag propos base concept thermal regen batteri concentr sunlight use extern thermo chemic charg flow batteri electr produc convent electro chemic discharg batteri batteri replac steam turbin current use commerci concentr solar power csp plant potenti lead much higher convers effici approach offer potenti perform cost oper advantag compar exist solar technolog e…
new approach unifi treatment friction contact orthotrop plastic finit strain use semi smooth newton method present contact discret base well known mortar finit element method use dual lagrang multipli facilit handl addit lagrang multipli degre freedom exploit similar typic inequ constraint plastic friction involv discret inequ reformul nonlinear non smooth equat use complementar function result s…
new approach propos improv graphic approach consid intens coupl loss coeffici analyt deriv optic transfer function symmetr doubl stage vertic coupl micror reson optimum transmiss coupl condit determin consid term coupler intens loss lead low insert loss db finess band reject ratio db reson system use optic forc sens system make benefit accuraci measur micro nano scale sensit propos forc sensor te…
new approach report base proton nuclear magnet reson h nmr spectral data studi qualit quantit hydrolysi level complex lipid mixtur base detail studi spectra tri di mono glycerid fatti acid valid use mixtur standard compound simul complex mixtur form lipid digest aim h nmr spectra pure compound well mixtur contain differ known proport triglycerid diglycerid diglycerid monoglycerid monoglycerid fat…
new approach energi reclam mechan vibrat present paper convers mechan energi electr energi achiev use piezoelectr materi origin propos approach base nonlinear treatment voltag deliv piezoelectr insert embed vibrat structur nonlinear process induc strong increas power convers capabl piezoelectr insert theoret principl nonlinear treatment expos analyt model electr generat develop result given model…
new approach construct adsorpt thermodynam provid deriv rigor thermodynam relationship ani adsorpt system particular system deform adsorb propos express thermodynam function adsorpt system form arbitrari control volum contain adsorb adsorb gas deriv deriv express role adsorpt play total adsorb content system control volum boundari set appropri quantiti ident absolut adsorpt
new approach implement smart ecosystem freight transport propos aim improv effici safeti secur sustain includ ambient intellig contain infrastructur support involv technolog well organiz logist improv achiev goal approach develop r project name ecotransit fund spanish mineco involv univers sevill public univers navarr propos repres qualit step beyond exist project innov key area logist critic ena…
new approach control electro magneto mechan system propos paper convent system control base maxwel system model via pid control techniqu display accept perform low frequenc region high frequenc region posit control perform great degrad order improv perform newli develop virtual nd order system model techniqu ssid adopt complex electro magnetomechan system studi techniqu state ani unknown system e…
new approach optim automat design stator squirrel cage induct motor present object develop algorithm design gmsh softwar automat differenti evolut algorithm reduc cost volum stator materi stator part motor main function generat magnet field thus interest research theme sinc relat product cost electr motor solv case studi use mode algorithm viultiobject optim differenti evolut outcom compar nsga i…
new approach base part diffus equilibrium develop model dynam h content plsmaspher magnet flux tube call global plasmaspher lonospher densiti gpid model aim reproduc main dynam featur complet field line interhemispher plasma flip model simpler formul allow rapid comput ion tempor variat magnet flux tube simultan model sever thousand flux tube global represent plasmaspher obtain realist time frame…
new broadband reflect phaser base shunt stub present paper propos phaser design use shunt transmiss line stub insert transmiss line section exhibit broad bandwidth correspond design procedur present implement shunt stub subsequ deriv base kuroda ident mono port circuit network three numer exampl experiment valid final provid illustr propos design approach
new cascad voltag input current output first order pass filter applic second order filter oscil present propos circuit employ singl activ element name extra x current control current conveyor ex cccii onli singl ground capacitor circuit exhibit high input high output imped filter cascad without addit buffer pole frequenc electron tunabl circuit requir compon match constraint effect nonid parasit …
new class soft matter actuat liquid crystal elastom lce show promis applic wide varieti mechan microsystem frequent refer artifici muscl famili materi exhibit larg actuat stroke generat consider forc compact form may easili combin structur devic common use microsystem mem show standard microfabr techniqu may use integr lces mechan microsystem present depth analysi mechan actuat properti use examp…
new class electr airship global transport passeng freight use feeder cruiser concept power renew electr energi consid specif focus given photo electr harvest primari energi sourc associ hydrogen base energi storag system furthermor shown total pv output may signific increas utilis cloud albedo effect appropri power architectur energi audit requir life support propuls ancillari load support contin…
new compact combinatori coordin system present address onli voxel truncat octahedra bodi center cubic grid also lower dimension cell face edg vertic almost integ tripl address cell grid incid adjac relat cell easili captur coordin valu new coordin system effect effici appli topolog shape analysi model imag process comput graphic applic c elsevi inc right reserv
new compact scheme develop ani non uniform grid compact scheme develop spatial discret analyz conjunct four stage fourth order rung kutta rk scheme time integr solv one dimension convect equat space time discret combin calibr subject system global spectral analysi gsa develop author group compact scheme obtain use combin two bi diagon scheme novel aspect scheme applic physic plane direct without …
new concept propos full wave comput aid design microwav filter method consist two stage oper zero pole transfer function deriv quantiti evalu respons comput full wave electromagnet solver two level accuraci two stage make use differ model optim use low accuraci electromagnet solver design involv one coars level optim first stage iter second stage requir singl comput high accuraci respons effect p…
new concept electr shunt differ materi aluminum copper develop use altern current measur devic devic provid better current measur characterist compar convent current measur devic shunt resistor ammet multipl shunt consist molybdenum low temperatur coeffici rogowski coil integr circuit current sever electr circuit measur use develop current voltag transfer devic cvtd voltag aluminum copper element…
new current mode squar circuit use basic build block analog signal process system propos design base mos oper subthreshold region assur low voltag low power consumpt perform design confirm hspice simul cmos process circuit oper v suppli voltag consum w maximum linear error
new cytochrom p gene cyp g identifi differenti express gene diapaus post diapaus pharat first instar larva wild silkmoth antheraea yamamai use subtract cdna hybrid cdna sequenc cyp g open read frame nucleotid encod amino acid residu sequenc analysi putat cyp g protein disclos motif fxxgxrxcxg essenti heme bind p cytochrom hybrid situ demonstr predomin express cyp g integu pharat first instar larv…
new data encrypt scheme propos base posit substitut shuffl diffus process algorithm search posit text symbol random generat matrix subsequ replac symbol posit matrix shuffl retrac manner depend upon encrypt key substitut posit diffus cipher text get affect even singl symbol chang system use logist map matrix generat posit shuffl algorithm also check integr cipher text includ pariti encrypt form s…
new data driven model develop determin particl size distribut psd measur fbrm chord length distribut cld data structur model consist three step first measur clds compress small set paramet second paramet correl low order moment small number percentil psd use regress model third psd low order moment use input variabl two layer network sub model built predict psd form histogram two key aspect model…
new design metamateri absorb tripl band x band rang propos radar cross section reduct stealth technolog propos metamateri absorb advantag eas design three layer structur design modifi ring reson print dielectr materi metal ground proper tune geometri paramet structur tripl band metamateri absorb achiev adjust match effect imped metamateri absorb free space henc wave transmiss minim reflect absorp…
new design method multilay composit glass absorb thin film present composit glass high microwav reflect factor good transpar visibl light region use vehicl stealth technolog microwav protect larg capac microwav transmiss system
new design method stabl dynam output feedback dof control linear mimo system present frame real grassmann space analysi dof system decompos augment static output feedback sof system use signal flow graph analysi dof loop synthesi design characterist polynomi augment sof system system stabl pole sub characterist polynomi sub sof system control stabl pole parametr within grassmann invari real grass…
new determinist model hiv aid incorpor pre exposur prophylaxi prep design use assess popul level impact use prep transmiss dynam diseas within msm popul condit effect control elimin persist hiv aid msm popul determin rigor analyz model uncertainti sensit analysi carri use data relev hiv transmiss dynam msm communiti u state minnesota determin effect uncertainti paramet valu outcom respons variabl…
new devic continu measur fruit stem growth basi optoelectron reflex sensor microcontrol board develop success test open field condit principl system base detect altern narrow white black bar print flexibl tape tighten loop around measur object slide infrar reflex sensor respons object radial growth design new sensor allow continu long term measur without need period mainten physic adjust measur d…
new diffus sign subband adapt filter algorithm individu weight factor iwf dssaf subband propos distribut estim impuls nois environ sinc inher decorrel properti subband adapt filter fulli use propos algorithm obtain better perform term converg rate track capabl compar diffus sign subband adapt filter dssaf algorithm addit stabil analysi iwf dssaf algorithm perform base price theorem order obtain f…
new digit predict control strategi singl phase boost power factor correct pfc convert present paper reduc harmon distort improv dynam respons base convert circuit structur valu output voltag inductor current next switch cycl predict advanc steadi state algorithm dynam state algorithm implement respect duti cycl calcul onli via predict output voltag inductor current valu dure steadi process optim …
new direct solidif techniqu present techniqu employ pyrolyt graphit heat dissip conduct doe withdraw cast furnac design present static solid cool ssc method heat dissip model put forward evalu cool effici calcul total thermal resist direct solidif total thermal resist ssc method minimum compar method solidif process simul result show axial temperatur gradient increas degre c cm degre c cm bridgma…
new disturb autom refer toolset dart develop monitor human land surfac impact use soil type ecolog context dart identifi refer area similar soil topographi geolog compar disturb condit refer area condit use quantil base approach base satellit veget index dart abl repres variat relat differ bare ground variat total foliar cover compar site nearbi ecolog refer area use soil adjust total veget index…
new electron interfac induct sensor present propos circuit basic current feedback oper amplifi cfoa base sinusoid oscil circuit circuit use onli one extern connect inductor exploit advantag intern pole cfoa sinusoid oscil frequenc mhz obtain use ad cfoa inductor induct mu h peak peak output voltag mv
new envelop follow ef method base high order obreshkov integr formula present new method suitabl transient analysi high oscillatori circuit wide separ time scale addit propos algorithm capabl produc high order numer stabl approxim transient respons use high order formula lead signific reduct comput time compar low order ef method becaus allow take larg step time keep accuraci
new experiment imag base methodolog suitabl track chang orient non spheric particl influenc drag coeffici settl fluid present given fact non spheric solid natur develop variat angular orient dure fall none intrus techniqu analysi paramount import order preserv particl fluid interact undisturb three dimension quantit data motion paramet obtain singl camera stereo vision whilst qualit visual adjac …
new facult anaerob exoelectrogen strain lz belong citrobact freundii isol strain produc current densiti mu cm use citrat acet carbon sourc three electrod configur electr generat perform also analyz dual chamber mfc system reach maximum power densiti mw addit acet citrat carbon sourc pyruv format acet citrat fumar could also util produc current strain lz data support presenc electroacf c type cyto…
new fast comput structur ident forward backward modifi discret cosin sine transform mdct mdst comput describ result systemat construct fast algorithm effici implement complet time domain alias cancel tdac analysi synthesi mdct mdst filter bank shown comput structur use encod decod thus signific reduc design time resourc correspond general signal flow graph regular defin new spars matrix factor di…
new fatigu reliabl assess function take account vehicl temperatur load develop studi vehicl temperatur load import paramet caus fatigu failur weld steel box girder temperatur affect traffic load effect chang elast modulus asphalt pavement effect temperatur differ consid base measur data finit element analysi linear regress equat equival stress temperatur differ vehicl type develop use thermal str…
new fault diagnosi method base multi signal flow graph msfg propos deal onlin complex system diagnosi method three step first step develop multi signal graph model object system generat depend matrix diagnost knowledg second step generat conflict set depend matrix system observ vector problem find minim diagnosi set transform problem integ program final step optim solut problem integ program calc…
new framework electromagnet theori present basi conserv principl energi momentum first maxwel equat lorentz forc law vacuum deriv theorem conserv principl next new kind averag procedur transvers longitudin introduc deal macroscop media electromagnet field e h flux densiti b defin longitudin transvers averag correspond microscop field polar p magnet defin p epsilon e b mu h given explicit express …
new framework represent signal process consid multi domain inform flow signal propos elementari inform process diagram identifi analyz compon algorithm translat diagram intra extra domain relationship repres graph connect correspond domain suitabl map transform correspond emiss absorpt inform various exampl convolut wavelet filter project imag code noisi channel present show ubiqu illustr usabl p…
new full precis algorithm solv deby scatter equat develop high perform comput powder diffract line profil larg scale atomist model nanomateri deby function evalu use pair distribut function comput high accuraci exploit seri expans error calcul equispac sampl pair distanc atom intens uncertainti standard deviat comput diffract profil estim function algorithm intrins approxim coordin precis atom po…
new gain enhanc techniqu oper amplifi opamp use replica amplifi present reduc sensit gain mismatch main amplifi replica amplifi limit gain enhanc factor convent replica amp techniqu propos techniqu replica amplifi use onli amplifi error voltag main amplifi output main amplifi replica amplifi ad cancel error voltag main amplifi propos techniqu also achiev higher output voltag swing becaus replica …
new gear set consist planar noncircular gear specif face gear call undul face gear present abl transmit vari angular veloc base kinemat planar noncircular pinion rack format mechan pitch curv undul face gear given continu transmiss condit gear set discuss tooth surfac undul face gear envelop teeth shaper cutter pitch circl roll pitch curv undul face gear without slide accord spatial mesh theori m…
new generat comput game taken dure last year call massiv multiplay onlin role play game mmorpg parallel usag game educ increas exploit fact young peopl familiar would motiv learn entertain howev mmorpg requir signific amount resourc bandwidth ram cpu capac support learn paper propos new methodolog achiev monitor optim load balanc essenti resourc proper execut educ mmorpg comput program foreseen b…
new generat control unit gcu must design work wide frequenc rang order obtain better control perform variabl frequenc ac power system control algorithm make improv term determin control paramet analyz influenc control paramet system stabil compens loss signal generat condit process paper compar pros con differ rms algorithm determin final rms calcul scheme test result show consider perform improv…
new ground capacitor singl resist control sinusoid oscil srco explicit current output use two current conveyor ccs five passiv element present propos circuit offer independ control condit oscil frequenc oscil ii low activ passiv sensit iii use ground capacitor suitabl ic implement iv reason good frequenc stabil workabl propos configur confirm pspice simul
new high accuraci current mode function generat circuit present propos comput structur design implement multitud circuit function mani applic vlsi design realize origin function generat base util new third order approxim function allow strong reduc approxim error implement function circuit requir much smaller silicon area compar similar previous report circuit current mode oper independ output cu…
new high perform capillari electrophoresi assay aminothiol human blood includ homocystein marker sever human metabol disord develop sampl prepar involv convers disulfid free thiol triphenylphosphin precipit protein sulfosalicyl acid conjug thiol monobromobiman derivat thiol separ sodium phosphat buffer use fuse silica capillari cmx mum degreesc electr field v cm separ homocystein glutathion cyste…
new hydraul circuit introduc packag singular compon refer multifunct flow control mfc valv usag conjunct self circul hydraul cylind unlik convent check valv whose direct flow restrict perman restrict flow direct mfc valv chang addit abl act check valv either direct valv allow free flow flow fluid requir total four posit propos circuit mfc valv effect repres two way four posit valv furthermor desi…
new hysteresi window method propos solut avoid oper dead zone exist transit buck boost oper mode noninvert buck boost convert addit method also elimin discontinu convert steadi state output voltag transfer characterist function duti cycl convert output voltag function surject therefor smooth mode transit achiev negat effect oper within dead zone shown presenc subharmon output voltag increas outpu…
new imag analysi algorithm base mathemat morpholog pixel classif grapevin berri count present paper first set berri candid repres connect compon extract six descriptor calcul use key featur compon employ fals posit fp discrimin use supervis approach specif set descriptor model grape distinct shape light reflect pattern colour two classifi test three layer neural network optimis support vector mac…
new vitro model base electr resist properti skin barrier establish laboratori model utilis tape strip procedur dermatom pig skin remov specif proport stratum corneum mimick impair barrier function observ human damag skin skin penetr distribut chemic differ physicochem properti name benzoic acid aminophenol caffein sucros assess model although skin penetr h differ chemic compromis skin alter shape…
new intellig hybrid structur use onlin tune pid control propos paper structur base two adapt neural network built chebyshev orthogon polynomi first substructur network regular orthogon neural network implement artifici endocrin factor oenn form environment stimuli weight use approxim control signal process system deviat disturb signal introduc form environment stimuli output valu oenn use calcul …
new iridoid glycosid beta xylopyranosid shanzhisid methyl ester along six known compound shanzhisid methyl ester lamalbid geniposid acid thevesid verbascosid arenariosid isol root lantana montevidensi structur compound determin nmr spectroscop data analysi hresim electron circular dichor uplc uv ms method total extract chloroform f aqueous f fraction togeth isol compound test antimicrobi antiprot…
new joint mechan electr simul platform motion stage reticl wafer stage introduc step scan lithographi platform motion stage control object model repres form state space model extract finit element fe model insert control model built matlab simulink form simul platform becaus state space fe model onli stiff bodi inform also mechan structur modal motion stage henc compar stiff bodi model theoret on…
new kind cloud servic call databas aservic daa provid novel paradigm allow data store remot databas type databas use remot site divid two categori relat databas rdb nosql nosql databas store data flexibl format without schema nosql databas easili scale across multipl devic becaus advantag nosql databas mani larg data applic use nosql databas backend data manag system becaus nosql databas usual ac…
new larg dynam rang variabl gain amplifi vga improv db linear present tradit cascad vga disadvantag gain mismatch sub stage difficulti employ mismatch cancel suppress algorithm paper switch array use make sub stage call gain cell coars tune stage cts work independ therefor prevent integr oper gain error second order mismatch shape dem appli conveni cts shown use design techniqu improv db linear p…
new lightn shield failur evalu method base electro geometr method aid graphic technolog introduc approach base collect surfac method shield devic protect equip equal consid target lightn strike generat collect surfac collect surfac project bitmap identifi color repres protect unprotect area respect integr perform amplitud stroke current weight probabl distribut amplitud account depend shape size …
new look descript phenomenon electromagnet wave radiat phase transit quasi static field state near zone field run wave far zone suggest demonstr boundari transit call causal surfac suffici local posit causal surfac depend chosen radiat frequenc skin layer media strong absorpt form boundari causal surfac use depth sens media
new major version european sever accid integr code astec develop irsn grs support deliv novemb astec worldwid communiti main model featur v version summaris paper particular vessel coupl techniqu reactor coolant system thermal hydraul modul core degrad modul strong engin remov well known weak former v seri v version also includ new core degrad model specif address bwr phwr reactor type well sever…
new materi clay develop resist carbon dioxid flow upstream plug co storag well thermogravimetr thermal stabil materi show minim variat weight loss increment heat degre c adsorpt desorpt co various model temperatur show exotherm spontan process maximum adsorpt capac mg g obtain psi bar degre c higher pressur led storag capac physisorpt hysteresi curv freundlich bet model best fit equilibrium adsor…
new mathemat formula refer planckian distribut equat pde found fit long tail histogram generat various field studi rang atom physic singl molecul enzymolog cell biolog brain neurobiolog glottometr econophys cosmolog pde deriv gaussian like equat gle non linear transform variabl x keep coordin constant assum gle repres random distribut due symmetri possibl defin binari logarithm ratio area curv pd…
new member antimicrobi protein gene crustin famili clone haemocyt chines shrimp fenneropenaeus chinensi race full length cdna crustin like gene contain bp open read frame encod amino acid deduc peptid contain putat signal peptid amino acid matur peptid amino acid molecular mass deduc matur peptid ku high cation theoret isoelectr point deduc amino acid sequenc crustin show high homolog penaeus lit…
new method base modifi self organ map present reconstruct deep ocean current veloc surfac inform provid satellit method take advantag local correl data space improv accuraci reconstruct deep veloc assumpt regard structur water column dynam flow field made use satellit observ surfac veloc sea surfac height sea surfac temperatur well observ deep current veloc autonom argo float train map abl recons…
new method estim nonparametr time variant frequenc respons function tv frf varianc hybrid time vari system propos para meter hybrid time variat use legendr polynomi haar multiresolut wavelet tv frf identif problem reduc time invari frf estim problem stepwis regress method akaik inform criterion appli select signific basi function without manual intervent method achiev high estim accuraci small un…
new method obtain random biject box base discret chaotic map present propos method use discret chaotic map base composit permut obtain box test number criteria biject nonlinear strict avalanch criterion output bit independ criterion equiprob input output xor distribut maximum expect linear probabl result perform test show box present paper good cryptograph properti advantag propos method possibl …
new method obtain strong box base chaotic map teach learn base optim tlbo present paper method present eight round round contain two transform row left shift columnwis rotat vector transform differ one round anoth control two key logist map two key optim use tlbo aim construct strong box satisfi criteria set advanc test follow criteria biject nonlinear strict avalanch criteria equiprob input outp…
new method implement design self oscil loop drive piezoelectr transform implement method base combin analog digit control system digit delay digit phase shift self oscil loop result veri precis frequenc control ensur optimum oper piezoelectr transform term voltag gain effici work addit time delay implement digit first time bit digit analog convert self oscil loop delay control setpoint updat rate…
new method reliabl monitor electr devic base carbon fibr present due thermo mechan stress electron circuit loss fibr network integr take place potenti differ may appear edg broken carbon fibr potenti differ caus intens field emiss surfac broken carbon fibr acceler emit electron due acceler electron microwav emiss generat cfrp use simul behaviour carbon base electron devic sequenc microwav impuls …
new method obtain second order reduct ordinari differenti equat polynomi deriv depend variabl present method appli obtain reduct new solut sever well known equat mathemat physic lubric equat thin film equat zoomeron equat famili th order partial differenti equat includ caudrey dodd gibbon sawada kotera kaup kupershmidt ito lax equat piec comput algebra code deriv reduct also includ c elsevi inc r…
new method reconfigur tune program antenna present valid fabric proof concept prototyp method reli chang electr properti smart materi vanadium dioxid vo across solid solid phase transit phase chang materi induc thermal develop devic monolith integr vo base antenna chang reson frequenc demand detail challeng relat design fabric integr vo thin film antenna well measur setup discuss measur result ma…
new methodolog determin safeti suspens bridg main cabl propos paper illustr simul failur corros deterior cabl compos wire approach first use finit element fe model predict failur load account load recoveri due friction broken wire simul reduc strength cabl three dimension random field obtain cabl failur load load increas gradual caus individu wire break accord residu strength variabl becaus load …
new microb line microfib interferomet mi mi propos demonstr compact temperatur current sensor mi mi capabl generat interfer fring high extinct ratio db free spectral rang nm wavelength nm employ temperatur sensor copper wire carri direct current place mi mi sensor interfer fring mi mi sensor shift toward longer wavelength heat generat copper wire increas temperatur increas correspond linear curre…
new model interfac problem capillari effect compress fluid present togeth specif numer method treat capillari flow pressur wave propag new multiphas model agreement physic principl conserv respect second law thermodynam new numer method also propos global system equat split sever submodel submodel hyperbol weak hyperbol solv adequ numer method method test valid thank comparison analyt solut lapla…
new model power assist bicycl design set test main innov solut pedelec prototyp describ present paper electr motor posit new mechan transmiss low cost measur system drive torqu special test rig differ common approach electr motor locat one three hub bicycl idea pedelec prototyp consist electr motor central posit mean bevel gear transmit torqu central hub innov solut repres motion transmiss motor …
new multi level markov chain mont carlo algorithm approxim bayesian comput abc subsim recent appear exploit subset simul method effici rare event simul abc subsim adapt creat nest decreas sequenc data approxim region output space correspond increas closer approxim observ output vector output space level multipl sampl model paramet vector generat compon wise metropoli algorithm predict output corr…
new nonisol multiinput multioutput dc dc boost convert propos paper convert applic hybrid altern energi sourc electr vehicl fact hybrid energi sourc advantag differ sourc achiev convert load power flexibl distribut input sourc also charg discharg energi storag input sourc control proper propos convert sever output differ voltag level make suitabl interfac multilevel invert use multilevel invert l…
new nonlinear dimension reduct method call kernel global local preserv project kglpp develop appli fault detect kglpp advantag preserv global local data structur simultan kernel princip compon analysi kpca onli preserv global euclidean structur data kernel local preserv project klpp onli preserv local neighborhood structur data unifi kglpp framework kpca klpp easili deriv kglpp choos particular v…
new normal least mean squar nlms base identif algorithm propos spars system propos algorithm tap select matrix util adapt locat nonzero coeffici dure converg process call tap select matrix diagon matrix consist zero one one indic locat activ coeffici iter tap weight updat base product tap select matrix previous tap weight vector nlms style tap select matrix updat compar tap weight pre determin th…
new voltag mode first order allpass filter use onli three singl end oper transconduct amplifi ota one capacitor propos pole frequenc control electron adjust transconduct valu ota moreov realiz first order allpass repos ani condit compon match requir characterist propos filter circuit also simul use pspice simul verifi theori
new open sourc project evalu tool entitl materi engin tetrahedron met develop determin econom viabil materi design select process valid cost associ ani infrastructur base project met improv project design provid econom perspect tradit materi scienc tetrahedron relat microstructur process properti perform introduct valu base econom cost side tetrahedron result size distort regular tetrahedron illu…
new oper amplifi cell high voltag current sens applic present paper propos structur employ fulli low voltag input stage capabl track input common mode cms rang gnd rail abov suppli rail furthermor solut ensur linear amplifi entir oper voltag discuss propos circuit implement typic mu cmos bcd technolog perform confirm simul silicon measur
new photochrom diarylethen bear naphthyl unit synthes effici photochrom properti fluoresc properti examin hexan solut pmma film concentr effect hexan solut investig also result indic photochrom diarylethen good photochrom properti exhibit remark fluoresc switch properti concentr x mol l fluoresc peak maximum
new procedur extract paramet mathemat model describ charg flow phenomena thin dielectr propos character undesir leakag current mechan modern mosfet gate procedur basi small signal conduct current ratio v characterist altern advantag present use method extract model paramet slope intercept phenomenon specif linear plot contrast generic method may direct appli v characterist regardless specif leaka…
new process base thermal hydraul convers actuat low grade thermal energi investig input thermal energi provid mean solar collector well low temperatur energi sourc follow articl thermo hydraul term refer process involv incompress fluid use intermedi medium transfer work hydraul differ thermal oper compon sub system system aim provid trigener energi featur residenti sector provid heat cool electr …
new puls flow design hose base solar collector present use long hose connect district grid water way basic hose design doe contrari last exit connect direct consumpt instead hot water flow control thermostat purg hose insul tank everi time reach desir temperatur water pond collector work close maximum effici along day minim nocturn cool effect improv notic perform origin hose design demonstr ther…
new quantum dialogu protocol design use continu variabl two mode squeez vacuum state due entangl properti two communic parti encod secret inform entangl optic mode translat oper communic parti could deduc secret inform counterpart help secret inform bell basi measur result secur propos quantum dialogu protocol guarante correl two mode squeez vacuum state decoy state perform translat oper random s…
new random algorithm suggest extract static output stabil feedback approxim minim norm lti system algorithm two similar stage first one feasibl problem solv second one optim problem solv formul unifi feasibl optim problem well continu time discret time system method demonstr appli hard conjectur np hard problem minim gain static output stabil feedback hard conjectur np hard problem region pole pl…
new research field translat neurosci open result recognit sinc spread depress le tild detect mani patient acut brain injuri whether vascular spontan traumat origin well mani individu experienc visual sensorimotor aura migrain review trace first descript rabbit detect studi migrain injur human brain person perspect evolut understand import spread mass depolaris cerebr grey matter detect spontan de…
new sandwich structur core made thin wall semi ellipsoid shell design column cell sandwich composit prepar pre panel prepar process seri quasi static axial compress experi carri x thin wall semi ellipsoid shell compress deform yield behavior thin wall semi ellipsoid shell differ materi diamet wall thick studi mean ansi ls dyna finit element simul experi effect fill mode epoxi resin mechan propert…
new scan system name vertex picker develop rapid collect alpha decay event calibr sourc rang energi relat nuclear emuls comput control optic microscop scan emuls layer exhaust high speed high resolut camera take micrograph dedic imag process pick vertex like shape practic oper alpha decay search demonstr emuls sheet icek ps e experi alpha decay near event detect eye check work pc monitor per hour…
new second order accur hybrid increment project method time depend incompress viscous flow introduc paper hybrid finit element finit volum discret circumv well known ladyzhenskaya babuska brezzi condit stabil doe requir special treatment filter pressur mode either rhie chow interpol use petrov galerkin finit element formul use co veloc high resolut advect method linear consist edg base treatment …
new secur key distribut scheme base dynam chao synchron two cascad semiconductor laser system cslss subject common chaotic inject random phase modul optic feedback demonstr scheme alic bob adopt two independ random sequenc control phase modul cslss induc dynam perturb chao synchron thorough investig chao synchron perform differ phase shift condit cross correl function systemat discuss feasibl sec…
new sensor placement problem formul cover two object assur qualiti water deliv consum detect ani contamin event earliest minim consequ maxim demand coverag time constrain detect likelihood pressur defici network network may becom pressur defici owe continu use water distribut network beyond design life two object combin use weight genet algorithm use obtain optimum sensor locat methodolog appli p…
new simul base autom cmos analog circuit design method appli multi object non darwinian type evolutionari algorithm base learnabl evolut model lem propos articl multi object properti autom design cmos analog circuit govern modifi strength pareto evolutionari algorithm spea incorpor lem algorithm present lem includ machin learn method decis tree make distinct high low fit area design space learn p…
new singl stage ac ac convert design grid connect wind energi convers system chang variabl frequenc ac output electr generat constant frequenc suppli fed electr grid singl stage convert elimin multistag oper dc link filter element thus resolv size weight reliabl issu complet system simul use matlab sps differ wind condit result demonstr generat current regul follow optim refer current correspond …
new slice algorithm use multipl set cut plane automat determin part curv three dimension part propos algorithm one set cut plane use generat slice profil two use determin intersect point inner outer loop part curv algorithm provid high effect solut handl complic model contain free form surfac featur algorithm highlight three case studi use tessel geometri stl file format input result part curv ov…
new solar biomass power generat system integr two stage gasifi propos paper system two differ type solar collector concentr solar thermal energi differ temperatur level appli drive solar biomass thermochem process pyrolysi k gasif k product solar fuel produc solar fuel name gasifi synga direct util advanc combin cycl system power generat numer simul implement evalu design design thermodynam perfo…
new solid phase extract mode develop separ flavon complex interfer system experi rhein anchor magnet chitosan microparticl prepar facil without remov templat molecul use sorbent extract target analyt complet extract process fe particl act carrier retriev rhein function magnet chitosan microparticl rmcmps sampl solut rmcmps show excel select adsorpt capac isoflavon result suggest method use fast d…
new solut ultra low voltag low power bulk driven oper amplifi present paper amplifi base new input stage exploit concept partial posit feedback compar prior work propos input stage offer improv basic perform metric includ import paramet input refer nois offset voltag order improv dc voltag gain overal op amp novel solut ultra low voltag high input resist common mode amplifi also propos simul perf…
new speci genus microhyla describ jamun khadi jhapa district eastern nepal base molecular morpholog comparison speci sister taxon microhyla ornata distinguish uniqu vocal morpholog molecular phylogeni uncorrect genet diverg base rrna gene new speci closest congen nilphamariensi ornata rubra respect new speci microhyla taraiensi sp nov distinguish microhyla combin follow morpholog charact relat la…
new state space approach propos model time depend extrem valu process general extrem valu distribut extend incorpor time depend use state space represent state variabl either follow autoregress ar process move averag process innov aris gumbel distribut use bayesian approach effici algorithm propos implement markov chain mont carlo method exploit accur approxim gumbel distribut ten compon mixtur n…
new state space represent class combinatori optim problem relat minim hamiltonian cycl enabl effici implement exhaust search minim cycl optim problem relat small number vertic heurist search problem larg number vertic paper survey structur repres hamiltonian cycl use structur heurist optim techniqu effici map structur along respect oper newli propos electroopt vector matrix multipl vmm architectu…
new stochast finit element model calibr framework estim uncertainti model paramet predict measur frequenc respons propos paper combin principl bootstrap techniqu fe model calibr damp equal challeng calibr problem find initi estim paramet reason close global minimum deviat model predict measur data idea model calibr damp equal formul calibr metric deviat logarithm frequenc respons fe model test da…
new structur parallel four leg shunt activ power filter present order compens four wire electr network suppli high power non linear singl phase load effect select control fuzzi logic three dimension space vector modul svm introduc configur sapf maintain amplitud frequenc output current invert necessari determin number invert servic frequenc commut accord power non linear singl phase load make ope…
new sub space max monomi model scheme cmos transistor sub micron technolog propos improv model accuraci major electr paramet cmos transistor sub space design space model max monomi approach demonstr better accuraci sub micron technolog singlespac model sub space model base geometr program power optim success appli three differ op amp mu technolog hspice simul result show sub space model base gp o…
new system model base state space represent receiv signal narrow band interfer suppress direct sequenc spread spectrum ds ss system given model recurs estim interf signal presenc desir inform white gaussian nois improv perform employ mmse criteria estim transmit symbol mmse estim requir low comput complex code aid techniqu simul result demonstr techniqu provid better sinr improv nonlinear predict…
new systemat approach state charg sac observ design batteri cell present base pure data driven model nonlinear observ construct key novelti unifi generic framework model generat e design experi nonlinear model structur observ parametris present integr part soc observ hybrid electr vehicl dynam batteri model describ nonlinear system behaviour cell termin voltag order enabl applic propos concept an…
new systemat design procedur squar root domain rootx domain circuit base signal flow graph sfg synthesi approach introduc paper sfg prototyp system modifi use propos set oper way rootx domain build block could use correspond implement purpos new rootx domain integr circuit propos construct new current mode geometr mean multipli divid circuit main advantag propos circuit accuraci due immun bodi ef…
new task forc postmortem imag establish annual meet european societi paediatr radiolog espr graz austria postmortem task forc separ child abus task forc cover aspect fetal neonat non forens postmortem imag main focus task forc guidanc standard non radiograph postmortem imag particular postmortem ct postmortem mri manuscript outlin start point task forc mission statement outlin current experi shor…
new taxonomi issu relat cad model qualiti present distinguish explicit procedur model type model morpholog syntact semant error character taxonomi valid success use classifi qualiti test tool aim detect repair data error may affect simplif interoper reusabl cad model studi show low semant level error hamper simplif reason cover explicit represent although mani cad qualiti tester still unafford sm…
new techniqu call geotextil mattress float curtain gmfc may advis altern countermeasur seab eros sinc allow deposit sediment dune form natur upstream downstream side gmfc instal eros flow howev cyclic load wave action lead liquefact seab mattress reduc maximum friction resist mattress even lead instabl gmfc structur thus studi seri physic model test rectangular flume carri investig behavior singl…
new techniqu measur capacitor capacit sensor mean direct sensor microcontrol interfac circuit doe need calibr capacitor propos basic measur process consist three consecut step charg discharg charg capacitor test non linear equat obtain solv depend onli known circuit paramet experiment result show possibl measur wide rang capacitor valu maximum deviat refer valu temperatur chang degre c yield rela…
new three dimension zn base metal organ framework formula zn l bpi ci h l dihydroxypyridin carboxyl bpi bipyridin synthes hydrotherm condit x ray diffract analys reveal compound exhibit uniqu two fold interpenetr coordin framework connect fsx c network topolog l ligand adopt mu bridg fashion addit experiment result anti inflammatori activ show compar organ ligand h l bpi titl compound exert rathe…
new topolog singl phase two stage ac dc sepic convert step configur high effici extrem low voltag gain propos high input power factor low input current total harmon distort work propos given modifi convent two stage ac dc sepic convert introduc switch capacitor branch stage input current thd kept low input power factor high two loop feedback control propos scheme use applic batteri charg electr m…
new type mechan stabilis earth structur compos geosynthet tube fill expand clay lightweight aggreg backfil geosynthet reinforc introduc result studi demonstr altern solut expand clay lightweight aggreg use interact geosynthet comparison classic soil new type geosynthet tube fill dynam expand clay lightweight aggreg test situ compress load geosynthet tube instrument load cell transduc characterist…
new type seismic isol adjust stiff propos base smart materi magnetorheolog elastom mres paper specifi work principl isol analys magnet induct distribut three differ type mre isol unicoil magnet energi input twin coil magnet energi input lamin steel plate coil magnet energi input respect research show third type input produc relat greater magnet induct elastom area compar first two magnet field ev…
new type smart materi name magneto thixotrop gel propos studi investig rheolog behaviour experi design predict interact among shear strain rate shear stress magnet induct viscos theoret analysi interact process test data compar magneto rheolog fluid experiment result indic magneto thixotrop gel possess better linear magnet properti higher shear yield stress shear strain rate chang shear stress ke…
new type woven geotextil refer wick geotextil develop introduc market sinc wick geotextil consist wick fiber wick water unsatur soil pavement structur thus result increas soil resili modulus enhanc perform roadway studi physic model test develop evalu effect wick geotextil soil moistur reduct roadway applic test box dimens mm length mm width mm heighr use studi two hdpe plastic panel use separ bo…
new univers current mode biquad filter use current differenc transconduct amplifi cdta propos propos configur realiz second order low pass high pass band pass band reject respons simultan circuit employ ground capacitor ideal integr circuit implement offer low activ passiv sensit workabl propos configur verifi use spice simul c elsevi gmbh right reserv
new version extend irrevers thermodynam eit satisfi hamiltonian structur propos pedagog purpos simpl problem linear heat conduct rigid bodi investig illustr general framework contrast earlier version eit wherein heat flux upgrad status state variabl select conjug dual higher order flux new independ variabl time evolut equat form revers irrevers term take ani arbitrari form restrict place revers t…
new vision base system design identif chatter vibrat chatter vibrat major obstacl cnc machin caus bad surfac finish increas tool damag cost research propos use machin vision detect chatter vibrat frequenc dure high speed mill oper vision system util digit imag process textur analysi determin frequenc chatter mark surfac machin workpiec develop system provid solut machinist eas without ani expens …
new voltag mode multi input singl output miso type biquad propos propos configur employ one voltag differenc transconduct amplifi vdta activ element two capacitor ground resistor configur realiz five filter function e low pass lp high pass hp band pass bp notch br pass ap without ani match condit natur frequenc omega bandwidth bw independ tunabl workabl propos configur verifi use spice simul tsmc…
new voltag mode vm singl input singl output circuit realiz proport integr deriv nd control propos studi propos pid control employ canon number onli ground passiv compon without requir ani critic passiv compon match condit cancel constraint therefor easili implement integr circuit ic process also use three plus type differenti differ current conveyor high input low output imped thus easili cascad …
new voltag mode bandpass shadow filter present filter built around current feedback oper amplifi paramet filter control adjust gain extern amplifi built around current feedback oper amplifi contrari conjectur base current mode shadow filter realize sum junction must use sum amplifi use voltag mode realize experiment result obtain use ad current feedback oper amplifi present result obtain confirm …
new voltag mode multifunct biquadrat filter use one differenti differ current conveyor ddcc two ground capacitor three resistor present propos circuit offer follow attract advantag realiz highpass bandpass lowpass notch filter function simultan circuit configur employ ground capacitor ideal integr simpler circuit configur
new algorithm driven methodolog introduc synthesi data convers system employ combin symbol signal flow graph techniqu generat canon represent algorithm descript togeth pattern recognit techniqu determin appropri function build block convert architectur knowledg base rule instanti build block electr subcircuit allow synthesi process move higher level abstract propos methodolog provid comput base f…
new process orient approach need construct manag lean construct emphas concept flow way understand product construct yet still accept metric measur flow qualiti hamper research practic propos construct flow index cfi composit measur reflect qualiti product flow repetit construct project incorpor measur work continu crew process continu locat product rate variat amount work progress interfer oper …
new small effici voltag regul realiz use reson switch capacitor convert technolog introduc voltag regul implement mean simpl digit puls densiti modul display ideal transient respons zero order natur disturb type newli develop topolog act gyrat awid rang voltag convers ratio well abov uniti constant effici characterist entir oper rang oper voltag regul verifi w experiment prototyp demonstr ideal t…
next generat b factori detector counterpart superkekb bell ii built japan upgrad kekb bell respect new collid start commiss ambiti project luminos e e collid upgrad factor creat time larger data set compar bell sampl background trigger event rate increas factor least bell ii softwar system design accommod challeng run grid cloud local resourc around world various extern softwar packag employ enha…
nifu like gene exhibit similar nifu nitrogen fixat gene cluster identifi first time gut cdna librari amphioxus branchiostoma belcheri rt pcr northern blot well situ hybrid histochemistri verifi cdna repres amphioxus nifu like gene rather microbi contamin nifulik gene encod protein amino acid residu includ high conserv u type motif c x c x c share ident nifu like protein varieti speci includ verte…
nifu iik gene exhibit similar nifu nitrogen fixat gene cluster identifi first time gut cdna librari amphioxus branchiostoma belcheri rt pcr northern blot well situ hybrid histochemistri verifi cdna repres amphioxus nifu iik gene rather microbi contamin nifu like gene encod protein amino acid residu includ high conserv u type motif c x c x c share ident nifu like protein varieti speci includ verte…
non contact type forc actuat necessari studi dynam perform high speed spindl system owe high speed oper condit non contact electromagnet excit design identifi dynam coeffici journal bear high speed grind spindl linear forc control method develop base pid control influenc amplitud frequenc current misalign rotat speed magnet field excit forc investig base two dimension finit element analysi electr…
nondestruct method develop assess total viabl count tvc pork dure refriger storag use hyperspectr imag techniqu studi hyperspectr imag visibl near infrar vis nir region nm acquir fifti pork sampl vis nir diffus reflect spectra extract imag refer valu tvc pork sampl determin classic microbiolog plate method partial least squar regress plsr model support vector machin regress model svr tvc built co…
non destruct methodolog develop automat detect quantifi bruis volum equatori region appl use x ray ct imag grey level threshold valu calcul segment bruis jonagold joli red kanzi appl fruit use multi level otsu threshold method comparison made ct base bruis volum estim bruis volum estim base destruct measur combin simpl geometr assumpt visualis bruis show bruis result pendulum impact spheric impac…
non invas automat control method base real time virtual realiti reinforc learn report modul insect flight behaviour onlin configur led display system propos present visual stimulus within ultra low latenc state action reward state action sarsa coupl sequenti k mean cluster appli generat optim control sequenc automat ensur satisfactori control perform evalu control result bumblebe show propos meth…
non isotherm jacket continu stir tank reactor cstr extens use chemic well process industri manufactur differ product dynam non isotherm cstr high nonlinear open loop unstabl natur moreov may parametr uncertainti disturb un model side reaction may caus reactor temperatur deviat refer valu deviat may degrad qualiti product becaus chemic reaction insid cstr depend reactor temperatur nonlinear unstab…
nonlinear analysi framework bluff bodi aerodynam base volterra theori introduc captur linear nonlinear aerodynam effect volterra kernel base impuls function concept identifi way simul navier stoke equat use comput fluid dynam cfd comput scheme use valid theoret consider e blasius solut steadi state theodorsen solut system dynam state simul sourc nonlinear aerodynam bluff bodi systemat investig si…
nonlinear control strategi enhanc transient stabil voltag regul singl machin infmit bus smib static var compens svc connect transmiss line explain part advanc cours materi power line design generat excit svc regul control design independ consid uncertainti generat structur interconnect subsystem perturb high order slide mode hosm control scheme develop purpos obtain robust presenc uncertainti par…
nonlinear dynam coupl model hydropow station system contain model water carriag system water turbin system speed governor system generat electromagnet system grid shaft system hydroelectr generat set well powerhous establish paper first simultan differenti equat coupl hydraul mechan electr transient process set base upon theori hydraul electr machineri etc coupl structur model shaft system unit p…
nonlinear dynam model passiv cool small modular reactor smr develop nuclear steam suppli system nsss model includ represent reactor core steam generat pressur hot leg riser downcom reactor core model combin neutron thermal hydraul helic coil onc steam generat singl tube depict time vari boundari three region e subcool boil superh adopt pressur model develop base upon conserv fluid mass volum ener…
nonlinear reactiv model thermal hydraul feedback present analysi pwr fuel various clad materi simplifi batch wise neutron model requir batch reactiv migrat area predetermin function burnup temperatur fuel coolant ani design paramet neutron signific e g enrich clad composit function found use symbol regress uniqu approach find function form ani model coeffici simultan core thermal hydraul model us…
nonlinear schroding equat self consist sourc use describ interact high frequenc electrostat wave ion acoust wave two compon homogen plasma paper breather rogu wave solut system investig via darboux transform spatial tempor period breather found cubic nonlinear coeffici background amplitud vari propag trajectori breather chang interact two breather also studi show wave number close two breather pa…
nonrel distribut comput data warehous analyt environ energi cradl develop analysi field laboratori data multipl heterogen photovolta pv test site data informat analyt infrastructur design process divers format pv perform data climat telemetri time seri data collect pv outdoor test network e solar durabl lifetim extens global sunfarm network well point time laboratori spectral imag measur pv mater…
non technic loss ntl fraud occur fraudster tamper smart meter meter regist less electr consumpt actual consum amount therefor util becom victim suffer correspond econom loss literatur mani detect scheme propos detect ntl fraud howev ntl fraud far complic exist scheme expect recent discov new potenti type fraud variant ntl fraud call collud non technic loss cntl fraud smart grid cntl fraud multipl…
non uniform c section phaser introduc power approach enhanc design flexibl uniform phaser moreov effici synthesi techniqu provid design phaser two design exampl present first exampl singl non uniform c section phaser second one cascad doubl non uniform c section phaser featur larger group delay swing bandwidth henc higher resolut radio analog signal process r asp
nonuniform stub load coupl free broadband phaser propos altern convent coupl line section base phaser enhanc design flexibl reduc complex lower cost radio analog signal process r asp system nonuniform open short termin stub load section employ achiev specifi high flexibl group delay flat transmiss magnitud respons phaser doe requir multilay wire bond technolog sinc consist couplingfre transmiss l…
nonwoven fabric wide use geotextil engin recent year tensil strength import behaviour sinc fibr distribut nonwoven fabric random discontinu unit cell model nonwoven fabric develop simul tensil behaviour articl present research use finit element method fem studi tensil behaviour nonwoven fabric macro scale base classic lamin composit theori lamin orient consid orient distribut function fibr obtain…
nosql also call non relat onli sql databas system provid approach data manag databas design veri larg set distribut data real time web applic nosql databas system also popular data storag inform retriev becaus support better scalabl avail faster data access compar tradit relat databas manag system rdbms rdbms data need predict data store structur tabl defin relationship differ column contrari dat…
notion univers construct suit distribut comput introduc herlihi celebr paper wait free synchron acm tran program lang syst univers construct algorithm use wait free implement ani object defin sequenti specif herlihi paper show basic system model support onli atom read write regist enrich consensus object allow design univers construct general notion k univers construct recent introduc gafni guerr…
notion asymmetr quantum dialogu aqd introduc convent protocol quantum dialogu essenti symmetr user alic bob encod amount classic inform contrast propos scheme aqd provid differ amount communic power alic bob propos scheme offer architectur entangl state use encod scheme share alic bob depend amount classic inform want exchang general structur aqd scheme obtain use group theoret structur oper intr…
novel dynam ligament smart materi exhibit strong rate depend respons extens develop character devic base elastomer polym shear thicken fluid exhibit low resist extens rate mm stretch mm higher resist x higher forc link shear thicken fluid rheolog dynam ligament tensil perform present explain rate depend respons futur recommend improv devic perform present along host differ potenti applic area inc…
novel adapt filter combin affin project algorithm apa affin project sign algorithm apsa propos use impuls nois indic indic propos use apa compon filter impuls nois environ easili obtain convex combin scheme propos algorithm achiev robust impuls nois regardless converg state addit propos algorithm exhibit fast converg rate apa various nois environ simul result verifi propos algorithm adequ combin …
novel adapt weight onlin sequenti extrem learn machin awo elm propos predict time seri problem base onlin sequenti extrem learn machin os elm paper real world onlin applic sequenti come data chunk usual possess vari confid coeffici data chunk low confid coeffici tend mislead subsequ train process propos awo elm improv train process access confid coeffici adapt determin train weight accord experi …
novel amphiphil hydroquinon deriv c alkyl chain phosphat attach hydroquinon hq moieti chemic synthes thermal stabil distribut organ aqueous phase vitro skin permeabl evalu hq deriv identifi disodium p phenylen diisostearyl diphosph hq p uv infrar mass nuclear magnet reson spectroscopi product hq p obtain good yield exhibit satisfactori stabil neutral solut compar hq skin permeabl also higher hq h…
novel anim model involv chimer mice human liver establish via human hepatocyt transplant develop mice liver repopul function human hepatocyt could serv use tool investig human hepat cell biolog drug metabol preclin applic one key factor requir success transplant human hepatocyt mice elimin endogen hepatocyt prevent competit human cell provid suitabl space microenviron promot human donor cell expa…
novel applic coal gangu inexpens adsorb consid studi structur surfac properti natur modifi gangu studi via nitrdgen adsorpt four type sampl studi natur modifi h h calcin degre c degre c specif surfac area poros sampl determin use various method raw materi main mesopor relat small specif surfac area chemic modif enlarg total pore volum specif surfac area calcin degre c enlarg slight pore volum low…
novel approach stem cell generat attempt induc convers adult somat cell pluripot stem cell call induc pluripot stem cell ipsc introduc specif transcript factor ipsc two essenti cell characterist pluripot poss long term cell renew capac addit ipsc deriv patient specif somat cell thus bypass ethic immunolog issu aim studi reprogram long term cryopreserv human neonat fibroblast new method use lipid …
novel approach propos studi elimin chaotic motion fuzzi control appropri dither first back propag bp neural network nn model use approxim multipl time delay chaotic system linear differenti inclus ldi state space represent establish dynam nn model base ldi state space represent studi propos delay depend stabil criterion deriv term lyapunov direct method guarante trajectori multipl time delay chao…
novel approach tune invert f antenna investig use pzt materi switch element contact use dc control voltag reconfigur ifa structur produc prototyp reconfigur antenna fine tune bandwidth
novel approach use microreson system low power consumpt propos determin young modulus mirco nano size waveguid materi base mason rule signal flow graph sfg method z domain optic transfer function deriv reson layout consist two singl micror reson indirect coupl add drop micro reson mathemat function determin critic coupl coeffici optimum optic transmiss propos system reson mode number free spectra…
novel autom method determin boron base use puls flow develop appli determin element sampl tap water ocean water eye drop method implement mean multi pump system consist three solenoid micropump photometr detector exploit reaction azomethin h presenc boron system run control open sourc microcontrol main oper paramet optim given particular kinet reaction stop flow period min includ allow color deve…
novel bias scheme realiz low voltag second order translinear loop introduc paper provid design exampl includ current geometr mean squarer divid multipli divid cell perform comparison show deriv analog signal process block offer reduc circuit complex improv perform compar correspond alreadi publish counterpart
novel bovin cdna isol est assembl subsequ confirm use rt pcr design bovin b cell activ factor belong tnf famili bbaff open read frame orf cdna cover bp encod amino acid function solubl part bbaff bsbaff show ident pig human counterpart respect level primari protein structur bbaff genom sequenc consist six exon five intron approxim kb size map bovin chromosom q southern blot analysi indic bbaff ge…
novel carbon monoxid co sensor fabric base quartz crystal microbal qcm use commerci piezoelectr crystal modifi singl wall carbon nanotub swcnts spin coat techniqu purpos v altern current ac potenti frequenc mhz optimum surfac acoust wave saw appli piezoelectr crystal saw devic follow linear correl mass differ frequenc gradient frequenc voltag convert adopt use integr circuit output potenti filter…
novel close loop process demonstr control deposit microstructur dure laser addit manufactur lam real time infrar imag system develop monitor surfac temperatur dure process feedback signal cool rate melt pool temperatur record real time provid adequ inform regard thermal gradient thus control deposit microstructur affect cool rate dure lam use correl cool rate travel speed clad microstructur novel…
novel configur current mirror differenti base continu time current mode low pass filter propos paper filter onli consist current mirror differenti capacitor topolog realli simpl sensit veri low suit full integr comput simul transistor carri result show propos circuit effect
novel control propos regul dc link voltag singl phase activ power filter spapf propos switch fraction control sfc consist convent pi control fraction order pi fo pi control decis maker switch common convent pi control use regul loop due advantag steadi state limit transient state hand fo pi control overcom drawback caus dramat degrad control perform steadi state becaus fraction calculus theori ap…
novel cytochrom p cyp x identifi est databas basi similar conserv region c helix cyp famili human mous cyp x cdnas clone found encod putat cytochrom p protein molecular model cyp x predict unusu substrat bind channel cyp famili express human cyp x detect brain est analysi aorta northern blot mous cdna use demonstr cyp x rna express princip brain much lower level liver hepat level cyp x rna affect…
novel depth defocus dfd measur system present extens measur rang perform use emerg technolog base liquid lens suitabl set differ focal length obtain proper chang liquid len suppli voltag provid multipl camera set without duplic system element use move part simpl compact setup singl camera illumin coaxial assembl obtain measur base activ dfd techniqu use modul measur profilometri estim contrast im…
novel digit envelop modul envelop track radio frequenc power amplifi present paper propos modul consist parallel combin linear class ab switch class power amplifi control digit previous analog architectur requir need ab oper amplifi high current drive capabl high bandwidth larg output swing usual obtain high overal static power dissip digit control power opamp present onli provid aforement requir…
novel dimension reduct method name nonloc local structur preserv project nllspp propos use process monitor nllspp simultan preserv nonloc structur e data varianc local structur e neighborhood relationship data point data set accord nonadjac neighbor relationship differ pair data point nllspp defin nonloc local similar weight coeffici pairwis data point basi distanc nonloc similar weight coeffici …
novel dispers delay structur dds base composit right left hand crlh crlh coupler propos demonstr full wave experiment result experiment prototyp compact shield multilay ddss implement low temperatur co fire ceram technolog compar convent pass c section dds propos crlh c section dds exhibit larger group delay swing lead higher resolut analog signal process applic result higher coupl capabl moreov …
novel drive method implement high frequenc electromagnet isol propos paper hardwar design schemat diagram softwar configur method present correspond oper principl analyz detail base digit control chip analog circuit propos drive method appli real time vari puls width control signal duti cycl ratio control puls regul rang novel drive method achiev onli advantag high insul high common mode suppress…
novel drought respons transcript factor gene pedreb b clone populus euphratica oliv success transfer white clover trifolium repen l hai fa soak seed agrobacterium tumefacien total kanamycin resist primari transform obtain pcr analysi confirm carri pedreb b gene southern blot gus assay confirm pedreb b gene integr plant genom transform effici calcul basi total number germin seed transgen plant sho…
novel dual halbach array propos paper increas output perform tubular linear machin magnet field distribut three dimension space formul bessel function analyt follow model forc output linear machin three phase wind carri base lorentz forc law formula compon forc rippl separ analyt express total forc found multi phase tubular linear machin forc output forc rippl onli close relat instantan posit mov…
novel duct silenc develop use dielectr elastom absorb dea dielectr elastom lightweight high elast energi densiti larg deform high dc ac voltag smart materi use fabric new generat actuat acoust perform duct silenc experiment investig transmiss loss tl measur system use two load method found reson peak new duct silenc could control appli various dc voltag maximum reson shift hz reson peak achiev in…
novel dynam radio cooper strategi propos cloud radio access network cloud ran consist multipl remot radio head connect central virtual base station vbs pool particular key capabl cloud ran comput resourc share real time communic among vbss leverag design joint dynam radio cluster cooper beamform scheme maxim downlink weight sum rate system util wsrsu due combinatori natur radio cluster process no…
novel envelop follow ef method present fast accur transient simul microwav rf circuit almost period respons target circuit contain high frequenc compon whose amplitud vari slowli propos high order ef method base stabl high order obreshkov formula obf use high order formula allow accur fast analysi keep accuraci convent low order integr method valid present numer exampl
novel estim identif continu time linear time vari system present paper estim use kernel base regress identifi time vari coeffici linear ordinari differenti equat base noisi sampl input output signal estim adopt mix time frequenc domain formul allow formul solut set algebra equat without reli finit differ approxim time deriv sinc kernel base approach use model complex select time vari paramet form…
novel expert hydro aero static spindl design system strategi present paper base comprehens principl machin design machin dynam metal cut mechan transmiss lubric type spindl decid select system util dedic logic choic algorithm light specif workpiec materi desir cut condit hydro aero static spindl design system dynam perspect chatter vibrat spindl automat improv optim structur paramet spindl meanwh…
novel first order pass current mode filter realiz employ minimum number discret ota compon introduc paper attract characterist propos topolog requir ground capacitor high output imped experiment result confirm correct oper novel pass filter topolog
novel fold cascod oper amplifi opamp employ nest gain boost techniqu present gain booster signal path consist two level recurs fold cascod amplifi achiev high gain high speed opamp design simul mu cmos technolog bode plot result open loop gain db uniti gain frequenc g load pf obtain settl measur show opamp settl time less ns propos opamp employ high speed high resolut analog digit convert adc pip…
novel frequenc compens techniqu name regular miller plus revers indirect compens rmric present paper fast settl three stage amplifi rmric topolog includ one hand miller capacitor combin one null resistor connect first stage third stage hand indirect compens capacitor seri resistor ad first second stage improv remark perform gain bandwidth product gbw sensit propos amplifi detail design consider c…
novel gene name ngaox isol nicotiana glutinosa rt pcr revers transcript pcr full length cdna ngaox bp includ bp orf open read frame bp utr untransl region bp utr orf encod amino acid protein contain two conserv cystein residu four iron bind motif five alpha helix region six conserv histidin residu phylogenet tree show ngaox belong aqx altern oxidas type group align analysi show ngaox share high s…
novel general pattern search gps base cellular automata gps ca model develop simul urban land use chang gis environ model built fit function comput differ observ result produc remot sens imag simul result produc general ca model gps optim incorpor genet algorithm gas search minimum differ e smallest accumul residu fit ca transit rule ca coeffici captur gps method clear physic mean close associ dy…
novel generic method silica support catalyst system generat fluid state present techniqu base combin flow radiat microwav thermal uv induc co assembl support catalyst precursor form nano reactor follow catalyst precursor decomposit transform precursor support catalyst oxid state control second sever minut result nano structur micro porous silica support catalyst system surfac area approach g x ra…
novel global pid control scheme nonlinear mimo system propos implement robot studi case scheme call awfpid adapt wavelet fuzzi pid control structur basic identifi invers error dynam use radial basi neural network daughter rasp wavelet activ function output cascad infinit impuls respons iir filter prune irrelev signal node well recov canon form onlin adapt fuzzi tune discret pid regul propos whose…
novel graphen quantum dot gqd fe sio base nanoprob report target drug deliveri sens dual modal imag therapi carboxyl termin gqd c gqd first conjug fe sio function cancer target molecul folic acid fa dox drug molecul load gqd surfac fe sio gqd fa nanoprob via pi pi stack result fe sio gqd fa dox conjug base fret mechan gqd donor molecul dox acceptor molecul meanwhil success perform vitro mri fluor…
novel hybrid system compos photocatalyt fuel cell pfc fenton reactor develop aim degrad azo dye reactiv black rb generat electr compar previous establish system bioelectro fenton system microbi fuel cell mfc system signific challeng develop oper system therefor pfc use instead mfc generat electron fenton system effect azo dye rb pfc fenton reactor investig experiment result show maximum power out…
novel hypothesi free multivari screen methodolog studi human exercis metabol blood serum present serum gas chromatographi time flight mass spectrometri gc tofm data process use hierarch multivari curv resolut h mcr orthogon partial least squar discrimin analysi opl da use model systemat variat relat acut effect strenuous exercis potenti metabol biomark identifi use data base comparison extens val…
novel increas group delay slope loop scheme propos enhanc time frequenc resolut dispers delay structur dds compon microwav analog signal process system scheme signal output dds regener amplifi reinject via nondispers delay line toward input along loop pass across dds effect group delay slope system increas n turn along loop time frequenc resolut enhanc factor n approach provid solut unpract appro…
novel independ th cell subset character high express interleukin il recogn th subset although th cell import mani diseas contribut allerg rhiniti ar remain unclear therefor first determin whether th cell presentin mous model ar investig involv distribut cd cell subset symptom ar treat mice anti il antibodi ab anti il ab administ intranas dure rechalleng ovalbumin ova induc ar balb c mice measur n…
novel integr co oxi fuel transcrit rankin cycl co captur introduc analyz carbon dioxid co use work fluid extract process high pressur liquid state process benefit high temperatur solar cycl heat sourc lng cold energi heat sink solar energi use oxi fuel transcrit cycl evapor heat sourc context requir heat duti lng vapor desir oper condit provid solar energi x kg h co condens employ cold energi lng…
novel integr fault diagnosi method bit digit analog convert dac circuit present paper circuit base one present ieee intern test confer itc gain waveform faulti fault free golden circuit well intern node voltag two stage cmos oper amplifi use detect fault assembl fault detect procedur introduc along local percentag detect fault estim use hspice matlab type test defin minut accur effect detect faul…
novel integr tran critic co refriger cycl thermoelectr modul gas cooler sub cooler present wherein two stage thermoelectr generat teg produc power wast heat gas cooler consider amount requir power two stage thermoelectr cooler tec sub cool refriger befor expans devic mathemat simul teg tec well energi exergi base thermodynam analysi propos system perform effect import paramet system perform inves…
novel intra cycl wast heat recoveri icwhr methodolog appli intern combust engin present studi split type thermodynam cycl design quasi isotherm compress charg air isobar combust air fuel mixtur perform separ two chamber within design exhaust heat recov intak air flow compress chamber combust chamber consequ recov energi util combustor direct intra cycl wast heat recoveri process achiev investig f…
[truncated: 45,976 more rows]
