# Supplementary material for: Analysis and tuning of hierarchical topic models based on Renyi entropy approach
Source: PeerJ Comput Sci. 2021 Jul 29;7:e608. doi: 10.7717/peerj-cs.608 (PMC8330431; doi:10.7717/peerj-cs.608)
Supplement: Supplemental Information 14 — The first column corresponds to unique words, other columns conatin probability distributions for topics. [file peerj-cs-07-608-s014.zip]

Archive with 9 entries (8 files):
- Phi_matrices/
- Phi_matrices/hARTM_phi_20topics_lem1_T1_14_T2_1.csv
- Phi_matrices/hARTM_phi_20topics_lem2_T1_14_T2_1.csv
- Phi_matrices/hARTM_phi_WoS11967_lem1_T1_10_T2_36.csv
- Phi_matrices/hARTM_phi_WoS11967_lem2_T1_10_T2_36.csv
- Phi_matrices/HPAM_phi_20topics_lem1_T1_14_T2_1.csv
- Phi_matrices/HPAM_phi_20topics_lem2_T1_14_T2_1.csv
- Phi_matrices/HPAM_phi_WoS11967_lem1_T1_7_T2_1.csv
- Phi_matrices/HPAM_phi_WoS11967_lem2_T1_7_T2_1.csv
