# Supplementary material for: Analysis and tuning of hierarchical topic models based on Renyi entropy approach
Source: PeerJ Comput Sci. 2021 Jul 29;7:e608. doi: 10.7717/peerj-cs.608 (PMC8330431; doi:10.7717/peerj-cs.608)
Supplement: Supplemental Information 14 — The first column corresponds to unique words, other columns conatin probability distributions for topics. [file peerj-cs-07-608-s014.zip › Phi_matrices/hARTM_phi_20topics_lem1_T1_14_T2_1.csv]

words	T1	T2	T3	T4	T5	T6	T7	T8	T9	T10	T11	T12	T13	T14	T15
site	4.111752e-05	0.00012858796	5.595075e-09	5.379211e-05	0.00018222118	0.00016966279	0.0	0.0	0.004319248	0.0006529664	0.0	0.00042036522	0.0	5.0878214e-05	0.0004648621
help	0.00066251156	0.0053992616	0.0010783938	5.471915e-05	0.0009406892	0.0030316203	0.00057273754	0.00063463545	0.002308952	0.00064364413	0.004436901	0.0006253785	0.0007807173	0.00087295973	0.0015590992
look	0.0009059334	0.004489108	0.003231223	8.7065695e-05	0.0019464258	0.0012031216	0.0013335916	0.0013141927	0.0035480247	0.0017747947	0.0038451485	0.00031777463	0.0046570115	0.0009048494	0.0021733758
nois	3.7526712e-05	0.00018303968	0.0	0.0	0.00015673177	6.832742e-06	0.0	5.1197052e-08	7.033165e-05	5.603012e-05	0.0	0.0	0.0011912766	0.0	0.0001262777
tech	0.0001032277	0.00073735736	2.200086e-05	0.0	0.0	7.078046e-05	9.843369e-14	0.000100042285	5.2880976e-05	0.00010730108	1.3409621e-05	0.00017377594	0.00013831323	0.0	0.00011219096
bear	8.3263636e-05	0.0	5.3247426e-05	0.0	0.000110306115	0.0	0.00029371117	0.0013338055	1.818298e-15	0.00012925704	0.00022132497	0.0	7.833781e-05	0.0002987781	0.00023544978
data	0.003178285	0.0016062013	0.00035190547	0.0	0.0	0.00042355366	0.0	0.00032540865	0.005467444	0.0026261073	0.0006957523	0.00036024276	0.0	0.0	0.0010690818
gile	6.747993e-05	0.0	0.0	0.0	0.0	0.0	0.0	0.0	0.0	0.0	0.0	0.0	6.268395e-06	0.0	4.528139e-06
make	0.0036065115	0.0026845457	0.0027802715	0.0	0.0009409562	0.0027047908	0.0031056374	0.005533321	0.0015178514	0.0020628306	0.0047839205	0.0003303368	0.0035861263	0.0030594433	0.0027871607
math	0.00017444033	0.00067847496	0.00014431319	2.440481e-10	5.259178e-05	0.0	0.00010489824	0.000111827765	0.00060492544	0.00024019092	0.0	0.00018288368	0.0	0.00035486996	0.00020023299
nmsu	0.00053103	0.00012668493	0.0	1.4779438e-05	0.0	0.0	0.0	3.579137e-05	4.847183e-05	0.0	0.0	0.0	1.1462209e-05	0.0	5.081309e-05
sens	0.000532481	7.6549964e-05	0.00019574609	0.0	0.00019972697	0.00062370993	0.0014196605	0.0004341037	0.00027372432	0.0005499711	9.495628e-05	6.323788e-08	0.0003475277	0.0007044381	0.0004502721
take	0.0018821278	0.0014251895	0.0018367236	0.0	0.0016319042	0.003096392	0.0020968947	0.0025900346	0.000358696	0.0014842582	0.0019196746	0.00057712884	0.0025148632	0.0018106092	0.0017417215
aerg	0.0	5.841587e-05	0.0	0.0	0.0	0.0	0.0	0.0	0.0	0.0	0.0	0.0	0.0	0.0	4.528139e-06
cica	0.0	0.00020341513	0.0	0.0	0.0	0.0	0.0	0.0	0.00014758602	0.0	0.000556912	0.0	0.0	0.0	6.0371945e-05
file	0.00043881626	0.0	0.0	0.0007942133	5.6397603e-05	0.0	0.0	0.0	0.021950914	0.0	0.003856825	1.1177639e-09	0.0	0.0	0.00208886
find	0.0017448064	0.0023285144	0.00081883813	0.0	0.0009768631	0.0019888892	0.0019596717	0.0015599537	0.0025072703	0.0015961333	0.0017754307	2.1653845e-05	0.0010993403	0.0009166916	0.0014755847
high	0.0010682553	0.0016898356	0.00079987705	0.0	0.00018104406	0.0016930439	0.00043035453	0.00068186567	0.0008088655	0.0028003056	3.6296002e-16	0.0008662463	0.0017203385	0.00015659584	0.00090909714
icon	0.0	0.0	0.0	0.0	0.0	0.0	0.0	0.0	2.431159e-07	0.0	0.0019075832	0.0	0.0	0.0	0.00011118476
know	0.0037916272	0.010223274	0.0034556922	2.6473255e-12	0.0036195389	0.0046062693	0.005061288	0.002814317	0.0005685229	0.0018051419	0.0073127737	2.8265098e-15	0.004819314	0.0037669376	0.0038783727
line	0.0017380046	0.0016945646	0.0012462301	0.00090223877	0.00072375656	0.00031619702	0.00021994811	0.0004919031	0.0036376577	0.0006937624	0.002922652	6.9569394e-16	0.00095505	0.00052353	0.0011133553
love	4.6613016e-11	0.00036328455	0.00026818825	0.0	0.00024618092	7.246336e-05	0.003702266	0.0003005971	5.1577163e-06	1.6324155e-05	8.448244e-05	0.0	0.0008054887	0.00018634088	0.00061679777
made	0.0007441011	0.0005343793	0.0016479455	0.0	0.0013639218	0.000725712	0.0017041996	0.001248194	0.00021188895	0.00089793606	0.00097294897	0.0017281362	0.0011580999	0.00088436756	0.0010565043
mous	0.0	0.0	0.0	0.0	0.0	0.0	0.0	0.0	9.296622e-05	0.0	0.005523375	0.0	0.0	0.0	0.000329529
move	7.516608e-05	0.00060026004	0.0011037642	0.0	0.0006365938	0.00018187189	0.00010614304	0.00030830264	0.00022727923	0.00043147473	0.0024629612	0.0008257508	0.0009018325	0.00048710758	0.0005664879
near	0.00019874133	0.00033197098	0.00028221958	0.0	0.0011398677	0.00025722143	0.0001029422	0.00017466999	0.00016420975	0.0011267746	6.0444807e-05	0.0007933635	0.00073388714	0.00014177844	0.00039342232
paul	0.00054112374	0.0007900836	0.0007070815	0.0	0.00012787804	0.00029187003	0.0027832978	0.00036483922	0.00033561923	0.00024199962	4.068593e-13	9.856931e-05	0.00024780317	0.0	0.00059918914
read	0.0017688631	0.0027194053	0.00048383957	5.94598e-08	0.0002573227	0.0018279713	0.0030181818	0.0016086459	0.0028422095	0.0005909205	0.0013569955	4.8499725e-16	0.0015375298	0.0018996764	0.0015882766
them	0.0029166553	0.0033230777	0.0019007085	0.000116198724	0.0074530225	0.0023612117	0.004079226	0.0053590247	0.00104524	0.0018418318	0.0028192534	1.07954735e-13	0.0040971115	0.0037929479	0.0032525202
your	0.0049097766	0.0029526514	0.0022615246	9.3536866e-05	0.0020294397	0.005108578	0.0068599125	0.00952127	0.0069117746	0.0008207272	0.005862354	0.0	0.006827476	0.007667211	0.0049006776
andi	1.3172592e-05	0.00052959187	0.00020514545	0.0	0.0	0.0	0.00022097386	0.00048318843	2.4491606e-05	3.5482695e-05	0.00010698235	0.0	0.0006426289	0.00079850294	0.00024148695
core	0.00033097417	0.0	0.0	0.0	0.0	3.6091278e-05	6.445696e-05	5.6939225e-05	6.182709e-06	0.00044665296	0.0006387263	5.298305e-05	0.0	8.0190825e-05	0.000109172375
down	0.00025430604	0.0005052152	0.0017144659	0.0	0.0029075865	0.000613479	0.0005351649	0.0013736888	0.00034281792	0.0009599473	0.0014138256	2.2044504e-10	0.0025184092	0.00023851787	0.0010072012
good	0.0023866815	0.003763362	0.0045902836	0.0	0.0003986907	0.0030437214	0.00287521	0.0036386193	0.0010972924	0.0012081409	0.0009127515	0.0	0.0045528472	0.001268807	0.002279537
hold	0.0003270336	0.00027129322	0.00036282546	0.0	0.00021606887	0.0004106321	0.00076654815	0.00066113984	6.9703965e-05	0.0002650806	0.0004958624	0.00016437803	0.00063941465	0.00041098584	0.0003994595
into	0.0020764528	0.0016431842	0.0019294218	2.559263e-05	0.0037290377	0.0015251595	0.0022172034	0.001481289	0.0013757132	0.0029300777	0.003168212	0.0008352576	0.002698491	0.0018140776	0.0020305025
issu	0.0017634085	0.00014533597	2.840451e-05	0.0	0.00027972783	0.00060032343	0.0016799493	0.001437654	0.0003522699	0.0001245222	0.00038509374	0.0032445195	0.00015292688	0.0006144702	0.0008457068
karl	0.0002457983	1.698778e-05	0.0	0.0	3.5926507e-06	0.0	2.7134334e-05	3.8387585e-05	5.9510894e-05	2.76309e-05	0.0	0.00014074892	0.00012307678	0.0	4.8297603e-05
like	0.0037496039	0.0067663696	0.005251405	5.3552434e-05	0.0028851756	0.0050235125	0.003555094	0.006522144	0.0024482214	0.004026898	0.004939713	8.167495e-15	0.007735497	0.00379022	0.0042526894
main	0.00019597674	0.0005546426	0.0004578491	0.0	0.0002977729	0.000271401	0.00012986956	0.0001627753	0.00020407847	0.0005147407	0.0011162068	0.00049219537	0.0003723005	0.00017195418	0.00033908786
moot	1.4460032e-05	0.0	8.715414e-06	0.0	6.1846767e-06	0.0	1.2534943e-05	1.0014943e-05	0.0	2.4800607e-05	1.8843588e-05	0.0	2.4883073e-05	1.0512983e-05	9.559112e-06
sinc	0.0018248347	0.0014620019	0.0015282995	0.0	0.00078896625	0.0021220269	0.0016823879	0.0015712075	0.0005329444	0.0012415039	0.0017993151	0.0006736544	0.0017957313	0.0016032254	0.0013744606
tail	0.0	0.0	4.7042904e-05	2.595552e-05	4.7038448e-05	6.0645394e-05	1.0605001e-05	1.1945631e-05	0.0	0.00013620046	2.4266767e-05	0.0	0.00017066415	5.985019e-06	3.622327e-05
tank	0.0	0.0	0.0	0.0	0.0018290877	0.0	0.0	0.0	0.0	0.00037870943	0.0	0.0	0.00036551396	2.4440646e-05	0.00020073607
fact	0.0014935978	0.00016385065	0.0006324665	0.0	0.0014065469	0.0014442488	0.002088219	0.001971904	7.5784534e-05	0.0003152525	0.000581094	0.00045977943	0.00072577794	0.0034415212	0.0011651738
here	0.0018803693	0.0019674397	0.0016345852	0.00049654057	0.0016388182	0.0014572432	0.0022129833	0.0025328354	0.0006543213	0.00090501446	0.0019941002	0.00072576286	0.0031931214	0.0019537471	0.0017618475
idea	0.0018299317	0.0011405182	0.00033613358	0.0	0.00014986286	0.0011142665	0.0012551517	0.0013744459	4.4813295e-10	0.001740631	0.0013864218	6.3513115e-05	0.00086672936	0.00077302183	0.0008929976
imag	0.0	0.0	0.0	0.0	9.31598e-06	0.0	4.7508138e-07	0.0	0.014661843	0.0013790492	0.0	0.0	0.0	0.0	0.0012914512
inch	2.2029268e-05	0.00028341828	5.4027787e-06	0.0	1.7267239e-05	5.117544e-05	0.0	0.0	8.620701e-05	0.00013555147	0.00020212724	1.6060507e-05	0.00035582023	1.8063509e-05	8.351441e-05
menu	0.0	0.0	0.0	0.0	0.0	0.0	0.0	0.0	0.00028886186	0.0	0.0015170963	0.0	0.0	0.0	0.00011219096
onli	0.004405982	0.0044848965	0.0033296358	0.0	0.0023707624	0.002858517	0.004281757	0.0042086453	0.0019438904	0.002255798	0.0037106262	0.00030939444	0.0032665671	0.0043541924	0.0031846038
pull	0.0	0.00015216299	0.0001388264	0.0	0.00031187135	0.00017557986	0.0	0.000143165	2.3153205e-05	0.00010199892	4.8495924e-05	0.0	0.0012421699	6.987144e-05	0.0001775936
call	0.0023585118	0.0022302822	0.0020707739	5.1181778e-05	0.0020692088	0.0015679883	0.0019122764	0.00096739945	0.0015506145	0.0013497022	0.0035161297	0.0021275622	0.0013638316	0.0018407837	0.0018071259
evid	0.0002662826	0.0	5.2348756e-08	0.0	0.00084391964	0.0017628253	0.0019350903	0.0012314669	0.0	0.00023208294	0.0	0.0	0.0	0.0009536384	0.00062283466
form	0.0005920745	7.4641626e-05	0.00010915486	0.0	0.000213747	0.00093287055	0.0007962798	0.0004773102	0.0008606319	0.0007958731	0.00033554336	0.0007065616	0.00015796992	0.00091797515	0.0005217121
gold	0.0	0.0001279165	0.00024442046	0.0	0.00017681885	0.0	5.4519536e-05	0.0	4.6446303e-06	0.00010862769	0.0	7.755719e-05	9.6827316e-05	2.2359156e-05	6.6409106e-05
last	0.00029219416	0.00047715267	0.0055759903	0.0	0.0016674366	0.0007456114	0.00068937714	0.0007556014	0.00023170457	0.00080032233	0.00072615803	0.00242427	0.0014289862	0.0006137862	0.0011490744
need	0.00376677	0.0063740034	0.0010676957	8.8988396e-05	0.0005425384	0.002262859	0.0015993359	0.001737268	0.0027488999	0.0015745168	0.0040068463	0.0005355463	0.0021310307	0.0009798923	0.0021472212
post	0.0015479195	0.0025086848	0.0014641709	8.635398e-05	0.00044802192	0.002097605	0.0018789697	0.002537294	0.0045208735	0.0008776757	0.00048512	0.00045311011	0.00086892635	0.0025985464	0.0017452425
pure	3.8196387e-05	2.790924e-05	0.0	0.0	4.8743255e-05	0.00025534065	0.0001601758	0.00013442001	0.00011675061	0.00027502427	0.00017222123	2.1863814e-05	2.7859778e-05	0.0002474186	0.000112694055
view	0.0002495276	0.00024545347	4.6483092e-05	0.0	0.00017221596	0.00029311635	0.0017336734	0.0008090178	0.0018419765	0.00040359225	0.0006727078	0.00033319276	6.842262e-05	0.0011739319	0.00067767245
well	0.001650875	0.0018824702	0.0037171328	0.0	0.0021586975	0.0023356036	0.00201763	0.003740025	0.001262638	0.0017847234	0.0026204	0.0012290372	0.0030284985	0.002235258	0.0022272125
berg	0.0	5.5289882e-05	0.00015150993	0.0	0.0	0.0	0.0	0.0	0.0	0.0	0.0	0.0	0.0	0.0	1.3583891e-05
book	9.554615e-05	0.0011910589	0.00031274764	0.0	0.00041720204	0.0007994621	0.0029684845	9.809899e-05	0.0014501896	0.0014009379	0.00012388731	0.0021488925	0.00020511086	0.0002851568	0.0009453202
chip	0.010731429	0.0024350178	0.0	0.0	0.0	0.0	0.0	0.0	0.0	0.0	0.0	0.0	0.0	0.0	0.00083564525
fine	0.00012930945	0.0010608742	0.00031822443	0.0	0.00021737216	0.0002255955	2.7263248e-05	0.00033411605	9.227396e-05	9.252346e-05	0.0013634117	0.0	0.0007555263	0.00019151282	0.00033908786
kipl	0.0	0.0	0.0	0.0	0.0	0.0	0.0	0.0	0.0	0.00029900967	0.0	0.0	0.0	0.0	1.8111765e-05
mean	0.0017127059	0.00092215	0.0008084047	0.0	0.00046118474	0.0010297624	0.0042188503	0.002816651	0.0004851191	0.000751334	0.0021988319	2.6536665e-14	0.00095892773	0.002801647	0.0015842532
rule	0.00023838457	0.0	0.0009421335	0.0022775931	0.00020897883	0.00018502581	0.00064680097	0.0010704732	0.00019411498	0.00030752286	0.0001513029	0.00054596807	0.00020753198	0.0010555076	0.000525737
seem	0.001495024	0.0019706828	0.0014929461	0.0	0.0009383791	0.0026720115	0.0024340411	0.002023918	0.0003742892	0.00087978464	0.002507135	0.0	0.0016141665	0.0025004372	0.0015817403
work	0.0028198056	0.00696354	0.00086230383	0.0	0.0020376958	0.0024192296	0.0013237701	0.0009826057	0.0017980182	0.0026063295	0.008301969	0.003090445	0.0031646548	0.0009917665	0.0026181152
appl	0.0	0.0056740115	0.0	0.0	0.0	8.727438e-05	0.0	0.0	0.00039151343	0.0	3.6482456e-06	0.0	0.0	0.0015105894	0.00057906547
same	0.0012035063	0.0023445005	0.0012409994	6.123955e-05	0.0011932879	0.0015384527	0.0018910698	0.0016493279	0.00084701466	0.00093169964	0.002863252	1.7688067e-09	0.0021651792	0.0025949602	0.0015404859
sure	0.0013803538	0.0015146543	0.0014341531	0.0	0.00064097653	0.0014346775	0.0011233339	0.0019595572	0.00048332766	0.00045490812	0.0017301599	0.0	0.002118493	0.0012910578	0.0011702048
agre	0.00052535225	8.286667e-07	0.0006831042	0.0	0.00019730673	0.0003240106	0.0012798231	0.0010483194	3.8152434e-06	5.8224363e-05	0.000108025335	0.00027155233	0.00055786455	0.0019423963	0.0005674938
back	0.0011271056	0.0009858666	0.0026929865	2.6487487e-05	0.0019899732	0.001442173	0.00068098825	0.0012759673	6.462552e-05	0.0015426449	0.001665523	0.000601094	0.003516407	0.0013738715	0.0013548413
blow	9.795314e-05	8.5395004e-05	0.00016377782	0.0	0.00021716049	0.0	6.8949213e-12	0.0001379194	0.0	3.982704e-05	5.1006147e-05	0.0	0.000449956	0.00016020947	0.000103638304
door	0.000759054	0.0	0.0	0.0	0.0015089695	0.0	2.4815447e-05	0.00011059257	0.0	7.614822e-05	0.0	0.0	0.0012460046	2.8754725e-05	0.00028123165
drag	0.0	0.0	3.4566252e-05	0.0	0.0003029546	3.4322064e-05	0.0	2.4854971e-05	1.786029e-14	0.00072358846	0.00050801656	0.0	2.1495245e-16	7.902478e-05	0.00011017857
folk	0.00032965318	0.00047405364	0.00017901888	0.0	0.00014921054	0.0002082854	8.2798964e-05	0.0006309927	7.269469e-05	0.00013381388	1.8564258e-10	3.71809e-06	0.0004957828	0.00012024777	0.00022538786
give	0.0014612722	0.001577849	0.002383894	5.2828465e-05	0.0008291623	0.001413274	0.0019054555	0.0015483812	0.00050840457	0.0012629107	0.0025390848	0.00012788715	0.00077501975	0.0018531065	0.001350314
imho	9.412626e-05	7.959963e-06	0.00031398865	0.0	0.0	4.439853e-05	6.0794224e-05	0.00018666427	9.5646275e-05	0.0	6.958506e-05	0.0	0.00038113218	0.000121877136	0.00010263212
jimf	0.0	0.0	0.0	0.0	0.0	0.0	0.0	0.0	0.0	0.0	0.0	0.0	0.00019877047	0.0	1.4590085e-05
just	0.0031375184	0.0057495884	0.0043573314	5.478866e-05	0.0027403138	0.003520519	0.0036716554	0.0053092353	0.00036798124	0.0032626828	0.004721826	0.0	0.0073778527	0.0046286234	0.0036711048
kind	0.00071833405	0.0014235872	0.00044608547	0.0	0.00063793384	0.001169452	0.0010561823	0.0010429427	5.248969e-08	0.0004908052	0.0009825632	1.7369475e-06	0.00083061325	0.0003575402	0.0007063495
ladi	0.0	0.0	2.5830746e-05	0.0	3.6714424e-05	0.0006851022	0.000110865425	0.0	0.0	7.7822646e-05	0.0	5.181832e-05	6.318114e-05	1.6266923e-06	7.093698e-05
live	5.629004e-07	2.219023e-15	0.00044468298	0.0	0.0025411746	0.00061338214	0.0024154685	0.002097095	0.0	0.00028179918	9.983572e-05	0.0006042647	0.0010626641	0.0019772395	0.0010454365
male	0.0	0.0	0.0	0.0	3.773255e-05	0.0002500655	0.00037736847	0.000874937	0.0	0.0	0.0	9.246375e-05	3.7277718e-05	0.0	0.00016099139
mark	1.3332192e-09	0.0014293287	0.0021675993	0.0	0.00026729263	0.00072808063	0.0007298108	0.0009061527	0.0005775655	0.0007052116	0.00067852385	1.7556436e-05	0.0009630117	0.000607208	0.00073049753
more	0.0042574657	0.003150513	0.0055955728	0.000100886	0.0019879837	0.0045790058	0.003602627	0.0072095613	0.003843415	0.0037323507	0.0020662758	0.0017757771	0.004896579	0.003575653	0.0038240363
quit	0.00068527245	0.00050857477	0.0007118981	0.0	0.00020791478	0.0010881268	0.001083881	0.0006033274	0.0002719707	0.0006442156	0.0013323433	0.0	0.0011509248	0.0007976756	0.00067314465
race	0.0	0.0	0.0002159587	0.0	0.00041553596	2.4827388e-05	6.609506e-05	0.00016731472	0.0	0.00032381451	2.3011691e-05	0.0001632911	0.0003684411	0.00060715404	0.00017306572
rate	0.0	0.0018382433	0.00032378317	0.0	0.0	0.00036203305	0.0	0.0014184625	8.766441e-05	0.00055611966	0.0	0.0011571134	0.0005800956	0.0	0.0004875016
real	0.0012723571	0.0008479484	0.0007275668	5.6914512e-05	0.0002364401	0.00075273257	0.000794781	0.0007255532	0.0008011708	0.0014785555	0.00036384308	2.2965893e-05	0.0016315171	0.0011246346	0.00079489406
risk	0.00017047967	0.0	1.0463089e-05	2.7198543e-14	5.6620993e-05	0.001603147	1.7916886e-05	0.0005447652	1.9916755e-05	7.6796976e-05	0.0	0.0002602324	0.00018353113	0.00022596502	0.00021985378
show	0.00017539656	0.00025944898	0.0010347007	0.0	0.0010649177	0.0012979514	0.0014042428	0.0016050357	5.8074707e-05	0.0008509124	0.0016157561	0.00025412277	0.0005704045	0.0009479069	0.00086130225
some	0.0050451425	0.0046931175	0.003385206	0.0004294433	0.0029296237	0.0067716334	0.0055295583	0.004636441	0.0037766343	0.00418721	0.006480903	6.29722e-06	0.0048102294	0.005547683	0.0043281545
such	0.002954531	0.00087037135	0.00065884466	8.680619e-06	0.001430463	0.002628678	0.0024417178	0.0030497222	0.002093555	0.0019713214	0.0007795959	0.00070586137	0.00072298467	0.003537539	0.0018342949
tend	2.572657e-05	2.2386228e-05	0.000102714796	0.0	7.438482e-05	0.00073848193	0.00033234208	0.0003242644	0.00016078578	0.0001640129	9.996965e-05	0.0	0.00026867774	5.290314e-05	0.00018413385
than	0.0030869439	0.002817724	0.0047572493	0.0	0.0011970937	0.0031614166	0.0027787627	0.005634626	0.0023037072	0.0029866733	0.002022627	0.0009916476	0.004706284	0.003481046	0.0030200933
thus	0.0007841467	0.00024062433	0.00021746814	0.0	0.00014626	0.00020189717	0.0010292503	0.00025333313	0.00043026367	0.000258596	0.00013215873	0.0	0.00024112588	0.00055170164	0.00036474582
type	0.00029796103	0.00097147364	2.8189153e-05	0.0	0.0	0.001492751	0.00017547063	0.0004714166	0.002431775	0.00037222623	0.0020791092	0.00018190821	0.0010865264	5.461481e-05	0.0006912557
uiuc	3.2163953e-05	0.00064402714	0.0011575123	0.0	0.00011333121	0.0001422852	4.6315654e-05	4.935645e-09	0.00040025334	0.0006650899	0.0	0.0	0.0024166163	0.0010284348	0.00046586836
wayn	0.0	0.00067066716	0.00032352534	0.0	0.00012576643	0.0	0.0	4.7188004e-16	0.00010955757	2.0957004e-05	0.0	2.6548243e-05	0.0002736982	0.0	0.00011420335
when	0.0019996914	0.0029802464	0.004132785	0.0	0.005970937	0.00361172	0.004479428	0.0039407057	0.00024136752	0.001540543	0.009732318	0.00024255185	0.006890563	0.0035304704	0.0036801533
wish	0.00040012857	0.00015463322	0.00012102231	0.0	0.00020573856	0.00033822193	0.0003780036	0.0005253586	0.00028495732	0.00036933666	0.00014059045	0.00010914419	0.00015023912	0.0005079159	0.00028525648
bell	0.0003226093	0.00040154558	0.00045308724	0.0	0.0	0.0	3.5269335e-05	0.00013978963	8.0959006e-05	0.00022006965	0.00016225713	0.00013456977	0.0001737803	1.5351762e-06	0.00014791086
bill	0.001023973	0.00057816453	0.0004897235	0.0	0.0	0.0	0.00016057208	0.0039105564	7.423143e-05	0.0010338057	5.7270636e-08	0.0009073553	0.00018823879	0.00011906074	0.0007058459
even	0.0033176646	0.0012130026	0.0024139078	0.0	0.0027865649	0.0021971876	0.0032618465	0.0033297024	0.0007445755	0.00142714	0.0016727782	1.0046894e-05	0.0027835348	0.0027754777	0.002164326
gear	4.027613e-05	0.0	0.0	0.0	0.0	1.063003e-05	0.0	0.0	0.0	0.0	0.0	0.0	0.001075611	0.0	8.200512e-05
hous	0.002081442	8.6188965e-15	0.0	0.0	0.0013819985	0.0	0.00013108416	0.0007323761	5.443384e-05	3.4520655e-14	1.6787676e-14	0.0024717161	0.0003445045	0.00032910335	0.00054082985
long	0.0013887511	0.0005017645	0.0015341231	0.00034556733	0.00092284795	0.0020400411	0.0007554026	0.00088801904	9.268387e-05	0.0019550612	0.0009818462	0.0007812399	0.0018166881	0.0010773541	0.0010439277
open	0.0004653429	6.7739325e-05	0.0005815824	0.00075822097	0.0011890825	0.00018109482	0.0005195916	0.00022793384	0.001255729	0.0002757608	0.0023255253	0.0006127071	0.0008147589	0.00018671234	0.0006540267
part	0.0020934877	0.00089433783	0.00037462128	0.0009866203	0.000874108	0.0010298536	0.0021695045	0.0010473592	0.0011620375	0.0019392155	0.00084366766	0.0016052906	0.0014675558	0.0016486923	0.0013322026
peac	0.00016871795	0.0	0.0	0.0	0.00069162657	0.0	0.00045710683	9.114262e-05	0.0	0.0	0.0	6.316351e-05	0.0	0.0037232174	0.00038486967
pray	0.00016819316	0.0	0.0	0.0	4.664479e-05	0.0	0.0010011282	6.188492e-16	5.087367e-05	0.0	0.0	0.0	0.0	0.0	0.00013684272
talk	0.0008195559	0.0005930876	0.0011167207	0.0	0.0012775622	0.00051626394	0.0013850469	0.001400027	0.0	0.00062078633	0.0006007812	0.0012591413	0.0006813647	0.0021071967	0.0009523629
toth	0.00020984114	0.00012565377	0.00017464439	0.0	0.00010083197	6.287179e-05	0.00015763639	0.00010340127	1.5970847e-05	0.0001001179	0.00011050525	0.00018030839	0.00021113135	0.00015525131	0.00012577459
base	0.00050066254	0.0005395532	0.0027233702	0.0	0.00011621951	0.00052845065	0.0007372333	0.00068721065	0.0030766116	0.0019639404	0.00022241053	0.0011568065	0.0005502436	0.001586785	0.0010449339
bias	0.0	4.7193465e-05	0.00024506554	0.0	0.0	4.357573e-05	5.0140778e-05	0.00026319703	2.2211892e-05	2.7086538e-05	4.684335e-06	0.0	0.0	0.0006341233	0.00010061972
both	0.000906778	0.0020411501	0.0011485841	0.0	0.00061352993	0.0009206695	0.0015031566	0.000859838	0.0014211035	0.00081107055	0.00074318127	0.0011690839	0.0012876875	0.0014070513	0.0011284472
isra	0.0	0.0	0.0	0.0	0.0	0.0	0.0	0.0	0.0	0.0	0.0	0.0	0.0	0.007609082	0.0005121533
lean	1.0299688e-05	7.371687e-05	6.58072e-05	0.0	2.2843524e-06	2.9232557e-05	3.551567e-05	9.2705504e-10	0.0	0.0	0.0	6.2706975e-05	9.2523616e-05	7.210831e-05	3.219849e-05
left	7.539634e-05	0.00024372179	0.00151469	0.0	0.0016176641	0.000455915	0.00022861506	0.0003164056	0.0	0.00034712735	0.0008561591	0.00024611896	0.0016957874	0.0007050125	0.000593655
mani	0.0017686161	0.0010074013	0.0021504243	0.0	0.0018440514	0.00281295	0.0027912862	0.002723772	0.002783429	0.00097190903	0.0006465946	0.0010609643	0.0014233493	0.0029238346	0.001938939
noth	0.0005124344	0.0004265047	0.00053572794	0.0	0.0009008823	0.0009071214	0.0012935835	0.0012035039	2.2996932e-05	0.00037222897	0.0008770404	0.0	0.0008443858	0.0016186147	0.00074709964
reli	0.00017113553	0.0	3.4215165e-05	0.0	2.9149325e-05	6.756209e-05	0.00028283845	5.1274645e-05	3.5609515e-05	1.9702666e-05	0.00011588461	9.039535e-05	0.000111315094	9.021429e-05	8.854538e-05
true	0.0006550348	0.00077077904	0.00068283617	7.607418e-05	0.00017070142	0.00039309682	0.0024831784	0.0009907973	0.0001427867	0.00039407064	0.0013409652	0.0	0.0006267042	0.0019811143	0.0008698557
beta	0.0	0.00013442505	0.0	0.0	0.0	0.000169043	0.0	0.0	0.0005822319	8.647038e-05	6.723708e-05	0.0	0.0	0.0	7.747724e-05
gain	0.00039492332	0.00037821877	1.6872815e-05	0.0	3.744409e-05	0.00072388246	0.00013074046	0.00026756484	3.421134e-08	0.00030014117	2.11395e-05	0.0	3.6300396e-05	5.39287e-05	0.00016853785
jami	8.359735e-06	1.2289546e-05	7.5746146e-05	0.0	0.0	8.6942855e-13	0.0	6.284393e-05	2.290538e-05	0.0	0.0001524212	2.0637006e-05	0.0	0.0	2.465203e-05
must	0.001481536	0.00059980905	0.0005867127	0.0001420363	0.0007222507	0.0006892739	0.0022558044	0.0010739065	0.0010693456	0.00041920363	0.001064685	0.00066471763	0.0010717332	0.0022659833	0.0011032916
said	0.0002701215	0.0003307902	0.0013271247	5.5495766e-05	0.006606104	0.001399473	0.002242788	0.0010407057	0.0	0.00054861227	0.0010615259	0.0031068758	0.0010253584	0.0027372306	0.0016753152
veri	0.0017005405	0.0026703654	0.0016672772	0.0	0.0010759729	0.0035016802	0.0024255053	0.002141184	0.001177205	0.002110946	0.0021472997	0.00076386426	0.004275156	0.0014870254	0.0020264783
abov	0.00048113067	0.00058363855	0.00055160583	0.0	0.00032850195	0.00057563133	0.0009803456	0.0006577291	0.0015844766	0.00051203894	0.00036732672	0.00016988427	0.0006676616	0.0011401306	0.0006721383
aliv	0.0	0.0	0.0	0.0	0.0010083893	5.723645e-05	0.00019419384	3.9704417e-05	0.0	0.0002558227	0.0	0.0	0.0	0.0	0.00012829008
date	0.00019666294	0.00024227187	7.9661935e-05	1.546294e-05	0.00012354033	5.6836067e-05	0.00024518667	0.00016529029	0.0005320421	0.00048539118	0.0008736024	0.001238069	0.00015785782	0.0001808746	0.00032349178
dong	0.0	0.0	0.0	0.0	0.0	0.0	0.0	0.0	0.0	0.00013289318	0.0	0.0	0.0	0.0	8.04982e-06
kept	0.00036616795	5.4828604e-05	0.00018751461	0.0	0.00041552482	0.00011401933	0.00014694713	2.4166562e-05	6.0450155e-05	0.00017985006	1.2887599e-09	0.00024663887	0.00037216063	8.13359e-05	0.0001630038
list	0.00021633161	0.0003063425	0.0013740066	0.0	0.00040750596	0.00012663138	0.00052038505	0.00017885411	0.0071529644	0.00021883918	0.00013950763	0.0015023359	0.00077780057	0.00010010607	0.0010132387
spin	0.0	0.00013813375	0.0	0.0	6.840949e-05	0.0	3.0552478e-15	0.0	0.0	0.00058394234	4.1365856e-05	0.0	3.567734e-06	0.0	5.433477e-05
tang	0.0	0.0	0.0	0.0	0.0	0.0	0.0	0.0	0.0	0.00010797571	0.0	0.0	0.0	0.0	6.540528e-06
tell	0.00090286875	0.001891567	0.0008881533	7.7917706e-05	0.0012949845	0.0011754618	0.0016683579	0.0015289926	0.000104234794	0.0003477492	0.0019659433	0.0	0.0008082659	0.001343601	0.0010816596
term	0.00021147502	8.2868595e-05	0.00030738278	0.0	0.00015513488	0.00094236917	0.0009694907	0.00057434844	0.00017717163	0.00069442764	0.0007727669	0.00080727285	0.00028542744	0.0007745875	0.00050712243
upon	0.00031626766	9.879566e-06	3.6513153e-05	0.0	0.00041479402	0.00011741248	0.0009853104	0.000470126	2.333602e-05	0.00026345366	0.00026540592	0.0004884676	5.8332076e-14	0.00050757214	0.00032701355
vote	0.0	0.0	0.00014331717	0.0	0.0	0.0	0.0	0.00089280086	0.0	0.0	0.0	0.0019723729	0.0	5.846378e-05	0.0002319281
ward	8.6933906e-05	8.4899075e-05	1.0306168e-05	0.0	5.2775755e-05	8.38912e-05	1.3242445e-05	5.3398795e-05	0.0	0.0003368125	0.0	5.917827e-08	1.568906e-05	0.0	5.0309995e-05
away	0.00027320578	0.00015495648	0.000726413	0.0	0.0017290643	0.00043719015	0.0007062798	0.00073795253	5.2856296e-15	0.00045413102	0.00039163773	0.0	0.0012871766	0.00048054775	0.00057654944
code	0.0023087526	0.00015020421	0.0	0.0	0.0	0.0	5.390797e-05	0.0003589673	0.0048239822	3.1564476e-16	0.0020388002	0.0	2.2989432e-06	0.00015285451	0.00072043546
curv	0.0	0.0	0.00013926087	0.0	0.0	0.00019165591	0.0	0.0	9.104071e-05	0.0003819122	0.0	0.0	0.00014168902	0.0	6.0875038e-05
gate	0.00011663676	0.00020613677	1.43069165e-05	0.0	0.0	0.0	2.5736068e-05	0.0	0.0	5.1737945e-05	0.0	6.686232e-05	0.00010645212	6.795998e-05	4.678831e-05
larc	0.0	0.0	0.0	0.0	0.0	0.00013570744	0.0	0.0	0.0	0.00079815567	0.0	0.0	7.774047e-14	0.0	5.6347162e-05
less	0.0006567794	0.00047207254	0.0004971069	0.0	0.00014483604	0.0010334196	0.00043078556	0.0013178281	0.0005376229	0.000691255	0.00038119743	0.00044110543	0.0012324151	0.0003612166	0.0006173005
loop	7.039688e-09	0.00018471363	0.0	0.0012291288	0.0	4.5024874e-05	1.6328442e-05	0.0	4.0762574e-05	0.00022823288	0.00047737776	0.0	0.00011541881	1.2326477e-05	0.00011319715
nasa	0.0	0.0	0.0	0.0	0.0	3.8837645e-11	0.0	0.0	0.00012890674	0.010580831	2.449512e-10	0.0	0.0	0.0	0.00065151113
shot	0.0	0.0	0.00086843583	0.0	0.0017474733	0.0002583766	0.0	0.00047497553	0.0	0.0	0.0	0.0	0.00014689265	0.0	0.0002706666
spec	0.0	0.0011428824	0.0	2.3761726e-05	0.0	0.0	0.0	0.0	0.00010933422	5.6359078e-15	0.0	0.0	0.00025696313	0.0	0.00011722193
turn	0.00045496342	0.0003382015	0.00047560787	0.0	0.0009356014	0.00048709	0.0005710686	0.0005440774	0.00018347825	0.0003387206	0.0007974217	2.3018517e-06	0.0029662678	0.00034199364	0.0006344061
anti	0.0	1.9240339e-05	0.0	0.0	0.00044283477	0.0009037146	1.9336814e-05	0.00060694077	2.5109033e-05	0.00020132246	0.0	0.00086444546	1.9780162e-05	0.0017608189	0.00034562813
care	0.0014229608	0.00016773904	0.0003275602	0.0	0.00018631273	0.0015107838	0.00056822586	0.0017468345	0.00014336436	1.9771062e-06	0.00039048493	0.0014832708	0.0008879493	0.0008312091	0.0007214413
glad	5.0883817e-05	2.2110142e-05	0.0001119413	0.0	4.027431e-05	8.3156134e-05	0.00011180188	0.00019608987	3.167922e-05	1.3438895e-05	7.6240234e-05	7.741857e-05	0.00014790792	0.00014260194	8.653299e-05
kill	0.0	0.0	0.0	0.0	0.0046606343	9.694691e-05	0.00021294692	0.0019139968	1.2588588e-05	6.290223e-05	0.00010450422	0.0	0.000464288	0.0044896095	0.00095487834
liar	0.0	0.0	0.0	0.0	0.00018013787	0.0	0.00023013537	3.259e-05	0.0	0.0	0.0	0.0	0.0	0.00013370327	5.433477e-05
been	0.0034411505	0.0016459334	0.0037715954	5.3170865e-05	0.0057854685	0.004535615	0.0029737668	0.002978068	0.001106539	0.0023534521	0.0024859149	0.0039875745	0.002814611	0.0026865315	0.0029899094
brad	0.0013593202	1.141185e-13	3.8592436e-05	0.0	0.0	0.0	0.0	0.0	0.0	0.0	0.00022087088	2.1845205e-16	2.638534e-15	0.0005743007	0.00013583654
hand	0.0007568488	0.00056852715	0.0011510001	0.0	0.0016108152	0.0005617212	0.0009478759	0.0009323007	0.00046454993	0.0002615826	1.9970923e-06	1.7695719e-13	0.0015333157	0.00045043402	0.00072999456
judg	0.0002095752	0.0	0.00013632681	0.0005684005	0.00021458059	5.094449e-05	0.0008593954	0.00068216375	0.0	4.0055365e-05	0.0	8.9914814e-05	2.8260029e-05	0.00026638407	0.00026010157
larg	0.0003911862	0.0004644114	0.0003195608	1.3496131e-07	0.00038708112	0.0007449765	0.0002434438	0.00075462897	0.0011844494	0.0015970705	0.00028872842	0.0003062051	0.0005205309	0.00041421727	0.00055793516
soon	0.00029212062	0.0004331517	0.00023979218	0.0	0.00025521603	0.0011411293	0.00010977713	0.00018102661	0.00018526032	0.00018583352	0.00028529772	0.0002486763	0.0001731546	0.000210095	0.0002716728
tape	0.00026017788	0.001140234	0.00012908825	0.0	0.00058207	0.0	0.0	6.116417e-11	0.0006873202	4.0581695e-06	0.0	4.0642288e-07	0.00010236801	0.0	0.00022387855
blue	1.068316e-05	0.00027376876	0.0014833473	5.3168304e-05	5.6722045e-05	1.856896e-06	1.2187114e-09	8.6417396e-07	0.0	6.933469e-05	0.0008069325	0.00021094336	0.0004496697	1.1307268e-13	0.00021733828
come	0.0012041592	0.0019817844	0.0025575694	0.0	0.0033044196	0.0011768278	0.0033976722	0.0013102252	0.0002081603	0.0010524447	0.0015929749	0.00026522498	0.001988784	0.0012401831	0.0016798441
dark	3.919642e-05	9.486971e-07	0.00010494812	0.0	0.00016594012	5.1887942e-05	0.00020204888	1.5571015e-06	4.753355e-05	0.00085050554	8.862894e-05	0.0	0.0001411493	5.510972e-05	0.0001242653
fake	0.00010652139	0.0	0.0	0.0	1.8415441e-05	1.4461913e-05	0.0	1.6054328e-05	0.0	0.0	2.3997665e-05	4.1686464e-05	0.00022264369	4.2275045e-05	3.3707784e-05
felt	4.878365e-05	1.4046865e-05	0.00013493425	0.0	0.00033197604	0.00019340089	0.00018659058	2.3696275e-05	0.0	2.1544247e-05	0.0	7.051339e-05	0.000118267104	0.00017392504	0.00010162591
fool	0.00011480784	6.687886e-05	0.00016234149	0.0	0.00020432442	6.4855674e-05	0.0003276088	0.00014313546	4.0754934e-05	0.0	0.0	0.0	0.00015443642	9.565851e-05	0.000117221934
furi	0.0	0.0	0.0	0.0	2.6123847e-05	0.0	0.0	0.0	1.6052449e-05	0.0	0.0	6.322185e-05	0.0	0.0	7.546723e-06
glue	0.0	0.0	0.0	0.0	0.0	1.6300504e-05	0.0	0.0	0.0	0.0	9.330129e-06	0.0	0.00010972777	0.0	9.559112e-06
huge	0.00016505399	3.7359932e-05	0.00021782052	0.0	0.0001033019	8.293652e-05	2.2394071e-05	0.00012284292	0.00020878146	0.00033562913	4.8603168e-05	6.0175353e-05	0.00019571392	0.00010914643	0.000120743614
load	0.0	0.00038654046	0.0002892496	0.0	5.878849e-05	7.56819e-05	1.2006586e-13	7.4980504e-05	0.0005640329	0.00018503876	0.002213486	0.0	0.0006559983	1.3402009e-05	0.0003003493
mack	0.0	0.0	4.1318002e-05	2.0969523e-05	0.0	0.0	2.1003743e-05	0.0	0.0	0.0	6.2152845e-05	0.00015222633	1.966616e-05	0.0	2.0627253e-05
most	0.0017180737	0.0012732021	0.0020154961	0.0	0.00105993	0.003370126	0.002371983	0.0026712832	0.0023817017	0.0019829394	0.0012073227	0.0006743329	0.0026277632	0.0025285343	0.001959565
navi	0.0	2.3847802e-05	9.920101e-05	0.0	0.0	0.0	0.0	0.0	0.00010559881	8.304963e-05	0.00014874003	0.0013408841	0.00029611087	0.0	0.00013885512
nswc	0.0	1.7392962e-05	1.0200753e-05	0.0	0.0	0.0	0.0	0.0	0.0	0.0	0.0002672825	3.199176e-05	0.0	0.0	1.9621057e-05
oasi	0.0	0.0	3.92896e-05	0.0	0.0	0.0	0.0	0.0	0.0	0.0	0.0	0.00025984462	0.0001629672	0.0	3.1192296e-05
piec	0.0002599084	0.000102166	6.138576e-05	0.0	0.00017776707	4.3425032e-05	0.000114074544	9.744136e-05	0.0001725394	6.391798e-05	0.00024901234	6.5414875e-05	0.00052896526	0.00015387153	0.00015394803
piti	1.919149e-06	0.0	0.0	0.0	1.6257062e-06	1.041671e-12	3.4640583e-05	6.038439e-05	0.0	0.0	0.0	0.0	3.5900888e-05	7.324232e-05	1.8111765e-05
roof	0.0	0.0	5.0495375e-10	0.0	0.00018957474	0.0	0.0	1.4787623e-05	0.0	9.115136e-06	0.0	0.0	0.0002818885	0.0	3.823566e-05
tast	0.0	0.0	0.0	0.0	1.3930203e-05	0.00095452275	3.538154e-05	0.0	9.915554e-06	2.3392631e-05	0.0	0.0	8.895099e-05	8.3676705e-06	7.093698e-05
that	0.0001441416	8.8638256e-11	5.738677e-05	0.0	0.0	0.0	0.0	0.000116848525	0.0	0.0	5.6260018e-05	0.0	0.00024258616	1.5008168e-05	4.6285215e-05
then	0.002833959	0.0014825924	0.0024800107	9.002985e-08	0.0047980263	0.0022187917	0.0041552233	0.003337319	0.00074658246	0.0020060039	0.0050785374	0.0	0.002959565	0.0027859553	0.0026789918
tini	2.3353183e-05	0.0	2.4572946e-05	0.0	0.0	6.900234e-05	0.0	4.846283e-05	2.0006115e-05	8.763435e-05	4.6858426e-05	0.0	0.00018464016	0.00014987096	4.527902e-05
tire	0.0	0.0	0.00010881302	0.0	2.2661492e-05	1.0438219e-05	0.0	7.647677e-05	0.0	0.0	0.0	0.0	0.0017596956	0.0001757072	0.00015797281
trim	0.0	0.0	0.0	0.0	0.0	0.0	0.0	9.2946975e-06	2.8121669e-05	1.6934013e-05	0.0	0.0	0.00024779962	2.4755145e-05	2.4148932e-05
typo	0.0	0.0	1.4062069e-05	0.0	1.7694367e-05	0.0	8.302615e-06	0.0	9.353058e-05	5.4586606e-05	0.0	1.4945063e-09	2.4527264e-05	8.993467e-14	1.6099377e-05
arab	0.0	0.0	0.0	0.0	0.0	0.0	0.0	0.0	0.0	0.0	0.0	0.0	0.0	0.007168084	0.00048247058
case	0.0016130772	0.0007367092	0.0005633417	0.00017869088	0.00045248237	0.0024430668	0.0009931779	0.0028631163	0.0006647236	0.0007236464	0.0014680495	0.0007115804	0.0012065495	0.0019818451	0.0012391275
have	0.00034138374	0.00095618353	0.0004994835	0.0	0.00040719923	0.0013837733	0.00079374807	0.0011010474	0.00010076268	0.00028522016	0.0014472784	0.0002139588	0.0006754685	0.00060998293	0.0006615731
also	0.0024952763	0.003946287	0.0021715548	0.0	0.0017350764	0.0038436383	0.0034410646	0.0013995265	0.006006642	0.0032649804	0.0020627922	0.0032213416	0.0038757748	0.0023321176	0.0029717989
cabl	0.0	0.001989222	0.0	0.0	6.2873984e-13	0.0	0.0	0.0	0.0	4.531177e-05	0.0	0.000108921275	0.0003430927	0.0	0.00018916484
caus	6.644803e-05	0.00012316571	5.4537937e-05	0.0	0.0005481658	0.005087499	0.00054376514	0.0012124311	2.6570113e-10	0.0005165818	0.0011849651	8.62212e-13	0.00097146456	0.001067508	0.00079388835
diff	0.0	0.0	9.819853e-06	0.0	0.0	0.0	0.0	0.0	0.0001184884	8.208135e-05	9.9462406e-05	0.0	4.8038728e-05	0.0	2.465203e-05
hard	0.00090948236	0.0031049238	0.00056812825	0.0	0.0004131095	0.0005355724	0.0007358915	0.0007302279	0.00036996757	0.0002450851	0.000386199	2.93597e-07	0.0012582464	0.00072435726	0.00076672074
isol	8.776103e-05	0.00012397274	0.00010841306	0.0	5.626563e-05	8.517841e-05	2.6255104e-05	2.376941e-05	3.74334e-05	4.402796e-05	3.209326e-05	8.459721e-05	0.0	1.48532445e-05	5.081309e-05
mode	0.0004326589	0.002396822	0.0	0.0002221709	0.0	1.6813483e-05	7.692518e-05	0.0	0.0005873285	0.00022493098	0.0012516526	0.0	5.6489e-05	0.0	0.00036826747
null	0.0	0.0	0.0	0.0010879039	0.0	0.0	0.0	4.286177e-05	9.559477e-06	0.0	0.0012116751	0.0	0.0	0.0	0.00011118475
rang	6.053051e-05	0.00042708695	0.00012554592	0.0	0.00021672502	0.00013811934	2.0599913e-05	4.6331257e-05	0.00024410235	0.0008903406	9.072944e-05	0.0004951114	0.0006576547	5.741319e-05	0.00024098388
solv	6.5180655e-05	0.00013889551	0.0	0.0	8.06121e-05	3.105133e-05	1.2612614e-05	0.00014012125	8.969218e-05	0.00015109946	0.00051852927	8.559122e-05	0.00019349752	0.00034658832	0.00012879317
sort	0.00042375491	0.0003762541	0.0002932313	0.0	0.00013613944	0.0006800158	0.0006599581	0.0010953234	0.00013400508	0.00072650454	0.00072842464	1.5616069e-15	0.0003441176	0.00035110733	0.00046083736
sync	0.0	0.0003238686	0.0	0.0	0.0	0.0	0.0	0.0	0.0	0.0	1.9343035e-05	7.4116106e-06	0.0	6.7883334e-06	2.7167516e-05
time	0.0029942794	0.0028822795	0.0050694635	0.0	0.0035016052	0.0037954033	0.0036312423	0.0029875895	0.0015530314	0.0037400965	0.004458753	0.0025257452	0.0042973403	0.0028050297	0.0032434722
edit	0.0	4.3527435e-09	3.064361e-05	0.0	0.00013929536	0.00013116925	6.950408e-05	2.6983486e-07	0.001681382	6.439508e-05	0.0002623927	0.00048898347	0.0	3.4689587e-05	0.00022085998
hope	0.00045734952	0.0012007575	0.0009037961	5.4478507e-05	0.00080119836	0.0007322319	0.0007012631	0.0008191048	0.00015165182	0.00050928985	0.0008308538	0.0005221216	0.00059907563	0.0011395615	0.0006998084
moor	0.0	9.288498e-05	4.108923e-05	0.0	2.999342e-05	0.0	7.1109906e-05	2.5846643e-05	0.00010558471	8.3923354e-05	0.0	8.861416e-05	0.0	0.0	4.2763535e-05
slow	3.3008648e-05	0.0006061589	0.00025092106	0.0	0.0	0.000116054565	4.714661e-06	0.00012290773	0.0001464573	9.2688264e-05	0.0005773865	2.5312216e-05	0.00042513417	0.0	0.00016853785
bday	0.0	0.0	0.0	0.0	0.0	0.0	0.0	0.0	0.0	9.136406e-05	0.0	0.0	0.0	0.0	5.5343335e-06
cole	0.0	6.2636194e-05	0.00018065238	1.2552245e-05	0.0	0.0	0.0	2.4424032e-09	0.0	3.7385307e-05	0.0	0.0	0.0	0.0	1.8614863e-05
msfc	0.0	0.0	0.0	0.0	0.0	6.700929e-12	0.0	0.0	0.0	0.000423597	0.0	0.0	0.0	0.0	2.5658224e-05
alan	5.507262e-06	0.00044623498	0.0004342236	0.0	0.00013406694	0.0	0.00011582345	8.588917e-05	4.7364287e-05	0.00024938255	0.0	8.048358e-05	8.435763e-05	0.00035599628	0.00014942016
byte	0.0001483303	0.00028290544	0.0	0.0	0.0	0.0	0.0	0.0	0.0019715833	0.0	0.0	0.0	0.0	0.0	0.0001931896
fail	0.00020902324	0.00012953632	8.2361854e-05	0.0	4.8880433e-05	0.00015326813	0.00029971162	0.00096563715	2.8605797e-05	0.00042159928	0.00095778506	5.5843888e-05	0.00020942638	0.0009456612	0.0003416034
lanc	0.00014939005	0.00036069233	3.8578077e-05	0.0	2.0472995e-05	0.0	0.0	0.00017319979	6.1608094e-05	0.0	0.0	0.0	0.0	0.00020274185	7.747724e-05
rais	0.00031510054	0.0	7.428329e-05	0.0	0.0001721539	0.00022492767	0.00052403705	0.00052158977	0.0	0.0	0.0001173165	0.00025211452	0.00019028854	0.00010689348	0.00021079801
seen	0.0002939032	0.0017844788	0.0006273834	3.525864e-05	0.00066158426	0.0008827459	0.0007562401	0.00082590553	1.5299463e-05	0.0004622862	0.0007089189	1.6641975e-15	0.001032047	0.0004921687	0.00065553596
valu	0.0008720751	3.5537444e-06	0.00040797557	0.0	0.0	0.0001556821	7.1173534e-05	0.00026518948	0.00049111096	0.0005298271	0.0026925122	0.00012428257	0.0004937608	0.0021382235	0.0005403268
damn	9.017159e-05	4.3436298e-08	0.00038384923	0.0	1.9160885e-05	0.0	7.646474e-05	0.00051062705	0.0	0.0	0.0	0.0	0.0003606102	0.00017615272	0.00013030246
didn	0.00037998465	0.00064237794	0.0019754802	0.0	0.0032281596	0.0006976369	0.0008686094	0.0009804254	1.5934176e-12	0.00037074072	0.001034447	0.0	0.0011895794	0.00068321085	0.00091815187
drug	0.0006064923	0.0	0.0	0.0	0.0	0.0035902543	0.0	0.002584744	0.0	0.0	0.0	0.0	0.0	0.00016333781	0.00052422757
feel	0.00037909544	0.00018349443	0.00043072875	1.3061261e-16	0.00034882888	0.0011192276	0.0015400412	0.0012068135	0.00023756105	1.988898e-05	0.0002253429	0.0	0.0010264759	0.0010163002	0.00064195244
half	0.0002887042	0.00026317575	0.00042944236	0.0	0.00041326627	0.0002146829	0.00013888544	0.00029251107	0.00014584433	0.0006875418	5.186994e-06	0.0003414326	0.00028674884	0.00013382673	0.0002631202
joke	0.00019179453	0.0	0.0005032433	0.0	0.0001806597	0.0	5.0353454e-05	0.00023271104	0.0	6.409542e-05	0.0	0.0	0.0	0.00018917854	0.000103638304
marc	0.0015120474	0.0	0.0003243248	0.0	0.0	9.8134646e-05	0.0	0.0	8.448013e-05	0.0	1.1208309e-14	8.47118e-06	0.0	0.00014088467	0.00013382414
note	0.0012707307	0.0004283886	0.0007475023	0.0	3.378666e-05	0.00030346186	0.0010266243	0.0008904508	0.00241372	0.0006531966	0.00045062156	0.0010719448	0.00067999976	0.0004719046	0.0008049556
plan	0.00060152425	0.0003377826	9.505501e-05	0.0	0.00079427037	9.123082e-05	4.616054e-05	0.0001291195	0.00011396897	0.0011578772	1.8793238e-13	0.0032729772	0.0003104651	0.0001874182	0.00048398
spot	6.555984e-05	2.3646924e-05	0.0007979982	0.0	0.00016442928	0.0004341678	0.00010515566	2.9321305e-05	1.9605199e-05	0.00035971458	0.0	0.0	0.00022152226	0.0	0.00014891707
told	0.000476071	0.0006831553	0.00018719785	0.0	0.0021285845	0.0008912522	0.00062769226	0.000119026496	0.0	3.4340307e-08	0.00018454465	0.00069689867	0.00050767366	0.0002594424	0.00051668106
were	0.0010848495	0.00046202113	0.003247659	0.0	0.019736618	0.0025863524	0.003970464	0.003186822	0.0001442692	0.002667478	0.0006163016	0.003266774	0.003099878	0.004738734	0.0038290801
bodi	7.033697e-05	0.0	0.0001250544	5.2946336e-05	0.0014567549	0.002278469	0.0009541757	0.00015640653	0.00035042563	0.0006721152	0.0	8.176346e-06	0.0005150126	5.431044e-05	0.00050762534
came	0.00019710265	0.0004968272	0.0009462907	4.5216133e-05	0.002133516	0.0002727615	0.00077836687	0.00019197875	2.921246e-14	0.00011931048	0.00026598148	0.0001224305	0.0006043592	0.00019163165	0.00050007924
dure	0.00024239303	3.7137623e-05	0.0006334412	0.0	0.0016765395	0.0009923585	0.00023540418	6.351315e-05	0.0	0.0010575381	0.00038060886	0.001859293	0.0003220606	0.0007368298	0.00056598475
evil	0.0	0.0	0.0	0.0	2.3207953e-05	1.3921071e-05	0.0010565668	0.0006310312	0.0	0.0	0.0	0.0	0.0	0.00013447933	0.00020174225
hama	0.0	0.0	0.0	0.0	0.0	0.0	0.0	0.0	0.0	0.0	0.0	0.0	0.0	0.00041109967	2.7670614e-05
mike	0.00021293077	0.0009469033	0.0027033575	0.0	7.785255e-06	2.0432983e-05	0.00016589751	0.00036556463	1.8361876e-05	0.00024782	0.00072861277	4.0258626e-11	0.00020211379	0.00018579183	0.00039744715
over	0.0013141183	0.0010000581	0.0023395058	6.257673e-06	0.0032316274	0.0015290866	0.0011274721	0.0013903234	0.00089462695	0.0012557359	0.0014169044	0.0020751238	0.0022989262	0.0014047121	0.0015606072
page	0.0	0.00052744715	0.0	0.0	0.0005860809	8.972948e-05	1.7463595e-05	0.0	0.0009309009	2.5298052e-05	0.0008080645	0.0033449885	0.0	3.4838187e-05	0.00044021045
rank	0.0	9.2357164e-05	0.00021779626	0.0	3.59688e-05	1.8640292e-05	0.0	0.00012851617	2.0744134e-05	0.0	0.0	9.3291426e-05	0.0	9.4146984e-05	5.1819286e-05
vnet	0.00014780663	0.00033454123	3.2973658e-05	0.0	0.0	0.0	0.0	9.450084e-08	0.0	0.00029484264	0.0	0.0	7.5946606e-05	5.327572e-05	6.389362e-05
zion	0.0	0.0	0.0	0.0	0.0	0.0	1.320492e-05	0.0	0.0	0.0	0.0	3.0193738e-05	0.0	4.48706e-05	6.540528e-06
doug	0.00040168143	0.00022401944	0.00064049143	0.0	4.1935687e-05	0.00014003254	0.0	0.00012340037	0.0005531551	0.0003841394	0.0	0.0	0.0001994154	0.0	0.00018866174
draw	0.00012528998	0.0	0.00025756427	0.0	1.9149047e-05	0.0	0.00024397376	0.00020081564	0.0009917954	3.9559764e-05	0.0023909465	1.9257426e-16	0.0	0.00011976587	0.00030588344
exit	0.0	0.0	1.1829534e-11	0.00024323646	5.5447956e-05	0.0	0.0	0.0	0.0	2.2513097e-05	0.0011704538	0.0	5.4739034e-05	0.0	8.60299e-05
leak	8.5619315e-05	0.0	0.0	0.0	0.0	0.0	0.0	0.0	0.0	5.3754236e-05	0.00014409778	0.0	0.00030598207	6.997254e-06	3.974495e-05
leav	0.00022052994	0.00028420202	0.00024658898	2.469728e-05	0.0011750314	0.00025460677	0.00036271915	0.00027724766	0.00014169149	0.00012758466	0.000284877	0.00025498343	0.000548626	0.0009135485	0.0003878883
lose	0.00011573996	5.554588e-05	0.00094160915	0.0	0.00012829647	0.00019267158	0.00020202721	0.00029222682	9.8044366e-05	6.128131e-05	0.00015506354	0.0	0.00015304254	0.00013781177	0.00018614625
mayb	0.0008331467	0.0006395366	0.0013598768	6.0938764e-05	0.0008414796	0.00097508705	0.0005791262	0.0007868347	1.0527288e-08	0.0005819619	0.00060182315	0.0	0.0013168841	0.0008539925	0.00068521936
much	0.0014577166	0.0024831623	0.0026360545	1.3411428e-05	0.0006122822	0.0026678732	0.0018125002	0.0028426615	0.0010886795	0.0023749694	0.0017928797	7.66813e-16	0.0040051797	0.0012762701	0.0018740391
shut	9.695904e-13	0.0	5.9390237e-05	0.0	0.00016214779	0.0	4.0600506e-05	0.0001987586	1.2725779e-05	0.00014987298	6.8050234e-05	0.0	0.00041592986	7.2348004e-05	9.1563976e-05
tabl	0.0	0.0	0.0	0.0	0.00017894022	9.551347e-05	0.0	8.726213e-05	0.00020892578	8.5432185e-07	0.0019628126	0.00030510867	1.8289406e-07	0.00017980735	0.00019268652
tran	0.00016958184	1.4767567e-05	0.0	0.0	0.0	0.0	2.5975405e-05	0.0	0.0	0.0	3.299071e-05	0.0	0.00022249954	0.0	3.2701588e-05
user	0.0012030785	1.3806783e-14	0.0	0.0	0.0	0.0	0.0	0.00016008764	0.0068493	0.0	0.0016823588	0.00014376239	1.020988e-11	0.0	0.0007601803
gaug	0.0	0.0	0.0	0.0	0.0	0.0	0.0	0.0	0.0	0.0	0.0	0.0	0.00028102033	0.0	2.0627253e-05
rant	0.0	0.0	3.473116e-05	0.0	0.0	1.8315965e-05	1.8612363e-05	0.0001172055	0.0	0.0	0.0	0.0	0.0	3.995858e-05	2.0124155e-05
wasn	0.00016625793	0.00012748416	0.00080006814	0.0	0.00070600334	0.00022535473	0.00037631832	0.00032238237	0.0	0.00021731482	0.00016075409	0.0	0.00053715	0.00016688784	0.00029079051
best	0.0003421914	0.0014256712	0.0028365054	0.0	8.4898915e-05	0.0011011792	0.0007595998	0.00056453067	0.0007469925	0.00027740846	0.000854522	0.00024935175	0.0014071515	0.0003695756	0.0007974098
busi	0.0011199731	0.00023089221	3.7926235e-05	0.0	2.6274201e-06	0.00017038213	7.508466e-05	0.0008224976	3.7754868e-05	2.9558532e-05	0.0002362768	0.0014438285	0.0003638641	0.00031358548	0.00035116222
cite	0.00013373067	0.0	1.3926519e-05	0.0	3.5941062e-05	0.0002003268	0.000418125	0.00038472962	2.1619433e-05	5.528492e-05	3.8521745e-11	0.00010999405	0.0	7.979514e-05	0.00013030246
done	0.0006642756	0.0006237663	0.00072028046	0.0	0.0006084792	0.0014378771	0.0007677215	0.0009955302	5.8175352e-05	0.0008044715	0.0019349117	3.6523335e-05	0.0007795764	0.00038451003	0.000711883
fred	0.0	9.600481e-05	2.1775135e-05	0.0	2.8881297e-05	0.0001856594	3.050527e-07	6.11811e-08	2.9314617e-05	0.0013378173	0.0	1.8784684e-05	5.6921348e-05	0.0005414185	0.00014740779
grow	0.0	0.0	3.7312228e-05	0.0	0.0	0.00031433202	0.00020690811	0.00031820874	8.996631e-05	0.00024726463	1.5063075e-05	0.0001429304	0.0	5.5116696e-05	0.00011420335
harm	0.00026583826	0.0	1.8985758e-13	0.0	0.00011824303	0.0004222497	8.788445e-05	0.00025466862	0.0	7.3242763e-06	6.5423624e-06	0.0	0.00011411889	0.0002958101	0.00011621574
lead	0.00034582565	0.00014868358	0.0010065695	8.1786115e-05	0.00029389473	0.0007872275	0.00043732504	0.00018498955	0.00014399554	0.00042224693	4.8477605e-06	0.00038395243	0.00051835855	0.00044007477	0.00036826747
link	0.00045630088	0.0	0.0	0.0	0.0	0.00024983461	0.000173687	3.194915e-11	0.0005501837	3.9418894e-05	0.0007995899	0.000373263	0.0	2.7570079e-05	0.00018312769
mine	4.8033336e-05	0.000992667	0.00010846348	0.0	0.00011142172	0.00044927088	0.00031343006	0.0011663837	0.0	0.00069934694	0.00019539375	4.139488e-08	0.00063484034	8.4661784e-05	0.00038486967
none	0.00015664168	0.00027409944	0.00015812632	0.0	0.0002626194	0.00023270035	0.0003064416	0.00019044595	4.802624e-05	0.00020795416	0.00069799315	8.190265e-08	0.00021046543	0.0009517264	0.0002681511
obes	0.0	0.0	0.0	0.0	0.0	0.00022185434	0.0	0.0	0.0	0.0	0.0	0.0	0.0	0.0	1.3080793e-05
pain	0.0	0.0	0.0	0.0	0.00019347943	0.0027891889	0.00019978979	0.0	0.0	0.0	2.3837754e-05	0.0	0.00015875428	2.778249e-05	0.00021884758
pick	0.00036922374	0.0003738212	0.0016118474	0.0	0.00032380933	6.557038e-05	8.79365e-05	0.0001313918	0.00014950159	2.9861712e-06	6.572026e-05	8.1449114e-05	0.00048933236	4.1182924e-05	0.0002646295
push	0.00018201802	4.106612e-05	8.460139e-05	0.0	0.00023526931	0.00016440131	1.8391285e-05	0.000499928	2.214937e-06	0.00060467824	0.00011508778	1.20849935e-08	0.00029643174	3.8450067e-05	0.00016954404
rice	0.0	0.0	2.111106e-05	0.0	0.0	0.00011854151	2.2106904e-05	2.4669907e-05	7.794638e-05	0.0	0.0	1.408511e-07	7.3892224e-05	0.00073056575	7.445866e-05
rise	1.6667476e-05	0.0	2.841775e-05	0.0	0.00015385215	1.740502e-05	0.00031686132	0.00011270704	0.0	0.000114546034	0.0	0.00015786292	9.446481e-05	4.360146e-16	8.955158e-05
yoyo	0.0	0.0	0.0	0.0	0.0	0.0	0.0	0.0	0.0	0.0	0.0	0.0	0.0	0.00042604876	2.8676806e-05
butt	4.8141454e-05	1.8054985e-05	0.00024750765	0.0	8.3172505e-05	1.7942091e-05	0.0	1.2595653e-05	0.0	0.0	0.0	1.3608072e-05	0.00012022029	2.8417056e-05	4.0248047e-05
fear	0.0001494074	0.0	0.0001846101	0.0	0.0003514175	4.1581094e-05	0.0005554088	0.00032170812	0.0	9.982263e-06	0.0	2.830354e-05	8.497978e-05	0.00023155288	0.00017457502
hear	0.0001410209	0.0008192838	0.0003251147	0.0	0.0007346089	0.0005186695	0.00074831746	0.0004835887	0.0	4.303423e-05	0.00014659144	0.0002443544	0.0010224204	0.00034044238	0.00044574443
poor	2.1985403e-05	0.000116851515	0.00030800514	0.0	0.00024441877	0.000293231	0.00014997779	0.0006150426	0.00010044884	0.00012525129	8.491604e-05	0.0	0.00017360537	0.00021227953	0.000195202
vagu	2.226264e-05	4.5233322e-05	5.3489657e-06	0.0	6.216767e-06	3.9813734e-05	4.628078e-05	8.67677e-05	3.127366e-05	5.169628e-05	3.379226e-05	0.0	2.9059289e-05	1.4583751e-05	3.3204687e-05
corp	0.00023386856	0.00050521735	0.00022626205	3.4093236e-07	4.0001418e-05	0.0	2.6343223e-05	8.983657e-06	0.00014522587	0.00015402939	0.00013886891	0.00027261671	0.00014412272	0.00028769832	0.00015143254
deep	5.2709103e-05	0.0	9.202168e-05	0.0	0.00012091901	0.00016967463	0.00013536848	0.0	0.0	0.00022329872	5.7825408e-05	0.000153898	0.00013223948	9.995089e-05	8.804229e-05
fair	0.00055544946	0.00020208656	0.0004939	0.0	5.587276e-13	0.0005262063	0.00030317646	0.0004625309	0.00021344409	0.0002808058	0.00036438002	0.0	0.000553237	0.0006355278	0.0003330507
gaza	0.0	0.0	0.0	0.0	0.0	0.0	0.0	0.0	0.0	0.0	0.0	0.0	0.0	0.0012856208	8.653299e-05
mass	0.0003114602	3.96995e-05	0.0	0.0	0.00049705006	0.00013064113	0.0003563188	0.00047328445	0.0	0.0015959854	1.0755237e-15	3.5138855e-05	0.00011993431	0.0	0.00026865423
name	0.00060864247	0.00053819246	0.0015722428	0.00019273748	0.00082585955	0.00028373094	0.0017486511	0.0002075547	0.003560322	0.0008620603	0.0012469062	0.0013914879	0.00064069265	0.001269606	0.0011344855
ofth	0.00037151852	0.00021062915	0.00020574006	0.0	0.00023240344	0.00026653975	0.0007001288	0.00025786186	0.00013050807	0.00024907882	0.0002363325	0.00055542245	0.0002919062	0.00025907654	0.00030990827
sent	0.00039808013	0.00024059607	0.0002623533	0.0	0.00065614417	9.612497e-05	0.00020131997	0.0	0.00038150267	0.00034771772	0.00021836351	0.0009124202	1.763123e-12	6.0289167e-05	0.00027016352
shai	0.0	0.0	0.0	0.0	0.0	0.0	0.0	0.0	0.0	0.0	0.0	0.0	0.0	0.00042604876	2.8676806e-05
wing	1.4558331e-05	0.0	0.0007009613	0.0	0.00013590539	0.0	2.909328e-07	4.090512e-05	0.0	0.00029378865	0.0	0.00024788608	0.0	0.00034404473	0.000116215735
card	1.2464983e-16	0.009449469	0.00014381432	0.0	0.0	0.0	0.0	0.0	0.0002416972	0.0	0.0	0.0	0.0	0.00019468632	0.00077426695
damp	0.0	0.0	7.605363e-06	0.0	0.0	0.0	0.0	0.0	0.0	0.0	0.0	0.0	0.00012387017	0.0	9.559111e-06
fast	0.00020675099	0.0017240527	0.00013043219	0.0	4.5128978e-05	0.0001395907	2.3344932e-05	0.0	0.0006974102	0.00016090069	0.00020688906	0.0	0.0011723818	0.0	0.00033405685
head	8.616753e-05	0.00028222962	0.0006642745	0.0	0.0011047638	0.0004418206	0.00045222454	0.00022773941	0.0001631708	0.00046098538	0.00010971621	0.0006657258	0.0010506046	0.00028611257	0.00044826
luck	3.13251e-05	0.00052123115	0.00010084854	0.0	6.8041096e-05	0.00029398588	4.183011e-05	1.591397e-05	0.00018984785	5.9868373e-05	6.377424e-05	0.0	0.00034531826	0.0	0.00012627768
puls	0.0	5.3027907e-05	0.0	8.603582e-06	0.0	0.0	0.0	0.0	0.0	8.518626e-05	0.0	0.0	0.00024001567	0.0	2.7167516e-05
went	9.377777e-05	9.085958e-05	0.0007094013	0.0	0.003061383	0.0002523036	0.00016226295	2.5316724e-05	0.0	0.00012643596	2.5012492e-09	0.00025297326	0.0009165189	0.0	0.0004341733
cube	0.0	4.759255e-16	0.0	3.389006e-05	0.00035868774	0.0	0.0	8.2647e-05	0.00012571017	1.6271098e-08	0.0	0.0	2.1853177e-05	0.0	5.081309e-05
next	0.00046512502	0.0003909795	0.0015167706	1.8416853e-05	0.0010720955	0.000422204	0.00035156801	0.0004281962	0.000556088	0.0006269516	0.0009844595	0.00095739897	0.0010736478	0.00017877211	0.0006439648
ryan	7.181053e-09	0.0	0.0008760206	0.0	3.2934913e-05	0.0	0.0	0.0003206859	0.0	0.0	0.0	0.00016136657	6.5568184e-10	0.00022935287	0.00011520954
send	0.00087844935	0.0013776161	0.0003445695	0.0	0.0003607472	0.00025205917	0.00022722333	0.00016141393	0.0046525337	0.00053506135	5.157784e-10	0.0007756389	0.0001306501	9.943009e-05	0.0007506214
vert	0.0	1.9256779e-05	0.0	0.0	0.0	8.543799e-06	0.0	0.0	0.0	0.0	8.908293e-06	0.0	0.0	0.0	2.5157497e-06
aren	0.0004628506	0.00010833144	0.00033964973	2.410096e-11	0.00012040914	0.00027235813	0.00022588857	0.0006689265	6.993479e-05	0.0001758738	0.00017810774	0.00022396109	0.0006386567	0.00094303384	0.00033003214
basi	9.448857e-05	0.0	0.00020397047	0.0	0.0	0.00034913342	0.00042729112	0.0005359536	0.00012326545	5.012395e-05	5.128841e-06	0.00029669763	2.479773e-05	0.0006530222	0.00022287239
born	1.9834735e-05	0.0	0.000117612995	0.0	0.0002910954	0.00017132085	0.0007802751	3.3268254e-05	0.0	0.0	0.0	7.36523e-05	0.0	0.00040218036	0.00017004713
ceas	3.170704e-05	0.0	0.0	0.0	6.980935e-05	4.5953857e-05	0.00012694781	4.340838e-05	0.0	0.00010866727	0.0	0.0	3.6826365e-05	0.000106628024	4.6285215e-05
dyer	0.0	0.0	0.0	0.0	0.0	0.00096421305	0.0	0.0	0.0	0.0	0.0	0.0	0.0	0.0	5.685026e-05
nice	0.00021839801	0.000754107	0.0005483305	0.0	9.415775e-05	0.00012260542	0.000206882	0.000537808	0.00047346586	3.769279e-05	0.00043800037	0.0	0.0012536617	0.00029973232	0.00037883242
nore	0.0	0.0	0.0	0.0	0.0	0.0009471473	0.0	0.0	0.0	0.0	0.0	0.0	0.0	0.0	5.5844062e-05
past	0.0004448166	2.5505855e-05	0.0009253825	0.0	0.00037704024	0.00050696085	0.00033194144	0.00035792773	0.00013958878	0.00038508628	0.0007276782	0.0003997108	0.00029708204	0.00048478998	0.00037983875
rude	0.0	0.0	3.4750494e-05	0.0	6.4419265e-13	9.688312e-05	1.3901699e-05	3.4514946e-05	0.0	0.0	0.0	0.0	2.300678e-06	2.0639607e-05	1.4590084e-05
sdsu	0.0	0.00030494746	1.7778697e-05	0.0	0.0	4.9087572e-05	0.0	0.0	0.0	0.0	6.852128e-05	5.780571e-12	3.5360466e-05	0.0	3.421088e-05
tact	0.0	1.7243141e-05	0.0	0.0	0.0	1.0251598e-05	9.088172e-06	0.0	0.0	0.0	0.0	0.0	0.0	0.0	3.0188473e-06
walk	1.8028986e-05	0.0	0.0015118383	0.0	0.00064298435	0.00017977465	0.00020454284	0.000113381444	0.0	0.00013300746	2.2997803e-05	6.3670865e-05	0.00021133457	0.0	0.00022186615
wast	3.0404502e-05	7.19588e-05	0.00022209379	0.0	1.5581256e-05	0.0001515097	0.00013487661	0.00063437334	6.9239427e-06	0.00029864593	0.000111391375	0.0	0.00022287553	0.00051068864	0.00018815865
yawn	0.0	0.0	2.2369135e-05	0.0	5.0277802e-05	1.8392871e-05	7.9744395e-06	3.8146902e-07	0.0	0.0	0.0	0.0	0.0	0.0	7.5467224e-06
yeah	0.00013951611	0.0	0.0005182073	0.0	0.00017726855	0.000246909	0.0	0.0002865565	0.0	0.0	0.0	0.0	0.0009746261	0.00011046896	0.00017759358
year	0.0008821143	0.0001278511	0.011009473	0.0010584032	0.0020219132	0.0026017586	0.0006757436	0.0017306026	4.997228e-07	0.003265218	8.908697e-05	0.007160029	0.0029588672	0.0023982616	0.002394243
land	9.526384e-13	0.0	0.0	0.0	0.0010617607	0.0	0.00014294907	0.00034345422	0.0	0.001753576	0.0	4.7301586e-05	0.0002187233	0.0023014413	0.00041908032
soft	0.0	7.5785145e-05	0.00012174701	0.0	3.6987014e-05	6.9834015e-05	4.011302e-05	0.0	0.00014573504	0.00016179918	0.0	0.0	9.041604e-05	9.808603e-06	5.433477e-05
sole	3.8010123e-05	1.2814218e-05	3.072436e-05	0.0	8.379222e-05	3.2691984e-05	0.00012683903	0.00012761398	0.0	2.9643197e-05	1.1607369e-05	6.638262e-05	6.577551e-06	0.0002988463	6.942769e-05
west	0.0	0.00017696376	0.00064650556	0.0	6.1896815e-10	7.6599616e-05	1.2843782e-05	1.7719723e-05	9.76036e-05	0.00036238137	0.0	0.0006167834	1.2843644e-10	0.0013476736	0.00022186615
adam	0.0	0.00038952497	0.00016168621	0.0	0.0	0.0	0.00027493614	9.379606e-05	0.0	0.00042313003	0.0	2.0817599e-05	0.0	0.0019637786	0.00024148695
andw	2.8001505e-05	0.0	0.00010801798	0.0	0.0	0.0	3.3388802e-05	0.0	5.362242e-06	5.9943313e-06	0.0	0.0	0.0	0.0	1.3080792e-05
cain	8.4601175e-05	1.0279839e-10	0.0	0.0	0.0	1.7328464e-05	4.05289e-06	0.0	0.0	0.00012563942	0.0	0.0	0.0	5.7930527e-05	1.8111765e-05
dead	9.308119e-05	0.00013852757	0.00037246334	0.0	0.0019495738	9.657295e-05	0.00065182464	0.00058712566	0.0	7.191017e-05	0.00011133523	4.099418e-05	0.00042856517	0.00014028233	0.00039593788
debt	0.0	0.0	0.0	0.0	5.02905e-05	0.0	2.042872e-05	0.00011719501	0.0	0.0	0.0	0.00021096696	0.0	0.0	3.219849e-05
deed	0.0	0.0	0.0	0.0	4.132821e-05	0.0	0.00028552138	0.0	0.0	0.0	0.0	0.0	0.0	0.0	3.722946e-05
deni	0.00015187121	0.0	0.00017426642	0.0	0.00032701067	0.0	0.00048543638	0.00026243087	2.1538372e-05	0.0	2.7773083e-06	0.00020907565	0.0	0.0006192374	0.00018815864
ever	0.00044784075	0.00033085034	0.0012213412	0.0	0.00047962597	0.000595831	0.000935261	0.0010285791	7.517495e-05	0.00044243174	0.00024986683	0.00017867312	0.001649314	0.0005797504	0.0006374242
fall	0.00016406676	5.8484722e-05	0.00026942298	0.0	0.0002800059	0.0003739641	0.000598331	0.00027766734	3.60451e-05	0.00027946374	1.130808e-05	0.0003987047	0.0003395743	0.00020858814	0.00026060463
fell	0.0	0.0	6.944807e-05	0.0	0.00028758447	0.0	6.962659e-05	9.281946e-05	0.0	0.0	0.0	0.0	9.0742986e-05	0.00013676927	6.137813e-05
firm	0.00025739806	0.0	0.0	0.0	4.3352426e-05	5.0478426e-05	9.3176975e-05	0.0	0.0	0.00010010173	0.0	0.0005705951	7.391548e-05	0.0	8.1502025e-05
fled	0.0	0.0	0.0	0.0	0.00032668846	0.0	0.0	0.0	0.0	0.0	0.0	5.680201e-05	0.0	4.2455966e-05	3.3204687e-05
flow	7.497145e-05	5.383422e-06	0.0	0.0	2.710922e-05	0.00015260604	4.41127e-05	4.120346e-05	6.87506e-05	0.00021362846	3.3264325e-05	2.2628352e-05	0.00026644752	0.00012334029	7.546486e-05
fnal	0.0	7.773088e-05	0.0	0.0	0.0	1.7625529e-05	0.0002615975	0.0	0.0	0.0008663264	0.0	0.0	0.0	0.0	9.0557776e-05
hell	0.0	0.0	0.00032050555	0.0	0.00018366482	0.0	0.001859727	0.0006312918	0.0	0.0	1.2482483e-05	0.0	0.00072543597	0.00012600071	0.0003823542
home	0.00017915668	0.00064178795	0.0020471266	0.0	0.0017946914	0.00044941966	7.749249e-05	0.0007901205	6.2375046e-05	7.4173855e-05	0.00074705645	0.00067226094	0.0006429797	0.0003796974	0.0006188099
inde	0.00022287488	6.1024737e-05	0.00010052515	0.0	0.00016929828	0.00025738846	0.0007595069	0.00027582643	4.100287e-05	0.00019138138	0.00011679187	4.9528488e-05	5.09716e-05	0.00050596293	0.00023444367
inth	0.00014071797	6.197391e-05	0.0003123277	2.4398441e-05	0.00021587586	0.00017916477	0.00043842912	0.00022170937	9.633283e-05	0.00017083094	4.6913538e-05	0.00023322777	0.00022058585	0.00017505183	0.00020023299
isan	0.0	0.0	1.05803765e-05	0.0	0.0	3.189174e-05	5.5993874e-05	0.0	0.0	0.0	0.0	1.3795042e-05	0.0	0.0	1.0062209e-05
king	2.1647447e-05	2.0519767e-05	0.0013180253	0.0	0.00010699152	0.00011685368	0.0007097997	0.0002931359	0.0	0.00025897374	0.00013484985	0.00012944109	0.00019854125	5.206989e-05	0.00026362325
life	6.05511e-05	5.6134806e-05	0.00019420803	0.0	0.00044450004	0.0007489991	0.0034322108	0.0012342451	0.0	0.0009579731	5.1365903e-05	0.00010012442	0.00064575806	0.0011187372	0.00082407397
loss	5.2123658e-05	1.6349229e-12	0.00023666357	0.0	6.411205e-05	0.0005351368	2.9736164e-08	0.0001629417	0.00021359493	0.000999973	6.382096e-09	9.149307e-05	7.561725e-05	0.00020482922	0.00017457502
lost	0.00023558113	3.118844e-15	0.0020784682	0.0	0.00038303985	0.00033672623	0.00031291234	0.00015387032	0.00016723038	0.00016965761	0.0001590458	3.7236974e-14	9.407178e-05	0.00010891381	0.00029330596
mind	0.00043411492	0.00020045202	0.00048735132	0.0	0.00043642384	0.0006294757	0.0012721069	0.0008502708	0.00014493846	0.00042911977	0.00020787129	0.0	0.0007748848	0.0010797748	0.00056195987
mist	0.0	0.0	0.0	0.0	1.8991215e-05	0.0	6.488124e-06	0.0	0.0	5.30669e-05	0.0	0.0	0.0	0.0	5.5343335e-06
mock	0.0	4.9754217e-06	0.0	0.0	2.1850408e-05	0.0	5.7619032e-05	0.0	0.0	1.750635e-05	0.0	0.0	0.0	0.0	1.0062208e-05
palo	1.7055201e-05	0.0	0.0	0.0	0.0	8.512264e-06	0.00018227084	0.0	5.930259e-11	0.0	0.0	0.0	0.0	0.0	2.3142738e-05
pass	0.00026857594	4.5854285e-05	0.00015833804	0.0	0.0014181383	0.000106023355	0.00037344094	0.001051978	0.000255674	0.00044874227	0.00064896065	0.000510984	0.00049161207	0.0	0.0004588249
poem	0.0	0.0	2.775601e-05	0.0	0.0	3.258798e-05	4.1559917e-05	0.0	0.0	0.0	0.0	0.0	0.0	0.0	8.552918e-06
save	3.1024354e-07	0.00016273899	0.0009583103	2.1938786e-05	0.000671909	5.858862e-05	0.0011211368	0.00026028117	0.0010838569	4.1041563e-05	0.0010115065	9.7098395e-14	0.00055410294	0.00024727557	0.0004980667
seed	0.0003102529	4.496353e-06	2.8844479e-05	2.0649417e-05	0.0	9.141841e-05	0.00021611477	0.0	0.0	0.0	0.0	2.9656834e-07	0.0	1.9370964e-05	5.3831674e-05
soul	0.0	0.00014166506	0.0	1.6362346e-05	0.0010067236	2.1287162e-06	0.00072768086	0.0	0.0	0.0	3.2614434e-15	0.0	0.0	0.0	0.00018010908
andr	0.0	2.5136822e-05	0.00039078933	0.0	0.0	0.0	3.679638e-06	1.8259863e-05	0.0006836087	0.0	9.5145185e-14	0.0	0.0	0.0	8.452061e-05
ball	1.428504e-05	0.0	0.0027709757	0.0	7.7865494e-05	1.880241e-05	0.0	0.0	4.3824475e-06	0.0003843807	6.908365e-05	0.0	4.4142096e-05	0.0	0.00020928874
burn	0.0	0.0	1.9892274e-12	0.0	0.0031450524	0.00016144797	0.00012325241	0.0	0.0	0.00028960512	0.0	0.0	0.00033457307	4.008784e-14	0.0003229887
duck	0.0	0.0	0.00017327291	0.0	1.8873781e-05	2.5756908e-05	0.0	5.533748e-06	1.2712243e-05	0.0	0.0	0.0	4.506257e-05	0.0	1.8614863e-05
each	0.0018161064	0.0009045467	0.001121735	7.923629e-05	0.00026891223	0.00080125773	0.0008259993	0.00044680832	0.0010768794	0.0011991801	0.0012544561	0.00089189596	0.0005992917	0.0006855164	0.00084620994
east	6.728858e-12	5.310278e-05	0.0007777952	0.0	0.00041056465	1.5745361e-12	1.8643936e-05	0.0	0.00013391684	0.00023525096	0.0	0.00053644687	0.0002014193	0.00074208266	0.00021230734
game	0.0	0.0	0.013975645	0.0	0.0	0.0	0.0	0.0	9.294956e-05	0.0	0.0	0.0	0.0	0.0	0.0008653273
hall	0.0	0.0	0.00095882826	0.0	8.378612e-05	0.0	5.858216e-05	1.6084125e-11	0.00025356797	4.1370546e-05	3.3943266e-05	0.00038260216	2.6428742e-08	0.0	0.000122756
hawk	0.0	4.0608593e-05	3.9044884e-05	0.0	0.0	1.2182513e-05	0.0	0.0	0.0	0.00035901825	0.0	0.0	6.9649905e-05	8.718441e-06	3.3707784e-05
hire	0.0	0.0	0.00014553487	0.0	3.9654165e-05	0.0	6.5828913e-06	0.00024066745	1.4153782e-05	0.0	0.0	0.00018220565	2.3710776e-05	0.0	5.2322383e-05
kick	5.9596132e-05	6.366756e-05	0.00026710265	0.0	7.577884e-05	1.5515043e-05	7.349885e-05	7.276944e-05	2.9264762e-05	0.0	9.013141e-11	0.0	0.0002045124	0.00022853151	8.099892e-05
park	4.656365e-05	4.104431e-05	0.0009309807	0.0	0.0	4.897597e-14	0.0	6.141846e-05	0.00018416403	0.0	3.34625e-05	0.00053989276	0.0005177813	0.0	0.00015948212
play	0.0001803872	7.2456835e-08	0.00807602	5.2266305e-08	0.00014089851	0.00017972745	0.00018780994	0.00013897044	0.00012645224	6.2034524e-06	0.0	0.00025453782	0.00023369632	0.00027237897	0.00062786567
rest	0.0002508801	0.00017380441	0.0005460941	3.0513e-10	0.0005109036	0.00020989071	0.0006003508	0.00048012208	7.810894e-05	0.00023974263	0.0002677507	4.276002e-05	0.0003575541	0.00050365296	0.00033606932
seri	6.117524e-05	0.00050524174	0.0012442647	0.0	0.0	2.1775892e-05	0.0	0.0	0.00031360541	0.00037897492	1.0880443e-06	0.00055446126	0.00023329858	1.5328456e-05	0.00022337543
swim	2.2816982e-06	0.0	1.7611706e-05	0.0	2.4773151e-05	0.00027680772	9.2598657e-07	5.348224e-05	0.0	0.0	1.0588127e-08	0.0	0.0	0.0	2.5155126e-05
team	0.0	0.0	0.008816742	0.0	5.872164e-13	0.0	0.0	0.0	0.0	0.0002789569	2.6522822e-09	0.00027143664	0.0	0.0	0.00057554356
ucar	0.0	0.0	0.00016543506	0.0	0.0	0.0	0.0	0.0	8.7299144e-05	2.4478437e-05	0.00010866133	0.0	0.0	0.0	2.5155126e-05
gsfc	0.0	0.0	0.0	0.0	0.0	3.2893076e-05	0.0	0.0	0.0	0.0009007374	0.00013552878	0.0	0.0	0.0	6.4396714e-05
hugh	0.00028589708	0.0003718527	1.7981134e-05	0.0	2.6994394e-05	0.0	1.50374e-05	0.0	3.489679e-05	3.5767313e-05	0.0	0.00015217	0.00012159656	0.0	7.4961754e-05
laid	0.0	0.0	3.3835517e-05	0.0	1.4331121e-05	0.0	8.528098e-05	4.809131e-05	0.0	6.423097e-05	1.05341505e-05	7.0565016e-05	1.140403e-05	7.111819e-06	2.8676806e-05
path	2.6483067e-05	0.00014867031	2.4853714e-05	1.2732679e-05	0.000121698344	2.520771e-05	0.00014859936	4.283893e-06	0.00086437183	0.00011360615	0.0005378146	0.0	0.00015894338	2.133353e-05	0.00016702856
tear	0.0	9.583599e-07	0.0	0.0	0.0013818905	1.47729825e-05	8.26036e-06	0.0	0.0	1.8701709e-05	0.0	0.0	7.321871e-05	0.0	0.00012124671
waco	0.0	0.0	0.0	0.0	0.0029080547	0.0	0.0	0.00015265583	0.0	0.0	0.0	0.0	0.0	0.0	0.00025305818
armi	0.0	0.0	0.0	0.0	0.0017837147	0.0	0.0	0.00027600827	0.00023504374	2.8361638e-11	0.0	9.292159e-05	0.0	0.00036544193	0.00022387855
orst	0.0	0.00010739791	5.5527045e-05	0.0	2.4741945e-05	0.0	0.0	0.0	9.964445e-06	0.0	8.931665e-06	0.0	0.0	0.0	1.5093183e-05
rize	0.0	0.0	0.0	0.0	2.465019e-05	0.0	0.0	0.0	0.0	0.0	0.0	0.0	0.0	0.0	2.0126529e-06
ajay	0.0	0.0	0.0	2.7044223e-05	0.0	0.0	0.0	0.0	0.0	3.3422886e-05	5.375987e-05	0.0	0.0	0.0	6.0374314e-06
info	4.207062e-16	0.00356766	0.0	0.0	0.0	0.00085882953	2.3213648e-05	0.0002135308	0.0030781194	0.000115836374	0.0	8.736012e-05	0.00021109877	0.0	0.00063339964
myth	0.0	0.0	2.5352272e-05	0.0	3.439858e-05	0.0	0.00015604848	5.461043e-06	0.0	1.2856783e-05	0.0	0.00016670833	5.0847404e-05	0.00011226369	4.6285215e-05
shah	0.0	0.0	0.0	0.0	0.0	0.0	0.0	0.0	0.0	2.7271524e-05	4.18533e-05	0.00010308213	4.528077e-05	0.0	1.4086988e-05
sold	0.00017235427	0.0003464763	2.8857165e-05	0.0	3.738363e-05	1.9019079e-05	0.0	0.0	4.7537622e-05	0.0	1.4008046e-05	0.0002704341	0.000787343	6.044081e-05	0.00012728387
test	0.0005133983	0.0010374599	0.0	8.494321e-05	0.0	0.0032305538	0.00016841908	1.4980288e-05	0.0010749983	0.0014541898	0.00047418431	5.119931e-05	0.0007628108	0.0	0.0005896302
toni	1.4994694e-05	0.0007701327	0.00021448274	0.0	0.0	0.0	0.00028053854	1.2162569e-05	4.0279978e-05	0.0	0.00012550179	0.00010618104	0.0	0.0	0.00012577459
copi	0.0006515524	0.0015357158	0.0	0.0	4.59021e-05	1.9303498e-06	0.00015932086	0.0	0.0035597442	3.3395412e-05	0.0003628581	0.0007501698	3.7467825e-16	1.1075136e-11	0.0005458608
greg	0.0	0.0002506922	0.0009809261	0.0	0.0	0.0	0.0	0.00024277065	0.00021371631	0.00047698407	0.00012817573	0.0	0.0	0.0	0.0001584759
ncar	0.0	0.0	0.00027442392	0.0	0.0	0.0	0.0	0.0	7.878334e-05	4.678216e-05	0.0	0.0	0.0	0.0	2.6161322e-05
want	0.0019176689	0.004585388	0.0013434768	0.0	0.0020483662	0.0017882743	0.0020590383	0.004567273	0.0014180649	0.00074381154	0.0049687014	0.00015128791	0.0032194187	0.0023215173	0.0023922317
will	0.0004632748	0.00023680745	0.00018060829	0.0	9.210893e-05	0.000108111424	0.00050478586	0.0006896047	0.00020170923	2.466918e-07	8.500492e-05	2.4333772e-07	0.00020106872	0.00048290938	0.0002706666
bull	0.0	2.277027e-05	6.4863874e-05	0.0	0.0	0.0	0.00018578902	0.0002238322	0.00019727611	0.0	0.0	6.1368584e-05	0.0	0.0	7.093698e-05
disk	0.00050274574	0.0044857683	0.0	0.0	0.0	0.0	0.0	0.0	0.0020999168	4.9895738e-05	0.0	0.0	0.0	0.0	0.0005539103
hung	0.0	9.456541e-05	0.00021758027	0.0	2.3258091e-05	8.767864e-05	5.5465836e-05	1.1223396e-05	0.0	0.0	0.0001459228	0.0	5.8792593e-05	0.0	4.8297603e-05
mail	0.0015442817	0.005241811	0.0010490429	0.00014155201	0.0	0.000804685	0.00032071644	5.428047e-11	0.008766194	0.0	0.0	0.000794516	0.00054754765	6.507213e-05	0.0014715606
morn	0.0	0.0	0.00015057811	0.0	0.00076741853	0.00012642423	5.2955387e-05	0.0	0.0	2.6284846e-05	9.480915e-05	0.0008881195	0.00014665014	0.0	0.0001609914
unit	0.0012220968	0.00029365544	0.0	0.0	0.00066140015	3.858598e-09	7.38757e-06	0.00020427161	0.00032257178	0.0006085371	1.1960598e-05	0.0049640313	0.00043962852	0.00020474438	0.00060371705
word	0.00046083156	0.00034838682	0.00048506257	2.5859643e-05	0.00052425044	0.0002840976	0.0045563783	0.00084508635	0.00075972686	0.00036468013	0.00093998987	0.00019940111	7.24332e-05	0.001580675	0.0010358779
tamu	0.0	0.00020648517	0.0	0.0	0.000119751785	0.0	0.0	0.00025147642	9.357174e-05	0.0	0.0	0.0	9.045071e-05	0.0	6.5906e-05
texa	4.8748494e-05	0.00041098532	0.00021766812	0.0	0.00016547709	0.0	0.0	0.00070333306	0.0	7.202429e-05	1.055309e-09	0.00029591925	0.00050971546	0.0	0.0001946989
wake	4.4245466e-05	0.0	3.223133e-05	0.0	5.365136e-05	8.496276e-05	0.0	0.000104289255	0.0	0.0	0.00026974696	0.0	9.530386e-06	6.140775e-05	4.527902e-05
zero	7.316979e-05	0.00015583081	0.000121169556	0.0	9.604133e-10	5.3096437e-06	2.8562417e-05	5.5175533e-05	2.5252817e-05	0.00038619927	0.00029111683	0.0	9.74864e-05	0.00012910091	9.156397e-05
zeus	0.0	0.00010680269	0.0	0.0	7.3754156e-05	0.0	6.779215e-05	1.3575496e-05	0.0	0.0	0.0	0.0	3.3125303e-05	0.0	2.6161322e-05
face	0.00019654779	1.9361541e-05	0.0005353646	0.0	0.00090848544	0.00034807166	0.00037433847	0.0007916329	9.2140945e-10	0.00052488194	0.000113478236	4.1558145e-05	0.00048481254	0.0005006766	0.00037682016
keep	0.0011575725	0.00043120413	0.0010072798	0.0	0.0005344998	0.0010074872	0.00064171274	0.0024198005	0.0002499238	0.0007536289	0.0007926612	1.05242516e-10	0.0014596912	0.0009075775	0.00087287405
cray	1.18100725e-05	5.1004088e-05	0.00014074854	0.0	4.4789417e-06	7.3257156e-06	0.0	6.3845895e-05	0.00023634327	4.8355037e-06	0.0	1.436503e-05	6.0694903e-05	0.0	4.5782122e-05
luke	1.9813208e-06	0.0	0.0	0.0	0.0	0.0	0.0007032004	0.0	6.2788804e-06	0.0	0.0	0.0	0.0	0.0	8.4017505e-05
rick	6.945743e-05	0.00012125082	0.0003006219	0.0	0.0	0.0	0.0001798171	0.0001898937	0.00023280547	0.0	0.0	0.0	0.00011755768	0.0	0.00010061972
wait	0.00016277023	0.00043550562	0.00033361846	0.0	0.0007331835	0.00018496353	0.00011277437	0.0008370207	4.320633e-05	1.3474486e-09	0.0006859721	4.5956713e-05	0.0007938143	0.00015433862	0.00034914986
amin	0.0	0.0	0.0	0.0	0.0	0.0	0.0	0.0	0.0	0.0	0.0	0.0	0.0002514029	6.967088e-05	2.3142738e-05
area	8.4098174e-05	0.00012474343	0.00011261147	2.6756301e-05	0.0006322718	0.00089315075	9.0035544e-05	0.0006032184	0.0006639523	0.00095137605	0.0007664201	0.0016085162	0.0011779387	0.0008748541	0.0006057297
boyl	0.0	0.0	0.0	0.0	0.0	0.0	0.0	0.0	0.0	0.0	0.0	0.0	0.00057574897	0.0	4.2260435e-05
bzzt	0.0	0.0	0.0	0.0	0.0	0.0	1.6899086e-05	0.0	0.0	0.0	0.0	1.567813e-05	0.0	0.0	3.0188473e-06
frog	0.0	0.0	0.0	0.0	0.0	9.587687e-06	0.0	8.391838e-06	0.0	1.27682415e-05	0.00016023513	0.0001733283	2.5830637e-05	0.0	2.465203e-05
hasn	8.875459e-05	0.0	0.00039461785	0.0	0.0	0.0002456903	5.7267043e-05	0.0001610459	6.4176284e-06	2.8362681e-05	0.00033006936	1.4356202e-07	0.00026880787	6.865908e-05	0.00011319715
junk	0.0	1.6320308e-05	0.0	0.0	1.03783395e-05	0.0001457549	5.8694877e-06	2.3445153e-05	9.569153e-06	7.70398e-05	6.92261e-05	0.0	0.00035435194	0.0	4.93038e-05
opel	0.0	0.0	0.0	0.0	0.0	0.0	0.0	0.0	0.0	0.0	0.0	0.0004585822	0.0	0.0	2.9683002e-05
roll	1.4263598e-13	0.0	5.5754124e-05	0.0	6.553293e-05	3.2868622e-05	8.50573e-06	1.9658946e-05	3.6922833e-05	0.0002872002	3.752108e-05	4.7483543e-05	0.0005451755	8.124471e-06	7.999273e-05
seiz	7.2649076e-05	0.0	1.4008735e-05	0.0	0.0001781743	0.0	0.0	0.0	0.0	0.0	0.0	0.00024085498	3.8973572e-05	0.0	3.823566e-05
wise	0.0	4.3001102e-05	0.00026813004	0.0	0.0	1.8862953e-05	0.00015714085	0.00014011704	0.0	3.623365e-05	9.6059666e-05	6.052894e-05	0.00020438181	6.556956e-05	8.50237e-05
yard	0.0	0.0	0.00014761132	0.0	0.00015622187	0.0	0.0	3.0022387e-05	0.0	0.0	0.0	4.6613393e-05	0.00012699782	0.0	3.7229463e-05
azmi	0.0	0.0	0.0	4.64422e-05	1.2305332e-05	0.0	0.0	0.0	0.0	0.0	0.0	0.0	0.0	0.0	2.51575e-06
uswc	0.0	0.0	0.0	4.8766236e-05	5.2166483e-06	0.0	0.0	0.0	0.0	0.0	0.0	0.0	0.0	0.0	2.012653e-06
jack	0.0	0.0003352293	0.001624196	0.0	0.0	8.064478e-05	5.687272e-06	1.3621071e-06	2.6414882e-05	0.00030089845	0.0	5.162486e-05	8.082588e-05	9.099958e-05	0.00016702856
lung	0.0	2.4961497e-05	0.0	0.0	2.9971792e-05	0.00041428857	0.0	0.0	0.0	0.0	0.0	0.0	0.00014899942	0.0	3.974495e-05
oper	0.0007345539	0.0003913087	0.0	0.0	0.00021759936	8.6186745e-05	1.1238408e-08	0.00031235843	0.001656676	0.0011104697	0.00047956978	0.0018971652	0.0007107877	0.00038487036	0.00056195987
room	5.317735e-05	0.00016076135	5.8580157e-05	0.0	0.00077515555	3.2875443e-05	5.4118056e-05	1.4507963e-05	5.3995096e-05	6.405565e-05	7.0267037e-10	0.0007671373	0.0006589845	8.203531e-05	0.00020425775
wall	1.4275966e-16	0.0	0.00027876362	0.0	0.000730831	5.6209083e-05	0.0	7.920301e-13	6.0063244e-06	0.00012892068	9.883922e-05	0.00031511756	0.0008216238	4.0720213e-05	0.0001775936
bean	0.0	1.7275405e-06	0.0	0.0	0.0	8.304591e-05	0.0	0.00016116105	0.0	0.0	0.0	0.0	4.2220505e-05	0.0	2.465203e-05
beet	0.0	0.0	0.0	0.0	0.0	5.1197152e-05	0.0	0.0	0.0	0.0	0.0	0.0	0.0	0.0	3.0188473e-06
coal	0.0	0.0	0.0	0.0	0.0	8.222327e-05	0.0	0.0	0.0	4.5436675e-05	0.0	6.9445186e-06	0.0	0.0	8.04982e-06
food	0.0	0.0	0.0	0.0	0.00022844708	0.004873972	7.5492103e-06	0.0	0.0	0.0	0.0	0.0002561077	0.0	0.0	0.0003234918
fuel	0.0	0.0	2.015439e-07	0.0	1.7344328e-05	3.8801376e-05	0.0	0.0	0.0	0.0010696893	0.0	5.699682e-06	0.0006642352	1.6314121e-05	0.00011873122
mono	0.0	0.00030839187	0.0	0.0	0.0	3.764155e-05	0.0	0.0	4.786822e-05	0.0	6.252126e-05	0.0	0.0	0.0	3.3707784e-05
numb	0.0	0.0	0.0	0.0	1.3829408e-05	0.00012955222	1.5397833e-06	0.0	0.0	0.0	0.0	0.0	8.29518e-06	0.0	9.559112e-06
salt	3.6832884e-05	0.0	2.641366e-05	0.0	1.9655494e-05	0.00023192156	6.0289036e-05	0.0	3.2895176e-05	4.117415e-05	0.0	8.774455e-05	2.1635862e-05	0.0	3.8738755e-05
soya	0.0	0.0	0.0	0.0	0.0	3.4131437e-05	0.0	0.0	0.0	0.0	0.0	0.0	0.0	2.3105056e-15	2.0126529e-06
aman	0.0	0.0	0.0	0.0	0.0	1.0227788e-05	1.1885959e-05	0.0	0.0	0.0	0.0	0.0	0.0	0.0	2.0126529e-06
argu	0.00027763477	7.2442383e-13	0.00017755444	0.0	6.702965e-05	0.0001810476	0.00059382565	0.00067661674	2.1174452e-05	0.0	3.9984798e-06	0.0	0.00010327448	0.00036734695	0.0002178414
coat	0.0	0.0	0.0	0.0	0.00021325708	0.00019228263	0.0	0.0	0.0	3.1319625e-05	0.0	1.0643692e-05	0.00021741437	0.0	4.729141e-05
forc	0.0006395878	1.8693694e-14	0.00015845142	0.0	0.0014414539	7.4907686e-05	0.00013348964	0.001706995	1.4840703e-05	0.00082754984	0.00050352665	0.00077972375	0.00022901777	0.001845605	0.0006333996
imay	0.0	0.0	0.0	0.0	0.0	0.0	1.6360364e-05	5.44993e-06	6.3154034e-06	0.0	0.0	0.0	0.0	0.0	3.0188473e-06
lack	0.00010319927	0.00010739635	0.00018969315	0.0	0.00022763961	0.00055961654	0.00041783578	0.00029225217	0.00010384349	0.00011455258	3.602755e-05	2.8009195e-05	0.00021702563	0.00054688856	0.00022941262
naiv	5.62554e-05	0.0	0.0	0.0	0.0	2.7111397e-05	4.7129797e-05	8.9013316e-05	0.0	0.0	0.0	1.0902879e-05	0.0	0.00013029887	2.9179906e-05
news	0.0005461165	0.00018082776	0.00028713082	0.0	0.00060701626	0.00034477437	0.0001822527	0.0009112376	0.0022266966	0.00029993863	0.0	0.0027860848	8.223588e-05	0.0003003049	0.0006575482
okay	0.0	0.00012630309	0.00034766737	0.0	0.0	7.705841e-05	0.00010960251	0.000269906	0.0	0.00019856663	0.0002637061	0.0	0.00011864305	0.00010841581	0.00011973742
role	0.00013078094	0.0	0.0002297766	0.0	7.032684e-05	0.00029897387	0.00021154557	0.00021292662	0.0	1.9491668e-05	0.0	0.0006817864	0.0	0.00014604193	0.00014740779
self	2.846906e-05	9.3852585e-05	5.8482226e-07	0.0	0.00013652601	0.00047822818	0.00047490635	0.0016045145	8.421727e-05	1.7246388e-05	2.6431464e-05	9.992808e-05	0.0004248285	0.0009134066	0.00037782636
serv	0.00023717404	3.8267905e-13	8.521378e-05	0.0	0.0021053776	7.8620076e-05	0.00029748445	0.0002203633	8.087705e-05	8.847794e-05	0.0	0.0005952188	6.955883e-05	0.00022945456	0.00032500117
week	0.0002219394	0.00088911864	0.0011311952	1.9861833e-05	0.00052603136	0.0014560481	0.00012337288	1.5744226e-05	0.0003215988	0.000467393	3.4459485e-05	0.0025005015	0.0007976758	0.00023834499	0.0005906364
wife	8.193644e-06	0.0	0.0	0.0	0.00078217144	0.0010261277	0.00044616856	0.0	0.0	0.0	4.8806017e-15	4.873095e-06	0.0005220843	5.8939062e-05	0.00022035689
womb	0.0	0.0	0.0	0.0	0.0	0.0	8.4856154e-05	0.0	0.0	0.0	0.0	0.0	0.0	3.8843098e-09	1.0062209e-05
wrap	0.0	1.13114275e-07	0.0	0.0	3.8953283e-05	1.6718644e-05	1.012065e-05	0.0	8.327116e-05	0.0002551479	0.0001475684	0.0	0.00010489395	1.9239118e-05	4.527902e-05
acsu	0.0	4.9101483e-05	0.0	0.0	0.0	0.0	0.0	0.0	0.0	0.0	0.00024548412	0.0	0.0	0.0	1.8111765e-05
cone	0.0	0.0	4.336664e-05	0.0	0.0	0.00014425156	0.0	0.0	0.0	0.00010022723	0.0	0.0	4.617977e-05	0.0	2.0627253e-05
cost	0.00078340794	0.0013968082	1.30377875e-05	0.0	2.0750735e-05	0.00023589264	0.0	0.00078935816	0.00010484813	0.0030216917	0.0	0.00118473	0.0014330931	0.0	0.00062635646
dock	6.312991e-06	0.00029463554	0.0	0.0	0.0	0.0	0.0	0.0	0.0	0.00027284428	0.0	0.0	0.0	0.0	3.974495e-05
feet	0.0	0.0	0.00020982246	0.0	0.00018220102	0.0001211299	9.331354e-05	1.2655784e-05	0.0	0.000489955	0.0	3.767259e-05	0.00030319847	0.0	0.000101625905
lerc	0.0	0.0	7.0199254e-05	0.0	0.0	0.0	0.0	0.0	0.0	0.00036077923	0.0	0.0	0.0	0.0	2.6161322e-05
nose	0.00013053842	0.0	2.574458e-05	0.0	9.271935e-05	0.00040004597	0.0	6.186508e-05	0.0	6.7074536e-05	0.0	0.0	0.00020293312	0.0	6.5906e-05
peic	7.0159067e-06	1.2717185e-05	0.0	0.0	0.0	9.287216e-06	4.053765e-06	0.0	0.0	4.2826658e-05	0.0	0.0	0.0	0.0	5.0312365e-06
port	0.0	0.002673789	0.0	0.0	0.0	0.0	0.0	0.0	0.0006905698	3.493811e-05	0.0	4.5395376e-05	0.0	0.0	0.00026915732
slap	0.0	0.0	3.4722274e-05	0.0	4.4146295e-06	0.0	4.180139e-05	3.0948806e-05	0.0	7.078549e-05	0.0	0.0	1.6223166e-05	0.0	1.6099377e-05
ssme	0.0	0.0	0.0	0.0	0.0	0.0	0.0	0.0	0.0	9.136406e-05	0.0	0.0	0.0	0.0	5.5343335e-06
text	0.00093724043	0.0	0.0	4.0767914e-05	6.4526103e-06	0.00013252281	0.0011049508	7.934658e-05	0.0019342627	2.8557712e-05	0.0016757499	0.00012293115	0.0	0.0	0.00047190546
font	0.0	0.0	0.0	0.0	0.0	0.0	0.0	0.0	0.00020916467	0.0	0.0061707287	0.0	0.0	0.0	0.00037682016
hint	0.00021262468	6.0677965e-05	5.5365737e-05	0.0	7.199363e-06	3.894607e-05	1.3475059e-05	9.131889e-05	8.226738e-05	2.6488668e-05	0.0007534374	3.2691696e-05	2.5862159e-05	0.0	9.106087e-05
horn	1.7682247e-05	0.0	0.0	0.0	8.3986495e-05	0.0	1.127089e-05	0.0001659714	0.0	0.0	0.0	0.0	0.0003617252	0.0	5.282548e-05
gene	0.0	0.000101774305	1.466232e-05	0.0	0.0	0.0005072344	4.0121944e-07	5.5606724e-05	0.0	0.000617761	1.29690425e-05	4.6041765e-05	2.6440903e-05	0.0	8.753919e-05
ihav	1.3452358e-05	0.00024343905	2.3271978e-05	0.0	0.0	2.9686742e-05	7.840979e-05	2.6892536e-05	2.9772176e-05	2.656539e-05	0.0	2.8748584e-15	3.2895212e-05	4.2859167e-05	4.4272827e-05
lisa	0.0	0.00011370386	1.7045335e-05	0.0	0.0	0.0	0.0	0.0	0.0	1.0175311e-05	0.0	1.7955244e-05	5.9460585e-06	0.0	1.2074599e-05
elia	0.0	0.0	0.00015106301	0.0	0.0	0.0	0.0	0.0	0.0	0.0	0.0	0.0	0.0	0.0006695163	5.433477e-05
fund	0.0003102462	0.0	0.0	0.0	0.0	7.970324e-05	0.0	0.00027362272	0.0	0.0010392298	0.0	0.0024990423	0.0	2.3063112e-05	0.00027770997
hunt	1.289735e-06	1.2740191e-15	0.0	0.0	8.661908e-06	0.0	8.353593e-05	0.00043817583	4.588346e-05	0.0	0.0	2.1882559e-05	0.0	9.070951e-05	6.69122e-05
mein	0.0	0.0	1.3806789e-05	0.0	0.0	0.0	9.268545e-06	4.1393334e-05	0.0	3.1560674e-05	0.0	0.0	1.3259162e-06	5.010108e-05	1.15715e-05
nazi	0.0	0.0	0.0	0.0	0.0018428143	0.0	0.0	4.2748194e-05	0.0	0.0	0.0	0.0	0.0	0.0014071137	0.00024953653
side	0.0001755089	0.0002660054	0.00026593579	0.0	0.0012268058	0.001179487	0.00034806965	0.00041973995	3.1332584e-07	0.00035119904	0.00045564806	8.095171e-05	0.0015938521	0.0011855189	0.00055139454
whom	0.00013380108	0.0	0.00018241716	0.0	0.00018801067	0.00010676898	0.0004816395	3.3405744e-05	4.091449e-06	0.0	0.0	0.00023501537	0.0	0.0003398323	0.0001398613
wwii	1.6199394e-05	0.0	0.0	0.0	0.00016409319	0.0	0.0	0.0	0.0	6.7236746e-05	0.0	1.1603601e-05	6.703581e-05	0.0003069282	4.4775927e-05
norm	0.0	0.0	5.8759982e-05	5.154694e-05	0.0	0.0	0.0	2.4274832e-05	1.745047e-05	0.0	0.0	2.5308875e-05	3.7294383e-05	7.473973e-05	1.8614863e-05
pros	0.0	2.0562395e-05	0.0	0.0	0.0	9.620243e-05	0.0	0.0	0.0	2.1496135e-05	0.0	6.97167e-05	0.0	0.0	1.3080793e-05
aris	9.529991e-05	0.0	0.0	0.0	0.0	7.1836876e-05	0.00012658196	0.00011096669	3.377602e-07	0.0	8.526265e-05	2.1049838e-05	8.319041e-06	2.1394422e-05	4.4775923e-05
lang	0.0	0.00015497016	1.2517709e-05	2.8467166e-05	0.0	0.0	0.0	0.0	4.6044348e-05	2.352929e-05	4.1890755e-05	0.0	7.539828e-06	3.2600647e-06	2.2136544e-05
nott	0.0	0.0	0.0	0.0	0.0	2.1813734e-05	0.0	0.00016154644	1.0383211e-05	0.0	0.0	0.0	0.0	2.8585177e-05	2.0627253e-05
ozal	0.0	0.0	0.0	0.0	0.00017255133	0.0	0.0	0.0	0.0	0.0	0.0	0.0	0.0	0.0	1.4086988e-05
sdpa	0.0	0.0	0.0	0.0	0.0010846083	0.0	0.0	0.0	0.0	0.0	0.0	0.0	0.0	0.0	8.8545385e-05
dave	0.0	0.00086810504	0.002885225	2.7481208e-05	2.9886677e-15	3.9265742e-05	0.00029674673	0.00017769354	0.00015856863	3.9924842e-05	0.00025770592	1.5271161e-06	0.00029454488	7.3661643e-10	0.00035317463
llnl	0.0	9.278412e-05	0.0	0.0	3.29245e-05	7.546834e-06	0.0	0.0	6.065452e-05	0.0002039247	0.0	0.0	0.0	0.0	2.7670614e-05
bung	0.0	0.0	0.0	0.0	0.0	0.0	0.0	0.0	0.0	4.9834944e-05	0.0	0.0	0.0	0.0	3.018847e-06
citi	0.0	0.0	0.0007334208	0.0	0.0011864317	6.671019e-13	0.0001339131	0.0005755123	4.0684183e-05	0.0001827677	0.0	0.0021263033	0.00020341319	0.00029350878	0.0004034843
josh	2.7902202e-05	0.0	3.38564e-05	0.0	0.0	4.077229e-05	6.854274e-05	0.0	0.0	0.0007313365	3.2979706e-11	1.8672392e-12	0.0	2.6481714e-05	6.0371935e-05
sell	0.0006260944	0.002342479	0.000109866254	0.0	5.318997e-05	0.0	0.0	0.00087219395	0.00020097148	8.957742e-05	0.0	0.0001273894	0.0009818505	2.8781573e-11	0.00042209873
buti	0.00011628511	0.00013699694	4.4394164e-05	0.0	2.6543323e-05	2.68905e-07	5.9647416e-05	2.5946603e-05	0.0	2.9302722e-05	5.628742e-05	0.0	8.232824e-05	5.0834267e-05	4.678831e-05
levi	8.1989216e-05	0.0	3.396555e-05	0.0	4.631163e-05	0.0	0.0	0.0	0.0	0.00023753017	0.0	1.2390767e-05	0.0	3.98065e-05	2.8676806e-05
span	4.3852277e-09	0.0	8.1431994e-05	0.0	0.0	0.0	8.249802e-06	2.2630695e-05	0.0	0.00025628286	0.0	3.0093206e-05	8.76138e-05	0.0	3.219849e-05
unix	0.0	0.00011056003	0.0	0.0	0.0	0.0	0.0	0.0	0.004289286	0.0	3.847134e-07	0.0	0.0	0.0	0.0003617273
deal	5.7688896e-05	0.0008492791	0.0004938278	0.0	0.00016467791	0.00042414913	0.00044054675	0.00056911213	0.00037394455	4.3945685e-05	0.00013616528	0.0005780263	0.00088080706	0.000737254	0.0004417195
oliv	0.0	0.0	3.9549832e-05	0.0	2.9951576e-05	4.8625046e-05	0.0	5.5014957e-06	8.530704e-06	0.0	0.00039798545	0.0	0.0	0.0	3.219849e-05
sake	3.6751684e-13	4.5645324e-06	0.0001127274	0.0	4.163185e-05	0.0	0.00026620177	8.977031e-05	0.0	0.0	0.0	0.0	8.850426e-05	8.852917e-05	6.389362e-05
udel	0.0	0.0006193905	0.00018209915	0.0	0.000464403	0.0	0.0	0.0	0.0	0.0	0.0	0.0	0.0	0.0	9.709804e-05
scsi	0.0	0.004446097	0.0	0.0	0.0	0.0	0.0	0.0	0.0	0.0	0.0	0.0	0.0	0.0	0.00034462195
crew	0.0	0.0	0.00011046926	0.0	5.859735e-05	1.8249551e-05	0.0	0.0	0.0	0.00047345614	0.0	0.0	6.768041e-05	0.0	4.6285215e-05
dick	3.4822517e-06	3.5421017e-05	0.00014396732	7.453024e-05	9.859397e-06	7.877723e-05	8.108976e-06	0.0	0.0	0.0004009037	2.2353662e-14	8.5456593e-13	0.0002517762	0.0	6.339052e-05
dunn	0.0	0.0	0.0	0.0	0.00010432872	0.0	0.0	0.0	0.0	0.00036382157	0.0	3.2452193e-05	4.8610476e-05	0.0	3.622327e-05
flaw	0.00014127672	3.229619e-05	6.40097e-06	0.0	0.0	4.3085834e-05	5.6705398e-05	0.00013349496	0.0	0.000106406	7.391901e-05	0.0	9.256023e-05	3.6029316e-05	5.433477e-05
knew	0.00012613388	7.3590985e-05	0.00014218829	0.0	0.00083464215	0.00010899169	0.00051877514	0.00020719861	4.977696e-09	9.0115325e-05	3.7333876e-13	6.400858e-08	0.0002098556	4.5037825e-05	0.00020325156
suno	0.0	0.0	0.0	0.0	0.0	0.0	0.0	0.0	0.00027325287	0.00025516664	0.00073867006	0.0	0.0	0.0	8.099892e-05
fals	0.00020838925	0.0	0.0	0.00013206771	7.994973e-05	3.5872872e-05	0.00069546	0.00015771668	0.0	0.0	0.0003675097	0.0	4.5872326e-05	0.00033635687	0.00017155644
henc	0.00021273043	9.826577e-05	1.3671652e-07	0.0	3.2405977e-05	3.0701085e-05	0.0001917588	8.057414e-05	0.000111108064	7.7397344e-05	0.0	0.0	8.9567424e-05	8.457408e-05	8.200512e-05
ingl	0.0	0.0	0.0	0.0	0.0	0.0	9.334419e-05	0.0	0.0	0.0	0.0	0.0	0.0	0.0	1.1068403e-05
meek	0.0	0.0	0.0	0.0	0.0	0.0	2.9700423e-05	0.0	0.0	0.0	0.0	0.0	0.0	0.0	3.5219446e-06
mere	0.00011085452	3.091877e-05	6.117573e-05	0.0	4.7884358e-05	0.00017693252	0.0005254687	0.0006105306	3.3692583e-08	3.386842e-05	2.7379887e-05	0.0	0.000106547974	0.00044791633	0.00019369273
afro	0.0	0.0	1.7808812e-05	0.0	0.0	0.0	2.0791292e-06	0.0	0.0	0.0	0.0	0.0	0.0	2.4947074e-05	3.0188473e-06
free	0.00019222176	0.00032100113	0.00018715857	0.0	0.00017788597	0.00029773227	0.00078928366	0.001693542	0.0030525054	0.00021874196	0.0	0.0008429807	0.00051311904	0.0005501724	0.00074106274
stir	0.0	0.0	2.1301026e-05	0.0	0.0	1.0212986e-05	9.572258e-06	0.0	0.0	0.0	0.0	1.5231472e-05	9.9981335e-06	9.3658564e-05	1.1068403e-05
york	0.0	0.0	0.0010543356	0.0	0.0005941588	0.0	0.0	9.9243654e-05	7.9206555e-05	4.3777814e-05	0.00011387955	0.0021768815	0.0	0.0004578549	0.0003109144
awak	0.0	0.0	1.0135117e-05	0.0	4.8878377e-05	1.2433113e-05	0.0	8.943591e-16	0.0	0.0	0.0	0.0	9.42502e-06	0.0	6.0374314e-06
john	0.0013564385	0.00093190896	0.0021999886	0.00014789168	6.7028275e-05	0.0006527932	0.0017783545	0.00013411677	0.0006629091	0.00031646586	4.6188346e-13	0.0011033606	0.0014513035	0.00046973318	0.0008457068
oneb	0.0	0.0	0.0	0.0	7.305082e-06	5.3090343e-06	0.0	0.0	0.0	0.0	0.0	9.4766496e-05	0.0	0.0	7.0436254e-06
cwru	0.0	0.0005347063	0.00012053936	0.0	6.209993e-05	1.6034659e-05	0.00014456314	0.0	0.00018636974	8.938841e-05	0.0	0.0	0.000350642	0.0002352182	0.00013432723
ultb	0.0	9.747525e-05	0.0	0.0	0.0	0.0	3.7777386e-06	0.0	0.0	5.740191e-05	0.0	0.0	0.0	0.00024053668	2.7670612e-05
wors	0.0002549776	0.00012524799	0.0004145434	0.0	0.00018851447	0.0003618963	0.00011576933	0.00038279677	8.5268475e-05	0.00010980058	0.00012945369	0.0	0.00019753729	0.00030871195	0.00019671132
atth	1.9603693e-05	1.5948646e-05	0.00013392435	0.0	4.532744e-05	0.0	4.2597745e-05	4.9843984e-06	4.985973e-05	0.000118690696	0.0	4.376397e-05	0.00010506144	6.0084843e-05	4.5782122e-05
halt	1.0647418e-05	2.254088e-05	8.545959e-06	0.0	6.5612e-05	0.0	0.0	2.1976086e-06	4.963341e-05	2.8744966e-05	0.0	1.967332e-05	0.0	1.1612458e-16	1.5596279e-05
late	0.00018243915	0.00016888605	0.00055979064	0.0	0.0003595967	0.00013278541	0.00024276249	0.00017627778	0.0	0.00034321012	0.0001270336	0.00035257993	0.00044211146	5.8920425e-05	0.00022991575
telo	0.0	0.0	0.0	0.0	0.0	0.0	0.0	0.0	0.0	0.00024917471	0.0	0.0	0.0	0.0	1.5093182e-05
togo	1.6519807e-05	0.0	2.5499854e-05	0.0	1.5400408e-05	8.900915e-06	7.014161e-06	4.343925e-05	2.0647643e-05	0.0	5.2946754e-05	0.0	9.258616e-06	0.0	1.5093181e-05
vaxc	0.0	8.294606e-06	2.4173114e-05	0.0	0.0	4.729272e-05	2.963521e-05	0.0	0.0	0.0	3.6659036e-05	0.0	0.0	0.0	1.0565306e-05
sean	0.0	0.0004531691	0.00028808127	0.0	0.0	0.0	0.0	7.070795e-05	1.9983796e-05	0.0	0.0002275796	0.0	0.0	0.0	7.4961754e-05
bibl	0.0	0.0	0.0	0.0	0.0	0.0	0.0044296053	0.0	0.0	0.0	0.0	0.0	0.0	0.0	0.0005252339
cold	2.2422733e-05	0.0	2.8443288e-05	0.0	0.00042094666	0.0005970947	3.6030844e-05	2.736954e-05	0.0	0.00013593948	2.6929767e-11	0.00011324067	0.00082141417	5.3318013e-06	0.00015596041
heal	0.0	0.0	0.0	0.0	0.0	0.00036282287	0.00014205006	0.0	0.0	0.0	0.0	0.0	0.0	0.0	3.823566e-05
mari	0.0	0.0	7.591296e-12	0.0	0.0	0.00012928488	0.0012499706	0.0	0.0	0.0004457374	0.0	0.00011322195	6.953212e-06	0.0	0.00019067414
oral	4.5467364e-06	0.0	0.0	0.0	9.998042e-06	0.00051015755	0.0	0.0	0.0	0.0	0.0	1.5898046e-05	0.0	0.0	3.219849e-05
pope	0.0	0.0	0.0	0.0	2.5188898e-05	0.00010015314	0.00073476834	0.0	0.0	0.0	0.0	0.0	0.0	0.0	9.508565e-05
sola	0.0	0.0	0.0	0.0	0.0	0.0	4.1635412e-05	0.00011869168	0.0	0.0	0.0	0.0	0.0	0.0	1.710557e-05
usth	0.0	6.4002697e-06	0.0	0.0	0.0	0.0	1.7030756e-05	0.0	0.0	0.0	0.0	0.0	0.0	0.0	2.51575e-06
util	0.00014680163	8.260658e-14	0.0	0.0	0.0	0.0	0.0	7.925476e-05	0.002160032	0.0001241468	0.00031894352	0.00012817691	5.9664417e-05	2.7608427e-05	0.00023544977
drop	0.00022354264	0.0005280253	0.000316524	0.0	0.00015565394	0.00029778603	3.2513348e-05	0.00011312008	3.750794e-05	0.0003619749	0.00033059748	5.1429843e-08	0.000910079	0.00013890919	0.00023997767
emot	0.0	0.0	5.874011e-05	4.9575425e-05	6.584715e-05	0.0001508117	0.00032636872	8.387098e-05	0.0	0.0	5.6958044e-10	0.0	0.0	0.00027100765	8.5023705e-05
sign	0.0004694914	0.0	0.0008514523	0.0	0.00028222406	0.00017819069	0.00026876	0.00014031294	5.5302873e-05	8.058534e-05	6.4196865e-06	0.0009060263	0.00020617964	0.0003372745	0.00026664184
todd	9.6931835e-05	6.4950764e-05	0.0003188999	0.0	0.00017017724	0.00013767394	6.660423e-05	0.0	0.0	3.3445882e-05	5.6009678e-05	0.0	0.0	4.1236057e-05	6.842149e-05
gari	0.0	6.621319e-05	0.001257433	0.0	0.0	0.00036207624	0.0	0.00011109083	4.4407193e-14	0.00054345967	0.0	0.00047883324	0.00010490594	0.0	0.00018664935
gaze	0.0	0.0	0.0	0.0	1.22144775e-05	0.0	0.0	0.0	0.0	3.4579425e-05	0.0	0.0	0.0	2.1337388e-05	4.5281395e-06
omit	4.5068326e-05	2.8781558e-05	6.113133e-06	0.0	0.0	3.2545373e-05	6.431656e-05	2.8076422e-05	2.9431758e-05	1.9463936e-05	3.275527e-05	0.0	9.940824e-06	9.957232e-05	3.0689196e-05
rtsg	0.0	6.65331e-05	0.0	0.0	2.7577446e-05	4.0761355e-05	8.4573585e-06	0.0	0.0	0.0	0.0	0.0	0.00031189225	0.0	3.3707784e-05
wind	0.0	0.0	0.00017010549	0.0	0.00012513789	1.8285918e-05	5.5753153e-05	7.023857e-05	0.0	0.00036400068	0.0	0.0	0.0004353933	0.0	8.955158e-05
tron	0.0	0.0	0.0	0.00017010624	0.0	0.0	0.0	0.0	0.0	0.0	0.0	0.0	0.0	0.0	5.5343335e-06
bulg	0.0	0.0	0.0	0.0	0.0	2.3499948e-05	0.0	0.0	0.0	4.3190885e-05	0.0	0.0	2.7731045e-05	0.0	6.0374314e-06
cool	0.0	0.0	7.651031e-05	9.96339e-05	0.0	0.0	0.0	2.9763482e-08	2.5472502e-10	0.00015218538	2.786953e-09	0.0	0.0017993265	3.272971e-05	0.00015143256
dseg	0.0	0.0	0.0	0.0	0.0	0.0	0.0	0.0	0.0	0.00096789934	0.0	0.0002136895	0.00010949276	0.0	8.0495825e-05
feat	0.0	1.2822719e-05	1.9625995e-05	0.0	0.0	6.427063e-06	0.0	1.7943344e-06	0.0	5.770382e-05	1.7635326e-05	0.0	0.0	1.8846282e-05	8.552918e-06
hood	0.0	0.0	0.0	0.0	2.3830435e-05	0.0	0.0	0.0	0.0	0.0	0.0	7.905655e-05	0.00031502938	0.0	3.0186102e-05
padi	0.0	0.0	0.0	0.0	0.0	0.0	0.0	0.0	0.0	0.0	0.0	0.00014767902	0.0	0.0	9.559111e-06
pole	0.0	2.2170679e-10	1.569696e-05	4.9635935e-05	0.0	0.0	5.1898805e-06	7.2209136e-06	0.0	0.00043796358	0.0	0.0	4.1665266e-05	5.510438e-05	3.7229463e-05
solo	0.0	0.0	0.00012443763	0.0	0.0	0.0	0.0	1.1645821e-05	0.0	0.0	0.0	2.6796351e-05	0.0	0.0	1.0565306e-05
warm	0.0	0.0	7.592186e-05	0.0	1.6142763e-05	4.4803688e-05	1.7046088e-05	2.2180056e-05	0.0	0.00018680931	0.0	1.7627568e-05	0.00044258597	0.0	5.7856454e-05
zone	9.34188e-06	3.147793e-05	0.00035898044	0.0	7.861922e-05	0.0	0.0	4.731117e-05	0.0	4.9762453e-05	0.0	0.00019545121	3.5885696e-05	0.0005416772	9.106087e-05
pyux	0.0	0.0	0.0	0.0	0.0	0.0	0.0	0.0	0.0	0.0	0.0	0.0	0.0	5.979632e-05	4.0250416e-06
reza	0.0	2.606007e-05	0.0	0.0	0.0	0.0	0.0	0.0	0.0	0.0	0.0	0.0	0.0	8.958225e-05	8.04982e-06
fire	0.0	0.0	7.535568e-05	0.0	0.0067218714	0.0	7.487309e-05	4.393976e-09	0.0	0.00012776392	0.0	3.2337124e-05	0.0009791557	0.0	0.0006439648
loos	0.0	4.568855e-05	2.5922185e-05	0.0	0.00013828314	3.9955306e-05	3.4751788e-10	8.45062e-05	1.654646e-05	0.0	4.6779132e-05	0.0	0.00020666819	0.0001657676	5.7856454e-05
matt	0.0001914325	0.00036911693	0.0003689081	0.0	0.0	0.0	0.00025834076	0.00015149602	6.375718e-05	0.0	0.0	0.0	0.0	0.0	0.00011420335
svga	0.0	0.0006376743	0.0	0.0	0.0	0.0	0.0	0.0	9.0164365e-05	0.0	1.5077234e-10	0.0	0.0	0.0	5.685026e-05
swap	5.5255903e-05	0.00029830946	0.0	0.0	0.0	0.0	0.0	0.0	1.202911e-13	0.0	0.0012296988	2.8834122e-05	1.8540874e-06	0.0	0.000100116624
titl	0.0	0.00015361057	0.00014131554	1.5592292e-13	7.584774e-05	2.1795428e-05	0.0001720534	5.5071785e-05	0.00021592082	5.9078317e-05	0.0010687257	0.001086507	0.0	0.00019756945	0.0002213631
gift	0.0	0.0	0.0	0.0	0.0	2.1362892e-05	0.0005403395	0.0	0.0	0.0	0.0	0.00017853577	2.1765565e-05	0.0	7.848344e-05
girl	0.0	0.0	0.0	0.0	0.0008401663	4.475969e-05	6.431259e-05	0.00013618116	0.0	0.0	0.0	0.0	0.000119422104	8.133289e-06	0.00010212901
held	0.00012842343	0.0	5.9201804e-05	0.0	0.00037562975	0.0	0.00034459945	0.0001359153	2.6460504e-05	5.1202893e-05	8.4085135e-05	0.0008654222	0.00013070187	0.00010371629	0.00017960601
holi	0.0	0.0	0.0	0.0	1.3533586e-05	0.0	0.0013276179	0.0	0.0	0.0	0.0	0.0	0.0	5.158768e-05	0.0001619976
nine	9.506758e-06	6.250618e-05	0.0001855173	0.0	0.000333401	9.028604e-11	6.939608e-05	3.51607e-05	4.9657647e-05	7.398148e-05	0.0	9.13606e-05	1.310088e-06	0.0	7.043388e-05
sacr	0.0	0.0	0.0	0.0	1.2751813e-05	0.0	0.00028397105	2.044953e-05	0.0	2.3549354e-05	0.0	0.0	0.0	0.0	3.823566e-05
seal	9.320716e-05	2.6874888e-10	0.0	0.0	0.00032525568	0.0	0.00013557103	0.0	0.0	0.00016632899	0.0	2.7349637e-07	0.0004035235	8.34645e-05	9.357635e-05
step	0.0006469469	0.0001423842	0.0003460892	0.0	0.00023051896	0.00026110592	0.0002738791	0.00017989904	0.00047166628	0.00024248056	0.000111129404	0.00040537448	4.6221765e-05	7.192599e-06	0.00024651794
voic	0.0017735021	0.0007947385	5.0128518e-05	0.0	0.00029188982	0.0	7.134177e-05	6.8809764e-05	0.0003854279	7.5331993e-13	0.00014017991	0.00019209403	0.00010305496	0.00018445746	0.00028324404
nope	6.904035e-05	6.971173e-05	9.286593e-05	0.0	8.8385095e-06	0.0	3.8506365e-05	6.605452e-05	4.4134163e-06	1.4729183e-05	0.0	0.0	7.832386e-05	2.0675148e-05	3.572017e-05
rich	5.7528432e-05	0.0001872155	9.8714205e-05	0.0	4.6999572e-05	0.00014776818	0.00025660518	0.00034197353	7.628928e-05	2.1447051e-05	2.7736272e-14	0.00022278627	2.4024735e-05	1.40263355e-05	0.00012678078
goal	0.00013215629	0.0	0.0007929017	0.0	2.9512421e-05	2.1967731e-05	6.551416e-05	0.0001643447	1.1087029e-15	0.00031354444	6.7972825e-05	0.00047519334	0.0	0.00063824654	0.00018161838
stay	3.3209983e-11	3.6256482e-05	0.00036161978	0.0	0.0007962782	0.0002221359	0.0001388221	0.00014144367	2.4007252e-10	0.00021152219	0.00024164357	0.00017641748	0.00044420318	0.0005497736	0.00024199006
todo	2.8181037e-05	7.083066e-05	6.279158e-05	0.0	5.758683e-05	5.105111e-05	0.0	0.00012360125	1.9556974e-05	4.9551858e-05	4.894188e-05	0.0	3.0300758e-05	2.0918658e-06	4.1254243e-05
awar	0.00013421179	8.902883e-05	3.0555395e-05	1.5894788e-05	0.00011361851	0.0002706659	0.00023483136	0.0003613363	5.363988e-06	0.0	0.00026408385	0.0002456419	0.0001959768	0.00025149126	0.00017055024
cure	0.0	0.0	0.0	0.0	0.0	0.0012277488	2.170333e-05	0.0	0.0	0.0	0.0	0.0	1.7292584e-12	0.0	7.496176e-05
dose	0.0	0.0	0.0	0.0	0.0	0.0006309635	0.0	0.0	0.0	0.0	2.6373047e-05	0.0	0.0	0.0	3.8738755e-05
duff	0.0	0.0	0.0	0.0	9.4980925e-05	1.0436914e-05	0.0	0.0	2.6668937e-05	0.0	0.0	0.0	0.0	0.0	1.0565307e-05
echo	0.0	0.0	0.0	0.00076803594	1.0030264e-05	3.945128e-05	1.5821128e-05	1.4037379e-06	0.00023486192	2.183002e-05	0.0005207319	2.4050692e-05	0.0	1.19166825e-05	8.351441e-05
fido	0.0	4.1081898e-05	0.0	2.2573953e-05	0.0	1.6807402e-05	0.0	0.0	7.8838e-06	3.558773e-05	0.0	5.1789166e-06	0.0	0.0	8.049819e-06
uwec	0.0	0.0	0.0	0.0	0.0	0.0004292537	0.0	0.0	0.0	3.0681997e-05	0.0	0.0	0.0	0.0	2.7167516e-05
ohio	0.00019060502	0.0004281053	0.0	0.0	0.0	0.0	0.0	0.00046519484	0.00019683967	0.0	7.058417e-05	0.00026197676	0.00083835644	0.0	0.00019117724
clip	9.095809e-05	0.00012714295	0.0	6.6782646e-05	0.0	0.0	0.0	5.5112283e-05	0.00018370093	1.2039758e-05	0.00035045008	6.5472085e-07	4.643202e-05	0.0	6.2887426e-05
easi	0.0009609563	0.0002641415	0.00022538318	0.0	0.00030956784	0.00024280376	0.0001883418	0.00033146594	0.00059710495	0.00018068936	0.00054567144	0.0	0.00054485514	0.00010372622	0.00032701355
flap	0.0	0.0	0.0	0.0	0.0	0.0	0.0	0.0	0.0	3.3223296e-05	0.0	0.0	0.0	0.0	2.0126527e-06
tgrs	0.0	0.0	0.0	0.0	0.0	0.0	0.0	0.0	0.0	6.644659e-05	0.0	0.0	0.0	0.0	4.025042e-06
akin	0.0	2.416217e-05	0.0	0.0	4.3839816e-05	4.267283e-05	8.4383755e-06	0.0	0.0	3.529396e-05	4.8421044e-13	0.0	2.6484764e-10	3.6807043e-05	1.3583891e-05
onth	0.00015303586	0.00015885339	0.00015438064	0.0	3.4185872e-05	8.897968e-05	0.0001246944	0.00018283245	7.0106715e-15	0.00012124064	6.512278e-05	0.00015752741	0.000122218	3.3610937e-05	0.00010514759
osrh	0.0	0.0	0.0	0.0	0.0	0.0	0.0	0.0	0.0	0.0	0.0	0.0	0.0	0.00028403252	1.911796e-05
song	0.0	1.3428497e-05	2.0219062e-08	0.0	3.3901237e-05	0.0	0.00016241595	0.0	0.0	3.662152e-05	9.0333e-06	5.6535842e-05	3.7142105e-05	0.0	3.219849e-05
alaa	0.0	0.0	0.0	0.0	0.0	0.0	0.0	0.0	0.0	0.0	0.0	0.0	0.0	0.00011959264	8.049819e-06
bash	0.0	0.0	0.0	0.0	2.4791481e-05	0.0	0.0	0.00032785643	0.0	0.0	0.00010162997	0.0	3.042661e-05	4.4511155e-05	4.678831e-05
bomb	5.9651964e-05	0.0	1.8680716e-06	0.0	0.00031209353	0.0	0.0	0.00020267203	0.0	0.0	0.0	0.0	0.0	0.0011486901	0.00012728387
full	0.00041210026	0.0007542696	0.00020387203	0.0	0.00049998565	0.00023729126	0.00034986722	0.00032844	0.0015357404	0.00015062586	0.00054715434	0.0007245801	0.0007531953	0.0004505066	0.00052573724
ingr	0.0	0.00047654982	7.109312e-05	0.0	5.057577e-05	0.0	5.1550687e-05	0.0003186254	0.0	2.684538e-05	0.0	3.2356886e-16	0.000105063096	0.00019478594	0.00010665689
iron	0.0	1.1498819e-05	3.671578e-05	0.0	9.8374956e-05	0.00010341955	4.3551318e-05	7.574031e-05	0.0	0.00030027432	0.0	4.271331e-05	0.00014312316	0.0001378188	7.0936985e-05
seek	9.8410506e-05	0.00023304699	1.799036e-05	0.0	5.9596958e-05	0.00020645617	0.0003406442	0.00014310834	0.0	0.0	8.1014646e-16	0.00034506453	1.7964061e-05	0.0002450045	0.00013734582
shin	0.0	1.3913065e-05	0.0	0.0	0.0	0.0	0.0	0.0	6.0523096e-05	0.0	0.0	0.0	0.0	1.45912245e-05	7.0436254e-06
town	0.0	0.0	4.0664563e-05	0.0	0.0012444216	0.0	1.1401837e-06	7.069284e-05	0.0	0.0	0.0	0.00045553598	0.00016923435	0.00014301193	0.0001630038
warn	0.0	0.0	0.0	0.00034364813	0.0001381951	8.5598585e-05	0.00034360818	0.00012036595	0.00014677255	6.7933266e-05	0.0008577282	0.00011890468	0.00083132234	0.00032643692	0.00023746218
boyd	8.277003e-05	0.0	0.0	0.0	0.0	0.0	0.0	0.0	0.000102720274	0.0	0.0	4.0319115e-05	6.227293e-05	0.0	2.0627253e-05
dean	0.0	0.0	0.00026855187	0.0	0.0	3.9525844e-12	0.00040671436	0.0	1.6673102e-05	1.1640742e-05	9.245456e-05	4.193325e-05	0.00011754728	0.0	8.351441e-05
demo	0.0	4.5732984e-05	0.0	0.0	0.0	0.0	0.0	0.0	0.0009407785	0.0	0.0	0.0	0.0	0.0	8.099892e-05
grab	0.0	0.0	0.000119352546	0.0	0.00020077397	0.0	0.0	1.988325e-05	9.838588e-08	1.24171775e-05	0.0004445674	0.0	0.00019519251	2.4296585e-06	6.69122e-05
hook	0.0	0.0010268099	1.4569934e-05	0.0	3.6047193e-05	0.0	0.0	2.198381e-05	3.259051e-05	0.0	2.5702915e-05	2.9210745e-05	3.8564824e-05	0.0	9.458255e-05
shop	0.0	0.00012304075	4.3970965e-16	0.0	0.00015977949	1.9372894e-05	0.0	7.120897e-05	5.4361513e-05	0.0	0.0	0.0	0.0006843133	1.9428364e-05	8.703609e-05
snip	0.0	1.8501665e-05	1.1879335e-05	2.7472808e-05	8.749064e-06	0.0	0.0	2.0373234e-05	0.0	0.0	0.0	0.0	2.4730882e-05	3.546165e-05	1.0062209e-05
uucp	0.00024837552	0.0009822502	7.785853e-05	0.0	0.00094482437	0.00018688136	0.0	0.0005640996	0.0006540369	9.147937e-05	0.00054871605	0.0	0.0005259274	0.0009784442	0.00043769495
zinc	0.0	0.0	0.0	0.0	0.0	0.00029039933	0.0	0.0	0.0	0.0	1.4957668e-05	0.0	4.9585353e-05	0.0	2.1633447e-05
anim	0.0	0.00013316696	0.0	5.6181598e-05	9.210089e-05	0.00093177665	0.00019902673	9.815583e-05	0.0015131485	0.0	0.0	0.0	4.3407636e-05	0.00064911414	0.00027972236
bbzx	0.0	0.0	0.0	7.732103e-05	0.0	0.0	0.0	0.0	0.0	0.0	0.0	0.0	0.0	0.0	2.5157497e-06
bore	1.0095773e-05	0.0	0.000121127916	4.7318295e-05	4.8392398e-05	1.830809e-05	3.525874e-05	4.8550344e-05	2.3553776e-14	0.0	9.897979e-05	0.0	0.00017966391	1.5513704e-05	4.3769727e-05
jame	0.00018506072	0.0005045272	0.00046590043	0.00022236917	0.0002010096	0.0	0.0007954626	0.00039810236	3.756862e-07	0.00038745068	9.546548e-16	0.00057275157	0.00092024717	0.0	0.00036575203
kkzp	0.0	0.0	0.0	7.732103e-05	0.0	0.0	0.0	0.0	0.0	0.0	0.0	0.0	0.0	0.0	2.5157497e-06
logo	0.0	5.2374493e-05	0.00017130737	4.9101298e-05	0.0	0.0	0.00010406436	0.0	0.0	0.00015372998	0.0003711629	1.0655867e-11	3.9966613e-05	0.0	6.238433e-05
size	0.0001678175	0.00041966786	0.00011364759	0.00069726957	0.0	0.00017277148	0.0	0.00015500975	0.0011761781	0.00038940375	0.002134471	6.589566e-05	0.00078382593	7.809667e-08	0.0004049936
tile	0.0	0.0	0.0	4.5319954e-05	2.916098e-05	0.0	3.5529122e-06	0.0	7.604223e-05	0.0	6.091609e-05	0.0	0.0	0.0	1.4086988e-05
vgai	0.0	0.0	0.0	7.732102e-05	0.0	0.0	0.0	0.0	0.0	0.0	0.0	0.0	0.0	0.0	2.51575e-06
wang	0.0	0.00028724788	0.0	7.961516e-05	0.0	1.3618602e-05	0.0	0.0	3.8101227e-11	0.0	0.0	0.0	0.0	0.0	2.5658224e-05
root	0.0	0.0	5.091988e-05	0.0	8.1222555e-05	0.00023724085	0.00019644084	2.35872e-05	0.00013570103	0.0	0.00096332724	0.0	0.0	2.1741813e-05	0.00011822813
shun	0.0	1.245679e-05	0.0	0.0	0.0	8.545215e-06	3.4605135e-05	0.0	5.642612e-06	0.0	0.0	0.0	0.0	0.0	6.0374314e-06
dane	0.0	9.056087e-05	0.0	0.0	0.0	0.0	0.0	1.4492968e-05	0.0	0.0	0.0	0.0	2.1207483e-05	0.0	1.0062209e-05
hash	0.00047366088	0.0	0.0	0.0	0.0	0.0	0.0	0.0	0.0	0.0	7.118761e-05	0.0	0.0	0.0	3.2701588e-05
dana	0.0	0.0	0.0	0.00030277262	0.0	0.0	7.992917e-06	0.0	0.0	8.623485e-06	0.0	2.3682167e-05	3.73696e-05	0.0	1.5596279e-05
kurt	0.0	0.0	0.00014503683	0.0	0.0	0.0	0.0	0.0	0.0	0.0	0.00034887774	0.0	0.0	2.1650709e-05	3.0689196e-05
band	8.8718785e-05	0.00015308276	7.169418e-05	0.0	5.6403227e-05	0.0	1.5650261e-05	4.2942684e-05	0.0	0.00065309985	8.170672e-05	1.9268833e-09	0.00051752204	1.3798798e-05	0.00011571264
dtmf	3.338334e-05	0.0	0.0	0.0	0.0	0.0	0.0	0.0	0.0	2.3675992e-15	0.0	0.0	0.0	0.0	2.0126529e-06
feed	0.00018836514	0.00016618433	0.00024528772	0.0	9.0119174e-05	8.97634e-05	2.28049e-05	9.2347844e-05	0.00017549816	1.86393e-05	0.0	1.8507651e-05	0.0001934505	0.0	9.508565e-05
mont	0.0	0.00015045874	1.9697829e-05	0.0	0.0	0.00012763523	4.2251077e-06	0.0	0.0	5.7610916e-05	0.0	2.1689793e-05	5.0427648e-06	0.0	2.6161322e-05
tone	6.396952e-05	0.0002882542	1.7695018e-05	0.0	1.8339242e-05	3.908873e-05	1.4505977e-05	3.2676326e-05	0.0	0.0	1.0927279e-05	0.0	0.0	2.141988e-05	3.823566e-05
cach	0.0	0.00093049515	0.0	0.0	1.3966134e-06	0.0	0.0	0.0	0.0	0.0	0.00044386592	0.0	0.0	0.0	9.810423e-05
dept	1.45097e-05	0.00045293986	5.6066335e-07	0.0	6.804537e-05	0.0	1.5227227e-05	1.7752864e-15	0.000103457125	3.3475078e-09	0.00011279757	0.0011413597	0.00011472683	3.1393287e-05	0.00014287987
rita	0.0	0.0	0.0	0.0	4.930038e-05	0.0	0.0	0.0	0.0	0.0	0.0	0.0	0.0	0.0	4.0250416e-06
took	5.1046107e-05	9.7325035e-05	0.0003519518	0.0	0.0014845537	0.00024989035	0.00032442788	0.00029574079	0.0	0.00028683228	0.00023101227	0.00018294586	0.0005904481	0.0002695893	0.0003411002
bobo	0.0	0.0	0.0	0.0	0.0	0.0	0.0	0.0	1.1657478e-05	0.0	0.0	0.0	0.0	5.301174e-05	4.5281395e-06
bold	0.0	0.0	1.30645885e-05	0.0	0.0	0.0	5.394541e-05	6.309206e-07	0.0	1.4859294e-08	0.00032562762	2.8790198e-05	0.0	2.3465664e-05	2.9683002e-05
clue	2.175805e-06	0.0001369297	4.715527e-05	0.0	0.0	0.00010893759	9.569832e-05	0.00013448179	0.0	7.007419e-05	0.00022339867	0.0	7.4372074e-05	0.0	6.7918394e-05
hadn	0.0	0.0	0.00015724846	0.0	0.0002813552	0.0	3.6912202e-06	2.816231e-05	0.0	2.6859801e-05	0.0	0.0	7.091067e-05	6.707883e-05	4.729141e-05
wont	1.6030175e-05	2.0779815e-05	0.0	0.0	0.0	4.289068e-05	3.8745566e-05	0.0	0.0	0.0	5.4200656e-05	0.0	3.014253e-05	3.252133e-07	1.5093183e-05
comp	0.00016063175	0.0001705788	0.0	2.5537647e-05	0.0	0.0	0.0	0.0	0.003081192	0.0	1.0358513e-10	0.0	0.0	1.1945802e-05	0.0002782131
tool	0.00042559986	0.0	0.0	2.2702297e-05	3.5190094e-06	0.0	5.431082e-05	0.00026523776	0.0028978838	2.2690141e-05	0.0	0.0	0.00027524712	1.4415086e-12	0.00032047322
weak	0.00056802866	0.0	0.00027418172	0.0	4.5146684e-05	0.00019517056	0.0004326169	4.7171645e-05	0.0	2.2872653e-05	0.0	0.0	3.972208e-05	9.096879e-05	0.00013281795
mole	0.0	0.0	0.0	0.0	0.0	0.0	3.7853724e-06	0.0	0.0	8.040115e-06	0.0	0.0	0.0	2.3468769e-05	2.5157497e-06
auto	0.0	0.0	0.0	0.0	0.0	0.0	1.08821945e-11	0.00015753382	0.0001081203	0.0	0.0	0.0	0.0029761032	0.0	0.00024349935
bart	0.0	5.348337e-05	1.7565813e-05	0.0	0.0	0.0	0.0	0.0	2.9022967e-05	0.0	0.0	0.0	2.651006e-05	0.0	9.559112e-06
dodg	0.0	0.0	0.0	0.0	3.839733e-05	0.0	0.0	3.0576048e-05	0.0	0.0	0.0	0.0	0.0004492105	0.0	3.924185e-05
eagl	0.0	0.0	0.00030485814	0.0	1.9132094e-06	6.798721e-05	0.0	0.0	0.0	0.0	0.0	1.7720812e-06	0.00020251234	1.3158653e-05	3.8738755e-05
fide	8.250169e-05	0.0	7.3599426e-06	0.0	0.0	0.0	0.0	4.52292e-05	0.0	0.0	0.0	0.0	0.0	0.0	1.0062209e-05
till	1.674529e-05	6.528835e-05	4.9802074e-05	0.00016993367	0.000112906935	5.0058094e-05	9.0146736e-05	5.565636e-05	0.0	2.0776879e-05	0.0	0.0	9.908413e-05	4.587334e-05	5.483787e-05
pose	0.000101228674	1.3089677e-05	0.000107387095	0.0	2.971423e-05	8.648698e-05	4.2468877e-05	9.955103e-05	0.0	0.0	0.0	2.9411174e-05	5.0041585e-06	0.00013444586	4.7794507e-05
wood	0.0	7.411281e-15	0.0002322116	0.0	0.00020286055	0.00016028315	0.00012380075	0.0	0.0	2.5636095e-05	4.2483e-05	7.4111135e-06	0.0005471843	0.0	9.961352e-05
anon	0.0	0.0	0.0	4.5185366e-06	0.0	1.7515522e-05	1.3639189e-05	0.0	0.0004731083	3.4749584e-05	0.0	0.0	0.0	2.118865e-05	4.527902e-05
aros	0.0	0.0	8.690146e-06	0.0	2.8214421e-05	0.0	0.00012208283	0.0	0.0	0.0	0.0	0.0	0.0	3.429513e-05	1.9621057e-05
comm	0.0001770694	0.00024002712	0.0	3.7581121e-06	0.0	0.00016690788	0.00017565055	0.0	9.5176074e-05	0.00016095756	0.0	2.3784045e-05	1.773121e-05	0.0	8.0495825e-05
eden	0.0	1.3049042e-05	0.0	0.0	0.0	0.0	6.184715e-05	0.0	0.0	0.0	0.0	1.0943202e-05	0.0	2.246158e-05	1.0565306e-05
hail	0.0	0.0	0.0	0.0	0.0	4.3620116e-06	6.044523e-05	1.5541622e-05	0.0	6.710729e-06	0.0	4.1457806e-06	0.000107844826	0.0	1.7608669e-05
isno	9.284843e-06	4.854468e-06	0.0	0.0	0.0	9.1990305e-06	2.5593436e-05	8.2467905e-06	6.3210855e-08	0.0	1.7885073e-05	0.0	0.0	9.168949e-05	1.2577696e-05
lili	0.0	0.0	0.0	0.0	0.0	0.0	4.2429176e-05	0.0	0.0	0.0	0.0	0.0	0.0	0.0	5.0312365e-06
lord	0.0	0.0	0.0	0.0	3.3887827e-05	0.0	0.0027365435	4.187676e-05	0.0	0.0	0.0	0.0	0.0	1.4793656e-11	0.00033154138
thee	0.0	0.0	4.8743673e-06	1.6303344e-05	0.0	0.0	0.00030451102	0.0	0.0	0.0	0.0	0.0	0.0	0.00013889119	4.6285215e-05
thou	1.4521989e-05	0.0	0.0	0.0	0.0	0.0	0.00058662565	0.0	0.0	0.0	0.0	0.0	0.0	0.0	7.043388e-05
tree	0.0	0.0	7.651553e-06	0.0	6.414771e-05	0.0	0.0002940216	0.00024088407	8.349434e-05	3.845227e-05	0.0002441421	7.1640025e-06	7.454967e-05	5.9063073e-05	9.860733e-05
unto	0.0	0.0	0.0	0.0	0.0	0.0	0.00064818346	0.0	0.0	0.0	0.0	0.0	0.0	1.7317802e-06	7.6974145e-05
camp	8.451877e-05	0.0	1.3146125e-05	0.0	0.00028472368	0.0	1.7791854e-05	3.3934848e-06	0.0	6.302686e-05	0.0	0.00041074315	2.3443314e-07	0.00032674655	8.4017505e-05
duti	3.7458023e-05	0.0	2.644767e-05	0.0	0.00017240366	1.11736645e-05	8.7564935e-05	0.000118726304	0.0	6.1594685e-05	0.0	0.00013697564	0.0002993827	0.00019770354	8.904848e-05
fora	4.11531e-05	6.17364e-05	6.270094e-05	0.0	0.0	2.9163883e-05	4.5569377e-05	6.324294e-05	0.0	3.4489283e-05	1.42936715e-05	0.0	2.0702e-05	3.015916e-05	3.1192296e-05
host	0.0	0.0	0.00021767791	0.0	2.7368847e-05	3.878211e-05	9.956854e-05	0.0	0.0015981412	0.0	3.9291985e-12	0.00010118749	0.0	4.0713614e-05	0.00017055024
ncsu	9.842361e-05	0.00025025255	0.0	0.0	4.60453e-05	2.8944307e-05	0.0	0.0	9.536794e-05	0.0	5.7673926e-05	0.0	6.7335706e-05	0.0004236271	7.546486e-05
raid	2.5430652e-05	0.0	0.0	0.0	0.0007811469	0.0	0.0	0.00011917269	0.0	0.0	0.0	3.466864e-05	0.0	3.3263703e-05	8.200513e-05
soil	0.0	0.0	0.0	0.0	6.8212226e-05	3.0455343e-08	0.0	2.4341223e-05	0.0	0.00016420153	0.0	0.0	1.4840501e-05	0.00022448058	3.4210876e-05
stop	0.0005155201	1.3963883e-05	0.00037360328	0.0	0.0007855381	0.00050833996	0.00028220774	0.0009885285	2.9345565e-05	0.00036147842	0.0006138674	0.000115199604	0.0011287545	0.00081901206	0.0004895141
trap	0.00017868684	0.0	0.0	0.0	0.00020254559	4.2816988e-05	3.406098e-05	0.0	0.0	2.2982262e-05	5.968603e-05	2.682139e-05	0.00018378004	0.00016244111	6.489981e-05
wage	0.0	0.0	0.0	0.0	3.454966e-05	0.0	7.5111435e-05	0.00010102557	2.6613782e-06	0.0	0.0	4.5711164e-05	0.0	5.0730887e-05	2.8676806e-05
june	6.5768536e-06	0.0	0.0001878017	0.0	4.2984608e-05	0.0	1.2404588e-06	0.0	9.882966e-05	0.00014040012	0.0	0.0013365655	0.0	0.0	0.00011873122
lone	0.0	1.4426868e-05	9.467645e-06	0.0	0.0	3.928894e-05	7.07582e-14	5.9437516e-05	0.0	2.830634e-05	0.0	0.0	3.7682308e-05	0.0	1.4590085e-05
scan	6.204071e-05	0.00034483487	2.0663165e-05	0.0	6.472129e-06	0.00033268175	5.4664713e-07	0.0	0.00044700236	0.00019294537	0.0	3.9574163e-05	1.5620102e-05	0.0	0.0001041414
hurl	0.0	0.0	1.4868768e-05	0.0	2.4620815e-05	0.0	4.8406064e-06	0.0	0.0	1.4413233e-05	0.0	0.0	1.5866326e-05	0.0	5.534334e-06
jump	0.0	7.2580206e-12	0.0002084442	0.0	0.00020590944	0.0001631674	0.00017390758	0.0001532848	0.0	0.0	0.0005263926	0.0	0.000125504	3.385845e-05	0.00011772503
lest	0.0	0.0	0.0	0.0	1.9435876e-05	0.0	0.00011849429	1.8108422e-05	0.0	3.2372198e-05	2.8756202e-05	0.0	0.0	0.0	2.1130349e-05
mile	0.0	0.0	0.0	0.0	0.00040170172	0.0	0.0	0.0	0.0	0.0010342858	0.0	0.000119800214	0.0018223627	0.0	0.00023695911
plus	5.7420406e-05	0.0014713699	0.00028133963	0.0	0.0	6.755612e-05	4.8560473e-06	0.00010934666	0.00037555746	0.00018337315	9.078883e-05	0.00017146947	0.00038639	9.568129e-06	0.00023796529
pmdb	0.0	0.0	0.0	0.0	0.0	0.0	0.0	0.0	0.0	6.644659e-05	0.0	0.0	0.0	0.0	4.0250416e-06
tilt	0.0	0.0	0.0	0.0	0.0	0.0	0.0	1.8664938e-06	0.0	0.00023777454	0.0	0.0	7.5342214e-05	0.0	2.0124155e-05
whiz	0.0	0.0	1.0562758e-05	0.0	0.0	0.0	0.0	6.4367923e-06	1.585753e-10	2.443418e-05	3.9539104e-06	0.0	0.0	0.0	3.018847e-06
abil	0.0005682212	3.3726246e-05	0.0005498689	0.0	4.132277e-05	0.00023049324	0.00023571124	0.00013516781	0.000243219	0.0001317937	0.0002415187	3.1956274e-16	0.000107588115	8.585682e-05	0.00018514006
bare	1.5890964e-05	4.118057e-05	8.105267e-05	0.0	0.00014068992	7.177769e-05	2.8554543e-05	8.941438e-05	0.0	0.0	0.0	0.0	0.00017596007	2.2421138e-05	5.1819286e-05
boot	0.0	0.0013505963	0.0	0.0	4.6886536e-05	2.7222e-05	0.0	5.495442e-05	0.0	0.0	0.0	0.0	4.0573403e-05	0.0	0.00011873122
evad	0.00013225984	0.0	0.0	0.0	0.0	2.7475517e-05	3.083381e-06	2.4939513e-05	0.0	1.0276299e-06	0.0	0.0	0.0	0.0	1.2577696e-05
ucla	7.4986674e-05	9.630903e-05	0.0	0.0	0.0	0.0	0.0	7.521474e-09	9.960583e-05	0.0	5.3313976e-05	6.215414e-05	0.0	0.00017717143	3.924185e-05
nthu	0.0	0.00013630372	0.0	0.0	0.0	0.0	0.0	0.0	0.0	0.0	0.0	0.0	0.0	0.0	1.0565307e-05
bohr	0.000112381	0.0	0.0	0.0	0.0	0.0	0.0	0.0	0.0	0.0	0.0	0.0	8.099837e-06	9.233104e-05	1.3583891e-05
lewi	0.00022192567	0.0	3.3376124e-05	0.0	0.0	0.0	0.00026192935	0.0	0.00021002739	0.00015679827	1.6086833e-14	0.00022962416	3.299058e-05	0.0	9.0557776e-05
niel	9.274929e-05	1.2036599e-05	0.0	0.0	0.0	0.0	0.0	0.0	6.3081975e-06	0.0	0.0	0.0	0.0	0.0	7.043626e-06
enet	0.0	0.0001295327	1.7210761e-05	0.0	1.0773083e-05	0.00016160446	0.0	0.0	6.449044e-06	0.00014947151	1.9039311e-05	0.0	0.00030843582	0.0	5.483787e-05
engr	0.0	3.4915905e-05	0.0	0.0	0.0	3.6396814e-05	3.0640924e-05	0.0	2.1702666e-05	0.0	0.0	0.0	0.00048377918	0.0	4.5782122e-05
four	5.4846216e-05	0.00022011047	0.0005717555	2.7930326e-08	0.0006504423	0.00017186992	0.00014870185	5.2676685e-05	0.00022505887	0.00037322764	0.0	0.0012474641	0.00044307575	9.2643146e-05	0.00030236173
litr	0.0	0.0	0.0	0.0	0.0	0.0	0.0	0.0	0.0	0.0	0.0	0.0	9.595816e-05	0.0	7.0436254e-06
opco	0.0	0.0	0.0	0.0	0.0	0.0	0.0	0.0	0.0	0.0	0.0	0.0	4.1124924e-05	0.0	3.018847e-06
saab	0.0	0.0	0.0	0.0	0.0	0.0	0.0	0.0	0.0	0.0	0.0	0.0	0.00033585355	0.0	2.465203e-05
mayn	0.0	0.0	8.479613e-06	0.0	0.0	0.0	0.00011017004	0.0	0.0	0.0	0.0	0.0	0.0	0.0	1.3583891e-05
pipe	0.0	0.0	1.7079676e-05	5.0371353e-05	0.0	7.477134e-06	1.9363759e-05	0.0	1.5407143e-06	0.0	0.00029896467	0.0	0.0004752483	0.0	5.7856454e-05
stan	0.00016126042	2.7035201e-05	0.00013623855	0.0	0.0	0.0	0.00023733538	0.0	3.370847e-05	0.0	5.5603145e-05	0.0	0.0	0.0	5.433477e-05
payn	0.0	0.0	5.973812e-06	0.0	0.0	0.0	0.0	0.0	0.0	0.0	8.63646e-06	4.09686e-05	0.0	0.0	3.521944e-06
csir	2.3844113e-05	0.0	0.0	0.0	0.0	0.0	0.0	0.0	2.1818241e-05	0.0	1.357597e-05	0.0	0.0	0.0	4.0250416e-06
plug	0.00014598986	0.00078970706	0.0	0.0	0.0	5.3727814e-05	0.0	0.0	5.605553e-05	3.0724786e-05	0.0	0.0	0.00058719615	0.0	0.00012275598
toal	0.0005591711	0.0	0.0	0.0	0.0	0.0	0.0	0.0	0.0	0.0	0.0	0.0	0.0	0.0	3.3707784e-05
beam	0.0	8.508136e-05	0.0	0.0	1.2470644e-05	0.0	0.0	0.0	3.329426e-10	0.00046231985	8.506354e-05	0.0	0.00022860517	0.0	5.7353354e-05
cape	0.0	0.0	2.3253586e-05	0.0	8.656991e-05	0.0	0.0	0.0	0.0	0.000105454	0.0	4.9894687e-05	0.0	0.0	1.8111765e-05
flat	1.9690584e-07	4.641179e-05	1.732247e-05	0.0	3.1014282e-05	2.2139486e-05	2.8904109e-05	3.722848e-05	7.6208395e-05	0.00014311608	4.3539004e-09	2.7114786e-05	0.00063398003	0.0	7.898654e-05
pete	0.0	1.7404521e-14	0.00045046225	0.0	0.0	0.0	0.0	4.1116822e-05	4.440712e-05	8.573315e-05	0.000111151974	4.337912e-05	0.0	0.00014670563	5.9868842e-05
sand	4.390577e-05	0.0	2.0209614e-05	0.0	0.0	1.4078157e-05	2.9684641e-05	1.4436169e-05	0.0	0.00019602357	0.0	0.0	6.9126e-05	0.0	2.6664418e-05
usag	1.7165268e-05	3.8115775e-15	0.0	0.00031874373	0.0	6.122902e-08	8.864579e-05	0.00023147766	0.00020964543	0.0	0.00010411311	0.000104725725	4.238339e-05	3.9140377e-05	8.1502025e-05
wale	3.696776e-05	0.0	6.2501415e-05	0.0	0.0	0.0	0.0	7.290506e-06	0.0	0.0002040552	0.0	4.5803983e-05	0.0	0.0	2.2136544e-05
cell	0.0	0.0	0.0	0.0	0.0	0.0014372767	0.0	0.0	1.9140916e-05	9.324096e-05	0.00031099873	9.1536385e-06	0.0	0.0	0.00011068166
alli	5.86969e-06	0.0	0.0	0.0	0.00026501913	0.0	0.0	5.075226e-10	0.0	0.0	2.2890423e-14	0.0004384388	0.0	2.9026489e-05	5.2322383e-05
emil	0.0	0.0	0.0	0.0	0.0	0.0	0.0	8.67586e-06	0.0	0.0	3.1826166e-05	1.9785268e-05	0.0	0.0	4.0250416e-06
item	3.7104994e-07	0.00031098607	0.0	0.0	0.0	8.1495855e-05	3.134865e-05	0.00011746196	0.0004310985	0.00012733681	0.0006274246	0.00026029977	0.00014349753	8.87235e-06	0.00015243875
babb	0.00024202924	0.0	0.0	0.0	0.0	0.0	0.0	0.0	0.0	0.0	0.0	0.0	0.0	0.0	1.4590085e-05
wide	0.0003354447	0.00028653958	3.922605e-05	0.0	0.00010650665	8.3136394e-05	7.8621e-05	0.00011134975	0.00055451744	0.0003193461	9.628266e-06	0.0005695685	0.00026004066	3.813828e-05	0.00020325158
boni	0.0	0.0	0.0	0.0	0.0	1.2652356e-05	0.0	0.0	0.0	0.0	0.0	0.0	0.0	0.00089333626	6.0875038e-05
hate	1.957841e-05	0.00015619928	0.00027927515	0.0	7.233391e-05	4.6076002e-05	0.0007725843	0.00026388245	0.0	0.0	0.0	0.0	0.0003183531	0.0010768996	0.00025356127
jake	0.0	0.0	0.0	0.0	0.0	0.0	0.0	0.0	0.0	0.0	0.0	0.0	0.0	0.0019060076	0.00012829006
afit	0.0	0.0	0.0	0.0	0.0	0.0	0.0	0.0	0.0	0.00019103395	0.0	0.0	0.0	0.0	1.1571501e-05
hour	1.7514865e-05	0.00022352186	0.00032678898	0.0	0.0009312642	0.0006028559	1.7191729e-05	4.185513e-05	8.254133e-05	0.00070310355	0.0	0.00047532763	0.0010893885	0.0	0.00031644848
brag	0.0	0.0	0.0	0.0	0.0	2.26699e-06	0.0	1.6910564e-05	9.819184e-06	0.0	9.818705e-06	0.0	2.4291714e-05	0.0	5.0312365e-06
cake	5.0881213e-06	0.0	2.5240672e-05	0.0	2.5745858e-05	4.7891073e-05	0.0	0.0	0.0	1.897048e-05	2.1007603e-05	0.0	3.292535e-05	0.0	1.15715e-05
educ	0.0	0.00011639359	0.0	5.258553e-11	4.6036228e-05	0.00024828437	4.4253356e-05	0.00068882795	0.0002707854	0.00017594243	0.0	0.002403314	0.0	0.0	0.00029179672
joel	0.0	0.00052310043	6.047794e-06	0.0	6.193194e-05	9.523391e-05	4.9606642e-06	0.0	1.32288615e-05	2.4995945e-05	5.2794872e-05	0.0	0.0	0.0	5.7856454e-05
rose	0.0	0.0001343318	0.0006131022	0.0	5.3229123e-05	0.0002893105	0.0003579917	0.0	0.0	0.0	2.1507274e-05	0.000148516	0.0	2.0221437e-12	0.000122756
roth	0.0	0.0	8.39602e-05	0.0	0.0	0.00036909347	0.0	0.0	0.0	0.0	0.0	4.12924e-05	2.1865926e-05	0.0	3.1192296e-05
soak	0.0	0.0	1.796491e-05	0.0	0.0	9.049623e-05	0.0	0.0	0.0	7.850046e-06	0.0	3.6969655e-06	6.704875e-05	0.0	1.2074599e-05
bobc	0.0	2.1340173e-05	0.0	2.2683993e-15	0.0	0.0	0.0	0.0	0.0	1.7680979e-05	0.0	0.0	3.1415497e-05	0.0	5.0312365e-06
comb	0.0	0.0	0.0	0.0	1.3101026e-05	0.0	0.0	0.0	0.0	4.7089412e-05	0.0	4.0453513e-05	0.0	0.0	6.540528e-06
heat	0.0	0.0	0.0	0.0	0.00015111276	0.00011778706	1.028817e-06	1.8639737e-05	0.0	0.0002548396	0.0	0.0	0.0015898347	0.0	0.00015344494
oort	0.0	0.0	0.0	0.0	0.0	0.0	0.0	0.0	0.0	0.00046512613	0.0	0.0	0.0	0.0	2.817371e-05
rock	0.0	0.0	0.00014464623	0.0	0.00030139074	5.156343e-05	0.00017126655	9.093597e-05	0.0	0.00027628915	0.0	7.09866e-05	0.0007410172	0.0	0.0001418737
stel	0.0	1.3006326e-05	0.0	0.0	0.0	0.0	4.294058e-06	0.0	0.0	1.6479522e-05	0.0	0.0	0.0	0.0	2.5157497e-06
wave	2.9813533e-05	0.00026919713	7.6892284e-05	0.0	0.00014712143	7.1298135e-05	1.3997269e-05	5.4861313e-05	9.0886215e-06	0.0005348782	7.3212987e-06	3.90994e-05	0.00024988034	4.2195574e-05	0.000108166176
inst	0.0	6.533342e-06	0.0	1.87866e-05	0.0	0.0	1.851469e-05	0.0	0.0	0.0	6.4014035e-05	0.0	4.203363e-12	0.0	7.0436254e-06
bulb	0.0	0.0	0.0	0.0	0.0	0.0	0.0	0.0	0.0	0.0	0.0	0.0	0.00034956186	0.0	2.5658224e-05
pack	0.0	6.9999114e-05	0.0	3.451986e-05	6.0503535e-05	3.333623e-05	0.0	0.0	8.645316e-05	4.077608e-05	0.0	7.964217e-10	0.0006294775	3.260748e-05	7.144008e-05
phil	0.00025463034	2.3547836e-05	0.0010329479	0.0	0.0	0.0	3.4354096e-05	0.00048621508	9.4758916e-11	0.0006203953	3.44301e-05	0.0	0.0	0.0	0.00017407192
torr	0.0	0.0	0.00027872768	0.0	0.0	0.0	0.0	0.0	0.0	0.0	0.0	0.0	0.0	0.0	1.710557e-05
hide	0.00047774383	1.4327131e-05	0.0	0.0	0.00045548333	0.0	7.863532e-05	0.00016340034	2.6714591e-15	0.0	2.8230676e-05	0.0	0.0	0.00019087401	0.00010766308
hmmm	0.00014865918	3.253117e-05	0.00021681975	0.0	0.0	7.27879e-05	4.049116e-05	0.00016806451	0.0	2.7999586e-05	1.3323161e-05	0.0	7.190789e-05	0.0	5.8862646e-05
pair	0.00041683074	8.245863e-05	7.492251e-05	0.0	0.0	0.0	1.1343942e-05	6.946183e-06	0.0	0.00014422851	1.5574882e-05	0.0	0.0002327248	0.0	6.489981e-05
safe	0.00032233458	2.7707122e-07	8.234818e-05	1.2995733e-05	0.0001721002	0.00039446657	2.5748906e-05	0.000505861	8.949391e-06	0.00014079627	9.48395e-05	4.9509104e-05	0.00057905813	4.399731e-05	0.00018061219
tsos	3.338334e-05	0.0	0.0	0.0	0.0	0.0	0.0	0.0	0.0	0.0	0.0	0.0	0.0	0.0	2.0126527e-06
kjiv	0.0	0.0	0.0	0.0	0.0	3.4131437e-05	0.0	0.0	0.0	0.0	0.0	0.0	0.0	0.0	2.0126527e-06
lmsc	0.0	0.0	7.860831e-06	0.0	0.0	2.5875244e-05	0.0	2.6342397e-05	0.0	1.9398427e-05	0.0	3.499104e-05	3.977629e-05	0.0	1.1068403e-05
isin	1.798847e-05	3.732674e-05	0.0	0.0	0.0	0.0	0.0	0.0	4.764534e-06	0.0	0.0	0.0	0.0	0.00048819263	3.7229463e-05
valv	0.0	0.00014692153	0.0	0.0	0.0	1.2113001e-05	0.0	0.0	0.0	0.0	0.0	0.0	0.00054795237	0.0	5.2322383e-05
moon	0.0	0.0	0.0	0.0	1.9204275e-05	0.0	2.348073e-11	0.0	0.0	0.0039858297	0.0	0.0	0.0	0.0	0.00024299625
kirk	4.683918e-06	0.0003140463	5.5575558e-05	0.0	0.0	0.0	0.0	0.0	1.3902728e-05	0.0	2.8568513e-15	0.0	0.0	0.0	2.9179906e-05
babi	0.0	1.7867107e-05	3.3637957e-06	0.0	0.0004083374	0.00062245067	0.000272147	3.445062e-05	0.0	7.732867e-06	0.0	5.595506e-05	9.903016e-05	2.1588014e-05	0.000120240526
crap	6.78989e-06	0.0	6.842436e-05	0.0	0.00014031457	3.0946958e-05	6.7017854e-06	0.00027199512	0.0	0.0	0.0	0.0	0.00017136804	7.052338e-05	6.389362e-05
meat	0.0	0.0	0.0	0.0	8.014495e-12	0.00045452468	4.6871643e-05	5.5585833e-06	0.0	0.0	0.0	0.0	0.0	1.9079971e-05	3.421088e-05
meet	0.00013503083	0.0	1.0232973e-14	0.0	0.00022623324	3.4721354e-05	0.00024774802	1.5762378e-05	0.0	9.411343e-05	3.2685522e-05	0.0029232875	9.059504e-05	1.8621275e-09	0.00026312016
peni	0.0	0.0	1.1523405e-05	0.0	0.0	0.00015819719	1.2960327e-05	0.0	0.0	0.0	0.0	0.0	0.0	0.0	1.15715e-05
pill	0.0	0.0	6.0365956e-06	0.0	0.0	0.0003209379	0.0	4.2455627e-05	0.0	0.0	0.0	0.0	0.0	0.0	2.3645835e-05
msus	0.0	3.63001e-05	9.084812e-06	0.0	0.0	0.0	0.0	0.0	0.0	0.00016102474	0.0	0.0	7.479367e-05	0.0	1.8614863e-05
repo	0.0	0.0	0.0	0.0	0.0	0.0	0.0	0.0	0.0	0.0002076456	0.0	0.0	0.0	0.0	1.2577694e-05
star	4.5929605e-06	0.0	0.0007168684	0.0	2.1030967e-14	0.0	5.851214e-05	7.133014e-05	0.0	0.0021936588	0.0	0.00011322177	0.0	0.0	0.00019872369
asid	0.00013411664	2.4235831e-05	7.909533e-05	0.0	5.5697208e-05	1.2060165e-05	0.00025764268	0.00023753999	6.572537e-05	0.000116433315	0.0	0.0	3.9612547e-05	7.036635e-05	9.508565e-05
bnai	0.0	0.0	0.0	0.0	0.0	0.0	0.0	0.0	0.0	0.0	0.0	0.0	0.0	2.989816e-05	2.0126527e-06
coin	0.0	0.0	8.326238e-05	3.3300653e-14	0.0	0.0	9.148461e-05	1.295018e-05	0.0	0.0	0.0	1.3264314e-05	6.176237e-05	0.00010408449	2.9683002e-05
gulf	0.0	0.0	0.0	0.0	0.0	0.0	0.0	1.278763e-05	0.0	0.0	0.0	0.00022983474	0.0	0.00044715827	4.6285215e-05
quot	0.00013745509	0.00025939074	0.00017381668	0.0	0.0006294751	6.0362323e-05	0.0014664385	0.0005348227	0.00011631426	8.3542545e-05	8.836556e-05	1.1956181e-05	0.0003990531	0.000720922	0.0004210927
sick	0.0	0.0	0.00023493507	0.0	0.0002935389	0.0011025155	7.0005003e-06	0.00011418957	0.0	0.0	0.0	0.00017586105	9.623421e-08	0.00014157948	0.0001368427
void	0.0	0.0	3.9654502e-10	2.9800927e-05	0.0	0.0	8.419155e-16	8.278462e-05	0.0	0.0	0.0006290372	0.0	5.0309347e-05	0.0	4.9806895e-05
five	6.658202e-05	3.9297374e-05	0.0005316426	0.0	0.0005531137	8.477371e-05	6.755712e-05	8.751292e-05	6.1073064e-05	0.00041630008	0.0	0.00065016944	0.00025296406	2.3244487e-13	0.00019771748
jeff	0.00018008502	0.00056714244	0.00085801334	0.0	0.0	0.00017310439	4.2251504e-05	0.0	4.3426353e-05	0.00020219221	0.00011185582	1.3957227e-05	0.0004405346	4.2314612e-05	0.00018111528
nurs	0.0	0.0	0.0	0.0	4.0661977e-05	0.00023384037	0.0	7.075677e-06	0.0	0.0	0.0	9.758613e-05	0.0	0.0	2.4148932e-05
phds	0.0	0.0	0.0	0.0	0.0	6.232705e-06	0.0	5.057215e-13	0.0	0.0	0.0	3.318553e-05	0.0	0.0	2.5157499e-06
arpa	0.0	0.0	0.0	0.0	0.0	0.0	0.0	0.0	8.240993e-05	7.0178268e-09	2.8802999e-05	0.0	0.0	1.6270787e-05	9.559112e-06
sail	0.0	0.0	0.0	0.0	0.0	0.0	0.0	0.00018794101	0.0	0.00066910207	0.0	0.0	0.00010378539	8.235593e-09	6.74153e-05
cage	0.0	8.778468e-05	1.680689e-05	0.0	0.0	0.0	3.8750152e-11	0.0	0.0	2.672287e-05	0.0	0.0	0.00028076474	7.657648e-05	3.5217075e-05
fold	0.00011831585	6.874746e-16	1.3673869e-09	0.0	1.7873776e-05	4.8230268e-05	5.047098e-05	8.716207e-06	1.9756419e-05	0.00012235675	0.0	1.8804873e-05	6.316173e-05	0.0	3.3204687e-05
mask	0.00011058524	0.0	1.7440894e-11	0.0	0.00015571128	7.306168e-06	1.4266075e-05	4.3135688e-06	6.382139e-05	2.3161985e-05	0.00081587303	0.0	7.297853e-05	0.0	8.1502025e-05
ross	0.00012357502	0.00022069663	0.0	0.0	0.0	2.9220279e-12	0.0	5.8834222e-12	0.0	0.00015229915	0.000109870154	8.6493455e-05	0.0	0.0	4.5782122e-05
utsa	0.0002710339	0.0	0.0	0.0	0.0	0.0	1.9197747e-05	0.0	0.0	0.0	0.0	0.0	0.0	0.0	1.8614863e-05
vari	8.104663e-05	4.8648355e-05	3.1257558e-05	0.0	2.3029574e-05	0.00027021315	7.262334e-05	0.0	0.00025333348	0.00021731167	3.634314e-05	0.0	0.00028644103	6.271072e-06	9.458255e-05
bone	2.125137e-08	0.0	0.00012374466	0.0	0.0001530285	0.0007953525	0.0	1.3771508e-05	0.0	0.0	0.0	2.912952e-08	0.0	3.7398078e-07	6.842149e-05
fish	0.00027202387	9.1553875e-06	0.0	0.0	4.187411e-05	5.0678984e-05	1.0518908e-07	4.393145e-06	2.573764e-05	9.1948255e-05	0.00012758303	8.630414e-05	3.7761183e-05	0.00013953389	5.685026e-05
nerv	0.0	0.0	0.0	0.0	4.455432e-05	0.0004780576	8.072195e-06	3.2693813e-05	0.0	0.0	0.0	0.0	8.0863765e-06	0.0	3.6726367e-05
unoc	0.0	0.0	0.0	0.0	1.3309833e-07	0.0	0.0	0.0	0.0	9.9869496e-05	0.0	3.329805e-05	0.0	0.00012460304	1.6602473e-05
alon	0.0001090159	0.00018399561	0.0001623605	0.0	0.00027738145	0.00013678537	0.00046133765	0.0003370684	6.884744e-05	0.0001550614	0.0	0.00017714953	0.00012340053	0.00010160326	0.00019318963
jean	0.0	1.7498995e-05	1.0080649e-05	7.445547e-05	1.4217334e-05	0.0	1.5609898e-05	0.0	0.0	1.546079e-05	7.2085368e-06	4.427898e-05	6.772084e-05	0.0	1.6602473e-05
suit	7.4364834e-05	0.00017419465	3.066567e-05	0.0	0.00012947904	3.939416e-05	1.16500105e-05	2.5715886e-15	0.0006401747	0.00037915984	6.754864e-14	0.00029224652	9.291198e-05	0.00014628597	0.00014539537
tobe	7.0651055e-05	3.4300625e-05	1.3395716e-13	0.0	3.1400403e-05	0.00012066844	0.0001697153	7.3659496e-05	0.0	6.1936764e-05	0.0001401404	2.0351332e-05	8.293054e-05	8.6670385e-05	6.942769e-05
wear	0.0	5.1512692e-05	0.00021777308	0.0	0.0002358597	0.0002688925	0.00012994395	0.00021374528	2.1948628e-14	0.0	0.0	6.3286404e-11	0.00046256138	3.2700896e-07	0.0001237622
wild	1.1146139e-05	7.512937e-05	0.00012150969	1.7758914e-11	0.00015531837	8.907301e-05	5.318733e-05	0.00010285619	0.0	3.4608845e-05	7.635672e-05	0.0	0.00010501248	6.575248e-05	6.74153e-05
fuer	0.0	3.7168746e-05	0.0	0.0	0.0	0.0	3.804951e-06	0.0	0.0	2.7187869e-05	8.722394e-05	5.920657e-13	0.0	0.0	1.0062209e-05
init	0.0	0.0	0.0	0.0	0.0	0.0	0.0	0.0	0.0	1.6692451e-05	0.0007144371	1.8281999e-06	0.0	0.0	4.2763535e-05
prof	0.00013266687	0.0	1.3115615e-06	0.00034395434	0.0	0.0	2.6927034e-06	1.8366939e-09	3.306166e-05	6.533519e-05	0.0	0.00015382157	0.0	0.0	3.622327e-05
aloi	0.0	0.0	0.0	0.0	0.0	0.0	0.0	0.0	0.0	0.0	0.0	0.0	4.1124924e-05	0.0	3.0188469e-06
bens	0.0	0.0	0.0	0.0	0.0	0.0	0.0	0.0	0.0	0.0	0.0	0.0	4.1124924e-05	0.0	3.0188469e-06
canb	7.777022e-05	0.0	3.3587315e-13	0.0	0.0	0.0	4.667994e-05	5.749912e-05	7.5542e-05	6.9879214e-05	1.4601746e-05	0.0	1.4185776e-05	6.298121e-05	3.2701588e-05
rape	0.0	0.0	0.0	0.0	0.0006552231	0.0	0.00019657248	0.00033823203	0.0	0.0	0.0	0.0	0.0	7.789854e-05	0.00011671883
abus	0.00017340542	0.0	0.0	0.0	4.9806935e-05	5.198001e-05	0.00016144292	0.0013961087	0.000102870756	0.0	0.0	0.0	1.1435656e-05	6.723962e-05	0.00019369271
cont	0.0	0.0	0.0	0.0	0.0	0.0	1.508759e-06	0.00020525164	0.0	6.794726e-06	0.0	0.0	0.0	0.0	2.1633447e-05
ijaz	0.0	0.0	0.0	0.0	0.0	0.0	2.5457508e-05	0.0	0.0	0.0	0.0	0.0	0.0	0.0	3.018847e-06
rana	0.0	0.0	0.0	0.0	0.0	0.0	3.8186263e-05	0.0	0.0	0.0	0.0	0.0	0.0	0.0	4.528139e-06
sect	0.0	2.9057162e-06	0.0	0.0	8.844035e-05	2.9814822e-05	0.00015574454	0.0	0.0	0.0	0.0	0.0	0.0	0.0	2.7670614e-05
staf	0.0	0.0	0.0	0.0	0.0	0.0	1.3812168e-13	5.908647e-06	0.0	0.0	0.0	3.727676e-05	0.0	0.0	3.018847e-06
tion	1.6654343e-05	0.0	1.3099894e-05	0.0	2.0987083e-05	2.8052635e-05	3.2881264e-05	0.0	3.3842167e-05	0.0	0.0	0.0	1.6624943e-05	0.0	1.3080793e-05
tori	0.0	0.0	0.0	0.0	0.0	0.0	0.0	2.7199325e-05	0.0	0.0	0.0	8.9052795e-05	0.0	0.0	8.552916e-06
ucsu	0.0	1.2923498e-15	0.0	0.0	0.0	0.0	6.0765324e-06	0.00025623702	0.0	0.0	7.3243464e-05	0.0	1.965558e-05	0.0	3.2701588e-05
viii	0.0	0.0	0.0	0.0	5.9287384e-05	0.0	3.5753108e-06	3.9577835e-06	0.0	0.0	0.0	6.1510094e-05	3.9867187e-05	0.0	1.2577696e-05
join	0.0	0.0	6.0356208e-05	0.0	0.0002667383	0.0	0.0001839447	0.00021183438	0.00045167384	1.4082449e-05	0.0	0.000585174	2.7728094e-05	8.1401166e-05	0.00015243875
rome	0.0	0.0	0.0	0.0	5.111547e-05	0.0	0.00023926466	0.0	0.0	2.7278074e-05	8.889656e-06	1.1347402e-14	0.0	0.0	3.471398e-05
hill	0.0	9.846275e-10	5.4116314e-05	0.0	0.0002035963	0.0	0.0	0.0	0.00020712586	0.0	0.0	0.0007984534	4.618858e-05	0.0	9.2067065e-05
knot	0.0	0.0	1.7989627e-05	0.0	6.436718e-06	5.3243813e-05	1.1202159e-05	0.0	0.0	2.3929293e-05	0.0	0.0	0.0	0.0	7.5467233e-06
lump	1.3539723e-05	6.8818313e-06	0.0	0.0	4.2860474e-06	7.2147675e-05	4.4693425e-05	2.052093e-05	0.0	0.0	0.0	0.0	9.946757e-06	0.0	1.4086989e-05
sore	6.146893e-05	0.0	4.3021417e-05	0.0	1.9603101e-05	0.00010509482	2.9170349e-06	0.0	0.0	0.0	0.0	0.0	4.728849e-06	3.8268213e-06	1.5093183e-05
woke	0.0	0.0	1.0324892e-05	0.0	3.5785124e-05	9.395092e-05	3.8761827e-06	0.0	0.0	0.0	8.7161725e-06	0.0	0.0	0.0	1.0062209e-05
atho	0.0	0.0	0.0	0.0	0.0	0.0	8.061544e-05	0.0	0.0	0.0	0.0	0.0	0.0	0.0	9.559112e-06
carl	0.0010385206	0.0	6.1229286e-05	0.0	0.0	0.0005155367	0.0	0.0	0.0	0.00019355187	2.0498022e-05	0.0	0.0	0.0	0.00010967547
jung	0.0	3.856106e-05	0.0	0.0	0.0	0.0	4.267945e-05	0.0	0.0	0.0	0.0	0.0	0.0	0.0	8.04982e-06
pink	6.524093e-06	0.0	0.0	0.0	0.0	2.4507126e-05	9.893498e-05	0.0	0.0	1.5571768e-05	0.0	4.682403e-09	0.00018611162	0.0	2.817371e-05
desk	0.0	0.00011044872	7.155943e-06	0.0	5.020539e-05	2.2241553e-05	0.0	2.7722674e-05	7.6706005e-05	0.0	2.0618509e-06	0.00028605098	1.2865983e-07	2.3133485e-05	4.376973e-05
hart	0.00020656831	0.0	0.00010533782	0.0	0.0	0.0	0.0	0.0	0.0	4.4722197e-05	0.0	1.4443192e-05	1.4783496e-05	0.0	2.3645835e-05
task	1.6850886e-06	0.00021636901	0.0	2.5553754e-05	0.0	1.2197909e-05	0.00010693414	3.576366e-05	0.00017257997	0.0001474498	0.0005115728	0.00033985593	1.9969395e-05	4.6007957e-13	0.00011118476
rind	0.0	0.0	0.0	0.0	0.0	0.00046930724	0.0	0.0	0.0	0.0	0.0	0.0	0.0	0.0	2.7670614e-05
ergo	4.6725632e-05	9.2987415e-05	1.0844743e-05	0.0	0.0	3.290519e-05	1.6758831e-05	9.622204e-06	0.0	6.63e-06	0.0	0.0	0.0	4.6244328e-05	1.911796e-05
deus	0.0	0.0	0.0	0.0	0.0	0.0	2.9700426e-05	0.0	0.0	0.0	0.0	0.0	0.0	0.0	3.5219448e-06
lieb	0.0	0.0	2.3468274e-05	0.0	0.0	0.0	4.825353e-06	0.0	0.0	0.0	0.0	0.0	0.0	0.0	2.0126529e-06
coda	0.0	0.0	0.0	0.0	0.0	0.0	0.0	0.0	0.0	0.0	6.0432074e-05	0.0	0.0	0.0	3.5219448e-06
oslo	8.782604e-06	0.0	0.0	0.0	0.0	0.0	0.0	0.0	0.0	0.0	8.816576e-06	1.4973252e-05	0.0	0.0	2.0126527e-06
eric	1.0234476e-05	0.0007243168	0.0013140921	0.0	0.0	7.8557525e-05	6.158011e-05	8.507487e-05	0.0002568595	0.00017441323	0.0001676124	0.0	8.012954e-05	0.0005134115	0.00023997769
rare	0.0	0.0	6.2211286e-05	0.0	3.728004e-10	0.00031992592	4.4182616e-05	0.000108989225	5.0044455e-05	7.13674e-05	8.101226e-05	3.8983388e-05	0.00041759267	0.00021069098	9.961352e-05
soar	0.0	0.0	9.259745e-06	0.0	0.0	1.1012103e-05	3.3284691e-06	9.139362e-07	0.0	0.0	0.0	0.00011355116	0.0	0.0	9.056015e-06
farm	6.4356704e-05	0.0	0.000107842934	0.0	6.253388e-05	2.4529318e-05	5.5208607e-06	5.9338377e-05	0.0	0.0	0.0	0.00011883296	0.00024969492	0.0	4.9806895e-05
mart	1.8804601e-05	0.0	0.0	0.0	0.0	0.0	0.0	1.2490343e-05	0.0	0.0	0.0	9.741442e-07	0.0001101888	0.0	1.0565307e-05
tune	0.0	6.7071385e-05	2.9518207e-05	0.0	8.234887e-06	3.9728635e-05	0.0	3.263059e-05	6.634745e-05	4.4355693e-05	5.993073e-05	0.0	0.00034465615	4.917175e-10	5.0309995e-05
uark	0.0	0.0	0.0	0.0	0.0	0.0	0.0	0.0	0.0	5.338578e-05	9.786903e-06	0.0	3.7278693e-05	0.0	6.540528e-06
asth	1.6713104e-05	6.618113e-05	0.0	0.0	0.0	0.0	4.6937126e-05	9.64682e-06	2.3306402e-05	3.1642114e-05	4.8880924e-05	2.9267398e-05	3.5588113e-05	4.880485e-05	2.7167516e-05
dear	3.9824297e-08	0.00014624179	1.9444473e-05	0.0	0.00018389452	0.0	0.00010611031	7.3138e-05	0.0	0.0	2.5257084e-05	0.00012135133	2.5151709e-05	6.824791e-05	6.339052e-05
hatr	0.0	0.0	0.0	0.0	0.00019945856	0.0	0.00018094158	2.72668e-05	0.0	0.0	0.0	0.0	0.0	0.00038442865	6.6409106e-05
jail	0.00011670091	0.0	4.5712903e-05	0.0	3.3569322e-05	0.0	0.0	0.0003122194	0.0	0.0	0.0	1.8413686e-05	0.0	0.0	4.578212e-05
noon	2.0193707e-05	0.0	7.8196295e-05	0.0	3.0253534e-05	2.8875982e-05	1.9176492e-05	0.0	0.0	4.049747e-05	2.2027702e-05	0.00010027172	1.9916824e-05	8.96568e-05	3.01861e-05
purs	0.0	0.0	0.0	0.0	0.0	0.0	0.0	4.201739e-05	0.0	2.4390867e-05	0.0	0.0	2.3996854e-05	0.0	7.546723e-06
seth	0.0	0.0	0.0001021229	0.0	0.0	0.0	1.1650377e-05	4.9798527e-05	0.00012966193	0.0	0.0	3.7696773e-05	0.0	1.9287241e-05	2.7167516e-05
miss	0.00032815392	0.00032362595	0.00058647414	0.0	0.00022593915	0.00013687443	0.00036342195	0.00027585067	0.0002783202	0.00039954006	0.00020858216	6.731663e-05	0.00018866618	0.00016976807	0.00026764802
dial	2.7170165e-05	0.0001840581	5.4254586e-05	0.0	0.0	0.0	0.0	2.8214426e-05	0.0001868404	0.0	0.0	1.0714386e-05	2.7863434e-05	9.631337e-10	4.0248047e-05
mich	0.0	4.0922467e-05	0.0	0.0	0.0	0.0	0.0	0.0	9.4348125e-06	0.0	0.0	3.226558e-05	0.0	0.0	6.0374305e-06
buth	0.0	1.807734e-05	3.315302e-05	0.0	0.0	0.0	3.8910515e-05	0.0	0.0	5.616286e-10	0.0	0.0	0.0	0.0	8.04982e-06
dare	0.0	0.0	2.3691637e-05	0.0	0.0001422314	4.090643e-05	4.242402e-05	9.279953e-05	0.0	0.0	0.0	0.00046674028	2.3532311e-05	6.610211e-05	6.6409106e-05
gave	5.050167e-06	0.00014565198	0.00035977448	0.0	0.000840513	0.00016330264	0.00042678235	0.00017925109	0.0	5.9079637e-05	0.00012170658	0.00020167165	0.00017388003	0.00023843067	0.0002334374
grip	0.0	0.0	8.488694e-06	7.936546e-06	1.3604119e-06	5.5536766e-15	4.3822834e-05	5.267052e-06	7.221333e-05	1.2089425e-05	0.0	3.921589e-05	0.00012687336	0.0	2.5155126e-05
hole	0.00020175835	2.008322e-13	0.0002264146	0.0	0.0003969751	0.0	4.5479137e-05	1.7514214e-05	9.0169735e-05	0.00090316136	0.0	0.0	0.00091165147	0.0	0.0001946989
loui	3.4549063e-05	0.0	0.0009212776	0.0	1.4498241e-05	0.0	2.9189232e-05	0.0	0.0	0.00022200594	0.0	7.398813e-05	0.0	0.0	8.1502025e-05
pelt	0.0	0.0	0.0	0.0	0.0	0.0	0.0	3.925788e-05	0.0	0.0	0.0	0.0	0.0	0.0	4.0250416e-06
sigh	1.1628654e-05	7.2540475e-05	2.4556712e-05	0.0	0.0	1.2645751e-05	1.5471815e-05	0.00010778001	0.0	8.598295e-06	0.0	0.0	2.5428259e-05	9.416342e-05	3.01861e-05
grey	0.0	3.988626e-05	1.7596758e-05	0.0	2.146242e-05	3.8933635e-05	8.881433e-06	0.0	7.826414e-05	0.0	0.00030944555	0.0	0.00015202137	5.036866e-05	4.8297603e-05
shaz	0.0	0.0	0.0	0.0	0.0	0.0	0.0	0.0	0.0	0.0	0.0	0.0	0.000102812315	0.0	7.5467224e-06
dual	0.00014180495	0.0001247675	0.0	0.0	0.0	0.0	5.8546643e-06	0.0	0.0	7.398153e-05	0.0	4.9269638e-05	0.00011032277	4.824452e-07	3.471398e-05
ship	7.997243e-05	0.0016304982	0.0	0.0	2.155955e-05	0.0	0.0	0.0	0.0004864874	0.00033871172	0.0	0.00059320795	0.0	0.0	0.00023192813
alot	4.1664454e-05	0.00012526302	7.887311e-05	0.0	0.0	4.1359206e-05	3.0857147e-05	0.000100420526	8.541334e-08	9.316359e-05	0.0	0.0	0.00023982422	4.6969275e-05	5.986884e-05
bong	8.5009715e-06	0.0	0.0	0.0	0.0	2.5439964e-05	0.0	0.0	0.0	0.0	0.0	0.0	0.0	0.0	2.0126522e-06
grew	0.0	0.0	0.0	0.0	0.0001414087	2.9628512e-05	8.2750536e-05	2.6209536e-05	0.0	0.0	0.0	3.2845794e-05	3.64578e-05	1.4358352e-06	3.0689196e-05
belt	0.0	0.0	8.973374e-06	0.0	0.0	0.0	0.0	1.009963e-05	1.5372654e-05	0.0002654568	0.0	0.00026494445	0.00028982278	0.0	5.7353354e-05
vast	2.5503634e-05	1.0868333e-05	6.471904e-06	0.0	1.1105528e-06	2.7123675e-05	7.666752e-05	0.00027432252	4.5257533e-05	4.540018e-05	0.0	0.00021971841	1.6521568e-05	5.6799116e-05	6.74153e-05
watt	0.0	0.00015702721	0.0	0.0	0.0	0.0	0.0	0.0	0.0	6.261413e-05	1.9659094e-05	0.0	0.00035241494	1.9248286e-05	4.4272827e-05
ncsc	0.00027055526	0.0	0.0	0.0	0.0	0.0	0.0	0.0	2.7999615e-05	0.0	0.0	0.0	0.0	0.0	1.8614863e-05
rifl	0.0	0.0	0.0	0.0	8.966442e-05	0.0	0.0	0.00056326983	4.073138e-06	0.0	0.0	0.0	0.0	0.0	6.5402906e-05
yuma	0.0	0.0	0.0	0.0	0.0	0.0	0.0	3.8013466e-06	0.0	2.421387e-05	0.0	1.0182626e-05	0.0	0.0	2.51575e-06
jcpl	0.0	0.0	0.0	0.0	0.0	0.0	0.0	0.0	0.0	0.0	0.0	0.0	0.0	0.00017938895	1.2074599e-05
dude	0.0	0.0	7.995884e-06	0.0	0.0	0.0	6.1874603e-06	4.010415e-05	3.1908924e-09	0.0	0.000109789515	0.0	5.855335e-05	2.3420784e-05	1.7608669e-05
fuzz	0.0	0.0	0.0	0.0	0.0	0.0	0.0	0.0	0.0	0.0	0.0	0.0	2.7416616e-05	0.0	2.0126529e-06
tube	0.0	0.00020140177	0.0	0.0	0.0	0.00015357978	0.0	0.0	0.0	1.4196416e-05	0.0	3.0338953e-07	0.0007554897	0.0	8.099892e-05
baff	0.0	0.0	0.0	0.0	0.0	8.532859e-05	0.0	0.0	0.0	0.0	0.0	0.0	0.0	0.0	5.0312365e-06
cart	0.0	0.00012853842	0.0	0.0	6.8500354e-05	1.9037515e-06	3.0437209e-06	0.0	0.0	0.0	0.0	0.0	2.1524218e-05	0.0	1.7608669e-05
ella	0.0	0.0	0.0	0.0	0.0	8.532859e-05	0.0	0.0	0.0	0.0	0.0	0.0	0.0	0.0	5.0312365e-06
cisc	0.0	0.00015577568	0.0	0.0	0.0	0.0	0.0	0.0	0.0	0.0	0.0	0.0	0.0	0.0	1.2074599e-05
cpus	0.0	0.00012981307	0.0	0.0	0.0	0.0	0.0	0.0	0.0	0.0	0.0	0.0	0.0	0.0	1.0062209e-05
csie	0.0	9.086914e-05	0.0	0.0	0.0	0.0	0.0	0.0	0.0	0.0	0.0	0.0	0.0	0.0	7.0436263e-06
mpce	0.0	0.00023366351	0.0	0.0	0.0	0.0	0.0	0.0	0.0	0.0	0.0	0.0	0.0	0.0	1.8111765e-05
nctu	0.0	0.00014130492	0.0	0.0	0.0	0.0	0.0	0.0	5.0288487e-05	0.0	9.416514e-14	0.0	0.0	0.0	1.5093181e-05
nota	1.9786563e-05	3.4017332e-05	1.41986175e-05	0.0	0.0	6.26936e-05	3.523237e-05	4.6404068e-05	0.0	4.154472e-05	4.0392606e-05	0.0	0.0	2.1438309e-05	2.3645835e-05
risc	0.0	0.00077756395	0.0	0.0	0.0	0.0	0.0	0.0	7.456676e-05	0.0	0.0	0.0	0.0	0.0	6.6409106e-05
amok	0.0	0.0	0.0	0.0	3.295613e-05	0.0	0.0	0.0	0.0	0.0	0.0	7.641304e-06	0.0	5.0010676e-06	3.5219446e-06
ican	6.2174644e-05	4.9017704e-05	6.787464e-05	0.0	1.7646986e-05	1.7018225e-05	5.76684e-05	0.0	0.0	0.0	1.5813044e-05	0.0	0.00018120506	0.0	3.5217075e-05
sera	0.0	0.0	0.0	0.0	0.00081345625	0.0	0.0	0.0	0.0	0.0	0.0	0.0	0.0	0.0	6.64091e-05
turk	0.0	0.0	0.0	0.0	0.0035478428	0.0	0.0	0.0	0.0	1.0710713e-05	0.0	0.0	0.0	0.0	0.0002902874
zuma	0.0	0.0	0.0	0.0	0.00083810644	0.0	0.0	0.0	0.0	0.0	0.0	0.0	0.0	0.0	6.842149e-05
ford	0.0	0.0	0.0	0.0	0.0	0.0	0.0	0.0	0.0	0.0	0.0	7.324894e-06	0.0020497867	0.0	0.00015092945
hose	0.0	0.0	0.0	0.0	0.0	4.051592e-11	0.0	0.0	0.0	0.0	1.3088871e-05	0.0	0.0002569203	0.0	1.9621057e-05
tach	0.0	0.0	0.0	0.0	0.0	0.0	0.0	0.0	0.0	0.0	0.0	0.0	0.00010281231	0.0	7.5467224e-06
cycl	0.0	0.00016462187	0.0	0.0	0.0	0.00046457717	1.6356336e-05	0.0	1.760151e-11	0.00027926418	0.0	0.0	0.00060184865	1.4245722e-05	0.0001041414
rhea	0.0	0.0	3.4142154e-08	0.0	0.0	0.0	0.0	0.0	0.0	2.265681e-09	0.0	0.0	8.907359e-05	0.0	6.540528e-06
road	0.0	1.0621819e-05	0.00014286129	0.0	0.0016642074	3.9040096e-05	4.0870986e-05	2.9730832e-05	0.0003191002	2.759499e-07	3.0502844e-05	0.0002936716	0.0019537744	1.8519415e-10	0.00034613124
sale	0.0	0.0025237952	0.0	0.0	0.0	0.0	0.0	7.965764e-05	0.00015967948	0.0	0.0	0.0011472378	0.0005565607	0.0	0.00033204444
sofa	0.0	0.0	1.5642263e-05	0.0	1.4923687e-05	0.0	0.0	5.3857685e-10	0.0	0.0	0.0	1.1031468e-05	1.5427655e-05	0.0	4.0250416e-06
surg	0.0	0.0	1.804405e-05	0.0	0.0	2.8996426e-06	0.0	0.0	0.0	0.0	0.0	0.0	0.00015393824	0.0	1.2577694e-05
vcrs	0.0	0.0	0.0	0.0	0.0	0.0	0.0	0.0	0.0	0.0	0.0	0.0	4.1124924e-05	0.0	3.0188473e-06
wire	0.000115829804	0.00017088398	0.0	0.0	2.799126e-05	0.0	0.0	0.0	0.0	8.885861e-05	0.0	0.0	0.0031087229	0.0	0.00025607678
amaz	7.691111e-05	6.676485e-05	0.0002792293	0.0	5.4084943e-05	9.136608e-05	5.216932e-05	0.00023767393	3.596455e-05	1.9803017e-05	4.033325e-05	2.5037805e-10	0.00025145145	0.00010910174	9.961352e-05
hang	0.0	0.00021441095	7.704961e-05	0.0	9.267906e-05	0.0	0.00028293833	5.8719255e-05	4.72294e-15	4.872652e-05	0.000519579	1.0555492e-05	8.411487e-05	1.6420348e-05	0.00010967547
soni	0.0	0.00073754083	0.0	0.0	0.0	0.0	0.0	0.0	3.8918206e-05	0.0	0.0	0.0	0.0	0.0	6.0371938e-05
inhi	0.0	0.0	5.086828e-05	0.0	3.3809207e-05	1.2883539e-05	2.2241133e-05	0.0	0.0	0.0	0.0	0.0	6.799198e-06	5.6544166e-05	1.358389e-05
rush	9.446523e-13	0.0	0.0005024148	0.0	5.77338e-05	0.0	3.435946e-05	0.00020029287	0.0	0.0	0.0	5.529016e-05	0.00035859642	0.0	9.005467e-05
vers	0.0	0.0	0.0	0.0	0.0	0.0	0.0013025758	0.0	0.0	0.0	0.0	0.0	0.0	0.0	0.00015445113
vike	0.0	0.0	0.0	0.0	0.0	2.7763557e-05	0.0	8.656098e-05	4.807741e-05	0.0004920301	0.0	0.0	0.0	0.0	4.4272827e-05
wive	0.0	0.0	9.053056e-06	0.0	6.038873e-05	0.0	8.031839e-05	3.288635e-06	0.0	0.0	0.0	4.583224e-12	3.3182012e-05	4.2269035e-05	2.0627253e-05
corn	0.0	0.0	0.0	8.74627e-06	0.0	0.00044627546	0.0	0.0	0.0	0.0	0.0	0.0	4.2040716e-05	0.0	2.9683002e-05
diet	0.0	0.0	0.0	0.0	0.0	0.0021502804	0.0	0.0	0.0	0.0	0.0	0.0	0.0	0.0	0.00012678078
sura	0.0	3.3802047e-05	2.7957615e-11	9.337417e-05	0.0	0.0	0.0	0.0	3.927654e-05	0.0	2.6461822e-15	3.3629512e-05	1.0338681e-13	0.0	1.1068403e-05
emma	0.0	0.0	0.0	0.0	0.00011092585	0.0	0.0	0.0	0.0	0.0	0.0	0.0	0.0	0.0	9.056015e-06
kahn	0.00010855081	0.0	5.7331137e-05	0.0	0.0	0.0	0.0	0.0	0.0	0.0	0.0	0.0	0.0	0.0	1.0062209e-05
kali	3.338334e-05	0.0	0.0	0.0	0.0	0.0	0.0	0.0	0.0	0.0	0.0	0.0	0.0	0.0	2.0126527e-06
smoi	3.338334e-05	0.0	0.0	0.0	0.0	0.0	0.0	0.0	0.0	0.0	0.0	0.0	0.0	0.0	2.0126527e-06
ture	6.0369264e-05	1.106603e-05	0.0	0.0	0.0	0.0	1.3731473e-05	0.0	2.9486295e-05	0.0	0.0	0.0	0.0	0.0	8.552918e-06
what	6.237396e-05	9.7530115e-05	2.726647e-05	0.0	0.0	2.634537e-05	0.0	1.0239115e-05	8.590433e-14	0.0	0.0	0.0	0.0	0.0	1.5596279e-05
ampr	3.3736e-05	0.0	0.0	0.00022909764	3.2171758e-06	0.0	0.0	0.0	0.0	0.0	0.0	0.0	2.4818775e-05	0.0	1.15715e-05
knob	0.0	5.093951e-05	0.0	0.0	0.0	0.0	0.0	0.0	0.0	0.0	3.6563168e-05	0.0	1.999125e-05	0.0	7.5467224e-06
volt	1.2812516e-05	0.00018349962	0.0	0.0	0.0	0.0	0.0	0.0	0.0	0.000103344355	0.0	0.0	0.00024504316	0.0	3.924185e-05
cash	0.00014211469	5.9919326e-05	0.00014897369	0.0	0.0	0.00020742281	0.0	2.341289e-05	0.0	0.0	0.0	0.0001229618	0.00021020425	0.0	6.0371935e-05
davi	2.9823077e-05	0.00014027797	0.000720296	0.0	0.0	0.0	0.00012947047	8.368745e-05	0.0	8.1166116e-05	0.00010690205	5.4762768e-05	0.0	4.620437e-05	9.860733e-05
xian	0.0	0.0	0.0	0.0	0.0	0.0	3.3943343e-05	0.0	0.0	0.0	0.0	0.0	0.0	0.0	4.0250416e-06
asia	0.0	0.0	0.0	0.0	0.0001011735	0.0	5.1556377e-05	0.0	0.0	6.58731e-05	0.0	0.0	4.2207803e-06	4.398474e-05	2.1633447e-05
atan	0.0	0.0	0.0	0.0	6.162547e-05	0.0	0.0	0.0	0.0	0.0	0.0	0.0	0.0	0.0	5.0312365e-06
fill	0.0	0.0002754908	0.00018929299	0.0	0.00028734753	0.00020016331	0.00024922338	1.49844645e-05	0.0002857098	7.885169e-05	0.00018660887	0.0001738919	0.0002491621	6.726027e-05	0.00017256264
kurd	0.0	0.0	0.0	0.0	0.00079784205	0.0	0.0	0.0	0.0	0.0	0.0	0.0	0.0	3.388738e-05	6.74153e-05
lake	0.0	7.060258e-05	0.000109052635	0.0	0.0001066235	0.0	0.0002174002	0.0	0.0	0.00011107816	2.826506e-05	0.0002691808	0.0	0.0	7.244627e-05
pano	0.0	0.0	0.0	0.0	9.243821e-05	0.0	0.0	0.0	0.0	0.0	0.0	0.0	0.0	0.0	7.5467224e-06
sevr	0.0	0.0	0.0	0.0	8.6275664e-05	0.0	0.0	0.0	0.0	0.0	0.0	0.0	0.0	0.0	7.043626e-06
slav	0.0	0.0	0.0	0.0	6.162547e-05	0.0	0.0	0.0	0.0	0.0	0.0	0.0	0.0	0.0	5.0312365e-06
swam	0.0	0.0	0.0	0.0	1.0516234e-05	0.0	1.2762619e-05	0.0	0.0	0.0	0.0	0.0	0.0	9.608846e-06	3.018847e-06
unsw	0.0	0.0	0.0	0.0	1.2574069e-05	0.0	0.0	0.0	5.213991e-05	0.0	0.0	0.0	9.781874e-06	0.0	6.0374314e-06
visa	0.0	2.9002707e-15	0.0	0.0	4.055076e-05	0.0	0.0	0.0	0.0	0.0	0.0	0.00013539684	0.0	0.0	1.2074599e-05
bond	0.0	0.0	0.0014618889	0.0	1.2221564e-05	0.0	2.262714e-05	0.0	4.323041e-05	3.5923444e-05	0.0	1.2131442e-05	0.00013981215	0.0	0.00011017857
leap	0.0	0.0	1.6282926e-05	0.0	3.6317648e-05	5.781258e-05	8.260068e-05	3.8568367e-05	0.0	8.6380445e-05	4.902569e-06	0.0	0.0	3.7326146e-07	2.6664418e-05
bank	0.00041942194	9.028344e-05	0.00012452557	0.0	0.0	0.002372534	0.0	2.3792876e-15	7.894666e-05	0.0	0.0	0.00037572032	5.1768525e-06	0.0009386862	0.00027418826
buck	0.00015899868	9.594483e-05	0.00033235963	0.0	0.0	0.00011246182	0.0	2.6188502e-05	6.559343e-05	2.2471536e-07	0.0	0.0	0.00031766878	0.0	7.546486e-05
knee	0.0	0.0	0.00010045174	0.0	0.000109529145	8.407503e-05	5.659887e-06	3.6772093e-05	3.1397216e-05	0.0	0.0	0.0	2.1622986e-05	1.7300646e-10	2.8676806e-05
lyme	0.0	0.0	0.0	0.0	0.0	0.0007679573	0.0	0.0	0.0	0.0	0.0	0.0	0.0	0.0	4.527902e-05
pitt	0.0	0.0	0.00054086896	0.0	0.0001263943	0.0027685005	0.0	0.0	1.2597092e-05	0.0	0.0	0.0	0.0	0.0	0.00020777948
jose	0.0	6.6889304e-05	0.0010316068	0.0	0.0	0.0	6.433249e-05	0.0	2.5287375e-06	0.0	0.0	0.00020426353	0.0	0.0	8.955158e-05
sosa	0.0	0.0	5.7385107e-05	0.0	0.0	0.0	0.0	0.0	0.0	0.0	0.0	0.0	0.0	0.0	3.5219446e-06
qemm	0.0	2.8438488e-05	0.0	0.0	0.0	0.0	0.0	0.0	0.0	0.0	0.00011757099	0.0	0.0	0.0	9.056015e-06
cass	0.0	0.0	0.0	0.0	0.0	0.0	3.3943343e-05	0.0	0.0	0.0	0.0	0.0	0.0	0.0	4.0250416e-06
guid	0.0	1.6537457e-11	0.0	0.0	2.2006127e-05	0.00021032969	0.00022205802	0.0	0.0009453495	8.518289e-06	6.697186e-05	0.00018748835	0.00013049252	1.3440331e-05	0.00014539537
hath	0.0	0.0	0.0	0.0	0.0	0.0	0.00014001629	0.0	0.0	0.0	0.0	0.0	0.0	0.0	1.6602473e-05
hymn	0.0	0.0	0.0	0.0	1.1205111e-05	0.0	4.744321e-05	0.0	0.0	0.0	0.0	0.0	0.0	0.0	6.540528e-06
mose	0.0	0.0	0.0	0.0	0.0	0.0	0.00038735388	0.0	0.0	0.0	0.0	0.0	0.0	9.496987e-05	5.2322383e-05
lame	0.0	2.6266329e-05	0.00021436598	0.0	0.0	6.907316e-06	3.038367e-11	2.9417402e-05	0.0	0.0	0.0	0.0	0.0	1.9908422e-10	1.8614863e-05
taro	3.338334e-05	0.0	0.0	0.0	0.0	0.0	0.0	0.0	0.0	0.0	0.0	0.0	0.0	0.0	2.0126529e-06
defi	0.0	0.0	0.0	0.0	0.0	0.0	5.8457044e-05	4.201961e-05	0.0	7.067788e-06	0.0	0.0	5.543045e-06	0.0	1.2074599e-05
erod	1.5449586e-05	0.0	0.0	0.0	0.0	0.0	0.0	1.7972241e-05	0.0	2.034484e-05	0.0	0.0	0.0	1.5225366e-05	5.0312365e-06
thug	1.27159e-05	0.0	0.0	0.0	0.0	0.0	0.0	0.00031640075	0.0	0.0	0.0	0.0	0.0	0.0	3.3204687e-05
veil	3.849019e-05	0.0	0.0	0.0	6.1187515e-05	0.0	1.858823e-05	2.477026e-05	0.0	2.517048e-05	0.0	0.0	0.0	0.0	1.3583891e-05
anew	9.575843e-05	0.0	0.0	2.990327e-05	0.0	0.0	8.673421e-06	0.0	0.0	0.0	1.7447368e-06	0.0	3.934707e-05	2.6949969e-05	1.2577696e-05
atal	3.429218e-05	0.0	1.2262128e-05	0.0	0.0	0.0	2.4431527e-05	7.18279e-05	0.0	0.0	0.0	0.0	0.0	0.0	1.3080792e-05
esau	0.0	0.0	0.0	0.0	0.0	0.0	4.6672096e-05	0.0	0.0	0.0	0.0	0.0	0.0	0.0	5.5343335e-06
idid	0.0	0.0	0.0	0.0	5.9648933e-06	0.0	4.2880165e-06	5.050998e-06	0.0	8.240609e-06	0.0	0.0	0.0	0.0	2.0126529e-06
beep	0.0	8.421002e-05	0.0	0.0	0.0	0.0	0.0	0.0	0.0	0.0	0.00032593176	0.0	3.6138215e-05	0.0	2.817371e-05
fuji	0.0	2.365966e-05	0.0	0.0	0.0	0.0	0.0	0.0	0.0	0.0	0.0	0.0	1.6140235e-05	0.0	3.0188473e-06
mini	0.0	0.0002589875	0.0	0.0	0.0	0.0	0.0	0.0	0.0	7.096184e-05	1.9257133e-05	6.3619365e-05	4.8932205e-05	0.0	3.3204687e-05
beus	2.4407887e-05	2.3901111e-05	0.0	0.0	7.063767e-06	0.0	0.0	4.8200094e-05	4.4368207e-05	1.3614102e-06	0.0	0.0	0.0	0.0	1.2577695e-05
dgbt	0.0	0.0	0.0	0.0	0.0	0.0	0.0	0.00014230979	0.0	0.0	0.0	0.0	0.0	0.0	1.4590085e-05
jhan	0.0	0.0	0.0	0.0	0.0	0.0	0.0	0.0001128664	0.0	0.0	0.0	0.0	0.0	0.0	1.1571501e-05
ring	0.0003403303	6.59225e-05	0.00037283936	0.0	3.7179856e-05	0.00027957096	8.713877e-06	3.1159667e-05	7.8685e-05	0.0005283164	3.9805265e-05	0.0	0.00011850254	0.0	0.0001217498
riot	0.0	0.0	0.0	0.0	1.473351e-05	0.0	0.0	0.0003004653	0.0	0.0	0.0	0.0	0.0	8.506134e-05	3.773256e-05
shed	0.0	4.4078242e-05	0.0	0.0	0.00012743412	6.892773e-05	3.4037137e-05	1.2903642e-05	0.0	2.4418718e-05	0.0	0.0	2.4621628e-05	2.0065543e-06	2.6664417e-05
toss	0.0	0.0	0.00015473485	0.0	1.6236638e-05	0.0	0.00013219622	0.00014240363	0.0	0.0	0.0	0.0	9.811201e-05	0.0	4.8297603e-05
thru	2.84645e-05	0.00015387066	5.1998057e-05	0.000104233775	0.0	7.991011e-05	3.4259392e-05	9.872744e-06	2.5228337e-08	9.305764e-05	4.2957767e-05	3.811433e-07	0.00011731129	0.0	4.678831e-05
ando	0.0	0.0	0.0	6.1856816e-05	0.0	0.0	0.0	0.0	0.0	0.0	0.0	0.0	0.0	0.0	2.0126522e-06
boom	0.0	1.1754843e-05	0.0	2.0625821e-05	9.856576e-07	0.0	0.0	5.454269e-05	0.0	0.00016278855	0.0	0.0	6.155828e-05	0.0	2.1633447e-05
dmqs	0.0	0.0	0.0	9.278522e-05	0.0	0.0	0.0	0.0	0.0	0.0	0.0	0.0	0.0	0.0	3.018847e-06
hack	0.00010096257	6.383166e-05	1.5041716e-05	6.138297e-06	5.4676628e-05	0.0	2.4468982e-06	0.0	0.00023667685	1.8162362e-05	0.0	0.0	2.3781166e-05	0.0	3.924185e-05
kaul	0.0	0.0	0.0	2.1349679e-05	0.0	0.0	0.0	0.0	2.2117421e-05	0.0	0.0	0.0	0.0	0.0	2.5157497e-06
misc	3.5545e-05	1.4216627e-05	5.624866e-05	0.0	0.0	4.751248e-05	7.524158e-05	0.00020165723	0.0008360206	0.0	0.00018190622	0.0003673128	0.00012070856	1.90132e-05	0.00015243873
ussr	0.0	0.0	0.0	0.0	8.994568e-05	0.0	0.0	3.317425e-05	0.0	0.00014595363	0.0	5.3193336e-05	0.0	8.3924344e-05	2.8676806e-05
dtek	0.0	0.0	0.0	0.0	0.0	0.0	0.0	0.0	6.7218534e-05	0.0	0.0	0.0	0.0	0.0	5.534333e-06
nosc	0.0	3.4910852e-05	0.0	0.0	0.0	0.0	0.0	0.0	2.2846225e-05	0.0	2.5126888e-05	0.0	9.576745e-05	0.0	1.3080792e-05
argh	7.0809333e-06	0.0	3.0572635e-05	0.0	0.0	0.0	0.0	0.0	0.0	1.2409976e-05	8.012375e-06	0.0	0.0	0.0	3.5219448e-06
delt	0.0	0.0	0.0	3.9799657e-09	0.0	0.0	0.0	0.0	0.0	6.644445e-05	0.0	0.0	0.0	0.0	4.0250416e-06
idol	0.0	0.0	6.309298e-06	0.0	0.0	0.0	0.000124022	0.0	0.0	0.0	0.0	0.0	0.0	1.4814279e-10	1.5093183e-05
wasa	2.5419765e-06	0.0	3.7945636e-05	0.0	0.0	8.14675e-06	1.6484319e-05	0.0	0.0	0.0	1.1715472e-05	1.8317873e-05	9.7648495e-05	1.6940592e-05	1.5093181e-05
cola	6.7545974e-05	7.749067e-16	5.030405e-06	0.0	0.0	8.161188e-06	3.3884735e-06	0.0	0.0	9.583211e-05	0.0	0.0	0.0	0.0	1.1068404e-05
liek	0.0	6.6238463e-06	0.0	0.0	0.0	0.0	0.0	0.0	0.0	0.00011611109	0.0	0.0	0.0	0.0	7.5467224e-06
blah	0.0	0.0	0.0	0.0	0.0	4.364075e-05	0.0	0.0	0.0	0.0	0.0	0.0	0.00077373505	0.0	5.9365746e-05
drew	4.3941805e-06	0.0	1.2888906e-05	0.0	0.00011910604	0.0	3.8126254e-05	0.0	1.4889032e-05	0.0	0.0	1.2695658e-05	0.00025715478	0.0	3.622327e-05
meta	0.0	0.0	0.0	0.0	0.0	7.060731e-10	5.489932e-05	0.0	0.0	0.0	0.00029157833	1.7772862e-05	0.0	0.0	2.465203e-05
ukan	0.0	2.5465393e-05	0.0	0.0	0.0	0.00013234511	2.4401006e-05	0.0	0.0	0.0	0.0	0.0	6.72773e-05	0.0	1.7608669e-05
glen	0.0	9.83825e-05	1.9127741e-05	3.187281e-05	0.0	1.6478709e-05	0.0	0.0	1.0980509e-13	3.0292973e-05	0.0	5.3395328e-05	0.0	0.0	1.6099377e-05
boil	0.0	0.0	0.0	0.0	3.8071714e-05	0.0	1.5488815e-05	2.3652381e-05	0.0	5.1550916e-05	0.0	0.0	0.00015577379	1.06000725e-05	2.263964e-05
prom	7.761788e-06	1.2931762e-05	0.0	0.0	0.0	0.0	0.0	1.5102574e-05	0.0	0.0	0.0	0.0	0.0	0.0	3.0188473e-06
sram	0.0	3.2453267e-05	0.0	0.0	0.0	0.0	0.0	0.0	0.0	0.0	0.0	0.0	0.0	0.0	2.5157497e-06
ucnv	0.0	2.8930244e-05	0.0	0.0	0.0	0.0	0.0	0.0	1.5538377e-05	0.0	0.0	0.0	0.0	0.0	3.5219446e-06
fort	7.960268e-05	2.5056816e-05	0.00017393094	0.0	2.9984901e-06	0.0	2.5262284e-06	0.0	8.665916e-05	0.0	1.201041e-14	4.758072e-05	0.0	0.0	2.817371e-05
hurt	3.027899e-05	3.2210904e-05	0.00054922514	0.0	0.0001604855	0.00040935673	0.0001376589	0.00020425698	0.0	7.49137e-06	9.695611e-06	0.0	6.445308e-05	0.00014874672	0.00012829006
mead	0.0001205346	0.0	7.345011e-05	0.0	1.9074605e-05	0.0	0.0	0.0	1.5292515e-05	5.5882227e-10	0.0	0.0	0.0	0.0	1.4590084e-05
crop	0.0	0.0	5.090638e-06	0.0	0.0	0.0	1.2750081e-05	1.0149713e-05	0.00024793833	0.0	0.0	4.7205158e-05	0.0	2.7345191e-05	2.817371e-05
goos	0.0	0.0	4.4399454e-05	0.0	0.0	0.0	3.3025317e-05	1.922717e-05	1.7612894e-05	0.0	0.0	0.0	0.0	0.0	1.0062209e-05
sauc	0.0	0.0	9.61246e-06	0.0	0.0	0.0001691848	0.0	0.0	0.0	0.0	0.0	0.0	0.0	0.0	1.0565307e-05
mill	4.9373117e-05	7.665492e-05	8.0707725e-11	0.0	0.0	8.365321e-06	0.0	3.9521485e-05	0.0	0.0	4.5195473e-05	8.334495e-05	1.685319e-05	1.3626678e-05	2.3645835e-05
poli	1.8235989e-10	0.00010244453	5.963704e-05	1.8827968e-05	2.7952572e-05	0.0	0.0	3.7067725e-06	0.0	3.682069e-05	0.0	2.1894011e-11	0.0	0.0	1.710557e-05
bmws	0.0	0.0	0.0	0.0	0.0	0.0	0.0	0.0	0.0	0.0	0.0	0.0	6.168739e-05	0.0	4.528139e-06
dont	6.19226e-05	8.649322e-05	8.696886e-05	0.0	7.9653255e-05	3.964539e-05	2.0033072e-07	7.8470446e-05	3.5623618e-12	0.0	0.00012905164	0.0	0.00022678995	0.0	5.685026e-05
fade	0.0	4.284103e-09	3.509224e-05	0.0	0.0	0.0	1.72543e-05	0.0	1.259431e-11	2.7590258e-05	1.4229353e-08	0.0	0.00011183069	9.6229e-08	1.4086987e-05
film	1.2968443e-05	0.0	9.689003e-06	0.0	0.00018598557	0.0	0.0	8.431487e-07	0.0	0.00072640745	0.0	0.00014565724	3.2316962e-05	0.0	7.244627e-05
tous	7.803801e-05	5.4643548e-05	2.357107e-05	0.0	0.0	2.905009e-05	1.2138478e-05	3.0322362e-05	2.3047978e-05	0.0	4.4079807e-05	0.0	7.082633e-06	0.0	2.1633447e-05
erik	0.0	0.00026781185	0.0	2.5682619e-05	0.0	2.9032224e-05	0.0	9.753901e-06	7.833194e-06	5.749452e-06	0.0	2.9999841e-05	0.00023204203	0.0	4.4272827e-05
mpeg	0.0	9.677615e-05	0.0	0.0	0.0	0.0	0.0	0.0	0.00018387275	0.0	0.0	0.0	0.0	0.0	2.263964e-05
oulu	0.0	0.0	0.0	0.0	0.0	0.0	0.0	0.0	1.5690657e-05	0.0	0.0	0.0	0.0	0.00042928001	3.01861e-05
tung	0.0	0.0	0.0	0.0	1.31315965e-05	1.7085773e-05	0.0	0.0	0.0	0.0	2.4749334e-05	0.0	0.0	0.0	3.5219443e-06
edui	0.0	8.014986e-05	3.6402267e-05	0.0	4.5576676e-06	0.0	2.9490297e-05	0.0	2.1515993e-05	0.0	0.0	0.0	0.0	0.0	1.4086987e-05
torn	1.5533775e-05	0.0	2.9198955e-05	0.0	0.00011484032	0.0	1.9736066e-05	0.0	9.9562985e-06	9.6487465e-06	0.0	1.3194554e-06	1.908704e-05	1.9020821e-05	1.8614863e-05
notb	4.4457654e-05	2.6257669e-05	4.301933e-06	0.0	0.0	4.343591e-05	2.9817511e-05	6.5217806e-05	2.5165982e-06	2.5766089e-05	0.0	0.0	3.4075572e-06	7.985459e-05	2.5155126e-05
plow	3.3798002e-05	0.0	0.0	0.0	0.0	0.0	0.0	4.8291745e-06	0.0	0.0	1.7639168e-05	0.0	2.0034913e-05	0.0	5.0312365e-06
cook	0.0	0.0	0.00014264154	8.091475e-05	7.0073715e-05	0.0006508128	0.0	0.00011591154	0.0	0.00027618298	0.0	7.083755e-12	0.00012236892	0.0	9.307326e-05
hair	0.0	0.0	5.544441e-05	0.0	0.0001950226	0.00035876024	5.9055736e-05	2.6440071e-05	0.0	4.518501e-05	0.0	0.0	0.00010922916	2.13978e-05	6.238433e-05
heck	1.5528776e-05	2.9105699e-05	0.00018906749	0.0	0.0	1.025654e-08	4.6806257e-05	0.0	0.0	6.131828e-05	6.0717695e-05	0.0	0.00028577354	0.00011548274	5.6347162e-05
exot	0.0	0.0	0.0	0.0	0.0	2.0217158e-05	0.0	0.0	1.6114514e-09	4.5425542e-05	0.0	0.0	0.00011077196	0.0	1.2074599e-05
tsto	0.0	0.0	0.0	0.0	0.0	0.0	0.0	0.0	0.0	9.136406e-05	0.0	0.0	0.0	0.0	5.5343335e-06
cadr	0.0	0.0	0.0	0.0	0.0	0.00075089134	0.0	0.0	0.0	0.0	0.0	0.0	0.0	0.0	4.4272838e-05
wout	0.0	1.0141206e-09	0.0	0.0	0.0	0.0	0.0	0.0	0.0	3.3221997e-05	0.0	0.0	0.0	0.0	2.0126522e-06
blvd	0.0	0.00010422685	1.6990289e-05	0.0	1.4810458e-06	0.0	0.0	0.0	8.042936e-05	8.451146e-09	0.0	5.484327e-05	2.3374405e-05	0.0	2.1130349e-05
barn	0.0	7.053933e-05	2.71186e-05	0.0	0.0	0.0	0.0	1.021867e-05	0.0	8.219478e-06	0.0	0.0	2.5718091e-05	0.0	1.0565306e-05
nntp	0.0	1.814167e-05	1.4080311e-05	0.0	0.0	0.0	0.0	0.0	0.00017086833	0.0	1.0735094e-15	0.0	3.787325e-05	0.0	1.911796e-05
hasa	0.0	4.125625e-05	0.0	0.0	7.4168115e-06	1.2255825e-05	9.415499e-06	0.0	4.5628176e-06	1.755435e-05	0.0	9.4814565e-09	1.3946377e-05	5.1489562e-05	1.1571501e-05
jenk	0.0	0.0	0.0	0.0	0.0	0.0	3.8140176e-06	0.00011702552	0.0	0.00016822234	0.0	0.0	0.0	0.0	2.263964e-05
arfa	0.0	0.0	0.0	0.0	4.930038e-05	0.0	0.0	0.0	0.0	0.0	0.0	0.0	0.0	0.0	4.0250416e-06
atlo	0.0	0.0	0.0	0.0	3.0812735e-05	0.0	0.0	0.0	0.0	0.0	0.0	0.0	0.0	0.0	2.51575e-06
beat	0.0	6.071322e-05	0.0007559331	0.0	0.00060239376	0.00023843077	0.0	0.00033107586	0.0	0.0	3.632511e-08	0.0	0.00023678812	5.0258746e-05	0.00016904096
edip	0.0	0.0	0.0	0.0	4.930038e-05	0.0	0.0	0.0	0.0	0.0	0.0	0.0	0.0	0.0	4.025042e-06
ensu	9.4123515e-11	0.0	0.0	0.0	9.764073e-05	0.0	0.0	2.1975562e-05	1.3318839e-05	0.0	0.0	0.0	0.0	1.1196944e-05	1.2074598e-05
jorg	0.0	4.6722187e-05	0.0	0.0	3.747965e-05	0.0	0.0	0.0	0.0	0.0	0.0	0.0	1.8641755e-05	0.0	8.049819e-06
naff	0.0	0.0	0.0	0.0	3.0812735e-05	0.0	0.0	0.0	0.0	0.0	0.0	0.0	0.0	0.0	2.5157497e-06
reed	0.00014342934	9.9844794e-05	7.677671e-05	0.0	1.4343488e-05	9.726733e-05	0.0	0.0	0.0	0.0	0.0	6.31822e-05	9.726604e-05	4.4993812e-05	4.2260435e-05
shaw	0.0	8.0318416e-05	0.0	0.0	0.0003097907	9.979972e-06	0.0	0.0	0.0	0.0	1.6809216e-05	1.0559018e-05	6.034939e-06	0.0	3.421088e-05
ucsd	0.0	0.00012266288	0.00037791225	0.0	4.3636388e-05	6.324594e-05	5.8729984e-05	1.3891184e-11	7.838676e-05	2.5284562e-13	0.00032153924	5.9037637e-05	0.0	0.0	7.596795e-05
baub	0.0	0.0	0.0	0.0	0.0	0.0	0.0	0.0	0.0	0.0	0.0	0.00013213385	0.0	0.0	8.552916e-06
paid	5.973143e-05	0.0002373885	0.00025438055	0.0	6.9337075e-05	0.000116720665	2.2638487e-05	0.00015244256	0.0	8.4764106e-05	0.0	0.0004941798	0.00017464785	7.9546706e-05	0.0001237622
rail	0.0	0.0	0.0	0.0	1.4745055e-05	0.0	0.0	0.0	0.0	3.022073e-05	0.0	7.65689e-05	0.00011579254	1.6622478e-05	1.7608669e-05
tour	0.0	8.683346e-06	0.0	0.0	3.2000102e-08	0.0	1.8305387e-05	0.0	0.0	0.00013817636	0.0	0.00033048706	9.723955e-05	0.0	3.974495e-05
bunt	0.0	0.0	9.837447e-05	0.0	0.0	0.0	0.0	0.0	0.0	0.0	0.0	0.0	0.0	0.0	6.0374305e-06
earn	0.0	0.0	0.0005280951	0.0	2.3216186e-05	7.2296552e-06	3.6437705e-05	9.2827584e-05	0.0	6.776082e-05	0.0	8.009079e-05	0.0	0.0	5.7856454e-05
eddi	0.0	1.1764447e-09	0.00030440663	0.0	0.0	4.740889e-05	0.0	3.915418e-05	5.091814e-05	0.0	0.0	0.0	0.0	0.0	2.9683002e-05
espi	0.0	0.0	2.4929182e-05	0.0	0.0	0.0	0.0	0.0	0.0	0.0	8.279771e-06	0.0	0.0	0.0	2.0126529e-06
hojo	0.0	0.0	8.1978724e-05	0.0	0.0	0.0	0.0	0.0	0.0	0.0	0.0	0.0	0.0	0.0	5.0312365e-06
kent	7.326072e-15	0.0	0.00016932581	0.0	0.0	0.0	0.0	0.0	4.6804933e-05	0.0	0.0	0.0	0.0	0.002157793	0.00015948211
pugh	0.0	0.0	5.7385107e-05	0.0	0.0	0.0	0.0	0.0	0.0	0.0	0.0	0.0	0.0	0.0	3.5219446e-06
sabo	0.0	0.0	0.00041812428	0.0	6.1379e-06	0.0	0.0	0.0	0.0	0.0	0.0	0.0	0.0	0.0	2.6161322e-05
snap	0.0	1.670916e-05	3.056548e-05	0.0	1.0551632e-05	0.0	1.5917145e-05	5.3709304e-05	0.0	3.177803e-05	0.0	7.5216412e-06	6.507938e-05	0.0	1.8614863e-05
vinc	4.633578e-06	0.0	0.00014587196	0.0	0.0	0.0	0.0	0.0	0.0	0.0	5.619522e-06	0.0	0.0	0.0	9.559112e-06
beno	1.8102914e-05	0.0	0.0	0.0	0.0	0.0	2.769954e-06	0.0	6.3970965e-06	8.051621e-06	0.0	0.0	7.9632455e-06	0.0	3.0188469e-06
danc	1.030988e-05	3.4102384e-05	3.1000687e-05	0.0	8.251337e-05	0.0	6.2170046e-05	6.951927e-05	0.0	5.6417306e-05	0.0	2.2970058e-05	2.181804e-05	6.4200634e-05	3.722946e-05
sift	8.7614666e-08	0.0	0.0	0.0	0.0	0.0	1.1493684e-05	0.0	0.0	0.0	0.0	0.0	3.948597e-05	2.6308211e-05	6.0374314e-06
juri	0.0	0.0	0.0	0.0	0.0	6.5601394e-06	0.0	0.0004133422	0.0	0.0	0.0	0.0	0.0	5.2096837e-11	4.2763535e-05
lane	0.0	0.0	0.0	0.0	0.0	0.0	0.0	0.0	0.00012857962	1.9865702e-05	0.0	0.0	0.00048367548	0.0	4.729141e-05
tale	0.0	0.0	0.0	0.0	8.823923e-05	0.0	3.85654e-05	0.0	0.0	9.020478e-06	0.0	0.00016335143	3.0772393e-05	0.0	2.5155126e-05
dart	0.0	0.0	0.0	0.0	1.9870623e-07	0.0	0.0	2.2907961e-05	0.0	0.0	0.0	0.0	2.946981e-05	0.0	4.528139e-06
evan	0.0	0.0	0.00021081907	0.0	4.1174888e-05	1.5550073e-05	0.0	5.156967e-05	9.0221445e-05	8.450549e-05	7.683003e-05	2.444781e-05	8.82511e-06	0.0	4.175734e-05
idon	3.823943e-05	6.220367e-05	0.0	0.0	0.0	5.1866267e-05	9.4357616e-05	1.1404419e-05	0.0	2.836112e-05	1.33834865e-05	0.0	0.00012494062	0.0	3.421088e-05
rope	0.0	0.0	3.648363e-05	0.0	0.0	0.0	1.0145858e-05	2.433967e-05	0.0	0.0	2.325275e-06	0.0	4.7492962e-05	0.0	9.559112e-06
chiu	0.0	5.0957402e-05	0.0	0.0	2.3288155e-08	0.0	0.0	1.5498174e-05	0.0	0.0	8.851692e-06	0.0	9.569625e-05	0.0	1.3080793e-05
tvga	0.0	3.2453267e-05	0.0	0.0	0.0	0.0	0.0	0.0	0.0	0.0	0.0	0.0	0.0	0.0	2.51575e-06
dale	0.0	0.0003947033	0.00087494915	0.0	0.0	3.336867e-05	0.00010402484	5.8933383e-05	5.4089436e-05	1.8034341e-05	0.0	0.0	0.0	0.0	0.00011017857
odet	0.0	0.0	0.0	0.0	0.0	0.0	0.0	0.0	2.4443103e-05	0.0	0.0	0.0	0.0	0.0	2.0126529e-06
troy	7.676312e-06	1.01801874e-07	1.5622949e-05	0.0	2.0491443e-05	0.0	2.6140095e-05	1.7822571e-05	0.0	9.370342e-06	0.0	0.0	0.000115922325	0.0	1.710557e-05
duli	0.0	0.0	0.0	0.0	4.0707673e-05	0.0	0.0	5.741701e-06	0.0	0.0	2.7835824e-05	0.0	0.0	0.0	5.5343335e-06
spss	0.0	0.0	0.0	0.0	0.0	0.0	0.0	0.0	0.0	0.0	0.00019856251	0.0	0.0	0.0	1.15715e-05
foot	0.0	0.0	9.45301e-05	0.0	0.00015348643	6.15301e-05	5.7819172e-05	6.6061352e-06	0.0	0.00017957938	0.0	1.439466e-06	0.0004984145	4.376342e-05	7.999273e-05
neat	0.00016398139	0.00011454778	0.0	0.0	0.0	2.8693132e-05	3.4360568e-05	3.7215348e-05	1.6314147e-05	5.6487635e-05	4.6700836e-05	0.0	0.00019039914	0.0	4.9806895e-05
muck	1.5988044e-05	3.7010337e-05	0.0	0.0	0.0	0.0	1.0107527e-05	0.0	0.0	0.0	0.0	0.0	0.0	0.0	5.0312365e-06
loud	4.4229626e-05	0.0	6.0662664e-05	0.0	0.00014495598	5.3874366e-05	4.3712313e-05	4.2478852e-05	8.375504e-06	0.0	0.0	0.0	0.00019969816	0.0	4.6285215e-05
limb	2.4394447e-05	0.0	0.0	0.0	1.5000811e-05	5.1276307e-05	1.9066054e-05	0.0	0.0	5.9303315e-05	0.0	0.0	0.0	0.0	1.1571501e-05
mall	0.0	0.0	0.0	0.0	0.0	0.0	0.0	0.0	0.0	0.0	0.0	5.4000997e-05	0.000103171275	0.0	1.1068403e-05
dive	0.0	0.0	3.8419563e-05	0.0	1.2801995e-05	0.0	9.14851e-07	1.9263334e-05	0.0	0.00016228008	0.0	1.6671038e-05	2.8239829e-06	0.0	1.6602473e-05
ihad	0.0	2.7101418e-05	1.5617175e-05	0.0	4.117037e-05	0.0	0.0	0.0	0.0	0.0	0.0	0.0	2.21991e-05	0.0	8.049819e-06
lift	3.65775e-05	0.0	7.240575e-05	0.0	0.00012182143	0.0	7.735748e-05	7.933143e-15	0.0	0.00032418003	0.00018279326	0.0	0.00028313458	9.920601e-05	8.351441e-05
ride	0.0	0.0	0.0	0.0	0.0	3.2263397e-05	1.1580906e-05	0.0	0.0	4.8070448e-05	0.0	0.0	0.0010672049	0.0	8.452061e-05
seat	0.0	0.0	0.00033130014	0.0	2.2294724e-05	0.0	2.2271086e-05	1.5690963e-13	0.0	0.0	0.0	0.00016185043	0.000945711	2.9305415e-05	0.00010665689
goto	6.346041e-06	1.9778545e-06	0.0	0.0	0.0	0.0	0.0	0.0	2.6397327e-08	0.0	1.768839e-05	0.0	6.063214e-05	2.2690003e-05	7.546723e-06
taib	0.0	0.0	0.0	0.0	0.0	0.0	0.0	0.0	0.0	0.0	0.00015539674	0.0	0.0	0.0	9.056015e-06
knbr	4.1729178e-05	0.0	0.0	0.0	0.0	0.0	0.0	0.0	0.0	0.0	0.0	0.0	0.0	0.0	2.51575e-06
alia	0.0	0.0	0.0	0.0	2.6680526e-11	0.0	0.0	0.0	0.00024778585	0.0	9.885824e-05	0.0	0.0	0.0	2.6161322e-05
botz	8.3458355e-05	0.0	0.0	0.0	0.0	0.0	0.0	0.0	0.0	0.0	0.0	0.0	0.0	0.0	5.031237e-06
csrc	0.0004423293	0.0	0.0	0.0	0.0	0.0	0.0	0.0	0.0	0.0	0.0	0.0	0.0	0.0	2.6664418e-05
expn	0.00015022504	0.0	0.0	0.0	0.0	0.0	0.0	0.0	0.0	0.0	0.0	0.0	0.0	0.0	9.056015e-06
ncsl	0.0007761627	0.0	0.0	0.0	0.0	0.0	0.0	0.0	0.0	0.0	0.0	0.0	0.0	0.0	4.678831e-05
nist	0.0013651073	0.0	0.0	0.0	0.0	0.0	0.0	0.0	0.0	2.8510047e-05	0.0	0.0	0.0	0.0	8.4017505e-05
smtp	0.00013645214	0.0	0.0	0.0	0.0	0.0	0.0	0.0	6.336039e-05	0.0	1.1064599e-05	0.0	0.0	0.0	1.4086988e-05
vrfi	6.676668e-05	0.0	0.0	0.0	0.0	0.0	0.0	0.0	0.0	0.0	0.0	0.0	0.0	0.0	4.025042e-06
wack	2.6490778e-05	0.0	0.0	0.0	0.0	0.0	0.0	8.959967e-06	0.0	0.0	0.0	0.0	0.0	0.0	2.51575e-06
cobb	0.0	0.0	8.993507e-05	0.0	0.0	0.0	0.0	0.0	0.0	0.0	0.0	0.0	0.0	0.0006878779	5.1819286e-05
gage	0.0	0.0	1.7422093e-05	0.0	0.0	5.012887e-05	0.0	0.0	0.0	0.0	0.0	0.0	0.0	0.0	4.0250416e-06
lyle	6.824947e-05	4.5584497e-05	2.2304817e-05	0.0	0.0	0.0	0.0	3.473551e-05	0.0	0.0	0.0	0.0	0.0	0.0	1.2577696e-05
neck	0.0	4.9815473e-05	9.894411e-05	0.0	6.523521e-05	8.5868036e-05	7.699046e-06	2.2334734e-05	0.0	0.0	0.0	0.0	0.00014450212	8.657169e-06	3.471398e-05
puni	0.0	0.0	1.0834067e-05	0.0	0.0	0.0	0.0	1.6106167e-05	0.0	0.0	0.0	0.0	9.570474e-06	0.0	3.0188473e-06
ruth	0.0	0.0	0.00032450547	0.0	3.9464954e-05	9.098139e-05	6.936923e-05	0.0	0.0	0.0	0.0	0.0	0.0	0.0	3.6726367e-05
flex	0.0	3.338914e-05	0.0	0.0	0.0	0.0	0.0	0.0	1.3989867e-05	0.00013202376	3.1690668e-12	0.0	3.201652e-05	0.0	1.4086988e-05
skin	0.0	0.0	0.0	0.0	4.1921714e-05	0.0012584272	0.0	0.0	0.0	0.0	0.0	1.6005026e-07	3.2191252e-05	0.0	7.999273e-05
emac	0.0	0.0	0.0	0.0	0.0	0.0	0.0	0.0	0.00013842098	0.0	0.0002706325	0.0	0.0	0.0	2.7167516e-05
lamp	0.0	0.0	0.0	0.0	0.00015005341	0.0	0.0	0.0	0.0	0.0	0.0	0.0	0.0004294179	0.0	4.3769727e-05
mala	0.0	6.490653e-05	5.177233e-15	0.0	0.0	0.0	0.0	0.0	0.0	0.0	0.0	0.0	0.0	0.0	5.0312365e-06
russ	0.0	4.2345593e-12	0.00043165399	0.0	3.5507397e-09	4.3482807e-05	0.0	4.56882e-05	0.0	0.0	0.00028774148	2.0248004e-05	2.6410717e-08	0.0	5.1819286e-05
heap	0.0	0.0	0.0	0.0	0.000109116794	3.3219665e-05	7.166024e-06	0.0	6.13764e-05	0.0	7.655136e-05	1.475719e-14	8.543014e-06	2.6564314e-05	2.3645835e-05
ruin	1.0372645e-06	3.2019197e-14	0.0	0.0	0.00032643467	1.2070149e-07	4.375652e-06	0.00015156936	0.0	7.542568e-05	0.0	0.0	6.0944207e-05	0.0	5.1819286e-05
wipe	0.0	2.9133926e-05	0.0	0.0	9.961189e-05	0.0	2.1484748e-05	1.2210983e-05	0.0	3.9203846e-05	0.0	4.1567146e-05	4.2496682e-05	3.3838645e-05	2.465203e-05
dant	0.0	0.00011391931	0.0	2.2022117e-05	0.0	0.0	4.0702844e-06	0.0	0.0	7.529503e-05	0.0	0.0	0.0	0.0	1.4590085e-05
itwa	0.00010514896	1.381862e-05	9.3598275e-05	1.6536365e-05	0.00010674927	0.0	8.0876e-05	2.4436422e-05	0.0	0.0	0.0	0.0	9.199618e-05	7.3404447e-16	4.1254243e-05
quci	3.338334e-05	0.0	0.0	0.0	0.0	0.0	0.0	0.0	0.0	0.0	0.0	0.0	0.0	0.0	2.0126529e-06
bent	0.0	0.0	0.0	0.0	1.9870948e-05	0.0	6.6206735e-06	1.2819051e-05	0.0	1.2894083e-05	0.0	6.7445915e-05	9.437419e-05	1.946454e-05	1.710557e-05
elev	0.0	0.0	0.0	0.0	0.0	0.0002680843	1.8092314e-05	0.0002356341	0.0	0.0001353875	0.0	0.0	0.0	0.0	5.0309995e-05
noah	0.0	0.00018182499	0.0	0.0	0.0	0.0	9.184445e-06	4.033696e-06	0.0	0.0	0.0	0.0	0.0	0.0	1.5596279e-05
oath	0.0	0.0	0.0	0.0	1.2674615e-05	6.5811855e-06	4.9585884e-05	9.071154e-05	0.0	0.0	0.0	0.0	0.0	0.0	1.6602473e-05
ofhi	0.0	0.0	1.4561437e-05	0.0	9.132561e-06	0.0	6.266337e-05	2.4083581e-06	0.0	0.0	0.0	0.0	0.0	7.0874325e-05	1.4086987e-05
onhi	4.914705e-06	0.0	1.686652e-05	0.0	0.0	0.0	9.986522e-06	0.0	0.0	0.0	0.0	0.0	0.0	0.0	2.51575e-06
trip	0.0	0.0	8.383091e-05	0.0	2.620391e-05	0.00015331262	1.8797813e-06	2.2872386e-05	0.0	0.00012480693	2.1584965e-05	0.0002701983	0.00051024393	2.0315132e-05	8.4017505e-05
doso	0.0	0.0	5.021676e-06	0.0	0.0	0.0	5.533775e-06	7.892406e-05	0.0	0.0	0.0	0.0	0.0	8.758082e-16	9.056015e-06
iwil	3.6469017e-05	3.5493726e-05	0.0	0.0	0.0	2.8109349e-05	3.935504e-05	1.0233127e-05	0.0	0.0	0.0	0.0	2.599967e-05	2.0282436e-05	1.5596279e-05
semi	0.0	0.0	2.129948e-05	0.0	0.0	0.0	0.0	0.00030987844	9.333357e-05	8.503089e-05	0.0	3.6778958e-05	0.0007214231	1.3141455e-05	0.00010212901
liri	0.0	0.0	0.0	0.0	0.0	0.0	0.0	0.0	7.332931e-05	0.0	0.0	0.0	0.0	0.0	6.037431e-06
ndis	0.0	0.0	0.0	0.0	0.0	0.0	0.0	0.0	0.000116104726	0.0	0.0	0.0	0.0	0.0	9.559112e-06
foul	0.0	0.0	0.0003463111	0.0	5.264637e-05	2.4204579e-05	3.1435313e-05	0.0	0.0	0.0	0.0	0.0	6.566271e-12	7.231585e-06	3.1192296e-05
eleg	1.5479036e-05	0.0	0.0	0.0	0.0	0.0	0.0	0.0	5.791908e-07	2.9426457e-05	0.00010933833	2.2095452e-05	2.0562225e-05	0.0	1.2074599e-05
keho	2.8176068e-05	0.0	0.0	0.0	0.0	0.0	0.0	0.0	0.0	0.0	0.0	0.0	5.9109792e-05	0.0	6.037431e-06
rthe	0.0	2.4884588e-05	9.559443e-06	0.0	0.0	0.0	0.0	0.0	0.0	0.0	0.0	0.0	0.0	0.0	2.5157503e-06
gato	0.0	1.9275178e-05	0.0	0.0	0.0	0.0	0.0	0.0	6.2960394e-06	0.0	0.0	0.0	0.0	0.0	2.0126529e-06
pump	0.0	0.0	0.0	0.0	0.00011651574	6.9339185e-05	0.0	0.0	0.0	5.7145706e-05	0.0	0.0	0.0004940926	0.0	5.332858e-05
nnnn	2.8342023e-05	0.0	0.0	0.0	0.0	0.0	0.0	0.0	2.2023552e-05	0.0	0.0	0.0	0.0	0.0	3.5219443e-06
unus	2.4073908e-05	8.1325314e-05	0.0	0.0	0.0	2.4348288e-05	0.0	0.0	4.9727678e-05	1.9495752e-05	0.0	0.0	7.7091696e-05	0.0	2.0124155e-05
rpms	0.0	0.0	0.0	0.0	0.0	0.0	0.0	0.0	0.0	0.0	0.0	0.0	8.224985e-05	0.0	6.0374314e-06
slip	0.0	1.9003396e-13	4.199006e-05	0.0	0.0	0.0	0.0	0.0	0.0004090014	0.0	0.0	0.0	0.0004121444	5.094771e-05	6.9930786e-05
bike	0.0	0.0	0.0	0.0	0.0	0.0	0.0	0.0	0.0	0.0	0.0	0.0	0.0009253107	0.0	6.7918394e-05
onmi	0.0	0.0	0.0	0.0	0.0	0.0	2.780578e-06	0.0	0.0	0.0	3.0433674e-05	0.0	2.7334432e-05	1.3689136e-05	5.0312365e-06
shit	8.435064e-06	0.0	0.00010112122	0.0	9.3432e-05	0.0	0.0	0.0002809921	0.0	0.0	0.0	0.0	0.00012348764	0.00015110335	6.238433e-05
worn	0.0	0.0	6.964688e-06	0.0	2.7048889e-05	2.7476588e-05	1.08699705e-05	0.0	0.0	8.265305e-06	0.0	0.0	8.1163256e-05	1.6014934e-05	1.3080792e-05
stem	0.0	0.0	0.0	2.0043446e-05	1.3941708e-05	0.0	3.0286807e-05	3.8403086e-05	7.675348e-06	3.206528e-05	2.0513009e-05	0.0	2.5936339e-05	8.975588e-06	1.5596279e-05
isat	0.0	0.0	0.0	0.0	5.399839e-06	0.0	9.04317e-06	0.0	0.0	4.1466017e-05	0.0	5.016377e-11	0.0	0.0	4.0250416e-06
lodg	0.0	0.0	0.0	0.0	0.0	0.0	5.268957e-05	0.0	0.0	0.0	0.0	0.00014442822	0.0	0.0	1.5596279e-05
rout	4.7552854e-05	0.00011482528	6.1587874e-05	0.0	6.443847e-05	3.784452e-05	6.2476356e-06	0.0	0.000113567294	0.0	0.0	0.00017565476	5.5082863e-05	3.374084e-05	5.081309e-05
eecg	0.0	0.00010439105	0.0	0.0	2.2723802e-05	0.0	0.0	0.0	0.0	0.0	0.0	0.0	2.3706109e-05	2.0709394e-05	1.3080793e-05
pile	0.0	1.7598764e-05	2.9854096e-05	0.0	0.00014543548	2.2312747e-06	2.081777e-05	4.4709832e-05	3.0289155e-10	0.0	0.0	1.8733328e-05	1.9031058e-05	3.4242632e-05	2.7167516e-05
suck	1.4099648e-05	5.6393917e-05	0.00089088187	0.0	3.8038583e-05	5.2406784e-05	3.116555e-06	1.32657815e-05	0.0	0.0	0.0	0.0	0.00020171986	2.0684434e-05	8.4017505e-05
sscl	0.0	0.0	4.102623e-05	0.0	0.0	0.0	0.0	0.0	0.0	1.6574297e-05	0.0	0.0	0.0	0.0	3.5219446e-06
carr	0.00023064845	5.1295883e-05	0.0	0.0	0.0	0.0	0.0	0.0	0.0	0.0	0.0	0.0	3.7427828e-05	0.0	2.0627253e-05
wisc	6.079788e-05	0.00034085475	1.37473635e-05	0.0	0.0	2.642603e-05	7.2718336e-05	0.0	0.0001449056	2.3303566e-05	2.3465354e-05	4.5443827e-05	0.0	0.00017344106	7.043388e-05
ison	0.0	3.0997307e-05	0.0	0.0	0.0	1.4831339e-05	2.3019411e-05	9.052276e-06	7.4314353e-06	0.0	0.0	0.0	0.0	0.0	7.5467233e-06
midi	0.0	0.00035698593	0.0	0.0	0.0	0.0	0.0	0.0	0.0	0.0	0.0	0.0	0.0	0.0	2.7670614e-05
quad	0.0	0.00011792072	0.0	0.0	0.0	4.658145e-05	0.0	7.505225e-05	1.6678421e-05	0.0	0.0	0.0	0.00011891687	0.0	2.9683002e-05
undi	0.0	1.2992791e-05	0.0	0.0	0.0	0.0	0.0	0.0	0.0	0.0	0.0	0.0	0.0	1.4935853e-05	2.0126527e-06
agcg	5.0075014e-05	0.0	0.0	0.0	0.0	0.0	0.0	0.0	0.0	0.0	0.0	0.0	0.0	0.0	3.0188473e-06
crad	5.0075014e-05	0.0	0.0	0.0	0.0	0.0	0.0	0.0	0.0	0.0	0.0	0.0	0.0	0.0	3.018847e-06
dres	0.00015857088	0.0	0.0	0.0	0.0	0.0	0.0	0.0	0.0	0.0	0.0	0.0	0.0	0.0	9.559112e-06
emit	5.1190542e-05	0.0	0.0	0.0	0.0	0.0	0.0	0.0	1.3657335e-05	4.671096e-05	0.0	0.0	0.00014527772	1.3543313e-05	1.8614863e-05
waze	6.676668e-05	0.0	0.0	0.0	0.0	0.0	0.0	0.0	0.0	0.0	0.0	0.0	0.0	0.0	4.025042e-06
kudo	0.0	3.894392e-05	0.0	0.0	0.0	0.0	0.0	0.0	0.0	0.0	0.0	0.0	0.0	0.0	3.0188473e-06
aaai	0.0	0.0	0.0	0.0	0.0	0.0	0.0	0.0	0.0	0.0	0.0	3.8862898e-05	0.0	0.0	2.51575e-06
burk	0.0	0.0	0.0001158266	0.0	9.472996e-06	0.0	0.0	0.0	0.0	0.0	0.0	1.0368235e-05	0.0	0.0	8.552918e-06
chan	0.0	9.919852e-05	3.6839003e-05	0.0	0.0	0.0	0.0	0.0	2.5626489e-14	0.0	0.0	1.3272299e-05	5.83659e-05	0.0	1.5093183e-05
chou	0.0	0.0	0.0	6.186783e-05	0.0	0.0	0.0	0.0	0.0	0.0	0.0	0.0	6.849272e-06	0.0	2.51575e-06
conf	0.0	0.0	0.0	0.0	0.0	0.0	0.0	0.0	0.0	0.0	0.0	3.8862898e-05	0.0	0.0	2.51575e-06
dull	0.0	0.0	4.893567e-05	0.0	0.0	4.010694e-05	6.427414e-05	0.0	6.7289875e-06	0.0	0.0	0.0	4.8531907e-05	0.0	1.710557e-05
fung	0.0	2.6105068e-05	0.0	6.1517414e-05	0.0	0.0	0.0	0.0	0.0	0.0	0.0	0.0	0.0	0.0	4.025042e-06
ismb	0.0	0.0	0.0	0.0	0.0	0.0	0.0	0.0	0.0	0.0	0.0	3.109032e-05	0.0	0.0	2.0126529e-06
iter	0.0	0.0	0.0	2.3497094e-05	0.0	0.0	6.2590393e-06	0.0	6.4903e-05	6.963855e-05	0.0	0.0	0.0	0.0	1.1068404e-05
jude	0.0	0.0	0.0	0.0	0.0	1.1004143e-05	9.316737e-05	0.0	0.0	0.0	0.0	2.1390571e-05	0.0	0.0	1.3080793e-05
juli	2.338074e-05	0.0	6.258267e-05	4.221056e-06	0.00017772597	0.00017545983	6.966424e-05	7.614163e-05	2.9867382e-05	0.00016272976	0.0	0.00068877114	3.63521e-05	1.9095798e-05	0.00010715998
karp	0.0	0.0	0.0	0.0	0.0	0.0	0.0	0.0	0.0	0.0	0.0	3.109032e-05	0.0	0.0	2.0126529e-06
mice	0.0	2.6802241e-05	0.0	0.0	0.0	0.000295674	0.0	0.0	0.0	0.0	0.00014002473	0.0	0.0	0.0	2.7670614e-05
mick	0.0	0.0	0.0	0.0	0.0	0.0	0.0	0.0	0.0	4.9756687e-05	0.0	7.323078e-08	0.0	0.0	3.0188473e-06
palm	0.0	4.648979e-05	0.0	0.0	0.0	5.14193e-05	5.071672e-05	0.0	0.0	0.0	0.0	2.2718594e-05	4.7535003e-05	0.0	1.7608669e-05
peng	0.0	5.781283e-05	0.0	6.837753e-08	0.0	0.0	0.0	0.0	1.8873057e-05	0.0	0.0	0.0	0.0	0.0	6.0374305e-06
penn	0.0	1.23765785e-05	6.7127444e-06	0.0	0.0	0.0	1.0345855e-05	5.5972164e-06	0.0	0.0	1.47125165e-05	5.140267e-05	1.0189804e-05	1.413554e-05	9.056015e-06
pike	0.0	7.676823e-06	0.0	0.0	0.0	0.0	0.0	9.944615e-06	7.896234e-06	1.7411188e-05	0.0	1.0899362e-05	0.0	0.0	4.0250416e-06
pool	3.8444578e-05	0.0	0.00042956215	0.0	5.1225892e-05	0.00013061559	0.0	2.009383e-05	0.0	0.0	0.0	0.00025866978	0.0	0.0	5.9365746e-05
ridg	0.0	0.0	0.0	0.0	2.2860848e-05	2.8257962e-05	0.0	0.0	0.0	5.7154193e-05	0.0	2.418171e-05	0.0	1.48468125e-05	9.559112e-06
uoft	0.0	0.0	0.0	6.1856816e-05	0.0	0.0	0.0	0.0	0.0	0.0	0.0	0.0	0.0	0.0	2.0126529e-06
wong	0.0	0.00017363293	0.00010043234	0.0	0.0	0.0	0.0	0.0	6.0970233e-06	0.0	0.0	0.0	0.0	0.0	2.0124155e-05
disc	0.0	0.0001786566	3.214886e-05	0.0	0.0	1.9526411e-05	0.0	0.0	0.0	2.1797307e-05	0.0	0.0	0.00021001442	0.0	3.3707784e-05
holt	0.0	0.0	5.4948894e-05	0.0	0.0	6.573486e-06	4.798999e-05	3.4542212e-05	0.0	0.0	0.0	0.0	1.4922548e-05	0.0	1.4086987e-05
whit	0.0	6.405318e-05	0.0	0.0	0.0	0.0	0.0	0.0	0.0	6.069515e-05	0.0	0.0	0.0	2.110759e-05	1.0062208e-05
peak	0.0	0.0	0.00047265636	0.0	1.1998265e-05	0.0	7.3772883e-14	0.0	0.0	0.00016396292	0.0	5.95095e-05	0.0	0.0	4.3769727e-05
rand	0.00018757173	0.0	0.0	0.00010397713	0.0	2.0206162e-05	0.0	0.0	3.2926077e-05	0.00011333674	4.405563e-05	6.86982e-05	9.993904e-06	0.0	3.3204687e-05
skip	0.0	0.0	6.080599e-05	4.831341e-05	0.0	2.8829058e-05	1.3446929e-08	3.4505913e-06	0.00014407377	2.8919517e-15	0.0001273581	0.0	0.000107068874	2.5587899e-05	3.622327e-05
alic	8.115414e-05	3.068738e-05	0.0	0.0	0.0	0.00017401756	3.8988774e-06	6.9148773e-06	9.115038e-06	0.0	3.711633e-15	9.759969e-05	0.0	4.3186e-05	2.8676806e-05
godi	0.0	0.0	0.0	0.0	0.0	0.0	4.6672096e-05	0.0	0.0	0.0	0.0	0.0	0.0	0.0	5.534334e-06
hors	1.9337616e-05	0.0	0.00010305535	0.0	8.851901e-05	2.0240677e-05	4.9941696e-05	1.5709653e-05	0.0	0.0	0.0	0.0	0.00012697798	0.00017847882	4.4775923e-05
ifit	3.0295532e-05	0.0	8.355507e-06	0.0	0.0	5.4569235e-05	3.6394587e-05	5.863874e-06	1.84925e-05	4.324799e-05	5.999138e-06	0.0	1.5455036e-05	0.0	1.6099377e-05
bird	0.0	1.7110452e-06	4.9618513e-05	0.0	0.0	2.0797787e-08	0.0	0.0	0.0	0.0002011714	0.0	5.36383e-08	0.0005110509	2.1625045e-05	5.433477e-05
cave	0.0	0.0	0.0	0.0	0.0	0.0	0.0	0.0	0.0	2.2505305e-05	0.0	2.1072134e-05	1.0824989e-05	0.0	3.5219446e-06
arrl	0.0	5.663022e-05	0.0	0.0	0.0	0.0	0.0	0.0	0.0	1.3806235e-05	0.0	1.2536208e-05	0.0	0.0	6.037431e-06
diod	0.0	0.00016226633	0.0	0.0	0.0	0.0	0.0	0.0	0.0	0.0	0.0	0.0	0.0	0.0	1.2577696e-05
alec	8.12722e-06	7.0923976e-05	0.0	0.0	1.9098345e-05	0.0	0.0	0.0	0.0	0.0	0.0	0.0	0.0	0.0	7.546723e-06
itev	1.9477473e-05	0.0	0.0	0.0	3.0053168e-06	0.0	1.3486243e-05	0.0	0.0	0.0	0.0	0.0	0.0	0.0	3.018847e-06
noaa	9.6603064e-05	0.0	0.0	0.0	0.0	0.0	0.0	0.0	0.0	5.7386198e-05	0.0	9.763884e-06	2.2342158e-05	0.0	1.1571501e-05
axaf	0.0	0.0	0.0	0.0	0.0	0.0	0.0	0.0	0.0	4.983494e-05	0.0	0.0	0.0	0.0	3.018847e-06
cryo	0.0	0.0	0.0	0.0	0.0	0.0	0.0	0.0	0.0	4.9834944e-05	0.0	0.0	0.0	0.0	3.0188469e-06
isgo	8.328495e-06	1.2890643e-14	0.0	0.0	0.0	0.0	1.2175252e-05	5.6098914e-05	1.9927158e-09	2.2129601e-05	6.0742685e-05	0.0	0.0	0.0	1.2577696e-05
soup	0.0	0.0	0.0	0.0	7.1076785e-05	0.000111036316	0.0	0.0	1.17365835e-05	2.2700628e-05	0.0	0.0	2.0582123e-15	5.978152e-06	1.5093181e-05
geva	0.0	0.0	4.0989362e-05	0.0	0.0	0.0	0.0	0.0	0.0	0.0	0.0	0.0	0.0	0.0	2.5157497e-06
omni	0.0	1.8839055e-06	0.0	0.0	0.0	0.0	9.145676e-06	0.0	2.3247512e-05	4.7603706e-05	0.0	0.0	0.0	1.3845369e-07	6.0374305e-06
amus	8.252567e-05	0.0	2.6050242e-05	0.0	0.0	4.886209e-05	9.0868554e-05	4.98111e-05	6.381102e-05	3.354288e-15	7.393721e-06	0.0	2.9430374e-05	0.0001050027	4.0248047e-05
acad	2.4018127e-05	0.0	0.00012591743	0.0	0.0	6.623525e-05	0.0	0.0	0.0	0.0	0.0	0.0	0.0	0.0	1.3080793e-05
omen	0.0	0.0	0.0	0.0	0.0	0.00020478861	0.0	0.0	0.0	0.0	0.0	0.0	0.0	0.0	1.2074598e-05
wash	2.2231174e-05	0.0	5.3774966e-05	0.0	0.00014057291	0.0002431781	6.869731e-05	5.5169046e-05	0.0	0.0	3.0281715e-05	5.246285e-09	0.000110149	2.5821855e-05	5.5844062e-05
rain	0.00021001154	0.0001225973	0.00024351054	0.0	8.738104e-05	0.0	1.6686598e-05	4.530524e-05	0.0	6.1793595e-05	3.3604883e-05	1.015491e-05	0.00011671679	5.4055872e-05	6.942769e-05
neil	1.3659014e-05	7.845427e-05	6.205247e-05	0.0	2.999388e-06	0.0	0.0	0.000101188816	5.4674065e-06	4.539426e-05	1.4948215e-05	4.8282818e-05	0.0002487799	0.0	4.678831e-05
beer	0.0	0.0	0.00011688534	0.0	0.0	0.0003741923	5.7802456e-08	2.3910488e-05	0.0	8.140044e-10	0.00010795811	1.2464342e-05	6.9458536e-11	6.647834e-05	4.326663e-05
dirk	0.0	0.0	1.7227138e-05	5.8678874e-05	0.0	0.0	0.0	0.0	0.0	0.0	0.0	0.0	3.4984205e-05	0.0	5.534334e-06
nagl	0.0002860868	0.0	0.0	0.0	0.0	3.1750886e-05	0.0	0.0	0.0	0.0	0.0	0.0	0.0	0.0	1.911796e-05
bgsu	0.0	3.5212786e-05	9.515105e-05	0.0	0.0	0.0	8.472278e-05	0.0	0.0	0.0	0.0	0.0	0.0	0.0	1.8614863e-05
club	0.0	2.5188585e-05	0.0007377134	0.0	0.00020805071	0.0002688589	0.0	9.972321e-05	0.0	0.0	0.0	0.0002062845	0.0	0.0	0.000103638304
duke	0.0	0.0	0.0012953549	0.0	3.979572e-05	0.0	0.0	0.0	0.0	0.0	0.00024451327	7.9230405e-05	4.8082315e-05	0.0	0.00010565069
klan	0.0	0.0	0.0	0.0	3.760686e-06	0.0	0.0	2.4385812e-05	0.0	0.0	0.0	1.881269e-05	0.0	0.0	4.025042e-06
klux	0.0	0.0	0.0	0.0	1.44642545e-05	0.0	0.0	4.981759e-07	0.0	0.0	0.0	2.3510273e-05	0.0	1.1410543e-05	3.5219446e-06
arel	0.0	0.0	0.0	0.0	0.0	0.0	7.961621e-06	0.0	0.0	8.494767e-06	0.0	1.6328651e-05	0.0	0.0	2.5157497e-06
isto	3.579082e-05	3.702473e-05	3.91103e-06	0.0	0.0	0.0	2.0292442e-05	6.7086507e-06	0.0	1.2143212e-05	0.0	0.0	0.0	1.43389625e-05	1.0062209e-05
tall	1.2711689e-05	4.634596e-05	3.509896e-05	0.0	7.778383e-05	3.714551e-12	3.089003e-05	0.0	0.0	0.0	2.1853998e-06	0.0	9.526901e-05	0.0	2.3645835e-05
gone	4.8084985e-05	0.0001205555	0.0003229243	0.0	0.00063410273	7.516937e-05	0.000111474794	0.0004883068	5.7851885e-05	3.2696465e-05	0.00011593448	0.0	0.00021688068	7.70794e-05	0.00018614625
isbn	0.0	0.0	0.0	0.0	0.0	2.4619854e-05	8.079603e-06	0.0	0.00046339753	1.3896016e-05	0.0	7.542939e-05	0.0	0.0	4.6285215e-05
tomb	0.0	1.9075314e-05	0.0	0.0	1.7809753e-05	0.0	0.00018317146	0.0	0.0	0.0	0.0	0.0	0.0	0.0	2.465203e-05
digi	0.0	6.6991204e-05	0.0	0.0	0.0	0.0	3.9078185e-09	0.0	0.0	0.0	0.0	0.0	0.0	5.0669696e-06	5.5343335e-06
oran	0.0	6.4220503e-06	0.0	0.0	0.0	0.0	0.0	4.785446e-06	0.0	1.6905575e-05	0.0	0.0	0.0	0.0	2.0126527e-06
copt	0.0	0.0	0.0	0.0	0.0	0.0	8.485836e-05	0.0	0.0	0.0	0.0	0.0	0.0	0.0	1.0062209e-05
exil	0.0	0.0	0.0	0.0	4.9585204e-05	7.1358018e-06	2.8251867e-05	0.0	0.0	0.0	0.0	0.0	0.0	2.585378e-05	9.559112e-06
fare	6.316111e-06	0.0	2.6898957e-05	0.0	0.0	4.9222694e-05	2.2271318e-13	0.0	0.0	4.4549374e-06	0.0	9.0605135e-05	0.0	0.0	1.1068404e-05
wari	1.8105315e-05	6.4937224e-09	0.0	0.0	0.0	3.038952e-05	2.3113296e-05	2.1825692e-06	0.0	0.0	0.0	0.0	5.0555427e-05	0.0	9.559112e-06
brit	0.0	0.0	0.0	0.0	8.346058e-06	0.0	0.0	5.12797e-05	0.0	2.1837333e-05	0.0	5.8275633e-05	0.0	7.991127e-06	1.1571501e-05
dole	0.0	0.0	0.0	0.0	0.0	0.0	0.0	0.0	0.0	0.0	0.0003956416	1.3355614e-06	0.0	0.0	2.314274e-05
loan	1.9458479e-05	6.8212114e-16	0.0	0.0	0.0	0.0	0.0	0.0	1.4097917e-06	6.857537e-05	0.0	0.00040558464	0.0	0.0	3.1695392e-05
bath	0.0	7.948913e-15	0.0	0.0	7.975861e-05	0.00027524665	0.0	0.0	0.0	0.0	0.0	3.5002155e-05	2.9452163e-05	0.0	2.7167516e-05
carv	0.0	0.0	0.0	0.0	9.0183144e-05	8.668685e-06	0.0	3.886109e-06	0.0	0.0	0.0	0.0	0.0	3.4069697e-05	1.0565306e-05
curs	0.0	0.0	0.00016561952	0.0	4.5282755e-05	0.0	0.00012765436	0.0	6.3157444e-05	0.0	1.3266485e-05	0.0	3.7582372e-06	7.0433885e-06	3.572017e-05
dirt	0.0	6.394789e-06	5.8482186e-05	0.0	7.847647e-05	6.7046426e-06	0.0	5.542357e-06	5.4773263e-05	0.0	3.0118144e-05	0.0	0.00014242453	0.0	2.817371e-05
fate	0.0	0.0	0.0	0.0	0.00022660039	0.0	5.9893653e-05	0.0	0.0	1.5269168e-05	0.0	1.29669515e-05	0.0	7.180505e-05	3.219849e-05
flee	0.0	0.0	0.0	0.0	0.00039798554	0.0	3.171472e-06	0.0	0.0	0.0	0.0	0.0	0.0	4.986405e-05	3.622327e-05
haci	0.0	0.0	0.0	0.0	6.7788016e-05	0.0	0.0	0.0	0.0	0.0	0.0	0.0	0.0	0.0	5.5343335e-06
heel	0.0	0.0	0.0	0.0	1.9915848e-05	0.0	6.563118e-05	0.0	0.0	2.3298647e-15	0.0	2.4503606e-05	3.528014e-05	0.0	1.3583891e-05
lust	0.0	0.0	0.0	0.0	1.3481198e-05	0.0	8.2599916e-05	8.0116815e-06	0.0	0.0	0.0	0.0	1.269054e-05	3.6330355e-05	1.5093183e-05
nail	7.3556774e-05	0.0	3.2616128e-05	0.0	7.898359e-05	9.534882e-05	2.1613641e-05	0.0	0.0	8.874054e-06	0.0	0.0	9.153415e-05	1.2704953e-05	2.9179906e-05
obey	5.5161818e-05	0.0	0.0	0.0	2.9626497e-05	0.0	0.00030085968	7.968731e-05	0.0	9.523896e-06	4.9013138e-14	0.0	1.9802753e-06	2.1007009e-11	5.0309995e-05
rear	0.0	0.0	0.0	0.0	6.166395e-05	0.0	0.0	0.0	0.0	1.4093319e-05	0.0	0.0	0.0010987001	0.0	8.653299e-05
spat	0.0	0.0	0.0	0.0	1.2598819e-05	0.0	2.5269048e-05	0.0	0.0	0.0	0.0	0.0	0.0	0.0	4.0250416e-06
hero	0.0	0.0	6.477706e-05	0.0	0.00017384707	0.0	5.7492653e-06	1.249453e-08	0.0	0.0	0.0	4.232973e-05	0.0	0.00013517286	3.0689196e-05
jure	8.489637e-06	0.0	0.0	0.0	0.0	0.0	0.0	0.0	0.0	0.0	0.0	0.0	0.0	2.229483e-05	2.0126529e-06
iton	0.0	1.4624012e-06	9.375809e-06	0.0	0.0	0.0	0.0	5.7008256e-06	0.0	0.0	1.0746509e-05	0.0	1.2004296e-05	1.101074e-05	3.521944e-06
stat	0.0	0.0	0.0018434556	4.8769863e-05	0.0	0.0	0.0	0.0001592694	7.472623e-05	0.0	0.0	0.00025098928	0.0	0.0	0.00015344494
bind	0.0	0.0	0.0	0.0	0.0	9.076132e-05	0.00021063974	2.2070668e-05	0.000105043	0.0	0.00027531965	2.0143281e-13	0.0	3.0944295e-05	5.9365742e-05
thad	0.0	3.7238213e-05	0.0	0.0	0.0	0.0	0.0	0.0	0.0	0.0	0.0	0.0	2.921785e-05	0.0	5.031237e-06
stab	0.0	0.0	4.6726745e-06	0.0	0.00013042365	0.0	3.1811753e-05	6.415703e-05	0.0	0.0	0.0	0.0	2.1827615e-05	5.6133296e-05	2.6664418e-05
slot	0.0	0.0010667266	4.633331e-05	0.0	0.0	0.0	0.0	0.0	0.0	0.0	0.0	0.0	0.0	0.0	8.55268e-05
hong	0.0	0.00017128905	0.0	0.0	0.0	0.0	0.0	0.0	1.2065713e-05	3.710766e-05	0.0	3.412392e-05	1.5382055e-05	2.6409309e-05	2.1633447e-05
cmos	0.0	0.00032453265	0.0	0.0	0.0	0.0	0.0	0.0	0.0	0.0	0.0	0.0	0.0	0.0	2.5155126e-05
oxid	0.0	0.0	0.0	0.0	0.0	9.993155e-05	0.0	0.0	0.0	6.6255845e-05	0.0	0.0	7.753136e-05	0.0	1.5596279e-05
lock	7.676049e-05	5.7977133e-05	8.504288e-05	0.0	0.0001172459	0.0	1.5299725e-05	7.077463e-05	1.9359302e-05	3.8418268e-05	0.00050602376	3.6347871e-09	0.00093237235	3.0563736e-08	0.00013483033
scam	0.0	0.0	0.0	0.0	0.0	0.0	0.0	2.3496077e-05	1.8781451e-05	0.0	0.0	0.0	0.00013117793	0.0	1.3583891e-05
weld	0.0	0.0	7.380458e-06	0.0	0.0	0.0	0.0	5.9607005e-06	0.0	0.0	0.0	0.0	0.00011573263	0.0	9.559111e-06
andb	0.0	0.0	7.5319144e-06	4.1221407e-05	3.7117895e-14	7.090196e-06	1.3755306e-05	0.0	5.4211396e-06	0.0	0.0	2.4469113e-05	8.961693e-06	0.0	6.5405275e-06
webo	0.0	1.1571411e-05	5.322064e-05	0.0	0.0	0.0	3.3651304e-05	0.0	0.0	0.0	1.5488238e-05	0.0	3.9269627e-13	0.0	9.056015e-06
yale	0.00015966242	0.00015988048	0.00013142911	0.0	0.00021031272	6.187093e-05	0.0	2.1143296e-05	0.00011442763	9.915562e-08	0.0	5.2699164e-05	0.0	0.0	6.5906e-05
acid	0.0	0.0	0.0	0.0	0.0	0.0012441174	0.0	0.0	0.0	7.3792704e-05	0.0	1.0698795e-05	0.0	2.194488e-05	7.999273e-05
laps	0.0	0.0	0.0	0.0	6.7535007e-06	2.2795202e-05	0.0	0.0	0.0	2.3053943e-05	0.0	8.840987e-06	0.0	2.388491e-06	4.0250416e-06
milk	0.0	0.0	0.0	0.0	0.0	0.00051054277	9.038454e-06	0.0	0.0	0.0	0.0	7.227553e-15	2.549383e-07	0.0	3.1192296e-05
tuft	0.0	2.3818555e-05	0.0	0.0	0.0	3.548851e-05	0.0	0.0	0.00018361383	0.0	0.0	9.028889e-06	0.0	2.214041e-05	2.1130349e-05
eduu	0.0	0.0	1.6003874e-05	0.0	0.0	0.0	0.0	0.0	1.2543678e-05	0.0	5.7526533e-05	2.577714e-06	0.0	0.0	5.5343335e-06
amir	0.0	0.0	0.0	0.0	0.0	0.0	0.0	0.0	0.0	0.0	0.0	0.0	0.0	0.0002242362	1.5093182e-05
bush	0.00016231238	0.0	0.0	0.0	1.7223121e-05	0.0	2.1717724e-05	0.0005235763	0.0	0.0	0.0	0.00016747991	2.3845787e-05	0.0004628009	0.00011118476
tthe	0.0	0.0	8.4712765e-06	3.2893346e-05	0.0	0.0	0.0	0.0	0.0	0.0	0.0	0.0	1.4039616e-05	1.3388764e-05	3.521944e-06
zbib	0.0	0.0	0.0	0.0	0.0	0.0	0.0	0.0	0.0	0.0	0.0	0.0	0.0	0.00020928711	1.4086987e-05
drum	0.0	9.288283e-05	0.0	0.0	0.0	1.345073e-05	0.0	0.0	0.0	8.423082e-06	0.0	0.0	0.00020630522	0.0	2.3645835e-05
aiaa	0.0	0.0	0.0	0.0	0.0	0.0	0.0	0.0	0.0	0.00014119901	0.0	0.0	0.0	0.0	8.552916e-06
grad	0.0	0.0001362913	9.077356e-05	0.0	2.2248072e-05	8.4184885e-06	5.84861e-06	0.0	0.0	6.357515e-05	0.0	4.8963862e-05	0.0	0.0	2.6161322e-05
poll	0.0	4.5702633e-05	0.0	0.0	0.0	3.1734424e-05	6.6128105e-06	0.00025481262	0.0	0.0	4.120073e-05	0.00019417655	0.0	3.83839e-09	4.729141e-05
rogu	0.0001416822	0.0	0.0	0.0	0.0	0.0	0.0	0.0	0.0	0.0	8.836952e-06	0.0	0.0	0.0	9.056015e-06
neal	0.0	0.0	0.0004396632	0.0	0.0	0.0	0.0	0.00010155528	0.0	2.9028297e-05	0.0	3.2479104e-05	8.080221e-12	0.0	4.1254243e-05
batf	9.639945e-16	0.0	0.0	0.0	0.0033952785	0.0	0.0	0.00017198028	0.0	0.0	0.0	0.0	0.0	0.0	0.00029481528
beal	7.2454764e-05	3.4908997e-05	0.0	0.0	0.0	0.0	0.0	0.0	0.0	3.272581e-05	0.0	0.0	0.0	0.0	9.056015e-06
gill	0.0	6.92411e-05	1.6328926e-05	3.1878898e-07	1.33094145e-05	0.0	0.0	0.0	0.00016596797	0.0	0.0	0.0	0.0	8.2424895e-10	2.1130349e-05
buya	0.0	7.947486e-06	0.0	0.0	0.0	8.607979e-06	0.0	1.2869712e-05	0.0	1.7808898e-05	0.0	0.0	0.0	0.0	3.5219446e-06
lite	0.0	7.717219e-05	9.611821e-06	0.0	0.0	0.0	4.160539e-06	1.1406393e-05	4.6642286e-05	0.0	0.0	0.0	0.0	0.0	1.2074598e-05
anod	0.0	2.9560444e-05	0.0	0.0	0.0	0.0	0.0	0.0	0.0	1.2007649e-05	0.0	0.0	0.0	0.0	3.0188469e-06
ment	0.0	0.0	0.0	0.0	1.3444805e-05	5.5273654e-06	1.2339293e-05	8.894829e-05	0.0	4.2661803e-05	0.0	0.0	0.0	0.0	1.4590085e-05
opto	0.0	0.0	0.0	0.0	0.0	0.0	0.0	0.0	0.0	9.177378e-08	0.0	0.0	4.104919e-05	0.0	3.018847e-06
gant	0.0	0.0	0.001024734	0.0	0.0	0.0	0.0	0.0	0.0	0.0	0.0	0.0	0.0	0.0	6.288743e-05
pour	0.0	0.0	0.0	0.0	0.00024199867	3.4736822e-05	0.0	6.4467663e-06	0.0	3.0788255e-05	0.0	0.0	2.494388e-05	0.0	2.6161322e-05
nich	1.2728625e-06	0.0	0.0	0.0	0.0	0.0	0.0	0.0	0.0	9.128013e-06	0.0	2.2025573e-05	6.7957175e-05	0.0	7.0436254e-06
govt	0.00023232933	0.0	0.0	0.0	2.4907627e-05	0.0	0.0	0.0004606708	1.638957e-06	1.5582041e-06	1.2758283e-11	3.7221536e-05	0.0	0.0	6.5906e-05
mate	0.0	1.1415072e-11	0.0	0.0	6.524705e-06	0.0	1.493505e-05	5.260842e-05	0.0	0.0	1.5578778e-05	0.0	4.494987e-05	0.00010717052	1.911796e-05
cdac	0.0	0.0	0.0	0.0	0.0	0.0	0.0	0.0	0.0	0.0	0.0	0.0	0.00028102033	0.0	2.0627253e-05
coil	0.0	2.1652675e-05	0.0	0.0	0.0	0.0	2.3997323e-08	0.0	0.0	1.7484075e-05	0.0	0.0	0.00011345906	0.0	1.1068404e-05
jerk	9.2745846e-05	0.0	6.687177e-05	0.0	0.0	1.9742527e-05	9.023505e-06	6.4595544e-05	0.0	0.0	0.0	0.0	4.7435606e-05	6.1332306e-05	2.6161322e-05
uncl	2.6114845e-05	1.0676508e-05	0.0	0.0	0.00012807718	1.2869428e-05	1.9631014e-05	7.5736934e-05	0.0	0.0	0.0	0.0	2.134678e-05	5.678404e-06	2.5658224e-05
njit	0.0	0.00010688944	0.00016081297	0.0	0.0	0.0	1.892395e-05	0.0	1.4491165e-15	0.0	0.0	0.0	0.0	3.4026864e-06	2.0627253e-05
boat	0.0	5.068664e-06	0.0	0.0	0.0	0.0	0.0	0.0	1.9533858e-05	0.0	0.0	0.00010633731	6.458181e-05	8.161513e-05	1.911796e-05
csri	0.0	0.0	0.0	0.0	0.0	0.0	0.0	0.0	0.0	1.8987508e-05	0.0	0.0	1.1747693e-05	0.0	2.0126529e-06
hull	0.0	0.0	4.9969993e-05	0.0	0.0	0.0	0.0	0.0	0.0	0.00015175671	0.0	2.0468295e-05	0.0	0.0	1.3583891e-05
spit	4.3693737e-05	0.0	1.2028387e-05	0.0	5.378999e-05	1.3803596e-05	1.34889915e-05	0.0	0.0	0.0	4.885657e-05	2.4692324e-06	2.6012023e-05	0.0	1.5093181e-05
thin	1.6049837e-05	4.2323514e-05	2.4897374e-05	0.0	0.0	8.053852e-05	0.0	0.0	1.9147428e-05	0.00017747837	0.0	0.0	7.611397e-05	4.8393234e-05	3.1695392e-05
tray	0.0	1.944908e-05	0.0	0.0	0.0	9.158543e-05	0.0	0.0	0.0	0.0	0.0	1.6416128e-05	4.2209285e-05	0.0	1.1068403e-05
bode	0.0	0.0	1.0414956e-05	0.0	0.0	0.0	0.0	0.0	0.0	7.506315e-05	0.0	1.3152313e-05	0.0	0.0	6.037431e-06
chin	0.0	5.1025825e-05	0.0	0.0	0.0	2.849892e-05	4.9031125e-05	0.0	1.6823498e-05	0.0	0.0	0.0	4.448063e-05	0.0	1.6099377e-05
afre	0.0	0.0	0.0	0.0	0.0	0.0	0.0	1.6879363e-05	0.0	0.0	0.0	0.0	0.0	2.6611682e-05	3.521944e-06
cuni	0.0	2.5919666e-05	0.0	0.0	0.0	0.0	5.9428883e-05	0.0	0.0	0.0	0.0	7.282015e-11	0.0	0.0	9.056015e-06
bona	8.373898e-05	0.0	7.922221e-06	0.0	0.0	0.0	0.0	0.0	0.0	0.0	0.0	0.0	0.0	0.0	5.5343335e-06
cast	6.275602e-05	0.0	2.5347294e-05	0.0	7.796677e-06	2.1437409e-05	0.0002892498	4.6871908e-05	0.0	0.0	3.0280427e-05	3.4782443e-07	3.465272e-06	2.8622762e-05	5.0309995e-05
gray	0.0	0.00010557572	0.00014374971	0.0	1.21390685e-05	0.0	0.0	0.0	0.00037753856	0.0	8.015341e-05	9.036243e-06	0.0	0.0	5.433477e-05
hast	0.0	0.0	0.0	0.0	0.0	0.0	9.4062474e-05	0.0	0.0	3.1817217e-05	0.0	0.0	0.0	0.0	1.3080793e-05
flip	0.0	4.2345713e-05	8.3333114e-05	0.0	0.0	0.0	1.1925127e-05	1.8524806e-05	5.1126124e-05	6.162176e-05	0.0	0.0	0.00010925132	0.0	2.7670614e-05
khan	0.0	2.741658e-05	0.0	0.0	0.0	0.0	6.8223315e-05	0.0	0.0	0.0	0.0	0.0	0.0	0.00033408694	3.2701588e-05
hewa	0.0	0.0	5.7155463e-05	0.0	4.8697333e-05	5.8968253e-06	6.3422114e-05	0.0	0.0	0.0	0.0	2.7103288e-05	0.0	0.0	1.710557e-05
puka	0.0	0.0	0.0	0.0	0.0	0.0	3.394334e-05	0.0	0.0	0.0	0.0	0.0	0.0	0.0	4.025042e-06
atom	0.0	0.0	0.0	0.0	0.0	0.0	0.0	2.0687183e-05	0.0	0.0008804512	0.00013830658	0.0	0.0	0.000356983	8.753919e-05
elec	0.0	3.894392e-05	0.0	0.0	0.0	0.0	0.0	0.0	0.0	0.0	0.0	0.0	0.0	0.0	3.0188473e-06
glow	0.0	1.4013426e-05	0.0	0.0	0.0	0.0	0.0	0.0	0.0	2.500185e-05	0.0	3.2246022e-05	0.000114341936	0.0	1.3080792e-05
lens	0.0	2.0363152e-05	0.0	0.0	0.0	1.9846295e-05	0.0	0.0	0.0	1.3277143e-05	0.0	0.0	4.7556143e-05	0.0	7.0436254e-06
ahem	0.0	0.0	0.0	0.0	0.0	0.0	2.1336593e-05	2.2986225e-05	0.0	0.0	8.479845e-06	0.0	2.2651975e-05	0.0	7.0436254e-06
flag	2.2593655e-05	0.0	0.0	0.00015974401	0.00020167451	0.0	2.3150886e-05	7.700306e-06	2.0270918e-05	6.371639e-05	0.00056000083	0.0	3.390826e-08	2.5052736e-05	6.6409106e-05
olaf	0.0	0.0	0.0	0.0	0.0	0.0	0.0	0.0	2.4404852e-05	0.0	1.732035e-05	0.0	0.0	0.0	3.0188473e-06
ldef	0.0	0.0	0.0	0.0	0.0	0.0	0.0	0.0	0.0	3.3223296e-05	0.0	0.0	0.0	0.0	2.0126529e-06
llbe	4.1456127e-09	1.0079583e-05	1.7836754e-05	0.0	6.3705234e-06	0.0	0.0	5.2781033e-06	6.8939876e-06	8.5823585e-06	0.0	0.0	0.0	0.0	4.0250416e-06
wasb	0.0	0.0	0.0	0.0	0.0	0.0	0.0	5.3326153e-06	0.0	8.345186e-06	0.0	0.0	0.0	1.4265732e-05	2.0126527e-06
ccwf	0.0	0.0003155642	0.0	0.0	0.0	0.0	0.0	0.000121701145	0.0	0.0	0.0	0.0	5.19641e-05	0.0	4.0751143e-05
myer	0.0	0.0	4.110491e-05	0.0	0.0	1.6894352e-05	0.0	0.0	0.0	0.0	0.0028921578	0.0	0.0	0.0	0.00017205952
mbit	3.338334e-05	0.0	0.0	0.0	0.0	0.0	0.0	0.0	0.0	0.0	0.0	0.0	0.0	0.0	2.0126529e-06
tick	1.8754827e-05	2.5037813e-05	0.0	0.0	0.0	0.00013806808	0.0	0.0	0.0	0.0	0.0	5.112764e-05	4.206102e-05	0.0	1.7608669e-05
abig	1.4077707e-05	0.0	2.3346527e-05	0.0	0.0	1.8300354e-05	1.7035549e-05	0.0	1.4670337e-05	1.1209822e-05	0.0	0.0	1.751384e-05	0.0	8.552916e-06
nari	0.0	0.0	0.0	0.0	0.0	0.0	0.0	0.0	0.0	0.0	5.1549665e-05	0.0	7.0520427e-06	0.0	3.521944e-06
parc	0.0	0.0	0.0	0.0	0.0	0.0	0.0	0.0	0.0	0.0	9.4137744e-05	7.4450435e-07	0.0	0.0	5.5343335e-06
usea	0.0	2.8557008e-05	0.0	0.0	0.0	9.171345e-06	4.394061e-06	2.4037515e-06	0.0	0.0	0.0	0.0	0.0	0.0	3.521944e-06
vram	0.0	0.0008308036	0.0	0.0	0.0	0.0	0.0	0.0	0.0	0.0	0.0	0.0	0.0	0.0	6.4396714e-05
edud	0.0	0.0	0.0	0.0	1.820898e-05	0.0	4.3914993e-06	0.0	0.0	0.0	1.735436e-05	0.0	0.0	0.0	3.018847e-06
sham	0.0	2.905853e-05	0.0	0.0	0.0	0.0	5.489602e-06	1.4932027e-05	0.0	0.0	0.0	0.0	0.0	3.129091e-05	6.540528e-06
buzz	0.0	0.0	0.0	0.0	3.4177632e-05	0.0	3.4835439e-06	0.0	1.0108209e-05	0.0	0.00019543816	0.0	9.3042574e-05	5.725984e-06	2.263964e-05
ifth	5.0569315e-07	1.1443282e-08	3.8082413e-05	0.0	0.0	5.1200396e-07	5.7604586e-05	5.3150732e-05	0.0	0.0	5.412764e-05	2.4412499e-05	0.0	1.804286e-05	2.0627253e-05
apto	0.00010015003	0.0	0.0	0.0	0.0	0.0	0.0	0.0	0.0	0.0	0.0	0.0	0.0	0.0	6.0374305e-06
elid	5.8420854e-05	0.0	0.0	0.0	0.0	0.0	0.0	0.0	0.0	0.0	0.0	0.0	0.0	0.0	3.5219443e-06
piss	0.0	0.0	7.331697e-05	0.0	2.2605389e-05	3.6597186e-05	0.0	0.00011470472	0.0	0.0	0.0	0.0	0.00018771931	0.00012958713	4.2763535e-05
fest	1.6404441e-05	1.3204688e-05	0.0	0.0	0.0	0.0	0.0	9.8243354e-14	0.0	0.0	0.0	0.0	0.0	0.0	2.0126529e-06
quip	1.9733743e-05	8.001097e-06	0.0	0.0	0.0	0.0	0.0	1.1404353e-05	0.0	0.0	0.0	0.0	7.3942606e-06	0.0	3.521944e-06
burt	4.8567104e-05	0.0	2.6074797e-05	0.0	0.0	0.0	0.0	0.0	0.0	0.0	0.0	0.0	0.0	0.0	4.5281386e-06
nate	0.0	0.000100552905	0.0	0.0	7.708142e-05	0.0	0.0	0.0	0.0	0.0	0.0	0.0	0.0	0.0	1.4086988e-05
herd	0.0	0.0	4.3873374e-06	0.0	3.6643873e-05	0.0	0.0	1.562711e-05	0.0	0.0	0.0	0.0	1.6029506e-05	1.49149855e-05	7.0436254e-06
huji	0.0	0.0	0.0	0.0	0.0	5.635896e-05	0.0	0.0	3.0717692e-05	0.0	0.0	2.3165521e-05	0.0	0.00032430416	2.9179906e-05
univ	0.0	0.00014581057	2.5685358e-05	0.0	0.0	8.68533e-07	6.983652e-05	0.00025162453	0.0002996726	4.99465e-08	0.0	0.00010436674	1.4331823e-05	0.0	7.948963e-05
snow	0.0	0.0	0.00037036015	0.0	9.1188966e-05	0.0	0.0	0.0	0.0	0.0	0.0	9.631297e-06	0.00037551156	0.0	5.835955e-05
scar	0.0	0.0	0.0	0.0	0.0	9.103206e-05	8.910127e-06	0.0	0.0	1.02293425e-05	0.0	0.0	0.0	0.0	7.0436254e-06
hein	0.0	0.0	0.0	0.0	0.0	0.0	2.5486326e-05	0.0	7.030531e-06	0.0	0.0001022398	0.0	0.0	0.0	9.559112e-06
cock	0.0	0.0	0.0	0.0	0.0	0.0	0.0	0.0	0.0	0.0	0.0	0.0	0.00015764554	0.0	1.1571501e-05
evas	0.0	0.0	0.0	0.0	5.6384055e-05	0.0	0.0	6.27757e-05	0.0	0.0	0.0	0.0	1.32242816e-14	1.5382962e-05	1.2074598e-05
onto	0.00010632035	0.00020823244	0.00012258523	0.0	0.00026205677	0.00013188057	1.9521372e-05	3.5734367e-05	3.702156e-05	5.377832e-05	0.00026780882	0.0	0.0002454384	1.836325e-15	0.00010514759
orin	0.0	0.0	0.00016220796	0.0	5.8873516e-06	0.0	9.122481e-06	0.0	0.0	0.0	0.0	0.0	0.0	8.281915e-06	1.2074599e-05
yank	0.0	0.0	0.00036295012	0.0	2.0735904e-05	0.0	0.0	0.0	0.0	0.0	1.1753832e-05	0.0	0.0	0.0	2.465203e-05
rust	0.0	0.0	0.0	0.0	0.0	0.0	0.0	0.0	0.0	0.0	0.0	0.0	0.00019191632	0.0	1.4086988e-05
lazi	0.0	2.5532521e-05	0.00012496141	0.0	0.0	0.0	9.075946e-06	8.961657e-05	0.0	0.0	3.6294034e-05	0.0	4.9472364e-05	0.0	2.5658224e-05
karn	0.0002086459	0.0	0.0	0.0	0.0	0.0	0.0	0.0	0.0	0.0	0.0	0.0	0.0	0.0	1.2577696e-05
manu	0.0	0.0	0.0	0.0	0.0	0.0	0.0	0.0	0.0	0.0	8.633153e-05	0.0	0.0	0.0	5.0312365e-06
ofit	4.0546885e-05	2.0916197e-05	7.653812e-06	0.0	0.0	1.3920391e-05	1.3691894e-05	3.0923147e-05	7.4940203e-06	3.1194155e-05	1.8047735e-05	0.0	6.926164e-06	1.3024478e-05	1.5093183e-05
sibl	0.0	0.0	0.0	0.0	0.0	2.218649e-05	4.5695633e-06	0.0	0.0	0.0	7.167194e-05	0.0	6.9977305e-06	0.0	6.540528e-06
fuse	2.1040683e-05	0.0	0.0	0.0	0.0	4.3527758e-05	3.2518458e-06	0.0	0.0	2.7242735e-05	0.0	0.0	0.00031756214	0.0	2.9179906e-05
coma	0.0	0.0	0.0	0.0	1.3358465e-05	0.0	0.0	0.0	8.214391e-06	4.5095137e-05	0.0	0.0	0.0	7.913506e-06	5.0312365e-06
cult	0.0	0.0	0.0	0.0	0.0013228235	0.0	0.00035786754	0.0	0.0	0.0	0.0	0.0	0.0	0.0	0.00015042635
slam	1.9157898e-05	0.0	0.000109073844	0.0	1.1539346e-05	0.0	0.0	1.1225148e-05	0.0	9.068634e-06	0.0	0.0	7.524662e-05	1.6214515e-05	1.710557e-05
apex	0.0	0.0	0.0	0.0	5.935502e-06	0.0	7.8110925e-06	0.0	0.0	2.6544341e-05	0.0	0.0	0.0	0.0	3.0188473e-06
byth	6.147786e-05	2.8205784e-06	3.0893672e-05	0.0	2.3821252e-05	2.0514932e-05	8.6707376e-05	9.836671e-05	0.0	3.1192576e-05	3.479456e-05	0.000102864244	5.941423e-05	3.73088e-05	4.678831e-05
gaul	0.0	0.0	0.0	0.00012232462	0.0	8.564025e-06	4.608522e-06	0.0	0.0	0.0	0.0	0.0	0.0	0.0	5.0312365e-06
isit	1.5163784e-05	0.0	0.0	0.0	1.1121882e-05	0.0	1.1523201e-05	1.6848973e-05	0.0	0.0	2.0621914e-05	3.7621347e-05	0.0	0.0	8.552918e-06
ther	0.0	1.987769e-05	0.0	0.0	0.0	2.8201144e-05	1.1195788e-05	2.5727137e-05	0.0	0.0	0.0	0.0	0.0	5.6140475e-06	7.5467233e-06
senc	5.247257e-06	2.3859464e-05	0.0	0.0	5.649503e-06	0.0	2.8631803e-05	1.48709405e-05	0.0	0.0	0.0	0.0	0.0	0.0	7.5467233e-06
huey	0.0	0.0	0.0	0.0	2.5698744e-05	0.0	0.0	0.0	0.0	0.0001658747	3.331499e-05	0.0	0.0	0.0	1.4086988e-05
lynn	0.00013220306	0.0001399146	0.0	0.0	0.0	0.0	0.0	2.5779073e-05	2.1396263e-05	3.385539e-09	0.0	8.431689e-05	0.0	0.0	2.8676806e-05
tarl	0.00010112486	0.0	0.0	0.0	0.0	0.0	0.0	0.0	0.0	4.8864782e-05	0.0	0.0	0.0	0.0	9.056014e-06
unlv	0.0	0.0	0.0	0.0	0.0	0.0	0.0	0.0	0.0	0.00014950483	0.0	0.0	0.0	0.0	9.056014e-06
bari	4.288628e-05	0.000115931856	0.0	0.0	0.0	0.0	0.0	0.0	0.0	0.0	0.0	0.0	0.0	0.0	1.15715e-05
thor	0.0	0.0	0.0	0.0	0.0	0.0	0.0	0.00056289183	0.0	6.031035e-06	0.0	7.436317e-05	0.0	0.0	6.2887426e-05
cpva	0.0	0.0	0.0	0.0	0.0	0.0	0.0	0.0	0.0	4.983494e-05	0.0	0.0	0.0	0.0	3.018847e-06
saic	0.0	0.0	7.4587624e-05	0.0	0.0	0.0	1.2565248e-05	0.0	0.0	0.0001230027	2.7029459e-05	0.0	1.5521147e-10	0.0	1.5093181e-05
ofmi	8.204687e-06	8.4713765e-06	2.6149777e-05	8.937557e-06	0.0	2.5831378e-05	1.1885853e-05	0.0	0.0	0.0	0.0	8.669138e-06	0.0	0.0	6.540528e-06
serb	0.0	0.0	0.0	0.0	0.0012147072	0.0	0.0	0.0	0.0	0.0	0.00016575461	0.0	0.0	2.757372e-05	0.00011068166
ssdc	0.0	0.0	0.0	9.305312e-15	0.0	0.0	4.6538687e-05	0.0	2.463524e-05	0.0	0.0	0.0	0.0	0.0	7.546723e-06
hite	0.0	0.0	0.0002375957	0.0	0.0	0.0	0.0	0.0	6.2170866e-06	0.0	0.0	0.0	0.0	0.0	1.5093181e-05
gist	1.2133154e-05	0.0	0.0	0.0	0.0	1.1304498e-05	1.7732973e-05	0.0	5.252394e-07	0.0	3.0421712e-05	0.0	0.0	1.0704868e-05	6.0374305e-06
crux	0.0	0.0	0.00021925257	0.0	2.0699279e-05	0.0	0.0	3.36931e-06	0.0	0.0	4.638167e-06	0.0	0.0	1.2498986e-05	1.6602473e-05
heir	0.0	0.0	0.0	0.0	2.3770008e-05	0.0	4.963226e-05	2.4934232e-05	0.0	0.0	0.0	1.0602103e-05	0.0	0.0	1.1068404e-05
shim	0.0	0.0	0.0	0.0	0.0	0.0	0.0	0.0	4.277543e-05	0.0	0.0	0.0	0.0	0.0	3.521944e-06
swii	0.0	3.2453267e-05	0.0	0.0	0.0	0.0	0.0	0.0	0.0	0.0	0.0	0.0	0.0	0.0	2.51575e-06
ulav	0.0	2.5962612e-05	0.0	0.0	0.0	0.0	0.0	0.0	0.0	0.0	0.0	0.0	0.0	0.0	2.0126527e-06
bach	5.6492936e-06	0.0002963957	4.69026e-05	0.0	0.0	0.0	2.797709e-07	0.0	0.0	0.0	0.0	0.0	7.4510404e-05	0.0	3.1695392e-05
cath	0.0	6.490653e-05	0.0	0.0	0.0	0.0	0.0	0.0	0.0	0.0	0.0	0.0	0.0	0.0	5.031237e-06
keen	3.0888932e-05	2.9349812e-05	0.0	0.0	0.0	0.0	1.751913e-05	0.0	0.0	1.551869e-05	0.0	1.7856313e-05	3.0267209e-05	7.9704305e-06	1.1068404e-05
iifx	0.0	0.00019471959	0.0	0.0	0.0	0.0	0.0	0.0	0.0	0.0	0.0	0.0	0.0	0.0	1.5093183e-05
iisi	0.0	0.00074642507	0.0	0.0	0.0	0.0	0.0	0.0	0.0	0.0	0.0	0.0	0.0	0.0	5.7856454e-05
glee	0.0	0.0	0.0	0.0	0.0	0.0	0.0	0.0	0.0	0.0	0.0	0.0	0.0	3.7372698e-05	2.5157497e-06
kong	0.0	0.0	3.9802985e-06	0.0	0.0	0.0	0.0	0.0	0.0	5.3367945e-05	0.0	0.00035037793	0.0	7.767102e-08	2.6161322e-05
slug	0.0	0.0	0.0002165152	0.0	0.0	1.7661976e-05	0.0	1.7620261e-05	0.0	0.0	0.0	0.0	6.145295e-06	6.003349e-05	2.0627253e-05
gass	0.0	0.0	0.0	0.0	0.00015047629	0.0	0.0	2.4730679e-14	0.0	0.0	0.0	0.0	8.2249775e-05	4.9198454e-05	2.1633447e-05
ugli	0.0	2.4234105e-05	5.5927496e-05	0.0	3.9676343e-05	6.719691e-06	7.4587247e-06	2.502976e-05	0.0	0.0	0.00015177067	0.0	0.00020444451	2.9539273e-05	3.823566e-05
mess	3.4906283e-05	0.00011754313	4.968406e-06	0.0	0.00017985742	0.00011694598	2.9095298e-05	0.00010168377	8.450362e-06	0.0	0.000107936045	0.0	0.00014220303	0.0	6.4396714e-05
xact	0.0	0.0	0.0	0.0	0.0	0.0	0.0	0.0	5.499698e-05	0.0	0.0	0.0	0.0	0.0	4.5281395e-06
lans	0.0	9.893512e-06	5.308721e-05	0.0	0.0	0.0	0.0	0.0	0.0	0.0	0.0	0.0	0.0	0.0	4.0250416e-06
pref	0.0	0.0	0.0	0.0	0.0	0.0	0.0	0.0	0.0	0.0	7.769837e-05	0.0	0.0	0.0	4.528139e-06
hajj	0.0	0.0	0.0	0.0	5.357137e-06	0.0	0.0	0.0	0.0	0.0	0.0	0.0	0.0	2.34005e-05	2.0126529e-06
buse	0.0	4.4224576e-05	0.0	0.0	0.00013426697	0.0	0.0	0.0	0.0	2.560209e-05	0.0	2.0998976e-05	0.0	3.44931e-05	1.9621057e-05
iiin	0.0	1.1767947e-05	0.0	0.0	0.0	0.0	0.0	0.0	0.0	9.347669e-10	0.0	0.0	0.0	0.00015836178	1.1571501e-05
anda	8.141708e-06	9.1108486e-05	4.213518e-05	0.0	2.1887805e-05	1.5150863e-05	2.2249613e-05	1.0007443e-05	1.861799e-05	2.9529643e-05	0.0	0.0	5.233263e-05	0.0	2.3645835e-05
ccit	0.0	0.0	7.086598e-05	0.0	0.0	0.0	5.6655026e-05	0.0	0.0	0.0	7.040081e-05	6.5912477e-06	0.0	0.0	1.5596279e-05
darn	0.0	4.524106e-05	3.507313e-05	0.0	0.0	9.453413e-06	3.0190508e-06	2.024866e-05	5.7227327e-05	0.0	2.5418638e-05	0.0	0.000106215266	0.0	2.263964e-05
uart	0.0	0.00028558873	0.0	0.0	0.0	0.0	0.0	0.0	0.0	0.0	0.0	0.0	0.0	0.0	2.2136544e-05
scif	0.00012518754	0.0	0.0	0.0	0.0	0.0	0.0	0.0	0.0	0.0	0.0	0.0	0.0	0.0	7.546723e-06
vlsi	0.0001551662	3.8574624e-05	0.0	0.0	0.0	0.0	0.0	0.0	0.0	0.0	0.0	0.0	4.4311048e-05	0.0	1.5596279e-05
lama	0.0	3.2453267e-05	0.0	0.0	0.0	0.0	0.0	0.0	0.0	0.0	0.0	0.0	0.0	0.0	2.5157499e-06
ming	0.0	5.6223544e-05	5.7393067e-05	0.0	0.0	1.9939544e-05	0.0	0.0	0.0	0.0	0.0	0.0	0.0	0.0	9.056015e-06
mlin	0.0	2.5962612e-05	0.0	0.0	0.0	0.0	0.0	0.0	0.0	0.0	0.0	0.0	0.0	0.0	2.0126527e-06
phys	4.507094e-05	1.0341353e-05	0.00011244614	1.7743524e-16	0.0	0.0	2.75351e-06	0.0	6.502386e-05	0.0	0.0	0.0	0.0	0.0	1.6099377e-05
pooh	0.0	0.0	0.0	0.0	0.0	0.0	7.439274e-14	0.0	0.0	0.0	0.0	0.0	0.0	0.00020181258	1.3583891e-05
yong	0.0	0.0	7.8864105e-06	0.0	0.0	0.0	0.0	0.0	0.0	0.0	6.170498e-05	0.0	1.981227e-05	0.0	5.5343335e-06
hade	0.0	0.0003708005	0.0	0.0	0.0	0.0	5.8856167e-05	0.0	0.0	0.0	0.0	0.0	0.0	0.0	3.572017e-05
sine	0.0	3.158701e-05	0.0	1.7528087e-05	0.0	0.0	0.0	0.0	0.0	0.0	0.0	0.0	0.0	0.0	3.0188469e-06
lynx	2.8404755e-05	0.00013187114	0.0	0.0	0.0	0.0	0.0	3.0814725e-05	0.0	0.0	0.0	0.0	0.0	0.0	1.5093181e-05
usin	7.511252e-05	0.0	0.0	0.0	0.0	0.0	0.0	0.0	0.0	0.0	0.0	0.0	0.0	0.0	4.528139e-06
iici	0.0	0.0004154018	0.0	0.0	0.0	0.0	0.0	0.0	0.0	0.0	0.0	0.0	0.0	0.0	3.219849e-05
simm	0.0	0.0020640276	0.0	0.0	0.0	0.0	0.0	0.0	0.0	0.0	0.0	0.0	0.0	0.0	0.0001599852
snot	2.5934538e-05	1.6300422e-05	2.8181694e-05	0.0	0.0	0.0	1.01623555e-05	3.6931582e-05	0.0	0.0	0.0	0.0	7.5549135e-05	0.0	1.5093183e-05
iivx	0.0	0.00023366351	0.0	0.0	0.0	0.0	0.0	0.0	0.0	0.0	0.0	0.0	0.0	0.0	1.8111765e-05
doth	9.217717e-06	2.228282e-05	0.0	0.0	6.687035e-06	0.0	1.4704698e-05	1.9405279e-05	0.0	3.3824897e-05	1.5426396e-05	0.0	7.525333e-06	0.0	1.0062208e-05
stun	0.0	0.0	8.626558e-06	0.0	1.2884369e-06	1.7819032e-14	0.0	0.0001329083	0.0	1.8237488e-12	0.0	1.4354382e-05	1.9244275e-05	0.0	1.6602473e-05
tget	0.0	2.947438e-05	2.098288e-05	0.0	0.0	1.6747854e-05	2.3642076e-05	0.0	0.0	1.4408386e-06	5.9709454e-16	0.0	8.1636435e-06	0.0	8.04982e-06
thex	0.0	0.0	0.0	0.0005005309	0.0	0.0	0.0	0.0	1.6089227e-05	0.0	7.211043e-11	0.0	0.0	0.0	1.7608669e-05
tout	0.0	0.0	8.727567e-05	0.0	2.5660767e-05	0.0	0.0	6.9203265e-06	0.0	9.0583715e-05	6.0505936e-06	0.0	8.038158e-06	0.0	1.4590085e-05
slew	5.9593894e-09	0.0	0.0	0.0	0.0	0.0	0.0	1.9258721e-05	2.9253265e-06	0.00013735228	1.1131748e-05	0.0	5.2758533e-06	0.0	1.1571501e-05
snag	0.0	2.3628309e-05	8.210644e-06	0.0	0.0	8.919312e-06	3.821478e-06	0.0	2.787685e-06	0.0	1.6885831e-05	0.0	0.0	0.0	4.528139e-06
budd	0.0	0.0	0.0	0.0	0.0	0.0	8.9101275e-05	0.0	0.0	0.0	0.0	0.0	0.0	0.0	1.0565306e-05
jhpb	0.0	0.0	0.0	0.0	0.0	0.0	8.485836e-05	0.0	0.0	0.0	0.0	0.0	0.0	0.0	1.0062208e-05
muir	0.0	0.0	0.0	0.0	0.0	0.0	7.38892e-05	0.0	0.0	0.0	0.0	2.7866932e-05	0.0	0.0	1.0565307e-05
adob	0.0	0.0	0.00070423033	0.0	0.0	4.723177e-05	0.0	0.0	0.0003953118	0.0	0.00024470052	0.0	1.0455736e-05	0.0	9.357635e-05
anal	0.0	0.0	9.526453e-06	0.0	0.0	0.00015255195	4.072178e-06	0.0	0.0	0.0	0.0	0.0	0.0	0.0	1.0062209e-05
coli	0.0	0.0	0.0	0.0	0.0	1.7084243e-05	0.0	0.0	0.0	0.0	0.0	0.00023316052	0.0	0.0	1.6099377e-05
ocom	0.0	0.0	0.0	0.0	1.898649e-05	0.00039182077	0.0	0.0	0.0	0.0	0.0	0.0	0.0	0.0	2.465203e-05
usus	0.0	0.0	0.0	0.0	0.0	1.7930897e-05	3.953448e-06	0.0	0.0	0.0	0.0	0.0	6.626805e-06	0.0	2.0126527e-06
writ	0.0	1.0786383e-05	0.0	0.0	0.0	9.132395e-06	0.0	4.0390573e-06	8.828989e-06	0.0	0.0	0.0	0.0	0.0	2.5157497e-06
yell	0.0	0.0	8.949253e-05	0.0	0.00014397663	3.595915e-05	2.133713e-05	3.9475013e-05	0.0	1.2110842e-06	1.0695751e-05	0.0	4.8309626e-05	0.0	3.01861e-05
cent	0.00011766273	6.203792e-05	1.6095866e-05	0.0	0.0	2.0211022e-05	0.00010949934	3.4041325e-15	0.0	0.0	0.0	9.576318e-05	3.3376353e-05	1.03504156e-07	3.572017e-05
itha	2.3139033e-05	2.961059e-05	7.5983626e-06	0.0	1.7311913e-05	0.0	1.2959381e-05	2.3321301e-05	1.9049896e-05	1.5241258e-05	0.0	0.0	1.9981754e-10	1.6220523e-05	1.3080792e-05
fete	0.0	0.0	0.0	0.0	0.0	0.0	0.0	0.0	0.0	0.0	0.0	0.0	0.0	7.4745396e-05	5.0312365e-06
asic	8.029187e-05	1.5443924e-05	0.0	0.0	0.0	0.0	0.0	0.0	0.0	0.0	0.0	0.0	0.0	0.0	6.0374305e-06
kbps	0.00011655015	2.2673262e-07	0.0	0.0	0.0	0.0	0.0	0.0	0.0	0.0	0.0	0.0	0.0	0.0	7.0436254e-06
upto	0.0	0.0001172949	0.0	0.0	0.0	2.8026983e-05	0.0	0.0	0.0	1.6232954e-05	1.1116238e-05	1.1311237e-05	4.075992e-05	0.0	1.6099377e-05
prob	0.0	2.0607607e-07	8.4343e-06	0.0	0.0	3.338652e-05	7.837184e-06	0.0	0.0	1.6547277e-05	5.3416235e-05	0.0	0.0	0.0	7.5467233e-06
noam	2.424957e-05	0.0	0.0	0.0	0.0	0.0	0.0	0.0	0.0	0.0	0.0	0.0	0.0	8.2925624e-05	7.0436254e-06
mitr	0.00038472866	3.0827363e-05	0.0	0.0	0.0	4.118231e-05	0.00015826982	0.0	3.6565958e-05	3.8490936e-05	2.923486e-06	1.826669e-05	0.00016941379	0.0	6.5906e-05
alto	1.4058948e-05	2.3731405e-05	0.0	0.0	0.0	2.25774e-05	0.0	0.0	1.5263586e-05	9.478224e-06	0.0	2.9093198e-06	0.0	0.0	6.0374305e-06
byhi	0.0	0.0	0.0	0.0	8.209064e-06	0.0	3.5871426e-06	8.94328e-06	0.0	0.0	0.0	0.0	0.0	0.0	2.012653e-06
lard	0.0	5.499079e-06	1.0669623e-05	0.0	0.0	5.9000627e-06	3.037847e-05	0.0	0.0	0.0	0.0	0.0	0.0	0.0	5.0312365e-06
mete	0.0	0.0	0.0	0.0	0.0	0.0	1.6971671e-05	0.0	0.0	0.0	0.0	0.0	0.0	0.0	2.0126529e-06
vera	0.0	0.0	0.0	0.0	9.8673645e-06	1.7159777e-05	0.00017984794	0.0	0.0	0.0	0.0	0.0	0.0	0.0	2.3142738e-05
ravi	0.0	0.000121358666	0.0	0.0	0.0	4.524591e-05	0.0	0.0	0.0	0.0	0.0	0.0	0.0	0.0	1.2074599e-05
mild	0.0	0.0	0.0	3.1099895e-05	0.0	0.0002846263	1.5171423e-05	2.9876232e-05	0.0	0.0	3.7762682e-05	3.2137847e-05	6.483746e-05	4.286285e-14	3.1695392e-05
flop	0.0	3.134042e-05	0.0	0.0	0.0	0.0	0.0	0.0	0.0	9.729889e-06	0.0	0.0	0.0	0.0	3.018847e-06
fond	1.0575712e-05	0.0	9.139201e-06	0.0	0.0	3.4355588e-05	2.2583261e-05	0.0	0.0	1.0126958e-05	5.826361e-06	0.0	2.4872028e-05	1.3052401e-05	9.559112e-06
nasp	0.0	0.0	0.0	0.0	0.0	0.0	0.0	0.0	0.0	7.475242e-05	0.0	0.0	0.0	0.0	4.5281395e-06
ssto	0.0	0.0	0.0	0.0	0.0	0.0	0.0	0.0	0.0	0.00046512616	0.0	0.0	0.0	0.0	2.817371e-05
sthe	0.0	2.232198e-05	0.0	1.9551806e-05	3.0697742e-15	0.0	5.370256e-06	3.008702e-05	2.6926466e-05	5.9094687e-06	0.0	1.9198435e-06	0.0	1.8946803e-05	1.0062209e-05
budi	0.0	6.39915e-06	0.0	0.0	2.4442785e-05	0.0	0.0	0.0	0.0	0.0	9.045413e-06	0.0	0.0	0.0	3.018847e-06
exec	1.679341e-05	0.0	0.0	0.0	0.0	0.0	0.0	0.0	0.00013042663	0.0	0.00030772094	0.0	0.0	0.0	2.9683002e-05
asan	8.220996e-06	1.2770285e-05	0.0	0.0	2.3594108e-05	0.0	2.6386027e-05	0.0	0.0	0.0	0.0	0.0	0.0	0.0	6.540528e-06
inev	0.0	1.38926025e-05	1.5218444e-05	0.0	0.0	1.256199e-05	4.3505183e-06	1.2295858e-05	0.0	0.0	0.0	0.0	0.0	0.0	4.528139e-06
witt	0.0	0.0	4.110014e-05	0.0	0.0	0.0	2.1304611e-05	0.0	0.0	1.6323193e-05	0.0	0.0	0.0	0.0	6.0374314e-06
aden	0.0	0.0	0.0	0.0	0.0	4.3751195e-05	0.0	0.0	0.0	0.0	0.0	6.7825213e-06	0.0	0.0	3.0188467e-06
fudd	0.0	0.0	8.079683e-06	0.0	0.0	2.5721596e-05	0.0	0.0	0.0	0.0	0.0	0.0	0.0	0.0	2.0126529e-06
fudg	0.0	0.0	0.0	0.0	0.0	4.8793438e-05	0.0	0.0	0.0	2.63221e-05	0.0	0.0	0.0	2.3265155e-05	6.0374314e-06
kale	0.0	0.0	0.0	0.0	0.0	5.973002e-05	0.0	0.0	0.0	0.0	0.0	0.0	0.0	0.0	3.5219446e-06
balk	3.7132366e-05	0.0	9.7171665e-05	1.5824691e-05	1.7423012e-07	0.0	0.0	0.0	6.4713545e-06	0.0	0.0	2.6745261e-05	7.854501e-06	0.0	1.1571501e-05
bang	0.0	7.636481e-05	5.016748e-05	0.0	6.311659e-05	0.0	0.0	0.000114345945	5.474983e-05	5.631365e-05	5.244545e-05	0.0	0.00012856438	5.287067e-15	4.6285215e-05
deer	0.0	0.0	6.2858686e-05	0.0	5.468305e-05	0.0	0.0	0.00013501184	0.0	0.0	0.0	0.0	9.805582e-06	1.1327287e-05	2.3645835e-05
erni	0.0	0.0	0.00017368508	0.0	0.0	0.0	0.0	0.0	1.4537576e-05	0.0	0.0	0.0	3.7248145e-05	0.0	1.4590084e-05
roar	0.0	0.0	4.6543184e-05	0.0	6.95903e-05	0.0	2.788479e-06	2.1820895e-06	0.0	0.0	0.0	1.1627512e-05	2.0107915e-08	3.3106953e-05	1.2074599e-05
dumb	2.3861241e-05	0.00014044414	0.00018494796	0.0	0.0	2.2958786e-06	0.0	8.166038e-05	0.0	3.3048756e-05	1.5678697e-05	0.0	0.00015927399	0.0	4.678831e-05
gord	0.0	0.0	0.00016395745	0.0	0.0	0.0	0.0	0.0	0.0	0.0	0.0	0.0	0.0	0.0	1.0062209e-05
bolt	0.0	0.0	0.0	0.0	5.851332e-06	0.0	3.2086377e-06	1.6045722e-05	0.0	5.34522e-06	1.03302755e-05	1.9744948e-05	0.00034026755	0.0	2.9683002e-05
sour	0.0	0.0	2.2583888e-06	0.0	2.2988366e-05	1.8962264e-05	4.419096e-06	1.2207723e-05	0.0	0.0	0.0	0.0	1.5371772e-05	0.0	6.0374305e-06
calc	4.417925e-08	0.0	0.0	0.0	0.0	0.0	0.0	0.0	5.496464e-05	5.1903403e-13	0.0	0.0	0.0	0.0	4.528139e-06
kubo	0.00013353337	0.0	0.0	0.0	0.0	0.0	0.0	0.0	0.0	0.0	0.0	0.0	0.0	0.0	8.04982e-06
noao	0.0	0.0	0.0	0.0	0.0	0.0	0.0	0.0	0.0	9.476109e-05	0.0	0.0	1.8290011e-05	2.9319264e-05	9.056015e-06
rite	0.0	5.998347e-06	0.0	0.0	0.0	0.0	0.00011032997	0.0	0.0	0.0	0.0	0.0	2.1059555e-05	0.0	1.5093183e-05
thay	1.1492648e-05	3.9176234e-06	0.0	0.0	1.06871175e-05	0.0	8.5042775e-06	0.0	0.0	0.0	0.0	0.0	0.0	3.1997144e-05	5.0312365e-06
utah	0.0	1.331224e-08	0.0	0.0	6.630383e-05	0.0	3.7033908e-05	3.458888e-06	0.00041168218	8.766885e-05	0.0	0.00010924022	4.6786336e-05	0.0	5.9868846e-05
audi	0.0	0.0	0.0	0.0	0.0	0.0	0.0	0.0	0.0	0.0	0.0	0.0	0.00026731202	0.0	1.9621057e-05
coon	0.0	0.0	3.1482858e-05	0.0	0.0	0.0	0.0	0.0	0.0	1.7937513e-05	0.0	0.0	0.0	0.0	3.0188473e-06
slit	0.0	0.0	0.0	0.0	1.8854911e-05	2.5090047e-05	0.0	0.0	0.0	0.0	0.0	0.0	0.0	0.0	3.018847e-06
aclu	0.00022646769	0.0	0.0	0.0	0.0	0.0	0.0	0.00019701871	0.0	0.0	0.0	0.0	0.0	2.7775159e-05	3.572017e-05
porn	0.00010058217	0.0	0.0	0.0	3.776079e-06	0.0	0.0	2.1275187e-05	0.0	0.0	0.0	0.0	0.0	0.0	8.552918e-06
chao	0.0	5.5754885e-05	6.850045e-05	0.0	0.0	0.0	2.4397834e-05	4.1434514e-06	0.0	0.0	0.0	0.0	9.251459e-05	2.2138802e-05	2.0124155e-05
lach	0.0	4.543457e-05	0.0	0.0	0.0	0.0	0.0	0.0	0.0	0.0	0.0	0.0	0.0	0.0	3.5219446e-06
gyro	0.0	0.0	0.0	0.0	0.0	0.00012377423	0.0	0.0	0.0	8.7164655e-05	0.0	0.0	0.0	0.0	1.2577695e-05
veni	0.0	0.0	0.0	0.0	0.0	0.0	0.0	0.0	0.0	4.9834944e-05	0.0	0.0	0.0	0.0	3.0188473e-06
isth	1.4036149e-05	2.3478557e-05	5.4027492e-05	0.0	3.9481783e-05	2.6075679e-05	0.00012151953	5.3960488e-05	0.0	2.9141504e-05	9.595807e-05	1.23416285e-05	0.0	9.567179e-05	4.527902e-05
kadi	0.0004256376	0.0	0.0	0.0	0.0	0.0	0.0	0.0	0.0	0.0	0.0	0.0	0.0	0.0	2.5658224e-05
babe	0.0	0.0	0.0002237273	0.0	0.0	0.0	2.4050985e-05	5.106482e-06	0.0	0.0	0.0	0.0	0.0	0.0	1.710557e-05
goer	0.0	0.0	8.121361e-06	0.0	0.0	0.0	2.0070944e-05	0.0	0.0	0.0	0.0	0.0	0.0	6.935532e-05	7.546723e-06
uvic	0.0	2.6981921e-05	3.8515984e-05	0.0	0.0	0.0	3.262981e-05	0.0	0.0	2.869039e-05	0.0	0.0	0.0	0.0	1.0062209e-05
ebay	0.0	0.0	3.327308e-05	0.0	0.0	0.0	0.000103924816	0.0	4.9998416e-06	1.3533003e-05	0.0	0.0	1.3182788e-13	0.0	1.5596279e-05
geno	0.0	0.0	0.0	0.0	0.0	0.0	8.9101275e-05	0.0	0.0	0.0	0.0	0.0	0.0	0.0	1.0565307e-05
husc	0.0	9.229838e-06	0.0	0.0	0.0	0.00012874813	0.0	0.0	0.0	0.0	0.0	4.266734e-05	0.0	0.0	1.1068404e-05
cant	4.6800684e-05	0.00014411428	0.0	0.0	0.0	2.3146684e-05	0.0	1.8481156e-05	0.0	0.0	7.726035e-05	0.0	6.69031e-05	0.0	2.6664418e-05
geni	1.6857093e-05	0.000119745586	3.6140664e-05	5.3087984e-05	0.0	0.0	0.0	2.8030303e-05	0.0	0.0	8.4407475e-06	0.0	0.0	0.0	1.7608669e-05
badg	0.0	0.0	0.0	0.0	1.0416856e-05	0.0	0.0	2.6344169e-05	0.0	0.0	0.0	3.0080157e-05	5.532112e-05	0.0	9.559112e-06
coup	0.0	0.0	0.0	0.0	4.6635487e-05	0.0	0.0	2.4861169e-05	0.0	0.0	0.0	3.0795087e-05	0.00024951992	0.0	2.6664418e-05
fiat	0.0	0.0	0.0	0.0	0.0	0.0	1.694507e-05	0.0	0.0	0.0	0.0	6.551774e-06	2.8536142e-05	0.0	4.528139e-06
leaf	0.0	0.0	0.0004814668	0.0	0.0	0.0	0.0	0.0	0.0	0.00022310304	0.0	0.0	9.652481e-06	0.0	4.3769727e-05
neon	0.0	0.0	3.5476787e-05	0.0	0.0	0.0	0.0	0.0	0.0	0.0	0.0	0.0	0.00010742132	0.0	1.0062209e-05
itri	0.0	4.268981e-05	8.906416e-06	0.0	0.0	0.0	2.9282446e-06	0.0	0.0	0.0	1.421276e-05	0.0	0.0	0.0	5.0312365e-06
wolf	0.0	0.0	0.0	0.0	2.820468e-05	2.5889862e-05	2.7466765e-05	1.6101512e-05	1.1238037e-05	0.0	1.588099e-05	0.00010201463	3.8468734e-05	1.6320108e-06	2.0124155e-05
vida	0.0	0.0	8.567864e-06	0.0	0.0	0.00015320629	0.0	0.0	0.0	0.0	0.0	4.6769942e-11	0.0	0.0	9.559112e-06
brew	6.0191255e-06	1.8767574e-05	4.4164484e-05	0.0	0.0	0.0	0.0	0.0	0.0	0.0	0.0	0.0	0.0	0.0	4.528139e-06
ding	0.0	0.0	0.0	2.9122157e-05	0.0	0.0	0.0	0.0	0.0	0.0	8.043953e-06	1.1704359e-05	0.00010746764	0.0	1.0062209e-05
ouch	0.0	2.9154426e-05	4.7410835e-05	0.0	0.0	8.658256e-06	9.43487e-06	1.2095065e-05	0.0	0.0	0.0	0.0	1.6341496e-10	7.637478e-06	8.552916e-06
macc	0.0	6.38675e-05	9.340228e-06	0.0	0.0	6.6745956e-06	0.0	0.0	0.0	6.4619206e-05	2.9857976e-05	0.0	0.0	0.0	1.15715e-05
stgt	3.338334e-05	0.0	0.0	0.0	0.0	0.0	0.0	0.0	0.0	0.0	0.0	0.0	0.0	0.0	2.0126529e-06
citr	0.0	0.0	0.0	0.0	0.0	2.0416071e-05	0.0	0.0	6.8996796e-06	0.0	3.1727068e-05	1.4015758e-05	0.0	0.0	4.528139e-06
jade	0.0	0.0	0.0	0.0	0.0	0.0	0.0	0.0	8.6846565e-05	0.0	5.863416e-05	0.0	0.0	2.239537e-05	1.2074599e-05
rife	0.0	0.0	0.0	0.0	1.8551085e-05	0.0	0.0	0.0	0.0	0.0	0.0	0.0	0.0	7.397589e-06	2.0126522e-06
msoe	0.0	0.0	0.0	0.0	0.0	0.0	0.0	0.0	0.0	0.0	6.043207e-05	0.0	0.0	0.0	3.5219446e-06
nova	0.0	6.699614e-05	0.0	0.0	0.0	0.0	7.1108094e-05	0.0	0.00017105487	1.866495e-05	0.0	0.0	9.9157325e-05	3.1486677e-05	3.823566e-05
vega	0.0	0.0	0.0	0.0	0.0	0.0	0.0	0.0	1.1417447e-05	0.000326915	2.4822497e-09	0.00019253901	0.0	0.0	3.3204687e-05
owen	0.0	0.0	0.00016616733	2.7443557e-05	1.1933303e-05	0.0	3.240322e-06	0.0	0.00010918872	0.0	0.0	0.0002905968	1.3052845e-11	0.0	4.0248047e-05
pine	0.0	0.0	0.0	0.0	0.0	5.6486177e-05	6.976871e-06	0.0	3.9482886e-05	0.0	0.0	3.3224755e-05	0.0	0.0	9.559112e-06
bret	0.0	6.1266575e-05	4.62173e-06	0.0	0.0	0.0	0.0	0.0	0.0	8.303355e-05	0.0	0.0	0.0	0.0	1.0062208e-05
buff	0.0	0.0	9.446523e-06	0.0	0.0	0.0	0.0	0.0	0.0	0.0	0.0	3.1282103e-05	1.9349358e-05	0.0	4.0250416e-06
fone	0.0	4.599283e-05	0.0	1.4134128e-05	0.0	0.0	0.0	0.0	0.0	0.0	0.0	0.0	0.0	0.0	4.025041e-06
iask	0.0	1.8481443e-05	0.0	0.0	1.2445155e-05	0.0	0.0	0.0	0.0	0.0	0.0	0.0	0.0	8.469579e-06	3.0188469e-06
rack	0.0	1.4970886e-05	0.00015026757	0.0	2.167652e-05	0.0	0.0	0.0	0.0	0.0	0.0	0.0	0.00012917299	0.0	2.1633447e-05
lurk	2.2138454e-05	0.0	0.0	0.0	0.0	2.16117e-05	7.8919943e-13	1.896231e-05	3.0255693e-05	0.0	0.0	0.0	4.797391e-05	0.0	1.0565307e-05
haul	2.6497748e-05	0.0	0.0	0.0	1.5926711e-05	0.0	0.0	1.0089034e-05	0.0	0.0	0.0	1.05596655e-05	8.791184e-05	0.0	1.1068404e-05
urin	2.8594048e-16	0.0	0.0	0.0	0.0	0.00018919466	3.5110927e-06	0.0	0.0	0.0	0.0	0.0	0.0	0.0	1.1571501e-05
deaf	0.0	0.0	4.2439e-05	0.0	1.4150237e-05	2.4830497e-05	0.0	0.0	0.0	0.0	0.0	0.00017579256	0.0	0.0	1.6602473e-05
msen	0.0	6.490653e-05	0.0	0.0	0.0	0.0	0.0	0.0	0.0	0.0	0.0	0.0	0.0	0.0	5.0312365e-06
haha	0.0	2.5055458e-06	0.0	0.0	0.0	2.9868303e-05	0.0	0.0	0.0	0.0	0.0	0.0	0.0	8.490338e-07	2.0126529e-06
ieee	8.9050955e-05	4.6238674e-05	0.0	0.0	0.0	0.0	0.0	0.0	0.00017768513	0.0	0.0	2.431773e-05	0.0	0.0	2.5155126e-05
abas	0.0	0.0	8.361708e-06	0.0	0.0	0.0	0.0	0.0	0.0	0.0	0.0	0.0	0.0	2.2274242e-05	2.0126527e-06
qube	0.0	0.0	0.0	0.0	0.0	0.0	0.0	0.0	0.0	0.0	0.0	0.0	0.0	7.4745396e-05	5.0312365e-06
meme	0.000260173	0.0	0.0	0.0	0.0	0.00012650825	0.0	0.0	0.0	0.0	0.0	0.0	0.0	0.0	2.3142742e-05
mond	0.0002099151	0.0	0.0	0.0	0.0	0.0	0.0	0.0	0.0	0.0	0.0	0.0	0.0	1.38124e-05	1.358389e-05
itin	2.0466989e-05	3.1703592e-05	3.8203823e-05	0.0	0.0	0.0	7.31723e-06	1.7993962e-05	0.0	0.0	2.1855052e-05	0.0	7.402521e-06	0.0	1.0565307e-05
fwiw	0.0	6.64343e-06	1.6704718e-05	0.0	0.0	8.223819e-06	0.0	0.0	0.0	1.6403917e-05	0.0	0.0	0.0	0.0	3.0188473e-06
dfrf	0.0	0.0	0.0	0.0	0.0	0.0	0.0	0.0	0.0	0.00014950483	0.0	0.0	0.0	0.0	9.056015e-06
miya	0.0	0.0	0.0	0.0	0.0	0.0	0.0	0.0	0.0	5.6109307e-05	0.0	1.9010379e-06	0.0	0.0	3.5219448e-06
inet	1.3398549e-05	2.1690319e-05	0.0	0.0	0.0	0.0	0.0	0.0	3.8546692e-05	0.0	4.9595896e-05	0.0	0.0	0.0	8.552916e-06
parr	0.0	0.0	0.0	0.0	0.0	0.0	0.0	0.0	0.0	0.0	0.0	0.0	0.00021933293	0.0	1.6099377e-05
rkim	0.0	0.0	0.0	0.0	0.0	0.0	0.0	0.0	0.0	0.0	0.0	0.0	4.1124924e-05	0.0	3.018847e-06
weav	0.0	0.0	0.0	0.0	0.0	1.44985715e-05	0.0	0.0	0.0	0.0	0.0	0.0	1.5770409e-05	0.0	2.0126527e-06
dusk	0.0	0.0	0.0	0.0	0.0	0.0	0.0	0.0	0.0	0.0	0.0	3.749843e-05	1.491155e-05	0.0	3.521944e-06
itdo	2.424881e-05	2.6870934e-05	0.0	0.0	0.0	0.0	2.055819e-05	1.8731989e-06	0.0	0.0	0.0	0.0	0.0	2.0387117e-05	7.5467224e-06
ware	0.0	0.0	0.0	0.0	0.0	0.0	0.0	0.0	5.5772456e-05	0.0	0.00018825571	0.0	0.0	1.5449572e-05	1.6602473e-05
wsmr	0.0	0.0	0.0	0.0	0.0	0.0	0.0	0.0	3.1122876e-05	2.4144088e-05	0.0	0.0	0.0	0.0	4.0250416e-06
ersi	0.0	0.0	0.0	0.0	0.0	0.0	0.0	0.0	0.0	0.0	0.0	9.327096e-05	0.0	0.0	6.0374314e-06
ctrl	0.0	0.0	0.0	0.0	0.0	0.0	0.0	0.0	0.0	0.0	0.0005438886	0.0	0.0	0.0	3.1695392e-05
odin	0.0	0.0	0.0	0.0	9.19832e-06	8.893171e-06	2.2147435e-05	1.5805526e-05	3.3033702e-05	0.0	1.3973835e-05	0.0	0.0	0.0	9.056014e-06
paus	0.0	0.0	1.1207813e-05	0.00010220603	0.0	0.0	8.1992e-06	9.089955e-06	1.965158e-10	7.2496645e-05	9.9371e-05	0.0	0.0	0.0	1.6099377e-05
mize	0.0	0.0	4.0989362e-05	0.0	0.0	0.0	0.0	0.0	0.0	0.0	0.0	0.0	0.0	0.0	2.5157497e-06
padr	0.0	0.0	0.00030332129	0.0	0.0	0.0	0.0	0.0	0.0	0.0	0.0	0.0	0.0	0.0	1.8614863e-05
imax	0.0	0.0	4.9187234e-05	0.0	0.0	0.0	0.0	0.0	0.0	0.0	0.0	0.0	0.0	0.0	3.018847e-06
baud	0.0	0.000305778	0.0	0.0	0.0	0.0	0.0	4.5265547e-06	0.00010182119	1.0834845e-05	0.0	0.0	0.0	0.0	3.3204687e-05
celp	0.00026706673	0.0	0.0	0.0	0.0	0.0	0.0	0.0	0.0	0.0	0.0	0.0	0.0	0.0	1.6099377e-05
guru	1.6625865e-05	3.1018182e-05	0.0	0.0	0.0	0.0	3.9543006e-06	0.0	0.0	0.0	6.299619e-05	0.0	0.0	0.0	7.5467233e-06
moog	0.0	0.0	4.088841e-05	0.0	0.0	0.0	0.0	0.0	6.1860264e-06	0.0	0.0	0.0	0.0	0.0	3.018847e-06
trek	0.0	6.0682945e-05	0.0	0.0	4.7756794e-06	0.0	0.0	2.226825e-05	4.7098233e-06	0.00013050002	0.0	0.0	0.0	3.6291254e-05	1.8111765e-05
worf	0.0	0.0	7.942356e-06	0.0	0.0	0.0	0.0	0.0	0.0	0.0	3.4801695e-05	0.0	0.0	0.0	2.51575e-06
itto	6.50893e-05	1.5149468e-05	0.0	1.9274916e-05	0.0	0.0	0.0	1.06587795e-05	0.0	0.0	8.464534e-09	0.0	1.6775442e-05	0.0	8.049819e-06
ariv	0.0	0.0	0.0	0.0	0.0	0.0	0.0	0.0	0.0	0.0	0.0	0.0	0.0	8.969448e-05	6.0374305e-06
iraq	0.0	0.0	0.0	0.0	0.0	0.0	0.0	0.0	0.0	0.0	0.0	0.00035603	0.0	0.00048729588	5.5844062e-05
pmmu	0.0	3.894392e-05	0.0	0.0	0.0	0.0	0.0	0.0	0.0	0.0	0.0	0.0	0.0	0.0	3.0188473e-06
exam	0.0	6.2013723e-06	0.0	0.0	0.0	0.00015264549	0.0	0.0	0.0	0.0	0.0	0.0	4.219027e-05	0.0	1.2577696e-05
merg	1.88172e-05	0.0	0.0	0.0	0.0	0.0	0.0	0.0	2.8842458e-05	8.923053e-05	9.6288364e-05	4.108071e-05	4.0052902e-05	0.0	2.0124153e-05
beza	0.0	5.1925224e-05	0.0	0.0	0.0	0.0	0.0	0.0	0.0	0.0	0.0	0.0	0.0	0.0	4.025042e-06
attn	1.1000026e-05	0.0	1.0746306e-05	0.0	0.0	0.0	0.0	0.0	0.0	2.1715008e-05	0.0	3.5413e-05	8.228636e-06	0.0	5.5343335e-06
foam	0.0	0.0	0.0	0.0	0.0	5.5441974e-06	1.4588678e-06	1.3211078e-05	0.0	4.691233e-05	0.0	0.0	2.6292493e-05	2.115396e-05	8.04982e-06
klae	0.0	0.0	0.0	0.0	0.0	0.0	0.0	0.0	0.0	0.00019933977	0.0	0.0	0.0	0.0	1.2074599e-05
webb	0.0	0.00010503949	0.0	0.0	0.0	0.0	1.5141222e-05	0.0	0.0	2.005984e-05	1.3884849e-10	0.00016192651	0.0	0.0	2.1633447e-05
poke	3.6508125e-05	6.6085704e-05	0.0	0.0	0.0	0.0	1.6606391e-05	0.0	2.234063e-12	0.0	3.0475092e-05	0.0	4.4614167e-14	0.0	1.1068404e-05
tate	0.0	0.0	0.00046727873	0.0	0.0	0.0	0.0	0.0	0.0	0.0	0.0	0.0	0.0	0.0	2.8676808e-05
cdma	7.511252e-05	0.0	0.0	0.0	0.0	0.0	0.0	0.0	0.0	0.0	0.0	0.0	0.0	0.0	4.5281395e-06
dsps	5.0075014e-05	0.0	0.0	0.0	0.0	0.0	0.0	0.0	0.0	0.0	0.0	0.0	0.0	0.0	3.0188473e-06
isdn	0.00026335355	2.8877987e-06	0.0	0.0	0.0	0.0	0.0	0.0	0.0	0.0	0.0	0.0	0.0	0.0	1.6099377e-05
iget	0.0	0.0	8.017624e-06	0.0	0.0	0.0	8.535696e-06	0.0	1.0857008e-05	0.0	1.9282463e-05	0.0	0.0	0.0	3.5219446e-06
msrp	0.0	2.076722e-05	0.0	0.0	0.0	0.0	0.0	0.0	0.0	0.0	0.0	0.0	4.6611283e-05	0.0	5.031237e-06
ping	0.0	0.0	0.0	0.0	0.0	0.0	0.0	0.0	1.2040864e-05	7.521008e-06	3.953457e-05	0.0	2.4295708e-05	0.0	5.5343335e-06
char	1.1192141e-05	9.635314e-06	0.0	0.0010343748	0.0	0.0	0.0	0.0	0.0	0.0	0.00072406523	0.0	0.0	3.108138e-06	7.747724e-05
cern	0.0	3.930432e-05	0.0	0.0	0.0	0.0	0.0	5.184644e-05	5.2304444e-05	0.00016461968	0.0	0.0	0.0	0.0	2.263964e-05
wolv	0.0	0.0	0.0	0.0	7.8209254e-05	0.0	1.6003e-05	1.3230893e-13	0.0	0.0	0.0	0.00016739992	0.0	0.0	1.911796e-05
ofus	0.0	0.0	3.1883785e-05	0.0	0.0	0.0	1.9739775e-05	0.0	0.0	3.959695e-05	0.0	1.157068e-05	3.5657322e-05	0.0	1.0062209e-05
reid	0.0	0.0	0.0	0.0	0.0	0.0	5.2451578e-05	0.0	8.4182684e-05	2.9608442e-05	0.0	0.0	0.00012541024	0.0	2.4148932e-05
apar	0.0	0.0	0.0	0.0	0.0	0.0	0.0	1.9290357e-05	0.0	0.0	1.7861967e-05	0.0	0.0	0.0	3.0188473e-06
toll	0.0	6.029082e-05	0.0	0.0	3.507622e-05	0.0	0.0	1.5985775e-05	0.0	0.0	0.0	0.00017008938	0.0	4.393865e-05	2.3142738e-05
allw	1.0473497e-05	0.0	0.0	0.0	0.0	0.0	4.5566626e-06	1.3107802e-05	0.0	0.0	0.0	0.0	0.0	0.0	2.51575e-06
imsi	0.0	0.0	0.0	0.0	0.0	0.0	0.0	1.962894e-05	0.0	0.0	0.0	0.0	0.0	0.0	2.0126527e-06
svcs	0.0	0.0	0.0	0.0	0.0	0.0	0.0	1.1758103e-06	0.0	0.0	0.0	2.922795e-05	0.0	0.0	2.0126527e-06
coca	2.4485915e-05	0.0	3.605231e-06	0.0	0.0	5.549672e-05	0.0	0.0	0.0	8.50113e-05	0.0	0.0	0.0	6.6320795e-06	1.0565307e-05
wedg	1.819472e-05	0.0	0.0	0.0	0.0	0.0	1.0641324e-06	0.0	0.0	2.5502519e-05	0.0	1.7384125e-05	1.5504562e-05	0.0	5.0312365e-06
goof	0.0	4.905764e-06	0.0	0.0	0.0	4.5617717e-06	2.8947989e-06	0.0	0.0	0.0	0.0	0.0	3.4270808e-05	1.515311e-05	4.528139e-06
meif	0.0	0.0	0.0	0.0	0.0	0.0	0.0	0.0	0.0	0.0	0.0	0.0	2.7416616e-05	0.0	2.0126527e-06
ramp	0.0	0.0	0.0	0.0	0.0	0.0	0.0	0.0	0.0	0.0	0.0	0.0	0.00012337478	0.0	9.056014e-06
benz	0.0	0.0	0.0	0.0	0.0	0.0	0.0	0.0	0.0	0.0	0.0	0.0	0.00013022893	0.0	9.559112e-06
bate	0.0	0.0	0.0	0.0	6.9729244e-06	0.00019138162	1.8656889e-06	0.0	0.0	0.0	0.0	0.0	0.0	0.0	1.2074599e-05
boss	4.179692e-05	2.7772348e-05	3.2547603e-05	0.0	6.71505e-05	0.0	7.022604e-05	9.018564e-05	2.6418465e-05	0.0	7.369197e-15	0.0	3.833906e-05	0.0	3.471398e-05
ajok	1.6730311e-05	0.0	0.0	0.0	0.0	0.0	0.0	0.0	0.0	0.0	0.0	0.0	0.0	1.4914475e-05	2.0126527e-06
kant	0.0	0.0	0.0	0.0	0.0	0.0	2.0406205e-05	0.0	3.7828915e-05	0.0	0.0	0.0	0.0	0.0	5.5343335e-06
quak	0.0	0.0	0.0	0.0	0.0	7.01131e-05	1.061715e-05	0.0	0.0	0.0	0.0	0.0	0.0	9.573698e-06	6.0374314e-06
hans	0.0	0.0	0.0	0.0	0.0	0.0	0.0	0.0	1.8768895e-05	0.0	0.0	0.0	0.0	5.9262322e-05	5.5343335e-06
rage	0.0	0.0	1.8851344e-12	0.0	0.000166984	0.0	1.9908133e-05	2.4839439e-05	0.0	0.0	0.0	0.0	3.529565e-05	0.0	2.1130349e-05
vain	0.0	0.0	0.0	0.0	0.000101941056	0.0	4.8187492e-05	5.4019224e-06	0.0	0.0	0.0	0.0	0.0	0.0	1.4590085e-05
bing	8.506349e-05	3.8133647e-09	4.6422643e-05	0.0	0.0	0.0	1.1529628e-08	0.0	0.0	0.0	0.0	0.0	7.824709e-06	0.0	8.552918e-06
thia	0.0	0.0	0.0	0.0	0.0	0.0	0.0	0.0	0.0	0.0	5.1798917e-05	0.0	0.0	0.0	3.0188473e-06
earl	0.0	4.180164e-05	4.410634e-06	0.0	0.0002116513	4.4302044e-05	0.0	3.943425e-05	7.056659e-05	0.0	0.00029716533	2.7046535e-05	4.4617264e-14	0.0	5.2322383e-05
elit	0.0	1.2760709e-05	5.377946e-05	0.0	0.0	0.0	0.0	7.378648e-05	0.0	0.0	0.0	9.667184e-05	0.0	0.0	1.8111765e-05
fife	0.0	4.315126e-05	7.5029284e-06	0.0	0.0	0.0	1.8522693e-06	0.0	0.0	0.0	0.0	0.0	0.0	0.0	4.0250416e-06
chen	0.0	0.00011627568	5.44545e-05	0.0	0.0	0.000109709654	0.0	0.0	8.200771e-05	0.0	0.0	0.0	0.0002615933	0.0	4.4775927e-05
lint	0.0	0.0	0.0	5.959848e-05	0.0	0.0	0.0	0.0	0.0	0.0	2.7160211e-05	0.0	0.0	0.0	3.5219448e-06
bonn	0.0	0.0	0.0	0.0	0.0	0.0	0.0	0.0	0.0	1.2967849e-05	9.8752076e-05	0.0	0.0	0.0	6.540528e-06
ciao	0.0	0.0	0.0	0.0	0.0	0.0	0.0	9.078332e-06	1.1467747e-05	0.0	0.0	0.0	1.5617052e-05	7.4363243e-06	3.5219446e-06
acut	1.37783845e-05	0.0	0.0	0.0	0.0	0.00026529227	5.5901746e-06	1.9288842e-05	0.0	5.115989e-06	0.0	1.0836704e-05	0.0	0.0	2.0124155e-05
gram	0.0	0.0	0.0	0.0	0.0	0.00024126751	0.0	0.0	2.887275e-05	0.0	0.0	0.0	0.0	0.0	1.6602473e-05
infj	0.0	0.0	0.0	0.0	0.0	0.00023892005	0.0	0.0	0.0	0.0	0.0	0.0	0.0	0.0	1.4086987e-05
mold	0.0	0.0	2.1102574e-05	0.0	0.0	0.00011461205	0.0	0.0	0.0	0.0	0.0	0.0	2.7375498e-05	0.0	1.0062209e-05
weed	0.0	0.0	0.0	0.0	2.2294444e-05	5.0123424e-05	0.0	3.1467325e-06	0.0	7.1999807e-06	0.0	2.6859076e-16	0.0	0.0	5.5343335e-06
rash	0.0	0.0001405114	1.2287942e-05	0.0	2.5793744e-13	0.00021206556	0.0	0.0	0.0	0.0	0.0	0.0	0.0	0.0	2.4148932e-05
iicx	0.0	7.959736e-05	0.0	0.0	0.0	0.0	0.0	0.0	0.0	0.0	0.0	0.0	1.1903037e-05	0.0	7.0436254e-06
zack	0.0	1.3010872e-05	0.0	0.0	0.0	0.0	0.0	0.0	0.0	0.0	2.5860132e-05	0.0	0.0	0.0	2.5157499e-06
sink	0.0	1.7105198e-07	0.0	0.0	0.0	2.1566252e-13	8.876439e-06	1.0096862e-05	0.0	1.2213964e-05	0.0	0.0	0.00054516975	5.84129e-05	4.678831e-05
netx	0.0	0.0	0.0	0.0	0.0	0.0	0.0	0.0	6.1107756e-05	0.0	0.0	0.0	0.0	0.0	5.031237e-06
onan	0.0	6.1385326e-06	4.108444e-15	0.0	0.0	8.7959925e-06	9.200421e-06	0.0	1.7017547e-15	0.0	5.9180213e-05	0.0	0.0	0.0	5.534334e-06
jock	1.6602664e-05	0.0	0.0	0.0	0.0	0.0	0.0	9.249902e-06	0.0	0.0	0.0	0.0	7.715808e-06	0.0	2.51575e-06
movi	0.0	0.0005333434	0.0002277159	0.0	0.00014601783	9.855923e-06	0.0	8.1572005e-05	1.1854679e-07	0.00044800728	0.0	0.0	4.6362165e-05	2.882848e-05	0.00010866927
quid	0.0	1.8818242e-05	0.0	0.0	0.0	0.0	0.0	0.0	0.0	0.0	0.0	0.0	2.8106944e-05	0.0	3.5219443e-06
leas	2.5090123e-05	0.0	0.0	0.0	0.0	0.0	0.0	5.707762e-06	0.0	0.00012492426	0.0	6.884807e-05	5.735592e-09	2.191048e-05	1.5596279e-05
keef	0.0	0.0	0.0	0.0	0.0	0.0	0.0	0.0	0.0	0.0	0.0	7.7725796e-05	0.0	0.0	5.0312365e-06
bend	1.0823701e-05	2.4219842e-05	6.678225e-06	0.0	0.0	5.7885965e-05	0.0	2.0647058e-05	8.281074e-06	7.275048e-05	0.0	0.0	8.945689e-05	0.0	2.0124155e-05
herm	0.0	3.177373e-05	4.792637e-05	0.0	0.0	0.0	0.0	0.0	0.0	3.5370344e-05	0.0	0.0	0.0	0.0	7.546723e-06
angl	4.7424044e-05	0.0	2.43667e-05	0.0	1.4325203e-05	4.58242e-05	1.0433451e-05	0.0	0.0	0.00058221794	0.0	0.0	0.000165143	0.0	5.685026e-05
hahn	0.0	0.0	0.0	0.0	1.5633954e-05	3.091095e-05	2.5795678e-05	0.0	0.0	0.0	0.0	5.254877e-05	0.0	0.0	9.559111e-06
prep	0.0	0.0	0.0	0.0	0.0	8.505884e-06	0.0	2.5065785e-06	5.931779e-05	1.787068e-05	3.9045402e-11	9.565495e-06	9.616566e-06	0.0	8.04982e-06
lori	1.5795245e-05	0.0	3.4571636e-05	0.0	5.928726e-06	7.920241e-06	0.0	0.0	0.0	0.0	0.0	0.0	0.0	0.0	4.025042e-06
judd	0.0	0.0	0.0	0.0	0.0	0.0	0.0	0.0	2.3345709e-05	0.0	3.8184036e-05	5.880965e-06	0.0	0.0	4.528139e-06
geod	0.0	0.0	0.0	0.0	0.0	0.0	0.0	0.0	0.0	9.136406e-05	0.0	0.0	0.0	0.0	5.534334e-06
sdio	0.0	0.0	0.0	0.0	0.0	0.0	0.0	0.0	0.0	0.00025748054	0.0	0.0	0.0	0.0	1.5596279e-05
csus	9.199856e-06	5.555337e-05	1.0557376e-05	0.0	0.0	8.764221e-11	0.0	0.0	0.0	0.0	0.0	0.0	3.4861685e-07	0.0	5.5343335e-06
pres	7.871424e-06	7.5551234e-06	0.0	0.0	0.0	0.0	0.0	0.0	0.0	0.0	0.0	0.0	4.0390456e-05	0.0	4.0250416e-06
roug	0.0	1.5805796e-05	6.5925315e-06	0.0	0.0	0.0	0.0	0.0	0.0	0.0	0.0	5.2547784e-05	0.0	0.0	5.0312365e-06
goat	4.174802e-05	0.0	2.2574046e-05	0.0	0.0	0.0	3.3246295e-05	0.0	0.0	0.0	0.0	0.0	0.0	1.8001543e-05	9.056015e-06
kiss	2.9109799e-05	0.0	1.3710249e-05	0.0	0.00017571523	0.0	0.0	1.7793064e-09	0.0	0.0	0.0	0.0	0.0	3.9808427e-05	1.9621057e-05
knit	0.0	0.0	0.0	0.0	0.0	0.0	2.8833263e-06	1.0676783e-05	0.0	0.0	0.0	0.0	0.0	8.556221e-06	2.012653e-06
ongo	0.0	0.0	0.0	0.0	1.7101152e-05	0.0	1.5854326e-05	1.5762975e-05	0.0	2.7535556e-05	1.2106703e-05	0.00022489805	7.1700865e-06	1.1792455e-05	2.3142738e-05
dang	3.4541263e-06	2.9626684e-05	0.0	0.0	0.0	0.0	0.0	0.0	0.0	5.543402e-05	0.0	0.0	1.6090102e-05	0.0	7.043626e-06
fara	1.313807e-05	1.9950974e-05	3.0155304e-06	0.0	0.0	2.5750664e-05	5.6731456e-06	1.21046405e-05	0.0	1.796173e-05	0.0	0.0	0.0	0.0	7.0436254e-06
kris	0.0	0.00010429372	2.2162141e-05	1.8835557e-05	0.0	0.0	0.0	0.0	0.0	0.0	0.0	0.0	7.055159e-08	0.0	1.0062209e-05
vogu	0.0	0.0	0.0	0.0	0.0	0.0	1.0738725e-05	1.9576821e-06	0.0	0.0	0.0	0.0	1.4188687e-05	0.0	2.51575e-06
siva	0.0	0.0	0.0	0.0	4.930038e-05	0.0	0.0	0.0	0.0	0.0	0.0	0.0	0.0	0.0	4.025042e-06
qazi	0.0	0.0	0.0	0.0	0.0	0.0	0.0	0.0	0.0	0.0	0.0	0.0	0.00015764554	0.0	1.1571501e-05
bile	0.0	0.0	0.0	0.0	0.0	4.2664295e-05	0.0	0.0	0.0	0.0	0.0	0.0	0.0	0.0	2.5157497e-06
rave	0.0	0.0	3.8359707e-05	0.0	5.4001564e-05	3.4451106e-05	0.0	3.3864075e-05	3.786232e-06	0.0	0.0	0.0	0.0	0.0	1.2577696e-05
skim	0.0	0.0	0.0	0.0	0.0	3.5345063e-05	8.581328e-06	0.0	0.0	0.0	0.0	0.0	1.9433335e-05	0.0	4.5281395e-06
blew	2.392042e-05	0.0	2.8439144e-05	0.0	2.29371e-05	0.0	0.0	3.611719e-05	0.0	0.0	0.0	0.0	6.0706032e-05	0.00022966221	2.8676805e-05
otoh	0.0	0.0	7.0749275e-06	0.0	0.0	4.0517596e-05	0.0	0.0	0.0	0.0	0.0	0.0	1.6371561e-05	0.0	4.025042e-06
haas	0.0	8.437848e-05	0.0	0.0	0.0	0.0	0.0	0.0	2.1147396e-11	0.0	0.0	0.0	0.0	0.0	6.540529e-06
lanl	8.325261e-06	3.2108423e-05	0.0	0.0	0.0	0.0	0.0	0.0	0.0	1.7073404e-05	0.0	0.0	0.0	0.0	4.0250416e-06
mori	5.0075014e-05	0.0	0.0	0.0	0.0	0.0	0.0	0.0	0.0	0.0	0.0	0.0	0.0	0.0	3.0188473e-06
mute	7.4612585e-06	0.0	1.4480927e-05	0.0	8.404589e-05	0.0	0.0	3.4418936e-06	0.0	0.0	0.0	0.0	0.0	0.0	8.552918e-06
temp	0.0	0.0	0.0	0.0	0.0	0.0	0.0	0.0	0.0002553861	5.5218756e-05	0.0	0.0	0.0002711439	0.0	4.4272827e-05
ummm	0.0	0.0	3.6377656e-05	0.0	3.911698e-06	0.0	0.0	0.0	0.0	0.0	1.6642953e-05	0.0	0.0	0.0	3.5219443e-06
buss	0.0	2.3030652e-05	0.0	0.0	3.7120892e-13	0.0	0.0	0.0	0.0	0.0	0.0	0.0	7.257446e-05	1.39275435e-05	8.049819e-06
jvnc	0.0	4.2623305e-05	0.0	0.0	0.0	0.0	0.0	0.0	8.0123455e-06	9.318655e-06	0.0	0.0	0.0	0.0	4.528139e-06
alfa	0.0	0.0	0.0	0.0	0.0	0.0	0.0	0.0	0.0	0.0	0.0	0.0	0.00013022893	0.0	9.559112e-06
blad	0.0	0.0	0.0	0.0	0.0	0.0	0.0	0.0	0.0	0.0	0.0	0.0	4.797908e-05	0.0	3.521944e-06
hobi	0.0	0.0	0.0	0.0	0.0	0.0	0.0	0.0	0.0	0.0	0.0	0.0	4.1124924e-05	0.0	3.0188473e-06
alik	3.0097306e-05	2.5156072e-07	0.0	0.0	0.00010597408	1.502318e-05	0.00012158032	3.1026125e-06	3.1659198e-05	9.862068e-06	0.0	3.953064e-05	0.0	1.2382192e-05	3.2701588e-05
ofal	0.0	2.3128458e-05	0.0	0.0	1.2044505e-05	5.586296e-06	8.682278e-06	9.664245e-06	0.0	0.0	0.0	0.0	2.6126778e-05	0.0	7.0436254e-06
macx	0.0	1.9845298e-05	0.0	0.0	0.0	0.0	0.0	0.0	3.994764e-05	0.0	0.0001243626	0.0	0.0	0.0	1.2074599e-05
amac	0.0	3.894392e-05	0.0	0.0	0.0	0.0	0.0	0.0	0.0	0.0	0.0	0.0	0.0	0.0	3.018847e-06
dowd	0.0	0.0	0.0	0.0	0.0	0.0	0.0	0.0	0.0	5.814077e-05	0.0	0.0	0.0	0.0	3.5219446e-06
mnot	0.0	1.4740963e-05	1.3155443e-05	0.0	0.0	1.9528758e-05	1.6735155e-05	0.0	0.0	0.0	3.1555308e-05	0.0	3.5889127e-05	0.0	9.559112e-06
vesa	0.0	0.0007802746	0.0	2.2412374e-05	0.0	0.0	0.0	0.0	0.00017315232	0.0	0.0	0.0	0.0	0.0	7.546486e-05
arno	0.0	0.0	0.0	0.0	0.0	0.0	0.0	0.0	7.9440084e-05	0.0	0.0	0.0	0.0	0.0	6.540528e-06
ecol	0.0	0.0	0.0	4.3909666e-05	3.2337673e-05	0.0	0.0	0.0	3.00229e-05	0.0	0.0	0.0	0.0	0.0	6.540528e-06
epfl	0.0	0.0	0.0	0.0	0.0	0.0	0.0	0.0	5.499698e-05	0.0	0.0	0.0	0.0	0.0	4.5281395e-06
knox	0.0	0.0	0.0	0.0	0.0	0.0	1.1128204e-05	0.0	0.0	0.0	0.0	0.00035269815	0.0	0.0	2.4148932e-05
dixi	0.0	0.0	0.0	0.0	1.9864729e-05	0.0	1.7384341e-06	6.090598e-16	0.0	0.0	0.0	8.858283e-06	0.0002551605	0.0	2.1130349e-05
comi	0.0	3.206925e-05	2.1327976e-05	0.0	0.0	5.973296e-06	0.0	0.0	7.3178994e-06	0.0	1.0825825e-05	0.0	2.773262e-06	6.737172e-06	6.0374314e-06
raze	0.0	0.0	8.254198e-06	0.0	1.8843948e-05	0.0	0.0	0.0	0.0	0.0	0.0	5.3537556e-12	0.0	0.000111634574	9.559112e-06
colt	0.0	0.0	9.256293e-06	0.0	1.1873726e-06	0.0	0.0	4.6160723e-05	0.0	0.0	0.0	0.0	0.00011838186	0.0	1.4086988e-05
dohc	0.0	0.0	0.0	0.0	0.0	0.0	0.0	0.0	0.0	0.0	0.0	0.0	2.7416616e-05	0.0	2.0126529e-06
mgbs	0.0	0.0	0.0	0.0	0.0	0.0	0.0	0.0	0.0	0.0	0.0	0.0	5.4833232e-05	0.0	4.0250416e-06
lige	0.0	2.5962612e-05	0.0	0.0	0.0	0.0	0.0	0.0	0.0	0.0	0.0	0.0	0.0	0.0	2.0126529e-06
ibid	0.0	0.0	0.0	0.0	0.00013599897	0.0	3.951727e-06	0.0	0.0	0.0	0.0	0.0	0.0	0.0	1.1571501e-05
uzun	0.0	1.2982954e-05	0.0	0.0	1.8486076e-05	0.0	0.0	0.0	0.0	0.0	0.0	0.0	0.0	0.0	2.5157497e-06
geta	0.0	3.138117e-05	0.0	0.0	0.0	1.6921775e-05	0.0	0.0	7.994104e-06	4.036636e-06	0.0	0.0	2.3220817e-05	0.0	6.0374305e-06
honk	0.0	1.572896e-05	0.0	0.0	0.0	0.0	4.2033353e-06	0.0	0.0	0.0	0.0	0.0	6.570395e-05	0.0	6.540528e-06
tuba	0.0	3.019141e-06	0.0	0.0	0.0	0.0	0.0	4.2338593e-06	0.0	7.009845e-05	0.0	0.0	1.5301173e-05	0.0	6.0374305e-06
hlsw	0.0	2.5962612e-05	0.0	0.0	0.0	0.0	0.0	0.0	0.0	0.0	0.0	0.0	0.0	0.0	2.0126527e-06
fdhd	0.0	7.139718e-05	0.0	0.0	0.0	0.0	0.0	0.0	0.0	0.0	0.0	0.0	0.0	0.0	5.5343335e-06
wagl	0.0	0.0	0.0	0.0	0.0	5.9730017e-05	0.0	0.0	0.0	0.0	0.0	0.0	0.0	0.0	3.5219446e-06
deut	0.0	0.0	0.0	0.0	0.0	0.0	5.9400852e-05	0.0	0.0	0.0	0.0	0.0	0.0	0.0	7.0436254e-06
tack	0.0	3.7440637e-11	0.0	0.0	1.4056383e-05	9.996501e-06	7.580553e-06	7.5098715e-06	0.0	0.0	1.08909435e-05	0.0	4.776658e-05	0.0	7.546723e-06
yoke	0.0	4.9020564e-06	0.0	0.0	3.26996e-05	0.0	3.798506e-05	1.9560188e-05	0.0	0.0	0.0	0.0	0.0	0.0	9.559112e-06
dens	4.305367e-06	0.0	0.0	0.0	3.0609215e-05	3.7223508e-05	1.0293846e-05	0.0	0.0	0.00015124882	0.0	1.1804127e-05	0.0	0.0	1.6099377e-05
hain	0.0	4.3821143e-05	0.0	0.0	0.0	0.0	0.0	0.0	0.0	0.00034260342	0.0	0.0	0.0	0.0	2.4148932e-05
inov	0.0	4.543457e-05	0.0	0.0	0.0	0.0	0.0	0.0	0.0	0.0	0.0	0.0	0.0	0.0	3.5219443e-06
woof	0.0	0.0	0.00013973218	0.0	0.0	0.0	0.0	0.0	0.0	0.0	2.5511566e-05	0.0	0.0	0.0	1.0062209e-05
yogi	5.667764e-05	0.0	0.00015606513	0.0	0.0	0.0	1.3456852e-05	0.0	0.0	0.0	0.0	0.0	0.0	0.0	1.4590085e-05
meal	0.0	6.3023094e-06	0.0	0.0	3.3884182e-05	0.00027519255	4.126447e-05	0.0	0.0	0.0	0.0	5.239461e-05	1.2428279e-05	0.0	2.8676806e-05
dire	0.0	0.0	1.8365785e-05	0.0	2.4583018e-05	0.0	7.925919e-06	0.0	0.0	0.0	0.0	0.0	1.9894549e-05	0.0	5.5343335e-06
erad	0.0	0.0	0.0	0.0	6.241273e-05	0.0	0.0	6.9772564e-06	0.0	0.0	0.0	0.0	1.6795566e-05	0.0	7.0436254e-06
haig	0.0	0.0	0.0	0.0	2.553572e-05	0.0	0.0	0.0	0.0	0.0	0.0	7.6608914e-05	0.0	0.0	7.0436254e-06
deck	0.0	5.7502424e-05	0.0001243786	0.0	2.7347476e-05	0.0	0.0	0.0	0.0	3.7633592e-05	0.0	0.0	0.0	0.0	1.6602473e-05
dust	0.0	1.1831505e-05	4.2852724e-05	0.0	0.00012091567	2.4554858e-05	5.8362424e-05	2.190618e-05	0.0	0.0003893033	0.0	2.8032641e-06	6.9282455e-11	0.0	4.7794507e-05
kibo	0.0	0.0	0.0	0.0	9.425197e-06	0.0	0.0	0.0	0.0	0.0	8.5660795e-06	0.0	0.0	4.094805e-05	4.0250416e-06
soap	0.0	0.0	7.36442e-06	0.0	7.060357e-06	0.0	7.3295364e-06	0.0	0.0	0.0	0.0	0.0	4.269112e-05	0.0	5.0312365e-06
nick	0.0	0.0	0.0003588581	0.0	0.00025860523	0.0	0.0	0.0	0.00018332835	0.00041487315	0.0	0.0	0.0	0.00025645856	0.00010061972
chat	2.7206324e-05	2.5415851e-05	8.312417e-06	0.0	6.478516e-06	1.4843417e-05	0.0	1.5408442e-06	4.4384587e-06	0.0	0.0	0.0	0.0	2.2268436e-05	7.546723e-06
sind	0.0	0.0	0.0	0.0	0.0	0.0	0.0	0.0	2.4443103e-05	0.0	0.0	0.0	0.0	0.0	2.0126529e-06
viva	0.0	0.0	0.0	0.0	0.0	0.0	1.6971671e-05	0.0	0.0	0.0	0.0	0.0	0.0	0.0	2.0126527e-06
umkc	0.0	5.1925224e-05	0.0	0.0	0.0	0.0	0.0	0.0	0.0	0.0	0.0	0.0	0.0	0.0	4.0250416e-06
abit	1.0150428e-05	2.0356478e-05	1.3422717e-05	0.0	0.0	0.0	1.28470565e-05	1.5043549e-06	2.6637863e-05	1.0935049e-05	0.0	0.0	0.0	0.0	7.546723e-06
lulu	3.4391644e-05	0.0	0.0	0.0	0.0	0.0	0.0	4.3143687e-06	0.0	0.0	0.0	0.0	0.0	0.0	2.51575e-06
pell	0.0	0.0	4.9187234e-05	0.0	0.0	0.0	0.0	0.0	0.0	0.0	0.0	0.0	0.0	0.0	3.018847e-06
calm	0.0	3.2872506e-15	0.0	0.0	0.00046830776	3.65546e-05	0.0	2.660893e-05	0.0	4.3568048e-06	0.0	0.0	0.0	2.8227762e-05	4.527902e-05
gore	2.2641818e-05	0.0	3.1646905e-05	0.0	0.00013765306	0.0	0.0	5.3021706e-16	0.0	0.0	0.0	0.00040487078	0.0	0.0	4.0751143e-05
lyon	0.0	0.0	7.466481e-05	0.0	9.87835e-06	0.0	1.3955836e-05	0.0	0.0	0.0	0.0	0.0	0.0	0.0	7.0436254e-06
pari	0.0	0.0	5.1712064e-05	0.0	0.0002981934	0.0	2.845449e-10	0.0	8.733869e-05	1.9097153e-05	0.0	9.103334e-05	0.0	0.0	4.175734e-05
rent	0.0	0.0	4.4474702e-05	0.0	3.080046e-05	0.0	0.0	0.00026682168	0.00022701379	5.455235e-05	0.0	7.687059e-05	0.00012746007	0.0	6.8924586e-05
theo	5.2285577e-05	0.0	0.0	0.0	4.86508e-06	0.0	4.314317e-06	0.0	0.0	0.0	0.0	7.219503e-06	0.0	0.0	4.5281395e-06
jona	0.0	8.67631e-06	0.0	0.0	0.0	0.0	0.0	0.0	4.5468427e-05	0.0	0.0	0.0	0.0	0.0001436798	1.4086988e-05
lawn	0.0	0.0	0.0	0.0	1.6803027e-05	4.918046e-05	0.0	0.0	0.0	3.2840504e-05	1.4819696e-16	1.7412816e-05	5.699576e-05	0.0	1.1571501e-05
tass	0.0	0.0	0.0	0.0	5.010245e-05	0.0	0.0	0.0	0.0	4.04481e-05	0.0	0.0	0.0	0.0	6.540528e-06
dion	0.0	0.0	4.0989362e-05	0.0	0.0	0.0	0.0	0.0	0.0	0.0	0.0	0.0	0.0	0.0	2.5157503e-06
duan	2.3408287e-05	9.654914e-05	2.6502741e-05	0.0	8.526738e-06	0.0	0.0	0.0	0.0	0.0	0.0	1.3240227e-05	9.072488e-10	3.1826163e-11	1.2074599e-05
freq	0.0	3.3071978e-05	7.141384e-06	4.53047e-05	0.0	0.0	0.0	0.0	2.8103315e-05	5.400949e-05	0.0	1.8025318e-08	0.0	0.0	1.0062208e-05
aslo	0.0	0.0	0.0	0.0	0.0	0.0	4.072151e-06	0.0	0.0	0.0	0.0	0.0	0.0	2.2724449e-05	2.0126527e-06
deir	0.0	0.0	0.0	0.0	0.0	0.0	0.0	0.0	0.0	0.0	0.0	0.0	0.0	0.0005082687	3.421088e-05
pact	0.0	0.0	0.0	0.0	7.6538025e-05	0.0	0.0	0.0	0.0	0.0	0.0	0.0	0.0	5.665799e-05	1.0062209e-05
dsto	0.0	7.196664e-05	0.0	0.0	0.0	0.0	0.0	0.0	9.293257e-16	0.0	2.514202e-05	0.0	0.0	0.0	7.0436254e-06
thei	0.0	6.7424958e-06	0.0	0.0	6.202735e-06	0.0	0.0	4.8385436e-06	0.0	3.2481697e-05	9.133553e-06	0.0	0.0	0.0	4.0250416e-06
heha	0.0	0.0	5.4684424e-05	0.0	5.092979e-06	0.0	1.1309025e-05	0.0	0.0	0.0	0.0	0.0	3.621478e-06	9.7860075e-06	6.0374305e-06
guis	5.7110152e-05	0.0	0.0	0.0	5.7132356e-06	0.0	0.0	0.0	0.0	0.0	0.0	1.7068432e-05	0.0	1.5203039e-05	6.0374314e-06
bchs	0.0	9.735979e-05	0.0	0.0	0.0	0.0	0.0	0.0	0.0	0.0	0.0	0.0	0.0	0.0	7.5467233e-06
ness	0.0	0.0	0.0	0.0	0.0	0.0	8.099418e-05	0.0	1.23545e-05	0.0	0.0	3.7999984e-05	6.050373e-12	2.143436e-13	1.3080792e-05
nest	0.0	0.0	0.0	0.0	5.546092e-06	4.4562858e-05	0.0	1.11917925e-05	0.0	0.0	1.48266945e-05	0.0	0.0	2.1522541e-05	6.540528e-06
aviv	0.0	0.0	0.0	0.0	0.0	0.0	0.0	0.0	0.0	0.0	0.0	0.0	0.0	0.00015696534	1.0565306e-05
lehi	0.0	0.0	0.0	0.0	0.0	0.0	0.0	0.0	0.0	0.0	0.0	0.0	0.0	9.716902e-05	6.540528e-06
byan	2.582373e-05	0.0	0.0	0.0	0.0	0.0	3.8432127e-06	0.0	0.0	0.0	0.0	0.0	0.0	0.0	2.0126527e-06
dump	2.1544472e-05	0.0	0.00011207967	0.0	0.0	0.0	2.2762644e-05	4.5995093e-05	2.3541272e-05	0.0	0.0005959567	0.0	0.00014106189	3.397091e-05	6.489981e-05
jane	0.0	0.0	1.0292138e-05	0.0	1.0890975e-05	8.266192e-05	4.4371543e-05	4.4740173e-06	5.0895865e-06	2.7681712e-05	0.0	5.864931e-06	0.0	0.0	1.4590085e-05
shao	0.0	0.0	0.0	0.0	0.0	0.0	8.228821e-06	0.0	0.0	0.0	1.7789258e-05	0.0	0.0	0.0	2.0126527e-06
keck	0.0	0.0	0.0	0.0	0.0	0.0	0.0	0.0	0.0	4.152912e-05	0.0	0.0	0.0	0.0	2.5157497e-06
twin	0.0	0.0	0.0006617504	0.0	2.3060637e-05	0.0	1.0784989e-05	0.0	0.0	3.3577806e-05	0.0	5.240491e-05	0.00012675732	4.2719857e-05	6.137813e-05
anem	0.0	0.0	2.4452771e-05	0.0	0.0	0.0	0.0	0.0	0.0	0.0	0.0	0.0	2.0680225e-05	0.0	3.018847e-06
troi	0.0	1.640425e-05	3.6910707e-05	0.0	0.0	0.0	0.0	1.9355044e-05	0.0	0.0	2.9111463e-06	2.8671264e-05	0.0	0.0	7.546723e-06
alfr	0.0	1.1807906e-05	1.2659671e-05	0.0	4.911085e-05	0.00012346749	2.693819e-06	2.0679498e-05	0.0	3.6119058e-05	0.0	0.0	2.1908675e-14	0.0	1.7608669e-05
hype	0.0	6.8969144e-05	0.00022575329	0.0	0.0	3.273249e-05	0.0	0.0	0.0	0.0	0.0	0.0	0.0	0.0	2.1130349e-05
doom	0.0	0.0	1.6876638e-05	0.0	4.2249787e-05	0.0	1.5868993e-05	0.0	0.0	0.0	0.0	2.8246404e-05	0.0	5.0163275e-05	1.1571501e-05
nake	0.0	0.0	1.4238797e-05	0.0	0.00015215071	0.0	2.2017935e-05	8.121435e-06	0.0	1.5346212e-05	2.334577e-05	0.0	4.2340536e-05	0.0	2.2136544e-05
nash	2.2032317e-11	0.0	0.0	0.0	2.150584e-05	4.3651136e-05	0.0	0.0	0.0	0.0	0.0	1.8612067e-05	0.0	0.0	5.5343335e-06
lion	0.0	1.4605447e-05	0.000108303466	0.0	1.01322685e-05	0.0	2.5239482e-05	0.0	3.5179973e-10	0.0	0.0	1.580176e-06	0.0	0.00010271858	1.8614863e-05
eras	0.0	0.0	0.0	0.0	1.2850305e-05	0.0	0.0	0.0	8.993953e-05	1.8637853e-05	0.00018446859	0.0	3.828162e-05	0.0	2.3142738e-05
conv	0.0	0.0	8.92045e-06	5.0342198e-05	0.0	0.0	0.0	0.0	0.0	0.0	0.0	1.0363063e-05	3.648584e-05	0.0	5.5343335e-06
koch	0.0	0.0	8.144122e-06	0.0	0.0	0.0	0.0	0.0	4.28155e-05	0.0	0.0	0.0	0.0	0.0	4.025042e-06
lund	0.0	0.0	6.7706324e-06	0.0	0.0	0.0	0.0	0.0	0.0	0.0	0.0	2.4670937e-05	0.0	0.0	2.0126529e-06
paso	0.0	0.0	1.671524e-05	0.0	0.0	0.0	0.0	0.0	0.0	0.0	0.0	3.07874e-05	0.0	0.0	3.018847e-06
puck	0.0	0.0	0.00019674895	0.0	0.0	0.0	0.0	0.0	0.0	0.0	0.0	0.0	0.0	0.0	1.20746e-05
rigg	0.0	0.0	1.866894e-05	0.0	0.0	0.0	0.0	6.734056e-05	0.0	0.0	0.0	0.0	0.0	0.0	8.04982e-06
scot	0.0	1.769061e-05	3.2972624e-05	0.0	0.0	0.0	1.6693048e-05	0.00012942174	1.794235e-05	0.0	0.0	0.0	1.3764371e-05	0.0	2.1130349e-05
teal	0.0	0.0	9.1483824e-05	0.0	0.0	0.0	0.0	0.0	0.0	3.954502e-05	0.00011291665	0.0	0.0	0.0	1.4590084e-05
anni	0.0	0.0	0.0	0.0	0.0	0.0	1.1654211e-05	6.025469e-06	0.0	2.440389e-05	0.0	0.0	7.451942e-06	0.0	4.0250416e-06
luci	2.4155339e-05	1.1355595e-05	9.501988e-06	0.0	0.0	0.0	1.3479767e-05	0.0	0.0	8.2496645e-06	0.0	7.981269e-06	0.0	0.0	5.5343335e-06
opac	0.0	0.0	0.0	0.0	0.0	0.0	0.0	0.0	0.0	4.152912e-05	0.0	0.0	0.0	0.0	2.5157499e-06
avid	0.0	0.0	0.0	0.0	0.0	9.06842e-06	0.0	0.0	1.7825656e-06	0.0	0.0	2.056257e-05	0.0	0.0	2.0126522e-06
abad	0.0	0.0	1.8183295e-05	0.0	0.0	0.0	0.0	8.892151e-06	0.0	0.0	5.1539064e-05	0.0	0.0	0.0	5.0312365e-06
fame	0.0	0.0	0.0004526563	0.0	3.2614244e-06	0.0	9.56547e-06	0.0	0.0	0.0	0.0	0.0	0.0	0.0	2.9179906e-05
cope	1.8079327e-06	3.300988e-05	0.0	0.0	0.0	4.7245074e-05	0.0	2.7840491e-05	8.601978e-05	0.0	0.0	5.4282583e-07	0.0	1.7496746e-05	1.6602473e-05
perm	0.0	0.0	0.0	0.0	0.0	1.0907122e-06	0.0	0.0	0.0	0.0	7.659484e-05	0.0	0.0	0.0	4.528139e-06
icbm	0.0	0.0	0.0	0.0	0.0	0.0	0.0	0.0	0.0	0.0001240533	5.551033e-07	0.0	0.0	0.0	7.5467233e-06
fran	0.0	0.0	1.9723611e-05	0.0	0.0	0.0	0.0	0.0	1.2540875e-05	1.1990394e-07	0.0	0.000120687684	0.0	0.0	1.0062209e-05
biol	0.0	0.0	0.0	0.0	0.0	1.6870192e-05	0.0	0.0	0.0	1.6801969e-05	0.0	0.0	0.0	0.0	2.0126529e-06
clin	0.0	0.0	0.0	0.0	0.0	8.602915e-05	3.8945755e-06	0.0	0.0	0.0	0.0	0.0	0.0	0.0	5.534334e-06
nutr	0.0	0.0	0.0	0.0	0.0	5.1197152e-05	0.0	0.0	0.0	0.0	0.0	0.0	0.0	0.0	3.0188473e-06
oxal	0.0	0.0	0.0	0.0	0.0	0.00027305147	0.0	0.0	0.0	0.0	0.0	0.0	0.0	0.0	1.6099377e-05
proc	0.0	0.0	0.0	0.0	0.0	1.7070262e-05	0.0	0.0	2.1945201e-05	0.0	1.2157529e-05	0.0	0.0	0.0	3.521944e-06
urol	0.0	0.0	0.0	0.0	0.0	4.2664295e-05	0.0	0.0	0.0	0.0	0.0	0.0	0.0	0.0	2.51575e-06
usda	3.0174537e-05	0.0	0.0	0.0	0.0	1.1726892e-05	0.0	0.0	9.436657e-06	0.0	9.0353664e-05	0.0	0.0	0.0	8.552916e-06
umcc	0.0	0.0003132726	0.0	0.0	0.0	0.0	0.0	0.0	0.0	0.0	0.0	0.0	3.245312e-05	0.0	2.6664418e-05
doen	0.0	1.4840999e-05	0.0	0.0	0.0	0.0	8.034214e-06	0.0	0.0	8.582674e-06	0.0	0.0	1.2245569e-05	0.0	3.5219446e-06
quan	0.0	7.139718e-05	0.0	0.0	0.0	0.0	0.0	0.0	0.0	0.0	0.0	0.0	0.0	0.0	5.5343335e-06
beth	2.722329e-05	4.9234655e-05	3.296137e-05	0.0	0.0	3.140304e-05	2.2927446e-05	1.9419018e-05	0.0	0.0	0.0	6.3434e-06	4.912391e-05	6.0600472e-05	2.2136544e-05
taxi	0.0	0.0	0.0	0.0	0.0	0.0	0.0	8.213857e-07	0.0	0.0	0.0	8.689536e-06	9.400228e-05	0.0	7.546723e-06
toit	6.846066e-06	9.388272e-06	0.0	0.0	0.0	2.3707602e-05	0.0	2.2178458e-05	0.0	0.0	0.0	0.0	2.8242723e-05	3.225126e-05	9.056015e-06
fern	0.0	1.297898e-05	0.0	0.0	1.8489849e-05	0.0	0.0	0.0	0.0	0.0	0.0	0.0	0.0	0.0	2.5157499e-06
tose	1.7967883e-05	0.0	5.2963504e-05	1.9800282e-05	1.07434225e-05	0.0	2.2661596e-05	0.0	8.239595e-06	6.963102e-05	0.0	1.104124e-05	0.0	6.4980813e-06	1.4590085e-05
chap	0.0	0.0	0.0	0.0	5.971994e-05	0.0	4.587576e-06	0.0	0.0	0.0	6.740525e-06	1.7909624e-05	7.834311e-06	0.0	7.5467233e-06
reel	3.2647622e-05	0.0	0.0	0.0	0.0	0.0	0.0	0.0	0.0	4.2261312e-05	0.0	0.0	0.0	0.0	4.528139e-06
cess	0.0	0.0	3.279149e-05	0.0	0.0	0.0	0.0	0.0	0.0	0.0	0.0	0.0	0.0	0.0	2.0126527e-06
milt	0.0	0.0	7.478298e-05	0.0	0.0	0.0	0.0	0.0	0.0	1.5596323e-05	0.0	0.0	0.0	0.0	5.5343335e-06
atim	0.0	0.0	0.0	0.0	0.0	2.3659275e-05	1.0283315e-05	0.0	4.910818e-06	0.0	0.0	0.0	0.0	0.0	3.0188473e-06
clay	0.0	0.0	0.00013012755	0.0	5.223073e-06	0.0	1.3732753e-05	0.0	0.0	0.0	1.7633105e-05	0.0	0.0	0.0	1.1068403e-05
goon	0.0	0.0	3.6086563e-05	0.0	3.097358e-05	0.0	2.9014188e-06	0.0	0.0	0.0	1.6300526e-05	0.0	0.0	0.0	6.0374314e-06
juda	0.0	0.0	0.0	0.0	0.0	0.0	0.0003861055	0.0	0.0	0.0	0.0	0.0	0.0	0.0	4.578212e-05
tyou	7.724699e-06	0.0	0.0	0.0	0.0	9.563227e-06	7.2952344e-06	5.000843e-06	6.07233e-06	0.0	0.0	0.0	0.0	2.407921e-05	4.528139e-06
upth	7.6252927e-06	1.2714543e-05	0.0	0.0	0.0	9.750808e-06	7.4595337e-06	0.0	0.0	0.0	0.0	4.0237283e-06	5.2838004e-05	0.0	7.0436254e-06
walt	0.0	1.7348768e-05	8.2301296e-05	0.0	0.0	6.2051845e-06	9.51609e-06	0.0	1.4332342e-05	4.811079e-09	0.0	0.0	6.6604534e-06	0.0	9.559112e-06
wick	0.0	0.0	0.0	0.0	9.246893e-07	0.0	0.000173323	0.0	0.0	0.0	0.0	0.0	0.0	0.0	2.0627253e-05
ansi	5.9344846e-05	0.0	0.0	0.0	0.0	0.0	0.0	0.0	0.00040263467	0.0	1.9564627e-15	0.0	0.0	0.0	3.6726367e-05
eval	0.0	0.0	0.0	0.0	0.0	0.0	0.0	0.0	2.4443103e-05	0.0	0.0	0.0	0.0	0.0	2.0126529e-06
holm	2.233495e-10	3.7079244e-05	1.2179941e-05	0.0	0.0	3.2989585e-05	0.0	0.0	0.0	0.0	2.6398427e-06	2.8210992e-05	0.0	0.0	7.546723e-06
odbc	0.0	6.490653e-05	0.0	0.0	0.0	0.0	0.0	0.0	0.0	0.0	0.0	0.0	0.0	0.0	5.031237e-06
ssss	0.0	5.007071e-11	0.0	9.27851e-05	0.0	0.0	0.0	0.0	0.0	0.0	0.0	0.0	0.0	0.0	3.0188473e-06
arid	0.0	0.0	0.0	0.0	0.0	0.0	0.0	0.0	0.0	0.0	0.0	0.0	0.0	2.989816e-05	2.0126522e-06
inal	0.0	0.0	0.0	0.0	0.0	0.0	1.2601077e-05	1.29535765e-05	0.0	1.4085642e-05	0.0	0.0	0.0	2.014035e-05	5.0312365e-06
roam	0.0	0.0	0.0	0.0	0.0	0.0	0.0	0.0	0.0	0.0	0.0	0.0	4.8046768e-05	4.4773427e-05	6.540528e-06
clog	0.0	0.0	0.0	0.0	0.0	1.0268333e-05	0.0	0.0	0.0	0.0	0.0	0.0	4.6585028e-05	0.0	4.0250416e-06
tedr	0.0	0.0	0.0	0.0	0.0	0.0	5.0915016e-05	0.0	0.0	0.0	0.0	0.0	0.0	0.0	6.0374314e-06
tens	0.0	0.0	1.6984495e-05	0.0	2.9385646e-05	1.7092232e-05	4.8675574e-06	0.0	0.0	8.384143e-06	0.0	0.0	0.0	0.0	5.5343335e-06
tent	0.000113316884	0.0	0.0	0.0	9.312432e-06	0.0	1.1628442e-05	0.0	0.0	0.0	0.0	0.0	0.0	0.0001133928	1.6602473e-05
vlad	0.0	0.0	3.279149e-05	0.0	0.0	0.0	0.0	0.0	0.0	0.0	0.0	0.0	0.0	0.0	2.0126527e-06
deem	9.587455e-06	0.0	0.0	0.0	0.0	1.3803893e-06	4.943717e-05	8.077449e-05	0.0	8.320306e-13	0.0	3.0549247e-05	0.0	4.8367147e-06	1.710557e-05
douc	0.0	4.543457e-05	0.0	0.0	0.0	0.0	0.0	0.0	0.0	0.0	0.0	0.0	0.0	0.0	3.5219446e-06
node	0.0	0.0	3.7163198e-05	2.9937419e-05	0.0	0.0	0.0	0.0	0.00025502426	4.2509483e-15	3.150451e-05	0.00031982627	0.0	0.0	4.678831e-05
havn	0.0	1.3058767e-05	0.0	0.0	0.0	0.0	0.0	0.0	1.21486255e-05	0.0	0.0	0.0	0.0	0.0	2.0126522e-06
ntfs	0.0	0.0	0.0	0.0	0.0	0.0	0.0	0.0	3.6664656e-05	0.0	0.0	0.0	0.0	0.0	3.018847e-06
poss	0.0	0.0	0.0	0.0	0.0	0.0	0.0	0.0	0.0	0.0	0.0	7.2527846e-06	0.0	3.039802e-05	2.5157497e-06
nobl	0.0	0.00010579254	0.0	1.9147191e-10	1.1565718e-06	0.0	5.1592746e-05	3.7415502e-05	0.0	0.0	0.0	0.0	0.0	4.2820186e-05	2.1130349e-05
igor	0.0	0.0	1.6635624e-05	0.0	0.00040626698	0.0	0.0	1.4152195e-07	0.0	1.6750597e-05	0.0	0.0	0.0	0.0	3.5217075e-05
ozon	0.0	0.0	0.0	0.0	0.0	0.0	0.0	0.0	0.0	0.00046293734	0.0	9.531925e-05	0.0	0.0	3.421088e-05
rime	0.0	1.6881444e-05	4.9146667e-05	3.7176924e-05	0.0	0.0	0.0	0.0	0.0	0.0	0.0	0.0	0.0	0.0	5.5343335e-06
slmr	0.0	1.2012473e-10	4.6165296e-05	0.0	0.0	0.00011801169	0.0	0.0	3.515656e-05	0.0	0.0	0.0	1.9089743e-05	0.0	1.4086988e-05
ream	8.637898e-06	0.0	0.0	0.0	0.0	0.0	8.542592e-06	0.0	0.0	2.4515704e-05	0.0	0.0	0.0	0.0	3.018847e-06
usaf	0.0	0.0	0.0	0.0	6.585003e-11	0.0	0.0	0.0	0.0	0.00016316595	0.0	0.0	0.0	1.7604238e-05	1.1068404e-05
elof	0.0	6.585464e-06	0.0	0.0	0.0	0.0	0.0	0.0	0.0	0.0	0.0	0.0	4.1024803e-05	0.0	3.5219448e-06
lnes	3.338334e-05	0.0	0.0	0.0	0.0	0.0	0.0	0.0	0.0	0.0	0.0	0.0	0.0	0.0	2.0126527e-06
toan	5.6594545e-05	0.0	3.970926e-06	0.0	0.0	0.0	0.0	3.643162e-06	0.0	1.61339e-05	0.0	0.0	0.0	7.844947e-06	5.534334e-06
pave	0.0	0.0	0.0	0.0	1.4328929e-05	0.0	8.639933e-06	0.0	0.0	2.8866236e-05	0.0	2.078967e-05	0.0	1.1124747e-05	6.0374305e-06
oven	0.0	0.0	0.0	0.0	3.711603e-12	0.0	3.516372e-06	0.0	0.0	0.0	0.0	0.0	0.00021365247	0.0	1.6099377e-05
bert	0.0	0.0	0.0	0.0	7.0617084e-06	0.0	0.0	0.0	0.00010466283	0.0	1.49052175e-05	0.0	0.0	0.0	1.0062208e-05
olia	3.338334e-05	0.0	0.0	0.0	0.0	0.0	0.0	0.0	0.0	0.0	0.0	0.0	0.0	0.0	2.0126527e-06
bldg	0.0	3.303007e-05	0.0	0.0	0.0	1.0148349e-05	0.0	5.0467734e-06	5.9234015e-05	0.0	0.0	0.0	0.0	0.0	8.552916e-06
ezra	0.0	0.0	0.0	0.0	0.0	0.0	4.474006e-05	0.0	0.0	3.7821019e-06	0.0	0.0	0.0	0.0	5.534334e-06
sira	0.0	0.0	0.0	0.0	0.0	0.0	1.3000819e-05	0.0	0.0	0.0	0.0	0.0	1.32688065e-05	0.0	2.5157499e-06
onon	0.0	3.958067e-06	0.0	0.0	0.0	0.0	4.949694e-06	0.0	0.0	1.1279648e-05	0.0	6.7277197e-06	0.0	0.0	2.0126529e-06
barr	0.0	0.0	0.0	0.0	0.0	4.0617444e-05	0.0	0.0	0.0	0.0	6.52548e-05	7.524829e-05	0.0	0.0	1.1068404e-05
bout	0.0	9.33389e-06	5.047721e-05	0.0	0.0	0.00016607273	0.0	1.04790115e-05	1.0308944e-05	3.2550615e-06	0.0	0.0	1.8694913e-05	0.0	1.710557e-05
envi	0.0	2.6765583e-06	0.0	0.0	0.0	8.68032e-06	1.4320659e-05	2.2607393e-05	0.0	0.0	0.0	3.4332912e-05	8.026353e-06	0.0	7.546723e-06
hord	0.0	0.0	0.0	0.0	1.884035e-05	1.6577344e-05	0.0	0.0	0.0	0.0	0.0	0.0	0.0	0.0	2.5157497e-06
addr	6.3580716e-05	1.8359935e-05	0.0	0.0	0.0	0.0	0.0	0.0	0.0	0.0	9.110628e-05	0.0	0.0	0.0	1.0565307e-05
bern	1.9837156e-05	6.7444307e-06	8.283741e-06	0.0	0.0	0.0	0.0	0.0	0.0	4.225585e-05	0.0	0.0	0.0	3.6329016e-06	5.0312365e-06
bulk	0.0	1.852549e-05	6.5854845e-05	0.0	1.7895181e-05	1.3916663e-05	0.0	5.954524e-05	0.0	1.48830195e-05	2.621541e-05	4.1893254e-05	1.5252695e-05	0.0	2.0124155e-05
eeap	0.0	3.7945778e-05	0.0	0.0	0.0	0.0	6.853917e-05	0.0	0.0	0.0	0.0	0.0	0.0	0.0	1.1068404e-05
dobb	2.167327e-05	1.6119337e-05	0.0	0.0	8.965053e-05	0.0	0.0	0.0	5.115937e-05	0.0	0.0	0.0	0.0	0.0	1.4086988e-05
sfsu	0.00016353294	0.0	0.0	0.0	0.0	0.0	0.0	0.0	3.7776048e-05	1.0162769e-05	0.0	0.0	0.0	0.0	1.358389e-05
ursa	0.0	0.0	0.0	0.0	0.0	0.0002697085	0.0	0.0	1.450305e-05	1.5304688e-07	0.0	0.0	0.0	0.0	1.7105573e-05
sabr	0.0	0.0	0.00034431065	0.0	0.0	0.0	0.0	0.0	0.0	0.0	0.0	0.0	0.0	0.0	2.1130349e-05
vein	0.0	0.0	2.8422317e-05	0.0	0.0	4.1804593e-05	1.0542572e-05	2.9414323e-05	0.0	2.6204021e-05	0.0	0.0	0.0	4.9437184e-16	1.0062209e-05
wool	0.0	0.0	1.6805924e-07	0.0	0.0	0.0	3.0806672e-13	1.4794429e-05	0.0	2.4220239e-05	0.0	0.0	1.4041591e-05	0.0	4.025042e-06
ulan	0.0	5.1925224e-05	0.0	0.0	0.0	0.0	0.0	0.0	0.0	0.0	0.0	0.0	0.0	0.0	4.0250416e-06
ralf	0.0	4.5434575e-05	0.0	0.0	0.0	0.0	0.0	0.0	0.0	0.0	0.0	0.0	0.0	0.0	3.521944e-06
isus	7.5250364e-06	0.0	0.0	0.0	0.0	8.448771e-06	4.448301e-06	0.0	0.0	0.0	3.5048844e-05	0.0	0.0	0.0	3.5219448e-06
edup	0.0	3.0188065e-05	8.627326e-06	0.0	0.0	0.0	0.0	0.0	0.0	0.0	0.0	1.7850569e-05	0.0	0.0	4.0250416e-06
bait	0.0	0.0	0.0	0.0	5.6117424e-05	0.0	0.0	0.00018104647	0.0	0.0	0.0	0.0	0.0	0.0	2.3142738e-05
elig	0.0	0.0	6.4591964e-05	0.0	0.0	0.0	1.0772061e-05	0.0	0.0	0.0	0.0	0.00012087632	7.0626447e-06	0.0	1.3583891e-05
cstp	0.0	3.2453267e-05	0.0	0.0	0.0	0.0	0.0	0.0	0.0	0.0	0.0	0.0	0.0	0.0	2.5157499e-06
rake	0.0	0.0	0.0	0.0	0.0	1.7666014e-05	0.0	6.765625e-09	0.0	0.0	0.0	0.0	7.4904056e-05	0.0	6.540529e-06
aton	0.0	0.0	0.0	0.0	1.9019059e-06	0.0	0.0001352767	0.0	0.0	3.9938055e-05	0.0	0.0	0.0	0.0	1.8614863e-05
yuan	4.2790522e-09	0.0	0.0	0.0	0.0	0.0	3.0519088e-06	0.0	0.00016059236	0.0	0.0	0.0	0.0	0.0	1.358389e-05
worm	0.0	0.0	0.0	0.0	0.0	3.0033367e-05	1.8747598e-05	8.7657e-05	1.0525055e-05	1.642254e-05	0.0	1.165337e-05	0.0	0.0	1.5596279e-05
ucsc	0.0	8.410632e-05	0.0	7.3934905e-05	0.0	0.0	0.0	0.00010776767	5.631745e-06	0.00039351586	0.0	0.0	0.0	0.0	4.4272827e-05
lian	0.0	3.272928e-05	0.0	0.0	0.0	0.0	1.6791242e-05	0.0	0.0	0.0	0.0	0.0	0.0	0.0	4.5281386e-06
zoom	0.0	9.6903794e-05	0.0	0.0	0.0	0.0	0.0	2.2033578e-06	0.00022528213	0.0	1.5150175e-05	0.0	0.0	0.0	2.7167516e-05
bori	0.0	0.0	0.0	0.0	1.0454303e-05	0.0	0.0	0.0	0.0	0.0	6.8407884e-05	8.844974e-05	0.0	0.0	1.0565306e-05
dcom	2.2432614e-05	0.0	0.0	0.0	0.0	0.0	0.0	0.0	2.0239617e-05	0.0	0.0	0.0	0.0	0.0	3.0188473e-06
herp	0.0	0.0	0.0	0.0	0.0	7.679573e-05	0.0	0.0	0.0	0.0	0.0	0.0	0.0	0.0	4.528139e-06
scum	0.0	0.0	0.0	0.0	0.0	0.0	2.8672197e-14	4.814339e-05	0.0	0.0	0.0	0.0	8.114441e-05	2.6204655e-06	1.1068404e-05
cwis	0.0	8.986001e-05	0.0	0.0	0.0	0.0	7.2391835e-05	0.0	5.637446e-05	0.0	0.0	0.0	2.6513593e-05	0.0	2.2136544e-05
vett	0.0	0.0	0.0	0.0	0.0	0.0	0.0	0.0	0.0	0.0	0.0	0.0	0.00013708309	0.0	1.0062209e-05
cfak	0.0	0.0	0.0	0.0	0.0	5.9730013e-05	0.0	0.0	0.0	0.0	0.0	0.0	0.0	0.0	3.5219448e-06
bogg	0.0	0.0	0.0005082681	0.0	0.0	0.0	0.0	0.0	0.0	0.0	0.0	0.0	0.0	0.0	3.1192296e-05
eldr	0.0	0.0	5.7385107e-05	0.0	0.0	0.0	0.0	0.0	0.0	0.0	0.0	0.0	0.0	0.0	3.5219446e-06
hoil	0.0	0.0	3.279149e-05	0.0	0.0	0.0	0.0	0.0	0.0	0.0	0.0	0.0	0.0	0.0	2.0126527e-06
howe	0.0	0.0	0.00019629791	0.0	0.0	0.0	2.3343541e-07	0.0	0.0	0.0	0.0	0.0	0.0	0.0	1.2074599e-05
olin	0.0	0.0	3.279149e-05	0.0	0.0	0.0	0.0	0.0	0.0	0.0	0.0	0.0	0.0	0.0	2.0126527e-06
rbis	0.0	0.0	0.00031151916	0.0	0.0	0.0	0.0	0.0	0.0	0.0	0.0	0.0	0.0	0.0	1.911796e-05
whip	0.0	5.01547e-06	2.8224133e-05	0.0	2.0625173e-05	3.329299e-05	1.0960887e-05	7.625325e-06	0.0	0.0	0.0	0.0	8.498183e-05	0.0	1.4086988e-05
andh	0.0	0.0	4.1117535e-05	0.0	1.8391289e-05	0.0	0.0	0.0	0.0	0.0	0.0	0.0	0.0	0.0	4.0250416e-06
baku	0.0	0.0	0.0	0.0	0.00083810644	0.0	0.0	0.0	0.0	0.0	0.0	0.0	0.0	0.0	6.842149e-05
dish	0.0	1.076819e-05	0.0	0.0	3.2845357e-05	3.8723345e-05	0.0	0.0	0.0	6.204253e-05	0.0	2.4314105e-08	0.0	7.591009e-10	9.559112e-06
edik	0.0	0.0	0.0	0.0	8.011311e-05	0.0	0.0	0.0	0.0	0.0	0.0	0.0	0.0	0.0	6.540529e-06
fist	5.3397853e-06	1.3254094e-05	5.3427975e-06	0.0	4.5056033e-05	0.0	0.0	1.4266489e-05	0.0	0.0	0.0	0.0	3.9112918e-05	5.7863926e-05	1.3583891e-05
pale	5.930043e-06	4.3475993e-06	5.091278e-06	0.0	2.269496e-05	3.650951e-05	0.0	1.3437675e-05	0.0	0.0	0.0	0.0	0.0	0.00012182624	1.4590085e-05
pant	0.0	0.0	0.0	0.0	0.00011359626	0.0	0.0	0.0	0.0	0.0	0.0	0.0	7.927975e-05	0.0	1.5093183e-05
shoe	5.2303465e-05	0.0	3.2790576e-05	0.0	5.960432e-05	0.0	6.8180107e-06	2.9137105e-05	0.0	0.0	0.0	0.0	3.1355907e-05	7.0398505e-06	1.6602473e-05
sunk	0.0	0.0	1.4656237e-05	0.0	2.9201292e-05	0.0	1.7438031e-05	0.0	0.0	0.0	0.0	6.4368164e-12	0.0	1.0193508e-05	6.0374305e-06
tore	6.820251e-06	0.0	1.0073757e-05	0.0	9.2009584e-05	0.0	0.0	2.0875198e-12	0.0	1.6807011e-05	0.0	7.08485e-14	0.0	0.0	9.559112e-06
veng	0.0	0.0	0.0	0.0	4.930038e-05	0.0	0.0	0.0	0.0	0.0	0.0	0.0	0.0	0.0	4.0250416e-06
teen	0.0	0.0	0.0	0.0	0.0	4.4424155e-06	1.2295103e-05	0.00012243635	0.0	0.0	0.0	2.7932876e-05	4.8237045e-05	0.0	1.9621057e-05
sack	0.0	0.0	0.0	0.0	0.00013635967	1.1472806e-05	9.065987e-06	1.9214772e-06	0.0	0.0	0.0	0.0	0.0	0.0	1.3080793e-05
zara	0.0	0.0	0.0	0.0	0.0	0.0	1.6971671e-05	0.0	0.0	0.0	0.0	0.0	0.0	0.0	2.0126529e-06
fifo	0.0	5.8415877e-05	0.0	0.0	0.0	0.0	0.0	0.0	0.0	0.0	0.0	0.0	0.0	0.0	4.528139e-06
nrsv	0.0	0.0	0.0	0.0	0.0	0.0	3.3943343e-05	0.0	0.0	0.0	0.0	0.0	0.0	0.0	4.0250416e-06
undu	0.0	0.0	0.0	0.0	4.3962122e-16	2.1721686e-05	2.3142353e-05	0.0	0.0	0.0	0.0	0.0	0.0	0.0	4.025042e-06
dcon	0.0	0.0	0.0001401149	0.0	0.0	0.0	0.0	0.0	0.0	0.0	0.0	0.0	1.9934494e-05	0.0	1.0062208e-05
labl	0.0	6.5225863e-06	0.0	0.0	0.0	0.0	4.116206e-06	0.0	0.0	0.0	0.0	0.0	2.0733436e-05	0.0	2.5157497e-06
andx	0.0	0.0	0.0	0.00010824943	0.0	0.0	0.0	0.0	0.0	0.0	0.0	0.0	0.0	0.0	3.5219443e-06
blob	0.0	0.0	0.0	0.0	0.0	0.0	0.0	2.1583253e-06	2.7866206e-05	0.0	0.0	0.0	0.0	0.0	2.51575e-06
cate	0.0	0.0	0.0	0.00019569407	0.0	0.0	0.0	0.0	0.0	1.9480074e-05	0.0	0.0	0.0	0.0	7.546723e-06
curt	1.6732272e-05	0.0	5.9185582e-05	0.00034098348	0.0	0.0	3.0104027e-06	0.0	0.0	1.3404615e-07	0.0	0.0	0.0	0.0	1.6099377e-05
forx	0.0	0.0	0.0	0.00017010623	0.0	0.0	0.0	0.0	0.0	0.0	0.0	0.0	0.0	0.0	5.5343335e-06
llat	0.0	0.0	0.0	6.1856816e-05	0.0	0.0	0.0	0.0	0.0	0.0	0.0	0.0	0.0	0.0	2.0126529e-06
noll	0.0	0.0	0.0	0.0004020693	0.0	0.0	0.0	0.0	0.0	0.0	0.0	0.0	0.0	0.0	1.3080792e-05
notx	0.0	0.0	0.0	9.278523e-05	0.0	0.0	0.0	0.0	0.0	0.0	0.0	0.0	0.0	0.0	3.0188473e-06
offx	0.0	0.0	0.0	0.0	0.0	0.0	0.0	0.0	0.0	0.0	3.4532608e-05	0.0	0.0	0.0	2.0126527e-06
prog	0.0	0.0	0.0	0.0005154282	0.0	5.482864e-05	0.0	0.0	7.6438984e-05	0.0	3.2245887e-05	0.0	0.0	0.0	2.817371e-05
seex	0.0	0.0	0.0	7.732102e-05	0.0	0.0	0.0	0.0	0.0	0.0	0.0	0.0	0.0	0.0	2.51575e-06
shar	0.0	0.0	0.0	0.0	0.0	0.0	0.0	0.0	0.00017352337	8.5014173e-10	5.2110186e-06	0.0	0.0	0.0	1.4590084e-05
toad	3.766449e-06	0.0	0.0	0.00044148296	0.0	0.0	0.0	0.0	0.0	0.0	0.0	0.0	0.0	0.0	1.4590084e-05
xall	0.0	0.0	0.0	9.278522e-05	0.0	0.0	0.0	0.0	0.0	0.0	0.0	0.0	0.0	0.0	3.0188473e-06
xlib	0.0	0.0	0.0	0.0	0.0	0.0	0.0	0.0	0.00012548445	0.0	0.0014025855	0.0	0.0	0.0	9.2067065e-05
shel	0.0	0.0	3.3067543e-05	0.0	0.0	0.0	0.0	0.0	5.905001e-06	0.0	0.0	0.0	0.0	0.0	2.51575e-06
ying	0.0	0.0	0.0	0.0	0.0	0.0	0.0	0.0	4.277543e-05	0.0	0.0	0.0	0.0	0.0	3.5219446e-06
ounc	3.0445763e-05	0.0	5.0741523e-06	0.0	0.0	0.00013424766	0.0	0.0	0.0	0.0	0.0	0.0	0.0	0.0	1.0062209e-05
hiss	0.0	3.45166e-05	0.0	0.0	4.78097e-15	0.0	0.0	0.0	0.0	0.0	0.0	3.833572e-05	1.1994307e-05	0.0	6.0374314e-06
spun	0.0	1.2574277e-05	1.0093189e-05	0.0	0.0	0.0	0.0	1.2940199e-05	0.0	9.921725e-06	0.0	0.0	0.0	0.0	3.5219446e-06
meth	0.0	5.2732175e-06	0.0	0.0	0.0	0.0	0.0	3.773644e-05	0.0	0.0	0.0	0.0	3.410676e-06	0.0	4.528139e-06
arch	0.0	0.0	0.0	0.0	0.0	0.0	8.801453e-06	1.9471088e-08	0.0	1.3959337e-05	0.00014073253	0.0	5.4419033e-05	0.0	1.4086987e-05
surf	0.0	0.0	8.079354e-05	0.0	0.0	0.0	0.0	0.0	0.0	0.0	3.537245e-05	0.0	1.4032465e-05	0.0	8.049819e-06
liam	0.0	0.0	0.0	0.0	0.0	0.0	0.0	0.0	1.2106104e-05	0.0	7.786148e-05	0.0	0.0	0.0	5.5343335e-06
tome	3.5890919e-06	7.3079675e-05	4.2849933e-05	0.0	1.8708099e-05	3.1324158e-05	2.8623097e-05	0.0	0.0	3.5796453e-05	9.781581e-06	1.4619244e-06	2.8140163e-16	0.0	1.8111765e-05
eisa	0.0	0.0008114589	0.0	0.0	0.0	0.0	0.0	0.0	0.0	0.0	0.0	7.6202327e-06	0.0	0.0	6.339052e-05
theu	3.91047e-10	0.0	0.0	0.0	0.0	0.0	7.073358e-06	8.771395e-06	0.0	4.9512502e-05	0.0	5.894907e-05	0.0	0.0	8.552918e-06
purg	0.0	0.0	0.0	0.0	0.0	0.0	4.811336e-05	1.301326e-05	0.0	0.0	8.706204e-06	0.0	0.0	0.0	7.546723e-06
ason	2.516709e-05	0.0	0.0	0.0	0.0	0.0	8.419957e-06	0.0	0.0	0.0	0.0	0.0	0.0	0.0	2.5157499e-06
sing	1.22192805e-05	0.0	5.2153126e-05	0.0	1.941386e-05	0.0	9.393477e-05	4.5668174e-05	0.0	0.0	0.0	4.4949707e-06	0.0	0.0	2.1633447e-05
stew	0.0	0.0	0.0	0.0	0.0	0.0	1.8469418e-05	8.039243e-06	6.16429e-06	0.0	0.0	0.0	0.0	0.0	3.521944e-06
tsee	0.0	1.5700572e-05	0.0	0.0	0.0	3.8778644e-06	1.9300056e-05	0.0	0.0	8.184475e-06	4.6188823e-16	0.0	1.7768893e-05	0.0	5.5343335e-06
sane	0.0	3.0496523e-05	0.0	0.0	2.4159322e-05	0.0	0.0	9.5307165e-05	0.0	0.0	0.0	0.0	2.947359e-10	7.1704417e-06	1.4590085e-05
weep	0.0	0.0	0.0	0.0	4.9514227e-05	0.0	2.5310272e-05	0.0	0.0	0.0	0.0	0.0	0.0	0.0	7.0436254e-06
boer	5.842085e-05	0.0	0.0	0.0	0.0	0.0	0.0	0.0	0.0	0.0	0.0	0.0	0.0	0.0	3.5219448e-06
iacr	0.0	0.0	0.0	0.0	0.0	0.0	0.0	0.0	0.0	0.0	0.0	3.109032e-05	0.0	0.0	2.0126529e-06
itoh	0.0	0.0	0.0	7.732102e-05	0.0	0.0	0.0	0.0	0.0	0.0	0.0	0.0	0.0	0.0	2.5157497e-06
simd	1.11096915e-05	0.0	0.0	0.0	0.0	0.0	0.0	0.0	1.6308644e-05	0.0	0.0	0.0	0.0	0.0	2.0126529e-06
suni	0.0	5.441593e-06	1.2102388e-05	1.6829383e-05	0.0	0.0	0.0	0.0	0.0	0.0	4.8320297e-05	0.0	0.0	0.0	4.528139e-06
yung	8.750883e-06	1.2900684e-05	0.0	0.0	0.0	0.0	0.0	0.0	0.0	0.0	0.0	0.0	2.71691e-05	0.0	3.521944e-06
sock	0.0	7.5093826e-06	1.4121938e-05	0.0	4.0730636e-05	0.0	1.4897009e-05	0.0	0.0	0.0	0.0	0.0	0.0	0.0	6.540528e-06
argc	0.0	0.0	0.0	0.00017855744	0.0	0.0	0.0	0.0	0.0	0.0	0.00021111079	0.0	0.0	0.0	1.8111767e-05
argv	0.0	0.0	0.0	0.00033302605	0.0	0.0	0.0	0.0	0.0	0.0	0.0002543734	0.0	0.0	0.0	2.5658224e-05
auth	0.0	0.0	0.0	6.2552914e-05	0.0	0.0	0.0	0.0	4.465841e-06	0.0	0.0	4.837788e-05	0.0	0.0	5.5343335e-06
comx	0.0	0.0	0.0	1.1641008e-05	0.0	0.0	0.0	0.0	1.9843088e-05	0.0	0.0	0.0	0.0	0.0	2.0126529e-06
fget	0.0	0.0	0.0	0.00010824943	0.0	0.0	0.0	0.0	0.0	0.0	0.0	0.0	0.0	0.0	3.5219443e-06
nthe	0.0	0.0	0.0	3.021212e-05	0.0	0.0	0.0	0.0	0.0	0.0	3.493249e-05	0.0	0.0	0.0	3.018847e-06
onam	0.0	0.0	0.0	0.0012371363	0.0	0.0	0.0	0.0	0.0	0.0	0.0	0.0	0.0	0.0	4.0248047e-05
pars	0.0	0.0	0.0	0.0007506654	0.0	0.0	0.0	0.0	3.7644346e-15	0.0	0.00012454699	0.0	0.0	2.3376904e-07	3.1695392e-05
peek	0.0	0.0	4.9833427e-05	3.8103757e-05	0.0	0.0	0.0	0.0	1.4304145e-05	0.0	0.0	0.0	1.4505939e-05	0.0	6.540529e-06
xint	0.0	0.0	0.0	6.1856816e-05	0.0	0.0	0.0	0.0	0.0	0.0	0.0	0.0	0.0	0.0	2.0126522e-06
emul	2.0069758e-05	6.748641e-05	0.0	0.0	0.0	0.0	1.4413076e-06	4.5472134e-06	0.00017561727	0.0	0.00044587668	0.0	0.0	4.076995e-06	4.7794507e-05
hada	7.210733e-06	0.0	1.6070355e-05	0.0	0.0	3.7006084e-05	0.0	0.0	0.0	0.0	0.0	3.073458e-05	2.3284849e-05	4.8490256e-05	1.0565306e-05
ankl	0.0	0.0	2.4724453e-05	0.0	6.1303112e-06	2.9790303e-05	0.0	0.0	0.0	0.0	0.0	0.0	3.0830164e-05	0.0	6.037431e-06
vice	6.0460836e-05	0.0	0.0	0.0	0.0	0.0	0.00013094526	5.319268e-05	0.0	0.0	7.7279205e-05	0.00052247255	4.543811e-05	0.00060733	0.00010715998
mris	0.0	0.0	0.0	0.0	0.0	8.532859e-05	0.0	0.0	0.0	0.0	0.0	0.0	0.0	0.0	5.0312365e-06
abid	0.0002004831	0.0	0.0	0.0	0.0	0.0	2.3951152e-05	0.0003621444	0.0	0.0	0.0	0.0	0.0	1.894829e-05	5.332858e-05
gasp	4.0618703e-15	0.0	0.0	0.0	0.0	0.0	0.0	3.4350644e-05	0.0	0.0	0.0	0.0	0.0	0.0	3.521944e-06
rene	1.5480897e-05	3.6277184e-10	2.0764637e-05	0.0	1.939758e-05	5.687992e-05	4.6266987e-06	0.0	9.027645e-05	0.0	0.0	2.2809983e-05	0.0	0.0	1.6602473e-05
scin	0.0	0.0	0.0	0.0	0.0	0.0	0.0	0.0	0.0	0.0	0.0	0.0	5.4833232e-05	0.0	4.0250416e-06
wrat	0.0	0.0	0.0	0.0	0.0	0.0	0.0	0.0	0.0	0.0	0.0	0.0	0.000178208	0.0	1.3080792e-05
tedm	0.0	0.0	0.0	0.0	0.0	0.0	0.0	0.0	0.0	0.0	3.453261e-05	0.0	0.0	0.0	2.0126529e-06
bhkc	0.0	0.0	0.0	7.732102e-05	0.0	0.0	0.0	0.0	0.0	0.0	0.0	0.0	0.0	0.0	2.5157497e-06
cbhj	0.0	0.0	0.0	6.1856816e-05	0.0	0.0	0.0	0.0	0.0	0.0	0.0	0.0	0.0	0.0	2.0126527e-06
chzv	0.0	0.0	0.0	7.732102e-05	0.0	0.0	0.0	0.0	0.0	0.0	0.0	0.0	0.0	0.0	2.5157497e-06
cscx	0.0	0.0	0.0	6.1856816e-05	0.0	0.0	0.0	0.0	0.0	0.0	0.0	0.0	0.0	0.0	2.0126527e-06
cxte	0.0	0.0	0.0	0.00015464204	0.0	0.0	0.0	0.0	0.0	0.0	0.0	0.0	0.0	0.0	5.0312365e-06
cxtf	0.0	0.0	0.0	9.278522e-05	0.0	0.0	0.0	0.0	0.0	0.0	0.0	0.0	0.0	0.0	3.0188473e-06
cxwm	0.0	0.0	0.0	0.00010824943	0.0	0.0	0.0	0.0	0.0	0.0	0.0	0.0	0.0	0.0	3.5219448e-06
gcub	0.0	0.0	0.0	0.00012371363	0.0	0.0	0.0	0.0	0.0	0.0	0.0	0.0	0.0	0.0	4.025042e-06
gyuc	0.0	0.0	0.0	6.1856816e-05	0.0	0.0	0.0	0.0	0.0	0.0	0.0	0.0	0.0	0.0	2.0126527e-06
iqvf	0.0	0.0	0.0	6.1856816e-05	0.0	0.0	0.0	0.0	0.0	0.0	0.0	0.0	0.0	0.0	2.0126529e-06
iqvg	0.0	0.0	0.0	0.00012371363	0.0	0.0	0.0	0.0	0.0	0.0	0.0	0.0	0.0	0.0	4.0250416e-06
mxte	0.0	0.0	0.0	6.1856816e-05	0.0	0.0	0.0	0.0	0.0	0.0	0.0	0.0	0.0	0.0	2.0126529e-06
qvei	0.0	0.0	0.0	0.00013917784	0.0	0.0	0.0	0.0	0.0	0.0	0.0	0.0	0.0	0.0	4.528139e-06
rlhz	0.0	0.0	0.0	6.1856816e-05	0.0	0.0	0.0	0.0	0.0	0.0	0.0	0.0	0.0	0.0	2.0126527e-06
scub	0.0	0.0	0.0	6.1856816e-05	0.0	0.0	0.0	0.0	0.0	0.0	0.0	0.0	0.0	0.0	2.0126527e-06
smcx	0.0	0.0	0.0	9.278523e-05	0.0	0.0	0.0	0.0	0.0	0.0	0.0	0.0	0.0	0.0	3.0188473e-06
smyx	0.0	0.0	0.0	6.1856816e-05	0.0	0.0	0.0	0.0	0.0	0.0	0.0	0.0	0.0	0.0	2.0126529e-06
zrlk	0.0	0.0	0.0	6.1856816e-05	0.0	0.0	0.0	0.0	0.0	0.0	0.0	0.0	0.0	0.0	2.0126529e-06
homo	5.1784828e-05	0.0	0.0	0.0	0.0	0.0	1.7281913e-08	3.5814264e-05	0.0	0.0	0.0	0.0	0.0	3.35816e-05	9.056015e-06
ethz	0.00015366526	0.0	0.0	0.0	0.0	0.0	0.0	0.0	0.000118576194	0.0	0.0	0.0	0.0	8.845002e-06	1.9621057e-05
aber	0.0	0.0	0.0	0.0	0.0	1.7796265e-05	0.0	0.0	3.0030698e-05	0.0	0.0	0.0	0.0	0.0	3.521944e-06
dell	0.0	0.00014869586	9.341363e-05	0.0	0.0	0.0	0.0	0.0	6.015328e-06	0.0	7.609241e-08	0.0	2.8157296e-05	1.9393796e-05	2.1130349e-05
eyed	0.0	0.0	0.0	0.0	0.0	6.8262874e-05	0.0	0.0	0.0	0.0	0.0	0.0	0.0	0.0	4.025042e-06
[truncated: 24,696 more rows]
