# Supplementary material for: Analysis and tuning of hierarchical topic models based on Renyi entropy approach
Source: PeerJ Comput Sci. 2021 Jul 29;7:e608. doi: 10.7717/peerj-cs.608 (PMC8330431; doi:10.7717/peerj-cs.608)
Supplement: Supplemental Information 14 — The first column corresponds to unique words, other columns conatin probability distributions for topics. [file peerj-cs-07-608-s014.zip › Phi_matrices/hARTM_phi_20topics_lem2_T1_14_T2_1.csv]

words	T1	T2	T3	T4	T5	T6	T7	T8	T9	T10	T11	T12	T13	T14	T15
new_docs	0.0	0.0	0.0	0.0	0.0	0.0	0.0	0.0	0.0	0.0	7.897809e-06	0.0	0.0	0.0	5.1135345e-07
pug	0.0	0.0	0.0	0.0	0.0	0.0	0.0	0.0	0.0	0.0	0.0	3.3609776e-05	0.0	0.0	2.0447917e-06
adh	8.631459e-06	2.5980144e-05	0.0	0.0	0.0	8.947967e-06	0.0	0.0	0.0	0.0	0.0	0.0	1.1395095e-09	0.0	3.0670835e-06
itn	8.853078e-06	6.3775005e-06	0.0	0.0	0.0	0.0	0.0	0.0	0.0	0.0	8.110544e-06	0.0	0.0	7.4794575e-06	2.0447917e-06
ree	0.0	0.0	3.482115e-05	3.5843612e-05	0.0	0.0	0.0	0.0	0.0	0.0	0.0	5.7654015e-06	0.0	0.0	3.5782298e-06
noo	0.0	0.0	2.180486e-05	0.0	2.6761747e-05	0.0	0.0	0.0	0.0	0.0	0.0	0.0	0.0	0.0	3.57823e-06
moo	0.0	2.047116e-08	0.0	0.0	1.692516e-05	9.650455e-05	0.0	0.0	0.0	0.0	0.0	0.0	1.2038306e-15	0.0	7.1562517e-06
ica	0.0	0.0	0.0	4.944927e-06	0.0	0.0	0.0	0.0	0.0	4.7748163e-05	0.0	0.0	0.0	0.0	3.067084e-06
poi	0.0	0.0	1.1962576e-05	0.0	0.0	0.0	2.3732712e-06	1.4959223e-05	0.0	0.0	0.0	0.0	0.0	0.0	2.5559377e-06
alb	0.0	0.0	0.0	0.0	0.0	0.0	0.0	0.0	0.0	3.3479548e-05	0.0	0.0	0.0	0.0	2.044792e-06
site	1.1423494e-05	2.7410452e-13	0.0	5.6637193e-05	0.00017794558	0.00014645798	0.0	0.0	0.0047502117	0.00073614926	0.00015598776	0.0003420415	0.0	5.0100236e-05	0.0004722992
help	0.00067061075	0.0047304137	0.0011520652	6.360093e-05	0.0009632855	0.0030622946	0.0005936849	0.00071910594	0.003213142	0.00067519024	0.0036279052	0.0006995937	0.0010033954	0.00090191275	0.0015865986
look	0.0009161865	0.003623775	0.0032495172	9.531124e-05	0.0020120267	0.0010643005	0.001355322	0.0013471453	0.0042052963	0.001814823	0.003263523	0.0005582182	0.0054535205	0.0008170854	0.0022081516
plea	0.0005696918	0.0047610374	0.00048258697	8.886352e-05	0.00044769322	0.0005439988	0.0010905722	0.0010765312	0.0046691922	0.0	0.00094641745	0.0011736647	0.0014975206	0.0010447958	0.0014189401
tech	0.0001217561	0.0006763631	3.827679e-05	0.0	0.0	7.847286e-05	6.4552287e-06	0.00010298466	6.713223e-05	0.00014902817	4.644394e-05	0.00013876874	0.0001388196	0.0	0.00011398578
bear	7.3794734e-05	0.0	5.1416064e-05	0.0	0.00012404968	0.0	0.00031818432	0.0013688455	2.6808066e-16	0.00013849177	0.00016229656	0.0	7.681287e-05	0.00026960863	0.00023921655
data	0.0033344303	0.0016120246	0.00033216923	0.0	0.0	0.0005178906	0.0	0.00034660747	0.005927857	0.0023716127	0.0010401777	7.6536175e-08	0.0	0.0	0.0010861858
gile	6.9824106e-05	0.0	0.0	0.0	0.0	0.0	0.0	0.0	0.0	5.1148036e-06	0.0	0.0	1.9357222e-14	0.0	4.600522e-06
make	0.0037644098	0.0029541706	0.0028139967	0.0	0.0010891992	0.0026424525	0.0032720258	0.00575453	0.0013433057	0.002312453	0.0037351968	2.425035e-07	0.003818088	0.0030272244	0.0028317499
math	0.00010937092	0.0005433039	0.00015337847	0.0	5.4613196e-05	0.0	9.272581e-05	0.0001381221	0.00089368253	0.00015331402	0.0	0.00020812213	0.0	0.0003753206	0.00020343633
nmsu	0.00058345083	0.00012674097	0.0	1.4267826e-05	0.0	0.0	0.0	0.0	6.2650935e-05	0.0	0.0	0.0	1.001461e-05	0.0	5.1625957e-05
take	0.0019409349	0.0014589649	0.0018704531	0.0	0.0018061048	0.003017063	0.002163255	0.002606379	0.0007012529	0.0015507339	0.0010628677	0.00021742065	0.002859396	0.0018658176	0.0017695873
aerg	0.0	5.961422e-05	0.0	0.0	0.0	0.0	0.0	0.0	0.0	0.0	0.0	0.0	0.0	0.0	4.600522e-06
cica	0.0	0.00021372641	0.0	0.0	0.0	0.0	0.0	0.0	0.0001172115	0.0	0.0005529224	0.0	0.0	0.0	6.1337734e-05
file	0.0005545623	0.0	0.0	0.00053611776	6.459944e-05	0.0	0.0	0.0	0.016773175	0.0	0.011337675	0.00059570116	0.0	0.0	0.0021222788
find	0.0017234188	0.0016478102	0.00083105266	0.0	0.0010519043	0.0019564445	0.0019980075	0.0014857615	0.0036138024	0.0014058809	0.0015068311	3.937141e-11	0.0012664563	0.00092026225	0.0014991905
high	0.0011161147	0.0017760328	0.0007928825	0.0	0.00018454244	0.0017737986	0.00043537084	0.0007110172	0.00089834904	0.0030723603	3.3864927e-07	0.0006897959	0.0015388217	0.00016003386	0.00092364114
icon	0.0	0.0	0.0	0.0	0.0	0.0	0.0	0.0	0.0	0.0	0.0017454159	0.0	0.0	0.0	0.00011296349
know	0.0038695137	0.009244889	0.003561469	1.7836547e-14	0.004013429	0.004534651	0.0052774786	0.0031193912	0.0020852266	0.0019699123	0.0038229846	5.8129596e-10	0.005911795	0.0037013476	0.003940435
line	0.0017259298	0.0018497191	0.0012520147	0.0	0.00078530516	0.0002952943	0.00023572291	0.0005050989	0.0033619548	0.00068069866	0.0038138514	0.0	0.00079903594	0.0005383553	0.001131167
love	1.9452258e-07	0.00024907023	0.00027258598	0.0	0.00024966197	4.646884e-05	0.003742556	0.00022930515	9.651745e-06	1.6668664e-05	2.8087248e-05	0.0	0.0010283081	0.00014003245	0.0006266653
made	0.00076645886	0.0005831894	0.0016925808	0.0	0.0015830239	0.000721256	0.00172358	0.0014149611	0.00020826927	0.0009448567	0.00047676076	0.001494156	0.0012899959	0.0008790336	0.0010734061
mous	0.0	2.6908315e-12	0.0	0.0	0.0	0.0	0.0	0.0	0.0	0.0	0.005173065	0.0	0.0	0.0	0.00033480086
move	9.0199595e-05	0.00075012207	0.0011179607	0.0	0.00067842216	0.000181912	0.00010197499	0.00033829903	0.00021779363	0.00032619166	0.0018459426	0.0010172208	0.0010423973	0.000526052	0.0005755507
near	0.00018085509	0.0003226695	0.0002711689	0.0	0.0010442697	0.00024499572	9.660608e-05	0.0001457987	0.00015466391	0.0010983002	0.00010661786	0.0011582483	0.0007341018	0.00012220866	0.0003997165
paul	0.0004182818	0.000572819	0.0007167177	0.0	4.9461265e-05	0.0002698896	0.0027927274	0.00036056442	0.00041358412	0.0002966793	6.4905784e-05	0.0004613636	0.00021450025	0.0	0.00060877507
read	0.0017783369	0.0024406072	0.00048689617	0.0	0.00028607575	0.0017157794	0.003141189	0.0014527201	0.0028935275	0.0006214906	0.0017761611	1.4130999e-08	0.0018218054	0.0018338643	0.0016136867
them	0.0029735574	0.0034329412	0.0018897374	0.000104029925	0.007855375	0.002223341	0.004141833	0.005121125	0.0012945513	0.0019140426	0.0019600617	0.0	0.004424725	0.0038531797	0.0033045546
univ	0.0005518263	0.0016105958	0.0	0.0	1.1750544e-11	0.00062712363	0.0009671934	0.0008291012	0.0014677183	0.001080818	0.0003792465	0.010982955	1.1751372e-11	0.00062361336	0.0013105798
your	0.0052933777	0.0034086602	0.002255557	7.3154406e-05	0.0023142742	0.0049898424	0.0073372843	0.009022727	0.005239478	0.0010376149	0.0072528454	4.6579326e-16	0.0071841227	0.007352273	0.0049790842
andi	1.6840346e-05	0.0003615274	0.00018449832	0.0	0.0	0.0	0.00022501811	0.00023844819	2.7824777e-05	3.2602908e-05	9.413996e-05	0.0	0.0011524771	0.00089973904	0.00024535033
core	0.00034145548	0.0	3.790993e-09	0.0	0.0	6.4936656e-05	6.79324e-05	6.653338e-05	0.0	0.00046547686	0.0005671309	5.4739216e-06	0.0	8.563005e-05	0.000110918896
down	0.00024486033	0.0007423673	0.001731516	0.0	0.0030053793	0.0005959267	0.00053596625	0.0013109155	0.0003558029	0.0010261438	0.0009294473	0.0	0.0026428008	0.00020346038	0.0010233148
good	0.0024784822	0.0036615725	0.0046513844	0.0	0.0005412588	0.0029861983	0.0029614973	0.003427136	0.0014973062	0.0012034969	0.00040967442	5.101844e-12	0.005043922	0.0011537799	0.0023160067
hold	0.00034400495	0.000320876	0.0003791143	0.0	0.00022872491	0.00032598583	0.0007904762	0.0006477428	4.0085843e-07	0.0003553658	0.00042340928	0.00014693753	0.00068960077	0.0004139198	0.00040585015
into	0.0021521964	0.0020050325	0.0019796598	1.764462e-05	0.0038885372	0.0015416462	0.0022624193	0.0016122526	0.0013781858	0.003127317	0.002545668	0.0005168986	0.0025049972	0.001827026	0.0020629857
issu	0.0019339183	0.00018159518	1.7103435e-05	0.0	0.000282277	0.0006525673	0.0016894052	0.0016175633	0.0002519019	0.00013344728	0.00039302176	0.0030676727	0.00015025408	0.00063181773	0.00085923733
karl	0.0002194121	1.7838647e-05	0.0	0.0	1.3250894e-05	0.0	2.8599987e-05	2.6788266e-05	0.00010311029	3.0254925e-05	8.180277e-15	0.0001433906	0.00011331728	0.0	4.9070226e-05
like	0.003782297	0.0063410955	0.00522859	6.6875196e-05	0.00311612	0.004856358	0.0037118648	0.0062594544	0.002979789	0.004213838	0.0038503725	7.240574e-16	0.008936035	0.0036916186	0.0043207183
main	0.00020846612	0.000636017	0.00048722792	0.0	0.00029707458	0.00027994465	0.00013503681	0.0001779597	0.00026543395	0.0005407491	0.00092844956	0.00053375075	0.00025781925	0.00017768124	0.00034451263
moot	1.4989712e-05	0.0	8.976674e-06	0.0	8.30101e-06	0.0	1.3326121e-05	5.715679e-06	0.0	2.4996427e-05	0.0	0.0	4.4932116e-05	7.793378e-06	9.711983e-06
sinc	0.0019297242	0.0016449302	0.0015361438	0.0	0.00084394234	0.0021366621	0.0017362022	0.0016566854	0.0005100898	0.001381564	0.0014023014	0.00037430553	0.0018306454	0.0016386062	0.0013964523
tail	0.0	0.0	4.516682e-05	3.250874e-05	5.2623396e-05	8.31885e-05	9.061847e-06	0.0	0.0	0.00013484433	1.3198538e-05	0.0	0.0001815304	2.0538082e-06	3.680272e-05
tank	0.0	0.0	0.0	0.0	0.0018362124	0.0	0.0	0.0	0.0	0.00040747187	0.0	0.0	0.00033212677	1.1934448e-05	0.00020394748
fact	0.0015446052	0.00024585682	0.0006459456	0.0	0.0014802234	0.0014774313	0.0022167664	0.0019715654	6.8673144e-05	0.00034552676	0.00033365743	0.00027159325	0.0008229547	0.003426268	0.0011838146
here	0.0019548445	0.0020083094	0.0016729473	0.00053885847	0.0017414647	0.001380124	0.0023303572	0.0025549612	0.0007158815	0.001052759	0.00142285	0.0005056658	0.0034754043	0.0019217366	0.0017900342
idea	0.0018515314	0.0011213983	0.00035435316	0.0	0.0001615428	0.0011019193	0.0013355975	0.0014552018	0.00017698947	0.0017886324	0.0008999291	3.2965187e-07	0.0009651477	0.0006551536	0.0009072836
imag	0.0	0.0	0.0	0.0	2.7785593e-10	0.0	0.0	0.0	0.016240861	0.00093040767	0.0	0.0	0.0	0.0	0.001312112
inch	2.9057768e-05	0.00035345778	3.9626206e-12	0.0	1.1444836e-05	5.1142182e-05	0.0	0.0	6.916064e-05	0.00015976028	0.00015527151	1.32513305e-05	0.00033443677	1.871544e-05	8.485046e-05
menu	0.0	0.0	0.0	0.0	0.0	0.0	0.0	0.0	0.00014863728	0.0	0.0015837003	0.0	0.0	0.0	0.00011398578
pull	0.0	0.00031189332	0.00013157852	0.0	0.0003194131	0.00016587529	7.6408095e-16	0.00013087555	1.8470375e-05	0.00010247573	1.5094372e-05	0.0	0.0011562962	6.9041416e-05	0.00018043478
call	0.0024328036	0.0020452866	0.002090025	6.285595e-05	0.0021194718	0.0015717483	0.0019483378	0.0010371571	0.0017767941	0.0011370409	0.0031256152	0.0023187741	0.0015305072	0.0018812824	0.0018360355
evid	0.00028456224	0.0	2.520932e-09	0.0	0.0009836642	0.0017716021	0.0020497919	0.0010948874	0.0	0.00023325124	0.0	0.0	0.0	0.0008002037	0.00063279906
form	0.0005852561	6.984398e-05	0.000103177386	0.0	0.00018381605	0.0009403557	0.0008306501	0.00047659196	0.0009852409	0.00062245544	0.00037032273	0.0008856749	0.00014073639	0.0009094278	0.00053005863
gold	0.0	0.00011931466	0.00023299437	0.0	0.00016991404	0.0	4.324164e-05	0.0	9.01839e-06	0.00010223892	0.0	0.00012013205	0.00011906753	2.2866672e-05	6.747149e-05
last	0.00028435886	0.0005934212	0.005656389	0.0	0.0017073348	0.00074808847	0.0006700833	0.00081966334	0.00017533696	0.00076775247	0.0005509656	0.0024993967	0.0015296967	0.0006772707	0.0011674582
need	0.0038732658	0.0060986564	0.0011179575	6.6912275e-05	0.00061353366	0.0022820667	0.0016483811	0.001928874	0.0032645303	0.0018059602	0.0035961017	0.00020901089	0.0019952592	0.0009619233	0.0021815707
post	0.0014087441	0.0015993138	0.001469516	9.690915e-05	0.00045585263	0.0019837767	0.0020690863	0.0022192136	0.006354266	0.0007300274	0.0005649642	0.00042400777	0.0010380817	0.002479199	0.0017731659
pure	3.9914885e-05	3.5019613e-05	0.0	0.0	5.227835e-05	0.00017032419	0.00016359864	0.00016239958	0.00010892202	0.00037654096	0.0001552649	0.0	1.2986506e-05	0.0002452733	0.00011449693
view	0.0002487982	0.00021768807	3.7368172e-05	0.0	0.0001817777	0.00028810752	0.0017832867	0.0008653919	0.0022500928	0.00037644463	0.00034730745	0.00032166514	5.325785e-05	0.0011327328	0.0006885142
well	0.0017014522	0.002185737	0.0037132592	0.0	0.0023247804	0.0023243658	0.0020797274	0.0039696395	0.0013834751	0.001830672	0.001619085	0.0009085174	0.0033239715	0.0022518558	0.0022628438
berg	0.0	4.8353955e-05	0.00016435498	0.0	0.0	0.0	0.0	0.0	0.0	0.0	0.0	0.0	0.0	0.0	1.3801151e-05
book	3.6647012e-05	0.00057514553	0.00021564164	0.0	0.00018352299	0.00067560753	0.0027236065	3.2239427e-07	0.0017018194	0.00035980076	0.00019301739	0.0053475983	0.00024617804	6.700951e-05	0.0009604437
chip	0.01059467	0.0025708324	0.0	0.0	0.0	0.0	0.0	0.0	0.0	0.0	0.0	0.0	0.0	0.0	0.000849014
fine	0.00012523073	0.0012313649	0.0003298241	0.0	0.00021829363	0.00020757718	5.5531742e-05	0.00033581478	7.9982136e-05	0.00010078077	0.000986155	0.0	0.00085335574	0.00016665748	0.00034451266
kipl	0.0	0.0	0.0	0.0	0.0	0.0	0.0	0.0	0.0	0.00030131594	0.0	0.0	0.0	0.0	1.8401464e-05
mean	0.0017969367	0.0010962026	0.0008619454	0.0	0.0005401803	0.0009791064	0.0045814877	0.0030229676	0.0006081086	0.0008389236	0.0011378075	0.0	0.0009782923	0.0026869457	0.0016361789
rule	0.0002831538	0.0	0.0009995789	0.0	0.00027402648	0.00026610278	0.0007391135	0.0011939568	2.029773e-07	0.00043482342	0.00150564	7.5208685e-05	0.00017182447	0.00097630045	0.0005341477
seem	0.0015527399	0.0022208889	0.0014820135	0.0	0.0010577183	0.0026399076	0.0025853873	0.0019219025	0.00045120346	0.0009448314	0.0017694077	0.0	0.0017598731	0.0024076807	0.0016070413
work	0.0028704042	0.00769488	0.00083887205	0.0	0.0019458431	0.002369547	0.0013360638	0.0011933872	0.0016855682	0.00263445	0.00611323	0.004264459	0.0032676093	0.0009732188	0.00266
appl	0.0	0.005816629	0.0	0.0	0.0	8.4909545e-05	0.0	0.0	0.00030046277	0.0	0.00015141808	0.0	0.0	0.0015674531	0.0005883294
same	0.0012419433	0.0026974035	0.0012535084	6.4928565e-05	0.0012415437	0.0014742007	0.0019744036	0.0016800275	0.0008398979	0.0009683284	0.0022863457	1.2461203e-16	0.0021527878	0.0025864388	0.0015651277
sure	0.0014633284	0.001644571	0.0014303175	0.0	0.00074890937	0.0013891702	0.0011789929	0.0019289416	0.00036373112	0.00049293425	0.0012683736	0.0	0.0023463217	0.0013127917	0.0011889248
back	0.0011505466	0.0012235262	0.0027314106	1.7159173e-05	0.0021069944	0.001391746	0.0006776019	0.0013394818	0.0002023868	0.0016286152	0.0009142197	0.0004467572	0.0036810318	0.001423196	0.0013765154
blow	9.605709e-05	8.561313e-05	0.00016269612	0.0	0.00023255752	0.0	6.820116e-08	0.00010151502	0.0	4.2748285e-05	3.5069854e-05	0.0	0.0004948596	0.00017938773	0.0001052963
door	0.00075159676	0.0	0.0	0.0	0.0014900981	0.0	1.3484595e-05	7.369738e-05	4.4892982e-05	0.0	0.0	0.0	0.0013683925	2.0357564e-05	0.00028573087
drag	0.0	0.0	3.4875004e-05	0.0	0.00031338262	3.223066e-05	0.0	2.4951622e-05	0.0	0.0007462065	0.00043121877	1.198215e-16	1.2312185e-14	8.649095e-05	0.0001119412
folk	0.00034050172	0.00044237718	0.00017656725	0.0	0.00018315155	0.00019693757	8.452063e-05	0.00056044536	0.000114333794	0.00013285551	1.2144265e-05	0.0	0.00058106944	0.0001205945	0.00022899367
give	0.0015321324	0.0015559956	0.0024481884	6.580451e-05	0.00089416147	0.0013989349	0.0019898769	0.0015772147	0.0006160408	0.0013083443	0.0019284178	1.7498483e-05	0.00095188187	0.0018617797	0.001371915
imho	0.00010483056	1.0451034e-05	0.00031416985	0.0	2.625201e-06	4.4740133e-05	6.2786e-05	0.00016227731	9.120721e-05	7.738477e-14	6.8868154e-05	0.0	0.00041405341	0.00013342114	0.000104274004
jimf	0.0	0.0	0.0	0.0	0.0	0.0	0.0	0.0	0.0	0.0	0.0	0.0	0.0002013322	0.0	1.4823443e-05
just	0.0032122345	0.0058172713	0.004322072	5.4779313e-05	0.0029765107	0.0032753893	0.0038987985	0.0050961315	0.0006779702	0.0033617083	0.0027832403	0.0	0.008784394	0.0045090425	0.0037298389
kind	0.0007310334	0.0014675916	0.00046347795	0.0	0.0007510223	0.0011545743	0.0010575936	0.0011994373	0.00015825815	0.0004963985	0.00028799177	6.384903e-07	0.0008678049	0.000352443	0.00071764895
ladi	0.0	0.0	3.4421744e-05	0.0	4.1619776e-05	0.0007048856	9.7643606e-05	0.0	0.0	8.3867606e-05	0.0	3.8447615e-05	7.11584e-05	4.7694036e-11	7.20718e-05
live	3.0566614e-05	1.3279734e-15	0.00046032513	0.0	0.0026061467	0.0006045989	0.0024142822	0.0020339724	0.0	0.00035416998	7.705488e-05	0.0005040871	0.0011404811	0.0020762675	0.0010621614
male	0.0	0.0	0.0	0.0	4.037394e-05	0.00032985432	0.00036397963	0.0009300491	0.0	0.0	0.0	0.0	1.2566341e-05	0.0	0.00016356693
mark	0.0	0.00080620113	0.002333866	0.0	0.00015272787	0.00072043313	0.00074088527	0.000820121	0.00087429024	0.0006626093	0.0007467326	0.00049657596	0.0011286755	0.0005791458	0.00074218446
more	0.004407103	0.0035225966	0.0056480947	0.00010170847	0.0021807274	0.0046472	0.0037570987	0.0075781313	0.0038735487	0.0038994357	0.002030393	0.00095156865	0.004816476	0.0033863827	0.003885218
quit	0.00069221796	0.0006074872	0.0007186501	0.0	0.00023688916	0.0010498165	0.0011221734	0.00060464826	0.00032406554	0.00067837245	0.00093367475	0.0	0.0012754938	0.0007564917	0.0006839132
race	0.0	0.0	0.00022186078	0.0	0.0003997764	4.660011e-05	6.428112e-05	0.00017510547	0.0	0.0003268403	1.6861743e-05	0.00013674994	0.0003897844	0.0006512983	0.00017583447
rate	0.0	0.0018944881	0.0003152101	0.0	0.0	0.0005353515	0.0	0.0015830541	0.000100809986	0.00053297216	1.3715284e-12	0.0009050542	0.0005462967	0.0	0.0004953007
real	0.0012861616	0.0007913084	0.00070810656	6.3838874e-05	0.0002547871	0.0007236432	0.0008437316	0.00069286354	0.0009545003	0.001486021	0.00028409963	7.7383724e-08	0.0017866367	0.001077936	0.00080761075
risk	0.00019439434	0.0	7.207603e-06	1.1261038e-09	9.002265e-05	0.001840905	1.569542e-05	0.0005643513	3.0341347e-05	0.00010467162	0.0	4.9446255e-05	9.504127e-05	0.00023946476	0.00022337103
show	0.00018790089	0.00034646288	0.0010300144	0.0	0.0011364027	0.0013058904	0.00144843	0.0015990316	5.702145e-05	0.0009045799	0.0012963861	0.00017754361	0.00060693163	0.00095335324	0.0008750823
some	0.0050882585	0.0047919634	0.003411873	0.000503625	0.0032160191	0.006602265	0.005735805	0.004889158	0.0045678853	0.004489669	0.004537435	3.174088e-07	0.0048065097	0.0054874523	0.004397379
such	0.0030890151	0.0008938396	0.00065708446	5.545536e-06	0.0015238975	0.0027019428	0.0025258656	0.003106149	0.002181821	0.0020963089	0.00095972914	0.00032366428	0.0005491296	0.0035800645	0.0018636395
tend	3.7171987e-05	3.523932e-05	0.000103056474	0.0	8.7709355e-05	0.00073158264	0.0003414692	0.00030394137	7.31065e-05	0.00019137353	0.00019982409	0.0	0.00026232703	4.083111e-05	0.00018707967
than	0.0032452908	0.0032533722	0.004793648	0.0	0.0013572626	0.003373074	0.002949518	0.005804917	0.002101938	0.003329704	0.0018976913	0.00029283628	0.004534663	0.0033354375	0.0030684175
thus	0.00077004667	0.00030849234	0.000218669	0.0	0.00015600165	0.00019917024	0.001038574	0.000272891	0.00037714228	0.00033924443	0.0002182743	0.0	0.00010829741	0.0005396257	0.0003705811
type	0.00034421077	0.0010561927	2.6721875e-05	0.0	0.0	0.0015372104	0.00018485068	0.0004418026	0.0022240542	0.0003797507	0.0023551905	0.00017748596	0.0010498061	5.0331786e-05	0.000702315
uiuc	1.69542e-05	0.0004072416	0.0010749325	0.0	9.0338806e-05	1.989241e-06	7.546052e-12	0.0	0.0003960125	0.000571537	0.00013795329	1.10305685e-13	0.0030644373	0.0010395062	0.0004733215
wayn	0.0	0.00064250326	0.0003145891	0.0	9.741149e-05	0.0	0.0	0.0	0.0001439811	1.7562466e-05	0.0	2.4795028e-05	0.0003436948	0.0	0.000116030365
when	0.0020684055	0.0042065396	0.004156365	0.0	0.0063308133	0.003600865	0.0045733815	0.0038883653	0.00014704987	0.0017330046	0.0070679584	6.290306e-08	0.007165839	0.003571828	0.0037390257
wish	0.00041433977	0.00015361476	0.00012522617	0.0	0.00021480957	0.00033568256	0.0003899608	0.00051236764	0.00024015861	0.0003590119	0.00021041249	0.00014752385	0.00015629896	0.00049984193	0.00028982
bell	0.0003295892	0.0003998435	0.00046163268	0.0	0.0	0.0	3.640635e-05	0.00016106453	0.00012334087	0.00020971085	0.000133276	8.524787e-05	0.0001874408	1.8952164e-09	0.00015027715
bill	0.0010865788	0.0004223041	0.00053049787	0.0	6.6470836e-14	0.0	0.00027375043	0.00414546	0.0001297333	0.0011516494	0.0	0.00048745025	0.00022911339	8.848076e-12	0.00071713823
even	0.0034655551	0.0014559207	0.0024273226	0.0	0.0029369304	0.0021132813	0.0033233198	0.0031278671	0.00072281633	0.0015835647	0.0012362603	6.350006e-14	0.0028956602	0.0028230157	0.0021989471
gear	4.034432e-05	0.0	0.0	0.0	0.0	1.0463187e-05	0.0	0.0	0.0	1.0420769e-06	0.0	0.0	0.001088663	9.928886e-12	8.331702e-05
hous	0.0022011502	0.00013231082	0.0	0.0	0.001562599	0.0	0.000116793395	0.00097637967	6.169128e-05	3.5641295e-11	0.0	0.001992112	0.00011093159	0.00038214776	0.00054948224
long	0.0014456313	0.00064564176	0.0015405617	0.0	0.0009668544	0.002091463	0.00076237385	0.0009136377	2.498338e-05	0.0022217259	0.0008992311	0.0006409745	0.0017309525	0.0011384775	0.0010606278
open	0.0005326471	0.00014044777	0.0006060803	0.0	0.001212309	0.00017323268	0.0005241588	0.00022869557	0.0004878417	0.00023105313	0.0031940413	0.00080724515	0.0008840423	0.00018563232	0.00066449
part	0.0021612893	0.0009548359	0.000369617	0.0010310955	0.00089072034	0.0010496249	0.0021979497	0.0010864064	0.0011428093	0.0019757624	0.00090294564	0.00157306	0.0014300948	0.0016821249	0.0013535158
peac	0.00016707613	0.0	0.0	0.0	0.00081269786	0.0	0.00044666787	7.481939e-05	0.0	0.0	0.0	7.344903e-05	0.0	0.003948168	0.00040022755
pray	0.00017090856	0.0	0.0	0.0	4.7313784e-05	0.0	0.0009889735	0.0	5.548903e-05	0.0	0.0	0.0	0.0	0.0	0.00013903192
talk	0.00086932385	0.00065456063	0.0011332454	0.0	0.0014614896	0.00050536083	0.0014602364	0.0016229302	1.9504552e-05	0.0006913266	6.4925836e-05	0.00090837805	0.0007659167	0.0021357753	0.0009675992
toth	0.00021582888	0.0001490839	0.00017560204	0.0	0.00010496451	6.825142e-05	0.00015590362	0.00012297479	1.44083515e-05	0.000111024274	9.1158996e-05	0.00012887311	0.00020128702	0.00017608643	0.00012778673
base	0.0005501736	0.00051133387	0.0027728996	0.0	0.00011821444	0.00058147113	0.00076628715	0.00072627165	0.0029842001	0.0019261641	0.000808989	0.0010180277	0.00052140985	0.0016293342	0.0010616508
bias	0.0	5.7313817e-05	0.00025589686	0.0	0.0	4.336579e-05	5.123276e-05	0.00026350206	3.1673204e-05	1.397715e-05	3.590699e-09	0.0	0.0	0.00066459615	0.00010222943
both	0.0009511089	0.002198848	0.001170231	0.0	0.00064242154	0.000985116	0.0015355198	0.00092282874	0.0013517879	0.0008016491	0.0008399368	0.0010162627	0.0012268934	0.0014373292	0.0011465002
isra	0.0	0.0	0.0	0.0	0.0	0.0	0.0	0.0	0.0	0.0	0.0	0.0	0.0	0.008043533	0.0005203469
lean	5.095558e-06	7.671164e-05	7.249887e-05	0.0	3.3692098e-09	3.0927986e-05	3.5272904e-05	1.0594196e-06	0.0	3.1819138e-05	0.0	7.005293e-05	6.365989e-05	7.589581e-05	3.2713553e-05
left	8.128017e-05	0.00033290253	0.001556367	0.0	0.0016386177	0.00040175	0.00023852236	0.00030723345	0.0	0.00033419466	0.00061164086	0.00022136778	0.0018217152	0.0007396294	0.00060315226
mani	0.0018599071	0.0010323263	0.0022083635	0.0	0.0019010569	0.0027815467	0.0028909042	0.0027763417	0.0029684547	0.00088153087	0.0008046309	0.0008327479	0.0014400737	0.0029028915	0.0019699552
noth	0.000534771	0.00044648664	0.0005107619	0.0	0.00096877135	0.000796387	0.0014533716	0.0011835882	2.880547e-05	0.00044354392	0.0006342524	0.0	0.0009856457	0.0014522207	0.0007621191
reli	0.0001721615	1.7188559e-05	3.6865473e-05	0.0	2.0778698e-05	5.0561986e-05	0.00029531747	9.84545e-05	2.674715e-05	2.5889505e-05	9.1503745e-05	5.9026548e-05	9.965328e-05	7.024733e-05	8.996192e-05
true	0.0006904343	0.00084604335	0.0006917658	0.0	0.00021224574	0.00035621907	0.0025962822	0.00094039243	7.947124e-05	0.00045234372	0.001070889	0.0	0.0007027808	0.0019741817	0.00088377227
beta	0.0	0.00015479699	0.0	2.0753375e-11	0.0	0.00017388535	0.0	0.0	0.00049989764	7.509688e-05	0.00020411916	0.0	0.0	0.0	7.87167e-05
gain	0.0003866817	0.00037653127	1.0489932e-05	0.0	3.9313265e-05	0.0007352385	0.0001310282	0.00026542245	1.6868732e-14	0.0003251382	1.3675056e-05	2.4868954e-05	2.7352557e-05	5.202535e-05	0.0001712341
jami	9.4910965e-06	4.7540194e-05	5.3210595e-05	0.0	0.0	1.951474e-14	0.0	6.657244e-05	2.2665185e-05	0.0	0.000118967255	2.0643385e-05	0.0	0.0	2.5046364e-05
must	0.0015908618	0.00078519486	0.00058631983	0.0	0.000757155	0.0007022089	0.0023545926	0.0010829999	0.00057961297	0.00046160846	0.0016054735	0.0006187085	0.00093398266	0.0021767013	0.0011209444
said	0.0002829413	0.00046119923	0.0013871356	7.927524e-05	0.0070561073	0.001449515	0.0023246286	0.0011694833	0.0	0.0006168898	0.0004271077	0.0025092666	0.0011313027	0.0027901279	0.001702115
veri	0.0017422425	0.0028042726	0.0016712095	0.0	0.0011914525	0.0034665153	0.0024575526	0.0022538945	0.0015856869	0.0022656808	0.0011369339	0.0006433134	0.004461089	0.0014699153	0.0020588958
abov	0.00050089805	0.0005526259	0.0005498015	0.0	0.00034972714	0.00055753347	0.0010196281	0.0005955813	0.0014783937	0.0005163601	0.0007112498	0.00011699702	0.0007038955	0.0011978485	0.00068289106
aliv	0.0	0.0	0.0	0.0	0.001046564	5.5552766e-05	0.00018840609	1.1008239e-05	0.0	0.00025078142	0.0	0.0	0.0	0.0	0.00013034244
date	0.00021453947	0.0002857677	8.440572e-05	0.0	0.00011406202	6.9562964e-05	0.00024866674	0.0001433607	0.00039296545	0.00047931238	0.00085062865	0.0014848523	0.0001942536	0.00015926982	0.00032866717
dong	0.0	0.0	0.0	0.0	0.0	0.0	0.0	0.0	0.0	0.00013391819	0.0	0.0	0.0	0.0	8.178545e-06
kept	0.00036406933	0.00016867413	0.00018656983	0.0	0.00044614784	0.000114723734	0.00014929399	5.829444e-05	7.3586285e-05	0.00018861966	2.30719e-15	0.00016327488	0.00023434125	9.398469e-05	0.00016561153
list	9.0800015e-05	0.00017405464	0.0012933504	0.0	0.00037824298	0.00010118683	0.00047267778	0.00023287798	0.008032972	0.00013253398	0.0005917335	0.0014408554	0.00071779056	6.720888e-05	0.001029448
spin	0.0	0.00015397031	0.0	0.0	7.442251e-05	0.0	0.0	0.0	0.0	0.00059342757	1.3070427e-05	0.0	9.905252e-09	0.0	5.5203982e-05
tang	0.0	0.0	0.0	0.0	0.0	0.0	0.0	0.0	0.0	0.000108808534	0.0	0.0	0.0	0.0	6.645106e-06
tell	0.0009343666	0.0018935621	0.00091773906	9.618451e-05	0.001404005	0.0011265159	0.0017395966	0.0015969471	0.00027561744	0.00036434588	0.001092598	0.0	0.0010782648	0.0012783542	0.0010989638
term	0.00022161989	0.000102274804	0.00029693343	0.0	0.00014042143	0.00095179153	0.0009893919	0.0007486659	0.00016331166	0.0006961156	0.000588711	0.00072062167	0.00029064663	0.00079782173	0.00051523536
upon	0.0003462581	3.148819e-05	3.1826145e-05	0.0	0.00041380414	0.00012158753	0.0010058831	0.00047420757	2.9997886e-11	0.0002843357	0.00021288666	0.0005021719	1.0119566e-15	0.0004952931	0.00033224522
vote	0.0	0.0	0.00015357802	0.0	0.0	0.0	0.0	0.0011188878	0.0	0.0	0.0	0.0017588583	0.0	6.929612e-05	0.0002356385
ward	8.231989e-05	6.528726e-05	1.101847e-05	0.0	5.1545245e-05	7.606634e-05	1.1334117e-05	5.8819907e-05	6.1160055e-05	0.0002874986	0.0	0.0	2.459125e-05	0.0	5.111481e-05
away	0.00027578798	0.00022767368	0.00071246445	0.0	0.0018106217	0.00043104467	0.0007102285	0.0006235465	1.9987105e-10	0.0005179499	0.00025018677	0.0	0.0013597395	0.00049521157	0.0005857733
code	0.0023144947	0.0003408734	0.0	0.0	0.0	0.0	6.493042e-05	0.00033008453	0.0045967237	1.9413107e-10	0.0024246913	0.0	0.0	0.00014770297	0.0007319614
curv	0.0	0.0	0.00015003637	0.0	0.0	2.5679934e-05	0.0	0.0	0.00017792045	0.00045181724	0.0	0.0	0.00013291143	0.0	6.184888e-05
gate	0.000119098164	0.0002056757	1.3406325e-05	0.0	0.0	0.0	2.6078711e-05	0.0	0.0	6.277758e-05	0.0	6.075202e-05	0.00010610513	7.7542034e-05	4.753679e-05
larc	0.0	0.0	0.0	0.0	0.0	0.00012405269	0.0	0.0	0.0	0.0008166799	0.0	0.0	0.0	0.0	5.7248566e-05
less	0.000692727	0.0005755192	0.00050242455	0.0	0.00015410749	0.0011692154	0.00043827077	0.0014350032	0.0004950356	0.0007876449	0.00038464135	0.0001186362	0.0011530663	0.0003584025	0.00062717625
loop	0.0	0.00025344602	0.0	0.0	0.0	3.705077e-05	2.5789594e-05	0.0	2.9441746e-06	0.00014852334	0.0012251376	0.0	1.157226e-05	1.03594075e-05	0.00011500807
nasa	0.0	0.0	0.0	0.0	0.0	0.0	0.0	0.0	7.3031646e-05	0.010641985	9.868849e-05	0.0	0.0	0.0	0.0006619343
shot	0.0	0.0	0.00087735883	0.0	0.0018768539	0.00023847599	0.0	0.00038101713	0.0	0.0	0.0	0.0	0.0001459936	0.0	0.0002749968
spec	0.0	0.0011384065	0.0	1.8653653e-05	0.0	0.0	0.0	0.0	0.00012463615	1.2697713e-14	0.0	0.0	0.00028584708	0.0	0.00011909724
turn	0.00045942687	0.0007965271	0.00047243503	0.0	0.0009890288	0.00046543792	0.0005711381	0.0005010509	0.0001981046	0.0004803642	0.00042795474	4.7999135e-14	0.0027145084	0.00034547877	0.00064455543
anti	0.0	3.4229062e-05	0.0	0.0	0.0004210813	0.0009183684	1.1939577e-05	0.0005937321	3.135116e-05	1.8721554e-15	0.0	0.0012031723	6.491379e-06	0.0018582167	0.00035115756
care	0.0014525342	0.00024538854	0.0003239477	0.0	0.00022308076	0.0017617428	0.00061004696	0.0023309507	0.00017108301	5.911844e-05	0.00020406523	0.0004202778	0.0008741213	0.0007476995	0.00073298364
glad	5.1474555e-05	1.6833636e-14	0.000112941416	0.0	0.0	8.259262e-05	0.00012561741	0.0001984738	6.685514e-05	1.2938544e-05	1.9160856e-05	5.3475058e-05	0.00024765855	0.00013308148	8.791733e-05
kill	0.0	0.0	0.0	0.0	0.004893408	7.438718e-05	0.00025278938	0.0016918374	2.9159459e-08	7.137419e-05	8.576735e-05	0.0	0.0005163078	0.004692798	0.00097015576
liar	0.0	0.0	0.0	0.0	0.0001772764	0.0	0.00023047252	3.4373945e-05	0.0	0.0	0.0	0.0	0.0	0.00013595642	5.5203982e-05
been	0.003652944	0.0017826834	0.003783866	4.3756863e-05	0.0061546955	0.0046323705	0.0030019092	0.003075784	0.0014145812	0.002306147	0.0013856781	0.0036377944	0.0031296662	0.0027756337	0.0030377468
brad	0.0013462654	4.953233e-13	3.612191e-05	0.0	0.0	0.0	0.0	0.0	0.0	0.0	0.00020986087	2.0918534e-14	0.0	0.00061119307	0.00013800964
hand	0.00078825187	0.00057292497	0.0011359747	0.0	0.0016649406	0.0006827404	0.0009602263	0.0008149845	0.00033941158	0.00027742572	0.0002223146	0.0	0.0016640056	0.00043494493	0.0007508735
inva	3.08525e-05	0.0	0.0	0.0	0.0003196171	0.00021289838	0.0	0.0	0.0	0.0	0.0	0.0	0.0	0.0002856127	5.9804293e-05
judg	0.00023683911	0.0	0.00014240168	0.0	0.00024756073	8.854895e-05	0.0008765762	0.00064253074	0.0	5.3463846e-05	0.000298577	7.6115194e-14	4.7551814e-05	0.0002533635	0.0002642627
larg	0.000409324	0.00048421152	0.00029453757	4.73015e-06	0.00041059245	0.0007470018	0.00025950538	0.0007759616	0.0011823601	0.0016889708	0.00041337137	0.00023406823	0.0004689331	0.00040458332	0.0005668612
soon	0.0002970985	0.00046973687	0.0002456816	0.0	0.0002739752	0.001170571	0.00011805462	0.00017010853	0.00025135756	0.00015508103	0.00016749142	0.00023901566	0.00018435183	0.00022076526	0.00027601907
tape	0.00025199587	0.0011431393	0.00011538971	0.0	0.00059086387	0.0	0.0	0.0	0.0008305344	1.8614251e-07	0.0	0.0	4.065759e-05	0.0	0.00022746022
blue	0.0	0.00022024527	0.0015066589	5.005386e-05	3.7794347e-05	1.898483e-05	2.1909143e-10	0.00011987572	0.0	6.989639e-05	0.0006796091	9.2778006e-05	0.0005364574	0.0	0.0002208153
come	0.0012511506	0.0021139754	0.002620017	0.0	0.003506039	0.0011655748	0.0034245397	0.0013951254	0.0003014262	0.0010638237	0.0007752741	3.3481112e-05	0.0022394722	0.0012097717	0.0017067193
dark	3.4430297e-05	8.994793e-13	9.3933064e-05	0.0	0.0001635972	5.025999e-05	0.00019621727	3.993513e-16	6.819586e-05	0.00092945667	0.0	5.564262e-05	0.0001551514	1.5217776e-05	0.00012625328
divi	0.0	0.0	0.001419202	0.00013995601	4.8974718e-05	0.0	6.865446e-05	0.0	9.0925176e-05	9.934139e-13	5.6831792e-05	0.0012706735	0.0	0.0	0.00019167997
fake	9.668305e-05	0.0	0.0	0.0	2.4076464e-05	2.7018748e-05	0.0	2.5356943e-05	0.0	0.0	1.9186735e-05	2.754674e-12	0.00024624442	4.1952906e-05	3.4246994e-05
felt	4.4706914e-05	1.2021523e-05	0.00012916973	0.0	0.00033937255	0.00018812307	0.00018691474	2.6958407e-05	4.4516152e-10	2.4293888e-05	0.0	5.3313313e-05	0.00014499552	0.00017233996	0.0001032517
fool	0.000116502546	6.9416754e-05	0.00014796824	0.0	0.00022003832	5.8961694e-05	0.00033427228	0.00011944454	3.8503982e-05	0.0	9.430696e-06	0.0	0.00018541719	8.404721e-05	0.00011909724
furi	0.0	0.0	0.0	0.0	2.6603093e-05	0.0	0.0	0.0	1.8721641e-05	0.0	0.0	6.561149e-05	0.0	0.0	7.667399e-06
glue	0.0	3.3055312e-05	0.0	0.0	0.0	2.3058725e-05	0.0	0.0	0.0	0.0	8.15591e-06	0.0	7.1475544e-05	0.0	9.711983e-06
huge	0.0001806482	2.5115538e-05	0.00022064726	0.0	0.000105306346	8.061352e-05	2.8352699e-05	0.00013147891	0.00020169924	0.00034033202	9.0218586e-05	3.4278215e-05	0.00020377256	9.7030555e-05	0.00012267526
load	0.0	0.00061614014	0.00029855905	0.0	6.335812e-05	8.443919e-05	9.723305e-06	0.00010887141	0.00023748382	0.00028758484	0.002152455	0.0	0.00054614927	1.8620738e-05	0.00030515442
mack	0.0	0.0	4.1783085e-05	2.79061e-05	0.0	0.0	2.1302581e-05	0.0	5.367428e-16	0.0	4.1180687e-05	0.00018011678	1.8094557e-05	0.0	2.0957195e-05
most	0.0017936367	0.0014375944	0.0020428384	0.0	0.0011358589	0.003436412	0.0023844002	0.0027363498	0.0023017377	0.0021581429	0.0013444336	0.00039575697	0.0024728186	0.0026549606	0.0019909118
navi	0.0	4.743078e-13	1.2673237e-08	0.0	0.0	0.0	0.0	0.0	0.00014272075	6.383191e-05	0.0	0.0017461258	0.00027061248	0.0	0.00014107651
nswc	0.0	1.19468195e-05	0.0	0.0	0.0	0.0	0.0	0.0	0.0	0.0	0.00018806661	0.00011245731	0.0	0.0	1.9934903e-05
oasi	0.0	0.0	2.033699e-05	0.0	0.0	0.0	0.0	0.0	0.0	0.0	0.0	0.0002983268	0.00016701962	0.0	3.1691263e-05
piec	0.00027362132	0.0002076184	6.710863e-05	0.0	0.00018988735	4.249739e-05	0.00011428314	9.8545264e-05	0.00013391026	8.373097e-05	0.00021205728	5.2992447e-05	0.00046905386	0.00015592776	0.0001564109
piti	6.9155194e-06	0.0	0.0	0.0	6.9183684e-06	6.243214e-10	3.689091e-05	4.8258546e-05	0.0	1.5698271e-05	0.0	0.0	3.755015e-05	6.5503256e-05	1.8401464e-05
roof	0.0	0.0	0.0	0.0	0.00019761632	0.0	0.0	6.1318694e-14	0.0	1.4594641e-05	0.0	0.0	0.00029065245	0.0	3.8847305e-05
tast	0.0	0.0	0.0	0.0	1.4232379e-05	0.0009027346	3.2810036e-05	0.0	3.835927e-06	5.8305188e-05	9.271453e-06	0.0	0.000102510225	1.8909452e-05	7.20718e-05
that	0.00013944904	3.3343929e-12	5.3784515e-05	0.0	5.34385e-12	0.0	0.0	0.000110570894	0.0	2.1623887e-11	5.1854182e-05	0.0	0.00026299575	1.7119346e-05	4.7025642e-05
then	0.0029102096	0.0018575543	0.002455864	9.600927e-09	0.0050595645	0.002155634	0.004357622	0.003231697	0.00077634753	0.0020792047	0.0037795878	0.0	0.0032198988	0.0025847338	0.0027218554
tini	2.2901773e-05	0.0	2.0995654e-05	0.0	0.0	6.967301e-05	0.0	4.8802758e-05	2.3149154e-05	0.000113367576	3.4048655e-05	0.0	0.00017672608	0.00015822843	4.600335e-05
tire	0.0	0.0	9.567466e-05	0.0	1.3577443e-05	8.5296315e-06	0.0	5.5977544e-05	0.0	0.0	0.0	0.0	0.0018302983	0.00019315786	0.00016050006
trim	0.0	0.0	0.0	0.0	0.0	0.0	0.0	6.241364e-06	3.3953624e-05	1.3358175e-05	0.0	0.0	0.00025799108	2.2568704e-05	2.4535217e-05
typo	0.0	0.0	1.4885397e-05	0.0	0.0	0.0	7.3435126e-06	0.0	9.79285e-05	4.1598185e-05	0.0	2.899098e-05	3.6378977e-05	0.0	1.635688e-05
arab	0.0	0.0	0.0	0.0	0.0	0.0	0.0	0.0	0.0	0.0	0.0	0.0	0.0	0.007577356	0.0004901893
case	0.0017955975	0.001095348	0.00056663214	0.0	0.00058794016	0.002721468	0.0010262354	0.0030521904	0.00044120703	0.00090757466	0.0015265072	1.6335481e-14	0.0007958933	0.0020660316	0.0012589539
have	0.00035223318	0.0010964788	0.00050684216	0.0	0.00045187413	0.0013796735	0.0008352824	0.001182795	0.00011402664	0.00032676014	0.0010141112	0.00014078751	0.00070187077	0.0005789726	0.00067215774
also	0.002568098	0.003995201	0.0021983546	0.0	0.0017259225	0.0038457762	0.0034537835	0.0014074043	0.0059152385	0.0032907363	0.0027135338	0.0034967202	0.0037967057	0.0023960099	0.0030193364
cabl	0.0	0.0023371966	0.0	0.0	0.0	0.0	0.0	0.0	0.0	6.283073e-06	0.0	0.0001882243	0.0	0.0	0.00019219112
caus	0.00010972348	0.00043572648	4.3631488e-05	0.0	0.00066795846	0.0052035735	0.0006559389	0.0011104977	0.0	0.00063738815	0.0008230354	0.0	0.00072702084	0.00091034186	0.00080658874
diff	0.0	0.0	8.824597e-06	0.0	0.0	0.0	0.0	0.0	5.9025577e-05	0.0001087105	0.0001660159	0.0	3.4768054e-05	0.0	2.5046364e-05
hard	0.00092951005	0.0033659148	0.00056673476	0.0	0.00047244548	0.00051498873	0.00081318576	0.00068891735	0.0003058409	0.0002486005	0.0001563812	3.7278674e-12	0.0013352004	0.0006251833	0.0007789867
isol	8.5159474e-05	0.0001611989	6.552043e-05	0.0	7.084372e-05	0.00012050662	2.9781997e-05	5.6291356e-05	3.620711e-05	5.2167907e-05	2.2623452e-05	0.0	0.0	1.0182938e-12	5.1625957e-05
mode	0.00043408584	0.0027064146	0.0	0.0	0.0	1.7198316e-05	7.461069e-05	0.0	0.00043897372	0.00018741368	0.001244643	0.0	3.569337e-05	0.0	0.00037415908
null	0.0	0.0	0.0	0.0	0.0	0.0	0.0	5.1009774e-05	0.0	0.0	0.0016645846	0.0	0.0	2.5429933e-16	0.00011296349
rang	6.397699e-05	0.00045020584	0.00012391388	0.0	0.00022786345	0.00017103126	1.5668627e-05	5.6830755e-05	0.00031885406	0.00093006674	7.653204e-05	0.0004523689	0.0005827825	7.3611205e-05	0.00024483915
solv	6.2599545e-05	0.0001410233	0.0	0.0	7.433337e-05	3.642124e-05	1.2863492e-05	0.00015653354	0.00021576544	0.000112540205	0.0003090594	0.00010831905	0.00022280597	0.00036434826	0.00013085357
sort	0.00044928596	0.00040103367	0.0002951684	0.0	0.00016725478	0.0006517187	0.0006850611	0.0011512692	0.00021935275	0.0007708908	0.00036652776	0.0	0.0003925741	0.00032132783	0.00046821006
sync	0.0	0.0003396467	0.0	0.0	0.0	0.0	0.0	0.0	0.0	0.0	7.0630617e-06	8.047729e-06	0.0	6.8837107e-06	2.7602093e-05
time	0.0031103203	0.0033190497	0.005110684	0.0	0.0036721453	0.0037966971	0.0036558984	0.0031022818	0.0015520251	0.003777421	0.0031949792	0.0024888664	0.004669953	0.0028799418	0.0032953627
edit	0.0	0.0	3.6740385e-05	0.0	0.00012599773	0.00011967222	5.9499016e-05	1.5855466e-09	0.0014982275	2.4276489e-05	0.00058183057	0.0006952767	0.0	2.3060202e-12	0.00022439331
hope	0.00046583326	0.0010955809	0.0009416535	6.74013e-05	0.00089016923	0.00075057294	0.00072425016	0.00084277935	0.0003493243	0.0005065152	0.0005394129	0.00038773418	0.0007162588	0.0011628207	0.00071100454
moor	0.0	4.7997662e-05	3.3449003e-05	0.0	0.0	0.0	7.166742e-05	0.0	0.00015124904	5.7579662e-05	0.0	0.00014345307	6.8512316e-05	0.0	4.344762e-05
slow	3.3690478e-05	0.0006995328	0.0002529472	0.0	0.0	0.00012438779	2.140375e-06	0.00013096003	0.00014929088	0.00010334041	0.0004351268	1.4433531e-06	0.00044144524	0.0	0.0001712341
bday	0.0	0.0	0.0	0.0	0.0	0.0	0.0	0.0	0.0	9.206876e-05	0.0	0.0	0.0	0.0	5.6228137e-06
cole	0.0	5.788827e-05	0.00018382943	1.09337425e-05	0.0	0.0	0.0	5.662176e-06	0.0	3.714108e-05	0.0	0.0	0.0	0.0	1.8912611e-05
msfc	0.0	0.0	0.0	0.0	0.0	3.901296e-16	0.0	0.0	0.0	0.00042686425	0.0	0.0	0.0	0.0	2.6068656e-05
alan	0.0	0.000400774	0.0004701267	0.0	0.00011353993	0.0	0.000117159405	5.756002e-05	9.373724e-05	0.00020528071	0.0	0.00018120938	0.00010959468	0.00036389785	0.00015181059
byte	0.00021411157	0.00035477453	0.0	0.0	0.0	0.0	0.0	0.0	0.000605327	0.0	0.0016836682	0.0	0.0	0.0	0.00019628029
fail	0.00026024127	0.00018706959	8.9137226e-05	0.0	6.581817e-05	0.00015829368	0.00032783108	0.00095170655	1.2060822e-05	0.00045184154	0.0008010485	1.15119116e-10	0.00022178367	0.0009598025	0.00034706836
lanc	0.00016507762	0.00026275785	5.0754657e-05	0.0	4.7506204e-05	0.0	0.0	0.00013867271	0.00016053492	0.0	0.0	0.0	0.0	0.0002254218	7.8716694e-05
seen	0.00032682015	0.0017757622	0.00063879276	3.1765907e-05	0.0007163746	0.00088437856	0.0007734819	0.0007468017	5.292305e-05	0.0005066948	0.00046642486	4.537988e-15	0.0012019787	0.00049226417	0.00066602323
valu	0.0009232654	3.646879e-05	0.00044898732	0.0	0.0	0.0001878375	0.00010414247	0.00027767287	0.0004878652	0.00048266246	0.0023576024	0.00011357948	0.0005111262	0.0022465356	0.00054897106
damn	9.2577044e-05	1.1606436e-10	0.00038899612	0.0	2.7905311e-05	0.0	8.0866535e-05	0.00045670677	0.0	0.0	0.0	0.0	0.00043983577	0.00017736599	0.00013238702
didn	0.00038724256	0.0007137232	0.0019597716	0.0	0.0033281827	0.0006478001	0.0009010886	0.00094123266	7.782e-15	0.0003798822	0.0006056798	0.0	0.001446164	0.00064265716	0.00093284174
drug	0.00066119316	0.0	0.0	0.0	0.0	0.003830096	0.0	0.0024652916	0.0	0.0	0.0	0.0	0.0	0.00017787234	0.00053261436
feel	0.00037490373	0.00018075711	0.00040782848	1.16286865e-08	0.0003791315	0.001093249	0.0015660122	0.00116936	0.00027733864	1.6310969e-09	9.86419e-05	1.9350676e-13	0.0012270379	0.0010041794	0.0006522225
half	0.00028605567	0.00028756226	0.00042391027	0.0	0.0004230968	0.0002153609	0.00013411876	0.0003330661	0.00017051799	0.000678343	0.0	0.00028464518	0.00028282733	0.00015668335	0.00026732963
joke	0.0002050459	0.0	0.00051577104	0.0	0.00019001475	0.0	6.189114e-05	0.00020567668	0.0	8.0066086e-05	0.0	0.0	0.0	0.00018045954	0.0001052963
marc	0.0015323075	0.0	0.00032028023	0.0	0.0	9.221552e-05	0.0	0.0	9.119398e-05	0.0	0.0	4.1840567e-09	0.0	0.00015012184	0.00013596505
note	0.0013516968	0.00043879234	0.000766075	0.0	4.5025416e-05	0.0003082994	0.0010396463	0.00091095164	0.0021539917	0.00071646593	0.0010204016	0.000983736	0.0006152195	0.0004736157	0.00081783405
plan	0.00067842763	0.0002983449	9.681e-05	0.0	0.0008508066	0.00018019526	3.4263365e-05	0.00027779126	0.00011420525	0.0012103468	1.0952912e-06	0.0030309157	0.0003561257	0.00020163291	0.0004917228
spot	7.899974e-05	1.1379061e-05	0.00082825456	0.0	0.0001665149	0.00042464217	0.00010233151	1.1653372e-06	2.712844e-05	0.00037514642	3.3653368e-16	0.0	0.0002452954	0.0	0.00015129943
told	0.0005164761	0.000693028	0.00019388834	0.0	0.0022335309	0.00086935767	0.0006199848	0.00010817515	0.0	4.9112496e-05	7.0683695e-05	0.0005057713	0.00064478343	0.00025900666	0.0005249471
were	0.0011781133	0.00068108423	0.003233046	0.0	0.020495096	0.0030857418	0.003950471	0.0032049	0.00016966004	0.0029090107	0.00028693542	0.0014664808	0.003186193	0.0050169304	0.003890328
bodi	7.676982e-05	0.0	0.00012212101	5.8138186e-05	0.0014891735	0.0022601096	0.00094004814	0.00013935854	0.00046083005	0.0005924752	0.0	8.724308e-12	0.0005284854	5.1475665e-05	0.0005157466
came	0.00019194763	0.0005360246	0.00096928875	5.3148782e-05	0.0021789693	0.0002604025	0.00077309285	0.00019352688	4.8144835e-07	0.000113508206	0.0001265564	9.617883e-05	0.00065854576	0.00019346863	0.0005080795
dure	0.00024786248	0.00015810497	0.0006334931	0.0	0.0016835121	0.0011169888	0.00022733561	7.5879296e-05	0.0	0.0011691864	0.0002361089	0.0017903583	0.00024307959	0.00081061106	0.0005750394
evil	0.0	0.0	0.0	0.0	8.304347e-05	1.22948695e-05	0.0010681931	0.00058838277	0.0	0.0	0.0	0.0	0.0	0.000108521584	0.00020496975
hama	0.0	0.0	0.0	0.0	0.0	0.0	0.0	0.0	0.0	0.0	0.0	0.0	0.0	0.00043457202	2.811324e-05
mike	0.0001978832	0.0008202006	0.0030675563	0.0	7.5083162e-06	3.4754083e-12	0.00016474198	0.00030331872	7.242734e-05	0.00021150731	0.0004842459	7.538039e-08	0.0003561275	0.00019425357	0.00040380555
over	0.0013559649	0.0012438493	0.0027112118	4.442321e-06	0.0033012782	0.0018025619	0.0011449169	0.0015413497	0.00094563665	0.0013600333	0.0010984682	0.002378979	0.0024744398	0.0014739085	0.0016760463
page	0.0	0.0004849021	0.0	0.0	0.0003335918	9.590322e-05	0.0	0.0	0.00067332183	0.0	0.00092035823	0.004321492	0.0	2.6081505e-05	0.00044725303
rank	0.0	7.095557e-05	0.000239414	0.0	2.6819309e-05	1.8211751e-05	0.0	0.00013974911	2.6529206e-05	0.0	0.0	0.00010483927	0.0	9.9154626e-05	5.2648247e-05
vnet	0.00015150862	0.0003230356	3.2975713e-05	0.0	0.0	0.0	0.0	0.0	2.8668813e-14	0.00033165063	0.0	0.0	6.557352e-05	5.5358694e-05	6.491575e-05
zion	0.0	0.0	0.0	0.0	0.0	0.0	1.286441e-05	0.0	0.0	0.0	0.0	3.2675e-05	0.0	4.7804795e-05	6.6451057e-06
doug	0.00046469763	0.0002647253	0.0006477405	1.5474829e-08	4.802993e-05	0.00012867224	0.0	9.2727205e-05	2.1155364e-08	0.00045725366	0.0005474184	0.0	0.00025114935	0.0	0.00019167997
draw	0.00015873453	4.7433896e-05	0.00026136875	0.0	2.7407032e-05	0.0	0.00025312658	0.0002368829	0.0012140167	6.363862e-05	0.0018250293	1.452756e-10	1.8632019e-15	0.00012586422	0.00031077702
exit	0.0	0.0	6.562552e-05	0.0	7.116537e-05	0.0	0.0	0.0	0.0	3.3110566e-05	0.0011205862	0.0	3.9071758e-05	0.0	8.740619e-05
leak	9.2107955e-05	0.0	0.0	0.0	0.0	0.0	0.0	0.0	0.0	6.241481e-05	0.00011809544	0.0	0.00031052856	6.2825875e-06	4.0380746e-05
leav	0.0002226777	0.0003167965	0.00026066005	2.7017213e-05	0.0012005783	0.00023799829	0.00037215353	0.00028474262	0.00019032325	0.00012899007	0.0001651541	0.0001953913	0.00058943534	0.00094943703	0.00039409392
lose	0.000121279314	7.894622e-05	0.0009722515	0.0	0.00013246335	0.00019080895	0.00020907	0.00028147825	0.00010672501	6.4160966e-05	8.4326595e-05	0.0	0.00017584892	0.00013463292	0.00018912426
mayb	0.000848138	0.000680565	0.0013706861	6.404873e-05	0.00092292426	0.00095177325	0.0006102223	0.0006602757	5.164546e-10	0.000624978	0.00038477214	0.0	0.0015876086	0.00082596624	0.0006997589
much	0.0014679368	0.0025649595	0.0026454036	1.24925145e-05	0.0006878971	0.00256645	0.0018490378	0.0028431816	0.0013162807	0.00250025	0.001138089	0.0	0.004326325	0.0012397898	0.0019040182
shut	0.0	5.240991e-05	5.396965e-05	0.0	0.00016953272	0.0	3.8486785e-05	0.00019029675	3.121314e-05	0.0001425507	2.5143212e-05	0.0	0.0004081497	6.927327e-05	9.302879e-05
tabl	0.0	2.3076982e-14	0.0	0.0	0.00020192613	0.00014761901	0.0	0.000119367294	0.00020297761	1.0298093e-06	0.0015737325	0.00039023333	3.3308013e-05	0.0002170301	0.00019576914
tran	3.778302e-05	1.7261826e-05	0.0	0.0	0.0	0.0	2.1087808e-05	0.0	0.0	0.0	8.806872e-15	0.00015292322	0.0002404671	0.0	3.32247e-05
user	0.001355163	3.3304396e-08	0.0	0.0	0.0	0.00010687666	0.0	0.00017069968	0.006375624	0.0	0.002664893	0.0	0.0	0.0	0.0007723419
gaug	0.0	0.0	0.0	0.0	0.0	0.0	0.0	0.0	0.0	0.0	0.0	0.0	0.00028464207	0.0	2.0957195e-05
rant	0.0	0.0	3.630063e-05	0.0	0.0	1.8342302e-05	1.915912e-05	0.000116229465	0.0	0.0	0.0	0.0	0.0	4.4537046e-05	2.0446048e-05
wasn	0.00016074137	0.00014125922	0.0007683364	0.0	0.00076553214	0.00020235984	0.0003830972	0.00028977383	0.0	0.00023182269	5.284426e-05	0.0	0.0006644563	0.00013326107	0.00029544262
best	0.00033979636	0.0013628437	0.0029438299	0.0	0.00011273471	0.0010895638	0.0007775798	0.0005606399	0.00091036607	0.00026196905	0.0006261241	0.00023159986	0.0015324845	0.00036612747	0.0008101662
busi	0.0012178393	0.00023080273	2.799289e-05	0.0	9.4983096e-07	0.00016141124	6.950999e-05	0.0010531471	1.9938836e-05	0.00013567475	0.00017888499	0.0011094841	0.00035341954	0.00033098488	0.00035678007
cite	0.00014361192	0.0	1.4165016e-05	0.0	4.1017636e-05	0.00020022715	0.00041818968	0.00039958832	1.774731e-05	4.753639e-05	7.803747e-13	0.0001004015	7.4000125e-14	7.939483e-05	0.00013238702
done	0.00067810994	0.00080541807	0.0007410898	0.0	0.0006954491	0.0014291533	0.0008096314	0.0010878152	3.0819247e-05	0.0009019042	0.0013436897	3.147286e-13	0.00073488377	0.00034454974	0.00072327146
fred	0.0	8.645541e-05	3.236954e-05	0.0	3.7112124e-05	0.00020159174	2.8561666e-05	2.5732227e-08	6.657799e-05	0.0013026618	0.0	1.3604055e-06	7.72573e-05	0.0004957739	0.000149766
grow	0.0	0.0	4.0470364e-05	0.0	0.0	0.00032232195	0.000208073	0.00034206774	0.000111452064	0.00024570926	1.0816922e-05	0.00010569388	0.0	5.029126e-05	0.000116030365
harm	0.00027883195	0.0	0.0	0.0	0.0001387365	0.000438663	9.293409e-05	0.00020498931	0.0	8.669132e-06	0.0	0.0	8.785973e-05	0.00036988896	0.000118074946
lead	0.00036402117	0.00020593392	0.0010520734	2.8865692e-05	0.00031626457	0.0008168775	0.00044253655	0.00020251113	8.291931e-05	0.00048762624	0.00013021928	0.00028842042	0.00040443317	0.00044812608	0.00037415905
link	0.00049573433	0.0	0.0	0.0	0.0	0.0003006042	0.00017174857	9.0145966e-07	7.758979e-05	8.9580484e-05	0.0012894424	0.000323896	0.0	3.3076743e-05	0.00018605738
mine	3.7562215e-05	0.0009155174	9.5095274e-05	0.0	8.1428756e-05	0.00044836482	0.0003297924	0.0011577605	2.8336782e-08	0.00075442676	0.00015147649	9.5465686e-05	0.00072768464	7.206417e-05	0.000391027
none	0.00015782939	0.0002729621	0.00016811461	0.0	0.00028028127	0.00022510484	0.00031215308	0.00017963287	0.00010476132	0.00020188787	0.0005339609	0.0	0.00022153293	0.0010331968	0.00027244102
pain	0.0	0.0	0.0	0.0	0.00019305878	0.0027750598	0.00020244071	0.0	0.0	0.0	9.645732e-06	0.0	0.00019498519	2.4973426e-05	0.00022234874
pick	0.00039456075	0.00033729203	0.001648246	0.0	0.0003316626	6.0455808e-05	8.466433e-05	0.00010750717	0.00012065287	1.6515197e-06	0.00012364262	7.540983e-05	0.0005411073	4.7339367e-05	0.00026886305
push	0.00019429745	0.00011922113	8.517129e-05	0.0	0.00024739024	0.0001551438	1.5876933e-05	0.00049492676	0.0	0.0006139724	5.369923e-05	8.432304e-13	0.00026554606	4.2460884e-05	0.0001722564
rice	0.0	0.0	2.2030195e-05	0.0	0.0	0.00012138858	4.0567964e-05	2.4997891e-05	9.187147e-05	0.0	0.0	2.54168e-07	0.00011001261	0.0006858775	7.564983e-05
rise	1.0000506e-05	0.0	2.2042062e-05	0.0	0.00010273134	1.2698906e-05	0.00031530194	0.00012252547	0.0	0.00016538866	0.0	0.00025494103	4.257262e-05	0.0	9.098421e-05
yoyo	0.0	0.0	0.0	0.0	0.0	0.0	0.0	0.0	0.0	0.0	0.0	0.0	0.0	0.00045037465	2.9135532e-05
butt	5.0130202e-05	2.6652742e-05	0.00023216664	0.0	8.505758e-05	1.8049395e-05	0.0	8.815193e-06	0.0	0.0	0.0	1.44361475e-05	0.00012967784	3.0967145e-05	4.089189e-05
chee	4.1456642e-05	3.7950717e-06	3.586572e-05	0.0	3.9098217e-05	8.7168155e-05	0.0	1.2967982e-05	0.0	0.0	0.0	0.0	0.0	0.0	1.4823443e-05
fear	0.00016148288	0.0	0.00018347865	0.0	0.00036984557	3.941852e-05	0.00055878254	0.0002939877	0.0	1.3176748e-05	0.0	1.93429e-05	9.1685186e-05	0.00024790157	0.00017736788
hear	0.00016177495	0.00071224617	0.00035435447	0.0	0.0008476406	0.0005160289	0.00075857656	0.0003564753	2.1425012e-06	9.264106e-05	7.440266e-05	0.00021224227	0.0012121975	0.0003549032	0.0004528755
poor	2.0516796e-05	0.00012509033	0.00027174866	0.0	0.000257634	0.00028119254	0.00015989871	0.0006027009	0.0001338176	0.00014012905	3.2536635e-05	0.0	0.00022792391	0.00020739886	0.00019832488
vagu	2.1374315e-05	5.647816e-05	7.1423974e-06	0.0	6.143208e-06	4.3598295e-05	4.5670895e-05	9.06907e-05	4.4442062e-05	5.1633644e-05	1.9709645e-05	0.0	1.2147887e-05	1.4019348e-05	3.3735847e-05
corp	0.00023749289	0.0004310238	0.00021114171	2.3094673e-05	0.0005718096	0.0	2.7432787e-05	5.02739e-10	0.00021268144	0.00013758497	8.511055e-05	0.00037710258	0.00015764237	0.0002646571	0.00019474684
deep	5.451984e-05	0.0	9.009084e-05	0.0	0.00011903652	0.00016516677	0.0001365808	0.0	0.0	0.00023058557	4.3586253e-05	0.00017029473	0.00014038596	0.00010174828	8.945077e-05
fair	0.0005784807	0.0002973896	0.00050102576	0.0	6.42827e-13	0.0005059323	0.00030631034	0.00052984525	0.00024207802	0.00031181812	0.00015675023	0.0	0.00050811924	0.0006528154	0.00033837883
gaza	0.0	0.0	0.0	0.0	0.0	0.0	0.0	0.0	0.0	0.0	0.0	0.0	0.0	0.0013590252	8.791733e-05
mass	0.00033762938	2.4915782e-05	0.0	0.0	0.0005266392	0.00012768377	0.0003441343	0.0004284695	0.0	0.0016371087	3.073081e-05	2.9018214e-05	0.0001229748	0.0	0.00027295222
name	0.0006640895	0.00043846905	0.0015586604	9.698867e-05	0.0008182439	0.0002470194	0.0017670427	0.00024346891	0.0028996603	0.00085861253	0.00238081	0.0015835059	0.0006660658	0.0012432812	0.0011526349
ofth	0.00038713365	0.00027521155	0.000202517	0.0	0.00015842528	0.00029835923	0.00071817986	0.00027468154	9.64534e-05	0.00032235062	0.0002263939	0.00071643846	0.00026682936	0.0003203109	0.00032968936
sent	0.00040419612	0.00017947645	0.00028691682	0.0	0.0006552152	9.971483e-05	0.00019205328	7.208015e-16	0.00043880704	0.00033812347	0.00023914967	0.00097393064	2.2684299e-08	7.363205e-05	0.00027448568
shai	0.0	0.0	0.0	0.0	0.0	0.0	0.0	0.0	0.0	0.0	0.0	0.0	0.0	0.00045037465	2.913553e-05
wing	1.9255658e-05	0.0	0.00073091785	0.0	0.00013895387	0.0	1.7749559e-10	6.0484777e-05	0.0	0.00029914355	0.0	0.00017846502	0.0	0.00038863198	0.00011807494
card	2.37562e-15	0.009686253	0.00014054726	0.0	0.0	0.0	0.0	0.0	0.00020865366	0.0	9.8809915e-06	0.0	0.0	0.00021342172	0.0007866537
damp	0.0	0.0	8.287497e-06	0.0	0.0	0.0	0.0	0.0	0.0	0.0	0.0	0.0	0.00012501093	0.0	9.711983e-06
fast	0.00017979126	0.001778463	0.00011168407	0.0	4.840139e-05	0.00013322778	1.8392711e-05	0.0	0.0007926499	0.00015673983	0.0001515613	0.0	0.0012145	0.0	0.00033940122
head	7.410942e-05	0.00035253176	0.00061563886	0.0	0.0010714306	0.0004305305	0.00045456793	0.00021126025	0.00017890282	0.00045359347	5.8720885e-05	0.00080846157	0.0011078097	0.00027167267	0.0004554313
luck	3.0594732e-05	0.0004536075	9.982286e-05	0.0	6.671569e-05	0.00029267074	3.9677656e-05	1.6490536e-05	0.00027788072	5.1993327e-05	3.4693687e-05	0.0	0.00039248235	0.0	0.00012829786
went	6.519068e-05	0.00010599245	0.0006780507	0.0	0.0031082258	0.00021366455	0.00014003993	6.447985e-07	0.0	0.00013460325	1.10810115e-05	0.00021442107	0.00102147	0.0	0.00044111934
cube	0.0	0.0	0.0	1.4078588e-15	0.00040863923	0.0	0.0	3.1966218e-05	0.00016909362	1.7133433e-06	0.0	0.0	1.2731029e-05	0.0	5.1625953e-05
next	0.0004900902	0.00048009204	0.0015173205	1.3349662e-05	0.0011253264	0.00038849906	0.00034201582	0.00044185494	0.00049943425	0.00068912277	0.000798095	0.0009775903	0.0011718612	0.0001758903	0.0006542671
ryan	0.0	0.0	0.00083101966	0.0	0.0	0.0	2.7319707e-06	0.000328129	0.0	0.0	0.0	0.00024776516	3.3451575e-05	0.00022597954	0.00011705264
send	0.0008480345	0.00073431514	0.00031768202	0.0	0.00037584416	0.00021454092	0.00021564092	0.00012648973	0.005374201	0.00047851304	0.0006794037	0.0007725147	0.00014119998	7.750291e-05	0.00076262996
aren	0.0004751399	0.00012419798	0.0003546861	5.873569e-10	0.00012884055	0.00026655794	0.00026592446	0.000691217	5.3036245e-05	0.00021594475	0.0001467133	0.00014760626	0.0006715942	0.00092344865	0.00033531204
basi	0.00010693438	0.0	0.00020331296	0.0	0.0	0.0003719668	0.00046436233	0.00058974966	0.00013310023	4.8387694e-05	4.0516975e-06	0.00019815602	2.540968e-05	0.0006324348	0.00022643787
born	2.0346362e-05	0.0	0.00012212202	0.0	0.00029197123	0.00017202977	0.0007839813	2.4923238e-05	0.0	1.5061312e-11	0.0	6.910932e-05	0.0	0.00042103304	0.00017276758
cans	0.0	0.0	0.0	0.0	0.0	2.7091874e-05	3.5698015e-06	0.0	0.0	0.0	0.0	0.0	0.0	0.0	2.0447917e-06
dyer	0.0	0.0	0.0	0.0	0.0	0.0009716865	0.0	0.0	0.0	0.0	0.0	0.0	0.0	0.0	5.775971e-05
nice	0.00022237268	0.00068574696	0.00055562385	0.0	0.00011899342	0.0001117265	0.00021895958	0.0004646592	0.00051633094	5.242926e-05	0.00036506722	0.0	0.0014679203	0.0002870278	0.00038489327
nore	0.0	0.0	0.0	0.0	0.0	0.0009544885	0.0	0.0	0.0	0.0	0.0	0.0	0.0	0.0	5.673742e-05
past	0.00049106654	6.434527e-05	0.0009559745	0.0	0.0004045571	0.0005086894	0.00034556215	0.000387334	0.00010493258	0.00042256573	0.00058142125	0.00033425703	0.00030685018	0.0004926041	0.00038591545
rude	0.0	0.0	3.5791516e-05	0.0	5.9345237e-13	9.455207e-05	2.1960088e-05	2.8928387e-05	0.0	0.0	0.0	0.0	5.9472063e-06	1.4444382e-05	1.4823443e-05
sdsu	0.0	0.00036960494	2.0358142e-05	0.0	0.0	0.0	0.0	0.0	0.0	0.0	5.8916186e-05	8.561378e-10	1.5970532e-05	0.0	3.4758137e-05
tact	0.0	1.6217644e-05	0.0	0.0	0.0	1.0654633e-05	9.71889e-06	0.0	0.0	0.0	0.0	0.0	0.0	0.0	3.0670835e-06
walk	2.1011678e-05	0.0	0.0015347714	0.0	0.0006601227	0.00017956927	0.00019948806	9.72533e-05	2.6443691e-05	8.112162e-05	0.0	5.536533e-05	0.00026501922	0.0	0.00022541561
wast	3.226974e-05	8.924317e-05	0.00023625728	0.0	1.605203e-05	0.00013945908	0.00014167241	0.0006636551	2.9257259e-05	0.00031159786	5.0745675e-05	0.0	0.00020036899	0.0005189337	0.00019116882
yawn	0.0	0.0	2.1968559e-05	0.0	5.0201947e-05	1.83562e-05	8.420839e-06	0.0	0.0	0.0	0.0	0.0	0.0	0.0	7.667398e-06
yeah	0.0001364848	0.0	0.0005010257	0.0	0.00014540946	0.0002104382	0.0	0.00023470965	0.0	0.0	1.1082716e-05	0.0	0.001141732	0.00012081811	0.00018043477
year	0.00096917845	0.00024141802	0.011044701	0.0	0.0020227844	0.0028777153	0.0006433018	0.0019263588	0.0	0.0032998342	0.0008028144	0.0067624003	0.0031375673	0.0025587366	0.0024325445
land	0.0	0.0	0.0	0.0	0.0010498894	0.0	0.00012844066	0.00031620328	0.0	0.0018239338	0.0	3.631398e-05	0.00019258923	0.0025041846	0.00042578494
soft	0.0	6.632778e-05	0.00012600132	0.0	3.6681387e-05	6.885297e-05	3.9589242e-05	0.0	0.00016544812	0.00016109533	0.0	0.0	9.893945e-05	7.331516e-06	5.5203982e-05
sole	4.25358e-05	1.3214586e-05	3.2173568e-05	0.0	8.5218715e-05	3.4905526e-05	0.00013930332	0.00012942705	1.4512652e-06	3.156222e-05	3.0477627e-06	5.757935e-05	3.6961017e-06	0.00030131565	7.0538365e-05
west	0.0	0.00017825895	0.00066004175	0.0	1.961853e-15	7.075747e-05	5.5122946e-06	1.754627e-05	0.00011449655	0.00032427843	1.4707901e-05	0.0006568387	8.378765e-06	0.0014586995	0.00022541561
adam	0.0	0.000372478	0.00017043375	0.0	0.0	0.0	0.00027744245	7.648653e-05	0.0	0.00044048805	0.0	8.5322345e-06	0.0	0.0021201805	0.0002453503
andw	2.783027e-05	0.0	0.000110631	0.0	0.0	0.0	3.3058463e-05	0.0	5.7388297e-06	5.5410296e-06	0.0	0.0	0.0	0.0	1.3290005e-05
cain	9.5565316e-05	0.0	0.0	0.0	0.0	1.78759e-05	3.1221582e-06	0.0	0.0	0.00012858925	0.0	0.0	0.0	5.00422e-05	1.8401464e-05
dead	9.132073e-05	0.00018032404	0.00036129926	0.0	0.002035883	7.850619e-05	0.00063858996	0.0004971521	0.0	8.3513965e-05	5.7304977e-05	0.000119735545	0.00044445324	0.00012226371	0.0004022721
debt	0.0	0.0	0.0	0.0	0.00010549543	0.0	1.6566759e-05	0.00020888519	0.0	7.159536e-06	0.0	3.1557374e-09	0.0	0.0	3.2713553e-05
deed	0.0	0.0	0.0	0.0	4.1542102e-05	0.0	0.00028238105	0.0	0.0	0.0	0.0	0.0	0.0	0.0	3.7825015e-05
deni	0.00016260805	0.0	0.00019366734	0.0	0.00034937484	0.0	0.00048928644	0.0002814463	1.6273383e-05	0.0	1.3494215e-05	0.00012669234	0.0	0.00064668735	0.00019116883
ever	0.00046755688	0.0003114165	0.0012100791	0.0	0.00059306325	0.00056347286	0.0009586047	0.00092949346	9.3724804e-05	0.0005197781	0.000110947134	6.110823e-05	0.0018709931	0.00058747956	0.00064762204
fall	0.00015265874	5.8682024e-05	0.00028481008	0.0	0.00023235918	0.0003702026	0.00060144294	0.00027719565	3.0529594e-05	0.0003026132	2.8326645e-05	0.0005405302	0.00030705504	0.0001886948	0.00026477387
fell	0.0	0.0	6.9539616e-05	0.0	0.0002889706	0.0	6.571144e-05	8.482995e-05	0.0	0.0	0.0	0.0	0.00010337287	0.0001481876	6.236002e-05
firm	0.0002719318	2.1155085e-05	0.0	0.0	4.4654844e-05	6.26826e-05	9.173684e-05	2.8062285e-14	0.0	0.00016070377	0.0	0.0005321456	4.9749266e-05	0.0	8.280587e-05
fled	0.0	0.0	0.0	0.0	0.00032135582	0.0	0.0	0.0	0.0	0.0	0.0	6.4096486e-05	0.0	4.5033077e-05	3.3735847e-05
flow	7.8086596e-05	5.6740086e-05	0.0	0.0	3.021846e-05	0.0001719181	4.128378e-05	4.092565e-05	6.252099e-05	0.00032169878	2.5511814e-05	7.8554946e-10	0.00014910802	0.00013017173	7.667212e-05
fnal	0.0	6.928772e-05	0.0	0.0	0.0	1.645327e-05	0.00025945072	0.0	0.0	0.0008862986	0.0	0.0	0.0	0.0	9.20065e-05
hell	0.0	0.0	0.00031526032	0.0	0.00021468557	0.0	0.0018450932	0.00053310255	0.0	0.0	0.0	0.0	0.00087597	0.00011738875	0.00038847124
home	0.00023641605	0.0006541972	0.0021481323	0.0	0.0018809389	0.00045874916	6.793607e-05	0.0007814614	3.4539609e-15	0.00012484963	0.00066129316	0.00062204903	0.00059636455	0.00041218163	0.00062870997
inth	0.00015541268	6.56563e-05	0.00032904107	2.5802663e-05	0.00022541144	0.0002118941	0.00044297508	0.00022685084	0.00012022157	0.00020305652	3.838417e-05	0.00020333279	0.00018522434	0.00017975539	0.00020599207
isan	0.0	0.0	1.04024875e-05	0.0	0.0	4.0137817e-05	5.3392236e-05	0.0	0.0	0.0	0.0	1.1603904e-05	0.0	0.0	1.0223129e-05
king	4.6043974e-06	3.8922946e-05	0.0013521771	0.0	4.6808913e-05	9.879961e-05	0.00072069984	0.00027428605	0.0	0.00024787494	8.173283e-05	0.00024061078	0.00023690464	5.602391e-05	0.00026784078
life	6.307177e-05	5.6653465e-05	0.00018250635	0.0	0.00046604383	0.0007168508	0.003511891	0.0011216518	2.1424853e-16	0.0009715575	0.0	0.00015725364	0.0008079583	0.001014417	0.00083725725
loss	6.518907e-05	8.058551e-07	0.00024851545	0.0	9.862482e-05	0.0005530982	1.995745e-12	0.000154186	0.00025628603	0.0010230022	0.0	0.0	7.367074e-05	0.00020738198	0.00017736788
lost	0.00024305678	2.0875035e-09	0.0021448692	0.0	0.00040061536	0.00033702367	0.00031599987	0.00012450389	0.00016860345	0.00018021121	0.00012491421	0.0	9.4344716e-05	0.000120490695	0.0002979984
mind	0.00044009348	0.00021885464	0.0005189446	0.0	0.0004940825	0.0005668003	0.0013996908	0.000764627	0.00016889919	0.00048195926	0.00011037993	0.0	0.0008143558	0.0009886316	0.0005729951
mist	0.0	0.0	0.0	0.0	1.8922981e-05	0.0	5.8755395e-06	0.0	0.0	5.440722e-05	0.0	0.0	0.0	0.0	5.622814e-06
mock	0.0	4.8464244e-06	0.0	0.0	2.270468e-05	0.0	5.6539397e-05	0.0	0.0	1.7523684e-05	0.0	0.0	0.0	0.0	1.0223129e-05
palo	1.0512632e-05	0.0	0.0	0.0	0.0	0.0	0.00017192373	0.0	2.531969e-05	0.0	0.0	0.0	0.0	0.0	2.3512925e-05
pass	0.00026363708	9.1508984e-05	0.00014960703	0.0	0.0014067932	0.00010960129	0.00037155586	0.0010930566	0.00017908747	0.000449702	0.0006528394	0.0005759138	0.00045485623	0.0	0.00046616545
poem	0.0	0.0	2.7477223e-05	0.0	0.0	0.0	4.4834338e-05	0.0	0.0	0.0	0.0	2.5530293e-05	0.0	0.0	8.689691e-06
save	4.0684736e-06	0.00020646155	0.00097272213	1.4033913e-05	0.0006981031	5.4621025e-05	0.0011168201	0.000248152	0.0009896084	3.9838495e-05	0.0010875084	0.0	0.0005675544	0.00024300149	0.0005060349
seed	0.00031913203	2.330173e-06	2.9913757e-05	1.4829433e-05	0.0	9.00253e-05	0.0002149842	0.0	0.0	0.0	0.0	0.0	0.0	1.7478378e-05	5.4692835e-05
soul	0.0	0.00011438381	0.0	1.5518655e-05	0.0010223567	2.362735e-13	0.0007238419	0.0	8.143249e-11	0.0	0.0	0.0	0.0	0.0	0.00018299051
andr	0.0	1.4088329e-05	0.00041015452	0.0	0.0	0.0	4.7796207e-06	1.3570325e-05	0.0	0.0	0.0008912753	0.0	0.0	0.0	8.587274e-05
ball	1.53164e-05	0.0	0.0028249493	0.0	9.138876e-05	2.1488946e-05	0.0	0.0	6.2147347e-16	0.0004018928	3.7802358e-05	0.0	3.6612528e-05	0.0	0.0002126369
burn	0.0	0.0	0.0	0.0	0.0031226468	0.00015141774	0.00010147894	0.0	0.0	0.00031157382	0.0	0.0	0.00035544066	2.1170424e-15	0.00032815596
duck	6.015881e-15	0.0	0.00017973757	0.0	2.0342844e-05	2.3829256e-05	0.0	1.4593273e-13	0.0	0.0	1.6043e-05	0.0	5.0815044e-05	0.0	1.8912611e-05
each	0.0019141741	0.0009929078	0.001161156	1.7450731e-05	0.00027551857	0.0008576094	0.0008245287	0.0004616352	0.000843222	0.0011477231	0.0014747211	0.0008794608	0.00055143813	0.0007327846	0.000859748
east	0.0	1.8485372e-06	0.00072822813	0.0	0.00017149244	0.0	6.9697926e-06	0.0	9.8115386e-05	0.000276254	2.2148952e-06	0.0011147117	0.0001867664	0.00076624594	0.00021570383
game	0.0	0.0	0.014223272	0.0	0.0	0.0	0.0	0.0	0.00010029052	0.0	0.0	0.0	0.0	0.0	0.00087917165
hall	0.0	0.0	0.0009558388	0.0	8.759109e-05	0.0	5.378487e-05	0.0	0.00027460375	3.179859e-05	4.1879703e-05	0.00043367862	2.59009e-07	0.0	0.00012471984
hawk	0.0	4.3623266e-05	3.290048e-05	0.0	0.0	6.864615e-06	0.0	0.0	0.0	0.0003774413	0.0	0.0	6.562492e-05	8.885282e-06	3.4246994e-05
hire	0.0	0.0	0.00016051892	0.0	3.9354072e-05	0.0	5.7997904e-06	0.00025075985	3.7244088e-10	0.0	0.0	0.00019560281	2.3170034e-05	0.0	5.3159394e-05
kick	6.034248e-05	7.615958e-05	0.00026928468	0.0	7.897186e-05	1.52220055e-05	6.74486e-05	6.115576e-05	2.6601563e-05	9.614646e-06	0.0	0.0	0.00021965305	0.00023807878	8.2294726e-05
park	4.376497e-05	2.7697522e-08	0.00092005637	0.0	0.0	1.274896e-06	0.0	4.7749465e-05	0.00019808959	0.0	4.7438494e-05	0.0005794051	0.00060269	0.0	0.0001620335
play	0.00019150558	8.818542e-05	0.008114912	2.3726543e-06	0.00014871926	0.00018721975	0.00018810458	0.00013030325	0.00014150163	2.5347908e-06	0.0	0.00021718955	0.00025427388	0.00029740322	0.00063791056
rest	0.00024674207	0.00021060067	0.00054730434	0.0	0.00051812304	0.00019427016	0.000619662	0.00044924693	5.3344804e-05	0.00026533016	0.00019189887	0.00012821135	0.00037327613	0.0004959745	0.00034144582
seri	6.0919676e-05	0.00048904406	0.0012711945	0.0	0.0	2.9702867e-05	0.0	0.0	0.00036595203	0.00035763884	2.6051195e-05	0.0006227357	0.0002068801	1.3824035e-05	0.00022694905
swim	1.5503098e-06	1.5528135e-08	3.3234803e-05	0.0	2.353613e-05	0.00027401696	8.6418964e-07	4.9333372e-05	0.0	0.0	0.0	0.0	0.0	0.0	2.5557509e-05
team	0.0	0.0	0.008991552	0.0	1.3683701e-15	0.0	0.0	0.0	0.0	0.00030135814	0.0	0.00025414574	0.0	0.0	0.00058475113
ucar	0.0	0.0	0.00016161324	0.0	0.0	0.0	0.0	0.0	0.0001230746	2.0205496e-05	7.585088e-05	0.0	0.0	0.0	2.5557507e-05
yank	0.0	0.0	0.0016962568	0.0	1.0266235e-05	0.0	0.0	0.0	0.0	0.0	0.0	0.0	0.0	0.0	0.00010478515
gsfc	0.0	0.0	0.0	0.0	0.0	2.0058913e-05	0.0	0.0	9.6896165e-14	0.0010518212	7.1617706e-14	0.0	0.0	0.0	6.54269e-05
hugh	0.0002856272	0.0003632965	2.3870229e-05	0.0	2.5426267e-05	0.0	1.1725876e-05	0.0	6.1642786e-05	2.4364554e-05	0.0	0.00018625619	0.000108433145	0.0	7.616097e-05
laid	0.0	0.0	2.8345557e-05	0.0	1.4550412e-05	0.0	8.613046e-05	4.9915958e-05	0.0	6.414018e-05	4.4964963e-06	7.5646974e-05	1.9557208e-05	5.1796383e-06	2.913553e-05
path	3.2058822e-05	0.00024336197	2.581145e-05	1.8209254e-05	0.00012621636	2.1537053e-05	0.0001531829	2.6267378e-07	0.00038587305	0.00016757417	0.0010404754	0.0	0.00010162729	2.197964e-05	0.0001697007
tear	0.0	2.720026e-05	0.0	0.0	0.0013808899	1.4385481e-05	2.9337825e-06	0.0	0.0	2.165765e-05	0.0	0.0	3.8867187e-05	0.0	0.00012318642
waco	0.0	0.0	0.0	0.0	0.0030223888	0.0	0.0	3.7935697e-05	0.0	0.0	0.0	0.0	0.0	0.0	0.0002571067
armi	0.0	0.0	0.0	0.0	0.0017449529	0.0	0.0	0.00028314267	0.000274832	0.0	0.0	8.759462e-05	1.314918e-16	0.00039663046	0.0002274602
orst	0.0	6.610979e-05	4.7064535e-05	0.0	2.4915214e-05	0.0	0.0	0.0	2.5537422e-05	0.0	0.0	0.0	4.4659162e-05	0.0	1.533459e-05
ajay	0.0	0.0	0.0	0.0	0.0	0.0	0.0	0.0	1.9528818e-05	7.5722186e-05	0.0	0.0	0.0	0.0	6.1339597e-06
info	4.9119614e-15	0.0028703038	0.0	0.0	0.0	0.0008789019	1.7055247e-05	0.00019172272	0.0033365453	0.00015985806	0.0008022582	7.649474e-05	0.00032365203	0.0	0.0006435331
myth	0.0	0.0	2.7288517e-05	0.0	3.5970086e-05	5.409089e-06	0.0001606716	9.199465e-05	0.0	1.5389312e-05	0.0	1.1055043e-05	4.8211008e-05	0.00012181366	4.7025642e-05
shah	0.0	0.0	0.0	0.0	0.0	0.0	0.0	0.0	0.0	6.211228e-05	1.192251e-05	0.0001031229	4.7184727e-05	0.0	1.4312297e-05
sold	0.00017582008	0.000329281	1.9258665e-05	0.0	3.4381712e-05	1.7744496e-05	0.0	0.0	1.6728825e-05	3.5387624e-05	4.1198775e-05	0.00023871408	0.000855495	6.7533714e-05	0.00012932018
test	0.0005857693	0.0011678353	0.0	2.3623108e-05	0.0	0.0032839433	0.00017178322	1.043738e-05	0.00078765757	0.0015078145	0.00084896776	6.669306e-11	0.00064072706	0.0	0.00059906335
toni	9.949281e-13	0.0008189462	0.00022807914	0.0	0.0	0.0	0.00028108837	1.1588193e-05	8.906411e-05	3.4818332e-10	8.9883816e-11	0.00013736986	0.0	0.0	0.00012778673
copi	0.00064891134	0.0011055052	0.0	0.0	6.1671067e-06	0.0	0.00012033317	0.0	0.0036086005	2.6296182e-10	0.0009725402	0.0011905034	1.3057656e-14	0.0	0.00055459363
greg	0.0	0.0002175636	0.0010047399	0.0	0.0	0.0	0.0	0.00023699424	0.00024858254	0.00049070746	0.00014181554	0.0	0.0	0.0	0.00016101121
ncar	0.0	0.0	0.0002846766	0.0	0.0	0.0	0.0	0.0	9.302222e-05	3.1904197e-05	0.0	0.0	0.0	0.0	2.65798e-05
want	0.0020256385	0.0042541996	0.0013765136	0.0	0.0022856959	0.0017260887	0.0021514816	0.0046992498	0.0021021888	0.0008383079	0.0033629297	4.5403863e-07	0.003737614	0.0023067947	0.0024304965
will	0.000527278	0.00018582496	0.0001895838	0.0	0.0001325276	0.000102799815	0.00051617454	0.00072759844	0.00021361708	3.5120138e-12	7.209247e-05	0.0	0.0002444062	0.0005590555	0.0002882866
bull	0.0	2.6497725e-08	7.2892806e-05	0.0	0.0	0.0	0.00021976545	0.00024164811	0.00026023123	9.018895e-06	0.0	4.5724667e-07	0.0	0.0	7.667212e-05
disk	0.0005048217	0.0050437846	0.0	0.0	0.0	0.0	0.0	0.0	0.0017921772	4.3583183e-05	2.1140533e-05	0.0	0.0	0.0	0.0005627721
hung	0.0	0.000101087746	0.00026942455	0.0	2.7555308e-05	7.219277e-05	5.4951233e-05	9.980664e-06	0.0	0.0	0.000107440705	0.0	4.7564026e-05	0.0	4.9070226e-05
mail	0.0013511075	0.00217681	0.0009465502	0.0001046732	0.0	0.00068504584	0.00024610606	0.0	0.013359973	0.0	0.0	0.0004941504	0.00067403633	2.4626418e-10	0.0014951031
morn	0.0	0.0	0.00015791597	0.0	0.00087844965	0.00011547604	3.7155478e-05	2.8973213e-12	0.0	2.2937715e-05	0.0	0.000892795	0.00017928118	0.0	0.00016356692
unit	0.0012408552	0.0003494505	0.0	0.0	0.00055841065	1.41086645e-08	2.200202e-06	0.00026735433	0.00020419795	0.00040262955	0.00012367145	0.005732092	0.00031383507	0.00024042904	0.00061337545
word	0.00048365563	0.00043504324	0.00044747238	3.082591e-05	0.00058749504	0.0002926496	0.004697271	0.0008435591	0.00082583394	0.0003624336	0.000707642	6.767677e-05	8.2815364e-05	0.0014594218	0.0010524497
tamu	0.0	0.00014904927	0.0	0.0	0.0001454483	0.0	0.0	0.00022421796	0.00016025553	0.0	1.9526764e-08	0.0	0.000107160646	0.0	6.696034e-05
texa	0.0	0.0003860886	0.00022166486	0.0	0.00024884622	0.0	0.0	0.0005744107	0.0	3.4717862e-09	9.257648e-06	0.00043672547	0.00064534874	0.0	0.00019781373
wake	5.0119554e-05	4.0198233e-07	3.600081e-05	0.0	6.278217e-05	9.2800634e-05	0.0	0.00011126191	0.0	0.0	0.00020527629	0.0	1.5589485e-05	6.289019e-05	4.600335e-05
zero	8.426598e-05	0.00015979464	0.00012448253	0.0	0.0	4.9023815e-06	2.9631723e-05	5.6683108e-05	2.0843e-05	0.00040009266	0.00026593354	1.2310158e-08	8.701167e-05	0.00013177408	9.302879e-05
zeus	0.0	7.133423e-05	0.0	0.0	7.577173e-05	0.0	6.3417894e-05	1.0889824e-05	1.6785496e-05	5.1847344e-14	0.0	0.0	6.2469124e-05	0.0	2.65798e-05
face	0.00015612219	3.3716755e-05	0.00051572896	0.0	0.00095424417	0.00033823078	0.00038478628	0.00076466147	0.0	0.0005444816	7.231615e-05	2.3383539e-06	0.00062424294	0.00045995353	0.0003828487
keep	0.0012319237	0.00053287524	0.0009845414	0.0	0.0005843739	0.000994523	0.0006513279	0.002387772	0.00028066186	0.0007959623	0.000509731	0.0	0.0015458621	0.0009346141	0.0008868387
cray	4.4506246e-06	4.2310072e-05	0.000107357235	0.0	2.1624845e-05	0.0	0.0	4.288839e-05	0.0002874422	0.0	0.0	6.1989944e-05	5.704805e-05	0.0	4.65145e-05
luke	0.0	0.0	0.0	0.0	0.0	0.0	0.00069806096	0.0	2.0731964e-08	0.0	7.085654e-06	0.0	0.0	0.0	8.53616e-05
rick	2.0870793e-05	7.714759e-05	0.00026945383	0.0	0.0	0.0	0.00017682594	0.00017976479	0.0003655878	0.0	0.0	0.0	0.00013970642	0.0	0.000102229424
wait	0.000155468	0.00046404568	0.00033537415	0.0	0.0008084604	0.00014831212	0.00012161301	0.0007917117	1.8360404e-05	2.7044412e-05	0.00050336873	1.5610757e-11	0.0009656514	0.00014762524	0.00035473556
amin	0.0	0.0	0.0	0.0	0.0	0.0	0.0	0.0	0.0	0.0	0.0	0.0	0.0002551879	7.302863e-05	2.3512925e-05
area	6.415966e-05	0.00016214763	9.938032e-05	2.7472966e-05	0.00059788406	0.00097518874	8.2627674e-05	0.0006729044	0.0008066248	0.0009879441	0.00063310994	0.0014864401	0.0011912915	0.0009759052	0.00061542
boyl	0.0	0.0	0.0	0.0	0.0	0.0	0.0	0.0	0.0	0.0	0.0	0.0	0.0005831691	0.0	4.2936474e-05
bzzt	0.0	0.0	0.0	0.0	0.0	0.0	1.6795842e-05	0.0	0.0	0.0	0.0	1.6834489e-05	0.0	0.0	3.067084e-06
frog	0.0	1.6802764e-11	0.0	0.0	0.0	6.444534e-06	0.0	8.224896e-06	0.0	4.843328e-06	0.00012291037	0.00017986917	6.284533e-05	0.0	2.5046364e-05
hasn	7.6424054e-05	1.3550452e-08	0.0003909832	0.0	0.0	0.00022999333	5.259281e-05	0.00026078592	2.5833528e-05	4.3828906e-05	2.5797664e-05	0.00010532811	0.000312935	5.8050056e-05	0.00011500807
junk	2.2488772e-14	1.8046072e-13	0.0	0.0	8.079772e-06	0.0001233772	0.0	1.3824739e-05	1.8778299e-05	5.7867957e-05	5.286806e-05	5.247208e-13	0.00043811713	0.0	5.009252e-05
opel	0.0	0.0	0.0	0.0	0.0	0.0	0.0	0.0	0.0	0.0	0.0	0.0	0.00040960687	0.0	3.0157824e-05
roll	0.0	0.0	4.598908e-05	0.0	7.49125e-05	3.127892e-05	6.8920613e-06	1.0665862e-05	4.818048e-05	0.00030619925	0.0	3.6645033e-05	0.00059400883	1.4929827e-13	8.127243e-05
seiz	8.6060485e-05	0.0	1.6470563e-05	0.0	0.0001789477	0.0	0.0	0.0	0.0	0.0	0.0	0.00023270288	4.6243e-05	1.4862309e-10	3.8847305e-05
wise	2.8568087e-05	3.8728227e-05	0.0002744845	0.0	0.0	1.8747336e-05	0.00016247242	0.00013161883	0.0	2.9996256e-05	8.209397e-05	4.5071785e-05	0.00020847369	8.060686e-05	8.6383894e-05
yard	0.0	0.0	0.0001508332	0.0	0.0001541252	0.0	0.0	3.8813643e-05	0.0	0.0	0.0	1.6396032e-05	0.00014523514	0.0	3.7825015e-05
jack	0.0	0.000309624	0.0016972555	0.0	0.0	7.137227e-05	1.2246252e-06	1.6101489e-05	3.9417973e-05	0.00032245507	0.0	1.2877999e-13	6.309575e-05	0.00012975768	0.0001697007
lung	0.0	7.172377e-05	0.0	0.0	3.1367315e-05	0.0004232221	0.0	0.0	0.0	0.0	0.0	0.0	9.589582e-05	0.0	4.0380746e-05
oper	0.0008314681	0.00069936505	0.0	0.0	0.00029739388	8.6378306e-05	2.6992392e-08	0.00036721813	0.0017713639	0.001378107	0.00040347924	0.0016199823	0.00033575107	0.0004289833	0.00057095045
room	5.1826486e-05	0.0001806286	5.0897426e-05	0.0	0.0007848095	2.774681e-05	4.4118035e-05	1.7579046e-05	6.92573e-05	4.6697398e-05	0.0	0.0008020987	0.00068575796	8.081001e-05	0.0002075255
wall	2.3860674e-05	0.0001727656	0.00035770613	0.0	0.0007863464	0.000100302765	0.0	5.9505595e-11	5.5990877e-06	0.00021367546	4.912291e-05	0.00025630565	0.000480546	6.563082e-05	0.00018043476
bean	0.0	4.5345673e-06	0.0	0.0	0.0	8.454099e-05	9.498108e-13	0.00016082163	0.0	0.0	0.0	0.0	4.3158198e-05	0.0	2.5046364e-05
beet	0.0	0.0	0.0	0.0	0.0	5.1593976e-05	0.0	0.0	0.0	0.0	0.0	0.0	0.0	0.0	3.0670835e-06
coal	0.0	0.0	0.0	0.0	0.0	7.67617e-05	0.0	0.0	0.0	5.4239477e-05	0.0	4.981528e-06	0.0	0.0	8.178545e-06
food	0.0	0.0	0.0	0.0	0.0002578539	0.0050056586	3.253267e-13	0.0	0.0	0.0	0.0	0.00015641081	0.0	0.0	0.00032866717
fuel	0.0	0.0	3.6930089e-16	0.0	1.8483832e-05	3.2896663e-05	0.0	0.0	0.0	0.0012155793	0.0	0.0	0.0005679343	1.6645701e-05	0.00012063068
mono	0.0	0.00031184306	0.0	0.0	0.0	3.76173e-05	0.0	0.0	3.507428e-05	0.0	8.0893384e-05	0.0	0.0	0.0	3.4246994e-05
numb	0.0	0.0	0.0	0.0	0.0	0.00014597637	2.8525148e-08	0.0	0.0	0.0	0.0	0.0	1.4004623e-05	0.0	9.711983e-06
salt	3.9446768e-05	0.0	2.7076443e-05	0.0	1.7692057e-05	0.00023921143	5.5239045e-05	0.0	4.635613e-05	0.0	0.0	0.00012058598	2.6326758e-05	0.0	3.9358452e-05
argu	0.0002856874	6.3526295e-06	0.0001652245	0.0	7.5825046e-05	0.00016750219	0.0006625395	0.0006784642	1.8636116e-05	0.0	2.9566381e-06	0.0	0.00011052965	0.00026167135	0.00022132644
coat	0.0	0.0	0.0	0.0	0.0002024966	0.00017818931	0.0	0.0	0.0	3.2023425e-05	0.0	8.508729e-06	0.00024471406	0.0	4.8047936e-05
degr	8.004383e-05	0.0	5.8607842e-05	0.0	4.931055e-05	0.00037380683	0.0001551433	7.797754e-05	5.166018e-05	0.0017865075	0.0	0.00020682673	0.0002858548	0.0001990973	0.00022132644
forc	0.0006846121	3.8934152e-07	0.00016152387	0.0	0.0015104562	7.513717e-05	0.00014012544	0.001791597	2.2057555e-05	0.0008686855	0.00031640148	0.0007113931	0.00016790048	0.0019925078	0.0006435331
imay	0.0	0.0	0.0	0.0	0.0	0.0	1.5334774e-05	6.467409e-06	6.967295e-06	0.0	0.0	0.0	0.0	0.0	3.0670835e-06
lack	0.00010915046	0.000119281074	0.0001889943	0.0	0.00023921681	0.00054591906	0.00044592939	0.00029489846	9.439176e-05	0.00011945683	3.177209e-05	0.0	0.00023992946	0.000530387	0.00023308283
naiv	5.719573e-05	4.402011e-15	0.0	0.0	4.90432e-16	3.3250435e-05	4.909476e-05	9.492678e-05	0.0	0.0	0.0	0.0	0.0	0.00013063643	2.9646677e-05
news	0.00053515064	2.3939344e-11	0.0003789148	0.0	0.0007384808	0.00039143782	0.00017901111	0.0008973528	0.0026760376	0.000306241	0.00020721591	0.0023459718	6.6378474e-05	0.00040962876	0.00066806807
okay	0.0	0.00014174911	0.00035339632	0.0	8.2054814e-11	7.6784345e-05	0.000121208555	0.00030462848	1.7763054e-05	0.0002095538	0.00012802992	0.0	0.00012831362	0.00010219575	0.00012165297
role	0.0001457811	1.112994e-10	0.00023531461	0.0	6.314346e-05	0.00032374403	0.00020989998	0.00026004674	0.0	1.8041486e-05	0.0	0.00062944676	0.0	0.0001587606	0.000149766
self	2.6513662e-05	9.574617e-05	1.5216644e-12	0.0	0.00014374407	0.00048349146	0.0005115938	0.0015387665	6.289808e-05	5.31585e-09	8.974139e-05	0.00010451248	0.00051611644	0.0009121892	0.0003838709
serv	0.00025338953	3.867635e-07	8.03462e-05	0.0	0.0020494326	9.0638656e-05	0.00028856887	0.00021080211	6.8899564e-05	7.923716e-05	7.390331e-06	0.0007533168	6.692806e-05	0.00022390412	0.00033020054
week	0.00022283822	0.0007733218	0.001151935	2.0301874e-05	0.00054022303	0.0015168696	0.00011410976	5.0172883e-05	0.0004571652	0.00039523037	1.3420781e-05	0.0025120354	0.00095082563	0.0002769872	0.0006000857
wife	8.877479e-06	0.0	0.0	0.0	0.00076583214	0.0010217843	0.00043267783	0.0	0.0	0.0	0.0	1.3633085e-16	0.00057346624	5.5523018e-05	0.00022388218
womb	0.0	0.0	0.0	0.0	0.0	0.0	8.4052954e-05	0.0	0.0	0.0	0.0	0.0	0.0	5.543798e-10	1.0223129e-05
wrap	0.0	4.2593365e-05	0.0	0.0	4.248949e-05	1.683801e-05	1.244891e-05	0.0	5.606068e-05	0.00032826175	0.00012958165	0.0	3.56475e-05	1.9331179e-05	4.600335e-05
acsu	0.0	0.000113110604	0.0	0.0	0.0	0.0	0.0	0.0	0.0	0.0	0.00014945508	0.0	0.0	0.0	1.8401464e-05
cone	0.0	0.0	4.0813717e-05	0.0	0.0	0.00015072277	0.0	0.0	0.0	0.00010242223	0.0	0.0	4.403644e-05	0.0	2.0957195e-05
cost	0.00083140976	0.0013948221	9.416345e-06	0.0	1.8656025e-05	0.0003139172	0.0	0.0010158862	0.0002399574	0.003185895	0.0	0.0006635057	0.0013477104	0.0	0.0006363771
dock	4.9005325e-06	0.00030127642	0.0	0.0	0.0	0.0	0.0	0.0	0.0	0.00027559797	0.0	0.0	0.0	0.0	4.0380746e-05
feet	0.0	3.1425535e-13	0.00021119644	0.0	0.00019790557	0.000112969086	9.039932e-05	6.3511775e-06	0.0	0.0005727714	0.0	3.5310633e-05	0.0002477838	0.0	0.00010325171
lerc	0.0	0.0	7.601464e-05	0.0	0.0	0.0	0.0	0.0	0.0	0.00035897363	0.0	0.0	0.0	0.0	2.65798e-05
nose	0.00013635034	0.0	2.0707135e-05	0.0	9.3179406e-05	0.000388757	0.0	5.509226e-05	0.0	7.425023e-05	0.0	0.0	0.00022028008	0.0	6.696034e-05
peic	6.4114115e-06	1.3038708e-05	0.0	0.0	0.0	9.33686e-06	3.9442234e-06	0.0	0.0	4.3832555e-05	0.0	0.0	0.0	0.0	5.1116676e-06
port	0.0	0.0027643552	0.0	0.0	0.0	0.0	0.0	0.0	0.0006763249	2.160385e-05	0.00010119212	0.0	0.0	0.0	0.00027346335
slap	0.0	0.0	3.2432305e-05	0.0	0.0	0.0	4.0335093e-05	2.9765019e-05	0.0	6.787199e-05	0.0	0.0	3.0782536e-05	0.0	1.635688e-05
ssme	0.0	0.0	0.0	0.0	0.0	0.0	0.0	0.0	0.0	9.206876e-05	0.0	0.0	0.0	0.0	5.6228137e-06
text	0.00097424904	0.0	0.0	2.8773955e-05	8.019596e-10	0.00013737124	0.0011029724	5.8209305e-05	0.0017921813	2.4254214e-05	0.0018488768	0.0001775592	0.0	6.169414e-12	0.00047945528
font	0.0	0.0	0.0	0.0	0.0	0.0	0.0	0.0	8.6970336e-05	0.0	0.005811594	0.0	0.0	0.0	0.0003828486
hint	0.00022133214	5.550692e-05	5.972832e-05	0.0	1.4543757e-05	5.052702e-05	2.059157e-05	9.071879e-05	9.4574294e-05	3.0872176e-05	0.0006214276	2.5668829e-05	5.401376e-05	0.0	9.251764e-05
horn	2.0954356e-05	0.0	0.0	0.0	0.00011200656	0.0	1.0028766e-05	0.000108359636	0.0	0.0	0.0	0.0	0.00041652322	0.0	5.367054e-05
gene	0.0	0.0	1.7136292e-05	0.0	0.0	0.00055610907	1.149058e-12	5.9090908e-05	5.7316777e-12	0.0007230365	8.076731e-06	2.7066235e-05	3.3249184e-05	0.0	8.8939625e-05
ihav	1.1060284e-05	0.00019752866	2.4822093e-05	0.0	3.5762273e-13	2.9234225e-05	7.970317e-05	2.7399941e-05	7.67668e-05	2.6219643e-05	0.0	8.875586e-12	4.2677068e-05	4.0491712e-05	4.4981058e-05
lisa	0.0	0.000118908516	1.883451e-05	0.0	0.0	0.0	0.0	0.0	0.0	1.06073685e-05	0.0	2.1202955e-05	1.8393071e-12	0.0	1.2267713e-05
elia	0.0	0.0	0.00015375284	0.0	0.0	0.0	0.0	0.0	0.0	0.0	0.0	0.0	0.0	0.0007077268	5.5203982e-05
fund	0.00037562038	0.0	0.0	0.0	0.0	8.464822e-05	0.0	0.000498762	0.0	0.0011498291	0.0	0.0020854964	0.0	8.9898356e-05	0.00028215282
hunt	1.5037488e-08	2.8001925e-14	0.0	0.0	9.613473e-06	6.4528035e-06	8.4177474e-05	0.00044256504	5.8747853e-05	0.0	0.0	1.0122112e-05	0.0	9.290163e-05	6.798263e-05
mein	0.0	0.0	1.5373333e-05	0.0	0.0	0.0	9.17302e-06	4.1672825e-05	0.0	2.7900725e-05	0.0	0.0	2.040117e-06	5.5198958e-05	1.1756567e-05
nazi	0.0	0.0	0.0	0.0	0.0016021463	0.0	0.0	1.8965136e-05	0.0	0.0	0.0	0.0	0.0	0.0018140856	0.00025352865
side	0.00016373982	0.00037363239	0.0002624497	0.0	0.0012657671	0.0011932682	0.00034651117	0.00044756834	0.0	0.00043181507	0.00033309945	3.0472426e-16	0.0015157273	0.001247475	0.0005602162
whom	0.0001349109	0.0	0.00018754996	0.0	0.00019179763	0.0001270172	0.00048052936	4.4497727e-05	8.5345655e-06	0.0	0.0	0.0001958616	0.0	0.0003574175	0.00014209884
wwii	1.4915523e-05	0.0	0.0	0.0	0.00015648923	0.0	0.0	0.0	0.0	7.4934185e-05	0.0	3.2407715e-05	5.878892e-05	0.0003182701	4.5492205e-05
norm	0.0	2.3800701e-05	6.248726e-05	5.6667974e-05	0.0	0.0	0.0	2.6148917e-05	1.9315523e-05	0.0	0.0	1.6669743e-05	1.4962862e-05	8.08066e-05	1.8912611e-05
pros	0.0	2.6264837e-05	0.0	0.0	0.0	9.96113e-05	0.0	0.0	0.0	2.6447562e-05	0.0	6.126114e-05	0.0	0.0	1.3290005e-05
lang	0.0	0.00013471766	1.4128053e-05	2.1107138e-05	0.0	0.0	0.0	0.0	6.195827e-05	2.3954242e-05	5.2535914e-05	0.0	6.962048e-06	6.4969463e-06	2.2490633e-05
nott	0.0	0.0	0.0	0.0	0.0	2.82068e-05	0.0	0.00016653072	1.0274899e-05	0.0	0.0	0.0	0.0	2.1753813e-05	2.0957195e-05
repr	0.00055554765	0.0	0.000140115	3.843177e-05	7.146963e-05	0.0	0.00016828463	0.0004310589	0.00024341441	0.00012294528	0.000119012	0.0012750599	0.0	0.0002892394	0.00024483915
ozal	0.0	0.0	0.0	0.0	0.00017082933	0.0	0.0	0.0	0.0	0.0	0.0	0.0	0.0	0.0	1.4312297e-05
sdpa	0.0	0.0	0.0	0.0	0.0010737843	0.0	0.0	0.0	0.0	0.0	0.0	0.0	0.0	0.0	8.996192e-05
dave	0.0	0.00091717293	0.0032836017	3.041201e-05	3.06735e-09	2.936538e-05	0.00031415623	3.9878632e-05	0.00020168044	2.8039127e-10	0.00016884669	3.650848e-12	0.00020892403	3.8065875e-10	0.0003588247
llnl	0.0	9.797934e-05	0.0	0.0	3.1061772e-05	6.978176e-06	0.0	0.0	1.8474604e-05	0.00021928885	4.1952477e-05	0.0	0.0	0.0	2.811324e-05
bung	0.0	0.0	0.0	0.0	0.0	0.0	0.0	0.0	0.0	3.963757e-05	0.0	0.0	5.043208e-05	0.0	6.1339597e-06
citi	0.0	0.0	0.0007875179	0.0	0.0011566066	6.557306e-05	0.00011741168	0.0006660441	8.606119e-05	0.00015317307	0.0	0.0020776205	0.0002109388	0.00031503107	0.00040993936
josh	2.7689512e-05	0.0	3.2463184e-05	0.0	0.0	3.901449e-05	7.196166e-05	0.0	0.0	0.00073163136	0.0	3.283917e-08	0.0	2.928193e-05	6.1337734e-05
sell	0.0006088963	0.0022242742	0.0001339606	0.0	3.8764167e-05	0.0	0.0	0.0009317131	0.0002753624	0.0001044236	0.0	2.9954912e-05	0.0011312269	5.7336035e-07	0.00042885175
buti	0.00012298701	0.00013315624	4.3084892e-05	0.0	2.5180087e-05	0.0	5.9686587e-05	2.2809076e-05	0.0	3.6343736e-05	4.5272336e-05	0.0	9.1573675e-05	5.3622185e-05	4.753679e-05
levi	6.6203706e-05	0.0	1.7217242e-05	0.0	1.9561974e-12	0.0	0.0	0.0	0.0	0.00023281474	0.0	0.00014211798	0.0	1.7799448e-05	2.913553e-05
span	3.8591926e-07	0.0	8.283448e-05	0.0	0.0	0.0	7.631882e-06	1.8096836e-05	3.3468783e-05	0.00021711805	0.0	2.590695e-05	0.000100620244	0.0	3.2713553e-05
unix	0.0	8.554161e-05	0.0	0.0	0.0	0.0	0.0	0.0	0.0037829075	0.0	0.0010587703	0.0	0.0	0.0	0.00036751424
deal	6.288409e-05	0.0007224183	0.00052186317	0.0	0.00015201408	0.00042040617	0.0004497374	0.0006206192	0.00043517217	2.1407881e-05	0.0001469665	0.0004988444	0.0010674411	0.00073794235	0.00044878633
oliv	0.0	0.0	4.896461e-05	0.0	2.98842e-05	5.3931588e-05	0.0	1.1655619e-05	1.5171134e-13	0.0	0.00035241872	0.0	0.0	0.0	3.2713553e-05
sake	0.0	3.142119e-06	0.00011330855	0.0	4.6817066e-05	0.0	0.00026547158	7.6445634e-05	0.0	0.0	0.0	0.0	9.8180906e-05	9.97379e-05	6.491575e-05
udel	0.0	0.00061195984	0.00020193009	0.0	0.00046617002	0.0	0.0	0.0	0.0	0.0	0.0	0.0	0.0	0.0	9.86514e-05
scsi	0.0	0.004537305	0.0	0.0	0.0	0.0	0.0	0.0	0.0	0.0	0.0	0.0	0.0	0.0	0.00035013526
crew	0.0	0.0	0.00010989281	0.0	5.9723192e-05	1.7104669e-05	0.0	0.0	0.0	0.00048425872	0.0	0.0	6.381939e-05	0.0	4.7025642e-05
dick	0.0	4.140078e-05	0.00014387688	0.0	1.3509194e-05	6.9211324e-05	3.6061522e-06	0.0	0.0	0.00040171505	5.187555e-05	1.833711e-07	0.00025546807	0.0	6.440461e-05
dunn	0.0	0.0	0.0	0.0	4.4700777e-05	0.0	0.0	0.0	0.0	0.00035287	0.0	0.00012940873	4.9378275e-05	0.0	3.680272e-05
flaw	0.00014503735	5.862317e-05	5.1651423e-06	0.0	0.0	4.6099238e-05	6.197435e-05	0.00013218068	0.0	0.00010945486	2.9495644e-05	0.0	9.559765e-05	3.0776537e-05	5.5203982e-05
knew	0.00012425403	4.75109e-05	0.00012998881	0.0	0.0008456641	8.325094e-05	0.00050110277	0.00020974077	3.220848e-05	8.1718696e-05	0.0	0.0	0.00025588248	4.123402e-05	0.0002065032
suno	0.0	0.0	0.0	0.0	0.0	0.0	0.0	0.0	5.422986e-05	0.00026838004	0.00095354015	0.0	0.0	0.0	8.2294726e-05
henc	0.00021758919	8.951407e-05	7.26877e-14	0.0	3.365495e-05	2.7317437e-05	0.00019636854	7.598682e-05	9.9796285e-05	0.000116807314	3.314518e-05	0.0	6.413736e-05	8.058404e-05	8.331702e-05
ingl	0.0	0.0	0.0	0.0	0.0	0.0	9.245857e-05	0.0	0.0	0.0	0.0	0.0	0.0	0.0	1.1245421e-05
meek	0.0	0.0	0.0	0.0	0.0	0.0	2.9418634e-05	0.0	0.0	0.0	0.0	0.0	0.0	0.0	3.5782298e-06
mere	0.00011182837	3.139382e-05	5.8312577e-05	0.0	5.634285e-05	0.00017403676	0.0005726728	0.0005944504	3.5999423e-10	3.679121e-05	2.1322718e-05	0.0	0.0001189539	0.00039977743	0.00019679141
afro	0.0	0.0	1.8307392e-05	0.0	0.0	0.0	2.0352388e-06	0.0	0.0	0.0	0.0	0.0	0.0	2.624309e-05	3.0670835e-06
free	0.00020054303	0.00025887362	0.00018846136	0.0	0.00017519893	0.00028292832	0.00079496216	0.0018166013	0.0033975698	0.00019270953	0.00013863653	0.0006645079	0.00051213027	0.00051188783	0.0007529183
stir	0.0	0.0	2.2008888e-05	0.0	0.0	9.980242e-06	9.6941185e-06	0.0	0.0	0.0	0.0	1.5511885e-05	1.2722899e-05	9.652196e-05	1.1245421e-05
york	0.0	0.0	0.0010227155	0.0	8.797218e-05	0.0	0.0	9.753154e-05	8.071967e-05	2.898073e-14	4.7344232e-14	0.003286931	0.0	0.00045854115	0.00031588846
awak	0.0	0.0	8.994672e-06	0.0	4.5178807e-05	1.0007508e-05	0.0	0.0	0.0	0.0	0.0	0.0	1.6335596e-05	0.0	6.1339597e-06
john	0.0012283819	0.0007977295	0.0023145657	0.0001460771	1.7906483e-10	0.0006428552	0.0017551034	0.00012548719	0.0008645622	0.00046059373	1.1817045e-11	0.0013577368	0.0014062722	0.00046907732	0.000859237
oneb	0.0	0.0	0.0	0.0	6.137097e-06	4.3080727e-06	0.0	0.0	0.0	0.0	0.0	0.00010497253	0.0	0.0	7.1562517e-06
cwru	0.0	0.00054280675	0.00013895764	0.0	6.498549e-05	1.61542e-05	0.00016757025	0.0	8.8570574e-05	0.00011041273	0.00010625545	0.0	0.00035853544	0.00019209346	0.00013647618
ultb	0.0	9.5625786e-05	0.0	0.0	0.0	0.0	3.9296116e-05	0.0	0.0	6.660877e-05	0.0	0.0	0.0	0.00018374393	2.811324e-05
atth	2.0838408e-05	1.0621285e-05	0.00013868352	0.0	4.8368875e-05	0.0	4.2014373e-05	7.128293e-06	5.899314e-05	0.00011894004	0.0	3.9021907e-05	0.00010590187	6.230488e-05	4.65145e-05
cont	0.0	0.0	4.573915e-06	0.0	3.5205914e-05	0.0	2.0381207e-05	0.0002363657	0.0	7.873623e-05	0.0	0.0	0.0	0.0	3.4758137e-05
halt	1.1585346e-05	2.7644815e-05	8.1182025e-06	0.0	6.849245e-05	6.769522e-06	0.0	1.4294737e-06	5.0025003e-05	3.3032844e-05	9.954168e-12	0.0	0.0	5.1357206e-06	1.5845735e-05
late	0.0001906975	0.00018540675	0.0005525603	0.0	0.00037385727	0.000120605255	0.00023312279	0.00015865122	0.0	0.00029255962	9.494951e-05	0.0004404384	0.00048680374	6.12203e-05	0.00023359392
telo	0.0	0.0	0.0	0.0	0.0	0.0	0.0	0.0	0.0	0.00025109662	0.0	0.0	0.0	0.0	1.533459e-05
togo	1.6741964e-05	0.0	3.0282452e-05	0.0	1.6149874e-05	8.949805e-06	4.883116e-06	4.8785936e-05	2.9274071e-05	0.0	3.632458e-05	0.0	4.822628e-06	0.0	1.533459e-05
vaxc	0.0	0.0	2.9974151e-05	0.0	0.0	4.8952374e-05	2.9277699e-05	0.0	0.0	0.0	3.7498507e-05	0.0	0.0	0.0	1.0734275e-05
sean	0.0	0.000448007	0.00029464558	0.0	0.0	0.0	0.0	8.291237e-05	7.862706e-05	0.0	0.00013838599	0.0	0.0	0.0	7.616097e-05
bibl	0.0	0.0	0.0	0.0	0.0	0.0	0.0043875794	0.0	0.0	0.0	0.0	0.0	0.0	0.0	0.0005336368
cold	6.28734e-05	0.0	7.408622e-05	0.0	0.00042846313	0.00063145027	3.434543e-05	1.224122e-05	0.0	0.00043000744	0.0	0.000113049755	0.000509634	8.208926e-06	0.00015845548
heal	0.0	0.0	0.0	0.0	0.0	0.0003673399	0.00013986908	0.0	0.0	0.0	0.0	0.0	0.0	0.0	3.88473e-05
mari	0.0	0.0	1.2014679e-14	0.0	0.0	8.951099e-05	0.0012453033	0.0	0.0	0.00045871604	0.0	0.00013456949	1.0111771e-05	0.0	0.00019372455
oral	6.1011115e-06	0.0	0.0	0.0	1.4710399e-05	0.0005232993	0.0	0.0	0.0	0.0	0.0	7.302643e-12	0.0	0.0	3.2713553e-05
pope	0.0	0.0	0.0	0.0	2.6593569e-05	9.8328994e-05	0.00072792714	0.0	0.0	0.0	0.0	0.0	0.0	0.0	9.660681e-05
sola	0.0	0.0	0.0	0.0	0.0	0.0	4.124556e-05	0.000120542994	0.0	0.0	0.0	0.0	0.0	0.0	1.7379172e-05
util	0.00016273519	5.414989e-10	0.0	0.0	0.0	0.0	0.0	9.733392e-05	0.002036057	0.00016215089	0.0006789066	0.00010418534	1.4345848e-12	2.6120073e-05	0.00023921655
youn	7.994149e-06	7.2374687e-06	0.0	0.0	5.608853e-06	0.0	0.0	0.0	3.395684e-05	0.0	3.0744974e-05	0.0	0.0	0.0	6.1339597e-06
drop	0.00022077546	0.00061547325	0.00030699486	0.0	0.00016351024	0.00030301805	3.0088262e-05	9.509252e-05	1.3679096e-05	0.00039589178	0.00029247644	4.871768e-09	0.0008833158	0.00014891897	0.00024381686
emot	0.0	0.0	6.2285304e-05	0.0	7.193547e-05	0.00014646426	0.00032818833	8.041462e-05	0.0	0.0	3.332246e-05	0.0	0.0	0.0002707519	8.63839e-05
sign	0.0005062124	1.5995365e-14	0.00086935406	0.0	0.00029929	0.00018351826	0.0002798641	0.00016304129	6.123765e-05	9.90728e-05	3.4092998e-14	0.00091515156	0.00020589057	0.00028135508	0.00027090765
todd	9.4223156e-05	5.4277025e-05	0.00032311026	0.0	0.00017300641	0.00012389725	6.520405e-05	0.0	0.0	6.0094088e-05	4.692083e-05	8.461521e-06	0.0	4.2262425e-05	6.951607e-05
gari	0.0	0.00013756625	0.0013686941	0.0	0.0	0.00041791398	0.0	0.00029618174	0.0	0.00050419563	1.7560724e-16	9.486614e-05	4.5963832e-05	0.0	0.0001896354
gaze	0.0	0.0	1.2177551e-05	0.0	1.251703e-05	0.0	0.0	0.0	0.0	2.1695665e-05	0.0	0.0	0.0	2.2887256e-05	4.6005216e-06
omit	5.03129e-05	3.851007e-05	6.287337e-06	0.0	0.0	3.593012e-05	6.5394845e-05	2.781295e-05	4.776388e-06	2.1858817e-05	4.9368937e-05	0.0	2.0663726e-09	0.0001065369	3.1180116e-05
rtsg	0.0	7.223804e-05	0.0	0.0	2.313921e-05	3.5623536e-05	7.3285582e-06	0.0	0.0	0.0	0.0	0.0	0.00032223546	0.0	3.4246994e-05
wind	0.0	0.0	0.00017471139	0.0	0.00012575334	0.0	5.499196e-05	6.141139e-05	0.0	0.00039489727	0.0	0.0	0.00044334418	0.0	9.098421e-05
tron	0.0	0.0	0.0	0.0	0.0	0.0	0.0	0.0	0.0	0.0	0.0	0.0	0.0	8.6914406e-05	5.622814e-06
bulg	0.0	0.0	0.0	0.0	0.0	2.1809341e-05	0.0	0.0	0.0	4.522538e-05	0.0	0.0	2.8189212e-05	0.0	6.1339597e-06
cool	0.0	8.0315025e-05	7.881185e-05	0.00012730944	0.0	0.0	0.0	2.2601713e-15	3.6059365e-07	0.0006845793	0.0	0.0	0.0012816271	4.2473297e-05	0.00015385517
dseg	0.0	0.0	0.0	0.0	0.0	0.0	0.0	0.0	0.0	0.0009781687	0.0	0.00019707535	0.00013661342	0.0	8.1783575e-05
feat	0.0	1.343568e-05	2.0241525e-05	0.0	0.0	9.687543e-06	0.0	0.0	0.0	6.1215826e-05	1.4583538e-05	0.0	0.0	1.7844895e-05	8.689691e-06
hood	0.0	0.0	0.0	0.0	2.205886e-05	0.0	0.0	0.0	0.0	0.0	0.0	6.961139e-05	0.00033393202	0.0	3.066897e-05
padi	0.0	0.0	0.0	0.0	0.0	0.0	0.0	0.0	0.0	0.0	0.0	0.00015964644	0.0	0.0	9.711983e-06
pole	3.9982278e-11	2.1813135e-12	1.4048146e-05	6.1978564e-05	0.0	0.0	5.523763e-06	8.102006e-06	1.197633e-05	0.00047302578	0.0	0.0	0.0	5.807071e-05	3.7825015e-05
solo	0.0	0.0	0.0001240927	0.0	0.0	0.0	0.0	1.43621955e-05	1.3001507e-10	4.835214e-12	0.0	2.7260026e-05	0.0	0.0	1.0734275e-05
warm	0.0	0.0	7.456438e-05	0.0	0.0	4.385169e-05	1.843356e-05	1.7002756e-05	0.0	0.000247285	0.0	1.2083448e-06	0.00044068758	0.0	5.8782003e-05
zone	4.3568646e-10	2.1215821e-05	0.00037466278	0.0	8.0253936e-05	0.0	0.0	4.2614032e-05	0.0	5.365475e-05	0.0	0.00019485645	3.2856424e-05	0.00060722546	9.251764e-05
pyux	0.0	0.0	0.0	0.0	0.0	0.0	0.0	0.0	0.0	0.0	0.0	0.0	0.0	6.321048e-05	4.089376e-06
reza	0.0	2.6432806e-05	0.0	0.0	0.0	0.0	0.0	0.0	0.0	0.0	0.0	0.0	0.0	9.489016e-05	8.178544e-06
fire	0.0	0.0	6.874007e-05	0.0	0.0069001527	0.0	1.8952598e-05	0.0	0.0	0.00020825997	0.0	2.2168828e-05	0.00075501023	0.0	0.00065426703
matt	0.00017936192	0.0003295642	0.00037225414	0.0	0.0	0.0	0.00027274239	0.00014450173	0.00011365768	0.0	2.4212039e-14	0.0	0.0	0.0	0.000116030365
svga	0.0	0.000646085	0.0	0.0	0.0	0.0	0.0	0.0	5.760385e-05	0.0	5.3307227e-05	0.0	0.0	0.0	5.775971e-05
swap	5.1112384e-05	0.00039953104	1.03018615e-16	0.0	0.0	0.0	0.0	0.0	0.0	0.0	0.0009921246	3.4330806e-05	1.968673e-05	0.0	0.00010171827
titl	0.0	7.3973846e-05	0.00014442383	0.0	2.2807119e-05	1.9230098e-05	0.00016217164	5.8973823e-05	5.6331683e-05	5.3953103e-05	0.0011044737	0.0014821509	4.947244e-11	0.00018900889	0.00022490448
gift	0.0	0.0	0.0	0.0	0.0	6.2841056e-05	0.000532328	2.9151176e-06	0.0	0.0	0.0	0.0001519321	2.3332226e-05	0.0	7.9738995e-05
girl	0.0	0.0	0.0	0.0	0.00087766926	0.0	7.03747e-05	0.00011426912	0.0	0.0	0.0	2.4278099e-14	0.00013428617	1.0233474e-06	0.00010376286
held	0.00014953705	0.0	4.7515325e-05	0.0	0.0004064854	0.0	0.0003490822	0.00012533924	1.1145047e-11	4.6053872e-05	6.781352e-05	0.0009223812	0.00015351102	9.8980636e-05	0.00018247934
holi	0.0	0.0	0.0	0.0	1.7807364e-05	0.0	0.0013126914	0.0	0.0	0.0	0.0	0.0	0.0	5.3205003e-05	0.00016458923
nine	5.740971e-07	6.6497036e-05	0.00018186722	0.0	0.0003469423	3.175819e-05	6.650247e-05	2.7259033e-05	6.0031518e-05	6.619865e-05	1.161422e-07	7.615409e-05	1.2198459e-06	0.0	7.156065e-05
sacr	0.0	0.0	0.0	0.0	8.158419e-06	0.0	0.0002814833	8.378465e-06	0.0	0.0	0.0	5.0451104e-05	0.0	0.0	3.8847305e-05
seal	9.032069e-05	3.42487e-10	0.0	0.0	0.00032351413	0.0	0.00013071888	0.0	0.0	0.00021995774	0.0	0.0	0.00037450402	8.5296764e-05	9.5073374e-05
step	0.00067538634	0.00017167864	0.00034454238	0.0	0.00025035292	0.00027094054	0.00027165827	0.0002007321	0.0005248535	0.00022474822	6.1165025e-05	0.00035227853	4.325125e-05	1.6324722e-05	0.00025046174
voic	0.0018700436	0.00068256597	3.920632e-05	0.0	0.00028558436	0.0	7.270398e-05	5.382959e-05	0.00039505624	0.0	0.00021179773	0.00025536228	0.00010813929	0.00018289775	0.00028777542
nope	6.358972e-05	6.303071e-05	9.111741e-05	0.0	1.7664966e-05	0.0	3.8354854e-05	5.336315e-05	9.65553e-06	2.6470982e-05	0.0	0.0	8.957392e-05	2.1090662e-05	3.6291578e-05
rich	5.990317e-05	0.00018544485	0.00010233222	0.0	4.6019835e-05	0.00014950105	0.00025779885	0.00040404493	8.0767066e-05	1.7063132e-05	8.147551e-06	0.00017508781	2.2709623e-16	8.54083e-06	0.00012880901
crui	0.0	0.0	0.0	0.0	4.003728e-05	0.0	0.0	0.0	0.0	0.00012261496	0.0	0.0	0.00023457335	2.308337e-10	2.811324e-05
goal	0.00013808523	0.0	0.00081619405	0.0	2.4165029e-05	2.0668911e-05	6.5340784e-05	0.0001995697	0.0	0.0003175233	6.3548956e-05	0.00045498286	0.0	0.0006676104	0.0001845239
stay	1.8101845e-11	4.8986953e-05	0.00035723145	0.0	0.00082409877	0.00022505237	0.00013909437	0.00010394489	6.900488e-12	0.0002090383	0.00017020796	0.00018257574	0.0005199793	0.00057231775	0.00024586142
todo	3.7268128e-05	7.1593684e-05	6.2632884e-05	0.0	7.183442e-05	5.302447e-05	0.0	0.00010239176	2.6469936e-05	5.019698e-05	3.9421786e-05	0.0	3.819283e-05	1.8127485e-06	4.191418e-05
awar	0.00015200605	9.2493414e-05	2.3704306e-05	1.1003772e-05	0.00012279928	0.00029942798	0.00024457133	0.00039248343	5.138935e-16	0.0	0.00019682026	0.00018252061	0.0002229149	0.00025783575	0.00017327869
cure	0.0	0.0	0.0	0.0	0.0	0.0012412035	1.9560312e-05	0.0	0.0	0.0	0.0	0.0	2.0104846e-08	0.0	7.616097e-05
dose	0.0	0.0	0.0	0.0	0.0	0.000637633	0.0	0.0	0.0	0.0	2.2492706e-05	0.0	0.0	0.0	3.9358452e-05
duff	0.0	0.0	0.0	0.0	9.401818e-05	1.02931635e-05	0.0	0.0	2.9041943e-05	0.0	0.0	0.0	8.853616e-09	0.0	1.0734275e-05
echo	0.0	0.0	0.0	0.0	9.8376944e-08	4.462083e-05	1.837486e-05	0.0	0.000112284244	2.3336204e-05	0.0010361682	3.0636813e-05	0.0	1.4321143e-05	8.485046e-05
fido	0.0	4.0329127e-05	0.0	2.0042435e-05	0.0	1.7720171e-05	0.0	0.0	1.2416619e-05	3.2217762e-05	0.0	7.791465e-06	0.0	0.0	8.178545e-06
uwec	0.0	0.0	0.0	0.0	0.0	0.00043574418	0.0	0.0	0.0	0.0	0.0	2.794787e-05	0.0	0.0	2.7602093e-05
ohio	0.00017621562	0.00040706786	0.0	0.0	0.0	0.0	0.0	0.0004174218	0.00011249466	0.0	0.00016800937	0.00030376553	0.0009662974	0.0	0.0001942357
clip	9.273552e-05	0.00011595482	0.0	6.152058e-05	0.0	0.0	0.0	5.701729e-05	0.00030531824	1.6653617e-05	0.00022387868	1.0519416e-05	2.4178154e-05	0.0	6.3893465e-05
easi	0.0009452241	0.00024565923	0.00022300253	0.0	0.0003334047	0.00023824473	0.00019077936	0.0002800055	0.0006307611	0.00016973384	0.00055128697	0.0	0.0006256532	0.00010359628	0.00033224522
tgrs	0.0	0.0	0.0	0.0	0.0	0.0	0.0	0.0	0.0	6.6959095e-05	0.0	0.0	0.0	0.0	4.089376e-06
akin	0.0	0.0	0.0	0.0	0.0	2.0659309e-05	9.395754e-06	0.0	1.8253306e-05	1.3124179e-05	0.0	9.2470356e-05	1.7039922e-05	3.6140777e-05	1.3801151e-05
onth	0.00016291249	0.00014346672	0.00016300987	0.0	3.5772537e-05	8.488354e-05	0.00012597471	0.0002127212	2.7302527e-05	0.00013722642	3.8873983e-05	8.892869e-05	0.0001296387	4.0582127e-05	0.00010682973
osrh	0.0	0.0	0.0	0.0	0.0	0.0	1.8212425e-11	0.0	0.0	0.0	0.0	0.0	0.0	0.0003002497	1.9423756e-05
song	0.0	1.3951646e-05	4.7929477e-12	0.0	3.927467e-05	0.0	0.0001593535	0.0	0.0	5.0164872e-05	5.408807e-06	4.8488768e-05	3.5336838e-05	0.0	3.2713553e-05
alaa	0.0	0.0	0.0	0.0	0.0	0.0	0.0	0.0	0.0	0.0	0.0	0.0	0.0	0.00012642096	8.178545e-06
bash	0.0	0.0	0.0	0.0	2.6568267e-05	0.0	0.0	0.00032603854	0.0	0.0	9.205706e-05	0.0	3.4181805e-05	5.2536223e-05	4.7536792e-05
bomb	5.4886215e-05	0.0	8.764872e-13	0.0	0.00033749494	0.0	0.0	0.00015403262	0.0	0.0	0.0	0.0	0.0	0.0012656556	0.00012932016
full	0.00043559674	0.00078434945	0.00020035596	0.0	0.0005698262	0.00023477065	0.00034638125	0.00028940252	0.0016498375	0.000111723806	0.00043961752	0.0007579755	0.000842022	0.00046671293	0.0005341477
ingr	0.0	0.00048149913	8.4242136e-05	0.0	5.2650597e-05	0.0	5.2522548e-05	0.00030876638	1.1401053e-05	5.7356233e-06	0.0	2.161342e-06	0.00010731111	0.00022130221	0.00010836317
iron	7.536115e-07	3.9485305e-05	3.5388664e-05	0.0	0.00011074542	0.00010450778	4.5517907e-05	6.1842904e-05	0.0	0.0003138216	1.2835768e-05	0.000108377724	7.672929e-05	0.00011134859	7.20718e-05
oppo	0.00032728136	8.9057365e-05	0.00036105502	0.0	6.7757166e-05	5.139011e-05	0.00027657597	0.0004808151	0.0	5.013215e-05	8.873399e-06	0.0	6.956216e-05	0.000422416	0.00017685675
peew	0.0	0.0	0.0	0.0	0.0	0.0	0.0	0.0	0.0	0.0	0.0	0.0	0.0	4.740786e-05	3.0670835e-06
seek	0.00010809937	0.0002205587	1.983264e-05	0.0	6.1466926e-05	0.00022065107	0.00034997743	0.00017386249	0.0	0.0	0.0	0.00029127282	1.7566508e-05	0.00026270232	0.00013954309
shin	0.0	1.3992382e-05	0.0	0.0	0.0	0.0	0.0	0.0	5.717404e-05	0.0	1.0033941e-05	0.0	0.0	1.5578209e-05	7.156252e-06
town	0.0	0.0	4.423621e-05	0.0	0.001270619	0.0	1.0039299e-12	8.8149834e-05	6.967699e-06	0.0	0.0	0.00035628956	0.00019236661	0.00017053835	0.00016561153
warn	0.0	5.5365266e-16	0.0	1.9831246e-05	0.0001605455	9.664349e-05	0.00034500036	0.00011649841	1.0322041e-05	7.330466e-05	0.0009881294	0.00013950319	0.0009096179	0.0003535003	0.00024126116
boyd	6.4143554e-05	0.0	0.0	0.0	0.0	0.0	0.0	0.0	4.5186545e-05	0.0	7.968419e-05	5.9755883e-05	6.428487e-05	0.0	2.0957195e-05
dean	0.0	0.0	0.0002701163	0.0	0.0	0.0	0.00039259242	0.0	4.303907e-05	9.070225e-06	3.2655153e-05	5.4791213e-05	0.00015246203	0.0	8.485046e-05
demo	0.0	5.1305553e-05	0.0	0.0	0.0	0.0	0.0	0.0	0.0010134961	0.0	0.0	0.0	0.0	0.0	8.2294726e-05
grab	0.0	2.1605153e-09	0.00012636164	0.0	0.00020454761	0.0	0.0	0.0	0.0	1.7235898e-05	0.00038022202	0.0	0.00023422009	3.0645338e-06	6.798263e-05
hook	0.0	0.0010953613	5.191148e-12	0.0	3.9204377e-05	0.0	0.0	2.2291666e-05	3.698383e-05	0.0	2.2964467e-05	2.7173046e-05	0.0	0.0	9.609567e-05
shop	0.0	0.00012413012	0.0	0.0	0.00016173116	1.9449053e-05	0.0	5.912884e-05	6.1275314e-05	1.3424298e-05	0.0	0.0	0.0006965149	1.919914e-05	8.8428475e-05
snip	0.0	1.5912428e-05	1.1918608e-05	3.650212e-06	1.4791624e-05	0.0	0.0	1.8239105e-05	7.957297e-06	0.0	0.0	0.0	2.8367856e-05	3.6170877e-05	1.0223129e-05
uucp	0.00028005725	0.00086314406	6.444209e-05	0.0	0.0009594388	0.00018504671	0.0	0.000511177	0.0007890173	0.0001094218	0.0005649944	0.0	0.00056170643	0.0010441479	0.00044469716
zinc	0.0	0.0	0.0	0.0	0.0	0.00031898043	0.0	0.0	0.0	0.0	0.0	0.0	4.0994863e-05	0.0	2.1979487e-05
anim	0.0	1.1490836e-08	5.1721892e-14	6.1976476e-05	9.520103e-05	0.0009273962	0.00019394912	7.623489e-05	0.0018268739	0.0	0.0	0.0	6.7317575e-05	0.0006436003	0.00028419742
bore	1.2209697e-05	0.0	0.00010737761	4.9461672e-05	5.2355856e-05	1.6459884e-05	3.7653295e-05	2.7625956e-05	1.5764097e-09	0.0	6.356504e-05	0.0	0.00024334218	1.2734149e-05	4.4469914e-05
jame	0.00014643317	0.00041703877	0.00045847116	0.00024878426	0.00016567447	0.0	0.0007792484	0.00034735285	4.0553816e-05	0.0003729386	0.0	0.0008299472	0.0010060285	0.0	0.00037160335
logo	0.0	7.59581e-05	0.00023710579	5.8273123e-05	0.0	0.0	0.00010483833	0.0	0.0	0.00015959698	0.00028921393	0.0	0.0	0.0	6.3382315e-05
size	0.00019898723	0.00058926764	0.0001214629	0.000158931	3.8305638e-13	0.00021746483	0.0	0.0001809536	0.0008831958	0.00050302525	0.0024512494	5.4614695e-05	0.0006585287	8.774807e-06	0.00041147278
tile	0.0	0.0	0.0	4.921395e-05	2.6986334e-05	0.0	3.5686849e-06	0.0	7.0152775e-05	0.0	7.251115e-05	0.0	0.0	0.0	1.4312297e-05
wang	0.0	0.00018703693	0.0	7.700336e-05	0.0	1.765617e-05	0.0	1.2372458e-07	0.00010638723	0.0	0.0	0.0	0.0	0.0	2.6068656e-05
root	0.0	0.0	6.2828396e-05	0.0	9.133261e-05	0.00025287658	0.0001986907	2.6667994e-05	0.000108452274	0.0	0.0008766689	0.0	0.0	2.4198087e-05	0.000120119534
shun	0.0	0.0	0.0	0.0	0.0	8.325617e-06	3.8013517e-05	0.0	1.3138284e-05	0.0	0.0	0.0	0.0	0.0	6.1339597e-06
dane	2.6998196e-05	6.923533e-05	0.0	0.0	0.0	0.0	0.0	1.48322115e-05	0.0	0.0	0.0	0.0	2.3103865e-05	0.0	1.0223129e-05
hash	0.00046744902	0.0	0.0	0.0	0.0	0.0	0.0	0.0	0.0	0.0	6.98094e-05	0.0	0.0	0.0	3.32247e-05
maum	0.0	3.3119013e-05	0.0	0.0	0.0	0.0	0.0	0.0	0.0	0.0	0.0	0.0	0.0	0.0	2.5559375e-06
dana	0.0	0.0	0.0	0.00014825577	0.0	0.0	6.6668763e-06	0.0	4.521292e-05	4.969947e-06	0.0	2.5498044e-05	7.009566e-05	0.0	1.5845735e-05
kurt	0.0	0.0	0.00027478507	0.0	0.0	0.0	0.0	0.0	0.0	0.0	0.0002008984	9.833534e-06	0.0	1.150489e-05	3.1180112e-05
band	9.635997e-05	0.00014695326	7.116922e-05	0.0	5.5370096e-05	0.0	1.402249e-05	2.8365526e-05	0.0	0.0007757331	4.9769547e-05	0.0	0.00047801583	1.39592785e-05	0.0001175638
feed	0.00019546699	0.00020444661	0.00024151965	0.0	9.7083335e-05	9.6366944e-05	2.3083147e-05	8.653971e-05	0.00021566238	4.251747e-05	1.8129682e-05	2.9186363e-06	0.00010686123	0.0	9.660681e-05
mont	0.0	0.00015917105	2.156811e-05	0.0	0.0	0.00012311457	3.6749825e-06	0.0	0.0	5.1509975e-05	0.0	2.3889597e-05	8.2997285e-06	0.0	2.65798e-05
tone	6.041177e-05	0.00029642566	1.621234e-05	0.0	1.830113e-05	4.3937784e-05	1.6774964e-05	3.361953e-05	0.0	0.0	4.182185e-06	0.0	0.0	2.1106567e-05	3.8847305e-05
cach	0.0	0.0009858045	0.0	0.0	3.8182194e-10	0.0	0.0	0.0	0.0	0.0	0.0003646605	0.0	0.0	0.0	9.967369e-05
dept	0.0	0.0003349083	0.0	0.0	7.9163045e-05	0.0	0.0	0.0	0.00012108244	0.0	0.00011879092	0.0014034375	0.00011544433	2.7315582e-05	0.00014516569
rita	0.0	0.0	0.0	0.0	0.0	0.0	0.0	0.0	0.0	0.0	0.0	0.0	5.5539917e-05	0.0	4.089376e-06
took	2.560728e-06	0.00015260039	0.00032539346	0.0	0.0015260082	0.0002280829	0.0003094886	0.00029735072	0.0	0.00028346182	5.385243e-05	0.00010495878	0.0007942922	0.0003011666	0.00034655724
bobo	0.0	0.0	0.0	0.0	0.0	0.0	0.0	0.0	8.609836e-06	0.0	0.0	6.468265e-05	0.0	0.0	4.600522e-06
bold	6.4968804e-06	0.0	1.3382341e-05	0.0	0.0	0.0	6.22399e-05	2.593878e-16	0.0	0.0	0.00027154209	6.2378174e-05	0.0	0.0	3.0157824e-05
clue	1.1124666e-05	0.00012399806	5.4295535e-05	0.0	0.0	0.000110353976	0.00010315507	0.00011540397	0.0	7.8945566e-05	0.00018112652	0.0	0.000107860156	0.0	6.900493e-05
hadn	0.0	0.0	0.00015961236	0.0	0.00028695885	0.0	3.4745183e-06	2.7273813e-05	0.0	2.986671e-05	0.0	0.0	7.187011e-05	6.0165148e-05	4.8047936e-05
wont	1.7132501e-05	3.1686617e-05	0.0	0.0	0.0	4.2787953e-05	3.9652725e-05	0.0	0.0	0.0	3.4124805e-05	0.0	3.0727657e-05	0.0	1.533459e-05
comp	0.00011571484	1.6235503e-05	0.0	2.586666e-05	0.0	0.0	0.0	0.0	0.0032573203	0.0	0.0003226416	0.0	0.0	1.3424298e-05	0.00028266394
tool	0.00043920244	0.0	0.0	2.6074775e-05	2.0826663e-05	0.0	4.6150974e-05	0.00025070546	0.003245212	4.4889843e-09	0.0	0.0	0.00018924208	0.0	0.0003256002
weak	0.00057247526	0.0	0.00028347367	0.0	4.7496465e-05	0.0001904177	0.00044832454	4.1283587e-05	0.0	2.8927338e-05	0.0	0.0	3.6071775e-05	6.0859682e-05	0.00013494275
auto	0.0	0.0	0.0	0.0	0.0	0.0	2.7508369e-11	0.00013670149	0.000107142914	0.0	0.0	0.0	0.0030572684	0.0	0.0002473949
bart	0.0	4.512079e-05	1.6881027e-05	0.0	0.0	0.0	0.0	0.0	3.650297e-05	0.0	0.0	0.0	3.2247448e-05	0.0	9.711983e-06
dodg	0.0	0.0	0.0	0.0	0.0	0.0	0.0	2.5413226e-05	0.0	0.0	0.0	5.2689476e-05	0.00046258038	0.0	3.98696e-05
eagl	0.0	0.0	0.00032563353	0.0	3.161007e-16	6.3812826e-05	0.0	0.0	0.0	0.0	0.0	1.1943506e-05	0.00020220982	0.0	3.9358452e-05
fide	8.275289e-05	0.0	7.4659974e-06	0.0	0.0	0.0	0.0	4.5668145e-05	0.0	0.0	0.0	0.0	0.0	0.0	1.0223129e-05
till	1.49321995e-05	5.5995864e-05	5.515836e-05	0.0	0.00011677991	4.2380045e-05	9.020497e-05	5.2725485e-05	0.0	2.9895817e-05	9.9467485e-05	3.159203e-14	8.7850385e-05	5.6957255e-05	5.571512e-05
pose	0.000119962766	1.1281452e-05	0.00011493293	0.0	3.4515197e-05	8.503399e-05	4.823632e-05	9.015717e-05	2.4142993e-11	1.604745e-05	0.0	1.1227461e-07	5.0274235e-14	0.00014273291	4.8559083e-05
wood	0.0	5.579721e-05	0.0002188588	0.0	0.00019294495	0.0001529979	0.00012505549	0.0	0.0	0.0	3.0258394e-05	6.5667155e-05	0.0005034914	0.0	0.00010120713
anon	0.0	0.0	0.0	3.3574918e-06	0.0	7.039886e-06	1.2928061e-05	0.0	0.0005236481	3.4101966e-05	0.0	0.0	0.0	2.09197e-05	4.600335e-05
comm	0.00018156662	0.00018347993	0.0	0.0	0.0	0.00017757398	0.00017500551	0.0	7.543028e-05	0.0001624523	6.7338966e-05	3.8839564e-05	2.936552e-05	0.0	8.178357e-05
eden	0.0	1.3493367e-05	0.0	0.0	0.0	0.0	6.180699e-05	0.0	0.0	0.0	0.0	9.971853e-06	0.0	2.425298e-05	1.0734275e-05
hail	0.0	0.0	0.0	0.0	0.0	4.8505426e-06	5.992615e-05	1.758367e-05	0.0	7.70166e-06	0.0	0.0	0.00010919605	0.0	1.789032e-05
isno	9.748677e-06	5.0940935e-06	0.0	0.0	0.0	9.397893e-06	2.7687278e-05	1.1373627e-05	0.0	0.0	1.6021904e-05	0.0	0.0	8.745247e-05	1.2778858e-05
lili	0.0	0.0	0.0	0.0	0.0	0.0	4.2026622e-05	0.0	0.0	0.0	0.0	0.0	0.0	0.0	5.111668e-06
lord	0.0	0.0	0.0	0.0	3.3142493e-05	0.0	0.0027059948	4.6976154e-05	0.0	0.0	0.0	0.0	0.0	2.1024987e-06	0.00033684543
prai	0.0	1.7447835e-05	2.439601e-05	0.0	7.829684e-06	1.1504113e-05	0.00018232879	1.4378776e-05	0.0	1.7941427e-05	0.0	0.0	9.731614e-06	4.86104e-08	2.9646677e-05
thee	0.0	0.0	5.051145e-06	1.7710021e-05	0.0	0.0	0.0003013302	0.0	0.0	0.0	0.0	0.0	0.0	0.00014725915	4.7025642e-05
thou	1.31036395e-05	0.0	0.0	0.0	0.0	0.0	0.0005817565	0.0	0.0	0.0	0.0	0.0	0.0	0.0	7.156066e-05
tree	0.0	0.0	6.3205334e-06	0.0	6.761682e-05	0.0	0.000296549	0.00024999699	8.3296996e-05	3.3628392e-05	0.00020861044	1.6739352e-05	7.754014e-05	5.7280933e-05	0.00010018483
unto	0.0	0.0	0.0	0.0	0.0	0.0	0.0006430073	0.0	0.0	0.0	0.0	0.0	0.0	4.013031e-15	7.820556e-05
camp	9.794237e-05	0.0	2.7456716e-05	0.0	0.0002683344	0.0	1.2120635e-05	8.5818565e-06	0.0	4.5136912e-05	0.0	0.0004630781	1.3723075e-13	0.0003385646	8.53616e-05
duti	6.2024333e-06	0.0	3.6853984e-05	0.0	0.00022083805	2.932717e-05	9.282233e-05	0.0001612096	0.0	0.00028256938	0.0	1.0439546e-09	0.00012229879	0.00020876846	9.047306e-05
fora	3.954833e-05	5.577251e-05	6.7010675e-05	0.0	0.0	2.6624193e-05	4.6170393e-05	6.359169e-05	1.2608156e-05	3.3262873e-05	9.713708e-06	0.0	2.221494e-05	2.8798459e-05	3.1691263e-05
host	0.0	4.563629e-13	0.00022850781	0.0	2.5420075e-05	4.1903655e-05	0.00010341756	0.0	0.0007709296	0.0	0.0010768975	0.00016392377	0.0	4.3656757e-05	0.00017327872
ncsu	7.693469e-05	0.00018016623	0.0	0.0	4.6561654e-05	1.932822e-05	0.0	0.0	0.00019189593	0.0	4.12463e-05	4.4839344e-13	8.032225e-05	0.0004572336	7.667212e-05
raid	3.100174e-05	0.0	0.0	0.0	0.00085394405	0.0	0.0	5.8901715e-05	0.0	0.0	0.0	2.8707347e-05	0.0	3.218916e-05	8.331701e-05
soil	0.0	0.0	0.0	0.0	6.6309905e-05	2.4571003e-12	0.0	2.4314893e-05	0.0	0.0001733204	0.0	0.0	1.33476005e-05	0.00023405752	3.4758137e-05
stop	0.00051887176	9.760866e-05	0.00035954398	0.0	0.0007909351	0.0005041631	0.00027280638	0.0010185926	9.800878e-05	0.00031752448	0.00029248925	5.223134e-05	0.001331543	0.00084916985	0.00049734546
trap	0.00018666839	0.0	0.0	0.0	0.0002057779	3.651603e-05	3.1408385e-05	0.0	0.0	2.6225167e-05	5.6559144e-05	2.0337337e-05	0.00019122187	0.00016486856	6.593805e-05
wage	0.0	0.0	0.0	0.0	3.169906e-05	0.0	7.4127056e-05	0.00011229982	3.5698924e-15	0.0	0.0	3.8391147e-05	0.0	5.5824585e-05	2.9135532e-05
june	1.5038806e-09	0.0	0.00018493451	0.0	1.3853282e-10	0.0	2.200526e-10	0.0	3.235022e-05	0.00010856445	2.6817139e-05	0.0016181001	0.0	0.0	0.00012063068
lone	0.0	5.5114742e-06	1.3863854e-05	0.0	0.0	4.0840794e-05	0.0	5.6375164e-05	0.0	2.7435937e-05	0.0	0.0	4.976095e-05	0.0	1.4823442e-05
scan	5.810452e-05	0.00027937305	2.2099706e-05	0.0	5.779794e-06	0.00032081318	0.0	0.0	0.0005829138	0.00015097515	2.9361821e-05	3.7174563e-05	1.8141718e-05	0.0	0.00010580744
hurl	0.0	0.0	2.420259e-05	0.0	2.4274577e-05	0.0	9.694195e-16	0.0	0.0	1.5150487e-05	0.0	0.0	1.6038173e-05	0.0	5.622814e-06
jump	0.0	4.5364475e-05	0.0002188398	0.0	0.00022074656	0.0001586257	0.00018114712	0.00015057335	0.0	0.0	0.0003862476	0.0	0.00013416051	3.751204e-05	0.00011960838
lest	0.0	0.0	0.0	0.0	2.0417057e-05	0.0	0.000116950636	1.4673213e-05	0.0	3.313935e-05	3.09781e-05	0.0	0.0	0.0	2.146834e-05
mile	0.0	0.0	0.0	0.0	0.00039200077	0.0	0.0	0.0	0.0	0.0010717851	0.0	0.00013933775	0.0018197175	0.0	0.00024075001
plus	5.8909387e-05	0.0014812357	0.00028822452	0.0	0.0	9.554119e-05	2.098823e-06	0.00011340178	0.00044206964	0.00018137695	8.679362e-05	0.000104515166	0.0004088632	2.0152791e-05	0.00024177232
pmdb	0.0	0.0	0.0	0.0	0.0	0.0	0.0	0.0	0.0	6.6959095e-05	0.0	0.0	0.0	0.0	4.089376e-06
tilt	0.0	4.4135104e-05	0.0	0.0	0.0	0.0	0.0	3.494632e-06	0.0	0.0002414903	0.0	0.0	2.6266538e-05	0.0	2.0446048e-05
whiz	0.0	0.0	1.1214289e-05	0.0	0.0	0.0	0.0	6.4145643e-06	0.0	2.4854164e-05	3.1538448e-06	0.0	0.0	0.0	3.0670838e-06
abil	0.0005899651	5.7071575e-05	0.0005690224	0.0	4.3092736e-05	0.00021236831	0.0002441776	0.00015712065	0.00025393267	0.00012472781	0.00017226979	0.0	0.00010169309	7.232252e-05	0.00018810196
bare	1.5256788e-05	0.00012276221	8.18121e-05	0.0	0.00014983487	7.9307996e-05	3.0167155e-05	9.477631e-05	0.0	0.0	0.0	0.0	6.891481e-05	2.3110322e-05	5.264825e-05
boot	0.0	0.0014113961	0.0	0.0	5.1974508e-05	1.2075462e-05	0.0	4.5529538e-05	0.0	0.0	1.8488647e-06	0.0	2.5188354e-05	0.0	0.00012063067
evad	0.00013088212	0.0	0.0	0.0	0.0	2.7960912e-05	3.809884e-06	1.9160747e-05	0.0	1.0652866e-05	0.0	0.0	0.0	0.0	1.2778858e-05
ucla	7.265018e-05	7.1552015e-05	0.0	0.0	0.0	0.0	0.0	0.0	0.00011951635	0.0	5.1370615e-05	9.169557e-05	0.0	0.00018156764	3.98696e-05
nthu	0.0	0.00013909985	0.0	0.0	0.0	0.0	0.0	0.0	0.0	0.0	0.0	0.0	0.0	0.0	1.0734275e-05
bohr	0.000119511555	0.0	0.0	0.0	0.0	0.0	0.0	0.0	0.0	0.0	0.0	0.0	6.2051245e-06	9.282211e-05	1.3801151e-05
lewi	0.0002192972	0.0	3.307159e-05	0.0	0.0	0.0	0.00025420144	0.0	0.00016609296	0.0001328784	7.331496e-05	0.00029898298	2.3229197e-05	0.0	9.20065e-05
niel	9.240222e-05	1.1881812e-05	0.0	0.0	0.0	0.0	0.0	0.0	0.0	0.0	8.724547e-06	0.0	0.0	0.0	7.156252e-06
enet	0.0	0.00014389251	2.8522227e-05	0.0	8.947731e-06	0.00015938921	0.0	0.0	1.5475722e-10	0.000160342	2.1379688e-05	0.0	0.00029152384	0.0	5.5715125e-05
engr	0.0	1.696587e-14	0.0	0.0	0.0	2.637772e-05	3.0228273e-05	0.0	2.681807e-05	0.0	0.0	0.0	0.00053238176	0.0	4.65145e-05
four	5.2646472e-05	0.00024840687	0.0005816435	9.666055e-06	0.0006738253	0.0002082947	0.00013847089	6.566508e-05	0.00024835978	0.00035624523	0.0	0.001293638	0.0004063728	0.00010647544	0.000307199
litr	0.0	0.0	0.0	0.0	0.0	0.0	0.0	0.0	0.0	0.0	0.0	0.0	9.7194854e-05	0.0	7.156252e-06
opco	0.0	0.0	0.0	0.0	0.0	0.0	0.0	0.0	0.0	0.0	0.0	0.0	4.1654937e-05	0.0	3.0670835e-06
saab	0.0	0.0	0.0	0.0	0.0	0.0	0.0	0.0	0.0	0.0	0.0	0.0	0.00034018198	0.0	2.5046364e-05
mayn	0.0	0.0	8.71992e-06	0.0	0.0	0.0	0.0001090793	0.0	0.0	0.0	0.0	0.0	0.0	0.0	1.3801151e-05
pipe	0.0	0.0	3.0091447e-05	0.0	0.0	1.0011331e-05	1.9616316e-05	0.0	0.0	0.00012811674	0.00028953748	0.0	0.00036922656	3.2426149e-06	5.8782003e-05
stan	0.0	3.14789e-05	0.00016855341	0.0	0.0	0.0	0.00024174548	0.0	1.5452156e-06	0.00012786964	7.906826e-05	0.0	0.0	0.0	5.5203982e-05
payn	0.0	0.0	0.0	0.0	0.0	0.0	0.0	0.0	0.0	0.0	5.602523e-06	5.285661e-05	0.0	0.0	3.5782298e-06
csir	2.3975932e-05	0.0	0.0	0.0	0.0	0.0	0.0	0.0	1.9815032e-05	0.0	1.6768221e-05	0.0	0.0	0.0	4.0893756e-06
plug	0.00014740108	0.0009173914	0.0	0.0	0.0	5.7149515e-05	0.0	0.0	1.0469925e-05	4.3620832e-05	5.3160165e-05	0.0	0.00046944845	0.0	0.00012471984
toal	0.000557667	0.0	0.0	0.0	0.0	0.0	0.0	0.0	0.0	0.0	0.0	0.0	0.0	0.0	3.4246994e-05
beam	1.1630951e-12	0.00011493399	0.0	0.0	1.33650665e-05	0.0	0.0	0.0	0.0	0.00048553475	6.874996e-05	0.0	0.00019260593	0.0	5.8270856e-05
cape	0.0	0.0	2.8995988e-05	0.0	8.333633e-05	0.0	0.0	0.0	0.0	0.00010359407	0.0	5.4516142e-05	0.0	0.0	1.8401464e-05
flat	0.0	8.103093e-05	1.3131889e-05	0.0	3.3460106e-05	2.0368185e-05	2.807493e-05	3.5009714e-05	9.937663e-05	0.00013359093	0.0	2.6617805e-05	0.00060732325	0.0	8.025014e-05
pete	0.0	0.0	0.00043912604	0.0	1.49836e-13	0.0	0.0	3.6290545e-05	4.210868e-05	9.817318e-05	0.000114635324	3.1333864e-05	0.0	0.00017970163	6.0826587e-05
sand	5.0272345e-05	0.0	1.995182e-05	0.0	0.0	1.4407122e-05	2.8543163e-05	5.781261e-06	0.0	0.00020131624	0.0	5.779587e-10	7.559705e-05	0.0	2.7090948e-05
usag	2.0809106e-05	1.1638944e-05	0.0	0.0	0.0	8.363674e-05	9.34094e-05	0.00026030643	8.0625854e-05	1.3895405e-05	0.00039030562	1.7728916e-10	3.6252233e-05	4.0051043e-05	8.280587e-05
wale	3.6899357e-05	0.0	8.175909e-05	0.0	0.0	0.0	6.571299e-06	1.3739805e-05	0.0	0.00021298503	0.0	2.9023127e-13	0.0	0.0	2.2490633e-05
cell	0.0	0.0	0.0	0.0	1.3721262e-10	0.0014634279	0.0	0.0	1.9491752e-05	0.00012625052	0.00024497596	6.4239803e-06	0.0	0.0	0.00011245234
alli	2.5493903e-06	0.0	0.0	0.0	0.0002877223	0.0	0.0	1.48977215e-05	0.0	0.0	0.0	0.00041277232	0.0	3.4922625e-05	5.3159394e-05
emil	0.0	0.0	0.0	0.0	0.0	0.0	0.0	9.867876e-06	0.0	0.0	2.7241065e-05	2.1601916e-05	0.0	0.0	4.089376e-06
item	8.049442e-06	0.0003118515	0.0	0.0	0.0	8.0939135e-05	2.8922526e-05	0.00013749434	0.00044048805	0.00011504759	0.00057307666	0.00027616404	0.00016566657	1.12708e-05	0.00015487746
babb	0.00024137823	0.0	0.0	0.0	0.0	0.0	0.0	0.0	0.0	0.0	0.0	0.0	0.0	0.0	1.4823443e-05
wide	0.0003407614	0.000299701	3.742531e-05	0.0	0.00011612862	7.559209e-05	7.379926e-05	0.00013771333	0.0005845374	0.00031670267	7.273994e-05	0.0005608115	0.00023345316	3.557735e-05	0.0002065032
boni	0.0	0.0	0.0	0.0	0.0	1.35256305e-05	0.0	0.0	0.0	0.0	0.0	0.0	0.0	0.00094363035	6.184888e-05
hate	1.8102628e-06	0.00014356214	0.00031723623	0.0	7.057933e-05	4.380506e-05	0.0007775381	0.00022756297	0.0	0.0	1.5834568e-05	6.8869554e-06	0.0003347447	0.0011513069	0.0002576178
jake	0.0	0.0	0.0	0.0	0.0	0.0	0.0	0.0	0.0	0.0	0.0	0.0	0.0	0.002014834	0.00013034245
afit	0.0	0.0	0.0	0.0	0.0	0.0	0.0	0.0	0.0	0.0001925074	0.0	0.0	0.0	0.0	1.1756567e-05
hour	3.3508033e-13	0.0005105636	0.0003156189	0.0	0.000994252	0.0006127867	1.7212187e-05	4.425395e-05	0.00016364071	0.0006856967	0.0	0.00039367782	0.0007870412	0.0	0.0003215111
brag	0.0	0.0	0.0	0.0	0.0	0.0	0.0	1.3925755e-05	1.8355508e-05	0.0	0.0	0.0	3.0757463e-05	0.0	5.111668e-06
cake	5.076977e-06	2.902662e-16	2.398237e-05	0.0	2.7065054e-05	4.6393452e-05	0.0	0.0	0.0	1.8814604e-05	1.3518336e-05	0.0	3.9742652e-05	0.0	1.1756567e-05
educ	0.0	7.501094e-05	0.0	0.0	4.4253564e-05	0.0002754152	4.0649124e-05	0.00074368704	0.00027769996	8.737664e-05	5.9565376e-05	0.0026092418	0.0	0.0	0.00029646492
incr	5.8909107e-05	7.851301e-06	7.893844e-05	0.0	6.2966415e-06	2.8834931e-05	0.00013968331	0.000111397676	2.7651322e-05	7.3089555e-05	1.816795e-05	0.00013165918	0.00020580538	0.00012464091	7.87167e-05
joel	0.0	0.00054146873	1.1414468e-05	0.0	6.074527e-05	8.881186e-05	5.123542e-06	0.0	2.5579913e-05	1.879306e-05	3.371389e-05	0.0	0.0	0.0	5.8782003e-05
rose	0.0	3.985826e-05	0.0007118542	0.0	4.554169e-05	0.00028658952	0.0003708111	0.0	0.0	0.0	1.0518986e-12	0.00019857353	0.0	0.0	0.00012471984
roth	0.0	0.0	8.580724e-05	0.0	0.0	0.0003715525	0.0	0.0	0.0	0.0	0.0	4.40579e-05	2.265097e-05	0.0	3.1691263e-05
soak	0.0	0.0	1.7162658e-05	0.0	0.0	8.8973946e-05	0.0	0.0	0.0	8.594313e-06	0.0	2.3830594e-14	7.337528e-05	0.0	1.2267713e-05
bobc	0.0	0.0	0.0	4.7468425e-06	0.0	0.0	0.0	0.0	0.0	1.7256767e-05	0.0	0.0	5.314347e-05	0.0	5.111668e-06
comb	0.0	0.0	0.0	0.0	1.2879174e-05	0.0	0.0	0.0	0.0	4.648923e-05	0.0	4.4824337e-05	0.0	0.0	6.6451057e-06
heat	2.7344088e-06	0.00038556888	4.1700872e-14	0.0	0.00019904572	0.00021865181	0.0	1.206732e-05	0.0	0.00046468293	0.0	0.0	0.00090578536	0.0	0.00015589973
oort	0.0	0.0	0.0	0.0	0.0	0.0	0.0	0.0	0.0	0.0004687137	0.0	0.0	0.0	0.0	2.8624385e-05
rock	0.0	0.0	0.00013751569	0.0	0.00031251984	4.02901e-05	0.00015154041	3.5951678e-05	0.0	0.00029050288	0.0	7.790444e-05	0.0008494575	0.0	0.00014414339
wave	3.2093016e-05	0.00035295755	7.657176e-05	0.0	0.00016099817	6.955364e-05	1.570175e-05	5.864275e-05	4.5862935e-06	0.00054607826	1.1185733e-05	1.0189571e-05	0.00017291078	4.1312665e-05	0.00010989661
inst	0.0	4.832332e-06	0.0	0.0	0.0	0.0	1.7867418e-05	0.0	0.0	0.0	5.790985e-05	1.2512354e-05	1.371007e-06	0.0	7.156252e-06
bulb	0.0	0.0	0.0	0.0	0.0	0.0	0.0	0.0	0.0	0.0	0.0	0.0	0.00035406696	0.0	2.6068656e-05
pack	0.0	5.1932988e-05	0.0	3.8977643e-05	4.981756e-05	2.4632596e-05	0.0	0.0	8.329045e-05	3.0675925e-05	1.8743653e-13	2.9587503e-05	0.0006820182	2.1990678e-05	7.258295e-05
phil	0.00025724433	7.1391305e-06	0.0010492048	0.0	0.0	0.0	3.453791e-05	0.00047721437	0.0	0.0006735317	3.0155723e-05	0.0	0.0	0.0	0.00017685673
torr	0.0	0.0	0.00028365877	0.0	0.0	0.0	0.0	0.0	0.0	0.0	0.0	0.0	0.0	0.0	1.7379172e-05
hide	0.00048820872	1.281853e-05	0.0	0.0	0.00046212526	0.0	7.901333e-05	0.00014829829	0.0	0.0	3.088424e-05	0.0	0.0	0.00019910141	0.000109385466
hmmm	0.00015531291	5.2796433e-05	0.0002129921	0.0	0.0	7.48357e-05	4.0277944e-05	0.00016423967	0.0	3.8982216e-05	1.560547e-06	0.0	6.0710434e-05	0.0	5.9804293e-05
pair	0.00043918734	0.00012277557	7.313066e-05	0.0	0.0	0.0	1.1890623e-05	7.2076446e-06	8.2701765e-05	3.45556e-05	2.2683114e-06	0.0	0.00019256084	0.0	6.593805e-05
safe	0.00035241316	5.048997e-05	9.243417e-05	1.11389545e-05	0.00020148244	0.00040300595	2.3887602e-05	0.00049220293	0.0	0.0002128246	7.6966e-05	4.5822198e-08	0.0004915437	5.5165474e-05	0.00018350164
lmsc	0.0	0.0	1.1350048e-05	0.0	0.0	3.3452285e-05	0.0	2.6511087e-05	0.0	1.6157948e-05	0.0	3.038418e-05	4.081253e-05	3.82303e-08	1.1245421e-05
isin	1.8335035e-05	3.7401453e-05	2.2298608e-12	0.0	0.0	0.0	0.0	0.0	0.0	0.0	6.0837074e-06	0.0	0.0	0.0005165903	3.7825015e-05
valv	0.0	0.0001525633	0.0	0.0	0.0	1.2754558e-05	0.0	0.0	0.0	0.0	0.0	0.0	0.00055181794	0.0	5.3159387e-05
moon	0.0	0.0	0.0	0.0	1.8183291e-05	0.0	0.0	0.0	0.0	0.0040177098	0.0	0.0	0.0	0.0	0.00024688375
kirk	5.4630523e-06	0.00030582843	5.7668778e-05	0.0	0.0	0.0	0.0	0.0	2.7439823e-05	0.0	8.761361e-07	0.0	0.0	0.0	2.9646677e-05
babi	0.0	1.6165117e-05	4.9355012e-12	0.0	0.00041596853	0.0006466992	0.0002636042	8.947798e-06	0.0	6.3289074e-15	0.0	7.361485e-05	0.00011744289	2.3523917e-05	0.00012216411
crap	5.606703e-06	0.0	6.4067324e-05	0.0	0.00014639643	1.8858029e-05	6.4835895e-06	0.0002594512	0.0	0.0	0.0	0.0	0.00020537818	7.329852e-05	6.491575e-05
meat	0.0	0.0	0.0	0.0	2.8649663e-15	0.00045954427	4.5754932e-05	5.4042025e-06	0.0	0.0	0.0	0.0	0.0	2.0440248e-05	3.4758137e-05
meet	0.00018629705	1.0064217e-12	0.0	0.0	0.00025346765	4.1439664e-05	0.00024963377	2.277611e-05	0.0	6.733048e-05	0.0	0.0031148093	8.009971e-05	0.0	0.0002673296
peni	0.0	0.0	0.0	0.0	0.0	0.00016117317	1.2537413e-05	0.0	0.0	0.0	0.0	0.0	8.841513e-06	0.0	1.1756567e-05
pill	0.0	0.0	6.577264e-06	0.0	0.0	0.000329324	0.0	3.9441988e-05	0.0	0.0	0.0	0.0	0.0	0.0	2.4024072e-05
msus	0.0	3.197075e-05	1.0336116e-05	0.0	0.0	0.0	0.0	0.0	0.0	0.0001574099	0.0	0.0	8.4196785e-05	0.0	1.8912611e-05
repo	0.0	0.0	0.0	0.0	0.0	0.0	0.0	0.0	0.0	0.0001928153	1.5505088e-05	0.0	0.0	0.0	1.2778858e-05
star	1.4465844e-08	0.0	0.00068766094	0.0	0.0	0.0	4.242248e-05	6.83977e-05	0.0	0.0021394673	0.0	0.00027846723	0.0	0.0	0.00020190288
asid	0.00013366216	1.56536e-05	8.143134e-05	0.0	7.092788e-05	6.469092e-06	0.0002583329	0.00020847261	9.200937e-05	0.00010685003	0.0	0.0	6.2950836e-05	7.424237e-05	9.660681e-05
coin	0.0	2.040684e-08	8.538329e-05	2.0908548e-05	0.0	0.0	9.141122e-05	1.1561689e-05	0.0	0.0	0.0	1.1709379e-08	6.279521e-05	0.00011375765	3.0157824e-05
gulf	0.0	0.0	0.0	0.0	0.0	0.0	0.0	1.2893159e-09	0.0	0.0	0.0	0.0	0.0	0.00072691846	4.7025642e-05
quot	0.00015632412	0.00024371716	0.00016452983	0.0	0.0006281507	4.749168e-05	0.0015067765	0.00048581345	0.00011182352	4.2898548e-05	9.296904e-05	9.224971e-05	0.00044570563	0.0006971724	0.00042782945
sick	0.0	0.0	0.00023769218	0.0	0.0003134649	0.0010985653	1.0464676e-05	0.000108675675	0.0	0.0	0.0	0.00016588981	2.1604517e-05	0.00013610764	0.00013903192
void	0.0	5.016182e-09	8.110822e-06	2.5335568e-05	0.0	0.0	2.2872762e-06	8.6009684e-05	0.0	0.0	0.00056067336	0.0	5.361035e-05	0.0	5.0603667e-05
five	5.767e-05	4.219974e-05	0.000570343	0.0	0.00052830146	0.00010322377	6.508679e-05	8.267963e-05	6.202042e-05	0.000436902	8.948459e-16	0.0007195979	0.0002322029	0.0	0.00020088057
jeff	0.00012192667	0.00051133713	0.0007011919	0.0	0.0	0.00014116544	3.540101e-05	0.0	3.8893333e-05	0.00021309424	7.9967234e-05	0.00015585535	0.00066654367	2.5629763e-05	0.0001840128
arpa	0.0	0.0	0.0	0.0	0.0	0.0	0.0	0.0	6.127005e-05	3.6181105e-10	6.1598126e-05	0.0	0.0	1.5294556e-05	9.711983e-06
sail	0.0	0.0	0.0	0.0	0.0	0.0	0.0	0.00011738112	0.0	0.0006760136	0.0	0.0	0.00020605867	3.106556e-09	6.8493784e-05
cage	0.0	9.169141e-05	1.6416052e-05	4.710568e-11	0.0	0.0	0.0	0.0	0.0	3.068848e-05	0.0	0.0	0.00028130467	7.904314e-05	3.578043e-05
fold	0.0001273007	2.276699e-16	1.2207443e-09	0.0	1.652241e-05	5.1852596e-05	4.7154583e-05	5.402382e-06	2.4169789e-05	0.00012599901	0.0	1.1865018e-05	6.624848e-05	0.0	3.3735847e-05
mask	0.00011421589	4.865257e-05	6.2098893e-06	0.0	0.00022340332	1.1620816e-05	1.7962042e-05	0.0	5.066531e-05	3.500168e-05	0.0006391333	0.0	3.594233e-05	0.0	8.280587e-05
ross	0.000106085994	0.00022491458	0.0	0.0	0.0	0.0	0.0	2.2177148e-06	0.0	0.00015967115	8.645871e-05	0.00011620548	0.0	0.0	4.65145e-05
utsa	0.0002700782	0.0	0.0	0.0	0.0	0.0	1.9130073e-05	0.0	0.0	0.0	0.0	0.0	0.0	0.0	1.8912611e-05
vari	9.155403e-05	9.032924e-05	2.893382e-05	0.0	0.0	0.00027566482	7.2353716e-05	0.0	0.00021955516	0.00026913857	7.550317e-05	2.1423737e-07	0.00024771134	1.02603276e-13	9.609567e-05
bone	1.6768974e-09	0.0	0.00012336289	0.0	0.00015169637	0.00078825577	0.0	1.1715277e-05	0.0	0.0	0.0	1.6080281e-05	0.0	3.2915534e-06	6.951607e-05
fish	0.00025825566	0.0	0.0	0.0	4.195948e-05	4.858793e-05	7.0785134e-08	1.0636225e-05	6.893575e-05	7.438183e-05	4.696412e-05	7.8294936e-05	9.843557e-05	0.00014648538	5.775971e-05
nerv	0.0	0.0	0.0	0.0	5.3884934e-05	0.00048494575	5.1312386e-06	2.2750422e-05	0.0	0.0	0.0	0.0	1.3792535e-05	0.0	3.731387e-05
unoc	0.0	0.0	0.0	0.0	1.9091716e-05	0.0	0.0	0.0	0.0	0.00010692756	0.0	0.0	0.0	0.00013507668	1.6868027e-05
alon	0.00010182582	0.0001834711	0.00016762443	0.0	0.00028840004	0.00014419598	0.0004585237	0.00034003434	9.52085e-05	0.00015591268	0.0	0.00015961113	0.00011655041	0.000109036766	0.00019628029
jean	0.0	1.19124425e-05	7.919734e-06	0.0	0.0	0.0	1.4571977e-05	0.0	0.0	1.6797861e-05	2.3285618e-05	7.3432915e-05	9.0878544e-05	0.0	1.6868027e-05
suit	6.614722e-05	0.00010487119	2.7998894e-05	0.0	0.00012629302	4.2040418e-05	1.04390065e-05	8.81451e-11	0.00075423723	0.0003343255	2.7790365e-05	0.00033897793	0.00011828052	0.00014931704	0.00014772141
tobe	7.643186e-05	4.10295e-05	0.0	0.0	3.53034e-05	0.00012359608	0.00017185997	8.769583e-05	0.0	7.241258e-05	9.792646e-05	2.5006338e-12	8.148569e-05	8.838974e-05	7.0538365e-05
wear	0.0	5.4377942e-05	0.0002148896	0.0	0.0002403329	0.00027818888	0.00012455246	0.00019740078	2.3660376e-09	0.0	0.0	0.0	0.00049322785	1.2469355e-08	0.00012574212
wild	1.3746486e-05	9.48833e-05	0.00012239048	0.0	0.00014423441	9.844304e-05	6.0054423e-05	8.8890934e-05	0.0	3.727286e-05	3.394104e-05	0.0	0.00014222552	5.4542557e-05	6.8493784e-05
fuer	4.451449e-05	0.0	0.0	0.0	0.0	0.0	3.3292322e-06	0.0	0.0	2.5781701e-05	7.213905e-05	1.3825003e-05	0.0	0.0	1.0223129e-05
init	0.0	8.061308e-05	0.0	0.0	0.0	0.0	0.0	0.0	0.0	2.0079471e-05	0.0005562488	0.0	0.0	0.0	4.344762e-05
prof	0.00012438123	0.0	1.2776894e-06	0.00032968548	0.0	0.0	2.9932899e-06	0.0	4.7951435e-05	3.0551728e-05	0.0	0.00021514914	0.0	0.0	3.680272e-05
aloi	0.0	0.0	0.0	0.0	0.0	0.0	0.0	0.0	0.0	0.0	0.0	0.0	4.1654937e-05	0.0	3.0670833e-06
canb	7.602919e-05	0.0	0.0	0.0	0.0	0.0	4.9118353e-05	5.8893005e-05	8.262627e-05	7.359006e-05	1.8743702e-05	0.0	6.170209e-06	6.1735474e-05	3.32247e-05
rape	0.0	0.0	0.0	0.0	0.00067196967	0.0	0.00019922428	0.00031158526	0.0	0.0	0.0	0.0	0.0	9.4333125e-05	0.00011858608
abus	0.0002021195	0.0	0.0	0.0	0.000111312176	5.277431e-05	0.0001730983	0.0012876781	5.835525e-05	0.0	9.636994e-05	0.0	3.3354903e-05	8.6561515e-05	0.00019679144
ijaz	0.0	0.0	0.0	0.0	0.0	0.0	2.5215972e-05	0.0	0.0	0.0	0.0	0.0	0.0	0.0	3.0670838e-06
rana	0.0	0.0	0.0	0.0	0.0	0.0	3.782396e-05	0.0	0.0	0.0	0.0	0.0	0.0	0.0	4.6005216e-06
sect	0.0	3.2747605e-06	0.0	0.0	9.398522e-05	2.2296004e-05	0.0001534307	0.0	0.0	0.0	0.0	0.0	0.0	0.0	2.811324e-05
staf	0.0	0.0	0.0	0.0	0.0	0.0	1.3020238e-12	6.860578e-06	0.0	0.0	0.0	3.88486e-05	0.0	0.0	3.0670835e-06
tion	8.406026e-06	0.0	1.2388256e-05	0.0	2.1802654e-05	2.6569454e-05	3.311156e-05	0.0	3.772165e-05	9.263184e-06	0.0	0.0	1.4942315e-05	0.0	1.3290005e-05
tori	0.0	0.0	0.0	0.0	0.0	0.0	0.0	8.149645e-05	0.0	0.0	0.0	0.0	0.0	3.6729103e-05	1.0734275e-05
ucsu	0.0	0.0	0.0	0.0	0.0	0.0	4.30883e-06	0.0002649874	0.0	0.0	6.011847e-05	0.0	2.2184047e-05	0.0	3.32247e-05
viii	0.0	0.0	0.0	0.0	0.0	0.0	0.0	2.0534924e-06	0.0	0.0	0.0	0.00015892234	3.939282e-05	0.0	1.2778859e-05
join	0.0	0.0	6.619933e-05	0.0	0.0002987976	0.0	0.00017688559	0.00020298248	0.0005356712	8.881394e-06	0.0	0.0005431239	2.6911635e-05	0.00010032946	0.00015487746
rome	0.0	0.0	0.0	0.0	5.11794e-05	0.0	0.00021723926	0.0	2.3804268e-05	3.5781882e-06	5.679132e-06	3.5075154e-05	0.0	0.0	3.5269284e-05
brui	0.0	0.0	1.617257e-05	0.0	2.2614931e-05	6.304011e-05	5.5349825e-05	0.0	0.0	7.143745e-06	0.0	0.0	0.0	0.0	1.380115e-05
hill	0.0	3.687743e-15	5.5892117e-05	0.0	0.00019634276	0.0	0.0	0.0	0.00021627192	0.0	0.0	0.0008712191	5.3659845e-05	0.0	9.353994e-05
knot	0.0	0.0	1.9348088e-05	0.0	6.327511e-06	5.2886277e-05	1.0820852e-05	0.0	0.0	2.442943e-05	0.0	0.0	0.0	0.0	7.667399e-06
lump	1.3455858e-05	6.9740063e-06	0.0	0.0	0.0	7.294578e-05	4.3797598e-05	2.0660316e-05	0.0	0.0	0.0	0.0	1.5834028e-05	0.0	1.4312297e-05
sore	6.31775e-05	0.0	4.121427e-05	0.0	1.9523199e-05	0.000109523055	3.0846277e-06	0.0	0.0	0.0	0.0	0.0	5.5034848e-06	4.9052407e-08	1.533459e-05
woke	0.0	0.0	1.0842467e-05	0.0	3.590953e-05	9.653722e-05	2.5298177e-06	0.0	0.0	0.0	7.787848e-06	0.0	0.0	0.0	1.0223129e-05
atho	0.0	0.0	0.0	0.0	0.0	0.0	7.985058e-05	0.0	0.0	0.0	0.0	0.0	0.0	0.0	9.711983e-06
carl	0.0010425114	0.0	6.315454e-05	0.0	0.0	0.00016311063	0.0	0.0	0.0	0.0005541763	0.0	0.0	0.0	0.0	0.00011143005
jung	0.0	3.9350467e-05	0.0	0.0	0.0	0.0	4.2275555e-05	0.0	0.0	0.0	0.0	0.0	0.0	0.0	8.178545e-06
char	0.0	3.6306847e-05	0.00015974973	0.0	0.0	0.0	6.9483256e-05	0.0	0.0	1.1577663e-05	0.0014804167	0.0	5.4417196e-08	0.0	0.0001175638
invi	4.5249646e-05	0.0	7.052818e-06	0.0	5.434627e-05	0.0	6.0402173e-05	2.1575614e-05	0.0	0.0	6.3691887e-06	5.821612e-08	1.59386e-05	0.0	1.8912611e-05
pink	6.8714244e-06	0.0	0.0	0.0	0.0	2.4344932e-05	0.000100404206	0.0	0.0	2.3126624e-05	0.0	0.0	0.00017834986	0.0	2.8624385e-05
desk	0.0	9.600246e-05	8.238383e-06	0.0	4.798545e-05	2.3122679e-05	0.0	2.949489e-05	0.000100311205	0.0	1.4032235e-06	0.00029730084	9.994446e-06	2.2744909e-05	4.4469914e-05
hart	0.00020405193	0.0	0.00010842002	0.0	0.0	0.0	0.0	0.0	0.0	4.4762055e-05	2.9446265e-10	1.658722e-05	1.5043763e-05	0.0	2.4024072e-05
task	0.0	0.00024535626	0.0	3.2046264e-05	0.0	3.6542465e-06	0.00010292264	5.3113974e-05	0.00021008747	0.0001258001	0.0002983185	0.00048805983	2.650246e-05	1.0864811e-13	0.00011296349
rind	0.0	0.0	0.0	0.0	0.0	0.00047294478	0.0	0.0	0.0	0.0	0.0	0.0	0.0	0.0	2.811324e-05
ergo	4.7912916e-05	9.24867e-05	1.303263e-05	0.0	0.0	3.3911063e-05	2.1880682e-05	9.380223e-06	0.0	6.1420683e-06	0.0	0.0	0.0	3.9133625e-05	1.9423756e-05
deus	0.0	0.0	0.0	0.0	0.0	0.0	2.9418634e-05	0.0	0.0	0.0	0.0	0.0	0.0	0.0	3.5782298e-06
coda	8.1166945e-06	0.0	0.0	0.0	0.0	0.0	0.0	0.0	0.0	0.0	4.758298e-05	0.0	0.0	0.0	3.57823e-06
eric	4.6943746e-06	0.0006462184	0.0014408879	0.0	0.0	8.050486e-05	7.7501885e-05	3.807716e-05	0.00035570486	0.00015349861	0.0001300166	0.0	8.127084e-05	0.00055648346	0.00024381686
rare	7.1143363e-06	2.6280424e-05	6.0798047e-05	0.0	1.0931337e-12	0.0003435164	4.6726873e-05	0.00011306868	1.2187227e-05	8.668304e-05	8.427911e-05	1.486622e-11	0.00042064884	0.00022657927	0.00010120713
soar	0.0	0.0	3.6382957e-08	0.0	0.0	3.3960787e-05	3.0174613e-06	1.8296681e-05	0.0	5.5810927e-16	0.0	8.114408e-05	0.0	0.0	9.200837e-06
farm	5.7780384e-05	0.0	0.0001144198	0.0	7.9644175e-05	3.1641193e-05	1.8391707e-06	5.9780246e-05	0.0	0.0	0.0	8.173163e-05	0.00027388483	0.0	5.0603667e-05
mart	1.9761876e-05	0.0	0.0	0.0	0.0	0.0	0.0	0.0	0.0	0.0	0.0	0.0	0.00012930902	0.0	1.0734275e-05
tune	0.0	8.863717e-05	2.3651459e-05	0.0	1.0275627e-05	4.0481995e-05	0.0	2.6778034e-05	3.6068024e-05	6.6165674e-05	8.007872e-05	0.0	0.00033685073	3.3784846e-13	5.1114806e-05
uark	0.0	0.0	0.0	0.0	0.0	0.0	0.0	0.0	0.0	5.9682916e-05	8.617213e-06	0.0	3.317288e-05	0.0	6.645106e-06
asth	1.520913e-05	7.7190314e-05	0.0	0.0	0.0	0.0	4.6046727e-05	3.856027e-05	5.7063353e-05	0.0	3.3928245e-05	0.0	2.4322377e-05	4.265012e-05	2.7602093e-05
dear	3.7919015e-08	0.00012777188	2.0457532e-05	0.0	0.0001936763	0.0	0.00010585002	6.953124e-05	0.0	0.0	1.6303047e-05	0.00015124715	2.7039589e-05	7.436824e-05	6.440461e-05
hatr	0.0	0.0	0.0	0.0	0.00018949452	6.8100358e-06	0.0001911418	2.688817e-05	0.0	0.0	0.0	0.0	0.0	0.0003893189	6.747149e-05
jail	0.00013498578	0.0	5.018155e-05	0.0	5.618778e-05	0.0	0.0	0.00029683864	0.0	0.0	0.0	6.423373e-13	0.0	0.0	4.65145e-05
noon	2.2241536e-05	0.0	8.754959e-05	0.0	3.2481163e-05	2.5406858e-05	3.428439e-05	0.0	0.0	4.4603108e-05	1.8598377e-05	9.309402e-05	2.566093e-05	6.272191e-05	3.066897e-05
seth	0.0	0.0	0.00019464766	0.0	0.0	5.489553e-11	1.1516184e-05	2.6650381e-05	4.575559e-05	0.0	5.5300643e-05	5.870205e-05	0.0	1.3230833e-05	2.7602093e-05
miss	0.0003470046	0.00031440135	0.0005746194	0.0	0.00025001512	0.00013412062	0.00038326514	0.0002305235	0.0002867897	0.00039044092	0.00022485365	4.396383e-05	0.00023977595	0.00017137681	0.00027193
dial	4.1482403e-05	0.00013839269	6.1884464e-05	0.0	0.0	2.9003072e-06	0.0	2.8554752e-05	0.0001724203	0.0	7.817252e-05	1.4910364e-08	3.2191943e-05	2.3517211e-07	4.089189e-05
mich	0.0	0.0	0.0	0.0	0.0	0.0	0.0	0.0	5.0674687e-05	0.0	0.0	3.6443907e-05	0.0	0.0	6.1339597e-06
buth	0.0	1.37947945e-05	3.4120574e-05	0.0	0.0	0.0	3.894699e-05	0.0	1.1931774e-11	4.6904693e-06	0.0	0.0	0.0	0.0	8.178545e-06
dare	0.0	0.0	2.3904158e-05	0.0	0.00013176112	4.084506e-05	4.0047296e-05	0.00022132404	0.0	0.0	0.0	0.00030511015	2.3634379e-05	7.218863e-05	6.747149e-05
gave	9.163377e-08	0.00015895118	0.00036628277	0.0	0.0008955203	0.00016843251	0.0004298914	0.00017197068	0.0	6.709983e-05	6.410995e-05	0.00012924217	0.00021779537	0.00023733906	0.000237172
grip	0.0	0.0	8.227238e-06	1.846348e-09	7.2009593e-06	7.288421e-07	4.209388e-05	1.1799944e-05	6.232011e-05	1.2350573e-05	2.1776326e-05	2.452686e-05	0.00013044686	0.0	2.5557507e-05
hole	0.00021618453	9.913928e-05	0.00022411377	0.0	0.00041377527	0.0	4.698627e-05	3.8170894e-10	2.0712705e-05	0.0010642904	7.858664e-05	0.0	0.0006939492	0.0	0.00019781373
loui	0.0	0.0	0.00094675954	0.0	3.7104517e-08	0.0	2.5774367e-05	0.0	0.0	0.00020900572	0.0	0.00019669373	0.0	0.0	8.587274e-05
pelt	0.0	0.0	0.0	0.0	0.0	0.0	0.0	3.987224e-05	0.0	0.0	0.0	0.0	0.0	0.0	4.0893756e-06
sigh	1.3581654e-05	6.587059e-05	2.4411678e-05	0.0	0.0	1.12126345e-05	1.5889824e-05	0.00010779743	0.0	8.072289e-06	0.0	0.0	3.8015856e-05	9.753381e-05	3.066897e-05
grey	0.0	2.6662261e-05	1.8736911e-05	0.0	1.8460916e-05	4.4936303e-05	1.1795493e-05	0.0	0.00011764759	0.0	0.0002354964	7.327365e-05	0.00015511096	0.0	4.9070226e-05
shaz	0.0	0.0	0.0	0.0	0.0	0.0	0.0	0.0	0.0	0.0	0.0	0.0	0.00010413735	0.0	7.667398e-06
dual	0.00014453768	0.00014225244	0.0	0.0	0.0	0.0	5.5302266e-06	0.0	0.0	8.936311e-05	0.0	4.4211145e-05	8.958582e-05	3.84584e-09	3.526928e-05
ship	8.544311e-05	0.0015306781	0.0	0.0	1.746582e-05	0.0	0.0	0.0	0.0005774297	0.0003423373	0.0	0.00074418774	0.0	0.0	0.00023563846
alot	4.006452e-05	9.674731e-05	7.277323e-05	0.0	0.0	3.2545136e-05	3.391297e-05	0.000112726615	2.0320995e-05	8.939904e-05	0.0	0.0	0.00026663084	3.3395034e-05	6.0826587e-05
grew	4.194127e-12	0.0	0.0	0.0	0.00014362765	2.517394e-05	8.0249716e-05	3.5056783e-05	0.0	0.0	0.0	2.5999494e-05	3.6849502e-05	7.2440537e-10	3.1180116e-05
belt	0.0	0.0	1.7113143e-05	0.0	0.0	0.00025204665	0.0	1.1588949e-05	1.7416596e-05	0.00028496073	0.0	2.8593147e-11	0.0003029204	0.0	5.8270856e-05
vast	1.6270751e-05	1.932594e-05	6.7478104e-06	0.0	6.953467e-08	2.5480274e-05	7.216316e-05	0.00030320737	4.2115073e-05	5.1759784e-05	4.038401e-09	0.00020342051	1.2440311e-05	6.9397465e-05	6.8493784e-05
watt	0.0	0.00024918726	0.0	0.0	0.0	0.0	0.0	0.0	0.0	0.00025327902	5.6899147e-08	0.0	0.00012378034	1.8036226e-05	4.4981058e-05
infr	0.00013424963	0.0	1.677353e-05	0.0	0.0	0.0	0.0	0.00029336137	0.0	0.0	0.0	1.395429e-10	0.0	0.0	3.9358452e-05
ncsc	0.00026978803	0.0	0.0	0.0	0.0	0.0	0.0	0.0	3.033293e-05	0.0	0.0	0.0	0.0	0.0	1.8912613e-05
rifl	0.0	0.0	0.0	0.0	9.891217e-05	0.0	0.0	0.0005629173	0.0	0.0	6.661601e-06	0.0	0.0	0.0	6.6449196e-05
jcpl	0.0	0.0	0.0	0.0	0.0	0.0	0.0	0.0	0.0	0.0	0.0	0.0	0.0	0.00018963144	1.2267713e-05
dude	8.256517e-11	0.0	7.8113335e-06	0.0	0.0	0.0	9.724999e-06	4.1078692e-05	0.0	0.0	9.2783324e-05	0.0	6.750817e-05	1.6084996e-05	1.789032e-05
tube	0.0	0.00039508662	0.0	0.0	0.0	0.00016871608	0.0	0.0	0.0	0.000109340435	0.0	0.0	0.00047673736	0.0	8.2294726e-05
baff	0.0	0.0	0.0	0.0	0.0	8.598996e-05	0.0	0.0	0.0	0.0	0.0	0.0	0.0	0.0	5.1116676e-06
cart	0.0	0.00013344001	0.0	0.0	6.700699e-05	7.674057e-06	2.6060916e-06	0.0	0.0	0.0	0.0	0.0	1.6377742e-05	0.0	1.789032e-05
ella	0.0	0.0	0.0	0.0	0.0	8.598996e-05	0.0	0.0	0.0	0.0	0.0	0.0	0.0	0.0	5.1116676e-06
cisc	0.0	0.00015897126	0.0	0.0	0.0	0.0	0.0	0.0	0.0	0.0	0.0	0.0	0.0	0.0	1.2267714e-05
cpus	0.0	0.00013247605	0.0	0.0	0.0	0.0	0.0	0.0	0.0	0.0	0.0	0.0	0.0	0.0	1.0223129e-05
csie	0.0	9.273324e-05	0.0	0.0	0.0	0.0	0.0	0.0	0.0	0.0	0.0	0.0	0.0	0.0	7.1562517e-06
mpce	0.0	0.00023845688	0.0	0.0	0.0	0.0	0.0	0.0	0.0	0.0	0.0	0.0	0.0	0.0	1.8401464e-05
nctu	0.0	0.0001266901	0.0	0.0	0.0	0.0	0.0	0.0	0.0	0.0	8.587691e-05	0.0	0.0	0.0	1.533459e-05
nota	2.0129595e-05	4.0837367e-05	1.526345e-05	0.0	0.0	5.3683038e-05	3.524847e-05	5.1914947e-05	0.0	5.2447016e-05	2.2502441e-05	0.0	0.0	1.9161223e-05	2.4024072e-05
risc	0.0	0.000790597	0.0	0.0	0.0	0.0	0.0	0.0	8.361038e-05	0.0	0.0	0.0	0.0	0.0	6.747149e-05
amok	0.0	0.0	0.0	0.0	3.2467753e-05	0.0	0.0	0.0	0.0	0.0	0.0	8.563698e-06	0.0	5.208069e-06	3.5782298e-06
ican	6.3648724e-05	3.1658157e-05	6.846464e-05	0.0	1.6218648e-05	1.2513669e-05	5.5616612e-05	0.0	1.4465411e-07	0.0	3.838472e-06	0.0	0.00021877245	0.0	3.578043e-05
sera	0.0	0.0	0.0	0.0	0.00080533815	0.0	0.0	0.0	0.0	0.0	0.0	0.0	0.0	0.0	6.747149e-05
turk	0.0	0.0	0.0	0.0	0.0035203043	0.0	0.0	0.0	0.0	0.0	0.0	0.0	0.0	0.0	0.00029493152
zuma	0.0	0.0	0.0	0.0	0.00082974246	0.0	0.0	0.0	0.0	0.0	0.0	0.0	0.0	0.0	6.951607e-05
ford	0.0	0.0	0.0	0.0	0.0	0.0	0.0	0.0	3.4316244e-07	0.0	0.0	6.182584e-06	0.0020772784	0.0	0.00015334401
hose	2.0242719e-07	2.9675778e-06	0.0	0.0	0.0	2.1100266e-06	0.0	0.0	0.0	0.0	0.0	0.0	0.00026577435	0.0	1.9934903e-05
tach	0.0	0.0	0.0	0.0	0.0	0.0	0.0	0.0	0.0	0.0	0.0	0.0	0.00010413735	0.0	7.667399e-06
cycl	0.0	0.00019296128	0.0	0.0	0.0	0.00047268494	1.4700019e-05	9.887422e-16	2.2450942e-10	0.00054444035	0.0	0.0	0.00036406374	1.5118675e-05	0.00010580744
rhea	0.0	0.0	0.0	0.0	0.0	0.0	0.0	0.0	0.0	0.000108808534	0.0	0.0	0.0	0.0	6.645106e-06
road	0.0	0.0	0.00010663502	0.0	0.0015139082	2.6202535e-05	2.3342895e-05	2.754906e-10	0.0003384026	0.0	7.2156564e-10	0.00065972557	0.0020048548	8.2493564e-08	0.0003516687
sale	0.0	0.002204158	0.0	0.0	0.0	0.0	0.0	0.00010702337	0.00024751236	3.7694022e-08	0.0	0.0013195615	0.00077260693	0.0	0.00033735653
sofa	0.0	0.0	1.0859751e-05	0.0	1.3209079e-05	0.0	0.0	9.19727e-06	0.0	0.0	0.0	0.0	1.86609e-05	0.0	4.089376e-06
surg	0.0	0.000101698824	2.0615167e-05	0.0	0.0	5.0551416e-06	0.0	0.0	0.0	0.0	0.0	0.0	4.5734352e-05	0.0	1.2778858e-05
vcrs	0.0	3.9742816e-05	0.0	0.0	0.0	0.0	0.0	0.0	0.0	0.0	0.0	0.0	0.0	0.0	3.067084e-06
wire	0.00013720618	0.0028625994	0.0	0.0	4.8291393e-05	0.0	0.0	0.0	0.0	0.00025185043	0.0	0.0	0.0001551066	0.0	0.00026017352
amaz	7.706116e-05	5.8190064e-05	0.00027732184	0.0	5.9251724e-05	8.623689e-05	5.5432363e-05	0.00022458153	3.7440288e-05	2.2516857e-05	3.921201e-05	1.2464601e-05	0.00028993873	9.610106e-05	0.00010120713
hang	2.2359093e-06	0.0003039357	8.533148e-05	0.0	9.86571e-05	3.4069967e-06	0.00028442632	5.2638024e-05	0.0	6.205688e-05	0.00034584588	8.961971e-12	8.997545e-05	2.0920497e-05	0.000111430054
soni	0.0	0.0007515946	0.0	0.0	0.0	0.0	0.0	0.0	2.8760514e-05	0.0	1.723507e-05	0.0	0.0	0.0	6.1337734e-05
inhi	0.0	0.0	5.229728e-05	0.0	3.505446e-05	1.5354472e-05	2.1429665e-05	0.0	0.0	0.0	0.0	0.0	7.1002087e-06	5.592927e-05	1.3801151e-05
ispr	0.0	0.0	0.0	0.0	0.0	0.0	0.0	0.0	0.0	0.0	0.0	0.0	0.0	3.9506547e-05	2.5559377e-06
rush	0.0	0.0	0.00043938987	0.0	5.899909e-05	0.0	3.137919e-05	0.00016482547	0.0	0.0	0.0	5.29968e-05	0.00048471673	0.0	9.1495356e-05
vike	0.0	0.0	0.0	0.0	0.0	2.8008517e-05	0.0	7.003928e-05	2.2595537e-05	0.00050681824	3.5350324e-05	0.0	1.5584377e-05	0.0	4.4981058e-05
wive	0.0	0.0	9.338693e-06	0.0	6.463119e-05	0.0	7.9340025e-05	0.0	0.0	0.0	0.0	0.0	3.6123078e-05	4.1130115e-05	2.0957195e-05
corn	0.0	0.0	0.0	1.5529056e-06	0.0	0.0004529471	0.0	0.0	0.0	0.0	0.0	0.0	4.327158e-05	0.0	3.0157824e-05
diet	0.0	0.0	0.0	0.0	0.0	0.002166947	0.0	0.0	0.0	0.0	0.0	0.0	0.0	0.0	0.00012880901
sura	0.0	3.2149717e-05	1.76089e-06	0.0001014514	0.0	0.0	0.0	0.0	4.7839367e-05	0.0	0.0	3.0618474e-05	2.1213356e-14	0.0	1.1245421e-05
emma	0.0	0.0	0.0	0.0	0.00010981885	0.0	0.0	0.0	0.0	0.0	0.0	0.0	0.0	0.0	9.200837e-06
kahn	0.000108191896	0.0	5.8412505e-05	0.0	0.0	0.0	0.0	0.0	0.0	0.0	0.0	0.0	0.0	0.0	1.0223129e-05
ture	5.5948774e-05	1.23149375e-05	0.0	0.0	0.0	0.0	1.346939e-05	0.0	3.448079e-05	0.0	0.0	0.0	0.0	0.0	8.68969e-06
what	7.51443e-05	9.139555e-05	2.9596971e-05	0.0	0.0	2.4665094e-05	0.0	8.7615745e-06	0.0	0.0	0.0	0.0	0.0	0.0	1.5845735e-05
ampr	3.449952e-05	0.0	0.0	0.0002635618	0.0	0.0	0.0	0.0	0.0	0.0	0.0	0.0	2.165188e-05	0.0	1.1756567e-05
knob	0.0	6.6349625e-05	0.0	0.0	0.0	0.0	0.0	0.0	0.0	0.0	2.3761784e-05	0.0	1.3707916e-05	0.0	7.667398e-06
volt	4.515445e-06	0.00031321845	0.0	0.0	0.0	0.0	0.0	0.0	0.0	0.00014988058	0.0	0.0	8.513973e-05	0.0	3.98696e-05
cash	0.00016949911	2.2631191e-05	0.00015786731	0.0	0.0	0.00014769894	0.0	3.0761275e-05	0.0	0.0	0.0	9.216848e-05	0.00029838333	0.0	6.1337734e-05
davi	2.6818183e-05	5.7110403e-05	0.000817302	0.0	0.0	0.0	0.00012497816	8.110033e-05	0.0	8.764203e-05	0.000121411016	7.16388e-05	0.0	4.592692e-05	0.00010018483
xian	0.0	0.0	0.0	0.0	0.0	0.0	3.3621298e-05	0.0	0.0	0.0	0.0	0.0	0.0	0.0	4.0893756e-06
asia	0.0	0.0	0.0	0.0	5.8170077e-05	0.0	5.121014e-05	0.0	0.0	5.3312604e-05	0.0	0.000101714584	0.0	2.2166829e-05	2.1979487e-05
atan	0.0	0.0	0.0	0.0	6.1010476e-05	0.0	0.0	0.0	0.0	0.0	0.0	0.0	0.0	0.0	5.111668e-06
fill	0.0	0.0002600137	0.00018052109	0.0	0.00029445987	0.00019885048	0.0002493193	1.8316772e-05	0.0003552146	6.978578e-05	0.00012511534	0.00019208652	0.00026626932	6.805269e-05	0.0001753233
kurd	0.0	0.0	0.0	0.0	0.0007891976	0.0	0.0	0.0	0.0	0.0	0.0	0.0	0.0	3.670596e-05	6.8493784e-05
lake	0.0	4.5595192e-05	0.00012585479	0.0	9.5368865e-05	0.0	0.0002108971	0.0	2.1541902e-05	5.9354174e-05	3.5578443e-05	0.0003475604	0.0	0.0	7.360524e-05
pano	0.0	0.0	0.0	0.0	9.1515714e-05	0.0	0.0	0.0	0.0	0.0	0.0	0.0	0.0	0.0	7.667398e-06
sevr	0.0	0.0	0.0	0.0	7.340292e-05	0.0	0.0	0.0	0.0	0.0	0.0	1.6542725e-05	0.0	0.0	7.156252e-06
slav	0.0	0.0	0.0	0.0	6.1010476e-05	0.0	0.0	0.0	0.0	0.0	0.0	0.0	0.0	0.0	5.1116676e-06
swam	0.0	0.0	0.0	0.0	1.1032369e-05	0.0	1.453428e-05	0.0	0.0	0.0	0.0	0.0	0.0	5.794619e-06	3.0670835e-06
unsw	0.0	0.0	0.0	0.0	1.232836e-05	0.0	0.0	0.0	7.595423e-06	0.0	6.013096e-05	0.0	8.450035e-06	0.0	6.13396e-06
visa	0.0	8.135597e-15	0.0	0.0	4.0491064e-05	0.0	0.0	0.0	0.0	0.0	0.0	0.00014589383	0.0	0.0	1.2267713e-05
bond	0.0	0.0	0.0015317417	0.0	1.2394351e-05	0.0	2.1318872e-05	0.0	4.5750032e-05	5.2040512e-05	0.0	1.41157625e-05	9.359921e-05	0.0	0.0001119412
leap	0.0	0.0	1.5894677e-05	0.0	3.7233156e-05	6.1811596e-05	8.285341e-05	3.882214e-05	0.0	8.621006e-05	0.0	0.0	3.9369202e-11	0.0	2.7090948e-05
bank	0.00042665002	6.6380526e-05	0.000119755205	0.0	0.0	0.0024223526	0.0	7.773799e-15	9.787261e-05	0.0	0.0	0.00033621225	3.1860625e-05	0.001013429	0.00027857488
buck	0.00017445014	7.215566e-05	0.00034524364	0.0	0.0	0.000109853914	0.0	1.1395267e-08	8.1206585e-05	2.4549593e-07	0.0	0.0	0.00035878445	0.0	7.667212e-05
knee	0.0	0.0	0.000102086364	0.0	0.00010791515	7.468935e-05	5.208936e-06	4.009483e-05	3.4597768e-05	0.0	0.0	0.0	2.4187893e-05	3.082372e-06	2.9135532e-05
lyme	0.0	0.0	0.0	0.0	0.0	0.0007739096	0.0	0.0	0.0	0.0	0.0	0.0	0.0	0.0	4.600335e-05
pitt	0.0	0.0	0.00054034544	0.0	0.00014843224	0.002765917	0.0	0.0	1.4867209e-05	0.0	0.0	0.0	0.0	0.0	0.00021110354
jose	0.0	6.854571e-05	0.0010309849	0.0	0.0	0.0	6.0853316e-05	0.0	0.0	0.0	0.0	0.0002486758	0.0	0.0	9.0984206e-05
sosa	0.0	0.0	5.8400336e-05	0.0	0.0	0.0	0.0	0.0	0.0	0.0	0.0	0.0	0.0	0.0	3.5782298e-06
qemm	0.0	7.675248e-05	0.0	0.0	0.0	0.0	0.0	0.0	0.0	0.0	5.064569e-05	0.0	0.0	0.0	9.200837e-06
cass	0.0	0.0	0.0	0.0	0.0	0.0	3.3621298e-05	0.0	0.0	0.0	0.0	0.0	0.0	0.0	4.089376e-06
guid	0.0	1.5563968e-05	0.0	0.0	1.997326e-05	0.00021425927	0.00021488043	0.0	0.00087042846	5.6285757e-11	0.00019764186	0.00027620315	0.00012366589	4.415175e-13	0.00014772141
hath	0.0	0.0	0.0	0.0	0.0	0.0	0.00013868784	0.0	0.0	0.0	0.0	0.0	0.0	0.0	1.6868027e-05
hymn	0.0	0.0	0.0	0.0	1.037363e-05	0.0	4.7488807e-05	0.0	0.0	0.0	0.0	0.0	0.0	0.0	6.645106e-06
mose	0.0	0.0	0.0	0.0	0.0	0.0	0.00038488006	0.0	0.0	0.0	0.0	0.0	0.0	9.813379e-05	5.315939e-05
lame	0.0	2.6651976e-05	0.00022380876	0.0	0.0	4.014812e-06	9.7988334e-08	2.8208704e-05	0.0	0.0	0.0	0.0	0.0	5.630413e-10	1.8912611e-05
defi	0.0	0.0	0.0	0.0	0.0	0.0	5.7965062e-05	4.1820535e-05	0.0	7.162028e-06	0.0	0.0	6.67132e-06	0.0	1.2267712e-05
erod	1.3317598e-05	0.0	0.0	0.0	0.0	0.0	0.0	2.0970298e-05	0.0	1.8658355e-05	0.0	0.0	0.0	1.5512294e-05	5.111668e-06
thug	1.3126345e-05	0.0	0.0	0.0	0.0	0.0	0.0	0.00032108597	0.0	0.0	0.0	0.0	0.0	0.0	3.3735847e-05
veil	3.425923e-05	0.0	0.0	0.0	6.615517e-05	0.0	1.7011002e-05	2.4224839e-05	0.0	2.5525094e-05	0.0	6.968498e-07	0.0	0.0	1.3801151e-05
anew	9.244138e-05	0.0	0.0	3.669482e-05	0.0	0.0	8.445359e-06	0.0	0.0	0.0	0.0	0.0	4.1675008e-05	2.9159317e-05	1.2778858e-05
atal	3.5655386e-05	0.0	1.2451624e-05	0.0	0.0	0.0	2.3839235e-05	7.252435e-05	0.0	0.0	0.0	0.0	0.0	0.0	1.3290005e-05
esau	0.0	0.0	0.0	0.0	0.0	0.0	4.6229285e-05	0.0	0.0	0.0	0.0	0.0	0.0	0.0	5.6228137e-06
beep	0.0	0.00012433656	0.0	0.0	0.0	0.0	0.0	0.0	0.0	0.0	0.00025323397	0.0	3.585797e-05	0.0	2.8624385e-05
fuji	0.0	2.4368264e-05	0.0	0.0	0.0	0.0	0.0	0.0	0.0	0.0	0.0	0.0	1.611426e-05	0.0	3.067084e-06
mini	0.0	0.0002404972	0.0	0.0	0.0	0.0	0.0	0.0	0.0	5.9326874e-05	1.4281541e-05	0.000113444046	5.0640137e-05	0.0	3.3735847e-05
beus	2.831503e-05	2.4994286e-05	0.0	0.0	7.5620364e-06	0.0	0.0	4.4806915e-05	4.4431024e-05	4.486125e-06	2.6900898e-06	0.0	0.0	0.0	1.2778857e-05
dgbt	0.0	0.0	0.0	0.0	0.0	0.0	0.0	0.00014453687	0.0	0.0	0.0	0.0	0.0	0.0	1.4823443e-05
jhan	0.0	0.0	0.0	0.0	0.0	0.0	0.0	0.00011463269	0.0	0.0	0.0	0.0	0.0	0.0	1.1756567e-05
ring	0.00032740782	0.00011906327	0.00045573022	0.0	4.0098745e-05	0.00028134088	6.2153485e-06	2.5130905e-05	1.5805263e-05	0.0005612503	5.1771684e-05	0.0	5.7286623e-05	0.0	0.00012369755
riot	0.0	4.762141e-11	0.0	0.0	5.0929568e-05	0.0	0.0	0.00028037472	0.0	0.0	0.0	0.0	1.527646e-10	8.215529e-05	3.8336162e-05
shed	0.0	5.2273583e-05	0.0	0.0	0.00013132145	6.678765e-05	3.1961088e-05	7.937103e-06	0.0	2.0338515e-05	0.0	0.0	2.3035796e-05	6.885008e-06	2.7090948e-05
toss	0.0	0.0	0.00015908913	0.0	1.7034692e-05	0.0	0.00012969582	0.0001186354	0.0	0.0	0.0	0.0	0.00013520922	0.0	4.9070226e-05
thru	3.6218797e-05	0.0001446047	5.390573e-05	6.9345515e-05	0.0	7.631109e-05	3.349316e-05	9.697167e-06	0.0	0.00015745596	6.0563176e-05	7.12259e-06	7.010547e-05	0.0	4.753679e-05
boom	0.0	1.2526699e-05	0.0	2.2903783e-05	6.257571e-06	0.0	0.0	5.109134e-05	0.0	0.00017531391	0.0	0.0	5.2199688e-05	0.0	2.1979487e-05
dmqs	0.0	0.0	0.0	0.00010049149	0.0	0.0	0.0	0.0	0.0	0.0	0.0	0.0	0.0	0.0	3.0670838e-06
hack	0.00010399014	9.4069976e-05	1.6503449e-05	9.875642e-06	5.526433e-05	0.0	2.5987172e-06	0.0	0.00011523382	1.4453132e-05	0.00013860306	0.0	1.637652e-05	0.0	3.98696e-05
misc	3.8129634e-05	1.993786e-07	8.4323714e-05	2.9452455e-16	7.3079045e-06	5.177698e-05	9.2835304e-05	0.00016825483	0.00096750644	0.0	0.00027098556	0.00027125105	8.553232e-05	0.0	0.00015487746
ussr	0.0	0.0	0.0	0.0	9.5449206e-05	0.0	0.0	5.469626e-05	2.3346518e-05	0.0001323061	0.0	0.0	0.0	8.725628e-05	2.9135532e-05
dtek	0.0	0.0	0.0	0.0	0.0	0.0	0.0	0.0	0.0	0.0	8.68759e-05	0.0	0.0	0.0	5.6228137e-06
nosc	0.0	6.440374e-05	0.0	0.0	0.0	0.0	0.0	0.0	3.114782e-05	0.0	1.6516541e-08	0.0	8.02889e-05	0.0	1.3290005e-05
argh	7.0509154e-06	0.0	3.1337786e-05	0.0	0.0	0.0	0.0	0.0	0.0	1.34896e-05	6.199597e-06	0.0	0.0	0.0	3.5782298e-06
delt	0.0	0.0	0.0	3.6266626e-06	0.0	0.0	0.0	0.0	0.0	6.514672e-05	0.0	0.0	0.0	0.0	4.089376e-06
idol	0.0	0.0	6.5009817e-06	0.0	0.0	0.0	0.00012280235	0.0	0.0	0.0	0.0	0.0	0.0	5.09492e-09	1.533459e-05
wasa	6.9786224e-06	0.0	3.847257e-05	0.0	0.0	9.161561e-06	1.9903939e-05	0.0	0.0	0.0	8.35298e-06	1.6158105e-05	9.9312405e-05	1.1559852e-05	1.533459e-05
cola	9.841708e-07	5.822187e-11	3.4544036e-12	0.0	0.0	7.611995e-07	0.0	0.0	0.0	0.00018240686	0.0	0.0	0.0	0.0	1.1245421e-05
liek	0.0	6.7091623e-06	0.0	0.0	0.0	0.0	0.0	0.0	0.0	0.000117070565	0.0	0.0	0.0	0.0	7.667399e-06
blah	0.0	0.0	0.0	0.0	0.0	3.7368176e-05	0.0	0.0	0.0	0.0	0.0	0.0	0.0007890442	0.0	6.031544e-05
drew	3.1734146e-06	0.0	1.0748677e-05	0.0	0.000114999195	0.0	3.6979443e-05	0.0	1.9042556e-05	0.0	0.0	1.1358506e-05	0.00026694522	0.0	3.680272e-05
meta	0.0	0.0	0.0	0.0	0.0	5.098992e-06	5.8463902e-05	0.0	0.0	0.0	0.00026029354	1.2924424e-05	0.0	0.0	2.5046364e-05
ukan	0.0	3.593247e-05	0.0	0.0	0.0	0.00012447433	2.4406516e-05	0.0	0.0	0.0	0.0	0.0	6.451244e-05	0.0	1.789032e-05
glen	0.0	7.083889e-05	3.5683912e-05	0.0	0.0	1.6831867e-05	0.0	0.0	3.4663997e-05	3.482182e-05	0.0	4.7631693e-05	0.0	0.0	1.635688e-05
boil	0.0	0.0	0.0	0.0	3.831017e-05	0.0	1.5490248e-05	2.2553033e-05	0.0	8.8737404e-05	0.0	0.0	0.00012832499	1.1250362e-05	2.300178e-05
prom	7.391262e-06	1.3792334e-05	0.0	0.0	0.0	0.0	0.0	1.5100368e-05	0.0	0.0	0.0	0.0	0.0	0.0	3.067084e-06
ucnv	0.0	2.639726e-05	0.0	0.0	0.0	0.0	0.0	0.0	1.993728e-05	0.0	0.0	0.0	0.0	0.0	3.57823e-06
fort	8.2237486e-05	2.1009651e-05	0.00017463969	0.0	3.0258261e-06	0.0	2.8817717e-06	0.0	9.4391144e-05	0.0	3.615383e-06	5.127593e-05	0.0	0.0	2.8624385e-05
hurt	3.4267767e-05	4.7109323e-05	0.0005286998	0.0	0.00016827956	0.00040016606	0.0001461361	0.00018802055	0.0	6.68563e-06	4.129431e-06	0.0	9.5714786e-05	0.00014756389	0.00013034245
mead	7.66888e-05	0.0	6.958226e-05	0.0	8.258367e-08	0.0	0.0	0.0	1.4480041e-05	0.0	0.0	7.766329e-05	0.0	0.0	1.4823442e-05
crop	1.645048e-12	0.0	6.9424646e-06	0.0	0.0	0.0	1.2255714e-05	7.070522e-06	0.00027133815	4.1592305e-10	0.0	4.6538367e-05	0.0	3.369362e-05	2.8624385e-05
sauc	0.0	0.0	1.0088177e-05	0.0	0.0	0.00017018107	0.0	0.0	0.0	0.0	0.0	0.0	0.0	0.0	1.0734275e-05
mill	5.312163e-05	8.560173e-05	4.302765e-06	0.0	0.0	7.869776e-06	0.0	5.0023416e-05	0.0	0.0	2.2575914e-05	7.1353505e-05	2.0765388e-05	1.4895597e-05	2.4024072e-05
poli	0.0	0.00010199254	5.259559e-05	1.8611467e-05	1.7112567e-05	0.0	0.0	0.0	0.0	4.659686e-05	0.0	2.36495e-05	0.0	0.0	1.7379172e-05
bmws	0.0	0.0	0.0	0.0	0.0	0.0	0.0	0.0	0.0	0.0	0.0	0.0	6.248241e-05	0.0	4.600522e-06
dont	6.0843246e-05	9.347777e-05	7.97064e-05	0.0	7.997307e-05	0.0	7.2083644e-08	5.2540636e-05	0.0	0.0	8.927593e-05	0.0	0.00032666474	0.0	5.775971e-05
fade	0.0	5.912474e-06	2.5862084e-05	0.0	0.0	0.0	2.0408273e-05	0.0	2.205054e-06	2.8125687e-05	0.0	0.0	0.00010503996	2.5890768e-06	1.4312297e-05
film	6.616598e-15	0.0	2.6973275e-13	0.0	0.00020516869	0.0	0.0	1.541041e-05	0.00011795656	0.00049508136	0.0	0.0001887299	5.436919e-05	0.0	7.360524e-05
tous	8.0808575e-05	6.8282265e-05	2.4734343e-05	0.0	0.0	3.1486194e-05	1.1905871e-05	2.9539684e-05	3.6797086e-05	8.5976825e-12	1.6051596e-05	0.0	5.159965e-16	0.0	2.1979487e-05
erik	0.0	0.00025999194	1.6113436e-05	0.0	0.0	3.313597e-05	0.0	7.1364498e-06	7.326972e-06	1.5058896e-05	0.0	4.8310467e-05	0.00022823733	0.0	4.4981058e-05
mpeg	0.0	0.0	0.0	0.0	0.0	0.0	0.0	0.0	0.0002975923	0.0	0.0	0.0	0.0	0.0	2.300178e-05
oulu	0.0	0.0	0.0	0.0	0.0	0.0	0.00013313597	0.0	2.6464066e-05	0.0	0.0	0.0	0.0	0.00019215442	3.066897e-05
tung	0.0	0.0	0.0	0.0	1.3470814e-05	1.5336023e-05	0.0	0.0	0.0	0.0	2.3761208e-05	0.0	0.0	0.0	3.5782298e-06
edui	0.0	7.331433e-05	3.9360337e-05	0.0	4.1752583e-06	0.0	2.9596105e-05	0.0	2.9675135e-05	0.0	0.0	0.0	0.0	0.0	1.4312297e-05
torn	1.1223328e-05	0.0	2.9350262e-05	0.0	0.00011406866	0.0	1.8504681e-05	0.0	8.655763e-06	1.7546432e-05	0.0	1.8064307e-07	2.2260321e-05	1.8969551e-05	1.8912611e-05
notb	4.6675515e-05	2.642321e-05	0.0	0.0	0.0	3.8605012e-05	2.7256017e-05	6.252359e-05	0.0	2.820972e-05	4.5508605e-06	0.0	1.1906058e-06	0.00010086288	2.5557507e-05
plow	3.457347e-05	0.0	0.0	0.0	0.0	0.0	0.0	4.86951e-06	0.0	0.0	1.5856243e-05	0.0	1.9866126e-05	0.0	5.1116676e-06
cook	0.0	0.0	0.00010452309	0.0	5.310593e-05	0.00059317215	0.0	9.623066e-05	0.0	0.00021040588	3.739476e-05	7.2924345e-06	0.00031058415	0.0	9.456223e-05
hair	0.0	0.0	5.1572868e-05	0.0	0.00019631023	0.0003570674	5.71372e-05	2.626255e-05	0.0	3.9854618e-05	7.584008e-12	0.0	0.00013052447	1.3355284e-05	6.3382315e-05
heck	1.1513255e-05	3.2064996e-05	0.00019599868	0.0	0.0	7.397081e-11	4.688259e-05	0.0	0.0	0.00013513333	2.4584151e-05	0.0	0.00025265335	0.00012229077	5.7248566e-05
exot	0.0	0.0	0.0	0.0	0.0	1.7245875e-05	0.0	0.0	2.6352263e-06	4.4735847e-05	0.0	0.0	0.00011282304	0.0	1.2267712e-05
tsto	0.0	0.0	0.0	0.0	0.0	0.0	0.0	0.0	0.0	9.206876e-05	0.0	0.0	0.0	0.0	5.6228137e-06
cadr	0.0	0.0	0.0	0.0	0.0	0.00075671176	0.0	0.0	0.0	0.0	0.0	0.0	0.0	0.0	4.498105e-05
blvd	0.0	8.136201e-05	2.0257768e-05	0.0	1.7534111e-06	0.0	0.0	0.0	6.390774e-05	0.0	4.8196056e-05	6.911734e-05	2.0890948e-05	0.0	2.146834e-05
barn	0.0	6.449091e-05	2.7260236e-05	0.0	0.0	0.0	0.0	9.894459e-06	0.0	7.661985e-06	0.0	0.0	3.5376375e-05	0.0	1.0734275e-05
nntp	0.0	2.1387295e-05	1.4804793e-05	0.0	0.0	0.0	0.0	0.0	0.00012207938	0.0	6.705821e-05	0.0	4.1972988e-05	0.0	1.9423756e-05
hasa	0.0	4.633436e-05	0.0	0.0	6.01739e-06	1.4267613e-05	9.18577e-06	0.0	2.7864405e-07	1.7679668e-05	0.0	0.0	1.4285979e-05	5.5004744e-05	1.1756567e-05
jenk	0.0	0.0	0.0	0.0	0.0	0.0	1.001969e-05	0.000111705165	0.0	0.00016909893	0.0	0.0	0.0	0.0	2.300178e-05
arfa	0.0	0.0	0.0	0.0	3.094666e-05	0.0	0.0	0.0	0.0	0.0	0.0	2.4599396e-05	0.0	0.0	4.089376e-06
beat	0.0	4.5837172e-05	0.0007482145	0.0	0.00062217447	0.00023603026	0.0	0.00030361162	0.0	0.0	1.6409374e-05	0.0	0.00028109236	5.1255818e-05	0.00017174527
edip	0.0	0.0	0.0	0.0	2.1911415e-05	0.0	0.0	0.0	0.0	0.0	0.0	3.7042864e-05	0.0	0.0	4.089376e-06
ensu	4.6620625e-16	0.0	0.0	0.0	8.51759e-05	0.0	0.0	1.9489047e-05	1.432457e-05	0.0	0.0	2.0185096e-05	0.0	1.2329811e-05	1.2267713e-05
jorg	0.0	5.0834435e-05	0.0	0.0	9.794696e-15	0.0	0.0	0.0	0.0	0.0	0.0	5.7750312e-05	1.0083644e-05	0.0	8.178545e-06
reed	0.00012365116	0.000101924015	7.379767e-05	0.0	0.0	9.755224e-05	0.0	0.0	1.721302e-06	0.0	0.0	0.000117035124	9.784647e-05	4.17472e-05	4.2936474e-05
shaw	0.0	9.6121956e-05	0.0	0.0	0.00020064204	4.1484614e-06	0.0	0.0	0.0	0.0	0.0	0.00016014212	7.362405e-06	0.0	3.4758137e-05
ucsd	0.0	0.0001263388	0.00048631034	2.2523215e-10	2.8656652e-05	5.801178e-05	5.7783538e-05	8.30511e-15	0.00011369001	0.0	0.0001449349	9.0459565e-05	1.482226e-05	0.0	7.7183264e-05
baub	0.0	0.0	0.0	0.0	0.0	0.0	0.0	0.0	0.0	0.00014228809	0.0	0.0	0.0	0.0	8.689691e-06
paid	6.1016613e-05	0.00018938782	0.0002131358	0.0	7.436945e-05	1.867106e-05	2.6185966e-05	0.00020016174	0.0	0.00018955894	0.0	0.00041782245	0.0002723115	9.62382e-05	0.00012574212
rail	0.0	0.0	0.0	0.0	1.4771251e-05	0.0	0.0	0.0	0.0	3.2988763e-05	0.0	7.56555e-05	0.0001201757	1.8357716e-05	1.789032e-05
tour	0.0	9.421393e-06	0.0	0.0	0.0	0.0	1.5009408e-05	0.0	0.0	0.00013760466	0.0	0.00036141026	0.00010103602	0.0	4.0380746e-05
bunt	0.0	0.0	0.000100114856	0.0	0.0	0.0	0.0	0.0	0.0	0.0	0.0	0.0	0.0	0.0	6.13396e-06
earn	0.0	0.0	0.0005441228	0.0	2.4904002e-05	1.52523435e-05	3.5043842e-05	0.000103096245	1.8818037e-05	3.1128184e-05	0.0	7.004362e-05	0.0	0.0	5.8782003e-05
eddi	0.0	2.3322814e-11	0.00031147822	0.0	0.0	4.928305e-05	0.0	3.6619123e-05	5.678688e-05	0.0	0.0	0.0	0.0	0.0	3.0157824e-05
hojo	0.0	0.0	8.342905e-05	0.0	0.0	0.0	0.0	0.0	0.0	0.0	0.0	0.0	0.0	0.0	5.111668e-06
kent	0.0	0.0	0.0001728065	0.0	2.7796377e-14	0.0	0.0	0.0	5.434459e-05	0.0	0.0	0.0	0.0	0.0022761254	0.0001620335
pugh	0.0	0.0	5.840034e-05	0.0	0.0	0.0	0.0	0.0	0.0	0.0	0.0	0.0	0.0	0.0	3.5782298e-06
sabo	0.0	0.0	0.00042553703	0.0	6.0653115e-06	0.0	0.0	0.0	0.0	0.0	0.0	0.0	0.0	0.0	2.65798e-05
snap	0.0	1.3839013e-05	2.6341566e-05	0.0	0.0	0.0	1.6246511e-05	4.72922e-05	0.0	2.678638e-05	0.0	1.7066839e-05	9.141409e-05	0.0	1.8912611e-05
vinc	1.4828587e-05	0.0	0.00014365184	0.0	0.0	0.0	0.0	0.0	0.0	0.0	0.0	0.0	0.0	0.0	9.711983e-06
beno	1.830087e-05	0.0	0.0	0.0	0.0	0.0	2.6276891e-06	0.0	6.8269383e-06	8.080389e-06	0.0	0.0	8.180266e-06	0.0	3.0670835e-06
danc	8.327066e-06	1.851253e-05	2.5450432e-05	0.0	8.313626e-05	0.0	6.154147e-05	6.564657e-05	0.0	7.2681956e-05	0.0	2.6541957e-05	3.5750378e-05	6.890487e-05	3.7825015e-05
sift	0.0	0.0	0.0	0.0	0.0	0.0	1.1542361e-05	0.0	1.8491308e-05	0.0	0.0	0.0	2.1295391e-05	2.6785623e-05	6.13396e-06
juri	0.0	0.0	0.0	0.0	1.3992599e-11	4.2267385e-07	0.0	0.00042339723	0.0	0.0	0.0	0.0	0.0	5.033148e-10	4.344762e-05
lane	0.0	1.3604804e-15	0.0	0.0	0.0	0.0	0.0	0.0	0.00011357871	3.329724e-05	0.0	0.0	0.0005057405	0.0	4.8047936e-05
tale	0.0	0.0	0.0	0.0	8.303422e-05	0.0	3.3936223e-05	2.56749e-11	0.0	5.5737464e-06	0.0	0.00019234582	3.302996e-05	0.0	2.5557509e-05
dart	0.0	0.0	0.0	0.0	2.7004779e-05	0.0	0.0	5.276959e-11	0.0	0.0	0.0	0.0	3.175312e-05	0.0	4.600522e-06
evan	0.0	0.0	0.00016758901	0.0	0.0	2.6646732e-10	0.0	3.9066992e-05	0.00010836708	1.747121e-05	7.2693314e-05	0.0002051048	2.0727433e-05	0.0	4.242533e-05
idon	3.714756e-05	5.4318483e-05	0.0	0.0	0.0	4.9721897e-05	9.478966e-05	8.059868e-06	1.8543292e-10	3.28105e-05	6.8056664e-07	0.0	0.00014840337	0.0	3.4758137e-05
rope	0.0	0.0	3.6571884e-05	0.0	0.0	0.0	9.298073e-06	2.380594e-05	0.0	0.0	0.0	0.0	5.295413e-05	0.0	9.711983e-06
chiu	0.0	7.3242205e-05	0.0	0.0	5.2903215e-05	0.0	0.0	0.0	0.0	0.0	7.9716e-06	0.0	3.6531823e-05	0.0	1.3290005e-05
dale	0.0	0.00038811573	0.00083332654	0.0	0.0	3.4589142e-05	0.000118367134	5.5977565e-05	4.741776e-05	1.5340414e-05	6.3970474e-05	3.4299493e-16	0.0	0.0	0.0001119412
troy	0.0	0.0	1.1658229e-05	0.0	3.2868717e-05	0.0	2.5145535e-05	1.1893187e-05	0.0	0.0	1.7849754e-05	0.0	0.00011514563	0.0	1.7379172e-05
duli	0.0	0.0	0.0	0.0	3.9757444e-05	0.0	0.0	5.483216e-06	0.0	0.0	2.4315115e-05	2.5596532e-06	0.0	0.0	5.622814e-06
spss	0.0	0.0	0.0	0.0	0.0	0.0	0.0	0.0	0.0	0.0	0.00018164961	0.0	0.0	0.0	1.1756567e-05
foot	0.0	0.0	9.377145e-05	0.0	0.0001499214	6.1357525e-05	6.218104e-05	2.5309896e-07	0.0	0.0001988114	0.0	2.1061742e-05	0.0004925858	3.155229e-05	8.127243e-05
neat	0.00016799777	0.00012840326	0.0	0.0	0.0	2.7987326e-05	3.540171e-05	2.9204371e-05	3.7784397e-05	4.417939e-05	2.2270358e-05	0.0	0.00019495485	0.0	5.0603667e-05
muck	1.6740796e-05	3.7175425e-05	0.0	0.0	0.0	0.0	9.986803e-06	0.0	0.0	0.0	0.0	0.0	0.0	0.0	5.1116676e-06
loud	5.692128e-05	0.0	6.384143e-05	0.0	0.0001521957	5.449291e-05	4.1392283e-05	2.9997695e-05	1.5179965e-07	0.0	0.0	0.0	0.00021060294	0.0	4.7025642e-05
limb	2.4367551e-05	0.0	0.0	0.0	1.5622858e-05	5.0426974e-05	1.854805e-05	0.0	7.126195e-06	5.1528772e-05	0.0	0.0	0.0	0.0	1.1756567e-05
mall	0.0	0.0	0.0	0.0	0.0	0.0	0.0	0.0	0.0	4.1858175e-06	0.0	5.657027e-05	0.00010252182	0.0	1.1245421e-05
biom	0.0	0.0	0.0	3.9560136e-13	0.0	3.3970813e-05	0.0	0.0	3.1017928e-05	1.1375619e-05	0.0	0.0	0.0	0.0	5.111668e-06
dive	0.0	0.0	3.9170394e-05	0.0	1.534937e-05	0.0	1.6204247e-06	1.8219815e-05	0.0	0.00016318152	0.0	1.3861527e-05	4.1787603e-06	0.0	1.6868027e-05
ihad	0.0	2.8972907e-05	1.5426242e-05	0.0	4.2261327e-05	0.0	0.0	0.0	0.0	0.0	0.0	0.0	1.9786221e-05	0.0	8.178545e-06
lift	4.5727244e-05	0.0	7.446952e-05	0.0	0.00014783353	0.0	8.2502964e-05	4.876142e-05	0.0	0.00035872383	1.9272914e-12	0.0	0.00028941582	0.00010578362	8.485046e-05
ride	0.0	0.0	0.0	0.0	0.0	3.3207965e-05	9.830774e-06	0.0	0.0	6.218629e-05	0.0	0.0	0.0010717066	0.0	8.587274e-05
seat	0.0	0.0	0.00033308868	0.0	1.9705674e-05	0.0	2.0332334e-05	2.5207222e-10	0.0	0.0	1.1190529e-05	0.00014762396	0.0009744934	3.6778107e-05	0.00010836317
goto	7.950437e-06	1.1347853e-05	0.0	0.0	0.0	0.0	0.0	0.0	1.1402155e-07	0.0	2.3342254e-05	0.0	4.382623e-05	2.4068051e-05	7.667398e-06
taib	0.0	2.6026073e-05	0.0	0.0	0.0	0.0	0.0	0.0	0.0	0.0	0.000111128706	0.0	0.0	0.0	9.200837e-06
alia	0.0	0.0	0.0	0.0	0.0	0.0	0.0	0.0	0.00039824526	0.0	0.0002588895	0.0	0.0	0.0	4.753679e-05
botz	8.323388e-05	0.0	0.0	0.0	0.0	0.0	0.0	0.0	0.0	0.0	0.0	0.0	0.0	0.0	5.111668e-06
csrc	0.00044113953	0.0	0.0	0.0	0.0	0.0	0.0	0.0	0.0	0.0	0.0	0.0	0.0	0.0	2.7090948e-05
expn	0.00014982097	0.0	0.0	0.0	0.0	0.0	0.0	0.0	0.0	0.0	0.0	0.0	0.0	0.0	9.200837e-06
ncsl	0.00077407504	0.0	0.0	0.0	0.0	0.0	0.0	0.0	0.0	0.0	0.0	0.0	0.0	0.0	4.753679e-05
nist	0.0013723697	0.0	0.0	0.0	0.0	0.0	0.0	0.0	0.0	1.7734603e-05	0.0	0.0	0.0	0.0	8.53616e-05
smtp	0.00013214482	0.0	0.0	0.0	0.0	0.0	0.0	0.0	6.505823e-05	0.0	1.8054285e-05	0.0	0.0	0.0	1.4312297e-05
vrfi	6.65871e-05	0.0	0.0	0.0	0.0	0.0	0.0	0.0	0.0	0.0	0.0	0.0	0.0	0.0	4.0893756e-06
cobb	0.0	0.0	9.058967e-05	0.0	0.0	0.0	0.0	0.0	0.0	0.0	0.0	0.0	0.0	0.00072804024	5.264825e-05
gage	0.0	0.0	1.7533068e-05	0.0	0.0	5.0720708e-05	0.0	0.0	0.0	0.0	0.0	0.0	0.0	0.0	4.089376e-06
lyle	0.0	9.8441524e-05	2.5892276e-05	0.0	0.0	0.0	0.0	3.5061195e-05	2.215847e-15	0.0	0.0	0.0	0.0	0.0	1.2778859e-05
neck	0.0	4.7801208e-05	9.957339e-05	0.0	6.633034e-05	8.281826e-05	1.1208673e-05	1.7006705e-05	0.0	0.0	0.0	0.0	0.00015538245	6.989098e-06	3.5269284e-05
puni	0.0	0.0	9.419407e-06	0.0	0.0	0.0	0.0	1.572262e-05	0.0	1.4365809e-05	0.0	0.0	0.0	0.0	3.0670835e-06
ruth	0.0	0.0	0.00033290568	0.0	3.8656002e-05	9.454871e-05	6.625862e-05	0.0	0.0	0.0	0.0	0.0	0.0	0.0	3.731387e-05
expo	0.0	0.0	0.0005283114	0.0	3.6363068e-05	0.00015386827	5.761869e-05	1.370166e-05	6.655799e-06	7.802354e-05	0.0011341617	0.00024631186	7.6982545e-08	7.9834404e-05	0.00015181059
flex	0.0	4.680296e-05	0.0	0.0	0.0	0.0	0.0	0.0	4.0043262e-05	8.2087834e-05	4.3055104e-15	0.0	3.5208974e-05	0.0	1.4312297e-05
skin	0.0	0.0	0.0	0.0	4.3763906e-05	0.0012588567	0.0	0.0	0.0	0.0	0.0	0.0	3.7704944e-05	0.0	8.127243e-05
emac	0.0	0.0	0.0	0.0	0.0	0.0	0.0	1.0577834e-06	8.4264975e-05	0.0	0.0003241716	0.0	0.0	0.0	2.7602093e-05
lamp	0.0	0.0	0.0	0.0	0.00017131974	0.0	0.0	0.0	0.0	0.00025281025	0.0	0.0	0.00019935277	0.0	4.4469914e-05
mala	0.0	6.6238026e-05	0.0	0.0	0.0	0.0	0.0	0.0	0.0	0.0	0.0	0.0	0.0	0.0	5.111668e-06
russ	0.0	5.4907887e-05	0.0003999488	0.0	2.0723504e-05	4.1295913e-05	0.0	4.038774e-05	0.0	0.0	0.00022544358	1.6167109e-05	0.0	0.0	5.264825e-05
heap	0.0	0.0	0.0	0.0	0.00011071542	3.0048166e-05	5.379595e-06	0.0	7.6822595e-05	0.0	5.9137532e-05	0.0	7.937384e-06	3.0268817e-05	2.4024072e-05
ruin	4.613455e-09	4.4021594e-06	0.0	0.0	0.00033611624	0.0	7.60133e-07	0.00013285386	0.0	9.1802896e-05	0.0	0.0	6.55251e-05	0.0	5.2648247e-05
wipe	0.0	2.835757e-05	0.0	0.0	0.00010231944	0.0	2.198379e-05	9.346102e-06	0.0	5.200873e-05	0.0	3.3607823e-05	4.1069874e-05	3.7235885e-05	2.5046362e-05
dant	0.0	0.000114177004	0.0	2.4896255e-05	0.0	0.0	3.856917e-06	0.0	0.0	7.832891e-05	0.0	0.0	0.0	0.0	1.4823443e-05
itwa	0.000101382815	1.04538385e-05	9.104407e-05	1.3328425e-05	0.0001050239	0.0	7.8546174e-05	2.2723987e-05	0.0	7.592454e-07	0.0	0.0	0.00011093393	2.0419238e-16	4.1914183e-05
bent	0.0	0.0	0.0	0.0	1.800834e-05	0.0	5.903646e-06	2.3844408e-05	0.0	1.4624541e-05	0.0	6.030936e-05	9.301392e-05	2.0043766e-05	1.7379172e-05
elev	0.0	0.0	0.0	0.0	0.0	0.00027129953	1.6944465e-05	0.00023709839	0.0	0.00014100241	0.0	0.0	0.0	0.0	5.111481e-05
noah	0.0	0.00018545822	0.0	0.0	0.0	0.0	9.131667e-06	4.128836e-06	0.0	0.0	0.0	0.0	0.0	0.0	1.5845735e-05
nots	0.0	0.0	0.0	0.0	4.7926533e-06	0.0	4.4930994e-06	1.069247e-05	0.0	0.0	0.0	0.0	0.0	0.0	2.0447915e-06
oath	0.0	0.0	0.0	0.0	1.128773e-05	5.581445e-06	5.027292e-05	9.239709e-05	0.0	0.0	0.0	0.0	0.0	0.0	1.6868027e-05
ofhi	0.0	0.0	1.4790158e-05	0.0	9.878123e-06	0.0	7.6137294e-05	2.0124664e-06	0.0	0.0	0.0	0.0	0.0	4.8102414e-05	1.4312297e-05
trip	0.0	0.0	0.00010354141	0.0	2.7330403e-05	0.00014366626	2.1241365e-06	3.2007385e-05	0.0	0.0002509836	1.8704219e-05	0.0002789153	0.00040159395	2.4334344e-05	8.53616e-05
doso	0.0	0.0	5.621076e-06	0.0	0.0	0.0	1.9794354e-06	8.400707e-05	0.0	0.0	0.0	0.0	0.0	2.3849234e-12	9.200837e-06
isba	0.0	3.2356438e-05	6.819299e-06	0.0	8.403722e-11	0.0	1.9472323e-05	0.0	0.0	1.4328116e-08	0.0	0.0	0.0	5.2361415e-06	5.622814e-06
iwil	3.4879307e-05	0.0	0.0	0.0	0.0	2.4008157e-05	3.941476e-05	1.0562426e-05	3.182049e-05	0.0	0.0	0.0	3.6438985e-05	1.94321e-05	1.5845735e-05
semi	0.0	0.0	3.2661195e-05	0.0	0.0	0.0	0.0	0.00029604114	0.00010999816	0.000107264925	0.0	1.5044078e-07	0.0007618969	3.7647285e-06	0.00010376287
liri	0.0	0.0	0.000100114856	0.0	0.0	0.0	0.0	0.0	0.0	0.0	0.0	0.0	0.0	0.0	6.1339597e-06
ndis	0.0	0.0	0.0	0.0	0.0	0.0	0.0	0.0	0.0	0.0	0.00015005837	0.0	0.0	0.0	9.711983e-06
foul	0.0	0.0	0.0003517538	0.0	5.4831664e-05	2.1855967e-05	3.0781826e-05	0.0	0.0	0.0	0.0	0.0	2.2479709e-08	7.754561e-06	3.1691263e-05
eleg	1.9035655e-05	1.9196756e-07	0.0	0.0	0.0	0.0	9.762155e-07	0.0	2.7369055e-12	3.7624326e-05	8.7303124e-05	3.4356966e-05	1.259026e-05	0.0	1.2267713e-05
keho	1.490224e-05	6.762602e-05	0.0	0.0	0.0	0.0	0.0	0.0	3.223761e-10	0.0	0.0	0.0	0.0	0.0	6.1339597e-06
pump	0.0	0.0	0.0	0.0	0.00011952457	7.063668e-05	0.0	0.0	0.0	0.00011273861	0.0	0.0	0.0004493533	0.0	5.4181688e-05
nnnn	4.1661722e-05	0.0	0.0	0.0	0.0	0.0	0.0	0.0	0.0	0.0	1.5753125e-05	0.0	0.0	0.0	3.5782296e-06
unus	2.6589736e-05	0.00010301244	0.0	0.0	0.0	2.3619064e-05	0.0	0.0	1.8303112e-05	4.4930354e-10	3.2672513e-05	0.0	8.0548125e-05	0.0	2.0446048e-05
rpms	0.0	0.0	0.0	0.0	0.0	0.0	0.0	0.0	0.0	0.0	0.0	0.0	8.3309875e-05	0.0	6.13396e-06
slip	6.524847e-11	5.6855755e-05	4.2076394e-05	0.0	0.0	0.0	0.0	0.0	0.0	0.0	0.00047136002	0.0	0.0004072723	5.5522254e-05	7.1049515e-05
bike	0.0	0.0	0.0	0.0	0.0	0.0	0.0	0.0	0.0	0.0	0.0	0.0	0.0009372361	0.0	6.900491e-05
onmi	0.0	6.179081e-06	0.0	0.0	0.0	0.0	2.6992067e-10	0.0	0.0	0.0	2.388662e-05	0.0	2.8426524e-05	1.5392083e-05	5.111668e-06
shit	1.2426188e-05	0.0	0.000110480556	0.0	0.00013604613	0.0	5.158616e-08	0.0002451652	0.0	0.0	0.0	0.0	0.00013056363	0.00014978454	6.3382315e-05
worn	0.0	7.4676955e-06	7.0221054e-06	0.0	2.5409792e-05	2.8535715e-05	1.0078392e-05	0.0	0.0	9.107619e-06	0.0	0.0	7.640309e-05	1.624677e-05	1.3290005e-05
stem	0.0	0.0	0.0	2.1303089e-05	1.4450414e-05	0.0	3.148031e-05	3.7246507e-05	1.2116655e-09	3.3629043e-05	2.4074694e-05	0.0	3.1083007e-05	6.734173e-06	1.5845735e-05
isat	0.0	0.0	0.0	0.0	5.3048993e-06	0.0	9.013962e-06	0.0	0.0	4.1729512e-05	0.0	0.0	0.0	0.0	4.0893756e-06
lodg	0.0	0.0	0.0	0.0	0.0	0.0	3.1284642e-05	0.0	0.0	0.0	0.0	0.00019792793	0.0	0.0	1.5845735e-05
rout	5.3513617e-05	0.000121688565	5.9820428e-05	0.0	6.2547e-05	3.9982722e-05	4.248286e-06	0.0	0.00012877864	0.0	0.0	0.00018867178	4.315467e-05	3.9294624e-05	5.1625957e-05
eecg	0.0	9.111941e-05	0.0	0.0	2.238324e-05	0.0	0.0	0.0	0.0	0.0	0.0	0.0	3.6974143e-05	2.5672238e-05	1.3290005e-05
pile	0.0	2.23122e-05	2.9732484e-05	0.0	0.00014730287	6.1417046e-07	2.5742112e-05	4.0395586e-05	1.3793159e-13	1.9933948e-05	0.0	1.6763046e-05	3.3863887e-06	2.9691511e-05	2.7602093e-05
suck	1.4333649e-05	2.5483103e-05	0.0008946482	0.0	4.374138e-05	3.8934522e-05	1.8689234e-06	8.091336e-06	0.0	0.0	0.0	0.0	0.0002611752	2.220936e-05	8.53616e-05
sscl	0.0	0.0	4.1777992e-05	0.0	0.0	0.0	0.0	0.0	0.0	1.6676098e-05	0.0	0.0	0.0	0.0	3.5782298e-06
carr	0.0001745849	5.6085893e-05	4.18328e-15	0.0	0.0	0.0	0.0	1.0371823e-11	0.0	6.169919e-05	0.0	0.0	2.906043e-05	0.0	2.0957195e-05
wisc	5.030363e-05	0.00032068777	1.4098044e-05	0.0	0.0	2.4928348e-05	8.015365e-05	0.0	0.00018650344	2.7991264e-05	2.04725e-05	5.5631757e-05	0.0	0.00016688959	7.156066e-05
ison	0.0	2.976737e-05	0.0	0.0	0.0	1.3478424e-05	2.3635035e-05	8.921211e-06	1.0083579e-05	0.0	0.0	0.0	0.0	0.0	7.667399e-06
midi	0.0	0.00036430912	0.0	0.0	0.0	0.0	0.0	0.0	0.0	0.0	0.0	0.0	0.0	0.0	2.811324e-05
quad	0.0	0.00010919195	1.01203324e-16	0.0	0.0	5.105383e-05	0.0	7.235656e-05	2.0149826e-05	0.0	0.0	0.0	0.00013200047	0.0	3.0157826e-05
agcg	0.0	0.0	0.0	0.0	0.0	0.0	0.0	0.0	0.0	5.0219325e-05	0.0	0.0	0.0	0.0	3.0670838e-06
crad	0.0	0.0	0.0	0.0	0.0	0.0	0.0	0.0	0.0	5.0219325e-05	0.0	0.0	0.0	0.0	3.0670838e-06
dres	0.0	0.0	0.0	0.0	0.0	0.0	0.0	0.0	0.0	0.00015902786	0.0	0.0	0.0	0.0	9.711983e-06
emit	3.1180498e-05	0.0	0.0	0.0	0.0	0.0	0.0	0.0	1.0729549e-05	0.00012181452	0.0	0.0	0.000106381165	1.3861381e-05	1.8912611e-05
waze	0.0	0.0	0.0	0.0	0.0	0.0	0.0	0.0	0.0	6.6959095e-05	0.0	0.0	0.0	0.0	4.089376e-06
kudo	0.0	2.8124396e-05	0.0	0.0	0.0	0.0	0.0	0.0	1.1599755e-05	0.0	0.0	0.0	0.0	0.0	3.0670835e-06
revi	0.0001500976	0.00030394318	0.0	0.0	3.6315591e-06	2.4349836e-05	1.5889433e-05	1.314572e-08	1.1379743e-15	2.2840424e-05	0.00014089646	0.00048482278	0.0	9.956314e-05	8.280587e-05
burk	0.0	0.0	0.000116951735	0.0	9.1592965e-06	0.0	0.0	0.0	0.0	0.0	0.0	1.244089e-05	0.0	0.0	8.689691e-06
chan	0.0	6.263358e-05	4.219724e-05	0.0	0.0	0.0	0.0	0.0	0.0	0.0	2.5522377e-05	2.8493125e-05	6.153599e-05	0.0	1.533459e-05
dull	0.0	0.0	4.4736906e-05	0.0	0.0	4.1002597e-05	6.239906e-05	0.0	6.3840844e-06	0.0	0.0	0.0	5.5932593e-05	0.0	1.7379172e-05
fung	0.0	2.662121e-05	0.0	6.6675726e-05	0.0	0.0	0.0	0.0	0.0	0.0	0.0	0.0	0.0	0.0	4.089376e-06
iter	0.0	0.0	0.0	2.6821359e-05	0.0	0.0	3.792757e-06	0.0	7.765582e-05	6.4896e-05	0.0	0.0	0.0	0.0	1.1245421e-05
jude	0.0	0.0	0.0	0.0	0.0	0.0	9.218879e-05	0.0	0.0	0.0	0.0	3.414914e-05	0.0	0.0	1.3290005e-05
juli	2.119864e-05	0.0	6.201663e-05	0.0	0.00015341691	0.00015476595	6.955375e-05	8.305875e-05	2.8924129e-05	0.00016725883	9.775091e-06	0.0007690933	3.744078e-05	3.271712e-05	0.00010887432
mice	0.0	1.0035579e-08	0.0	0.0	0.0	0.00033238748	0.0	0.0	0.0	0.0	0.0001290839	0.0	0.0	0.0	2.811324e-05
mick	0.0	2.4125276e-05	0.0	0.0	0.0	0.0	0.0	0.0	0.0	0.0	0.0	1.9811201e-05	0.0	0.0	3.067084e-06
palm	0.0	4.371645e-05	1.4867782e-05	0.0	0.0	6.25639e-05	5.0186958e-05	0.0	0.0	0.0	0.0	6.655463e-11	5.1378403e-05	0.0	1.789032e-05
peng	0.0	5.9744983e-05	0.0	4.9915103e-05	0.0	0.0	0.0	0.0	0.0	0.0	0.0	0.0	0.0	0.0	6.13396e-06
penn	0.0	0.0	8.6894215e-06	0.0	0.0	0.0	0.0	4.8154884e-06	0.0	0.0	1.0851788e-05	8.6355205e-05	8.230786e-06	2.4931e-05	9.200837e-06
pike	0.0	9.130655e-06	0.0	0.0	0.0	0.0	0.0	1.1186372e-05	8.733664e-06	3.5331922e-12	0.0	2.5681624e-05	0.0	0.0	4.089376e-06
pool	4.4867e-05	0.0	0.00043006352	0.0	5.4143333e-05	0.00016115615	0.0	1.6820626e-05	0.0	0.0	0.0	0.00025266578	0.0	0.0	6.031544e-05
ridg	0.0	0.0	0.0	0.0	2.0472595e-05	2.448552e-05	0.0	0.0	1.5590605e-05	2.4786086e-05	0.0	3.935564e-05	5.9941403e-06	1.52561925e-05	9.711983e-06
wong	0.0	0.0001711668	0.00010449786	0.0	0.0	0.0	0.0	0.0	1.080243e-05	0.0	0.0	0.0	0.0	0.0	2.0446048e-05
disc	0.0	0.0001676114	1.9849515e-05	0.0	0.0	0.0	0.0	0.0	0.0	0.0	0.0	2.5558555e-05	0.0002518359	0.0	3.4246994e-05
holt	0.0	0.0	5.6279914e-05	0.0	0.0	5.1963407e-06	4.602687e-05	3.5926485e-05	0.0	0.0	0.0	7.510705e-07	1.6664168e-05	0.0	1.4312297e-05
whit	0.0	5.849703e-05	0.0	0.0	0.0	0.0	0.0	0.0	0.0	7.031716e-05	0.0	0.0	0.0	2.1866525e-05	1.0223129e-05
peak	0.0	0.0	0.00048196426	0.0	1.1789074e-05	0.0	0.0	0.0	0.0	0.0001674829	1.1356852e-11	6.123839e-05	0.0	0.0	4.4469914e-05
rand	0.00014839284	0.0	0.0	1.532645e-05	0.0	1.402124e-05	0.0	0.0	2.71467e-05	0.00016958543	9.3952054e-05	7.867743e-05	0.0	0.0	3.3735847e-05
skip	0.0	0.0	6.203209e-05	0.0	0.0	2.3521708e-05	3.5627022e-06	4.8055895e-06	6.433439e-05	3.3771018e-06	0.00023217546	0.0	0.00012039501	2.4860965e-05	3.680272e-05
alic	7.810604e-05	2.1225636e-05	0.0	0.0	0.0	0.00018429858	2.3411852e-11	1.40036545e-05	9.868383e-06	0.0	0.0	0.00015693341	0.0	0.0	2.9135532e-05
godi	0.0	0.0	0.0	0.0	0.0	0.0	4.6229285e-05	0.0	0.0	0.0	0.0	0.0	0.0	0.0	5.622814e-06
ifit	6.135399e-05	0.0	4.8872944e-06	0.0	0.0	5.0765015e-05	3.6905858e-05	4.178744e-06	0.0	4.3947246e-05	6.8207896e-06	0.0	1.6697282e-05	0.0	1.635688e-05
bird	0.0	0.0	3.9652365e-05	0.0	0.0	1.0969518e-10	0.0	0.0	2.3507916e-07	0.0002073258	0.0	4.024731e-05	0.0004940223	1.9689951e-05	5.5203982e-05
cave	0.0	0.0	0.0	0.0	0.0	0.0	1.010052e-11	1.4711229e-05	0.0	1.4779734e-05	0.0	4.6367695e-06	1.2015132e-05	0.0	3.5782298e-06
arrl	0.0	5.5448647e-05	0.0	0.0	0.0	0.0	0.0	0.0	0.0	1.4789347e-05	0.0	1.564458e-05	0.0	0.0	6.1339597e-06
diod	0.0	0.0001625211	0.0	0.0	0.0	0.0	0.0	0.0	0.0	3.8842672e-06	0.0	0.0	0.0	0.0	1.2778858e-05
alec	5.0875133e-06	0.0	0.0	0.0	1.8824314e-05	0.0	0.0	0.0	0.0	0.0	8.927166e-05	0.0	0.0	0.0	7.667399e-06
itev	1.985641e-05	0.0	0.0	0.0	0.0	0.0	1.5190031e-05	0.0	0.0	0.0	0.0	0.0	0.0	0.0	3.0670838e-06
noaa	9.534784e-05	0.0	0.0	0.0	0.0	0.0	0.0	0.0	0.0	5.5472618e-05	0.0	1.3621261e-05	2.2881326e-05	0.0	1.1756567e-05
axaf	0.0	0.0	0.0	0.0	0.0	0.0	0.0	0.0	0.0	5.0219325e-05	0.0	0.0	0.0	0.0	3.0670838e-06
cryo	0.0	0.0	0.0	0.0	0.0	0.0	0.0	0.0	0.0	5.0219325e-05	0.0	0.0	0.0	0.0	3.0670835e-06
isgo	9.222735e-06	0.0	2.641499e-11	0.0	0.0	0.0	1.2974776e-05	5.8989426e-05	0.0	2.414541e-05	4.8051756e-05	0.0	0.0	0.0	1.2778858e-05
soup	0.0	0.0	0.0	0.0	7.432136e-05	0.000104339764	0.0	0.0	0.0	2.3278062e-05	1.4671855e-05	0.0	8.368602e-11	8.260202e-06	1.533459e-05
omni	0.0	3.1303477e-06	0.0	0.0	0.0	0.0	9.312201e-06	0.0	2.7123966e-05	4.3608045e-05	0.0	0.0	0.0	0.0	6.1339597e-06
amus	6.9593465e-05	0.0	2.6807025e-05	0.0	0.0	4.6881218e-05	0.00015233346	3.996622e-05	5.030521e-05	0.0	2.7325263e-05	2.3399109e-05	3.3715998e-05	0.0	4.089189e-05
acad	2.3910554e-05	0.0	0.00012863739	0.0	0.0	6.628559e-05	0.0	0.0	0.0	0.0	0.0	0.0	0.0	0.0	1.3290005e-05
omen	0.0	0.0	0.0	0.0	0.0	0.0002063759	0.0	0.0	0.0	0.0	0.0	0.0	0.0	0.0	1.2267712e-05
wash	2.3641214e-05	0.0	4.5921708e-05	0.0	0.00015266014	0.00024799648	6.730945e-05	2.7156528e-05	0.0	0.0	2.1584772e-05	1.2322066e-09	0.00014310602	3.1466312e-05	5.673742e-05
rain	0.00021210586	0.0001714539	0.0002562724	0.0	8.9438196e-05	0.0	1.7217519e-05	4.1394644e-05	0.0	8.7466964e-05	0.0	8.4687845e-06	6.986975e-05	5.792488e-05	7.0538365e-05
neil	2.8800734e-05	6.273774e-05	6.328473e-05	0.0	4.791414e-07	0.0	0.0	0.000104082355	0.0	4.5212848e-05	1.944363e-05	5.079114e-05	0.00026112443	0.0	4.753679e-05
beer	0.0	0.0	0.0001235036	0.0	0.0	0.00040752668	1.3644269e-08	1.7572042e-05	0.0	3.4835697e-08	8.378109e-05	3.4459656e-06	3.5750538e-06	6.9041045e-05	4.3958767e-05
dirk	0.0	0.0	1.8228888e-05	6.232619e-05	0.0	0.0	0.0	0.0	0.0	0.0	0.0	0.0	3.536339e-05	0.0	5.6228137e-06
nagl	0.0002900708	0.0	0.0	0.0	0.0	2.7086071e-05	0.0	0.0	0.0	0.0	0.0	0.0	0.0	0.0	1.9423756e-05
bgsu	0.0	3.3521013e-05	9.676251e-05	0.0	0.0	0.0	8.548689e-05	0.0	0.0	0.0	0.0	0.0	0.0	0.0	1.8912611e-05
club	0.0	1.9425586e-05	0.00077082304	0.0	0.00021526677	0.00027137386	0.0	0.00010278209	0.0	0.0	0.0	0.00019502081	0.0	0.0	0.0001052963
duke	0.0	0.0	0.0015116548	0.0	3.4170538e-05	0.0	0.0	0.0	0.0	0.0	2.8403156e-05	8.155555e-05	6.87742e-05	0.0	0.00010734088
klan	0.0	0.0	0.0	0.0	1.0924209e-05	0.0	0.0	1.8064233e-05	0.0	0.0	0.0	2.1720576e-05	0.0	0.0	4.0893756e-06
klux	0.0	0.0	0.0	0.0	2.0004954e-05	0.0	0.0	2.4370264e-10	0.0	0.0	0.0	3.126561e-05	0.0	0.0	3.5782298e-06
isto	3.74659e-05	2.1521766e-05	3.7641664e-06	0.0	0.0	0.0	2.6550015e-05	5.2962664e-06	0.0	1.4256959e-05	1.5149802e-05	0.0	0.0	6.2950976e-06	1.0223129e-05
tall	1.2658012e-05	4.980994e-05	3.509038e-05	0.0	7.6785735e-05	1.7621704e-14	3.1141648e-05	0.0	0.0	0.0	0.0	0.0	9.551286e-05	0.0	2.4024072e-05
gone	5.9406393e-05	0.00014965705	0.0003255616	0.0	0.0006748582	7.641389e-05	0.000110650915	0.00044408848	7.428573e-05	7.975392e-06	3.9297927e-05	0.0	0.00026416362	8.773177e-05	0.00018912424
isbn	9.789619e-09	0.0	0.0	0.0	0.0	1.7027709e-05	7.066951e-06	0.0	0.0004883947	2.5654796e-15	1.7381699e-05	0.00010321847	0.0	0.0	4.7025642e-05
tomb	0.0	2.4861236e-05	0.0	0.0	1.892218e-05	0.0	0.00017712213	0.0	0.0	0.0	0.0	0.0	0.0	0.0	2.5046364e-05
digi	0.0	6.694136e-05	0.0	0.0	0.0	0.0	5.2516863e-10	0.0	0.0	0.0	0.0	0.0	0.0	7.0613514e-06	5.6228137e-06
copt	0.0	0.0	0.0	0.0	0.0	0.0	8.4053245e-05	0.0	0.0	0.0	0.0	0.0	0.0	0.0	1.0223129e-05
exil	0.0	0.0	0.0	0.0	4.9380906e-05	6.7669985e-06	2.7442804e-05	0.0	0.0	0.0	0.0	0.0	0.0	2.8360528e-05	9.711983e-06
fare	5.8917976e-06	0.0	2.355978e-05	0.0	0.0	5.1907402e-05	0.0	0.0	0.0	0.0	0.0	0.00010445719	0.0	0.0	1.1245421e-05
wari	1.878153e-05	2.0219259e-05	0.0	0.0	0.0	3.1880296e-05	2.3994025e-05	2.3606203e-06	0.0	0.0	0.0	0.0	2.6386197e-05	0.0	9.711983e-06
brit	0.0	0.0	1.3355976e-05	0.0	3.4265868e-05	0.0	0.0	4.7013702e-05	0.0	2.6844406e-05	0.0	0.0	1.360043e-05	9.3518975e-06	1.1756567e-05
dole	0.0	0.0	0.0	0.0	0.0	0.0	0.0	0.0	0.0	0.0	0.0	0.0003865125	0.0	0.0	2.3512925e-05
loan	1.145484e-05	0.0	0.0	0.0	0.0	0.0	0.0	9.003663e-05	0.0	4.986596e-05	0.0	0.00031593998	0.0	0.0	3.2202406e-05
bath	0.0	2.3407456e-06	0.0	0.0	7.678826e-05	0.0002766641	0.0	0.0	0.0	0.0	0.0	4.1252162e-05	2.7610276e-05	0.0	2.7602093e-05
carv	0.0	0.0	0.0	0.0	8.998077e-05	8.736531e-06	0.0	3.901229e-06	0.0	0.0	0.0	0.0	0.0	3.5183337e-05	1.0734275e-05
dirt	0.0	5.544642e-06	5.282918e-05	0.0	7.986117e-05	1.0719131e-05	0.0	4.3077503e-06	3.787934e-06	0.0	8.8597575e-05	0.0	0.00015161907	0.0	2.8624385e-05
fate	0.0	0.0	0.0	0.0	0.00022425663	0.0	5.6572895e-05	0.0	0.0	1.432071e-05	0.0	2.1219956e-05	0.0	7.542031e-05	3.2713553e-05
flee	0.0	0.0	0.0	0.0	0.0003955651	0.0	2.078486e-06	0.0	0.0	0.0	0.0	0.0	0.0	5.2700463e-05	3.680272e-05
haci	0.0	0.0	0.0	0.0	6.711152e-05	0.0	0.0	0.0	0.0	0.0	0.0	0.0	0.0	0.0	5.6228137e-06
heel	8.5855445e-06	0.0	0.0	0.0	2.2517072e-05	0.0	6.695402e-05	0.0	0.0	1.151369e-05	0.0	0.0	3.451021e-05	4.059005e-13	1.3801151e-05
lust	0.0	0.0	0.0	0.0	1.3924478e-05	0.0	8.1030725e-05	7.997907e-06	0.0	0.0	0.0	5.6554544e-10	1.2881055e-05	3.9322567e-05	1.533459e-05
nail	7.48656e-05	0.0	3.1216296e-05	0.0	7.888975e-05	8.665941e-05	2.822143e-05	0.0	0.0	2.090437e-05	0.0	0.0	9.054851e-05	0.0	2.9646675e-05
obey	5.7275138e-05	0.0	0.0	0.0	3.344517e-05	0.0	0.0003002954	7.559836e-05	0.0	8.496816e-06	0.0	0.0	0.0	0.0	5.1114806e-05
rear	0.0	0.0	0.0	0.0	6.0361017e-05	0.0	0.0	0.0	0.0	0.0	0.0	1.4768334e-06	0.0011242022	0.0	8.791733e-05
spat	0.0	0.0	0.0	0.0	1.2553806e-05	0.0	2.4973699e-05	0.0	0.0	0.0	0.0	0.0	0.0	0.0	4.0893756e-06
hero	0.0	0.0	6.1783394e-05	0.0	0.00016205301	0.0	4.111077e-06	0.0	0.0	8.166581e-06	0.0	5.9456794e-05	0.0	0.00014224685	3.1180116e-05
iton	0.0	0.0	8.548945e-06	0.0	0.0	0.0	0.0	5.927423e-06	0.0	0.0	6.8429335e-06	0.0	1.6422671e-05	1.2279077e-05	3.5782296e-06
stat	0.0	0.0	0.0018680892	0.0	0.0	0.00015650668	0.0	0.00018184679	5.2734213e-05	0.0	7.061847e-05	7.9691985e-05	0.0	0.0	0.00015589973
bind	0.0	6.9837067e-16	0.0	0.0	0.0	9.194955e-05	0.0002171567	1.1668227e-05	6.0455674e-05	0.0	0.00031081247	1.7765241e-13	0.0	3.7915273e-05	6.031544e-05
thad	0.0	3.9936487e-05	0.0	0.0	0.0	0.0	0.0	0.0	0.0	0.0	0.0	0.0	2.756697e-05	0.0	5.111668e-06
stab	0.0	0.0	2.072726e-06	0.0	0.00013600047	0.0	3.1506606e-05	5.9952956e-05	0.0	0.0	0.0	0.0	2.1361324e-05	6.208454e-05	2.7090948e-05
slot	0.0	0.0010944782	3.9761348e-05	0.0	0.0	0.0	0.0	0.0	0.0	0.0	0.0	0.0	0.0	0.0	8.689504e-05
hong	0.0	6.912118e-11	0.0	0.0	0.0	0.0	3.2207095e-06	0.0	0.00016723428	7.0343944e-05	1.8271302e-06	0.0	3.3688993e-05	2.7316488e-05	2.1979487e-05
cmos	0.0	0.00033119012	0.0	0.0	0.0	0.0	0.0	0.0	0.0	0.0	0.0	0.0	0.0	0.0	2.5557509e-05
oxid	0.0	0.0	0.0	0.0	0.0	9.985626e-05	0.0	0.0	0.0	7.543399e-05	0.0	0.0	7.202768e-05	0.0	1.5845735e-05
lock	7.273779e-05	0.00012941299	7.865356e-05	0.0	0.000116268006	0.0	1.3777582e-05	7.564658e-05	1.3645058e-05	4.0941886e-05	0.00038312687	8.553079e-08	0.0009531652	1.0042804e-07	0.00013698734
scam	0.0	0.0	0.0	0.0	0.0	0.0	0.0	3.3291624e-05	2.11242e-05	0.0	2.891298e-12	0.0	0.00011889757	0.0	1.3801151e-05
weld	0.0	1.7158802e-05	7.915699e-06	0.0	0.0	0.0	0.0	7.512199e-06	0.0	0.0	0.0	0.0	9.687186e-05	0.0	9.711983e-06
andb	0.0	0.0	7.4567606e-06	6.808431e-05	2.4014175e-14	7.1910686e-06	1.3386382e-05	0.0	0.0	0.0	0.0	2.2820592e-05	9.05097e-06	0.0	6.6451057e-06
webo	0.0	1.3363281e-05	5.8668018e-05	0.0	0.0	0.0	3.271882e-05	0.0	0.0	0.0	9.202451e-06	0.0	0.0	0.0	9.200837e-06
yale	0.000110700996	0.00015053486	0.00013459311	0.0	0.00018109473	6.797839e-05	0.0	1.221314e-05	0.0001258447	0.0	0.0	0.00016614306	0.0	0.0	6.696034e-05
acid	0.0	0.0	0.0	0.0	0.0	0.0012412932	0.0	0.0	0.0	8.027992e-05	0.0	4.247633e-05	0.0	0.0	8.127243e-05
milk	0.0	0.0	0.0	0.0	0.0	0.00051253504	7.644711e-06	0.0	0.0	0.0	0.0	0.0	4.005292e-06	0.0	3.1691263e-05
tuft	0.0	0.0	0.0	0.0	0.0	3.5264038e-05	0.0	0.0	0.00022370733	0.0	0.0	1.0008642e-05	0.0	2.2758171e-05	2.146834e-05
eduu	0.0	0.0	1.3483855e-05	0.0	0.0	0.0	0.0	0.0	1.2571658e-05	0.0	5.0820236e-05	8.806285e-06	0.0	0.0	5.6228137e-06
amir	0.0	0.0	0.0	0.0	0.0	0.0	0.0	0.0	0.0	0.0	0.0	0.0	0.0	0.00023703929	1.533459e-05
bush	0.00018660369	0.0	1.4013693e-05	0.0	2.4805118e-05	0.0	1.9133031e-05	0.00058684	0.0	0.0	0.0	7.1815884e-07	1.805359e-05	0.0005361259	0.0001129635
tthe	0.0	0.0	8.948648e-06	0.0	0.0	0.0	0.0	0.0	0.0	0.0	1.5893425e-05	0.0	1.4737008e-05	1.4161385e-05	3.5782298e-06
zbib	0.0	0.0	0.0	0.0	0.0	0.0	0.0	0.0	0.0	0.0	0.0	0.0	0.0	0.00022123667	1.4312297e-05
drum	0.0	8.366037e-05	0.0	0.0	0.0	1.1204656e-05	0.0	0.0	0.0	8.948653e-06	0.0	0.0	0.00022214277	0.0	2.4024072e-05
aiaa	0.0	0.0	0.0	0.0	0.0	0.0	0.0	0.0	0.0	0.00014228809	0.0	0.0	0.0	0.0	8.689691e-06
grad	0.0	0.00013509352	7.709084e-05	0.0	2.0305e-05	8.5999145e-06	5.211186e-06	0.0	0.0	6.046484e-05	0.0	8.04304e-05	0.0	0.0	2.65798e-05
poll	0.0	6.724576e-05	0.0	0.0	0.0	2.4374864e-05	1.4616394e-06	0.0003808453	0.0	0.0	3.357974e-05	0.0	0.0	4.4329718e-09	4.8047936e-05
rogu	0.00014118981	0.0	0.0	0.0	0.0	0.0	0.0	0.0	0.0	0.0	8.189847e-06	0.0	0.0	0.0	9.200837e-06
neal	0.0	0.0	0.00044443362	0.0	0.0	0.0	0.0	0.00011921772	0.0	4.0252533e-05	0.0	9.271397e-15	0.0	0.0	4.1914183e-05
batf	0.0	0.0	0.0	0.0	0.003495968	0.0	0.0	6.4737134e-05	0.0	0.0	0.0	0.0	0.0	0.0	0.0002995318
beal	9.535893e-05	3.121458e-05	0.0	0.0	0.0	0.0	0.0	0.0	0.0	1.532332e-05	0.0	0.0	0.0	0.0	9.200837e-06
gill	0.0	1.3451078e-05	1.9253968e-05	0.0	1.3528283e-05	0.0	0.0	0.0	1.2363873e-05	0.0	0.000265165	0.0	0.0	0.0	2.146834e-05
buya	0.0	0.0	0.0	0.0	0.0	8.262027e-06	0.0	1.4148233e-05	1.313401e-05	1.0164669e-05	0.0	0.0	0.0	0.0	3.5782298e-06
lite	0.0	8.900746e-05	1.0932646e-05	0.0	1.3527974e-05	0.0	7.5147364e-07	3.3293982e-06	2.801524e-05	0.0	1.541372e-05	0.0	0.0	0.0	1.2267713e-05
anod	0.0	2.7547603e-05	0.0	0.0	0.0	0.0	0.0	0.0	0.0	1.5409962e-05	0.0	0.0	0.0	0.0	3.0670833e-06
ment	0.0	0.0	0.0	0.0	1.4507149e-05	5.0350727e-06	1.2422831e-05	8.850946e-05	0.0	4.454529e-05	0.0	0.0	0.0	0.0	1.4823442e-05
opto	0.0	0.0	0.0	0.0	0.0	0.0	0.0	0.0	0.0	5.0219325e-05	0.0	0.0	0.0	0.0	3.0670835e-06
gant	0.0	0.0	0.0010428631	0.0	0.0	0.0	0.0	0.0	0.0	0.0	0.0	0.0	0.0	0.0	6.3893465e-05
pour	0.0	0.0	0.0	0.0	0.00024154542	3.5582067e-05	0.0	6.227527e-06	3.0398544e-06	3.115212e-05	0.0	0.0	1.9717776e-05	0.0	2.65798e-05
nich	5.413901e-06	0.0	0.0	0.0	0.0	0.0	0.0	1.8989138e-06	0.0	2.0576606e-05	0.0	6.9613334e-06	6.721481e-05	0.0	7.1562517e-06
govt	0.00023636903	0.0	0.0	0.0	2.6037045e-05	0.0	0.0	0.00047001528	2.1821451e-13	4.3839127e-10	4.9667364e-08	3.3807955e-05	0.0	0.0	6.696034e-05
mate	0.0	0.0	0.0	0.0	6.961256e-06	0.0	1.8523086e-05	4.6642293e-05	0.0	0.0	0.0	0.0	6.482325e-05	0.00010869054	1.9423756e-05
cdac	0.0	0.0	0.0	0.0	0.0	0.0	0.0	0.0	0.0	0.0	0.0	0.0	0.00028464207	0.0	2.0957195e-05
coil	0.0	3.7252066e-05	0.0	0.0	0.0	0.0	1.0083269e-06	0.0	0.0	3.6893187e-05	0.0	0.0	8.14233e-05	0.0	1.1245421e-05
jerk	0.00010494213	0.0	6.804236e-05	0.0	0.0	3.381767e-11	8.289699e-06	5.7682122e-05	0.0	0.0	0.0	0.0	6.532522e-05	6.5429325e-05	2.65798e-05
uncl	1.9380792e-05	1.4707112e-05	0.0	0.0	0.00013034558	1.1888051e-05	1.8001967e-05	7.323301e-05	0.0	0.0	0.0	0.0	2.7047785e-05	6.5680033e-06	2.6068656e-05
njit	0.0	0.0	0.00021376231	0.0	0.0	0.0	3.9344843e-05	0.0	3.9785235e-05	0.0	0.0	0.0	0.0	0.0	2.0957195e-05
boat	0.0	1.246502e-05	0.0	0.0	0.0	0.0	0.0	0.0	1.9364394e-05	0.0	0.0	0.00011968623	6.433247e-05	7.647906e-05	1.9423756e-05
hull	0.0	0.0	5.006347e-05	2.825322e-05	0.0	0.0	0.0	0.0	0.0	0.00013990066	0.0	2.1826334e-05	0.0	0.0	1.3801151e-05
spit	4.279504e-05	0.0	0.0	0.0	5.2219395e-05	1.7440154e-05	1.3863559e-05	0.0	0.0	0.0	3.6420573e-05	0.0	4.4161006e-05	0.0	1.5334588e-05
thin	1.5900501e-05	4.6362347e-05	2.4743124e-05	0.0	0.0	8.35714e-05	0.0	0.0	2.5206044e-05	0.00019633988	0.0	8.377416e-10	6.71822e-05	3.5234705e-05	3.2202406e-05
tray	0.0	1.6078367e-05	0.0	0.0	0.0	8.983276e-05	0.0	0.0	0.0	0.0	0.0	2.743157e-05	4.069017e-05	0.0	1.1245421e-05
bode	0.0	0.0	1.0008537e-05	0.0	0.0	0.0	0.0	0.0	8.009503e-06	6.5799264e-05	0.0	1.4517568e-05	0.0	0.0	6.13396e-06
chin	0.0	4.504093e-05	0.0	0.0	0.0	2.9038216e-05	4.8601374e-05	0.0	2.3868495e-05	0.0	0.0	0.0	4.616438e-05	0.0	1.635688e-05
advi	0.0	7.733305e-05	1.8275086e-06	0.0	4.2693573e-05	0.00037681917	2.003239e-05	3.077582e-05	5.7296173e-05	0.0	1.1292502e-05	0.000117784264	4.3277734e-05	0.0	5.315939e-05
cuni	0.0	1.6234451e-05	0.0	0.0	0.0	0.0	3.2560045e-05	0.0	0.0	0.0	2.0762336e-09	6.555024e-05	0.0	0.0	9.200837e-06
bona	8.356201e-05	0.0	8.014007e-06	0.0	0.0	0.0	0.0	0.0	0.0	0.0	0.0	0.0	0.0	0.0	5.622814e-06
cast	6.5530774e-05	0.0	2.4744091e-05	0.0	8.981803e-06	2.3118766e-05	0.0002932052	5.206985e-05	0.0	0.0	3.28243e-06	1.756777e-08	5.629224e-06	2.8112017e-05	5.1114806e-05
gray	1.0300385e-16	9.343968e-05	0.0001480651	0.0	1.310259e-05	0.0	0.0	0.0	0.00042172874	0.0	8.0749094e-05	2.5004658e-08	0.0	0.0	5.5203982e-05
hast	0.0	0.0	0.0	0.0	0.0	0.0	9.219618e-05	0.0	0.0	3.40021e-05	0.0	0.0	0.0	0.0	1.3290005e-05
flip	1.5221226e-12	5.6818928e-05	8.256368e-05	0.0	0.0	0.0	1.1895089e-05	1.7489816e-05	4.006773e-05	7.351944e-05	1.5747779e-05	0.0	9.26799e-05	0.0	2.8113238e-05
khan	0.0	2.0536869e-05	0.0	0.0	0.0	0.0	0.000107209	0.0	0.0	0.0	0.0	0.0	0.0	0.0002875267	3.32247e-05
hewa	4.2373084e-14	0.0	5.664206e-05	0.0	5.170386e-05	8.198574e-06	6.2398336e-05	0.0	0.0	0.0	0.0	2.4664467e-05	0.0	0.0	1.7379172e-05
puka	0.0	0.0	0.0	0.0	0.0	0.0	3.3621298e-05	0.0	0.0	0.0	0.0	0.0	0.0	0.0	4.089376e-06
atom	0.0	0.0	0.0	0.0	0.0	0.0	0.0	2.113377e-05	7.583811e-16	0.0009332013	0.00012305951	0.0	0.0	0.0003372526	8.8939625e-05
elec	0.0	3.9742816e-05	0.0	0.0	0.0	0.0	0.0	0.0	0.0	0.0	0.0	0.0	0.0	0.0	3.067084e-06
glow	0.0	1.2948033e-05	0.0	0.0	0.0	0.0	0.0	0.0	0.0	3.808644e-05	0.0	3.6608802e-05	0.00010509465	0.0	1.3290005e-05
ahem	0.0	0.0	0.0	0.0	0.0	0.0	2.6505666e-05	2.0533018e-05	0.0	4.829494e-07	0.0	0.0	2.4407449e-05	0.0	7.156252e-06
flag	2.4692892e-05	0.0	2.52957e-06	0.0	0.00021005569	0.0	1.3968872e-05	7.94347e-06	6.2950724e-13	6.168646e-05	0.0005861629	3.19724e-05	6.157494e-06	2.4514191e-05	6.747149e-05
olaf	0.0	0.0	0.0	0.0	0.0	0.0	0.0	0.0	2.1241298e-05	0.0	2.2019307e-05	0.0	0.0	0.0	3.0670838e-06
llbe	1.1235299e-05	6.131568e-06	1.7897859e-05	0.0	1.0910793e-14	0.0	0.0	5.29284e-06	1.0717295e-05	7.50466e-06	0.0	0.0	0.0	0.0	4.0893756e-06
ccwf	0.0	0.00030802135	0.0	0.0	0.0	0.0	0.0	0.0	0.0	0.0	0.0	0.0	0.00023950069	0.0	4.1403036e-05
myer	0.0	0.0	5.4756892e-05	0.0	0.0	2.7972395e-05	0.0	0.0	0.0	0.0	0.0026235236	0.0	0.0	0.0	0.00017481216
tick	1.928439e-05	2.7605929e-05	0.0	0.0	0.0	0.00014989403	0.0	0.0	0.0	0.0	0.0	4.1339914e-05	4.279254e-05	0.0	1.789032e-05
abig	3.51778e-05	0.0	2.3619714e-05	0.0	0.0	1.8296512e-05	1.6483684e-05	0.0	0.0	1.24297885e-05	0.0	0.0	1.6714008e-05	0.0	8.68969e-06
nari	0.0	0.0	0.0	0.0	0.0	0.0	0.0	0.0	0.0	0.0	4.5841884e-05	0.0	8.300584e-06	0.0	3.5782298e-06
parc	0.0	1.5491695e-16	8.721685e-06	0.0	0.0	0.0	0.0	0.0	0.0	0.0	7.861953e-05	0.0	0.0	0.0	5.622814e-06
usea	0.0	2.8105009e-05	0.0	0.0	0.0	9.052432e-06	4.3904583e-06	3.287223e-06	0.0	0.0	0.0	0.0	0.0	0.0	3.5782298e-06
vram	0.0	0.0008478467	0.0	0.0	0.0	0.0	0.0	0.0	0.0	0.0	0.0	0.0	0.0	0.0	6.54269e-05
edud	0.0	0.0	0.0	0.0	1.7911203e-05	0.0	4.436055e-06	0.0	0.0	0.0	1.5864385e-05	0.0	0.0	0.0	3.0670835e-06
sham	0.0	2.8077082e-05	0.0	0.0	0.0	0.0	1.4857748e-05	1.7210461e-05	0.0	0.0	0.0	0.0	0.0	1.4006999e-05	6.6451057e-06
buzz	0.0	0.0	0.0	0.0	3.2961914e-05	0.0	2.6598898e-06	0.0	0.0	0.0	0.0001825008	0.0	0.00010432625	6.5536815e-06	2.300178e-05
ifth	3.7004056e-06	5.6588533e-06	4.000398e-05	0.0	1.9175733e-16	1.0814213e-06	5.817179e-05	5.4461125e-05	0.0	5.0570106e-16	3.6030036e-05	2.448864e-05	0.0	2.0030575e-05	2.0957195e-05
apto	9.988065e-05	0.0	0.0	0.0	0.0	0.0	0.0	0.0	0.0	0.0	0.0	0.0	0.0	0.0	6.13396e-06
elid	5.826371e-05	0.0	0.0	0.0	0.0	0.0	0.0	0.0	0.0	0.0	0.0	0.0	0.0	0.0	3.5782298e-06
piss	0.0	0.0	5.495212e-05	0.0	1.4693238e-09	3.2325337e-05	0.0	0.00010209707	0.0	0.0	0.0	0.0	0.0002583963	0.00013392311	4.344762e-05
quip	1.961507e-05	8.470267e-06	0.0	0.0	0.0	0.0	0.0	1.1507713e-05	0.0	0.0	0.0	0.0	7.3291835e-06	0.0	3.5782296e-06
burt	0.0	0.0	2.5388048e-05	0.0	0.0	0.0	0.0	0.0	3.158773e-05	9.880112e-06	0.0	0.0	0.0	0.0	4.6005216e-06
nate	0.0	8.11857e-05	0.0	0.0	7.797862e-05	0.0	0.0	0.0	0.0	0.0	2.3394536e-05	0.0	0.0	0.0	1.4312297e-05
herd	0.0	0.0	5.530223e-06	0.0	3.513421e-05	6.751682e-10	0.0	1.5751679e-05	0.0	0.0	0.0	0.0	1.58186e-05	1.6903963e-05	7.1562517e-06
huji	0.0	0.0	0.0	0.0	0.0	5.9225607e-05	0.0	0.0	3.1353637e-05	0.0	0.0	1.1006058e-05	0.0	0.00035604517	2.9646677e-05
snow	0.0	0.0	0.00037224	0.0	8.999665e-05	0.0	0.0	0.0	0.0	0.0	0.0	1.2858395e-05	0.0003825389	0.0	5.929315e-05
scar	0.0	0.0	0.0	0.0	0.0	8.9850364e-05	9.702036e-06	0.0	0.0	1.0399739e-05	0.0	0.0	0.0	0.0	7.1562517e-06
hein	0.0	7.617562e-06	0.0	0.0	0.0	0.0	2.5825633e-05	0.0	7.0485994e-06	0.0	8.4025276e-05	0.0	0.0	0.0	9.711983e-06
cock	0.0	0.0	0.0	0.0	0.0	0.0	0.0	0.0	0.0	0.0	0.0	0.0	0.00015967726	0.0	1.1756567e-05
laro	0.0	0.0	0.0	0.0	0.0	0.0	0.0	0.0	0.0	0.0	0.0	0.0	9.7194854e-05	0.0	7.156252e-06
onto	0.00011846504	0.0002403547	0.0001269092	0.0	0.00026532036	0.00014194363	1.8959065e-05	3.4494702e-11	2.671538e-05	6.314541e-05	0.00021673474	0.0	0.0002758716	0.0	0.000106829735
orin	0.0	0.0	0.00016612966	0.0	6.02623e-06	0.0	8.591719e-06	0.0	0.0	0.0	0.0	0.0	0.0	8.3376535e-06	1.2267713e-05
coar	1.7379267e-05	0.0	0.0	0.0	0.0	3.949031e-05	0.0	0.0	0.0	0.0	0.0	0.0	2.2185618e-06	0.0	3.5782298e-06
rust	0.0	0.0	0.0	0.0	0.0	0.0	0.0	0.0	0.0	0.0	0.0	0.0	0.00019438971	0.0	1.4312297e-05
lazi	0.0	2.8798559e-05	0.00012662048	0.0	0.0	0.0	9.68278e-06	9.3695715e-05	0.0	0.0	2.7206355e-05	0.0	4.809264e-05	0.0	2.6068656e-05
karn	0.00020808469	0.0	0.0	0.0	0.0	0.0	0.0	0.0	0.0	0.0	0.0	0.0	0.0	0.0	1.2778859e-05
manu	0.0	0.0	0.0	0.0	0.0	0.0	0.0	0.0	0.0	0.0	7.897809e-05	0.0	0.0	0.0	5.1116676e-06
ofit	4.3940883e-05	1.7101227e-05	8.48607e-06	0.0	0.0	1.3933224e-05	1.4182381e-05	2.6340127e-05	1.0649833e-05	3.1468095e-05	1.5850443e-05	0.0	1.1579625e-05	1.41989385e-05	1.533459e-05
sibl	0.0	0.0	0.0	0.0	0.0	2.5634565e-05	4.521556e-06	0.0	0.0	0.0	6.236364e-05	0.0	7.2666203e-06	0.0	6.6451057e-06
fuse	1.658658e-05	0.00026730224	0.0	0.0	0.0	4.0905194e-05	6.2739377e-06	0.0	0.0	6.7933135e-05	0.0	0.0	8.9296545e-06	0.0	2.9646677e-05
coma	0.0	2.1634101e-05	0.0	0.0	1.3692485e-05	0.0	0.0	0.0	0.0	2.9107903e-05	0.0	0.0	0.0	7.995393e-06	5.111668e-06
cult	0.0	0.0	0.0	0.0	0.0013374215	0.0	0.00033532295	0.0	0.0	0.0	0.0	0.0	0.0	0.0	0.00015283287
slam	1.5333078e-05	0.0	0.000108627566	0.0	1.4490231e-05	0.0	0.0	1.1381533e-12	0.0	1.5280608e-05	0.0	0.0	8.912172e-05	1.6589858e-05	1.7379172e-05
apex	0.0	0.0	0.0	0.0	5.8241717e-06	0.0	7.720732e-06	0.0	0.0	2.6852913e-05	0.0	0.0	0.0	0.0	3.0670835e-06
byth	6.670615e-05	6.2419285e-06	3.2893964e-05	0.0	3.0629897e-05	1.9247243e-05	8.596276e-05	0.0001043771	0.0	3.7957594e-05	2.679814e-05	8.519899e-05	5.6115518e-05	4.1832416e-05	4.753679e-05
decr	1.3379627e-05	0.0	0.0	0.0	7.346118e-05	0.0	5.8946924e-05	6.606414e-06	0.0	0.0	0.0	1.4172313e-09	0.0	0.0	1.4823442e-05
gaul	0.0	0.0	0.0	0.00013266549	0.0	8.644826e-06	4.512275e-06	0.0	0.0	0.0	0.0	0.0	0.0	0.0	5.111668e-06
isit	1.5206616e-05	0.0	0.0	0.0	9.1798765e-06	0.0	1.1061826e-05	4.067111e-05	0.0	5.115471e-06	1.7887154e-05	0.0	0.0	0.0	8.689691e-06
ther	0.0	1.3520249e-05	0.0	0.0	0.0	2.8702894e-05	1.0007519e-05	2.7114673e-05	6.486333e-06	0.0	0.0	0.0	0.0	6.467515e-06	7.667399e-06
senc	4.3355967e-06	2.3821223e-05	0.0	0.0	5.733612e-06	0.0	2.9295132e-05	1.4814591e-05	0.0	0.0	0.0	0.0	0.0	0.0	7.667399e-06
huey	0.0	0.0	0.0	0.0	2.4995108e-05	0.0	0.0	0.0	0.0	0.00017110433	2.732875e-05	0.0	0.0	0.0	1.4312297e-05
lynn	0.0001260333	9.784955e-05	0.0	0.0	0.0	0.0	0.0	4.1395073e-05	2.9317605e-05	9.724563e-12	0.0	0.000120547775	0.0	0.0	2.913553e-05
tarl	0.0001091258	0.0	0.0	0.0	0.0	0.0	0.0	0.0	0.0	4.0922536e-05	0.0	0.0	0.0	0.0	9.200837e-06
unlv	0.0	0.0	0.0	0.0	0.0	0.0	0.0	0.0	0.0	0.00015065797	0.0	0.0	0.0	0.0	9.200837e-06
bari	0.0	0.00011860979	0.0	0.0	0.0	0.0	0.0	0.0	0.0	0.0	0.0	4.2797008e-05	0.0	0.0	1.1756567e-05
thor	0.0	0.0	0.0	0.0	0.0	0.0	0.0	0.00058090437	0.0	5.281489e-06	0.0	6.567218e-05	0.0	0.0	6.3893465e-05
cpva	0.0	0.0	0.0	0.0	0.0	0.0	0.0	0.0	0.0	5.021933e-05	0.0	0.0	0.0	0.0	3.0670835e-06
saic	0.0	8.572889e-06	6.923548e-05	0.0	0.0	0.0	1.24724975e-05	0.0	0.0	0.00012072875	2.3812518e-05	0.0	0.0	0.0	1.5334588e-05
ofmi	8.818247e-06	9.713469e-06	2.6625521e-05	9.298281e-06	0.0	2.6009791e-05	1.1711086e-05	4.5663473e-06	0.0	0.0	0.0	0.0	0.0	0.0	6.645106e-06
serb	0.0	0.0	0.0	0.0	0.0013188648	0.0	0.0	0.0	0.0	0.0	0.0	0.0	0.0	3.0260106e-05	0.00011245234
ssdc	0.0	0.0	0.0	0.0	0.0	0.0	4.5914276e-05	0.0	0.0	0.0	3.218321e-05	0.0	0.0	0.0	7.667398e-06
hite	0.0	5.5126636e-11	0.00024172154	0.0	0.0	0.0	0.0	0.0	6.7896435e-06	0.0	0.0	0.0	0.0	0.0	1.533459e-05
gist	1.4046673e-05	0.0	0.0	0.0	0.0	1.14525255e-05	2.0648344e-05	0.0	4.4740927e-06	0.0	2.6780202e-05	0.0	0.0	0.0	6.1339597e-06
afor	8.721439e-06	0.0	0.0	0.0	4.0459425e-05	0.0	8.4165085e-06	0.0	0.0	0.0	2.4682642e-05	0.0	0.0	3.3127904e-05	8.689691e-06
crux	0.0	0.0	0.00022409244	0.0	2.1511765e-05	0.0	0.0	4.6587083e-06	0.0	0.0	0.0	0.0	0.0	1.3267254e-05	1.6868027e-05
heir	0.0	0.0	0.0	0.0	2.6590478e-05	0.0	4.9048536e-05	2.6882397e-05	0.0	0.0	0.0	4.849242e-06	0.0	0.0	1.1245421e-05
shim	0.0	0.0	6.0606144e-06	0.0	0.0	0.0	0.0	0.0	0.0	0.0	4.9547383e-05	0.0	0.0	0.0	3.5782298e-06
bach	0.0	0.00029208927	5.0007977e-05	0.0	0.0	0.0	2.6927185e-06	0.0	0.0	0.0	0.0	0.0	8.517248e-05	0.0	3.2202406e-05
cath	0.0	6.6238026e-05	0.0	0.0	0.0	0.0	0.0	0.0	0.0	0.0	0.0	0.0	0.0	0.0	5.111668e-06
keen	3.1034175e-05	3.7865175e-05	0.0	0.0	0.0	0.0	1.7479373e-05	0.0	0.0	1.8202263e-05	0.0	2.1594858e-05	1.7946842e-05	8.422203e-06	1.1245421e-05
iifx	0.0	0.00019871407	0.0	0.0	0.0	0.0	0.0	0.0	0.0	0.0	0.0	0.0	0.0	0.0	1.533459e-05
iisi	0.0	0.00076173723	0.0	0.0	0.0	0.0	0.0	0.0	0.0	0.0	0.0	0.0	0.0	0.0	5.8782003e-05
kong	0.0	0.0	7.968132e-06	0.0	0.0	0.0	0.0	0.0	0.0	0.00039027052	0.0	1.2548842e-05	0.0	2.3099587e-05	2.65798e-05
slug	0.0	0.0	0.00021719064	0.0	0.0	1.7740778e-05	0.0	1.2532303e-05	0.0	0.0	0.0	0.0	1.5364303e-05	6.46037e-05	2.0957195e-05
gass	0.0	0.0	0.0	0.0	0.00014703139	0.0	0.0	0.0	0.0	1.1800882e-05	0.0	0.0	7.203026e-05	5.622126e-05	2.1979487e-05
mess	3.2908432e-05	0.00013116554	3.2501862e-06	0.0	0.00019427824	0.00010472219	2.9528475e-05	9.334697e-05	0.0	0.0	8.930362e-05	0.0	0.00015808016	0.0	6.54269e-05
xact	0.0	0.0	0.0	0.0	0.0	0.0	0.0	0.0	0.0	7.5328986e-05	0.0	0.0	0.0	0.0	4.600522e-06
pref	0.0	0.0	0.0	0.0	0.0	0.0	0.0	0.0	0.0	0.0	7.1080285e-05	0.0	0.0	0.0	4.6005216e-06
buse	0.0	4.5072506e-05	0.0	0.0	0.00013186429	0.0	0.0	0.0	0.0	2.4277406e-05	0.0	2.486331e-05	0.0	3.7312868e-05	1.9934903e-05
iiin	0.0	5.409907e-06	0.0	0.0	0.0	0.0	0.0	0.0	0.0	2.3833643e-05	0.0	0.0	0.0	0.00015277749	1.1756567e-05
anda	9.465765e-06	9.066982e-05	4.2539767e-05	0.0	2.1897575e-05	1.9019264e-05	2.1904376e-05	7.746411e-06	0.0	2.8981265e-05	2.291768e-05	7.084949e-07	5.595278e-05	0.0	2.4024072e-05
ccit	0.0	0.0	6.4969056e-05	0.0	0.0	0.0	6.9131e-05	0.0	0.0	0.0	5.0932864e-05	2.6411853e-06	0.0	0.0	1.5845735e-05
darn	0.0	6.216049e-05	3.4565735e-05	0.0	0.0	8.294424e-06	2.6649243e-06	1.2306085e-05	6.851498e-05	0.0	5.167883e-10	0.0	0.00011832924	0.0	2.300178e-05
uart	0.0	0.0002914473	0.0	0.0	0.0	0.0	0.0	0.0	0.0	0.0	0.0	0.0	0.0	0.0	2.2490633e-05
scif	0.00012485082	0.0	0.0	0.0	0.0	0.0	0.0	0.0	0.0	0.0	0.0	0.0	0.0	0.0	7.667398e-06
vlsi	0.00015538096	3.9956616e-05	0.0	0.0	0.0	0.0	0.0	0.0	0.0	0.0	0.0	0.0	4.37358e-05	0.0	1.5845735e-05
ming	0.0	2.9224648e-05	6.851962e-05	0.0	0.0	2.8032562e-05	0.0	0.0	1.3987058e-05	0.0	0.0	0.0	0.0	0.0	9.200837e-06
phys	1.2738353e-06	0.0	4.0264356e-05	3.75392e-05	0.0	0.0	3.380661e-06	0.0	7.0978174e-05	0.0	0.0	0.0001112666	0.0	0.0	1.635688e-05
pooh	0.0	0.0	0.0	0.0	0.0	0.0	2.634174e-11	0.0	0.0	0.0	0.0	0.0	0.0	0.00021333533	1.3801151e-05
yong	0.0	0.0	7.606662e-06	0.0	0.0	0.0	0.0	0.0	0.0	0.0	5.5136647e-05	0.0	2.1570242e-05	0.0	5.6228137e-06
hade	0.0	0.00037875175	0.0	0.0	0.0	0.0	5.8079066e-05	0.0	0.0	0.0	0.0	0.0	0.0	0.0	3.629157e-05
sine	0.0	3.217874e-05	0.0	1.9126104e-05	0.0	0.0	0.0	0.0	0.0	0.0	0.0	0.0	0.0	0.0	3.0670833e-06
lynx	2.7703249e-05	0.00013501049	0.0	0.0	0.0	0.0	0.0	3.1344625e-05	0.0	0.0	0.0	0.0	0.0	0.0	1.533459e-05
usin	7.491049e-05	0.0	0.0	0.0	0.0	0.0	0.0	5.8485825e-16	0.0	0.0	0.0	0.0	0.0	0.0	4.6005216e-06
iici	0.0	0.00042392334	0.0	0.0	0.0	0.0	0.0	0.0	0.0	0.0	0.0	0.0	0.0	0.0	3.2713553e-05
simm	0.0	0.0021063692	0.0	0.0	0.0	0.0	0.0	0.0	0.0	0.0	0.0	0.0	0.0	0.0	0.00016254465
snot	2.6521633e-05	1.9951633e-05	2.8052642e-05	0.0	0.0	0.0	9.386975e-06	2.9737426e-05	0.0	0.0	0.0	0.0	8.4968524e-05	0.0	1.533459e-05
iivx	0.0	0.00023845688	0.0	0.0	0.0	0.0	0.0	0.0	0.0	0.0	0.0	0.0	0.0	0.0	1.8401464e-05
doth	1.113255e-05	2.276473e-05	0.0	0.0	7.1526624e-06	0.0	1.4801528e-05	1.8585835e-05	0.0	3.508748e-05	1.1220121e-05	0.0	8.258327e-06	0.0	1.0223129e-05
stun	0.0	0.0	7.4561785e-06	0.0	2.5970294e-05	2.6224222e-06	0.0	0.00010963706	0.0	1.7577708e-05	0.0	3.0585002e-06	2.1402524e-05	0.0	1.6868027e-05
tget	0.0	1.8441484e-05	2.186578e-05	0.0	0.0	1.6567143e-05	2.3698227e-05	0.0	0.0	5.9806826e-16	1.4737808e-05	0.0	8.07712e-06	0.0	8.178545e-06
thex	0.0	0.0	0.0	0.0	0.0	0.0	0.0	0.0	0.0	8.060429e-06	0.0002688175	0.0	0.0	0.0	1.789032e-05
tout	0.0	0.0	8.642561e-05	0.0	2.5349615e-05	0.0	0.0	6.4511905e-06	0.0	8.882713e-05	1.7955442e-08	0.0	1.7887432e-05	0.0	1.4823443e-05
slew	6.9209245e-06	0.0	0.0	0.0	0.0	0.0	0.0	0.0	3.1603644e-08	0.00014901809	9.041516e-06	0.0	2.231895e-05	0.0	1.1756567e-05
snag	0.0	2.0920725e-05	7.841381e-06	0.0	0.0	8.927334e-06	3.8723038e-06	0.0	0.0	0.0	2.3236315e-05	0.0	0.0	0.0	4.6005216e-06
budd	0.0	0.0	0.0	0.0	0.0	0.0	8.82559e-05	0.0	0.0	0.0	0.0	0.0	0.0	0.0	1.0734275e-05
jhpb	0.0	0.0	0.0	0.0	0.0	0.0	8.4053245e-05	0.0	0.0	0.0	0.0	0.0	0.0	0.0	1.0223129e-05
muir	0.0	0.0	0.0	0.0	0.0	0.0	7.3393465e-05	0.0	0.0	0.0	0.0	2.9714687e-05	0.0	0.0	1.0734275e-05
adob	0.0	0.0	0.00062335806	0.0	0.0	3.10469e-05	0.0	0.0	0.00050957466	0.0	0.00022655005	0.0	1.3416762e-05	0.0	9.5073374e-05
anal	0.0	0.0	9.731321e-06	0.0	0.0	0.0001540419	3.8649364e-06	0.0	0.0	0.0	0.0	0.0	0.0	0.0	1.0223129e-05
coli	0.0	0.0	0.0	0.0	0.0	0.00027516787	0.0	0.0	0.0	0.0	0.0	0.0	0.0	0.0	1.635688e-05
ocom	0.0	0.0	0.0	0.0	1.8161158e-05	0.00039575392	0.0	0.0	0.0	0.0	0.0	0.0	0.0	0.0	2.5046364e-05
yell	0.0	0.0	9.289548e-05	0.0	0.00015144129	3.4247165e-05	2.1286776e-05	2.503737e-05	0.0	1.1071732e-05	8.242653e-06	0.0	5.2800402e-05	0.0	3.066897e-05
cent	0.00012744233	7.716306e-05	1.7018801e-05	0.0	0.0	2.5704661e-05	0.00010940478	5.25961e-07	0.0	1.9928227e-06	0.0	7.032934e-05	1.8425138e-05	1.2722384e-05	3.6291578e-05
itha	2.3349041e-05	3.085959e-05	6.142874e-06	0.0	2.537388e-05	0.0	1.5210582e-05	1.6463351e-05	2.1595373e-05	9.970965e-06	0.0	0.0	1.7387554e-06	1.5888634e-05	1.3290005e-05
fete	0.0	0.0	0.0	0.0	0.0	0.0	0.0	0.0	0.0	0.0	0.0	0.0	0.0	7.9013094e-05	5.1116676e-06
upri	0.0	0.0	0.0	0.0	4.4221397e-05	0.0	0.0	0.0	0.0	0.0	0.0	0.0	0.0	0.00020347323	1.6868027e-05
asic	7.937996e-05	1.631457e-05	0.0	0.0	0.0	0.0	0.0	0.0	0.0	0.0	0.0	0.0	0.0	0.0	6.1339597e-06
kbps	7.704447e-05	3.142078e-05	0.0	0.0	0.0	0.0	0.0	0.0	0.0	0.0	0.0	0.0	0.0	0.0	7.1562517e-06
upto	0.0	0.000115794435	0.0	0.0	0.0	2.8244816e-05	0.0	1.2813221e-08	0.0	1.633861e-05	9.074063e-06	9.535129e-06	4.8565424e-05	0.0	1.635688e-05
prob	0.0	3.111386e-05	8.931866e-06	0.0	0.0	2.9460596e-05	7.3851543e-06	0.0	0.0	1.6346487e-05	1.6552278e-05	0.0	0.0	0.0	7.667399e-06
noam	2.4100456e-05	0.0	0.0	0.0	0.0	0.0	0.0	0.0	0.0	0.0	0.0	0.0	0.0	8.7740016e-05	7.1562517e-06
mitr	0.00039301574	2.7552926e-05	0.0	0.0	0.0	3.5994028e-05	0.00015566351	0.0	1.3252738e-05	5.0148814e-05	1.6800743e-05	2.3849478e-05	0.00017658736	0.0	6.696034e-05
alto	1.2473358e-05	0.0	0.0	0.0	0.0	0.0	0.0	0.0	5.7978134e-05	1.4515322e-05	0.0	7.987672e-10	0.0	0.0	6.1339597e-06
lard	0.0	5.7200346e-06	1.17332875e-05	0.0	0.0	4.921401e-06	3.0081565e-05	0.0	0.0	0.0	0.0	0.0	0.0	0.0	5.1116676e-06
vera	0.0	0.0	0.0	0.0	0.0	1.8468178e-05	0.00018429634	0.0	0.0	0.0	0.0	0.0	0.0	0.0	2.3512925e-05
ravi	0.0	0.00012448839	0.0	0.0	0.0	4.4765526e-05	0.0	0.0	0.0	0.0	0.0	0.0	0.0	0.0	1.2267713e-05
abra	0.0	0.0	0.0	0.0	0.0	5.4213474e-06	0.0	0.0	0.0	0.0	0.0	0.0	3.7277954e-05	0.0	3.0670838e-06
mild	3.9947263e-06	0.0	0.0	3.7801212e-05	0.0	0.00030756788	1.4694376e-05	3.920197e-05	0.0	0.0	2.9998133e-05	5.4211985e-15	6.4805514e-05	2.5984155e-09	3.2202406e-05
flop	0.0	3.281896e-05	0.0	0.0	0.0	0.0	0.0	0.0	0.0	8.7490325e-06	0.0	0.0	0.0	0.0	3.0670835e-06
fond	1.1157475e-05	0.0	8.825774e-06	0.0	0.0	3.054562e-05	2.0917923e-05	0.0	0.0	1.6051514e-05	2.1338888e-15	0.0	3.0965937e-05	1.33845915e-05	9.711983e-06
nasp	0.0	0.0	0.0	0.0	0.0	0.0	0.0	0.0	0.0	7.5328986e-05	0.0	0.0	0.0	0.0	4.6005216e-06
ssto	0.0	0.0	0.0	0.0	0.0	0.0	0.0	0.0	0.0	0.0004687137	0.0	0.0	0.0	0.0	2.8624385e-05
sthe	0.0	2.539439e-05	0.0	2.0505977e-05	1.18571e-14	0.0	5.2072132e-06	3.0400839e-05	2.8746346e-05	7.43274e-06	0.0	0.0	0.0	1.8712688e-05	1.0223129e-05
budi	0.0	7.2406992e-06	0.0	0.0	2.4289664e-05	0.0	0.0	0.0	0.0	0.0	7.310515e-06	0.0	0.0	0.0	3.0670835e-06
exec	1.7268198e-05	0.0	0.0	0.0	0.0	0.0	0.0	0.0	2.9874165e-05	0.0	0.0004139081	0.0	0.0	0.0	3.0157824e-05
asan	7.655826e-06	1.2790955e-05	0.0	0.0	2.4025114e-05	0.0	2.6103897e-05	0.0	0.0	0.0	0.0	0.0	0.0	0.0	6.645106e-06
inev	0.0	1.3567455e-05	1.6171118e-05	0.0	0.0	1.2339265e-05	4.969357e-06	1.1941773e-05	0.0	0.0	0.0	0.0	0.0	0.0	4.600522e-06
witt	0.0	0.0	4.170971e-05	0.0	0.0	0.0	2.1181513e-05	0.0	0.0	1.6409616e-05	0.0	0.0	0.0	0.0	6.13396e-06
aden	0.0	0.0	0.0	0.0	0.0	4.3230077e-05	0.0	4.847765e-06	0.0	0.0	0.0	0.0	0.0	0.0	3.0670835e-06
fudg	0.0	0.0	0.0	0.0	0.0	4.9553288e-05	0.0	0.0	0.0	2.626357e-05	0.0	0.0	0.0	2.4489736e-05	6.13396e-06
iagr	0.0	0.0	0.0	0.0	0.0	9.226632e-06	4.828357e-06	0.0	0.0	0.0	2.3370221e-06	0.0	1.672242e-05	8.4821795e-06	3.0670835e-06
kale	0.0	0.0	0.0	0.0	0.0	6.019297e-05	0.0	0.0	0.0	0.0	0.0	0.0	0.0	0.0	3.5782298e-06
balk	3.9510967e-05	0.0	0.00010139964	0.0	2.5812983e-06	0.0	0.0	4.638042e-06	0.0	0.0	1.5287804e-05	1.4240256e-05	7.739991e-06	0.0	1.1756567e-05
bang	0.0	7.409443e-05	5.091558e-05	0.0	9.858973e-05	0.0	0.0	6.9619775e-05	4.994439e-05	5.7019613e-05	5.3323754e-05	0.0	0.00016290937	7.885824e-09	4.7025642e-05
deer	0.0	0.0	6.389676e-05	0.0	0.0	0.0	0.0	0.00012482119	0.0	0.0	0.0	0.0	6.1757135e-05	4.2678337e-05	2.4024072e-05
erni	0.0	0.0	0.00017379632	0.0	0.0	0.0	0.0	0.0	1.6320282e-05	0.0	0.0	0.0	3.957581e-05	0.0	1.4823443e-05
roar	0.0	0.0	4.709091e-05	0.0	7.136215e-05	0.0	2.68536e-06	6.8033415e-07	0.0	0.0	0.0	1.3809104e-05	4.2041067e-13	3.3501074e-05	1.2267712e-05
dumb	2.4519164e-05	0.00013018085	0.00020124695	0.0	0.0	2.0925672e-06	0.0	7.27688e-05	0.0	3.2132877e-05	1.7773971e-05	0.0	0.00017596035	0.0	4.753679e-05
gord	0.0	0.0	0.0001668581	0.0	0.0	0.0	0.0	0.0	0.0	0.0	0.0	0.0	0.0	0.0	1.0223128e-05
bolt	0.0	0.0	0.0	0.0	7.870682e-06	0.0	1.8197039e-06	1.9742418e-05	0.0	2.8763578e-05	8.855101e-06	1.8678302e-05	0.0003230694	0.0	3.0157824e-05
sour	0.0	0.0	3.3352662e-06	0.0	2.7104832e-05	1.860945e-05	4.3336927e-06	7.855791e-06	0.0	0.0	0.0	0.0	1.656521e-05	0.0	6.1339597e-06
calc	0.0	0.0	0.0	0.0	0.0	0.0	0.0	0.0	5.9518465e-05	0.0	0.0	0.0	0.0	0.0	4.600522e-06
kubo	0.0001331742	0.0	0.0	0.0	0.0	0.0	0.0	0.0	0.0	0.0	0.0	0.0	0.0	0.0	8.178545e-06
noao	0.0	0.0	0.0	0.0	0.0	0.0	0.0	0.0	5.472583e-05	2.404399e-05	0.0	0.0	1.966408e-05	3.176018e-05	9.200837e-06
rite	0.0	5.8527944e-06	0.0	0.0	0.0	0.0	0.000108964705	0.0	0.0	0.0	0.0	0.0	2.2138605e-05	0.0	1.533459e-05
thay	1.7861525e-05	0.0	0.0	0.0	1.0670464e-05	0.0	7.883152e-06	0.0	0.0	0.0	0.0	0.0	0.0	3.341739e-05	5.1116676e-06
utah	0.0	0.0	0.0	0.0	6.5353735e-05	0.0	3.0120871e-05	6.7156407e-06	0.0004995165	7.1315536e-09	0.0	0.00015995969	3.611332e-05	0.0	6.0826587e-05
audi	0.0	0.0	0.0	0.0	0.0	0.0	0.0	0.0	0.0	0.0	0.0	0.0	0.0002707571	0.0	1.9934902e-05
coon	0.0	0.0	3.3157747e-05	0.0	0.0	0.0	0.0	0.0	1.3395856e-05	0.0	0.0	0.0	0.0	0.0	3.0670835e-06
slit	0.0	0.0	0.0	0.0	1.90716e-05	2.47139e-05	0.0	0.0	0.0	0.0	0.0	0.0	0.0	0.0	3.0670835e-06
coff	0.0	0.0	8.5831325e-06	0.0	0.0	5.637809e-05	0.0	1.9898302e-05	0.0	0.00012412619	0.0	0.000102630795	0.000112739	1.6900574e-05	2.9135532e-05
aclu	0.00021482537	0.0	0.0	0.0	0.0	0.0	0.0	0.00020410183	0.0	0.0	0.0	0.0	0.0	3.3493558e-05	3.6291578e-05
porn	9.787653e-05	0.0	0.0	0.0	4.492853e-06	0.0	0.0	2.2449938e-05	0.0	0.0	0.0	0.0	0.0	0.0	8.689691e-06
chao	0.0	5.4101773e-05	6.683694e-05	0.0	0.0	0.0	2.6575734e-05	3.8366206e-06	0.0	0.0	0.0	9.232667e-08	9.91518e-05	1.9238012e-05	2.0446048e-05
lach	0.0	4.636662e-05	0.0	0.0	0.0	0.0	0.0	0.0	0.0	0.0	0.0	0.0	0.0	0.0	3.5782298e-06
gyro	0.0	0.0	0.0	0.0	0.0	0.00012489718	0.0	0.0	0.0	8.767772e-05	0.0	0.0	0.0	0.0	1.2778858e-05
veni	0.0	0.0	0.0	0.0	0.0	0.0	0.0	0.0	0.0	4.21483e-05	0.0	0.0	0.0	7.619178e-06	3.0670835e-06
isth	1.6672617e-05	3.1431602e-05	5.821362e-05	0.0	4.5852772e-05	2.6981823e-05	0.00012406656	4.469821e-05	0.0	2.9820818e-05	7.24695e-05	1.5143588e-05	0.0	9.948063e-05	4.600335e-05
kadi	0.00042449275	0.0	0.0	0.0	0.0	0.0	0.0	0.0	0.0	0.0	0.0	0.0	0.0	0.0	2.6068656e-05
babe	0.0	0.0	0.00022881627	0.0	0.0	0.0	2.4154084e-05	4.1179005e-06	0.0	0.0	0.0	0.0	0.0	0.0	1.7379172e-05
goer	0.0	0.0	8.383211e-06	0.0	0.0	0.0	1.939779e-05	0.0	0.0	0.0	0.0	0.0	0.0	7.411091e-05	7.667398e-06
uvic	0.0	0.0	7.353741e-05	0.0	0.0	0.0	3.240973e-05	0.0	0.0	2.9076315e-05	0.0	0.0	0.0	0.0	1.0223129e-05
ebay	0.0	0.0	3.194232e-05	0.0	0.0	0.0	0.000102528364	0.0	5.7394286e-06	1.596462e-05	0.0	0.0	0.0	0.0	1.5845735e-05
geno	0.0	0.0	0.0	0.0	0.0	0.0	8.82559e-05	0.0	0.0	0.0	0.0	0.0	0.0	0.0	1.0734275e-05
husc	0.0	0.0	0.0	0.0	0.0	0.00012703818	0.0	0.0	5.844309e-06	0.0	0.0	5.3293814e-05	0.0	0.0	1.1245421e-05
topr	1.6881404e-05	0.0	0.0	0.0	0.0	0.0	4.323586e-06	0.0	0.0	0.0	0.0	7.923821e-06	0.0	0.0	2.0447917e-06
cant	4.411769e-05	0.00015829368	0.0	0.0	0.0	2.1419672e-05	0.0	1.7207676e-05	0.0	0.0	4.520642e-05	0.0	8.424304e-05	0.0	2.7090948e-05
geni	1.6047137e-05	0.00010686956	4.2034284e-05	6.0496448e-05	0.0	0.0	0.0	3.525399e-05	2.4153214e-06	0.0	6.704284e-06	0.0	6.939285e-11	0.0	1.789032e-05
badg	0.0	0.0	0.0	0.0	1.7244412e-05	0.0	0.0	2.0503778e-05	0.0	0.0	0.0	2.7689464e-05	6.084558e-05	0.0	9.711983e-06
coup	0.0	0.0	0.0	0.0	4.8898117e-05	0.0	0.0	2.6051954e-05	0.0	0.0	0.0	2.0568341e-05	0.00025902642	0.0	2.7090948e-05
fiat	0.0	0.0	0.0	0.0	0.0	0.0	1.6731916e-05	0.0	0.0	0.0	0.0	7.609756e-06	2.855498e-05	0.0	4.6005216e-06
leaf	0.0	0.0	0.00047289644	0.0	0.0	0.0	0.0	0.0	0.0	0.00023817093	0.0	0.0	1.29257705e-05	0.0	4.4469914e-05
neon	0.0	0.0	3.7943166e-05	0.0	0.0	0.0	0.0	0.0	0.0	0.0	0.0	0.0	0.00010727565	0.0	1.0223129e-05
itri	0.0	4.5122786e-05	8.83768e-06	0.0	0.0	0.0	3.6991205e-06	0.0	0.0	0.0	9.858766e-06	0.0	0.0	0.0	5.1116676e-06
wolf	0.0	2.8273118e-05	0.0	0.0	2.435547e-05	2.4496878e-05	1.7990356e-05	1.2066783e-05	6.3667535e-06	0.0	1.4039615e-05	0.00014563145	1.469405e-05	2.4879502e-12	2.0446048e-05
vida	0.0	0.0	8.288639e-06	0.0	0.0	0.00015483786	0.0	0.0	0.0	0.0	0.0	0.0	0.0	0.0	9.711983e-06
brew	6.2185627e-06	1.7484197e-05	4.683106e-05	0.0	0.0	0.0	0.0	0.0	0.0	0.0	0.0	0.0	0.0	0.0	4.6005216e-06
ding	0.0	1.6964676e-16	0.0	3.0953488e-05	0.0	0.0	0.0	0.0	0.0	0.0	7.5306943e-06	1.3738598e-05	0.00010804795	0.0	1.0223129e-05
ouch	0.0	1.9396186e-05	3.7426587e-05	0.0	0.0	8.313136e-06	1.1033028e-05	8.703687e-06	9.113366e-16	0.0	0.0	0.0	2.2686701e-05	7.739991e-06	8.689691e-06
macc	0.0	5.943369e-05	9.987205e-06	0.0	0.0	7.376655e-06	0.0	0.0	2.4211087e-05	4.6036814e-05	2.2200575e-05	0.0	0.0	0.0	1.1756567e-05
tolo	0.0	0.0	7.4686573e-06	0.0	1.8857536e-05	0.0	0.0	4.803117e-06	0.0	0.0	0.0	0.0	7.291135e-06	0.0	3.0670835e-06
citr	0.0	0.0	0.0	0.0	0.0	2.202963e-05	0.0	0.0	0.0	0.0	3.7715174e-05	1.3970905e-05	0.0	0.0	4.6005216e-06
jade	0.0	0.0	0.0	0.0	0.0	0.0	0.0	0.0	0.00010754379	0.0	3.786901e-05	0.0	0.0	2.32539e-05	1.2267713e-05
msoe	0.0	0.0	0.0	0.0	0.0	0.0	0.0	0.0	0.0	0.0	5.5284665e-05	0.0	0.0	0.0	3.57823e-06
nova	0.0	3.854925e-05	0.0	0.0	0.0	0.0	5.9441118e-05	0.0	0.00020741126	1.0837693e-05	1.778203e-05	0.0	0.00011518423	3.5836845e-05	3.8847305e-05
vega	0.0	0.0	0.0	0.0	0.0	0.0	0.0	0.0	0.0	0.00029875655	6.7503775e-06	0.000247461	0.0	0.0	3.3735847e-05
owen	0.0	0.0	0.00023084713	2.9964622e-05	2.99789e-05	0.0	2.43996e-06	2.9321155e-13	0.00012782216	0.0	0.0	0.0002087687	6.054596e-06	0.0	4.089189e-05
pine	0.0	0.0	0.0	0.0	0.0	5.7781723e-05	5.133024e-06	0.0	8.1785997e-16	0.0	4.8535334e-05	4.1286414e-05	0.0	0.0	9.711983e-06
bret	0.0	5.6004767e-05	3.5381493e-06	0.0	0.0	0.0	0.0	0.0	0.0	9.30801e-05	0.0	0.0	0.0	0.0	1.0223129e-05
buff	0.0	0.0	1.2103058e-05	0.0	0.0	0.0	0.0	0.0	0.0	0.0	0.0	3.1156356e-05	1.9725612e-05	0.0	4.089376e-06
fone	0.0	4.589957e-05	0.0	1.7929537e-05	0.0	0.0	0.0	0.0	0.0	0.0	0.0	0.0	0.0	0.0	4.0893756e-06
iask	0.0	1.8847455e-05	0.0	0.0	1.2360599e-05	0.0	0.0	0.0	0.0	0.0	0.0	0.0	0.0	8.917475e-06	3.0670835e-06
rack	0.0	1.0871961e-06	0.00014944882	0.0	2.0100326e-05	0.0	0.0	0.0	0.0	0.0	0.0	6.638223e-16	0.00015015225	0.0	2.1979486e-05
lurk	1.8791074e-05	0.0	0.0	0.0	0.0	1.9972911e-05	0.0	1.6505033e-05	3.271626e-05	0.0	0.0	0.0	5.6657296e-05	0.0	1.0734275e-05
haul	1.8769635e-05	0.0	0.0	0.0	1.567289e-05	1.0093331e-06	0.0	1.5639369e-05	0.0	0.0	0.0	0.0	9.664497e-05	0.0	1.1245421e-05
urin	1.1778609e-15	0.0	0.0	0.0	0.0	0.00019052645	3.5435755e-06	0.0	0.0	0.0	0.0	0.0	0.0	0.0	1.1756567e-05
deaf	0.0	0.0	4.5618744e-05	0.0	1.5202683e-05	2.5344872e-05	0.0	0.0	0.0	0.0	0.0	0.00018563346	0.0	0.0	1.6868027e-05
msen	0.0	6.6238026e-05	0.0	0.0	0.0	0.0	0.0	0.0	0.0	0.0	0.0	0.0	0.0	0.0	5.1116676e-06
ieee	5.867836e-05	3.852667e-05	0.0	0.0	0.0	0.0	0.0	0.0	0.00021706804	0.0	0.0	3.6215795e-05	0.0	0.0	2.5557507e-05
qube	0.0	0.0	0.0	0.0	0.0	0.0	0.0	0.0	0.0	0.0	0.0	0.0	0.0	7.9013094e-05	5.111668e-06
meme	0.0003120411	0.0	0.0	0.0	0.0	7.318022e-05	0.0	0.0	0.0	0.0	0.0	0.0	0.0	0.0	2.3512925e-05
mond	0.00020971411	0.0	0.0	0.0	0.0	0.0	0.0	0.0	0.0	0.0	0.0	0.0	0.0	1.4255821e-05	1.3801151e-05
itin	7.838112e-06	4.456411e-05	3.670215e-05	0.0	0.0	0.0	8.324004e-06	2.0550093e-05	0.0	0.0	1.3408632e-05	0.0	7.842367e-06	0.0	1.0734275e-05
fwiw	0.0	6.7106052e-06	1.7042223e-05	0.0	0.0	8.143886e-06	0.0	0.0	0.0	1.6715509e-05	0.0	0.0	0.0	0.0	3.0670835e-06
dfrf	0.0	0.0	0.0	0.0	0.0	0.0	0.0	0.0	0.0	0.00015065797	0.0	0.0	0.0	0.0	9.200837e-06
miya	0.0	0.0	0.0	0.0	0.0	0.0	0.0	0.0	0.0	5.469322e-05	0.0	3.9111433e-06	0.0	0.0	3.5782298e-06
inet	1.6345553e-05	5.816601e-08	0.0	9.924204e-07	0.0	0.0	0.0	0.0	2.1515438e-05	0.0	9.252069e-05	0.0	0.0	0.0	8.68969e-06
parr	0.0	0.0	0.0	0.0	0.0	0.0	0.0	0.0	0.0	0.0	0.0	0.0	0.00022215967	0.0	1.635688e-05
rkim	0.0	0.0	0.0	0.0	0.0	0.0	0.0	0.0	0.0	0.0	0.0	0.0	4.1654937e-05	0.0	3.067084e-06
dusk	0.0	0.0	0.0	0.0	0.0	0.0	0.0	0.0	0.0	2.2486056e-05	0.0	1.607265e-05	1.6666165e-05	0.0	3.5782298e-06
itdo	2.5419775e-05	2.7396993e-05	0.0	0.0	0.0	0.0	2.0731699e-05	5.0507133e-06	0.0	0.0	0.0	0.0	0.0	1.4723836e-05	7.667398e-06
ware	0.0	8.3502594e-11	0.0	0.0	0.0	0.0	0.0	0.0	3.9864848e-05	0.0	0.00019624365	0.0	0.0	1.678258e-05	1.6868027e-05
wsmr	0.0	0.0	0.0	0.0	0.0	0.0	0.0	0.0	3.420968e-05	2.3661938e-05	0.0	0.0	0.0	0.0	4.0893756e-06
ersi	0.0	2.304429e-10	0.0	0.0	0.0	0.0	0.0	0.0	7.935017e-05	0.0	0.0	9.600323e-09	0.0	0.0	6.1339597e-06
ctrl	0.0	0.0	0.0	0.0	0.0	0.0	0.0	0.0	0.0	0.0	0.000497562	0.0	0.0	0.0	3.2202406e-05
odin	0.0	0.0	0.0	0.0	2.726008e-05	8.394379e-06	2.201107e-05	3.3595945e-12	4.8397003e-05	0.0	0.0	0.0	0.0	0.0	9.200837e-06
paus	0.0	0.0	1.2204654e-05	0.0	0.0	0.0	9.602823e-06	9.10911e-06	0.0	7.158604e-05	0.00014114742	0.0	0.0	0.0	1.635688e-05
inca	1.2051407e-05	1.0113545e-05	8.931528e-06	0.0	0.0	0.0	0.0	0.0	6.313588e-06	0.0	0.0	0.0	0.0	0.0	2.5559377e-06
padr	0.0	0.0	0.00030868748	0.0	0.0	0.0	0.0	0.0	0.0	0.0	0.0	0.0	0.0	0.0	1.8912611e-05
imax	0.0	0.0	5.0057428e-05	0.0	0.0	0.0	0.0	0.0	0.0	0.0	0.0	0.0	0.0	0.0	3.0670835e-06
baud	0.0	0.00032443926	0.0	0.0	0.0	0.0	0.0	5.4666452e-06	9.786874e-05	9.401643e-06	0.0	0.0	0.0	0.0	3.3735847e-05
celp	0.0002663484	0.0	0.0	0.0	0.0	0.0	0.0	0.0	0.0	0.0	0.0	0.0	0.0	0.0	1.635688e-05
guru	1.6158636e-05	3.5370544e-05	0.0	0.0	0.0	0.0	4.132127e-06	0.0	0.0	0.0	5.319581e-05	0.0	0.0	0.0	7.667399e-06
moog	0.0	0.0	4.1378273e-05	0.0	0.0	0.0	0.0	0.0	6.879697e-06	0.0	0.0	0.0	0.0	0.0	3.0670835e-06
trek	0.0	2.4123794e-05	0.0	0.0	1.7487695e-08	0.0	0.0	2.2455426e-05	1.759619e-05	0.00013828592	0.0	7.2824434e-05	0.0	0.0	1.8401464e-05
itto	5.8636975e-05	1.0509298e-05	0.0	0.0	0.0	0.0	0.0	6.6197376e-06	0.0	1.4435761e-05	8.738755e-06	0.0	2.2279599e-05	0.0	8.178545e-06
ariv	0.0	0.0	0.0	0.0	0.0	0.0	0.0	0.0	0.0	0.0	0.0	0.0	0.0	9.481572e-05	6.1339597e-06
iraq	0.0	0.0	0.0	0.0	0.0	0.0	0.0	4.2563691e-16	0.0	0.0	0.0	8.169678e-05	0.0	0.00080022105	5.673742e-05
pmmu	0.0	3.9742816e-05	0.0	0.0	0.0	0.0	0.0	0.0	0.0	0.0	0.0	0.0	0.0	0.0	3.0670838e-06
exam	0.0	6.4086807e-06	0.0	0.0	0.0	0.00014998871	0.0	0.0	0.0	0.0	0.0	0.0	4.575026e-05	0.0	1.2778858e-05
merg	2.1002523e-05	0.0	0.0	0.0	0.0	0.0	0.0	4.075272e-16	6.9365187e-06	8.936659e-05	0.000109511115	5.1204002e-05	4.0201714e-05	0.0	2.044605e-05
beza	0.0	5.2990417e-05	0.0	0.0	0.0	0.0	0.0	0.0	0.0	0.0	0.0	0.0	0.0	0.0	4.089376e-06
attn	4.8983e-06	7.765179e-06	1.0767254e-05	0.0	0.0	0.0	0.0	0.0	0.0	1.4082803e-05	0.0	5.2650073e-05	0.0	0.0	5.622814e-06
foam	0.0	0.0	0.0	0.0	0.0	5.234307e-06	8.481482e-07	1.4121003e-05	0.0	5.3348766e-05	0.0	0.0	2.1605327e-05	2.267905e-05	8.178545e-06
klae	0.0	0.0	0.0	0.0	0.0	0.0	0.0	0.0	0.0	0.0002008773	0.0	0.0	0.0	0.0	1.2267713e-05
webb	0.0	7.605114e-05	0.0	0.0	0.0	0.0	1.6149323e-05	0.0	2.376435e-05	0.0	0.0	0.0002023508	0.0	0.0	2.1979487e-05
poke	3.586461e-05	6.6390254e-05	0.0	0.0	0.0	0.0	1.6740229e-05	0.0	1.2879734e-05	0.0	1.3720764e-05	0.0	0.0	0.0	1.1245421e-05
tate	0.0	0.0	0.0004755456	0.0	0.0	0.0	0.0	0.0	0.0	0.0	0.0	0.0	0.0	0.0	2.913553e-05
cdma	7.491049e-05	0.0	0.0	0.0	0.0	0.0	0.0	0.0	0.0	0.0	0.0	0.0	0.0	0.0	4.600522e-06
dsps	4.994032e-05	0.0	0.0	0.0	0.0	0.0	0.0	0.0	0.0	0.0	0.0	0.0	0.0	0.0	3.0670838e-06
isdn	0.00026226375	3.2505932e-06	0.0	0.0	0.0	0.0	0.0	0.0	0.0	0.0	0.0	0.0	0.0	0.0	1.635688e-05
iget	0.0	0.0	8.252486e-06	0.0	0.0	0.0	8.50164e-06	0.0	1.0725723e-05	0.0	1.8686575e-05	0.0	0.0	0.0	3.5782298e-06
msrp	0.0	1.9594832e-05	0.0	0.0	0.0	0.0	0.0	0.0	0.0	0.0	0.0	0.0	4.888731e-05	0.0	5.111668e-06
ping	0.0	0.0	0.0	1.5609077e-05	0.0	1.4918143e-05	0.0	0.0	0.0	7.2189687e-06	3.2212323e-05	0.0	2.3549148e-05	0.0	5.6228137e-06
cern	0.0	1.3596076e-05	0.0	0.0	0.0	0.0	0.0	5.1126524e-05	2.9647754e-05	0.00017798312	5.4822478e-05	0.0	0.0	0.0	2.300178e-05
wolv	0.0	0.0	0.0	0.0	5.800544e-05	0.0	1.5123138e-05	0.0	0.0	0.0	0.0	0.0002091711	0.0	0.0	1.9423756e-05
ofus	0.0	0.0	3.301434e-05	0.0	0.0	0.0	1.9463658e-05	5.7567686e-06	0.0	3.899514e-05	0.0	0.0	3.886081e-05	0.0	1.0223129e-05
reid	0.0	0.0	0.0	0.0	0.0	0.0	4.2900756e-05	0.0	0.00010989797	2.202438e-05	0.0	0.0	0.00012873151	0.0	2.4535217e-05
apar	0.0	0.0	0.0	0.0	2.2844617e-06	0.0	0.0	1.823376e-05	0.0	0.0	1.5535981e-05	0.0	0.0	0.0	3.067084e-06
toll	0.0	5.670207e-05	0.0	0.0	3.7152324e-05	0.0	0.0	1.6173224e-05	0.0	0.0	0.0	0.00017911785	0.0	5.363243e-05	2.3512925e-05
coca	0.0	0.0	3.068405e-08	0.0	0.0	3.5326193e-05	0.0	0.0	0.0	0.00014135188	0.0	0.0	0.0	7.374016e-15	1.0734275e-05
wedg	1.8798615e-05	0.0	0.0	0.0	0.0	0.0	2.0647056e-08	1.4887844e-05	0.0	2.0799498e-05	0.0	0.0	1.5720632e-05	0.0	5.111668e-06
goof	0.0	0.0	0.0	0.0	0.0	3.5011067e-06	1.8564564e-06	0.0	0.0	0.0	0.0	0.0	4.2589178e-05	1.5933345e-05	4.600522e-06
ramp	0.0	0.0	0.0	0.0	0.0	0.0	0.0	0.0	0.0	4.618238e-12	0.0	0.0	0.00012496482	0.0	9.200837e-06
benz	0.0	0.0	0.0	0.0	0.0	0.0	0.0	0.0	0.0	0.0	0.0	0.0	0.0001319073	0.0	9.711983e-06
merc	0.0	0.0	9.3916926e-05	0.0	0.0	0.0	3.5902525e-05	0.0	0.0	0.0	0.0	0.0	0.0002929737	0.0	3.1691263e-05
bate	0.0	0.0	0.0	0.0	1.8123903e-05	0.0	1.4585343e-11	0.0	0.00013907069	0.0	0.0	0.0	0.0	0.0	1.2267713e-05
boss	4.719257e-05	1.3289971e-05	2.9646582e-05	0.0	6.730157e-05	0.0	6.78693e-05	7.7901714e-05	4.033474e-05	0.0	0.0	0.0	6.151407e-05	0.0	3.5269284e-05
kant	0.0	0.0	0.0	0.0	0.0	0.0	1.8984727e-05	0.0	4.2871085e-05	0.0	0.0	0.0	0.0	0.0	5.6228137e-06
quak	0.0	0.0	0.0	0.0	0.0	6.612311e-05	1.0568544e-05	0.0	0.0	0.0	0.0	0.0	0.0	1.4187919e-05	6.13396e-06
rage	0.0	1.48945155e-05	0.0	0.0	0.00016330584	0.0	1.8880559e-05	2.403014e-05	0.0	0.0	0.0	0.0	2.548282e-05	0.0	2.146834e-05
vain	0.0	0.0	0.0	0.0	0.00010551218	0.0	4.9195904e-05	0.0	0.0	0.0	0.0	0.0	0.0	0.0	1.4823442e-05
bing	4.5010478e-05	3.1623647e-05	4.3203705e-05	0.0	0.0	0.0	2.4227643e-06	0.0	0.0	0.0	0.0	0.0	7.380313e-06	0.0	8.689691e-06
thia	0.0	0.0	0.0	0.0	0.0	0.0	0.0	0.0	0.0	0.0	4.7386857e-05	0.0	0.0	0.0	3.0670835e-06
earl	0.0	3.6890906e-05	5.0454537e-06	0.0	0.00023695722	4.7530644e-05	0.0	1.4692308e-05	0.0001065671	0.0	0.00023105589	1.9196066e-05	1.9834755e-05	0.0	5.3159394e-05
elit	0.0	1.5352358e-05	6.063822e-05	0.0	0.0	0.0	0.0	7.661666e-05	0.0	0.0	0.0	9.2774055e-05	1.7748636e-09	0.0	1.8401464e-05
fife	0.0	4.5619778e-05	8.798362e-06	0.0	0.0	0.0	2.4442292e-07	0.0	0.0	0.0	0.0	0.0	0.0	0.0	4.0893756e-06
chen	0.0	4.779049e-05	4.326729e-05	0.0	0.0	3.4534404e-14	0.0	0.0	7.443077e-05	0.0	0.0	0.0	0.0004536499	0.0	4.5492205e-05
lint	0.0	0.0	0.0	0.0	0.0	0.0	0.0	0.0	0.0	0.0	5.5284665e-05	0.0	0.0	0.0	3.57823e-06
bonn	0.0	0.0	0.0	0.0	0.0	0.0	0.0	0.0	0.0	1.9505109e-05	8.426654e-05	0.0	0.0	0.0	6.645106e-06
ciao	0.0	0.0	0.0	0.0	0.0	0.0	0.0	8.131382e-06	5.230598e-11	0.0	0.0	0.0	3.1328374e-05	6.7631177e-06	3.5782298e-06
acut	1.7106457e-05	0.0	0.0	0.0	0.0	0.00026606972	5.33627e-06	2.555391e-05	0.0	5.0715053e-06	0.0	0.0	0.0	0.0	2.0446048e-05
gram	0.0	0.0	0.0	4.5224275e-05	0.0	0.00024118919	0.0	0.0	1.48881e-05	0.0	0.0	0.0	0.0	0.0	1.6868027e-05
infj	0.0	0.0	0.0	0.0	0.0	0.00024077189	0.0	0.0	0.0	0.0	0.0	0.0	0.0	0.0	1.4312296e-05
mold	0.0	0.0	2.0168043e-05	0.0	0.0	0.000113912196	0.0	0.0	0.0	0.0	0.0	0.0	3.0098883e-05	0.0	1.0223129e-05
muco	0.0	0.0	0.0	0.0	0.0	5.1593976e-05	0.0	0.0	0.0	0.0	0.0	0.0	0.0	0.0	3.0670835e-06
weed	0.0	0.0	0.0	0.0	2.2740318e-05	5.4108335e-05	0.0	1.4329358e-06	0.0	5.7987518e-06	0.0	3.777439e-15	0.0	0.0	5.6228137e-06
conc	5.4811626e-06	0.0	0.0	0.0	4.782582e-14	0.0	3.91104e-05	1.3894728e-05	0.0	8.446306e-06	0.0	1.988258e-05	0.0	3.8496015e-05	1.0734275e-05
occa	0.0	0.0	3.7846454e-05	0.0	4.156924e-05	4.732812e-05	0.000100892925	5.7852434e-05	0.0	2.479505e-05	3.5976056e-05	4.470404e-05	8.564675e-05	5.8131685e-05	4.344762e-05
rash	0.0	0.00014067133	1.2173926e-05	0.0	0.0	0.0002175852	0.0	0.0	0.0	0.0	0.0	0.0	0.0	0.0	2.4535217e-05
iicx	0.0	9.273324e-05	0.0	0.0	0.0	0.0	0.0	0.0	0.0	0.0	0.0	0.0	3.6361523e-16	0.0	7.1562517e-06
sink	0.0	0.0003418173	0.0	0.0	0.0	1.2155536e-05	9.05583e-06	1.7255774e-05	0.0	3.634249e-05	0.0	0.0	0.00014593013	7.113627e-05	4.753679e-05
netx	0.0	6.6238026e-05	0.0	0.0	0.0	0.0	0.0	0.0	0.0	0.0	0.0	0.0	0.0	0.0	5.111668e-06
onan	0.0	9.741434e-06	3.973554e-09	0.0	5.820964e-06	8.88987e-06	8.732272e-06	0.0	0.0	0.0	4.314682e-05	0.0	0.0	0.0	5.6228137e-06
movi	0.0	0.000459169	0.00021881447	0.0	0.00014660272	9.928311e-07	0.0	8.6718195e-05	0.0002187032	0.00020895242	0.0	9.482957e-14	0.000113583956	3.564427e-05	0.00011040775
quid	0.0	4.6362737e-05	0.0	0.0	0.0	0.0	0.0	0.0	0.0	0.0	0.0	0.0	4.0611985e-09	0.0	3.5782298e-06
keef	0.0	0.0	0.0	0.0	0.0	0.0	0.0	0.0	0.0	0.0	0.0	8.402445e-05	0.0	0.0	5.1116676e-06
bend	1.2652814e-05	1.0041073e-06	4.849147e-06	0.0	1.4713563e-06	4.998764e-05	0.0	1.8683992e-05	3.405978e-05	7.2145565e-05	0.0	0.0	9.84024e-05	0.0	2.0446048e-05
herm	0.0	2.5983732e-05	5.1653744e-05	0.0	0.0	0.0	0.0	0.0	0.0	4.089426e-05	0.0	0.0	0.0	0.0	7.667398e-06
angl	4.6795416e-05	0.0	2.8435792e-05	0.0	1.4904135e-05	4.4032455e-05	1.08979e-05	0.0	0.00012191061	0.00045648994	0.0	0.0	0.00014467267	0.0	5.775971e-05
hahn	0.0	0.0	0.0	0.0	1.9709536e-05	2.9729605e-05	1.8054185e-05	0.0	0.0	0.0	0.0	6.7356144e-05	0.0	0.0	9.711983e-06
prep	0.0	2.081649e-14	0.0	0.0	0.0	8.910205e-06	0.0	3.5283772e-06	4.309229e-05	1.6890972e-05	2.5422178e-05	9.5963005e-06	9.446613e-06	0.0	8.178545e-06
lori	0.0	0.0	5.3600317e-05	0.0	5.9736226e-06	5.1269503e-06	0.0	0.0	0.0	0.0	0.0	0.0	0.0	0.0	4.089376e-06
judd	0.0	0.0	0.0	0.0	0.0	0.0	0.0	0.0	2.1697842e-05	0.0	3.918642e-05	6.3632538e-06	0.0	0.0	4.600522e-06
geod	0.0	0.0	0.0	0.0	0.0	0.0	0.0	0.0	0.0	9.206876e-05	0.0	0.0	0.0	0.0	5.622814e-06
sdio	0.0	0.0	0.0	0.0	0.0	0.0	0.0	0.0	0.0	0.0002594665	0.0	0.0	0.0	0.0	1.5845735e-05
csus	9.118959e-06	5.4441916e-05	1.0919043e-05	0.0	0.0	3.1490133e-06	0.0	0.0	0.0	0.0	0.0	0.0	7.147367e-08	0.0	5.6228137e-06
pres	7.795234e-06	7.3031983e-06	0.0	0.0	0.0	0.0	0.0	0.0	0.0	0.0	0.0	0.0	4.1383384e-05	0.0	4.089376e-06
roug	0.0	1.993617e-05	9.733667e-06	0.0	0.0	0.0	0.0	2.9024517e-05	0.0	0.0	0.0	0.0	0.0	1.506176e-10	5.1116676e-06
goat	4.198592e-05	0.0	1.7983659e-05	0.0	0.0	0.0	3.3197208e-05	0.0	4.9580676e-06	0.0	0.0	0.0	0.0	1.6997998e-05	9.200837e-06
kiss	2.5439309e-05	0.0	1.5538213e-05	1.2532479e-11	0.00016934045	0.0	1.0820778e-15	3.824943e-13	1.5910744e-05	0.0	0.0	0.0	0.0	3.0967654e-05	1.9934903e-05
ongo	0.0	0.0	0.0	0.0	1.8048373e-05	0.0	1.4853263e-05	2.5922316e-05	0.0	3.6143658e-05	8.0746395e-06	0.00021407413	7.4322074e-06	1.9102261e-05	2.3512925e-05
dang	9.35152e-06	1.6524511e-05	0.0	0.0	0.0	0.0	0.0	0.0	1.9774472e-05	0.0	0.0	0.0	5.1316045e-05	0.0	7.156252e-06
fara	1.4509389e-05	2.1350228e-05	2.120914e-06	0.0	0.0	2.4897512e-05	6.1366227e-06	1.0982286e-05	0.0	1.8583236e-05	0.0	0.0	0.0	0.0	7.156252e-06
kris	0.0	9.505307e-05	2.3437282e-05	2.0409487e-05	0.0	0.0	0.0	0.0	0.0	0.0	0.0	0.0	1.126034e-05	0.0	1.0223129e-05
siva	0.0	0.0	0.0	0.0	4.880838e-05	0.0	0.0	0.0	0.0	0.0	0.0	0.0	0.0	0.0	4.089376e-06
qazi	0.0	0.0	0.0	0.0	0.0	0.0	0.0	0.0	0.0	0.0	0.0	0.0	0.00015967726	0.0	1.1756567e-05
rave	0.0	0.0	4.317065e-05	0.0	5.834635e-05	3.4662782e-05	0.0	2.7875596e-05	4.2199968e-06	0.0	0.0	0.0	0.0	0.0	1.2778858e-05
skim	0.0	0.0	0.0	0.0	0.0	3.2871594e-05	8.219032e-06	0.0	0.0	0.0	0.0	0.0	2.2365943e-05	0.0	4.600522e-06
blew	2.6213196e-05	0.0	3.1294392e-05	0.0	3.1828007e-05	0.0	0.0	2.8819546e-05	0.0	1.483309e-13	0.0	0.0	4.7241934e-05	0.00025517834	2.9135532e-05
otoh	0.0	0.0	7.782503e-06	0.0	0.0	4.5522054e-05	0.0	0.0	0.0	0.0	0.0	0.0	1.2311053e-05	0.0	4.089376e-06
lanl	8.316657e-06	3.264214e-05	0.0	0.0	0.0	0.0	0.0	0.0	0.0	1.7349124e-05	0.0	0.0	0.0	0.0	4.0893756e-06
mori	4.9940325e-05	0.0	0.0	0.0	0.0	0.0	0.0	0.0	0.0	0.0	0.0	0.0	0.0	0.0	3.0670838e-06
mute	5.341807e-06	0.0	0.0	0.0	8.209294e-05	0.0	0.0	4.6271825e-06	0.0	1.6524382e-05	0.0	0.0	0.0	0.0	8.68969e-06
temp	0.0	0.0	0.0	0.0	0.0	0.0	0.0	0.0	0.000103490245	9.3940595e-05	0.00019516578	0.0	0.00025281665	0.0	4.4981058e-05
ummm	0.0	0.0	3.866829e-05	0.0	4.8175834e-06	0.0	0.0	0.0	0.0	0.0	1.2442968e-05	0.0	0.0	0.0	3.5782298e-06
buss	0.0	3.1326832e-05	0.0	0.0	0.0	0.0	0.0	0.0	0.0	0.0	0.0	0.0	6.406788e-05	1.6136006e-05	8.178545e-06
jvnc	0.0	3.687632e-05	0.0	0.0	0.0	0.0	0.0	0.0	1.6221544e-05	8.201134e-06	0.0	0.0	0.0	0.0	4.600522e-06
alfa	0.0	0.0	0.0	0.0	0.0	0.0	0.0	0.0	0.0	0.0	0.0	0.0	0.0001319073	0.0	9.711983e-06
blad	0.0	0.0	0.0	0.0	0.0	0.0	0.0	0.0	0.0	0.0	0.0	0.0	4.8597427e-05	0.0	3.5782296e-06
hobi	0.0	0.0	0.0	0.0	0.0	0.0	0.0	0.0	0.0	0.0	0.0	0.0	4.1654937e-05	0.0	3.0670835e-06
alik	2.8279184e-05	9.541267e-06	0.0	0.0	0.00010311132	1.3887848e-05	0.000116596355	3.865452e-06	3.512003e-05	7.748278e-06	0.0	4.4865872e-05	0.0	1.22576785e-05	3.32247e-05
ofal	0.0	2.3774275e-05	0.0	0.0	1.5504469e-05	4.7304393e-06	8.376086e-06	7.0765077e-06	0.0	0.0	0.0	0.0	2.7120881e-05	0.0	7.1562517e-06
macx	0.0	4.086886e-06	0.0	0.0	0.0	0.0	0.0	0.0	0.0	0.0	0.00018467447	0.0	0.0	0.0	1.2267713e-05
amac	0.0	3.579369e-05	0.0	0.0	0.0	0.0	0.0	0.0	0.0	0.0	4.708687e-06	0.0	0.0	0.0	3.0670838e-06
dowd	0.0	0.0	0.0	0.0	0.0	0.0	0.0	0.0	0.0	5.8589212e-05	0.0	0.0	0.0	0.0	3.5782298e-06
mnot	0.0	1.5634205e-05	1.3681565e-05	0.0	0.0	1.8422557e-05	1.6400709e-05	0.0	0.0	0.0	2.7379254e-05	0.0	3.810201e-05	0.0	9.711983e-06
vesa	0.0	0.0008038849	0.0	2.2956596e-05	0.0	0.0	0.0	0.0	0.00018031639	0.0	0.0	0.0	0.0	0.0	7.667212e-05
arno	0.0	0.0	0.0	0.0	0.0	0.0	0.0	0.0	8.5971114e-05	0.0	0.0	0.0	0.0	0.0	6.6451057e-06
ecol	0.0	0.0	0.0	2.929388e-06	3.2794473e-05	0.0	0.0	0.0	4.9267248e-05	0.0	0.0	1.4415581e-14	0.0	0.0	6.645106e-06
epfl	0.0	0.0	0.0	0.0	0.0	0.0	0.0	0.0	5.9518465e-05	0.0	0.0	0.0	0.0	0.0	4.600522e-06
knox	0.0	1.0612069e-05	0.0	0.0	0.0	0.0	1.0862427e-05	0.0	0.0	0.0	0.0	0.00036813825	0.0	0.0	2.4535217e-05
dixi	0.0	0.0	0.0	0.0	3.680704e-05	0.0	2.7771969e-06	0.0	0.0	7.3896445e-05	0.0	0.0	0.00018381927	0.0	2.146834e-05
magl	0.0	0.0	0.0	0.0	4.8913637e-11	0.0	0.0	0.0	0.0	0.0	0.0	0.0	4.165488e-05	0.0	3.0670835e-06
comi	0.0	1.9717972e-05	2.4336334e-05	0.0	0.0	6.127789e-06	0.0	0.0	8.481559e-06	0.0	1.6099673e-05	0.0	7.218744e-06	8.159843e-06	6.13396e-06
raze	0.0	0.0	8.447453e-06	0.0	1.8024488e-05	0.0	0.0	0.0	0.0	0.0	0.0	0.0	0.0	0.00011878152	9.711983e-06
colt	0.0	0.0	9.395595e-06	0.0	1.1483299e-08	0.0	0.0	4.600341e-05	0.0	0.0	0.0	0.0	0.00012247785	0.0	1.4312297e-05
mgbs	0.0	0.0	0.0	0.0	0.0	0.0	0.0	0.0	0.0	0.0	0.0	0.0	5.5539917e-05	0.0	4.0893756e-06
ibid	0.0	0.0	0.0	0.0	0.00013483876	0.0	3.778523e-06	0.0	0.0	0.0	0.0	0.0	0.0	0.0	1.1756567e-05
geta	0.0	2.6762533e-05	0.0	0.0	0.0	1.5037666e-05	0.0	0.0	9.81818e-06	4.1875387e-06	0.0	0.0	2.9338404e-05	0.0	6.13396e-06
honk	0.0	1.4413322e-05	0.0	0.0	0.0	0.0	4.142615e-06	0.0	0.0	0.0	0.0	0.0	6.830229e-05	0.0	6.6451057e-06
tuba	0.0	3.7175346e-06	0.0	0.0	0.0	0.0	0.0	3.4706723e-06	0.0	7.155481e-05	0.0	0.0	1.5227138e-05	0.0	6.1339597e-06
fdhd	0.0	7.2861825e-05	0.0	0.0	0.0	0.0	0.0	0.0	0.0	0.0	0.0	0.0	0.0	0.0	5.6228137e-06
wagl	0.0	0.0	0.0	0.0	0.0	6.019297e-05	0.0	0.0	0.0	0.0	0.0	0.0	0.0	0.0	3.57823e-06
deut	0.0	0.0	0.0	0.0	0.0	0.0	5.8837268e-05	0.0	0.0	0.0	0.0	0.0	0.0	0.0	7.156252e-06
tack	0.0	2.2775077e-06	0.0	0.0	1.521341e-05	8.98757e-06	7.608549e-06	1.0960742e-05	0.0	0.0	0.0	0.0	4.934595e-05	0.0	7.667399e-06
wick	0.0	0.0	0.0	0.0	0.0	0.0	0.00021853842	0.0	0.0	0.0	0.0	0.0	0.0	0.0	2.65798e-05
yoke	0.0	4.5130105e-06	0.0	0.0	3.23829e-05	0.0	3.753532e-05	2.0332782e-05	0.0	0.0	0.0	0.0	0.0	0.0	9.711983e-06
hain	0.0	4.4945817e-05	0.0	0.0	0.0	0.0	0.0	0.0	0.0001572205	0.00014597605	0.0	0.0	0.0	0.0	2.4535217e-05
inov	0.0	4.636662e-05	0.0	0.0	0.0	0.0	0.0	0.0	0.0	0.0	0.0	0.0	0.0	0.0	3.5782298e-06
1000	0.0	6.623802e-06	0.0	0.0	0.0	0.0	0.0	0.0	0.0	0.0	0.0	0.0	0.0	0.0	5.1135345e-07
1001	0.0	0.0	8.342904e-06	0.0	0.0	0.0	0.0	0.0	0.0	0.0	0.0	0.0	0.0	0.0	5.1135345e-07
woof	0.0	0.0	0.00014523265	0.0	0.0	0.0	0.0	0.0	0.0	0.0	2.0471733e-05	0.0	0.0	0.0	1.0223129e-05
yogi	5.656596e-05	0.0	0.00016098289	0.0	0.0	0.0	1.2222136e-05	0.0	0.0	0.0	0.0	0.0	0.0	0.0	1.4823443e-05
1002	0.0	0.0	0.0	0.0	0.0	8.598996e-06	0.0	0.0	0.0	0.0	0.0	0.0	0.0	0.0	5.113535e-07
1003	0.0	0.0	0.0	0.0	0.0	0.0	0.0	0.0	0.0	0.0	0.0	0.0	6.9424896e-06	0.0	5.1135333e-07
1004	0.0	6.623802e-06	0.0	0.0	0.0	0.0	0.0	0.0	0.0	0.0	0.0	0.0	0.0	0.0	5.113534e-07
meal	0.0	1.1994227e-06	0.0	0.0	3.3267388e-05	0.0002781707	4.034262e-05	0.0	0.0	0.0	0.0	5.3955082e-05	2.0801988e-05	0.0	2.913553e-05
1005	0.0	0.0	0.0	0.0	6.1010473e-06	0.0	0.0	0.0	0.0	0.0	0.0	0.0	0.0	0.0	5.113534e-07
dire	0.0	0.0	1.862858e-05	0.0	2.460612e-05	0.0	7.664128e-06	0.0	0.0	0.0	0.0	0.0	2.020543e-05	0.0	5.6228137e-06
erad	0.0	0.0	0.0	0.0	6.208524e-05	0.0	0.0	6.8426557e-06	0.0	0.0	0.0	0.0	1.7015518e-05	0.0	7.1562517e-06
haig	0.0	0.0	0.0	0.0	1.9947414e-05	0.0	0.0	0.0	0.0	0.0	0.0	9.016238e-05	0.0	0.0	7.156252e-06
1006	0.0	0.0	0.0	0.0	0.0	0.0	0.0	0.0	0.0	0.0	0.0	8.402444e-06	0.0	0.0	5.1135356e-07
1007	0.0	0.0	0.0	0.0	0.0	0.0	0.0	0.0	0.0	0.0	0.0	0.0	6.9424896e-06	0.0	5.113535e-07
1008	8.323387e-06	0.0	0.0	0.0	0.0	0.0	0.0	0.0	0.0	0.0	0.0	0.0	0.0	0.0	5.113533e-07
1009	8.323387e-06	0.0	0.0	0.0	0.0	0.0	0.0	0.0	0.0	0.0	0.0	0.0	0.0	0.0	5.113535e-07
1010	0.0	0.0	0.0	0.0	0.0	0.0	0.0	0.0	0.0	0.0	7.897809e-06	0.0	0.0	0.0	5.113534e-07
deck	0.0	4.7554462e-05	0.00013706018	0.0	2.7472728e-05	0.0	0.0	0.0	0.0	4.0923453e-05	0.0	0.0	0.0	0.0	1.6868027e-05
dust	0.0	1.1340851e-05	4.4748766e-05	0.0	0.00012078203	1.4206926e-05	5.5988876e-05	1.722316e-05	0.0	0.00039425454	0.0	1.830667e-05	2.877757e-06	0.0	4.8559083e-05
1011	0.0	0.0	0.0	0.0	0.0	0.0	0.0	0.0	0.0	0.0	0.0	0.0	0.0	7.901309e-06	5.113537e-07
kibo	0.0	0.0	0.0	0.0	9.883012e-06	0.0	0.0	0.0	0.0	0.0	7.636929e-06	0.0	0.0	4.277093e-05	4.0893756e-06
soap	0.0	0.0	6.6660205e-06	0.0	7.0947144e-06	0.0	6.904831e-06	0.0	0.0	0.0	0.0	0.0	4.439834e-05	0.0	5.1116676e-06
1012	0.0	6.623802e-06	0.0	0.0	0.0	0.0	0.0	0.0	0.0	0.0	0.0	0.0	0.0	0.0	5.1135373e-07
1013	0.0	6.623802e-06	0.0	0.0	0.0	0.0	0.0	0.0	0.0	0.0	0.0	0.0	0.0	0.0	5.113534e-07
1014	0.0	6.623802e-06	0.0	0.0	0.0	0.0	0.0	0.0	0.0	0.0	0.0	0.0	0.0	0.0	5.113535e-07
1015	0.0	0.0	0.0	0.0	0.0	0.0	0.0	0.0	6.613163e-06	0.0	0.0	0.0	0.0	0.0	5.1135345e-07
1016	0.0	0.0	0.0	0.0	0.0	0.0	0.0	0.0	0.0	0.0	7.897809e-06	0.0	0.0	0.0	5.113534e-07
1017	0.0	0.0	0.0	0.0	0.0	0.0	0.0	0.0	6.613163e-06	0.0	0.0	0.0	0.0	0.0	5.113532e-07
1018	0.0	0.0	0.0	0.0	0.0	0.0	0.0	0.0	6.613163e-06	0.0	0.0	0.0	0.0	0.0	5.1135345e-07
1019	0.0	0.0	0.0	0.0	0.0	0.0	0.0	0.0	0.0	8.369887e-06	0.0	0.0	0.0	0.0	5.1135356e-07
1020	0.0	0.0	0.0	0.0	0.0	0.0	0.0	0.0	0.0	8.369887e-06	0.0	0.0	0.0	0.0	5.113535e-07
1021	0.0	6.623802e-06	0.0	0.0	0.0	0.0	0.0	0.0	0.0	0.0	0.0	0.0	0.0	0.0	5.113535e-07
1022	0.0	0.0	0.0	1.6748583e-05	0.0	0.0	0.0	0.0	0.0	0.0	0.0	0.0	0.0	0.0	5.113535e-07
nick	0.0	7.700406e-06	0.00029445364	0.0	6.422262e-05	0.0	0.0	0.0	0.00017201077	0.00033195037	3.2760727e-05	7.3651046e-13	0.0	0.0006573776	0.000102229424
1023	8.323387e-06	0.0	0.0	0.0	0.0	0.0	0.0	0.0	0.0	0.0	0.0	0.0	0.0	0.0	5.1135345e-07
chat	2.1987511e-05	4.078456e-06	8.575964e-06	0.0	7.926259e-06	1.0467504e-05	0.0	1.8601563e-06	3.5375157e-05	0.0	0.0	0.0	0.0	1.956205e-05	7.667398e-06
1024	0.0	0.0	0.0	0.0	0.0	0.0	0.0	0.0	6.613163e-06	0.0	0.0	0.0	0.0	0.0	5.1135356e-07
1025	0.0	0.0	0.0	0.0	0.0	0.0	0.0	0.0	0.0	0.0	0.0	8.402444e-06	0.0	0.0	5.113535e-07
1026	0.0	0.0	0.0	0.0	0.0	0.0	0.0	0.0	0.0	0.0	0.0	0.0	6.9424905e-06	0.0	5.1135356e-07
1027	0.0	0.0	0.0	0.0	6.101047e-06	0.0	0.0	0.0	0.0	0.0	0.0	0.0	0.0	0.0	5.1135356e-07
1028	0.0	0.0	0.0	0.0	0.0	8.598997e-06	0.0	0.0	0.0	0.0	0.0	0.0	0.0	0.0	5.113534e-07
1029	0.0	0.0	0.0	0.0	0.0	0.0	0.0	0.0	0.0	8.369887e-06	0.0	0.0	0.0	0.0	5.1135333e-07
1030	0.0	0.0	0.0	0.0	0.0	0.0	0.0	0.0	0.0	0.0	0.0	0.0	6.9424896e-06	0.0	5.1135345e-07
1031	0.0	6.623802e-06	0.0	0.0	0.0	0.0	0.0	0.0	0.0	0.0	0.0	0.0	0.0	0.0	5.1135356e-07
umkc	0.0	5.2990417e-05	0.0	0.0	0.0	0.0	0.0	0.0	0.0	0.0	0.0	0.0	0.0	0.0	4.089376e-06
1032	0.0	0.0	0.0	0.0	0.0	0.0	0.0	0.0	6.613163e-06	0.0	0.0	0.0	0.0	0.0	5.113537e-07
abit	9.16702e-06	1.791094e-05	1.3214775e-05	0.0	0.0	0.0	1.2648052e-05	1.9423774e-06	3.249578e-05	1.08608165e-05	0.0	0.0	0.0	0.0	7.667398e-06
1033	0.0	0.0	0.0	0.0	0.0	0.0	0.0	0.0	6.613163e-06	0.0	0.0	0.0	0.0	0.0	5.113534e-07
1034	0.0	0.0	0.0	0.0	0.0	0.0	0.0	0.0	6.613163e-06	0.0	0.0	0.0	0.0	0.0	5.1135345e-07
1035	0.0	0.0	0.0	0.0	0.0	0.0	0.0	0.0	0.0	0.0	0.0	0.0	0.0	7.901311e-06	5.1135345e-07
1036	0.0	0.0	0.0	0.0	0.0	0.0	4.2026622e-06	0.0	0.0	0.0	0.0	0.0	0.0	0.0	5.1135333e-07
1037	0.0	6.623802e-06	0.0	0.0	0.0	0.0	0.0	0.0	0.0	0.0	0.0	0.0	0.0	0.0	5.1135356e-07
1038	0.0	0.0	8.342904e-06	0.0	0.0	0.0	0.0	0.0	0.0	0.0	0.0	0.0	0.0	0.0	5.1135356e-07
1039	0.0	0.0	0.0	0.0	0.0	0.0	0.0	0.0	0.0	0.0	0.0	8.402444e-06	0.0	0.0	5.1135356e-07
1040	0.0	0.0	0.0	0.0	0.0	0.0	0.0	0.0	0.0	0.0	7.897809e-06	0.0	0.0	0.0	5.1135345e-07
pell	0.0	0.0	5.0057428e-05	0.0	0.0	0.0	0.0	0.0	0.0	0.0	0.0	0.0	7.696064e-15	0.0	3.0670838e-06
1041	0.0	0.0	0.0	0.0	6.1010473e-06	0.0	0.0	0.0	0.0	0.0	0.0	0.0	0.0	0.0	5.113535e-07
calm	0.0	0.0	0.0	0.0	0.0004948105	3.7899692e-05	0.0	2.3178438e-11	0.0	3.6674144e-06	0.0	0.0	0.0	3.2014665e-05	4.600335e-05
gore	3.4120178e-05	0.0	3.633469e-05	0.0	0.00014576415	0.0	0.0	3.4493328e-10	0.0	0.0	0.0	0.00040881083	0.0	0.0	4.1403036e-05
lyon	0.0	0.0	7.603235e-05	0.0	1.0033657e-05	0.0	1.3625057e-05	0.0	0.0	0.0	0.0	0.0	0.0	0.0	7.1562517e-06
pari	0.0	0.0	4.951041e-05	0.0	0.00024484113	0.0	0.0	0.0	8.245753e-05	1.9433279e-05	0.0	0.00018606421	0.0	0.0	4.242533e-05
rent	0.0	0.0	5.8691894e-05	0.0	4.0216157e-05	0.0	0.0	0.00028046028	0.00026131677	5.2407147e-05	0.0	3.9166986e-05	0.00011569083	0.0	7.002722e-05
theo	5.213545e-05	0.0	0.0	0.0	4.795494e-06	0.0	3.8637195e-06	0.0	0.0	0.0	0.0	8.662148e-06	0.0	0.0	4.600522e-06
1042	0.0	6.623802e-06	0.0	0.0	0.0	0.0	0.0	0.0	0.0	0.0	0.0	0.0	0.0	0.0	5.113533e-07
jona	0.0	8.8759125e-06	0.0	0.0	0.0	0.0	0.0	0.0	5.0735962e-05	0.0	0.0	0.0	0.0	0.00015003032	1.4312297e-05
1043	0.0	0.0	0.0	0.0	6.1010473e-06	0.0	0.0	0.0	0.0	0.0	0.0	0.0	0.0	0.0	5.113535e-07
lawn	0.0	0.0	0.0	0.0	1.7522681e-05	3.3081327e-05	0.0	0.0	0.0	2.9167875e-05	0.0	1.77153e-05	7.419854e-05	0.0	1.1756567e-05
1044	0.0	0.0	0.0	0.0	6.1010473e-06	0.0	0.0	0.0	0.0	0.0	0.0	0.0	0.0	0.0	5.113535e-07
tass	0.0	0.0	0.0	0.0	4.937053e-05	0.0	0.0	0.0	0.0	4.107823e-05	0.0	0.0	0.0	0.0	6.6451057e-06
1045	0.0	0.0	8.342905e-06	0.0	0.0	0.0	0.0	0.0	0.0	0.0	0.0	0.0	0.0	0.0	5.113535e-07
1046	0.0	0.0	0.0	0.0	0.0	0.0	0.0	0.0	0.0	8.369887e-06	0.0	0.0	0.0	0.0	5.113534e-07
1047	8.323387e-06	0.0	0.0	0.0	0.0	0.0	0.0	0.0	0.0	0.0	0.0	0.0	0.0	0.0	5.113534e-07
1048	0.0	0.0	0.0	0.0	0.0	0.0	0.0	0.0	0.0	8.369887e-06	0.0	0.0	0.0	0.0	5.113533e-07
1049	0.0	0.0	0.0	0.0	0.0	0.0	4.2026627e-06	0.0	0.0	0.0	0.0	0.0	0.0	0.0	5.1135356e-07
1050	0.0	6.623802e-06	0.0	0.0	0.0	0.0	0.0	0.0	0.0	0.0	0.0	0.0	0.0	0.0	5.1135356e-07
1051	0.0	0.0	0.0	0.0	0.0	0.0	0.0	0.0	0.0	0.0	7.897808e-06	0.0	0.0	0.0	5.1135333e-07
1052	0.0	0.0	0.0	0.0	0.0	8.598997e-06	0.0	0.0	0.0	0.0	0.0	0.0	0.0	0.0	5.1135333e-07
1053	0.0	0.0	0.0	0.0	0.0	0.0	0.0	0.0	6.6131634e-06	0.0	0.0	0.0	0.0	0.0	5.113533e-07
duan	2.150067e-05	0.0	0.0	0.0	6.5328595e-06	0.0	9.2205755e-06	0.0	0.0	0.00015192495	0.0	4.296458e-09	0.0	1.4964001e-09	1.2267713e-05
freq	0.0	2.2111599e-05	4.0576106e-06	4.469373e-05	0.0	0.0	0.0	0.0	3.6457535e-05	6.690937e-05	0.0	0.0	0.0	0.0	1.0223129e-05
1054	0.0	0.0	0.0	0.0	0.0	0.0	0.0	0.0	0.0	0.0	7.897809e-06	0.0	0.0	0.0	5.1135345e-07
1055	0.0	0.0	8.342906e-06	0.0	0.0	0.0	0.0	0.0	0.0	0.0	0.0	0.0	0.0	0.0	5.113535e-07
1056	0.0	6.623802e-06	0.0	0.0	0.0	0.0	0.0	0.0	0.0	0.0	0.0	0.0	0.0	0.0	5.113535e-07
1057	0.0	0.0	0.0	0.0	0.0	8.598996e-06	0.0	0.0	0.0	0.0	0.0	0.0	0.0	0.0	5.1135373e-07
1058	0.0	0.0	0.0	0.0	0.0	0.0	4.202662e-06	0.0	0.0	0.0	0.0	0.0	0.0	0.0	5.1135345e-07
1059	0.0	0.0	0.0	0.0	0.0	0.0	0.0	0.0	0.0	8.369887e-06	0.0	0.0	0.0	0.0	5.113535e-07
1060	0.0	0.0	0.0	0.0	0.0	0.0	0.0	0.0	0.0	8.369887e-06	0.0	0.0	0.0	0.0	5.1135316e-07
1061	0.0	0.0	8.342905e-06	0.0	0.0	0.0	0.0	0.0	0.0	0.0	0.0	0.0	0.0	0.0	5.113533e-07
1062	0.0	0.0	0.0	0.0	0.0	0.0	4.202662e-06	0.0	0.0	0.0	0.0	0.0	0.0	0.0	5.113534e-07
1063	0.0	0.0	0.0	0.0	0.0	0.0	0.0	0.0	0.0	0.0	0.0	0.0	0.0	7.901309e-06	5.1135345e-07
deir	0.0	0.0	0.0	0.0	0.0	0.0	0.0	0.0	0.0	0.0	0.0	0.0	0.0	0.0005372891	3.4758137e-05
pact	0.0	0.0	0.0	0.0	7.494304e-05	0.0	0.0	0.0	0.0	0.0	0.0	0.0	0.0	6.0969396e-05	1.0223129e-05
1064	0.0	0.0	0.0	0.0	0.0	0.0	4.202662e-06	0.0	0.0	0.0	0.0	0.0	0.0	0.0	5.113534e-07
1065	0.0	0.0	0.0	0.0	0.0	0.0	0.0	0.0	0.0	0.0	7.897809e-06	0.0	0.0	0.0	5.113537e-07
dsto	0.0	3.1981024e-05	0.0	0.0	0.0	0.0	0.0	0.0	0.0	0.0	7.243716e-05	0.0	0.0	0.0	7.1562517e-06
1066	0.0	0.0	0.0	0.0	0.0	0.0	0.0	4.9840296e-06	0.0	0.0	0.0	0.0	0.0	0.0	5.1135345e-07
thei	0.0	5.56671e-06	0.0	0.0	6.143634e-06	0.0	0.0	4.969503e-06	0.0	3.2904652e-05	9.668585e-06	0.0	0.0	0.0	4.089376e-06
1067	0.0	0.0	0.0	0.0	0.0	0.0	0.0	0.0	0.0	0.0	0.0	0.0	6.9424905e-06	0.0	5.113532e-07
heha	0.0	0.0	5.337178e-05	0.0	4.34652e-06	0.0	1.0960727e-05	0.0	0.0	0.0	0.0	0.0	5.708697e-06	1.1535789e-05	6.1339597e-06
1068	0.0	6.623802e-06	0.0	0.0	0.0	0.0	0.0	0.0	0.0	0.0	0.0	0.0	0.0	0.0	5.113535e-07
1069	0.0	0.0	0.0	0.0	0.0	0.0	4.202662e-06	0.0	0.0	0.0	0.0	0.0	0.0	0.0	5.1135356e-07
1070	0.0	0.0	0.0	0.0	0.0	0.0	0.0	0.0	0.0	0.0	0.0	0.0	6.9424896e-06	0.0	5.113535e-07
1071	0.0	0.0	0.0	0.0	0.0	0.0	0.0	0.0	0.0	8.369887e-06	0.0	0.0	0.0	0.0	5.1135373e-07
1072	8.323387e-06	0.0	0.0	0.0	0.0	0.0	0.0	0.0	0.0	0.0	0.0	0.0	0.0	0.0	5.1135345e-07
1073	0.0	0.0	0.0	0.0	0.0	0.0	0.0	0.0	0.0	0.0	0.0	0.0	0.0	7.901309e-06	5.113537e-07
1074	0.0	0.0	0.0	0.0	0.0	0.0	0.0	4.9840296e-06	0.0	0.0	0.0	0.0	0.0	0.0	5.113534e-07
1075	0.0	0.0	0.0	0.0	0.0	0.0	0.0	0.0	6.613163e-06	0.0	0.0	0.0	0.0	0.0	5.113532e-07
1076	0.0	6.623802e-06	0.0	0.0	0.0	0.0	0.0	0.0	0.0	0.0	0.0	0.0	0.0	0.0	5.113535e-07
bchs	0.0	9.9357036e-05	0.0	0.0	0.0	0.0	0.0	0.0	0.0	0.0	0.0	0.0	0.0	0.0	7.667399e-06
1077	0.0	0.0	0.0	0.0	0.0	8.598996e-06	0.0	0.0	0.0	0.0	0.0	0.0	0.0	0.0	5.113534e-07
ness	0.0	0.0	0.0	0.0	0.0	0.0	6.689515e-05	0.0	2.152277e-05	0.0	0.0	4.1323692e-05	1.3260728e-05	0.0	1.3290005e-05
nest	0.0	0.0	0.0	0.0	8.493305e-06	4.3525397e-05	0.0	8.409983e-06	0.0	0.0	1.1652063e-05	0.0	0.0	2.6733855e-05	6.645106e-06
1078	0.0	0.0	0.0	0.0	0.0	0.0	0.0	0.0	0.0	0.0	7.897809e-06	0.0	0.0	0.0	5.1135356e-07
1079	0.0	0.0	0.0	0.0	0.0	0.0	0.0	0.0	0.0	0.0	0.0	0.0	6.9424896e-06	0.0	5.113534e-07
1080	0.0	0.0	0.0	0.0	0.0	0.0	0.0	0.0	0.0	0.0	0.0	0.0	0.0	7.901309e-06	5.1135333e-07
aviv	0.0	0.0	0.0	0.0	0.0	0.0	0.0	0.0	0.0	0.0	0.0	0.0	0.0	0.0001659275	1.0734275e-05
lehi	0.0	0.0	0.0	0.0	0.0	0.0	0.0	0.0	0.0	0.0	0.0	0.0	0.0	0.00010271703	6.645106e-06
1081	8.323387e-06	0.0	0.0	0.0	0.0	0.0	0.0	0.0	0.0	0.0	0.0	0.0	0.0	0.0	5.113534e-07
1082	0.0	0.0	0.0	0.0	0.0	0.0	4.2026622e-06	0.0	0.0	0.0	0.0	0.0	0.0	0.0	5.113535e-07
dump	1.8969398e-05	0.0	0.00011520615	0.0	0.0	0.0	2.2068109e-05	4.86854e-05	0.0	1.6158083e-05	0.0005456567	0.0	0.00015262664	3.862363e-05	6.593805e-05
jane	0.0	0.0	1.17472155e-05	0.0	1.2039211e-05	9.282403e-05	4.368662e-05	2.5858844e-06	2.878094e-06	2.9073011e-05	0.0	1.1294351e-08	0.0	0.0	1.4823442e-05
1083	0.0	0.0	0.0	0.0	0.0	0.0	0.0	0.0	0.0	8.369887e-06	0.0	0.0	0.0	0.0	5.1135356e-07
twin	0.0	0.0	0.00063876197	0.0	2.4412533e-05	0.0	2.902778e-06	0.0	0.0	3.3219185e-05	0.0	5.9909602e-05	0.00014507394	6.912847e-05	6.236003e-05
1084	0.0	6.623802e-06	0.0	0.0	0.0	0.0	0.0	0.0	0.0	0.0	0.0	0.0	0.0	0.0	5.113534e-07
1085	0.0	0.0	8.342904e-06	0.0	0.0	0.0	0.0	0.0	0.0	0.0	0.0	0.0	0.0	0.0	5.113535e-07
anem	0.0	0.0	2.4786637e-05	0.0	0.0	0.0	0.0	0.0	0.0	0.0	0.0	0.0	2.1028913e-05	0.0	3.0670833e-06
troi	0.0	1.8242621e-05	3.619157e-05	0.0	0.0	1.1181816e-05	2.6656664e-05	1.3163015e-06	0.0	0.0	0.0	5.225226e-09	0.0	0.0	7.667398e-06
1086	0.0	0.0	0.0	0.0	0.0	8.598996e-06	0.0	0.0	0.0	0.0	0.0	0.0	0.0	0.0	5.1135333e-07
1087	0.0	0.0	0.0	0.0	0.0	0.0	4.202662e-06	0.0	0.0	0.0	0.0	0.0	0.0	0.0	5.113534e-07
alfr	0.0	1.08956865e-05	1.1000094e-05	0.0	8.1440936e-07	0.00011710148	4.2339742e-08	1.160947e-05	1.5690332e-05	0.0	0.0	9.956438e-05	1.1966018e-05	0.0	1.789032e-05
1088	8.323387e-06	0.0	0.0	0.0	0.0	0.0	0.0	0.0	0.0	0.0	0.0	0.0	0.0	0.0	5.1135345e-07
1089	0.0	6.623802e-06	0.0	0.0	0.0	0.0	0.0	0.0	0.0	0.0	0.0	0.0	0.0	0.0	5.113535e-07
hype	0.0	6.6277134e-05	0.00023539484	0.0	0.0	3.249665e-05	0.0	0.0	0.0	0.0	0.0	0.0	0.0	0.0	2.146834e-05
1090	0.0	0.0	0.0	0.0	0.0	0.0	0.0	0.0	6.613163e-06	0.0	0.0	0.0	0.0	0.0	5.113535e-07
1091	0.0	0.0	0.0	0.0	0.0	0.0	0.0	0.0	0.0	8.369887e-06	0.0	0.0	0.0	0.0	5.1135345e-07
doom	0.0	0.0	1.7230524e-05	0.0	4.038067e-05	0.0	1.62012e-05	0.0	0.0	0.0	0.0	3.187773e-05	0.0	5.2679723e-05	1.1756567e-05
nake	0.0	0.0	1.4603154e-05	0.0	0.00015310507	0.0	2.1485766e-05	6.701282e-06	1.93233e-11	1.3934475e-05	2.0070998e-05	0.0	4.5067907e-05	0.0	2.2490633e-05
1092	0.0	0.0	0.0	0.0	0.0	0.0	0.0	0.0	6.613163e-06	0.0	0.0	0.0	0.0	0.0	5.113535e-07
1093	0.0	0.0	0.0	0.0	0.0	0.0	0.0	0.0	0.0	8.369887e-06	0.0	0.0	0.0	0.0	5.113534e-07
nash	0.0	2.2966562e-05	0.0	0.0	1.3161144e-05	3.610116e-05	0.0	0.0	0.0	0.0	0.0	3.7066793e-06	0.0	5.8160435e-06	5.6228137e-06
1094	0.0	0.0	0.0	0.0	0.0	0.0	0.0	0.0	0.0	8.369887e-06	0.0	0.0	0.0	0.0	5.113534e-07
1095	0.0	6.623802e-06	0.0	0.0	0.0	0.0	0.0	0.0	0.0	0.0	0.0	0.0	0.0	0.0	5.1135345e-07
1096	0.0	0.0	0.0	0.0	0.0	0.0	0.0	0.0	0.0	0.0	0.0	0.0	0.0	7.901309e-06	5.113532e-07
1097	0.0	6.623802e-06	0.0	0.0	0.0	0.0	0.0	0.0	0.0	0.0	0.0	0.0	0.0	0.0	5.113535e-07
1098	0.0	0.0	0.0	0.0	0.0	0.0	0.0	0.0	0.0	0.0	0.0	8.402444e-06	0.0	0.0	5.113535e-07
lion	0.0	2.2438453e-06	0.00012477847	0.0	1.0615939e-05	0.0	2.444901e-05	1.2562903e-13	0.0	0.0	0.0	3.5284106e-08	7.657619e-07	0.00011087895	1.8912611e-05
1099	0.0	0.0	0.0	0.0	0.0	0.0	0.0	0.0	6.613163e-06	0.0	0.0	0.0	0.0	0.0	5.113537e-07
1100	0.0	0.0	0.0	0.0	0.0	0.0	0.0	4.9840296e-06	0.0	0.0	0.0	0.0	0.0	0.0	5.1135345e-07
1101	0.0	0.0	0.0	0.0	0.0	0.0	4.2026622e-06	0.0	0.0	0.0	0.0	0.0	0.0	0.0	5.113535e-07
1102	0.0	0.0	0.0	0.0	0.0	0.0	0.0	0.0	6.6131634e-06	0.0	0.0	0.0	0.0	0.0	5.1135333e-07
1103	0.0	0.0	0.0	0.0	0.0	0.0	0.0	0.0	0.0	8.369887e-06	0.0	0.0	0.0	0.0	5.113535e-07
1104	0.0	0.0	0.0	0.0	0.0	0.0	0.0	0.0	0.0	0.0	0.0	0.0	0.0	7.901309e-06	5.113535e-07
1105	0.0	6.623802e-06	0.0	0.0	0.0	0.0	0.0	0.0	0.0	0.0	0.0	0.0	0.0	0.0	5.113537e-07
1106	0.0	6.623802e-06	0.0	0.0	0.0	0.0	0.0	0.0	0.0	0.0	0.0	0.0	0.0	0.0	5.113537e-07
1107	0.0	0.0	0.0	0.0	0.0	0.0	0.0	0.0	0.0	0.0	0.0	0.0	0.0	7.901309e-06	5.1135345e-07
1108	0.0	0.0	8.342905e-06	0.0	0.0	0.0	0.0	0.0	0.0	0.0	0.0	0.0	0.0	0.0	5.113534e-07
conv	0.0	0.0	8.635704e-06	5.334815e-05	0.0	0.0	0.0	0.0	0.0	0.0	0.0	1.163104e-05	3.7457685e-05	0.0	5.6228137e-06
koch	5.633757e-07	0.0	8.338882e-06	0.0	0.0	0.0	0.0	0.0	1.28506135e-05	0.0	3.940698e-05	0.0	0.0	0.0	4.089376e-06
paso	0.0	0.0	1.9503586e-05	0.0	0.0	0.0	0.0	0.0	0.0	0.0	0.0	3.077189e-05	0.0	0.0	3.0670838e-06
puck	0.0	0.0	0.0002002297	0.0	0.0	0.0	0.0	0.0	0.0	0.0	0.0	0.0	0.0	0.0	1.2267712e-05
rigg	0.0	0.0	1.915621e-05	0.0	0.0	0.0	0.0	6.830061e-05	0.0	0.0	0.0	0.0	0.0	0.0	8.178545e-06
scot	0.0	1.8424947e-05	4.0817707e-05	0.0	0.0	0.0	1.5094334e-05	0.00012610917	2.0039555e-05	0.0	0.0	0.0	1.667137e-05	0.0	2.146834e-05
teal	0.0	0.0	9.480067e-05	0.0	0.0	0.0	0.0	0.0	0.0	3.963006e-05	0.00010189858	0.0	0.0	0.0	1.4823443e-05
1109	0.0	6.623802e-06	0.0	0.0	0.0	0.0	0.0	0.0	0.0	0.0	0.0	0.0	0.0	0.0	5.113535e-07
1110	0.0	0.0	0.0	0.0	0.0	0.0	0.0	0.0	0.0	0.0	7.897809e-06	0.0	0.0	0.0	5.113534e-07
1111	0.0	0.0	0.0	0.0	0.0	0.0	0.0	0.0	0.0	8.369887e-06	0.0	0.0	0.0	0.0	5.1135333e-07
anni	0.0	0.0	0.0	0.0	0.0	0.0	1.1715748e-05	5.404093e-06	0.0	2.4601191e-05	0.0	0.0	8.253031e-06	0.0	4.089376e-06
luci	2.3981178e-05	9.124002e-06	1.021672e-05	0.0	0.0	0.0	1.3006169e-05	0.0	0.0	7.738713e-06	0.0	1.2582058e-05	0.0	0.0	5.6228137e-06
1112	0.0	0.0	0.0	0.0	0.0	0.0	0.0	0.0	0.0	0.0	0.0	8.402444e-06	0.0	0.0	5.1135345e-07
1113	0.0	0.0	0.0	0.0	0.0	0.0	0.0	0.0	0.0	8.369887e-06	0.0	0.0	0.0	0.0	5.1135345e-07
1114	0.0	0.0	0.0	0.0	0.0	0.0	0.0	0.0	0.0	0.0	0.0	0.0	6.9424896e-06	0.0	5.113535e-07
1115	0.0	0.0	8.342904e-06	0.0	0.0	0.0	0.0	0.0	0.0	0.0	0.0	0.0	0.0	0.0	5.113534e-07
abad	0.0	0.0	1.8786985e-05	0.0	0.0	0.0	0.0	1.0907971e-05	0.0	0.0	4.3908378e-05	0.0	0.0	0.0	5.1116676e-06
fame	0.0	0.0	0.00044766514	0.0	3.184116e-06	0.0	8.071192e-06	0.0	0.0	0.0	1.5001291e-05	0.0	0.0	0.0	2.9646677e-05
1116	0.0	0.0	0.0	0.0	0.0	0.0	0.0	0.0	0.0	8.369887e-06	0.0	0.0	0.0	0.0	5.113535e-07
cope	7.067293e-07	3.752153e-05	0.0	0.0	0.0	4.4195738e-05	0.0	2.8549352e-05	9.1694616e-05	0.0	0.0	7.177699e-07	0.0	1.9213936e-05	1.6868027e-05
1117	0.0	0.0	0.0	0.0	0.0	0.0	0.0	0.0	6.613163e-06	0.0	0.0	0.0	0.0	0.0	5.113534e-07
perm	0.0	0.0	0.0	0.0	0.0	7.015082e-06	0.0	0.0	0.0	0.0	6.463723e-05	0.0	0.0	0.0	4.6005216e-06
1118	0.0	6.623802e-06	0.0	0.0	0.0	0.0	0.0	0.0	0.0	0.0	0.0	0.0	0.0	0.0	5.113535e-07
1119	0.0	0.0	0.0	0.0	0.0	0.0	0.0	0.0	0.0	0.0	0.0	0.0	0.0	7.901309e-06	5.113535e-07
1120	0.0	6.623802e-06	0.0	0.0	0.0	0.0	0.0	0.0	0.0	0.0	0.0	0.0	0.0	0.0	5.1135333e-07
1121	0.0	0.0	0.0	0.0	0.0	0.0	0.0	0.0	0.0	0.0	0.0	8.402444e-06	0.0	0.0	5.1135345e-07
1122	0.0	0.0	0.0	0.0	0.0	0.0	0.0	0.0	0.0	8.369887e-06	0.0	0.0	0.0	0.0	5.1135356e-07
icbm	0.0	0.0	0.0	0.0	0.0	0.0	0.0	0.0	0.0	0.00012554831	0.0	0.0	0.0	0.0	7.667399e-06
1123	0.0	0.0	0.0	0.0	0.0	0.0	0.0	0.0	0.0	0.0	0.0	0.0	6.9424896e-06	0.0	5.113534e-07
1124	0.0	6.623802e-06	0.0	0.0	0.0	0.0	0.0	0.0	0.0	0.0	0.0	0.0	0.0	0.0	5.113535e-07
1125	0.0	0.0	0.0	0.0	0.0	0.0	0.0	0.0	0.0	0.0	0.0	0.0	6.9424896e-06	0.0	5.1135345e-07
fran	0.0	0.0	1.7188637e-05	0.0	0.0	0.0	0.0	0.0	0.0	7.4157742e-06	1.6031725e-05	0.00012623689	0.0	0.0	1.0223129e-05
1126	0.0	0.0	0.0	0.0	0.0	8.598995e-06	0.0	0.0	0.0	0.0	0.0	0.0	0.0	0.0	5.113532e-07
clin	0.0	0.0	0.0	0.0	0.0	8.694761e-05	3.734619e-06	0.0	0.0	0.0	0.0	0.0	0.0	0.0	5.622814e-06
nutr	0.0	0.0	0.0	0.0	0.0	5.159398e-05	0.0	0.0	0.0	0.0	0.0	0.0	0.0	0.0	3.0670838e-06
oxal	0.0	0.0	0.0	0.0	0.0	0.00027516787	0.0	0.0	0.0	0.0	0.0	0.0	0.0	0.0	1.635688e-05
proc	0.0	0.0	0.0	0.0	0.0	1.6993812e-05	0.0	0.0	2.5223355e-05	0.0	9.553432e-06	0.0	0.0	0.0	3.5782298e-06
usda	0.00011498294	0.0	0.0	0.0	0.0	1.5554622e-05	0.0	2.1376364e-07	8.8205215e-06	0.0	0.0	0.0	0.0	0.0	8.689691e-06
1127	0.0	0.0	0.0	0.0	0.0	0.0	0.0	0.0	0.0	0.0	0.0	0.0	0.0	7.90131e-06	5.1135356e-07
1128	0.0	0.0	0.0	0.0	0.0	0.0	0.0	0.0	0.0	0.0	0.0	0.0	6.9424887e-06	0.0	5.113535e-07
umcc	0.0	0.00035105718	0.0	0.0	0.0	0.0	0.0	0.0	0.0	0.0	0.0	0.0	4.5803126e-09	0.0	2.7090948e-05
1129	0.0	0.0	0.0	0.0	0.0	8.598996e-06	0.0	0.0	0.0	0.0	0.0	0.0	0.0	0.0	5.1135345e-07
1130	0.0	6.623802e-06	0.0	0.0	0.0	0.0	0.0	0.0	0.0	0.0	0.0	0.0	0.0	0.0	5.1135345e-07
1131	0.0	0.0	0.0	0.0	0.0	0.0	0.0	0.0	0.0	0.0	0.0	0.0	0.0	7.90131e-06	5.1135356e-07
1132	0.0	0.0	0.0	0.0	0.0	0.0	0.0	0.0	0.0	0.0	0.0	0.0	0.0	7.90131e-06	5.113533e-07
1133	0.0	0.0	0.0	0.0	0.0	0.0	0.0	0.0	0.0	8.369887e-06	0.0	0.0	0.0	0.0	5.113534e-07
1134	0.0	0.0	0.0	0.0	0.0	0.0	0.0	0.0	0.0	0.0	0.0	0.0	6.9424896e-06	0.0	5.1135356e-07
doen	0.0	1.1452044e-05	0.0	0.0	0.0	0.0	7.853285e-06	0.0	0.0	8.684885e-06	0.0	0.0	1.6417578e-05	0.0	3.5782298e-06
1135	8.323387e-06	0.0	0.0	0.0	0.0	0.0	0.0	0.0	0.0	0.0	0.0	0.0	0.0	0.0	5.113535e-07
1136	0.0	0.0	0.0	0.0	0.0	0.0	0.0	0.0	0.0	0.0	0.0	0.0	0.0	7.901309e-06	5.113535e-07
1137	8.323387e-06	0.0	0.0	0.0	0.0	0.0	0.0	0.0	0.0	0.0	0.0	0.0	0.0	0.0	5.113535e-07
1138	0.0	0.0	0.0	0.0	0.0	0.0	0.0	0.0	0.0	8.369887e-06	0.0	0.0	0.0	0.0	5.1135356e-07
quan	0.0	7.2861825e-05	0.0	0.0	0.0	0.0	0.0	0.0	0.0	0.0	0.0	0.0	0.0	0.0	5.6228137e-06
1139	8.323387e-06	0.0	0.0	0.0	0.0	0.0	0.0	0.0	0.0	0.0	0.0	0.0	0.0	0.0	5.113535e-07
1140	0.0	0.0	0.0	0.0	0.0	0.0	0.0	0.0	0.0	0.0	0.0	8.402444e-06	0.0	0.0	5.113535e-07
beth	2.9801333e-05	4.815397e-05	3.7470094e-05	0.0	0.0	3.175048e-05	2.5134781e-05	1.6570415e-05	0.0	0.0	0.0	9.870274e-06	5.027764e-05	5.723737e-05	2.2490633e-05
1141	0.0	0.0	0.0	0.0	0.0	0.0	0.0	0.0	0.0	0.0	0.0	0.0	6.9424896e-06	0.0	5.1135345e-07
taxi	0.0	0.0	8.7300405e-06	0.0	0.0	0.0	0.0	6.3409504e-07	0.0	0.0	0.0	0.0	9.5989446e-05	0.0	7.667398e-06
1142	0.0	0.0	0.0	0.0	0.0	0.0	0.0	0.0	0.0	0.0	0.0	0.0	0.0	7.90131e-06	5.113535e-07
toit	7.08353e-06	9.359479e-06	0.0	0.0	0.0	2.3895445e-05	0.0	2.2368145e-05	0.0	0.0	0.0	0.0	2.9241759e-05	3.363687e-05	9.200837e-06
1143	0.0	6.623802e-06	0.0	0.0	0.0	0.0	0.0	0.0	0.0	0.0	0.0	0.0	0.0	0.0	5.113534e-07
1144	0.0	6.623802e-06	0.0	0.0	0.0	0.0	0.0	0.0	0.0	0.0	0.0	0.0	0.0	0.0	5.113535e-07
1145	8.323387e-06	0.0	0.0	0.0	0.0	0.0	0.0	0.0	0.0	0.0	0.0	0.0	0.0	0.0	5.113533e-07
tose	1.5828182e-05	0.0	4.848949e-05	2.180572e-05	0.0	0.0	2.2440167e-05	0.0	1.0076979e-05	6.251333e-05	0.0	1.0366774e-05	2.3506298e-05	8.158692e-06	1.4823443e-05
1146	0.0	0.0	0.0	0.0	0.0	0.0	0.0	0.0	0.0	8.369887e-06	0.0	0.0	0.0	0.0	5.113535e-07
chap	0.0	0.0	0.0	0.0	5.434743e-05	0.0	4.1392495e-06	0.0	0.0	0.0	2.3415732e-06	2.983574e-05	8.746694e-06	0.0	7.667399e-06
reel	0.0	0.0	0.0	0.0	0.0	0.0	0.0	0.0	4.1042895e-05	1.4838173e-13	0.0	2.3474395e-05	0.0	0.0	4.6005216e-06
1147	0.0	6.623802e-06	0.0	0.0	0.0	0.0	0.0	0.0	0.0	0.0	0.0	0.0	0.0	0.0	5.113535e-07
1148	0.0	0.0	0.0	0.0	0.0	0.0	0.0	0.0	6.6131634e-06	0.0	0.0	0.0	0.0	0.0	5.1135333e-07
1149	8.323387e-06	0.0	0.0	0.0	0.0	0.0	0.0	0.0	0.0	0.0	0.0	0.0	0.0	0.0	5.113534e-07
1150	0.0	0.0	0.0	0.0	0.0	0.0	0.0	0.0	0.0	8.369887e-06	0.0	0.0	0.0	0.0	5.113535e-07
milt	0.0	0.0	7.63232e-05	0.0	0.0	0.0	0.0	0.0	0.0	1.5498717e-05	0.0	0.0	0.0	0.0	5.6228137e-06
1151	0.0	0.0	0.0	0.0	0.0	0.0	4.202662e-06	0.0	0.0	0.0	0.0	0.0	0.0	0.0	5.1135345e-07
atim	0.0	0.0	0.0	0.0	0.0	2.4070994e-05	9.825829e-06	0.0	0.0	0.0	6.8135946e-06	0.0	0.0	0.0	3.067084e-06
clay	0.0	0.0	0.00013307779	0.0	5.8939927e-06	0.0	1.2986377e-05	0.0	0.0	0.0	1.5739439e-05	0.0	0.0	0.0	1.1245421e-05
goon	0.0	0.0	3.982276e-05	0.0	3.295146e-05	0.0	1.3601096e-06	0.0	0.0	0.0	1.1863846e-05	0.0	0.0	0.0	6.13396e-06
juda	0.0	0.0	0.0	0.0	0.0	0.0	0.00038244223	0.0	0.0	0.0	0.0	0.0	0.0	0.0	4.65145e-05
tyou	7.77105e-06	0.0	0.0	0.0	0.0	9.598851e-06	7.2118282e-06	5.069083e-06	0.0	0.0	8.013226e-06	0.0	0.0	2.5303085e-05	4.6005216e-06
upth	7.578101e-06	1.3246472e-05	0.0	0.0	0.0	2.1633046e-05	6.7490296e-06	2.2729657e-06	0.0	0.0	0.0	0.0	4.520952e-05	0.0	7.156252e-06
walt	0.0	1.6260601e-05	8.158437e-05	0.0	0.0	5.784731e-06	1.0038785e-05	0.0	1.7781636e-05	0.0	0.0	0.0	7.0536666e-06	0.0	9.711983e-06
1152	0.0	6.623802e-06	0.0	0.0	0.0	0.0	0.0	0.0	0.0	0.0	0.0	0.0	0.0	0.0	5.113534e-07
ansi	7.434843e-05	0.0	0.0	0.0	0.0	0.0	0.0	0.0	0.00019567028	0.0	0.00027231275	0.0	0.0	0.0	3.731387e-05
holm	1.2994942e-06	3.976068e-05	1.22804395e-05	4.1490975e-16	0.0	3.233064e-05	0.0	0.0	0.0	0.0	0.0	3.0327774e-05	0.0	0.0	7.667398e-06
odbc	0.0	6.6238026e-05	0.0	0.0	0.0	0.0	0.0	0.0	0.0	0.0	0.0	0.0	0.0	0.0	5.111668e-06
ssss	0.0	0.0	0.0	0.00010049149	0.0	0.0	0.0	0.0	0.0	0.0	0.0	0.0	0.0	0.0	3.067084e-06
1153	0.0	0.0	0.0	0.0	0.0	0.0	0.0	0.0	6.613163e-06	0.0	0.0	0.0	0.0	0.0	5.113535e-07
1154	0.0	6.623802e-06	0.0	0.0	0.0	0.0	0.0	0.0	0.0	0.0	0.0	0.0	0.0	0.0	5.113537e-07
1155	0.0	0.0	0.0	0.0	0.0	0.0	0.0	0.0	0.0	0.0	0.0	8.402444e-06	0.0	0.0	5.113535e-07
1156	0.0	0.0	0.0	1.6748581e-05	0.0	0.0	0.0	0.0	0.0	0.0	0.0	0.0	0.0	0.0	5.113537e-07
1157	0.0	0.0	0.0	0.0	0.0	0.0	0.0	0.0	0.0	0.0	0.0	0.0	0.0	7.90131e-06	5.1135345e-07
inal	0.0	0.0	0.0	0.0	0.0	0.0	1.3109149e-05	1.2191929e-05	0.0	1.3820823e-05	0.0	0.0	0.0	2.1991687e-05	5.111668e-06
roam	0.0	0.0	0.0	0.0	0.0	0.0	0.0	0.0	0.0	0.0	0.0	0.0	5.0594783e-05	4.513465e-05	6.6451057e-06
1158	0.0	0.0	0.0	0.0	0.0	0.0	4.202662e-06	0.0	0.0	0.0	0.0	0.0	0.0	0.0	5.113535e-07
devi	1.6385833e-05	1.416883e-05	1.5240438e-06	0.0	0.0	4.601433e-05	3.6929498e-05	0.0	1.617471e-05	6.54692e-06	0.0	2.1658807e-05	1.11439695e-05	2.4971323e-05	1.4823443e-05
1159	0.0	0.0	0.0	0.0	0.0	0.0	0.0	0.0	0.0	0.0	0.0	0.0	0.0	7.901309e-06	5.1135345e-07
1160	0.0	0.0	0.0	0.0	0.0	0.0	0.0	0.0	0.0	0.0	7.897809e-06	0.0	0.0	0.0	5.113534e-07
1161	8.323388e-06	0.0	0.0	0.0	0.0	0.0	0.0	0.0	0.0	0.0	0.0	0.0	0.0	0.0	5.113534e-07
1162	0.0	6.623802e-06	0.0	0.0	0.0	0.0	0.0	0.0	0.0	0.0	0.0	0.0	0.0	0.0	5.113534e-07
1163	8.323387e-06	0.0	0.0	0.0	0.0	0.0	0.0	0.0	0.0	0.0	0.0	0.0	0.0	0.0	5.113535e-07
clog	0.0	2.2369788e-06	0.0	0.0	0.0	1.5008148e-05	0.0	0.0	0.0	0.0	0.0	0.0	4.107833e-05	0.0	4.089376e-06
1164	0.0	0.0	0.0	0.0	0.0	0.0	4.202662e-06	0.0	0.0	0.0	0.0	0.0	0.0	0.0	5.1135345e-07
tedr	0.0	0.0	0.0	0.0	0.0	0.0	5.0431943e-05	0.0	0.0	0.0	0.0	0.0	0.0	0.0	6.1339597e-06
1165	0.0	6.623802e-06	0.0	0.0	0.0	0.0	0.0	0.0	0.0	0.0	0.0	0.0	0.0	0.0	5.113535e-07
1166	0.0	0.0	8.342905e-06	0.0	0.0	0.0	0.0	0.0	0.0	0.0	0.0	0.0	0.0	0.0	5.1135345e-07
1167	0.0	0.0	0.0	0.0	0.0	0.0	0.0	0.0	0.0	0.0	0.0	0.0	0.0	7.901309e-06	5.1135356e-07
1168	0.0	6.623802e-06	0.0	0.0	0.0	0.0	0.0	0.0	0.0	0.0	0.0	0.0	0.0	0.0	5.113534e-07
1169	0.0	0.0	0.0	0.0	0.0	0.0	0.0	4.98403e-06	0.0	0.0	0.0	0.0	0.0	0.0	5.113535e-07
1170	0.0	0.0	0.0	0.0	0.0	0.0	0.0	0.0	0.0	0.0	7.897808e-06	0.0	0.0	0.0	5.1135345e-07
1171	0.0	6.623802e-06	0.0	0.0	0.0	0.0	0.0	0.0	0.0	0.0	0.0	0.0	0.0	0.0	5.113535e-07
1172	0.0	6.623802e-06	0.0	0.0	0.0	0.0	0.0	0.0	0.0	0.0	0.0	0.0	0.0	0.0	5.1135356e-07
1173	0.0	0.0	0.0	0.0	0.0	0.0	0.0	0.0	0.0	0.0	0.0	0.0	0.0	7.90131e-06	5.113534e-07
tent	0.00011323246	0.0	0.0	0.0	9.2217715e-06	0.0	1.13495735e-05	0.0	0.0	0.0	0.0	0.0	0.0	0.00011997186	1.6868027e-05
1174	0.0	0.0	0.0	0.0	0.0	0.0	0.0	0.0	0.0	0.0	0.0	8.402444e-06	0.0	0.0	5.113535e-07
1175	0.0	0.0	0.0	0.0	0.0	0.0	0.0	0.0	0.0	0.0	0.0	0.0	6.9424896e-06	0.0	5.113535e-07
deem	1.0926396e-05	0.0	0.0	0.0	0.0	7.1952866e-07	5.1526553e-05	7.871133e-05	0.0	6.1299126e-09	0.0	3.0361063e-05	0.0	7.3982583e-06	1.7379172e-05
1176	0.0	0.0	0.0	0.0	0.0	0.0	0.0	0.0	6.613163e-06	0.0	0.0	0.0	0.0	0.0	5.1135356e-07
1177	0.0	6.623802e-06	0.0	0.0	0.0	0.0	0.0	0.0	0.0	0.0	0.0	0.0	0.0	0.0	5.113532e-07
douc	0.0	4.636662e-05	0.0	0.0	0.0	0.0	0.0	0.0	0.0	0.0	0.0	0.0	0.0	0.0	3.5782298e-06
1178	0.0	0.0	0.0	1.6748581e-05	0.0	0.0	0.0	0.0	0.0	0.0	0.0	0.0	0.0	0.0	5.1135345e-07
1179	0.0	0.0	0.0	0.0	0.0	0.0	0.0	0.0	0.0	0.0	0.0	8.402444e-06	0.0	0.0	5.1135345e-07
node	0.0	0.0	5.1594252e-05	2.5127545e-05	0.0	0.0	0.0	0.0	0.00027573566	1.6010943e-13	5.0760653e-05	0.00031251513	0.0	0.0	4.753679e-05
1180	0.0	0.0	0.0	0.0	0.0	0.0	0.0	0.0	0.0	8.369887e-06	0.0	0.0	0.0	0.0	5.1135333e-07
1181	0.0	0.0	0.0	0.0	0.0	0.0	0.0	0.0	6.613163e-06	0.0	0.0	0.0	0.0	0.0	5.113537e-07
ntfs	0.0	0.0	0.0	0.0	0.0	0.0	0.0	0.0	3.9678976e-05	0.0	0.0	0.0	0.0	0.0	3.0670835e-06
1182	0.0	0.0	0.0	0.0	0.0	0.0	0.0	0.0	0.0	0.0	0.0	0.0	0.0	7.901309e-06	5.1135345e-07
1183	0.0	0.0	0.0	0.0	0.0	0.0	0.0	4.9840296e-06	0.0	0.0	0.0	0.0	0.0	0.0	5.1135333e-07
nobl	9.967325e-16	3.82572e-05	0.0	0.00016811259	7.473278e-06	0.0	5.38903e-05	3.2921544e-05	0.0	0.0	1.0839025e-11	0.0	1.2905596e-06	4.2254196e-05	2.146834e-05
1184	8.323387e-06	0.0	0.0	0.0	0.0	0.0	0.0	0.0	0.0	0.0	0.0	0.0	0.0	0.0	5.113535e-07
1185	0.0	0.0	0.0	0.0	0.0	0.0	0.0	0.0	0.0	0.0	7.897809e-06	0.0	0.0	0.0	5.113535e-07
1186	0.0	0.0	0.0	0.0	0.0	0.0	0.0	0.0	0.0	0.0	0.0	0.0	6.9424905e-06	0.0	5.1135333e-07
igor	0.0	0.0	0.0	0.0	0.00040975545	0.0	0.0	0.0	1.8771489e-05	0.0	0.0	0.0	0.0	0.0	3.578043e-05
1187	0.0	0.0	0.0	0.0	0.0	0.0	0.0	0.0	6.613163e-06	0.0	0.0	0.0	0.0	0.0	5.113534e-07
1188	0.0	6.623802e-06	0.0	0.0	0.0	0.0	0.0	0.0	0.0	0.0	0.0	0.0	0.0	0.0	5.1135316e-07
1189	0.0	0.0	0.0	0.0	0.0	0.0	0.0	0.0	0.0	0.0	0.0	0.0	6.9424896e-06	0.0	5.113533e-07
ozon	0.0	0.0	0.0	0.0	0.0	0.0	0.0	1.38060495e-05	0.0	0.0005005288	0.0	4.5615237e-05	0.0	0.0	3.4758137e-05
rime	0.0	1.925345e-06	5.7544603e-05	6.384391e-05	0.0	0.0	0.0	0.0	0.0	0.0	0.0	0.0	0.0	0.0	5.6228137e-06
slmr	2.5649348e-12	1.2471529e-07	3.767768e-05	0.0	0.0	0.000118769545	0.0	0.0	4.7724887e-05	0.0	0.0	0.0	1.691442e-05	0.0	1.4312297e-05
1190	0.0	0.0	0.0	0.0	0.0	0.0	0.0	0.0	0.0	0.0	0.0	0.0	0.0	7.901309e-06	5.1135333e-07
1191	0.0	0.0	0.0	0.0	0.0	0.0	0.0	0.0	0.0	8.369887e-06	0.0	0.0	0.0	0.0	5.113534e-07
ream	8.5638285e-06	0.0	0.0	0.0	0.0	0.0	8.477813e-06	0.0	0.0	2.4723511e-05	0.0	0.0	0.0	0.0	3.0670835e-06
usaf	0.0	0.0	0.0	0.0	0.0	0.0	0.0	0.0	0.0	0.00016461458	0.0	0.0	0.0	1.8429968e-05	1.1245421e-05
1192	8.323388e-06	0.0	0.0	0.0	0.0	0.0	0.0	0.0	0.0	0.0	0.0	0.0	0.0	0.0	5.113533e-07
1193	0.0	0.0	0.0	0.0	0.0	0.0	0.0	0.0	0.0	0.0	0.0	0.0	6.9424896e-06	0.0	5.1135333e-07
1194	0.0	6.623802e-06	0.0	0.0	0.0	0.0	0.0	0.0	0.0	0.0	0.0	0.0	0.0	0.0	5.113535e-07
1195	0.0	0.0	0.0	0.0	0.0	0.0	0.0	4.9840296e-06	0.0	0.0	0.0	0.0	0.0	0.0	5.113534e-07
1196	0.0	0.0	8.342904e-06	0.0	0.0	0.0	0.0	0.0	0.0	0.0	0.0	0.0	0.0	0.0	5.113534e-07
1197	0.0	0.0	0.0	0.0	0.0	0.0	0.0	0.0	0.0	0.0	0.0	0.0	6.9424896e-06	0.0	5.113534e-07
elof	0.0	1.0469024e-05	0.0	0.0	0.0	0.0	0.0	0.0	0.0	0.0	0.0	0.0	3.762471e-05	0.0	3.57823e-06
1198	0.0	6.623802e-06	0.0	0.0	0.0	0.0	0.0	0.0	0.0	0.0	0.0	0.0	0.0	0.0	5.113534e-07
1199	0.0	6.623802e-06	0.0	0.0	0.0	0.0	0.0	0.0	0.0	0.0	0.0	0.0	0.0	0.0	5.113537e-07
toan	5.738455e-05	0.0	2.2461697e-06	0.0	0.0	0.0	0.0	3.539643e-06	1.3176197e-05	0.0	0.0	0.0	0.0	8.95833e-06	5.622814e-06
1200	0.0	6.623802e-06	0.0	0.0	0.0	0.0	0.0	0.0	0.0	0.0	0.0	0.0	0.0	0.0	5.1135345e-07
1201	0.0	6.623802e-06	0.0	0.0	0.0	0.0	0.0	0.0	0.0	0.0	0.0	0.0	0.0	0.0	5.1135333e-07
1202	0.0	0.0	0.0	0.0	0.0	0.0	0.0	0.0	0.0	0.0	0.0	0.0	0.0	7.90131e-06	5.1135356e-07
1203	0.0	0.0	0.0	0.0	0.0	0.0	0.0	2.7899613e-10	0.0	0.0	0.0	0.0	6.9421017e-06	0.0	5.1135356e-07
pave	0.0	0.0	0.0	0.0	1.4081116e-05	0.0	7.907435e-06	0.0	0.0	3.3434768e-05	0.0	2.1289805e-05	0.0	1.0130057e-05	6.13396e-06
1204	0.0	0.0	0.0	0.0	0.0	8.598997e-06	0.0	0.0	0.0	0.0	0.0	0.0	0.0	0.0	5.113534e-07
1205	0.0	0.0	0.0	0.0	0.0	0.0	0.0	0.0	0.0	0.0	0.0	0.0	6.9424887e-06	0.0	5.1135345e-07
oven	0.0	0.0	0.0	0.0	7.802792e-12	0.0	3.9506854e-06	0.0	0.0	0.0	0.0	0.0	0.00021563342	0.0	1.635688e-05
1206	0.0	6.623802e-06	0.0	0.0	0.0	0.0	0.0	0.0	0.0	0.0	0.0	0.0	0.0	0.0	5.1135345e-07
bert	0.0	0.0	0.0	0.0	7.897145e-06	0.0	0.0	0.0	3.80394e-05	0.0	0.000102304526	0.0	0.0	0.0	1.0223129e-05
1207	0.0	0.0	0.0	0.0	0.0	0.0	0.0	0.0	0.0	0.0	0.0	0.0	6.9424896e-06	0.0	5.113535e-07
1208	0.0	6.623802e-06	0.0	0.0	0.0	0.0	0.0	0.0	0.0	0.0	0.0	0.0	0.0	0.0	5.113535e-07
1209	0.0	0.0	0.0	0.0	0.0	0.0	0.0	0.0	0.0	8.369887e-06	0.0	0.0	0.0	0.0	5.113535e-07
1210	0.0	0.0	0.0	0.0	0.0	0.0	0.0	0.0	0.0	0.0	0.0	0.0	0.0	7.90131e-06	5.113535e-07
1211	0.0	0.0	8.342904e-06	0.0	0.0	0.0	0.0	0.0	0.0	0.0	0.0	0.0	0.0	0.0	5.1135345e-07
1212	0.0	0.0	0.0	0.0	0.0	0.0	0.0	0.0	0.0	0.0	0.0	0.0	6.9424896e-06	0.0	5.1135345e-07
1213	0.0	0.0	0.0	0.0	0.0	0.0	0.0	0.0	0.0	0.0	7.897809e-06	0.0	0.0	0.0	5.113535e-07
1214	0.0	6.623802e-06	0.0	0.0	0.0	0.0	0.0	0.0	0.0	0.0	0.0	0.0	0.0	0.0	5.1135356e-07
bldg	0.0	2.909285e-05	0.0	0.0	0.0	1.0922592e-05	0.0	5.1932966e-06	6.332517e-05	0.0	5.6864415e-06	0.0	0.0	0.0	8.689691e-06
1215	0.0	0.0	0.0	0.0	0.0	0.0	4.2026622e-06	0.0	0.0	0.0	0.0	0.0	0.0	0.0	5.1135345e-07
ezra	0.0	0.0	0.0	0.0	0.0	0.0	4.6229285e-05	0.0	0.0	0.0	0.0	0.0	0.0	0.0	5.622814e-06
1216	0.0	0.0	0.0	0.0	6.1010473e-06	0.0	0.0	0.0	0.0	0.0	0.0	0.0	0.0	0.0	5.1135356e-07
1217	0.0	0.0	0.0	0.0	0.0	8.598996e-06	0.0	0.0	0.0	0.0	0.0	0.0	0.0	0.0	5.113534e-07
1218	0.0	6.623803e-06	0.0	0.0	0.0	0.0	0.0	0.0	0.0	0.0	0.0	0.0	0.0	0.0	5.1135356e-07
1219	0.0	0.0	0.0	0.0	0.0	0.0	0.0	0.0	0.0	0.0	0.0	0.0	0.0	7.90131e-06	5.1135356e-07
1220	0.0	6.623802e-06	0.0	0.0	0.0	0.0	0.0	0.0	0.0	0.0	0.0	0.0	0.0	0.0	5.1135356e-07
1221	0.0	0.0	0.0	0.0	0.0	0.0	0.0	0.0	0.0	8.369887e-06	0.0	0.0	0.0	0.0	5.113535e-07
1222	0.0	0.0	8.342905e-06	0.0	0.0	0.0	0.0	0.0	0.0	0.0	0.0	0.0	0.0	0.0	5.1135345e-07
1223	0.0	6.623802e-06	0.0	0.0	0.0	0.0	0.0	0.0	0.0	0.0	0.0	0.0	0.0	0.0	5.113534e-07
1224	0.0	0.0	0.0	0.0	0.0	8.598996e-06	0.0	0.0	0.0	0.0	0.0	0.0	0.0	0.0	5.113534e-07
barr	0.0	0.0	0.0	0.0	0.0	4.1119365e-05	0.0	0.0	0.0	0.0	6.0356688e-05	8.046109e-05	0.0	0.0	1.1245421e-05
bout	0.0	8.491255e-06	5.000124e-05	0.0	0.0	0.00015807331	0.0	1.2720765e-05	1.1326804e-05	0.0	0.0	0.0	2.830432e-05	0.0	1.7379172e-05
envi	2.8667893e-05	0.0	0.0	0.0	1.1660721e-05	3.5481403e-06	2.0908557e-05	5.363301e-05	2.6297416e-06	0.0	0.0	4.5284476e-05	4.9202417e-06	0.0	1.4312297e-05
1225	8.323387e-06	0.0	0.0	0.0	0.0	0.0	0.0	0.0	0.0	0.0	0.0	0.0	0.0	0.0	5.1135333e-07
1226	0.0	0.0	0.0	0.0	0.0	0.0	4.2026622e-06	0.0	0.0	0.0	0.0	0.0	0.0	0.0	5.1135356e-07
1227	0.0	6.623802e-06	0.0	0.0	0.0	0.0	0.0	0.0	0.0	0.0	0.0	0.0	0.0	0.0	5.1135345e-07
1228	8.323387e-06	0.0	0.0	0.0	0.0	0.0	0.0	0.0	0.0	0.0	0.0	0.0	0.0	0.0	5.113535e-07
addr	6.4116524e-05	1.5950282e-05	0.0	0.0	0.0	0.0	0.0	0.0	0.0	0.0	8.599766e-05	0.0	0.0	0.0	1.0734275e-05
bern	2.4937523e-05	4.880866e-07	8.752527e-06	0.0	0.0	0.0	0.0	0.0	1.3073574e-05	2.9490824e-05	0.0	0.0	0.0	3.0087467e-06	5.111668e-06
1229	0.0	6.623802e-06	0.0	0.0	0.0	0.0	0.0	0.0	0.0	0.0	0.0	0.0	0.0	0.0	5.113535e-07
bulk	0.0	2.1241178e-05	6.750133e-05	0.0	1.4900638e-05	1.36271165e-05	0.0	6.463175e-05	0.0	1.3658179e-05	7.1896334e-06	5.6465833e-05	1.6975815e-05	0.0	2.0446048e-05
eeap	0.0	3.8148242e-05	0.0	0.0	0.0	0.0	6.825431e-05	0.0	0.0	0.0	0.0	0.0	0.0	0.0	1.1245421e-05
1230	0.0	0.0	0.0	0.0	0.0	8.598997e-06	0.0	0.0	0.0	0.0	0.0	0.0	0.0	0.0	5.1135345e-07
1231	8.323388e-06	0.0	0.0	0.0	0.0	0.0	0.0	0.0	0.0	0.0	0.0	0.0	0.0	0.0	5.113535e-07
dobb	2.2573593e-05	1.2531274e-05	0.0	0.0	8.913769e-05	0.0	0.0	0.0	5.8102258e-05	0.0	0.0	0.0	0.0	0.0	1.4312297e-05
sfsu	0.00017771898	0.0	0.0	0.0	0.0	0.0	0.0	0.0	3.7352616e-05	1.3433256e-10	0.0	0.0	0.0	0.0	1.3801151e-05
ursa	0.0	0.0	0.0	0.0	0.0	0.00026947248	0.0	0.0	1.7606406e-05	1.4767236e-13	0.0	0.0	0.0	0.0	1.7379172e-05
1232	0.0	6.623802e-06	0.0	0.0	0.0	0.0	0.0	0.0	0.0	0.0	0.0	0.0	0.0	0.0	5.113534e-07
[truncated: 31,465 more rows]
