# Supplementary material for: Analysis and tuning of hierarchical topic models based on Renyi entropy approach
Source: PeerJ Comput Sci. 2021 Jul 29;7:e608. doi: 10.7717/peerj-cs.608 (PMC8330431; doi:10.7717/peerj-cs.608)
Supplement: Supplemental Information 14 — The first column corresponds to unique words, other columns conatin probability distributions for topics. [file peerj-cs-07-608-s014.zip › Phi_matrices/hARTM_phi_WoS11967_lem1_T1_10_T2_36.csv]

Words	T1_lev1	T2_lev1	T3_lev1	T4_lev1	T5_lev1	T6_lev1	T7_lev1	T8_lev1	T9_lev1	T10_lev1	T1_lev2	T2_lev2	T3_lev2	T4_lev2	T5_lev2	T6_lev2	T7_lev2	T8_lev2	T9_lev2	T10_lev2	T11_lev2	T12_lev2	T13_lev2	T14_lev2	T15_lev2	T16_lev2	T17_lev2	T18_lev2	T19_lev2	T20_lev2	T21_lev2	T22_lev2	T23_lev2	T24_lev2	T25_lev2	T26_lev2	T27_lev2	T28_lev2	T29_lev2	T30_lev2	T32_lev2	T33_lev2	T34_lev2	T35_lev2	T36_lev2	T37_lev2
find	0,001736722	0,000759018	0,001015004	0,000892955	0,005336617	0,001290903	0,000551791	0,000288019	0,001273693	0,000674145	9,21E-05	0,000503217	0,004857075	0,00267957	1,31E-09	0,000781148	0,000465892	0,002176738	0,001476454	0,001222959	0,001209178	0,002699797	0,001271156	0,000798534	7,61E-07	0,002220039	0,007317023	0,00194871	0,002328158	0,006943933	0,000241812	0	0	0,001168759	5,19E-16	0,00312431	2,54E-12	0,001385841	0	0,00235051	0,000561683	0,000169912	0,000679402	0,000445814	0	0,00105554
form	0,000876088	0,000194502	0,001512218	0,000446277	0,001147578	0,00026738	0,001918873	0,000485855	0,00167061	0,000618132	0,002070677	0,000629036	0,001428414	0,000692452	0,000480878	0,000278533	0	0,000461444	0,000613724	0,000101553	0,002968141	0,002298493	0,000847142	0,000198959	0,00221466	0,001013042	0,001859753	0,001323665	0,000461037	0,00104681	0,000730055	0,004557258	0,000120047	0	0,000176739	5,46E-05	0,00053852	0,000197334	0,000264847	0,001425713	1,27E-09	0,000448916	0,000329638	5,92E-05	0,000995211	0,001475891
less	0,000248466	0,000642406	0,000755149	0,000571027	0,002623689	0,000893349	0,000460859	0,000313524	3,68E-09	0,000478972	0,00106673	0,000797013	0,003333213	0,000686182	2,43E-06	0,000705999	0,000624075	0,001218047	0,001076763	0,000187028	4,25E-08	0,001482677	0,001530634	0,000374009	0	0,000704748	0,004885549	0,000189598	0	0,002094245	0,000984226	4,17E-05	0,000448346	0,000100699	0,00098255	0,00056655	1,25E-08	0,000672475	0	0	0,000146175	0,000607744	0,000842765	0,000897537	0,000427341	0,000402053
mock	0	0	0	8,78E-06	3,14E-05	0	2,43E-05	2,75E-05	0	0	0	0	9,55E-05	3,70E-05	0	0	0	0	0	0	4,97E-05	8,75E-05	0	5,99E-05	0	0	0	0	0	0	0	0	0	0	3,97E-05	0	0	0	0	0	0	0	0	0	0	0
over	0,000198469	0,000900257	0,000298973	0,000898544	0,000613077	0,001017363	0,000380496	0,000384061	0,000414036	0,000423871	0,000324363	0,002062811	0,000592318	0,000464721	0,000898982	0,000321417	0,000601467	0,001166427	0,001193999	0,000750233	0	0,000926311	9,60E-13	0,002083879	0,000191219	0,000623832	0,0007226	0,000173096	0,000161646	0,000419048	0,000312267	0	0,000133663	0,001782013	0,00101539	0,000178301	0	2,06E-05	2,44E-06	5,90E-05	0,000387062	0,000252424	0,001147811	0,001122178	0,000367467	0,000206172
rate	0,000200727	0,002482058	0,000669066	0,000944633	0,002828842	0,003053356	0,003207325	0,00053195	3,37E-10	0,001127266	0,000738199	0	0	0	0	0	6,77E-05	0,002567732	0,001952602	0	0	2,67E-06	0	0,003102216	0	0	0,007999623	0	0	0	0	0,000564966	0	0,015663523	0	0	0	0,001218286	0	0	0	0,001649106	0,003833155	0,0010707	0,005184981	0,004976774
want	0	1,79E-05	7,74E-15	0	0,000131401	0	0	9,26E-05	0,000121981	0	0	0	5,51E-05	0	0	0	0	1,53E-08	4,15E-09	0	0	7,07E-05	0,000137001	0	0,000212957	0	0,000176697	0	0,00036922	0,000300778	0	0	0	0	0	0	0	3,15E-05	7,01E-05	0	0	6,01E-05	0	0	0	0
warm	0	0,000289038	0	0	0,000169762	0	9,53E-06	0	0	0	0	0,000128527	0	0	0	0	0,000133925	2,46E-10	0	8,08E-05	0	0	0	0,000207777	0	0	0,000733142	0	0	0	0	0	0	0	0	0	0	0	0	0	0	0,000616096	0	0	0,000115578	0
word	3,32E-06	0	0	0,000444645	0,000442954	2,40E-05	0	0,000141065	2,99E-06	3,65E-05	0	0	0,000133563	0	0	0,000824242	0	0	1,20E-08	0	0	0,003133347	0,000487757	0	0	0	0,000229697	0	0	2,64E-08	0	0	0	0	0	0	0	0	5,16E-07	0	0	0	0	0	0	0
base	0,000375862	0,002367111	0,001754804	0,012185538	0,001195218	0,000941753	0,002856931	0,010510122	0,005449836	0,007131575	0,000217864	0,005093383	0,000540822	0,00161053	0,008961175	0,015740773	0,002622741	0,00072419	0,000439396	0,000979835	0,008643537	0,000529401	0,013874171	0,004786905	0,006615641	0,001674697	0,003410053	0	0,008786465	1,14E-13	0,003033662	0,004320874	0,006619516	0,013911163	0,008598568	4,72E-05	0,003959921	0	0,011005303	0,000481541	0,0040674	0,00346871	4,39E-08	0,001897708	4,19E-12	5,67E-10
best	6,20E-05	0,000447817	0,000184737	0,001624704	5,08E-05	9,56E-05	0,000383834	0,000418211	0,000493378	0,000348964	4,40E-10	0,000564641	0	1,81E-05	0,000417196	0,001703084	0,000479065	7,80E-05	4,64E-06	2,28E-08	5,85E-05	0	0,000556355	0,001003857	0,000559852	9,92E-05	0	0	0,001288532	1,51E-14	0,000325801	0,000522828	0	0,003116445	2,16E-10	0	0,000291098	0	0,00037949	1,63E-16	0,000488752	0,00026724	0,000444258	0	0,000413568	0
call	6,44E-05	4,59E-05	3,17E-05	0,000608847	0,000115331	0	0,000169585	0,001441433	0,000791479	0,000382193	0	0	0,000831246	0	0,00137688	0,001069531	0	0	0	0,000190608	0,001606649	0,000688337	0,001177642	0,000238717	4,22E-12	0,000180683	0	0	0,001050473	0	3,66E-06	0	8,56E-16	1,36E-13	0,000708134	0	0,000298313	0	0,001663934	0,00045067	2,50E-05	0,00014082	1,70E-05	5,93E-05	0	0,000209541
copi	0	0	0,000441227	0	1,80E-08	0	0	8,44E-05	0	7,15E-06	0	0	0	0	0,000212558	0	0	0	0	0	0	0	7,30E-05	0	0	0,001301461	0	0	0	0	0	0	4,91E-10	0	0	0	0	0	0	0	0	0	0	0	0,00011268	0
dass	0	0	0	0	4,32E-05	0	0	0	0	0	0	0	0	0	0	0	0	0,000161137	0	0	0	0	0	0	0	0	0	0	0	0	0	0	0	0	0	0	0	0	0	0	0	0	0	0	0	0
data	0,001068119	0,002039224	0,001228347	0,019157937	0,000569296	0,002204865	0,000625956	0,006998704	0,002466665	0	0,000899	0,025960578	0,00116282	0,000303011	0,011717601	0,013239626	0,000156455	0,001919222	0,001942254	0,001437041	0,001682773	0	0,004625979	6,04E-13	3,56E-06	0,003167685	0	0,001584345	0,008365897	0	0	0	0	0,022650385	2,28E-15	0,000771544	7,99E-05	1,16E-05	0,0085701	0,001042735	0	0,001937106	9,47E-09	0,000683837	2,61E-14	2,53E-05
deci	0	0,000430068	0	0,000658291	0,001246239	3,68E-05	0	0,001005853	0,001572924	0	0	0	0	0	0	0,000520599	0	0	0	0	0	0	0	0	0	0	0,00111239	0	0,014349244	0,001311008	0	0	0	0	0	1,34E-15	0	0	1,38E-11	0	0	0	0	0	0	0
draw	0	2,89E-07	0	6,51E-05	0,000214277	0	4,77E-05	0	0,00095933	4,75E-05	0	0	0,00115311	0	0	0,000259491	0,000135188	0	0	0	0	6,55E-15	0	0	0,001391741	0	0,000312558	0	0,000911298	0,00025417	0	6,56E-05	1,86E-08	1,10E-15	0	0	0	0	0	0,000150612	0,000137658	0	0	0	0	0,000172743
emot	0	0	0	0	0,007327679	0	0	0	0	0	0	0	0	0	0	0	0	0,002820008	0	0	0	0,032324407	0	0	0	0	4,71E-14	0	0	0,003105833	0	0	0	0	0	0,002248304	0	0	0	0	0	0	0	0	0	0
hous	0	0,00061207	2,06E-05	3,40E-16	4,14E-10	0,000249406	6,01E-05	0,000142904	0,000166331	2,18E-05	7,46E-05	0	6,05E-05	0	0	0	0,002662742	3,82E-15	0	0	0	3,73E-13	0	0,000563323	6,41E-05	0	0	0	0	0	0	2,42E-05	0	0	0	0	2,08E-05	5,51E-05	0,000612953	0	7,47E-05	0	0	0,000950578	0	1,20E-12
make	0,00010941	0,000511713	0,000157279	0,001014228	0,001237017	0	0,000283032	0,003059563	0,001941995	0,000741654	8,44E-06	4,56E-07	7,84E-05	2,84E-11	0,00152221	0,00169354	0,000692036	0	0	8,40E-13	1,26E-05	3,05E-13	0,001983977	4,54E-05	0,000626952	0	0,003013011	0	0,007720187	0,001130504	4,18E-08	4,27E-05	0,000392119	9,34E-09	0,004347201	3,27E-09	5,67E-05	0	0,002902376	0,00188603	0,000650287	0,000272969	0,000625106	9,10E-08	9,45E-13	0,000239105
name	5,52E-05	0,000192715	0,000277659	0,000722316	0,000277071	0	0,000258858	0,000507194	0,000472451	0,000164894	0,000269465	0,000319968	0,000711513	0	0,000772885	0,00143538	0,000457785	0,000191466	6,58E-12	0,000167493	0,000340627	0,000113284	0,000549742	0,000358481	0,000442516	0,000289469	0,000582829	2,58E-05	0,000270257	0	0,000265167	1,84E-06	1,71E-16	0	0,000346459	0	2,58E-16	0	0,00043607	0,000368994	0,000287591	0	0,000140069	0,000206375	0,000360864	0,000397009
rank	0	0,000106679	0	0,000793027	0	0,000234114	0	0	0,000219932	0	0	0	0	0	0	0,001879131	0,000349221	1,60E-07	0,00013403	0	1,85E-06	0	0	0	8,41E-12	0	0	0	0,000864876	0	0	0	0	0	0	0	0	0,000310342	0	0	0	9,24E-05	1,79E-16	0,000514988	0	0
task	0	0	0	0,001595606	0,003310666	0	0	0,001578779	0,000225591	6,73E-05	0	0	0	0	0,000409819	0,00370615	0	0	0	0	0	0,004944592	0	0	0,000175126	0	0,002691505	0	2,18E-13	0,005250645	0	0	0	0	0,002556727	0,004752768	0	0	0,001601002	0	8,88E-16	0	0	0	0	0
time	0,000755456	0,002029948	0,001265534	0,003642932	0,001140736	0,002652908	0,002710233	0,005223028	0,000979228	0,007245911	0,001756392	0,003422882	8,15E-10	0,000504383	0,007243111	0,000498384	2,31E-08	0,002031162	0,002018039	7,63E-07	0,010165566	0,002055219	0,002277624	0,001049403	0,001238338	0,000271586	0,000517889	0,000906753	6,22E-06	0,000530774	0,00150597	0,000382997	0,010383953	0,011971739	0,006550239	0,000525141	1,35E-05	0,002487288	0,005799317	0,000502085	1,44E-08	0,002217662	0,001288996	0,000628454	0,00477127	0,002160445
tree	0	0,001006017	0,000110266	0,001543418	0	0	0	0	0	0	0	6,51E-12	0	0	0	0,000916612	0	0	0	0	0	0	0	0	0	0	0	0	0	0	0	0	0	0	0	0	0	0	0	0	0	0	0,015347491	0	0	0
cell	0,034490746	0	0	0	0	0	0	0	0	0	0	0	0	0	0	0	0	0	0	0	0	0	0	0	0	0	0	0,025225205	0	0	0	0	0	0	0	0	0,084338345	0	0	0	0	0	0	0	0	0
deal	0	0	0	0,000224852	0	0	0,000142579	0,000396152	0,000838963	0,000535368	9,15E-06	0	0	0	0,000340665	0,000554837	0	1,90E-05	0	0	0,001176583	0	0	6,52E-15	0,000595336	0	0	0	0,001604322	0	0,000161569	0	0,000239954	0	3,02E-07	0	0	0	0,000576734	0,000525822	0,000816637	0	0	0	0	2,05E-10
gcup	0	0	0	0	0	0	0	0	0	7,10E-06	0	0	0	0	0	0	0	0	0	0	0	0	0	0	0	0	0	0	0	0	0	0	0	0	1,88E-05	0	0	0	0	0	0	0	0	0	0	0
giga	0	0	0	0	0	0	0	0	0	7,10E-06	0	0	0	0	0	0	0	0	0	0	0	0	0	0	0	0	0	0	0	0	0	0	0	0	1,88E-05	0	0	0	0	0	0	0	0	0	0	0
gpus	0	0	0	0	0	0	0	0,000124222	0	4,51E-06	0	0	0	0	0,000494385	0	0	0	0	0	0	0	0	0	0	0	0	0	0	0	0	0	0	0	0	0	0	0	0	0	0	0	0	0	0	0
high	0,001726	0,003468992	0,004450319	0,004239361	0,00251686	0,002378801	0,003062279	0,001239852	0,001122336	0,006971742	0,004836967	0,009134557	0,00138094	0,002038829	0,002694353	0,004838958	0,00225828	0,003514137	0,001623159	0,005647526	2,74E-09	1,57E-05	0,002389801	0,003120524	0,001706194	0,00387234	0,004807988	0,000979785	3,57E-11	0,00317586	0,001980163	0,004383918	0,008252363	7,12E-05	0,005559024	0,001353112	0,004408563	0,002470143	6,21E-07	1,14E-05	0,011772678	0,003768653	0,001605599	0,004265319	0,005864874	0,003535647
need	0,000239005	0,001175554	0,000412273	0,00022975	0,000763811	0,001096675	0,00017433	0,002373836	0,005038564	0,000756199	0,000429494	0,000171016	3,23E-07	0,000987828	0,000756917	2,00E-05	0,002244527	0,001984748	0,001362099	0,000712394	6,48E-08	4,97E-10	0,001819653	0,000331011	0,000621553	7,62E-10	0,000123565	0	0,010212257	0,002276152	0	0,000326059	0,000333672	2,17E-07	0,004805223	1,68E-09	0,000259981	1,07E-14	0,001884387	0,004461434	0,000687417	0,000649464	3,66E-14	0,001899872	2,57E-07	0,000190939
none	1,13E-05	2,47E-05	9,20E-05	5,92E-05	4,69E-05	0,000252276	0	5,33E-05	0	0	8,17E-05	3,08E-05	3,63E-05	0,000268006	5,32E-05	8,75E-05	2,20E-05	0,00012981	0,00034501	0	0	0	4,48E-05	0	0	0,000289744	2,99E-05	2,80E-05	0	5,67E-05	0	0	0	1,37E-11	0	0	0	5,91E-06	0,000128925	0	0	7,08E-05	0	0,000212046	4,55E-05	2,52E-05
part	0,000414	0,000821893	0,000350211	0,000943003	0,000389404	0,000171612	0,000949173	0,000780714	0,002711765	0,000849884	0,000435287	0,001199355	0,00055903	9,90E-05	7,45E-06	0,00040763	0,000624389	8,24E-12	0,000127125	0,00103136	0,000378368	0,001540679	0,000138637	3,02E-05	0,003672854	2,61E-05	0,000134286	0,000175076	4,91E-05	0,000556862	0,000188739	0,001117743	1,78E-11	0	0,007818889	0,000716107	8,98E-05	0,000529525	4,71E-10	0,002098419	0,001036076	0,001139612	0,000492828	0,000720864	0	0,000615278
past	0	0,000229729	5,07E-07	8,25E-05	0,000297401	0,000189566	0,000118737	9,13E-05	0,00174448	0	0	1,12E-16	0,000221124	0	0	0	0	0,000901465	6,86E-05	5,19E-11	0	0	0	0	6,09E-06	0	0,000603805	0	0	0	7,96E-09	0,000215837	0	0	0	0	0	0	0	0,004416484	0	0,00056034	0	7,93E-05	0	0
read	0	0	0,000185066	6,47E-12	0,000462172	0,000239532	5,05E-05	0,00045223	7,38E-05	1,52E-05	0	0	0,000413122	0,001219029	0,000635935	0	0	0	0	0	0	0,001108738	2,58E-16	0	0,000114927	0,000784692	0,000757683	0	0	0,0003071	1,05E-13	0	0	0	0,000477178	7,88E-05	0	0	7,29E-05	0	0	0	0	5,13E-05	0	0
show	0,00337869	0,003795658	0,002757452	0,00441271	0,004428845	0,002074319	0,004053959	0,002907871	0,000162618	0,002839752	0,001428286	0,004006402	0,001969228	0,000620755	0,004254163	0,003901104	0,002791515	0,001124027	0,001574136	0,003653717	0,001702576	0,004528609	0,005663205	0,00359466	0,001660662	0,003759345	0,005229861	0,005351393	1,46E-09	0,00595807	0,004394617	0,003368844	0,00290334	0,011151725	1,01E-07	0,003500974	0,000242862	0,004681906	0,001653201	0	0,001357722	0,003016135	0,002693893	0,000677125	0,006538113	0,003449895
take	8,41E-05	0,000263527	3,32E-05	0,000291017	0,001025389	0,00017838	0,000291524	0,001019	0,000978716	0,000959952	1,07E-16	9,56E-07	0,000499375	0,000110307	0,00094281	0,000489602	9,80E-05	0,000329078	0,000200891	0,000210783	0,000457889	6,75E-11	0,000298584	0,000935564	0,001113787	0	0,001099124	6,71E-14	0,002065119	0,003028387	0	0,000102722	0,000992838	0,000316861	0,001927267	0,00013525	4,93E-07	0	0,000724669	0,000214008	0,000823039	0,000252296	0,000197849	0,000213817	4,44E-05	0,000458138
tcup	0	0	0	0	0	0	0	4,94E-06	1,05E-05	0	0	0	0	0	0	0	0	0	0	0	0	0	0	0	3,42E-05	0	0	0	0	0	0	0	0	0	1,87E-05	0	0	0	0	0	0	0	0	0	0	0
tera	0	0	0	0	0	0	0	0	0	7,10E-06	0	0	0	0	0	0	0	0	0	0	0	0	0	0	0	0	0	0	0	0	0	0	0	0	1,88E-05	0	0	0	0	0	0	0	0	0	0	0
tool	0,000289176	0,000401365	0,00061736	0,000756135	4,71E-06	1,16E-10	4,12E-05	0,002233298	0,003779615	0,000884565	0	0,000468392	0	0,000660854	1,62E-09	0	0,000328235	0,000179179	0	0	7,73E-06	0	0,000236636	0	0,004857848	0,000402114	0	0	0,002329367	3,68E-06	0	0	0	0,000822524	0,013808346	0	0,001907018	0	1,57E-09	3,45E-07	3,05E-05	7,58E-05	0	0	0	0
unit	2,22E-05	0,001338946	0,000280416	2,49E-05	0,000226437	0,000350153	0,000294254	4,29E-05	0,000964217	0,001164808	7,85E-05	0,000371338	0,001204125	0	0,00033943	0	0,000939682	0,000693409	0,000258264	3,72E-12	0,000371769	0	0,000199055	0,002178785	0,000286308	0,000197732	0	0	0,001675799	0	0,000386168	0,00010955	0,000693499	0,000163291	0,001393948	0	0	0,00040876	0	0,000206825	0,000691741	0,002107252	0,000595656	0,000434754	0,001782067	9,24E-06
well	0,002259595	0,001716932	0,002022855	0,001627505	0,001986091	0,001545097	0,002908547	0,001939491	0,002743326	0,001629911	0,002027457	0,001459833	0,002186893	0,001362518	0,001394795	0,001347595	0,00082597	0,003190011	0,000935994	0,003062556	0,003213627	0,001138879	0,001765369	0,002052207	0,000928446	0,001206822	0,00094394	0,002015414	0,002141296	0,00194302	0,001485608	0,001747382	0,001082401	0,001405226	0,002426801	0,001605322	0,002112972	0,001458884	0,001183514	0,007033237	0,001226132	0,001361871	0,002298934	0,001582502	0,001221588	0,004436193
year	5,98E-06	0,003528597	2,41E-10	0,000267828	0,001401801	0,006821631	5,13E-05	0,000401117	0,003509787	1,98E-05	0	0,00118277	4,15E-13	0,003580743	2,13E-10	6,69E-05	0,00384805	0,012517051	0,008330544	0,000454403	0	0	0,000407207	0,000935807	0,004059566	1,69E-12	0	0	0	0	0,000240457	1,21E-09	0	8,37E-10	0	0	0	0,001175365	5,26E-11	0,006013161	0	0,007201152	0,00074294	0,004457848	0,001339424	0
belt	0	5,25E-05	0	2,96E-07	0	0	0	0	0	4,78E-05	0	0	0	0	0	0	0	0	0	0,000109561	0	0	0	0	0	0	0	0	0	0	0	0	0	7,46E-10	0	0	0	0	0	0	0,000258114	0,0001054	0	0	6,40E-14	0
cool	0	5,96E-05	0	0	0	0	0,001577596	0	0	0	0	0	0	0	0	0	0	0	0	0	0	0	0	0,007085487	0	0	0	0	0	0	0	0	0	0	0	0	0	0	0	0	2,16E-13	0	0	0	0	0
fuel	1,73E-13	0,000670316	7,67E-05	0	0	0	0,001172356	0	7,70E-11	0,00045671	0	0	0	0	0	0	0	0	0	0	0	0	0	0,0104902	0	0	0	0	0	0	0	0	0	0	0	0	0	0	0	0	0	0	0	0	0	0
grow	0,000214516	0,000926364	0,000340418	0,00013488	0,000227116	2,64E-12	9,84E-06	0,000360642	0,000647415	3,39E-05	0	5,08E-11	0,0003813	0	0,000295693	0,000200665	0,001039919	1,29E-05	0	8,30E-08	3,62E-08	0	0	5,83E-05	1,56E-06	0,000164904	9,38E-05	3,00E-05	0,001017128	0,000265164	0	4,59E-05	0	0	2,26E-11	0,000262921	0,000344142	0	0,000432384	0,001614729	4,00E-05	0,001201152	0,003285399	5,51E-05	0,000218043	4,04E-06
issu	0,000104549	0,000434701	4,45E-15	0,000385542	0,000152844	0	3,62E-05	0,001970231	0,003333119	0,000352855	0	0,000288694	0,000359455	0	0,002384373	0,000612697	0,000555658	0,000151949	0	0,000590161	2,15E-05	0	0,000547044	0,000337352	0,000800236	0	0	0	0,004301794	0	7,82E-05	0	0,000423643	0	5,45E-07	0	1,21E-15	0	0,002213545	0,006280712	0,000241555	2,77E-16	0	0	0	0
load	5,25E-05	0,000850384	2,23E-12	0	0	0	0,003334421	8,73E-08	0	0,00331229	0	0	0	0	0,000503064	0	1,16E-07	0	0	0,003300769	0	0	0	0,004733719	0	0	0	0	0	0	0,013229099	5,98E-07	0,004896473	0	0	0	0	0	0	0	0,002922308	0,000272525	0	0	3,39E-05	2,50E-10
mini	4,90E-05	0	4,83E-05	2,91E-05	0	0,000131068	1,59E-05	0	0,000162766	2,70E-05	0	0,000112532	0	0,000112342	0	0	0	0,000295169	8,79E-08	0	0	2,49E-05	0	0,000492754	3,14E-05	0,000106921	0	6,56E-05	0	0	2,92E-05	5,91E-05	0	0	0	0,000159683	8,47E-05	0	0	0	6,17E-05	0	0	0	0	0
test	0,000620847	0,000319067	0,001414622	0,002555885	0,002727191	0,005340777	0,008425652	0,001391881	0,000208879	0,001887715	8,56E-10	3,92E-16	0,000254225	0,000203082	0,00014151	9,36E-05	0	0,001279522	0,000400532	0	1,96E-05	0,000711406	0	0,000808578	0,001787029	0,001276958	0,002134772	2,32E-10	2,59E-11	0,001915767	0,021883495	0,001055616	2,77E-07	0,025119828	0,0033867	0,005071543	4,24E-11	0,002810316	0,000635612	0	0,001287849	0	0	0,007504795	0,000321878	3,25E-11
work	0,000173096	2,20E-05	0,000369729	0,001160715	0,000669073	0,000133745	0,001935912	0,002968983	0,005383165	0,001963528	0,000348031	2,51E-09	0,000850214	0,000335188	0,001698458	0,001974216	0	0,000474211	0	0,000361581	0,002592805	0,000770133	0,002752643	0,001497586	0,006477102	0	0,000707287	2,12E-07	0,008857301	0,000155166	0,000386077	0,002251589	0,001470982	3,81E-08	0,003118172	0,000926257	0,000250936	9,25E-05	0,004818706	0,00244073	0,001979469	4,74E-14	0	0	0,000519627	0,002427693
case	2,02E-05	0,001053105	0,000361701	0,000821886	0,000137042	0,004216701	0,001967064	0,002318309	0,001740488	0,001287951	0,000222672	0,000276347	0,000474154	0,008105163	0,000647173	5,73E-05	0,002756143	3,74E-11	0,003643871	0	0,007280327	0	0,000866681	0,001069383	2,55E-07	0,00147602	0,000428219	0	0,005797579	0	0,000925976	0,000992888	1,45E-08	5,01E-08	0,003857871	0	0	0,000837495	0,001160601	6,29E-11	0	0,000108396	4,33E-05	0,005066089	0	0,002492746
eman	0	2,00E-05	0	0	0	1,09E-05	0	0	1,85E-05	0	0	0	0	0	0	0	0	0	0	0	0	0	0	0	0	0	0	0	5,64E-05	0	0	0	0	0	0	0	0	3,37E-07	0	0	0	0	0	6,13E-05	0,000104329	0
hope	0	0	3,29E-05	0	6,55E-16	0	6,55E-06	0	0,000432728	0	0	4,97E-11	0	0	0	0	0	0,000194557	0	0	0	5,34E-10	0	0	2,67E-05	0	0	0	0	3,82E-13	0	0	0	0	0	0	0	0	1,60E-14	0,000815376	0	0	0	1,73E-15	0	0
lead	0,001581942	0,000639989	0,000782481	0,00050406	0,00058157	0,000223468	0,000999791	0,000599473	0,001140325	0,000923131	0,000692735	0,000135869	0,000290185	0,002404834	0,001011997	0,000747934	0,000234861	0	0,00016887	0,002751291	0,00098839	2,42E-07	0,000277668	0,001364919	0,000742697	5,60E-05	0,001299201	0,001583567	0,001168813	0,000603669	0,00048476	0,00047066	0,001177644	4,14E-12	4,73E-05	0,000516801	0,000555776	0,000250595	4,34E-12	0,002850235	0,000813942	0,000153603	0,000667548	0,00057185	0,001120242	0,001449144
male	0,000139137	0	0,000230315	0	0,00181274	0,001418716	0	0	0	0	0,000542389	0	0,001802709	0,000368377	0	0	0	0,001447493	0,001458112	0	0	0,006837522	0	0	0	0,000433935	0	0	0	0	0	0	0	0	0	0,001573955	0	0,001634152	0	0	0	0	0	0	0	0
mean	0	0,001033706	4,38E-05	0,00228662	0,00086718	0,002931701	0,000945821	0,000629987	0,001353295	0,000650658	0,000407166	0,002155875	0,001825609	1,11E-05	8,22E-06	0,000398245	0,000341193	0,001361914	0,003925514	0,00028197	0,000474673	0,001920622	0,000825702	0,000131324	0,001187805	3,81E-12	4,64E-05	0	3,33E-05	0,000584315	7,67E-05	0,000819095	2,04E-11	0,00985489	8,82E-11	2,31E-09	0	0,00151731	0,001976938	0,000626608	0,000979966	0,00144752	2,34E-11	2,43E-13	0,000618721	0,000681024
nevi	0	0	0	0	0	7,27E-06	0	0	0	0	0	0	0	0	0	0	0	0	0	0	0	0	0	0	0	0	0	0	0	0	0	0	0	0	0	0	0	2,87E-05	0	0	0	0	0	0	0	0
seen	0,000178093	9,74E-05	4,17E-05	2,81E-05	0,000244714	0,0004642	5,65E-05	0,000169541	0,000184186	6,57E-05	1,87E-05	6,86E-10	0,000453857	0,000321782	4,75E-05	4,04E-08	6,95E-05	4,22E-05	0,000702454	0	0,000123444	0,000234408	6,05E-05	3,29E-05	0	0,00011663	0,000311548	0,000102353	0	0,000142332	2,15E-09	0	6,30E-15	0	0	0,000381815	0	0,000414715	0,000355734	0,000663469	6,93E-05	0,000153263	0,000141483	0,000439328	1,96E-16	0,000141819
sinc	0,00047564	0,000488465	0,000475414	0,00067302	1,07E-06	0,000128978	0,000275284	0,000677232	0,000899759	0,000472893	0,000342708	0,000907417	0	0,00035293	0,000473386	0,000810896	0,000221301	0	0,000232514	0,000961599	0,000161217	0,000200092	0,001188163	0,000740652	0,000482412	0,000420644	0	0,000325237	1,99E-05	0	0,000337809	0,000534928	0,000518997	0	0,000813432	0,000120534	0,000432492	6,74E-05	0,000306207	0,002499301	0,000341627	0,000555736	0,000314366	0,000298129	5,20E-15	8,61E-05
skin	0,000330676	0	6,72E-05	0	0	0,001605126	0,000111628	0	0	0	0	0	0	0	0	0	0	0	0,000136553	0	0	0	0	0	0	0	0	0	0	0	0	0	0	0	0	0	0	3,40E-14	0	0	0	0	0	0,010609929	0	0
week	0,000323332	0,000174102	0	2,16E-13	2,69E-05	0,002921497	0	0	5,70E-05	0	1,53E-14	1,86E-16	0	0	0	0	0	0,000354776	0,002565078	0	0	0	0	0	0,000335989	0	0	0	0	0	0	0	0	0	0	0,000429793	0	0,009490841	0	0	0	1,84E-06	0	0	4,71E-10	0
evid	0,001427585	0,000208375	0,000952407	0,000149069	0,002663991	0,001445486	6,83E-06	4,88E-15	0,000891058	0	0,000409585	0,000296272	0,00145958	0,002713548	0	0	0	0,00197746	0,001338176	0,000229209	0	1,55E-09	0	0	0	0,002015562	0,004793419	0,001402498	0,001171302	0,002904899	0	0	0	0	0	0,002444713	0	0,000150558	0	0,002340462	0	0,000279115	0,000649083	0,001496825	3,42E-08	0
henc	0,000140725	0,000212679	7,78E-05	0,00023667	7,95E-05	0	0,000180937	0,000535791	0,000132834	0,000242299	6,45E-05	0,000261124	0	0	0,000301786	0,000174312	8,18E-05	0,000113268	0	0,000423163	0,000379529	0,000140848	0,000698442	0,000286796	0	5,40E-15	0	7,90E-05	5,21E-05	0,000110155	0,00015126	6,65E-05	0,000210381	0	0,000581281	0,000129871	0,000149425	6,70E-05	0,000699074	0,000358173	0,00020813	0,000397893	8,27E-05	0	0	0,000165453
user	0	0	0	0	0	0	0	0,009769714	0	0	0	0	0	0	0,002174603	0	0	0	0	0	0	0	0,002219656	0	0	0	0	0	0	0	0	0	0	0	0	0	0	0	0,031408533	0	0	0	0	0	0	0
util	0,000342614	0,000821588	0,000637055	0,001434386	9,05E-05	0,000251049	0,000152015	0,000903975	0,000898215	0,00111462	0,000385826	0,000464617	1,46E-12	0,000423046	0,001096156	0,001826051	0,002032906	0,00056993	0	0	6,85E-05	0	0,000741417	0,002420633	0,000532422	0,000429251	0	0,000193321	0,000563081	0,000115324	5,30E-06	0,000812079	0,000667133	0,001959545	0,001662986	4,19E-10	0,001100616	0	6,15E-07	0,001254397	0,001190892	0,00036529	0	2,04E-05	0,000312292	0
valu	0	0,002212416	0,000747168	0,002633485	0,00109085	0,001284886	0,002226426	6,71E-05	0,000542936	0,001881661	3,11E-13	0	0,000854401	0	0	0	5,92E-11	0	0	0,001987287	0	0	0	0	0	0	0	0	0	0	0,002186948	0	2,74E-05	0,026777491	0	0	0	0	0	0	6,81E-08	0,000465298	4,04E-05	0	7,83E-08	7,59E-08
also	0,004101343	0,002559725	0,003229591	0,002152283	0,003096832	0,001847794	0,003123797	0,004218652	0,003038811	0,003153249	0,002967455	0,001965114	0,002858158	0,001711083	0,004264003	0,002133449	0,003576327	0,001459404	0,001930755	0,002608051	0,003490574	0,00236989	0,006238045	0,002915814	0,003414152	0,002901011	0,003515839	0,00479614	0,001958387	0,003598929	0,004228974	0,001117384	0,003218886	0,002217872	0,001513986	0,002614053	0,002152998	0,00363044	0,003361639	0,007261617	0,003320542	0,001619983	0,003332708	0,002883189	0,002194387	0,002661383
basi	0,000196788	0,000235673	0,000414873	0,00047995	0,000224912	8,61E-05	0,000253062	0,000288938	0,000762763	0,000668615	0,000524325	0,000184339	3,96E-05	8,52E-05	1,68E-05	0,00014104	0,000214427	0	4,38E-05	1,35E-08	0,002131199	0,000323587	0,000691711	8,99E-05	0,000188219	0,000206844	0,000420462	0,000220492	0,000527238	7,37E-05	4,84E-07	0,000113765	0,000145978	0,000121639	0,000892658	0,00025545	0	6,84E-05	0	0,001570692	0,000656154	0,000222119	0,000126134	0,000349389	0,000437071	0
bend	0	0	0	0	0	0	0,000362948	0	0	0	0	0	0	0	0	0	0	0	0	0	0	0	0	0	0	0	0	0	0	0	0,000518462	0,000908474	0	0	0	0	0	0	0	0	6,07E-05	0	0	0	0	6,85E-05
dure	0,002229079	0,003061954	0,000274137	0,000717381	0,002104003	0,002759193	0,002503937	0,000424175	0,001332382	0,000916011	0,000722425	0,001750321	0,000358362	0,000902019	2,72E-11	0,000304386	8,78E-10	0,001851143	0,002639104	0,00227292	0	0,005816751	0,000531351	0,002054392	0,002228229	2,80E-06	0,000684467	0,001518924	1,53E-06	0,001325088	0,004329359	0,001332705	0,001357433	1,38E-07	0,002658667	0,006154276	0,001294476	0,004661897	0,000271469	0,000645202	0,001109542	0,007087424	0,004924935	0,002136793	0,001977949	0,001375956
lack	0,000569852	0,000395401	0,000393734	0,000226803	0,000302122	0,000220855	2,56E-05	0,000280497	0,001601603	3,82E-11	0,000174716	0,000464999	0,000130334	0,000362995	0	0,000130523	0,000256864	0,000213446	0,000651267	2,98E-13	0	0,00057314	0,000282063	0	0,000448833	0,000574266	0,000351052	0,000785319	0,003327948	0,000422809	0,000138107	2,80E-08	0	0	0,000333693	2,44E-12	0,000593253	3,33E-06	4,16E-06	0,001754699	0	0,000408339	0,000502413	1,72E-05	6,61E-12	0
larg	0,000700231	0,001423557	0,001138605	0,002031117	0,000615271	0,000471444	0,001611338	0,001507405	0,000831727	0,001115366	0,000446175	0,002409908	0,000511048	0,001110959	0,003213475	0,002001246	0,001433158	0,00073199	0,000253836	0,002165374	0,001656833	0,000389945	0,001137791	0,002512734	0,000770501	0,00160098	0,000327588	0,000420583	2,76E-07	0,000202596	0,001594191	0,000292749	0,000658406	0,001037331	0,000864916	0,000700152	0,001360645	4,03E-05	0,000525024	0,00304722	0,000806858	0,001016331	0,001513601	0,00069108	1,81E-05	0,002493304
oper	0	0,000471796	0	1,39E-05	0	0,000266053	0,000774742	0,007932114	0	0,006032012	0	0	0	0	0,008156703	0	0	0	0	0	0	0	0,001190479	0,005530717	0	0	0	0	0	0	0	0,00090088	0,003834527	0	0,023496335	0	0	0	0	0	0,005635497	0	0	0	0	0
oval	0	0	0	0	0	0	4,27E-05	0	0	0	0	0	0	0	0	0	0	0	0	0	0	0	0	0	0	0	0	0	0	0	0,000164012	0	0	0	0	0	0	0	0	0	0	0	0	0	0	0
thin	0	0	0	2,91E-07	4,29E-05	0	0,001032019	0	0	0	0	0,000202055	0	0	0	0	0	0	0	0	0	0	0	0	0	0	0,000118057	0	0	0	0,000747799	0,002703624	0	0	0	8,54E-05	0	0	0	0	0	0	0	0	0	0,000714496
thus	0,001276211	0,000860324	0,001006033	0,000658167	0,000740861	0,000170048	0,000504301	0,001308332	0,000395518	0,000741762	0,00122552	0,000619844	0,000483382	0,000968549	0,001157904	0,000920932	0,000747165	0	0,000128337	0,000822583	0,000378691	0,0008026	0,001093473	0,000488308	0,000268125	0,000506042	0,000847187	0,001545553	0,000884266	0,001497855	0,000363429	0,000266607	0,000725431	4,33E-06	0,002048761	0,000335854	0,001152981	0,000205733	0,001023832	0,000655964	0,000672329	0,000778151	0,001743309	0,00049948	0,001113499	0,000651347
tube	0	0	0	0	0	0	0,001885906	0	0	0	0	0	0	0	0	0	0	0	0	0	0	0	0	0,000283246	0	0	0	0	0	0	0,005192013	0	0	0	0	0	0	0	0	0	0	0	0	0	0	0,001599783
wall	0	0	8,60E-05	0	0	1,29E-14	0,002690534	0	0	0	0	0	0	5,15E-16	0	0	0	0	0	0	0	0	0	0,000377409	0	0	0	0	0	0	0,003596112	3,13E-07	0	0	0	0	0,00024412	0	0	0	0	0	0,000214086	0	0	0,005583683
fact	6,63E-05	9,51E-05	7,61E-05	0,000108477	0,000116603	0	6,85E-05	0,000250529	0,000486611	0,000148233	7,76E-05	0	2,52E-05	0,000175471	0,000238097	0,000113328	0,000182274	0	0	6,87E-05	0,000263254	0,000209413	0,00052164	8,15E-05	9,67E-05	0	6,47E-05	5,84E-05	0,000236666	0,000325436	0	8,11E-05	7,50E-07	1,95E-07	0,000159786	4,24E-07	6,43E-12	0	1,29E-05	0,001147527	0,000218106	0	0,000201314	2,16E-05	0	0
veri	0,000148399	0,000574581	0,000515295	0,001207609	2,58E-05	0,000101067	0,000969936	0,000877787	0,001460377	0,000626596	0,000557587	0,000929061	1,40E-14	0,000546176	0,000656333	0,001177075	0,000245949	0,000142955	0,000118231	0,000938071	0,000788922	0,000364743	0,002073354	7,81E-05	0,00145955	0,000318335	3,71E-05	0,000102947	2,22E-06	0	0,000713447	0,000962997	0,000155219	0,000587507	0,001953015	0	0	0	0,00033897	0,002422437	0,001152709	0,001392804	0,000215494	0,000352057	0,000253318	0,000684997
book	0	0	0	0	0	0	0	1,55E-05	0,000217369	0	0	0	0,000127044	3,71E-05	4,10E-05	0	0	0	0	0	0	0	0	0	0,000425273	0	4,66E-05	0	3,55E-16	0	0	0	0	0	0	0	2,44E-05	0	6,41E-05	6,82E-05	0	2,76E-05	0	0	0	0
five	0	0,000631558	0,000430437	0,000607915	0,000669632	0,00068566	6,08E-05	8,61E-05	0,000407165	0,000151443	0,000390789	0,000545184	0,000342165	0,000424575	0,000202335	0,000222764	0,000698005	0,000960533	0,000545556	0,000553668	0	0,000612428	0	0,000336644	0,000797906	0,00080561	0,001177627	0	6,05E-05	0	8,65E-05	9,17E-05	0	0,002261417	0	0,000316385	0	0,000227496	0,000154639	1,90E-07	0,000255408	0,00061315	0,000191454	0,000248632	1,35E-06	0
four	0,000160993	0,000813279	0,001069446	0,000610626	0,00084707	0,000807499	0,000782688	0,000226437	0,000670756	0,00060629	0,001088441	0,000166682	0,000539297	0,000478299	0,000246594	0,000728114	0,000550513	0,001467301	0,000628041	0,000743472	1,91E-14	0,001021396	0,000353384	0,00078267	0,001360997	0,001762848	0,000752153	0,000161495	0,000843447	0,00043011	0,000965377	0,000581757	0,001023706	0,002461826	0	0,000265713	2,04E-13	2,30E-08	1,96E-12	0	0,000514088	0,000691287	0,000683721	0,000621604	0,001599479	0,000291608
hour	0,000101816	0,000307558	0,000170986	2,08E-05	2,61E-06	0,000335024	2,15E-05	6,78E-05	9,29E-05	4,32E-05	0,000775619	0	0	0	0	0	0,000465426	0,000285614	0,000174024	9,84E-05	2,84E-05	0	0,000114847	0,000596209	0,000315885	0	0	0	0	2,99E-05	0	0	0	0,000275403	3,89E-06	0,000156946	0	0,000421049	1,19E-08	0	0	0,000116452	0	2,64E-05	0,000142579	0,00014191
last	0,000367303	0,000406895	0,000117791	0,000169337	7,37E-05	0,000258756	0,000170425	0,000140436	0,001235355	7,90E-05	9,18E-05	0,000280178	1,68E-09	4,79E-05	0	1,03E-06	0,000396147	0	0,000200324	0,000268728	5,78E-10	0	0	0	0,000575569	2,49E-07	0	1,01E-10	0	0	0,000319786	0,000238906	0	9,66E-09	3,48E-06	0,000484155	0	0,000457609	5,63E-05	0,004258549	0	0,000559019	0	3,62E-08	0,0002896	0
open	0,000139642	0,000267301	5,26E-05	0,000376465	0,000464738	0,000294262	0,00092297	0,001501067	0,000682673	0,000568752	0	0,000856153	0,00093806	0	0,001614944	0,000157405	0,000292461	8,14E-09	0,000603716	0,000405706	0,001041305	0,000606992	6,56E-06	0	0,000160099	0	0,000732057	7,45E-06	0,000387585	4,40E-05	0,000415121	0,001193595	0,0005942	6,07E-05	0,001449147	0,000284309	2,81E-05	3,27E-07	0,001738981	0,001684084	0,000284967	1,22E-09	2,56E-14	0	0,000208267	0,001941532
soil	0	0,006141777	0	0	0	0	0,003925208	0	0	0	0	0,001702649	0	0	0	0	0	0	0	0	0	0	0	0	0	0	0	0	0	0	0,022156155	0	0	0	0	0	0	0	0	0	0	0,013498574	0,002691996	0	0,002758735	0
tilt	0	0	0	2,15E-06	0	0	0,000135309	7,37E-05	0	0	0	0	0	0	0	0	0	0	0	0	0	0	0	0	0	0	0	0	0	0	0	0,000428214	0	4,44E-16	0	0	0	0	0,000278453	0	0	0	0	0	0	0,000142089
angl	0	0	0	0,000242923	0	0	0,001811201	0	0	0,000104295	0	0,000368786	0	0	0	0,000230616	0	0	0	0	0	0	0	0	0	0	0	0	0	0	0,001573247	0,002373043	8,28E-05	0	0	0	0	0	0	0	0,000811347	0	0	0	0	0,00291927
area	0,000397687	0,008920379	0	0,002607495	1,82E-14	0,000457918	0,000868681	0,001130184	0,002001253	0,000290322	0	0,009564555	0	0,000557966	0,001326329	0,000847706	0,00911796	0	0,000605966	0,003711136	0	1,29E-11	0,000904504	0	0,002273961	0	0	0	6,14E-05	0	0,000949839	0,001458108	9,89E-05	2,82E-13	1,54E-08	0,003156788	0	2,72E-15	0,002301017	0,003758379	0	0,021602886	0,002121721	0	0	0,001219426
bodi	0,000476248	0,000205683	0,000798883	0,000484502	0,001365657	0,001069209	0,000297795	1,26E-05	0,000680513	8,26E-05	0,002074095	0,000106328	0	0,001660411	0	0	0,000131367	0,000233497	0,000111377	0,000518505	0	0,009174516	0	9,25E-13	0	0	0,00131465	4,59E-06	2,97E-13	0	0	0,000330089	0	2,46E-11	0	1,25E-05	8,82E-10	0,004440085	3,54E-06	0,001180564	0	5,32E-05	0	1,55E-11	0,000295643	0,000575448
carv	0	0	0	0	0	0	4,98E-05	0	0	0	0	0	0	0	0	8,73E-05	0	0	0	0	0	0	0	0	4,73E-05	0	0	0	0	0	2,94E-05	0	0	0	0	0	0	0	0	0	0	0	0	0	0	0
fast	2,95E-10	5,46E-05	0,000510228	0,000306183	0	0,000148436	0,000112229	0,000229111	1,36E-12	0,001376481	0,001113158	0	0	0,000159902	0,000630851	0,000772654	0	0	0	0,000267124	4,23E-05	0	0,000265133	0,000667173	1,01E-15	3,14E-05	0	0	0	0	0	0,000442162	0,001806473	0,000121917	0,001248721	1,40E-05	0	0,000233232	0	0	0,00055679	0	0,000631432	1,07E-05	0	0,000152207
gyro	0	0	0	1,53E-05	0	0	0	0	0	0	0	0	0	0	0	0	0	0	0	0	0	0	0	0	3,72E-05	0	0	0	0	0	0	0	0	0	0	2,44E-05	0	0	0	0	0	0	0	0	0	0
peer	0	0	0	0	0,001271279	0	3,32E-05	0	0,000280578	0	0	0	0	0	0	0	0	0,002529188	0	0	0	0	0,000360712	0	0,001281663	0	1,13E-13	0	0	0,002611914	0	0	0	0	0	0	0	0	0	0	0	0	0	0	0	0
rmit	0	0	0	0	0	0	0,00013495	0	5,47E-05	0	0	0	0	0	0	0	0	0	0	0	0	0	0	0	0,000887955	0	0	0	0	0	0	0	0	0	0	0	0	0	0	0	0	0	0	0	0	0
skid	0	0	0	0	0	0	2,13E-05	0	0	0	0	0	0	0	0	0	0	0	0	0	0	0	0	2,35E-05	7,63E-05	0	0	0	0	0	0	0	0	0	0	0	0	0	0	0	0	0	0	0	0	0
snow	0	0,00017511	0	0,000184643	0	0	3,85E-05	0	0	0	0	0,001597613	0	0	0	0	0	0	0	1,95E-15	0	0	0	0	0	0	0	0	0	0	0	0	0	0	0	0	0	0	0	0	0	0,000189725	0	0	0	0
turn	0,000127023	0,00014972	5,33E-05	0,000104371	0,00051831	2,72E-07	0,000155118	0,000265309	4,14E-12	0,000664897	2,84E-09	6,49E-07	0,00072109	1,91E-05	0,000165223	3,63E-05	0,00017325	0	0	4,21E-13	0,00025384	0,000564755	0,000224578	0,000162524	0,000197008	0	9,05E-05	0,000112104	0	0,001059939	5,11E-05	9,65E-16	0,001050003	3,33E-07	0,000381106	0	0	0,000206045	0,00014722	0,000516475	0,000814297	0,000281652	1,55E-14	0	3,86E-06	0,000355104
univ	0	5,18E-16	0	0	0,000121007	0,000134588	0,000413705	2,80E-06	0,003687836	0,000115476	0	0	0	0	0	0	0	0	0	0	0	0	0	0	0,020148605	0	0	0	0	0	0	0	0	0	0	0	0	0	0	0	0	0	0	0	0	6,82E-07
gate	0	0	0	0	0	0	0	0	0	0,001320031	0	0	0	0	0	0	0	0	0	0	0	0	0,000285221	0	0	0	0	0	0	0	0	0	0,003915357	0	0	0	0	0	0	0	0	0	0	0	0	0
impo	0	6,48E-05	5,85E-05	0	4,68E-05	1,75E-05	7,81E-05	7,80E-05	1,27E-11	0,000308404	0	0	0	0	8,14E-05	0,000114567	7,62E-05	0	3,38E-05	8,14E-05	0,000179121	0	0,000512867	0	0	3,90E-05	0	0	0	0,000198086	8,00E-05	0	0,000312698	0	2,57E-05	0	9,07E-05	0	0	1,97E-06	0,000200095	0	0,000194484	2,99E-05	0,000168153	0,00016067
oxid	0,000753588	0	0,003743773	0	0	0	0,000412725	0	0	8,47E-15	0,008613595	0	0	0	0	0	0	0	0	0	0	0	0	0,000156839	0	0	0	0,001617476	0	0	0	0,001336208	2,34E-12	0	0	0	0	0	0	0	0	0	0	0	0,003431554	0
tcad	0	0	0	0	0	0	0,000234849	0	0	0	0	0	0	0	0	0	0	0	0	0	0	0	0	0,000497519	0	0	0	0	0	0	0	0,000556822	2,05E-12	0	0	0	0	0	0	0	0	0	0	0	0	0
term	0,000868392	0,001454697	2,13E-05	0,000884183	0,000929399	0,001470781	0,00118309	0,000956635	0,001288979	0,001049059	0,000441241	0,000723817	0,000170551	4,64E-16	0,000399505	0,001029073	0,001157865	0,00122042	0,002585723	0,001049267	0,002828553	1,14E-07	0,001505877	0,002550416	0,000445657	0	0,001651071	0,000541187	0,001135548	0,000609133	0,001689577	1,24E-07	0,000495351	0,000211926	0,000332251	0,001943092	0	0,000922547	0,000397135	0,003730007	0,000471613	0,001463575	0,001324543	0,000305105	0,000856221	0,000600651
tfet	0	0	0	0	0	0	0,000135216	0	0	0	0	0	0	0	0	0	0	0	0	0	0	0	0	0	0	0	0	0	0	0	0	0,00063049	0	0	0	0	0	0	0	0	0	0	0	0	0	0
alon	0,000209184	0,000133436	0,000126393	6,55E-05	0,000252796	0,000256607	8,19E-05	4,78E-05	9,61E-12	9,38E-05	0	5,95E-05	0	7,72E-05	0	0,00010266	0,000224628	0,00013638	0,000595039	0	0	0,000670059	0	0,000199839	3,58E-14	0,000302353	0,000143058	0,000122622	0	0,000329869	0,000168051	0	0,000208965	0	0	0,000361948	0,000352636	5,01E-14	0,000172795	0	0	0	0,000191132	2,53E-05	0,000523963	0
judg	0	0	0	0	0,000831331	3,75E-05	0	0	5,97E-09	0	0	0	0	0	0	0	0	0	0	0	0	8,69E-05	0	0	0	0	0,003442023	0	0	0	0	0	0	0	0	0	0	0	0	0	0	0	0	8,55E-05	0	0
odor	0	0	3,80E-05	2,48E-05	0,000123227	0	0	0	0	0	0	0	0	0	0	0	0	0	0	0	0	0	0	0	0	0	0,000597351	0	0	0	0	0	0	0	0	0	0	0	0	0	0	0	0	2,59E-05	8,88E-05	0
seem	0,000158855	0,000130834	0,000257372	3,97E-12	0,000428162	0,000384402	7,82E-05	4,75E-05	0,000488632	2,55E-05	0,00040847	4,24E-06	0,000442865	0,000347648	0	0	0	0,000123938	0,000368975	0,000429163	6,85E-10	0,000293064	0	2,36E-06	0,0001885	1,22E-14	0,000541214	8,85E-05	0,000218918	0,000727612	4,98E-05	3,78E-12	2,44E-05	1,13E-10	3,10E-13	8,81E-14	0	0,000415771	0,000150029	0,001027843	4,30E-05	0,000140751	0,000152429	0,00082339	0,00018377	0,000103158
self	0,000417576	2,03E-07	0	0	0,006404245	0,000243396	0,000291867	0,000220244	0,000375924	0,000571263	0	0	1,33E-14	0	0	0	0	0,00499138	0	0	0	0	0	0	0	0	0,026138194	0	0	6,38E-16	0	0	0	0	0	0,00140404	0	0	0	0	0	0	0	0	0	0
cost	0	0,003538482	0	2,69E-10	0	0,000319684	0	0,003469195	0,000352263	0,002340555	0	0	0	0	0	1,17E-09	0,013688375	0	0	0	0	0	0,001557253	0,004486781	0	0	0	0	1,80E-14	0	0	0	0	0	0,012616039	0	0	0	0	0	0,000818385	0	0,000204094	0	0	0
real	0,000264021	0	2,75E-05	0,001587634	0,000107303	0,000160683	3,58E-11	0,004299119	0,000321822	0,000840384	1,09E-14	0	0	0	0,004693522	0,002677815	0	0	0,000204214	0	0,001118029	6,30E-16	0,000171269	0,000320786	0,001442162	0	0,00046066	0,000516013	1,78E-15	0	0	0	0,001049808	0,001712702	0,001105548	0	1,71E-10	1,59E-05	0,008892819	0	0	0	0	5,59E-12	0	0
abil	0,000897393	4,74E-05	0,000728142	0,000637346	0,001937423	6,37E-05	0,000228196	0,000468452	0,001437888	0,000281018	0,000620802	0,000246974	0	0,000722678	0,00058317	0,000760205	8,81E-07	6,52E-07	0,000244709	7,06E-15	0	0,006285942	0,000259753	0,000135725	0,003089207	0,000272624	0,000754702	0,000655144	0,00043353	0,003046754	6,07E-05	0,000624272	0,000293208	0,000692213	0,000254923	0,002069542	0,001864844	0	0,000591881	0,000377553	0,000304746	0	0,000640794	0	0,000888178	6,20E-05
face	0	0,000247144	0	0,000483033	0,004174911	0	0,000325976	0,000275791	0,000554864	0	0	0	1,57E-14	0	0	5,94E-16	0,000572045	0	0	0	0	0,02796857	0	0	0	0	0,002963874	0	3,32E-08	0	3,89E-12	0	0	0	0	0	0	0	0	0	0	3,55E-13	0	0	0	0
mani	0,000870892	0,000495745	0,001413226	0,001590526	0,000153113	6,18E-05	0,00016088	0,001677281	0,003445362	0,000505295	0,000105469	0,000103481	0,000406045	0,000623791	0,001554681	0,002648085	0,000517485	1,42E-11	7,71E-12	0,000553172	0,001449455	1,46E-12	0,0012386	0	0,00063179	0,000984736	0	0,000395139	0,001490606	1,89E-15	0	3,99E-05	1,32E-07	0	0,000844159	7,57E-05	0,00187408	0	0,000923016	0,010677116	0	0,000435275	0,000360112	0	0	0
play	0,001942546	0,000292311	0,000740366	0,000285235	0,002261041	2,67E-05	0,00029123	0,000614602	0,000626394	1,51E-05	0,000507698	7,11E-08	6,04E-13	0,000375024	0	0,000103079	0	0	0	0	0	0,002625031	0	7,84E-05	0	0,000404333	0	0,002717724	0	0,007037466	0	0	0	0	0	0,000390609	5,83E-14	0,001160655	2,67E-10	0,006823828	0	5,07E-05	0,000433091	0	1,36E-05	6,03E-14
role	0,006083301	0,000510909	0,001634513	0,00019586	0,002787719	8,42E-05	0,000346254	0,000529176	0,001840218	7,03E-15	0,001112712	0	0,002269839	0,000130943	0	0	0	1,10E-14	0	0	0	0,002563607	0	0	0	0,001042069	0,001300803	0,009208622	8,47E-15	0,005070025	0	0	0	0	0	0,001013509	9,12E-08	0,003130582	0	0,012911997	0	7,45E-05	0,000757885	1,75E-05	0,000254133	1,33E-11
asia	0	0,000226813	0,000104422	3,99E-07	0	7,32E-06	0	0	9,00E-05	0	0	0,000418006	0,000117438	0	0	0	0,000270169	0	3,19E-09	0	0	0	0	0	0	0,000369211	0	0	0	0	0	0	0	0	0	0	0	0	4,94E-05	6,82E-14	0	0,000320658	0,000145637	4,12E-05	0	0
care	0	0	0	0	8,11E-07	0,001858347	0	4,61E-09	0,003858548	0	0	0	4,99E-14	0	0	0	0	0,003491934	0,002997136	0	0	0	0	0	0	0	0	0	0,010489508	0	0	0	0	0	0	0	0	0	0,000484501	0	0	0	0	2,32E-05	0	0
caus	0,001762874	0,001591408	0,001823426	0,000134257	0,00039437	0,000958099	0,000968608	0,000546922	0,000201603	0,000846123	0,000870936	0,000691524	0,000507582	0,007382848	0,001793983	0,000217274	0,000716026	0	0,000235564	0,006050498	0	0,000240405	9,91E-11	8,26E-15	2,36E-11	0,001476141	0,000721054	0,001827487	4,74E-06	0,000697938	0,001471109	2,37E-06	0,001706227	1,53E-09	1,40E-14	0	0,000886397	0,000463062	0	3,95E-05	0,001006124	0,001062201	0,001936093	0,002822246	0,00051727	0,001648807
even	0,00031308	0,000455001	0,000630452	0,000360016	0,000784811	0,000357833	0,000547002	0,000916171	0,00056264	0,000506475	0,000357885	0,00039121	0,000864058	0,001369656	0,000973108	0,000509367	0,000445509	4,38E-05	0,000185233	9,82E-05	0,000339675	0,000224024	0,0012075	0,000509619	0,000481124	0,000436484	0,001079447	3,07E-05	6,56E-12	0,001515465	0,000871593	0,000185896	0,000404984	1,41E-06	0,001103931	7,33E-05	0,000528038	0,00024721	0,000368553	0,0016443	0,000355896	0,000428417	0,000568409	0,000565188	0,000863979	0,000547068
food	0	0,000447997	0,002009916	0	0	0,004629101	0	0	2,20E-06	0	0,001374054	0	0	0	0	0	0	0	0	9,78E-14	0	0	0	0	0	0	0	0	0	0	0	0	0	0	0	0	0	0	0	0	0	4,85E-16	0	0,032885384	0	0
juli	0	0,000142799	2,09E-13	0	3,62E-06	0,000151788	0	0	6,30E-05	0	0	0	6,47E-06	5,06E-05	0	0	0	0	0,000327546	0,000299752	0	4,25E-05	0	0	1,85E-05	0	0	0	9,56E-05	0	0	0	0	0	0	0	0	0	0	6,74E-05	0	0,00032453	6,13E-05	0,000165569	0	0
life	5,35E-05	0,000682007	0,00062353	4,86E-11	0,0007874	0,002242762	7,50E-05	0,000782295	0,002199867	0	0,000437744	0	0	0	0	0,000111764	0,001834629	0,006714941	0,000995528	0,000851455	0	4,31E-10	0	0,000454027	1,13E-05	0,001004841	0,000390329	1,06E-15	0,001554153	0,000645179	0,000729665	0	0	0	1,20E-11	8,88E-10	4,42E-05	6,84E-16	0,00266837	0,003451043	0	0	0	0,001486774	4,73E-05	0
oral	0,000309424	0	0,000297836	0	0	0,001221172	0	0	0,000180261	0	0,001392295	0	0	0	0	0	0	0	0	0	0	0	0	0	0,000158815	0	0	0,000191508	5,05E-12	0	0	0,000359601	0	0	0	0	1,42E-05	5,71E-05	0	0	0	0	0	0,006928478	0	0
rare	7,85E-05	0,000105257	0,000553391	4,52E-05	9,61E-05	0,000523423	0	5,40E-05	0,000315497	0,00010453	0	0	0,000114192	0,002302975	0	0	0	0	0,000191216	0	0	1,22E-05	0	0	0	0,000789791	0,000268519	0	7,92E-15	1,21E-09	0	1,24E-09	0	0	0	0	0,000128052	0	0,000148687	0,00091542	0,000417136	0,000302609	0,000666958	0,000721321	0	0
risk	8,33E-05	0,00153752	1,29E-08	0	0,00022386	0,009409943	0	0,000784185	1,33E-07	0	6,51E-14	0	0	0,010266401	0,001539557	0	0	0,008559461	0,004521541	0,011969342	0	0	0	0	0	0,001951864	0	0	0,003593287	0	0	0	0	0	0	0,000544231	0	0,000525628	0	0	0	6,75E-12	0,000184483	0,004433847	0	0
cour	4,85E-05	7,65E-05	0	0	0	0,000307896	0	0	0,002896759	0	0	0	0	1,41E-06	0	0	0	0	0,000529042	0	0	0	0	0	0,013913194	0	0	0	0	0	0	0	0	0	0	1,44E-06	0	0	0	0	0	0	0	0,000129734	0	0
flow	0,000256684	0,001295253	0	0	0	0	0,01374905	5,01E-09	0	0	0	0	0	0	0	0	0	0	0	0	0	0	0	0	0	0	0	0	0	0	0	0	0	0	0	0	0	0	0	0	0	2,80E-05	0	0	0	0,05264383
gain	0,000179075	0,000202476	0,000326032	0,000129878	0,00017291	6,52E-05	1,72E-05	0,000301741	0,000657677	0,001321183	1,21E-08	0,000152449	3,25E-16	0	0,000473521	0,000213283	0,000235842	1,05E-14	8,36E-12	0	4,89E-05	8,74E-06	0,000199811	0,000470464	0,000490303	0,000416737	6,71E-09	0	0,000378788	0,00060704	7,96E-05	0	0,003292525	0,000396603	1,14E-07	5,83E-05	0	0,001068197	2,72E-05	0,001531933	4,11E-12	0,000255548	0,000234183	0	0	0
give	5,66E-05	3,76E-05	0,000159768	0,000388222	0,00034985	7,25E-08	0,000349407	0,000469564	0,000763472	0,000373741	0,000132711	0,000146481	0	6,34E-05	0,000301142	0,00042882	0	0	0	7,37E-05	0,000950736	8,24E-05	0,00072351	0,000295341	0,000828529	7,15E-05	3,43E-08	3,92E-08	1,08E-05	0,001593069	0,000136055	0,000140979	0,000110627	0,000355517	0,000304694	0	0,000140682	0	0,000389927	0,001481994	0,00019717	0	1,60E-05	0	0,000135171	0,000392202
idea	8,66E-05	0	6,20E-06	7,23E-05	0,000237167	0	2,99E-05	0,000282827	0,000840287	0,000188636	0	0	0,000499425	0	0,000228984	2,64E-05	0	0	0	0	0,000321423	5,10E-15	0,000434102	1,53E-14	0,0015245	0	0,000720616	0,000103095	0,000688984	1,38E-14	2,03E-08	0	3,55E-05	0	0,000582614	0,000130124	4,20E-05	0	0,000192506	0,000401306	0,000138634	0	0	0	0	5,61E-14
lost	1,76E-06	0,000149986	5,69E-05	0	1,68E-05	6,38E-05	7,16E-05	3,65E-05	9,82E-05	0	7,23E-06	7,84E-06	0	3,52E-06	0	0	0,000224416	1,85E-05	4,09E-12	0	0	7,08E-05	0,000118791	1,09E-08	8,78E-05	0	0	2,79E-05	1,78E-09	0	0	0,000347699	0	5,68E-13	0	0,000102697	0	0,000122734	5,29E-06	0,000162873	0	0,000221804	0,000410029	0	4,38E-05	5,73E-05
wide	0,000372832	0,000369331	0,001708526	0,001300506	0,00026808	0,000180935	0,000852159	0,001165222	0,000512871	0,001147684	0,000966802	0,001176351	0,000405032	2,42E-10	0,001253933	0,00161598	0,000155211	0,000471256	0	0,000368826	0,000234661	0	0,001378154	0,00024174	1,68E-09	0,00276742	3,54E-07	0,000297006	7,87E-13	0	0,000722022	0,000766182	0,001586898	0,001442881	0,001213557	0	0,000340491	0	0,000218055	0,003216988	0,000917234	0,000550183	0,000665701	0,000130203	0,000420303	0,000940417
band	0	0	0,000165788	0,001316776	0	0	9,84E-05	0	0	0,000408497	0	0,006473914	0	0	0	0	0	0	0	0	0	0	0	0	0	0,000119253	0	0	0	0	0	0	0,001205039	0	0	0	0	0	0	0	0	0	0	0	0	0
crop	0	0,002296085	0,000207426	0	0	0	0	0	0	0	0	0	0	0	0	0	0	0	0	0	0	0	0	0	0	0,000149603	0	0	0	0	0	0	0	0	0	0	0	0	0	0	0	0,00892958	0,001748079	0	0	0
cycl	0,000685549	0,001189043	0,000319356	0	0	3,34E-05	0,000424549	0,000100575	2,44E-08	0,001653243	0,000243998	0,001204149	0	0	0	0	0,001369113	0	0	8,90E-09	2,52E-15	0	1,36E-05	0,003958009	0	0,000276867	0	0,001269676	0,00052101	0	0,001200874	0	0,002669646	0	0,000778801	0	0,000403973	0,000389403	0	0	5,86E-05	0,000155153	0,000190235	8,77E-05	0,001412797	0
degr	0	0,000693707	0,000686914	0,000375544	0,00045845	0,000956624	0,002413586	0,000200277	0,000388244	0,000510704	0,000931684	0,001295716	0,000518331	0	0,000433536	0	1,47E-15	5,75E-08	0,000100226	0,00033691	2,17E-11	0,000371933	0	0,001800445	0,001537001	9,98E-05	0,000604424	0	0	0,00038176	0,000751184	0,009271069	0,000540363	0,002525424	0	0,000367818	0	0	0,00013797	0	8,84E-12	0,00067072	0,000193058	0,000100199	0,001875136	0,001472508
dose	0,000843313	1,71E-10	0,001597315	0	0	0,001671254	7,86E-05	0	0	0	0,006266469	0	0	0	0	0	0	0	0,001825311	0	0	0	0	0	0	0	0	0,000807987	0	0	0	0	0	0	0	0,001464488	0	0,0006992	0	0	0	0	0	0,002079842	0,001126449	0
hand	7,88E-05	0,000117823	0,000124189	0,000382461	0,000546724	0,000113218	0,000141871	0,00055256	0,00065768	0,000167515	0,000151784	0	0,000334532	0,000148097	0,000218681	0,000821236	0,000124843	0	0,000178021	0,000328993	0	0,002861781	0,000166018	3,27E-11	0,001606074	1,28E-05	2,91E-12	0	0	0,000425725	0,00018073	0,000413685	0,00022728	3,71E-05	0,001154483	3,75E-05	0,000287949	9,61E-06	0,001101618	5,81E-06	0	9,29E-05	0,000293583	4,04E-05	1,69E-14	1,05E-06
iagr	0	9,87E-06	0	3,40E-05	0	0	0	0	0	0	0	0	0	0	0	4,78E-05	0	0	0	0	5,18E-11	0	0	4,98E-12	0	0	0	0	0	0	0	0	0	2,71E-05	0	0	0	0	0	0	0	4,95E-05	0	0	0	0
weed	0	0,000206382	0,000122077	0	0	0	0	0	0	0	0	0	0	0	0	0	0	0	0	0	0	0	0	0	0	0	0	0	0	0	0	0	0	0	0	0	0	0	0	0	0	0	0,002135873	0	0	0
mode	2,16E-05	0	0,00027368	0,000249709	0	0	0,000178161	0,000169997	9,28E-05	0,002964851	0	0,00014473	0	0	0,000477419	0	0	0	0	0	0	0	0	0	3,76E-10	0	0	0	0	0	0,0002504	6,01E-16	0,009038755	0	6,55E-13	0,000522298	3,48E-09	0	0,000301486	2,76E-10	0,002084828	0	0	0	0,000152567	0
plan	0	0,000870037	0	7,14E-06	0	0,000213768	0	0,001329851	0,001370592	0	0	0,00019648	0	0	0	0	0,001819936	0	0	0	0	0	0	0	0,001149628	0	0	0	0,007922958	0	4,72E-05	0,002220891	0	0	2,99E-05	0	0	0	4,48E-13	0	0	0,000190156	0	0	0	0
trip	0	0	0	0	0	0	0	0,000136454	2,84E-07	0,000134756	0	0	0	0	0	0	0	0	0	0	0	0	0,000227764	0,00030554	3,62E-05	0	0	0	5,51E-10	0	0	0	0,000151696	0	0	0	0	0	0,000361252	0	0	0	0	0	0	0
vari	6,94E-05	0,000958953	0,000475529	0,0004474	0,000679046	0,000278342	0,00081043	2,73E-15	0,000143888	0,00058783	0,000346701	0,000337211	0,000555336	1,37E-12	0	0,00034751	0,000743446	0,000330879	9,44E-09	0,000275335	9,03E-06	0,000628671	0	0,000505534	1,02E-11	0,000142234	0,001096918	0	1,04E-10	0,000545896	0,001046559	9,44E-05	0,000667962	0,002441704	2,70E-05	0	0,000473012	0	0	1,07E-09	0,000567216	0,000925181	0,001508351	0,000550971	0,00131309	0,001075046
awar	0	2,58E-05	0	0	0,000415124	0,000163605	0	0,001038463	0,001009476	0	0	0	0	7,85E-08	0,000306533	0	0	0,000663563	0,000181084	0	0	0,00136487	0	0	0	0	0,000350101	0	0,003511732	7,91E-15	0	0	0	0	0	0	0	0	0,003125908	0	0	0	0	0	0	0
busi	0	2,98E-05	0	0	3,97E-12	0	0	0,000314231	0,000722617	0	0	0	0	0	0	0	6,85E-05	0	0	0	0	0	0	0	1,70E-10	0	0	0	0,003259426	0	0	0	0	0	0	0	0	0	3,02E-05	0	0	0	0	0	0	0
fear	0	0	0	0	0,001086182	0	0	0	0	0	0	0	0,000172012	0	0	0	0	0,000828527	0	0	0	0,003525978	0	0	0	0	0,000229867	0	0	0	0	0	0	0	0	0,000894749	0	0	0	0	0	0	0	0	0	0
must	3,56E-05	0,000285853	0,000120316	8,62E-09	2,00E-05	7,92E-05	0,000105886	0,00070965	0,001139268	0,000133285	0	1,92E-16	0	0,000584765	7,42E-05	0	0,000176621	0	2,01E-05	5,50E-05	2,98E-15	0,000215571	0	0,000108365	0,000256495	1,46E-11	2,07E-09	0	0,002925094	0	0	2,88E-15	0	0	0,001514041	0	0,000222321	7,64E-10	0,001166962	0,000212477	0,000142214	0,000194062	0,00034771	6,95E-05	0,000320519	0,000173103
rise	0,000191979	0,000454666	7,59E-05	1,36E-05	2,37E-05	8,42E-05	0,000179185	0,000172954	0,000199701	0,000137693	3,67E-05	0,000244207	9,36E-05	5,85E-05	0,000207224	0	0,000761943	0	2,37E-05	0	0	1,86E-05	0	0,000493894	0	4,34E-05	0	0,000206257	0	0	0	0	8,90E-05	0	0	7,83E-05	0	0,000305589	0,000332438	0,000835083	0,000131773	0,000604715	0,000151602	0,000127449	2,80E-11	0,000460914
step	0,000155488	4,74E-06	0,000535706	0,001417171	0	0	0,000789706	0,000216246	0,001013614	0,001154397	0,000860412	0	0	0	0	0,001824135	6,68E-12	5,91E-05	0	0	0,001029214	1,09E-09	3,91E-13	0	1,62E-06	0	0	0,000151472	4,61E-06	0	0	0,000474084	0,000744172	0	0,00699196	0	0,000507353	0	0	6,14E-05	0,000360192	0	0	0	0	0,00113076
tend	4,38E-05	9,41E-05	4,24E-05	0,000147323	0,000440137	0,000151734	0,000170807	0	0,000143007	4,51E-05	0	0,000141758	0,000551674	1,05E-06	0	0,000164474	0,000183013	6,67E-05	0,000306189	0	3,81E-05	0,000130641	0	6,82E-05	9,71E-05	6,46E-05	0,001115646	5,80E-05	1,21E-12	0,000359062	9,18E-05	5,77E-05	6,71E-05	0,00025657	0	0	0,000143717	0	7,39E-05	4,64E-05	0	9,83E-10	0	8,70E-05	0,000115072	0,000445165
beta	0,007842261	0	0,000597505	0	0	0,000310928	0	0	0	0	0,002023822	0	0	0,001832866	0	0	0	0	0	0	0	0	0	0	0	0	0	0,0180861	0	0	0	0	0	0	0	0	0	0,00052612	0	0	0	0	0	0,00137942	0	0
like	0,001981807	0,000739364	0,001207914	0,000351634	0,001985834	0,000912157	0,000643438	0,001101712	0,000690972	0,000227763	0,00071435	0,000472763	0,00252398	0,00054454	0,001229113	0,000599542	0,000936509	0,001001182	0,001033217	0,001688423	2,49E-08	2,17E-05	0,001022493	9,67E-11	0,000522151	0,001822079	0,005256134	0,001737801	0,000470861	0,000856334	0,000309385	0,000742287	2,87E-06	5,58E-15	0,001305335	0,002692593	0,002103394	7,77E-06	0,000580655	0,000893008	0,000118478	0,000589346	0,000536579	0,001653161	0,00048802	0,001302597
line	0,001447614	0,000103375	0,000158389	0,000208312	0,000242978	0,000162975	0,000626565	0,000385799	0,000193918	0,001624259	0,00023522	0,000525293	0,000185381	0	1,10E-08	1,13E-08	0	0	0,000656153	0	0,000443666	0,000137861	0,000281086	0,000120965	6,65E-05	6,72E-05	0,000566888	0,001833166	0,000218773	0,000128935	0,000970519	0,000179683	0,003331455	1,98E-06	0,003084941	2,40E-05	0,001743964	0	0	0	0	0,000132587	0,000407974	0,000617705	0	0,000377514
oppo	1,96E-05	1,78E-05	6,48E-05	2,20E-06	8,70E-05	2,24E-05	0,000123691	1,23E-05	7,47E-05	2,09E-05	5,82E-05	2,39E-05	0,000340279	6,95E-06	0	0	4,27E-05	0	6,50E-05	0	0	0	3,61E-05	0	0	3,86E-05	0,000122938	5,65E-08	0	0	6,94E-05	3,81E-05	2,90E-05	3,58E-10	0	0	0,000121464	0	3,67E-05	0,000147629	4,13E-05	0	0	0	0	0,000355124
isol	0,000450894	2,53E-05	0,002252007	0	9,98E-05	7,76E-06	9,80E-05	0,00025426	5,67E-05	0,000440678	0,000827213	0	0	0	0,000858492	0	0	0	6,89E-14	0,000152803	0	0,000464404	0	0,00019519	1,87E-12	0,004747732	0	0,000342537	0	0	0,000178891	8,63E-05	0,000727385	3,07E-14	0	0,000120529	0,002079556	0	0	0	0,000814825	3,21E-05	0,000290643	0,000299855	6,97E-08	0
kina	0,0010418	0	0	0	0	0	0	0	0	0	0	0	0	0	0	0	0	0	0	0	0	0	0	0	0	0	0	0,002606736	0	0	0	0	0	0	0	0	0	0	0	0	0	0	0	0	0	0
main	0,000473709	0,001792224	0,001106491	0,000680382	0,000246533	0,000618585	0,000932312	0,001361903	0,001724434	0,001439703	0,001624697	0,000499876	0,000396441	0,001089617	0,000947701	0,000624887	0,000768459	0,000155551	0,000649444	0,002856234	0,000713093	0,000643687	0,000661238	0,001338994	0,001105388	0,000250208	3,83E-05	0,00025598	0,000685988	0	0,000672912	1,38E-06	0,00129363	0,001761507	0,001882111	0,000432227	7,92E-16	0,000137135	0,002132218	0,003377966	0,001723203	0,002750433	0,000769335	0,000669671	0,001574537	0,000989119
mice	0,006083795	0	0	0	0	0	0	0	0	0	0	0	0	0	0	0	0	0	0	0	0	0	0	0	0	0	0	0,015222522	0	0	0	0	0	0	0	0	0	0	0	0	0	0	0	0	0	0
rhoa	0,000135195	0	0	0	0	0	0	0	0	0	0	0	0	0	0	0	0	0	0	0	0	0	0	0	0	0	0	0,000338283	0	0	0	0	0	0	0	0	0	0	0	0	0	0	0	0	0	0
type	0,002021935	0,001363604	0,001318575	0,000901494	0,001225346	0,001217919	0,00190774	0,001294126	0,000385811	0,001261597	0,000363707	0,001840892	0,000839908	0,002286526	0,000451216	0,000230943	0,000573319	0,000180833	0,001142508	0,001208811	0,001671034	0,002770413	0,001325659	0,001482367	0	0,002009823	0,000469376	0,002547496	6,47E-05	0,001516535	0,003666126	0,000904884	0,000947285	0,003521822	0,000543114	0,000387059	0,001801773	0,000245588	0,00141425	0,001872128	0,002026804	0,001731625	0,000121187	0,001969206	0,001521296	0,00012976
tyro	7,95E-06	0	0	0	0	0	0	0	0	0	0	0	0	0	0	0	0	0	0	0	0	0	0	0	0	0	0	1,99E-05	0	0	0	0	0	0	0	0	0	0	0	0	0	0	0	0	0	0
ltda	0	0	0	0	0	3,64E-05	0	0	0	0	0	0	0	0	0	0	0	1,97E-05	9,63E-05	0	0	0	0	0	0	0	0	0	0	0	0	0	0	0	0	0	0	0	0	0	0	0	0	0	0	0
pipe	0	0,000288757	0	0	0	0	0,00098777	0	0	0	0	0	0	0	0	0	0,000982913	0	0	0,000105711	0	0	0	9,69E-13	0	0	0	0	0	0	0	0	0	0	0	0	0	0	0	0	0	0	0	0	0	0,003449952
tile	0	2,82E-05	0	0	0	0	2,35E-05	4,77E-05	0	0	0	0	0	0	0,000146055	0	0,000123873	0	0	0	0	0	0	0	0	0	0	0	0	0	0	0	0	0	0	0	0	0	0	0	7,11E-05	0	0	0	6,57E-05	0
wedg	0	0	9,16E-06	0	0	4,63E-05	3,96E-05	0	0	4,35E-05	0	0	0	0	0	0	0	0	0,000139988	0	0	0	0	0	0	2,86E-05	0	0	0	0	0	3,09E-05	0	0	0	0	0	0	0	0	0,00021606	0	0	0	0	0,000113747
coil	0	0	0	0	0	0	3,83E-11	0	0	0,000979378	0	0	0	0	0	0	0	0	0	3,20E-05	0	0	0	0,00188805	0	0	0	0	0	0	0	0	7,35E-05	0	0	0	0	0	0	0	0,002383618	0	0	0	0	0
diod	0	0	8,79E-12	0	0	0	7,66E-06	0	0	0,000439468	0	0	0	0	0	0	0	0	0	0	0	0	0	0	0	0	0	0	0	0	0	2,95E-14	0,001379636	0	0	0	0	7,89E-15	0	0	0	0	0	0	0	0
dual	0,000122612	5,76E-05	4,15E-05	7,12E-05	0,000196559	6,08E-12	0,000180558	5,97E-05	0	0,000534601	9,96E-05	1,35E-05	0,000506741	0	0,000102031	0	0,00013281	0	0	0	0,000711536	3,81E-09	0	4,36E-05	0	0	0,000112629	0,000117298	0	0,000204722	0	0,000132698	0,000861314	0	0,000459207	9,64E-05	0,000218396	8,66E-13	0	0	0,000395008	0	0	0	4,57E-05	5,52E-08
full	7,95E-05	7,70E-05	0,000463776	0,000365878	9,98E-05	0,000146178	0,000707246	0,000304111	0,000249359	0,00077878	0,000314444	0,000692113	0	0,000211047	0,000437471	0,0001993	0,000101154	0,000318387	0,000215954	0	0,000101568	0,000385233	0,000162243	0,000928659	0,000307842	0,000934061	0,000108264	2,19E-08	0,000282745	0	0,00086462	0,000557782	0,001390179	1,89E-05	0,000968694	0	0,000313617	3,59E-06	0,000169584	0	0,000470286	8,12E-09	0,000132875	3,97E-05	3,53E-05	0,00079491
grid	0	0,000164681	0	0	0	0	2,22E-05	0,000329693	0	0,002389317	0	0,000548086	0	0	6,65E-15	0	0	0	0	0	1,18E-10	0	0	0,00619241	0	0	0	0	0	0	0	0	0,004072756	0	0	0	0	0	0	0	0	0,000106748	0	0	0	0
igbt	0	0	0	0	0	0	0	0	0	0,000113551	0	0	0	0	0	0	0	0	0	0	0	0	0	0	0	0	0	0	0	0	0	0	0,000350388	0	0	0	0	0	0	0	0	0	0	0	0	0
made	2,48E-10	0,000285979	0,000132289	0,000484481	0,000256691	0,000173743	0,000872041	0,000354637	0,001336502	0,000344243	8,08E-05	0,000621235	0,000113771	0,000508121	6,23E-07	0,000212062	0,000351995	0	8,23E-05	0,000707661	0,00018168	7,38E-05	0,000418138	0,000323894	0,001186682	1,84E-05	0,000914302	0	0,000218449	1,46E-10	0,001245345	0,001796655	0,000140969	0,000547446	0,000478494	9,20E-05	0	0	0,000350207	0,002408836	0,000789027	0	0	5,85E-16	0,00029445	0,000345297
side	0,00022003	9,84E-05	9,10E-05	0	8,10E-05	0,000495073	0,001006499	0,000315217	0	0,000812085	0,000655035	0	9,44E-05	9,21E-05	0,000458726	4,29E-05	5,94E-05	0	0,000436367	0	0	5,97E-11	0,001320236	0,000397294	0	0	0,000261376	1,62E-07	0	0	0,001001757	0,000810712	0,001671693	0	0	0,000538925	1,69E-06	0	0,000160828	3,51E-11	0,000213885	0,00034817	0	0,001300381	0	0,002160865
trim	0	0	2,96E-05	0	0	0	0	0	0	6,33E-05	0	0	0	3,56E-05	0	0	0	0	0	0	0	0	0	0,000149832	0	6,78E-05	0	0	0	0	0	0,000104434	0	0	0	0	1,54E-05	0	0	0	0	0	0	0	0	0
coff	0	0,000151515	0	0	1,24E-05	1,14E-05	0	2,59E-05	0	0	0	0	0	0	0	0	0	0	0	0	0	0	0	0	0	0	4,31E-05	0	0	0	0	0	0	0	0	0	0	0	6,71E-05	0	0	0	0	0	0,000914032	0
live	0,000322213	0,000222055	0,000521546	0	0,000327593	0,000178932	0	0,001322004	0,001120482	0	0,000558448	0	0,00145231	9,63E-15	0	0	0,000240586	0,001100225	0	0,000522469	0	0	0	0,000106041	4,95E-16	0,000127797	6,76E-16	0,000150841	2,99E-15	0,000241228	0	0	0	0	0	0	0,001784725	0	0,006947433	0,000495504	0	0,000145156	0	0	0	0
dcmd	0	0	0	0	0	0	7,12E-06	0	0	0	0	0	0	0	0	0	0	0	0	0	0	0	0	0	0	0	0	0	0	0	0	0	0	0	0	0	0	0	0	0	0	0	0	0	3,44E-05	0
flux	4,49E-05	0,000284028	1,84E-07	0	0	0	0,000129699	0	0	0,002218887	8,48E-10	0,000486011	0	0	0	0	0	0	0	0	8,21E-10	0	0	0,00051227	0	0	0	0	0	0	0	0	0	0	0	0	0	0	0	0	0,010562659	0,000154244	0,000104822	0	7,43E-08	0,000518583
foul	0	2,44E-05	0	0	0	0	3,69E-05	0	0	0	0	0	0	0	0	0	0	0	0	0	0	0	0	0	0	0	0	0	0	0	0	0	0	0	0	0	0	0	0	0	0	0	0	0	0,00030924	0
pore	8,95E-12	0	0	0	0	0	0,000918045	0	0	0	0	0	0	0	0	0	0	0	0	0	0	0	0	0	0	0	0	0	0	0	0,001618894	0,000919838	0	0	0	0	2,75E-06	0	0	0	0	0	9,51E-05	0	6,06E-05	0,000928139
game	0	0	0	0	0,002442173	0	0	0,000782424	0	0	0	0	0	0	0	0	0	0	0	0	0	0	0	0	0	0	0	0	0	0,013967412	0	0	0	0	0	0	0	0	0	0	0	0	0	0	0	0
knew	0	0	0	0	4,86E-05	0	0	0	0	0	0	0	0	0	0	0	0	6,85E-05	0	0	0	0	0	0	3,68E-05	0	0,000101028	0	0	0	0	0	0	0	0	0	0	0	0	0	0	0	0	0	0	0
told	0	5,78E-06	0	0	3,89E-05	6,47E-06	0	0	0	0	0	0	0	0	0	0	0	0	0	2,89E-05	0	0	0	0	0	0	0,000157762	0	0	0	0	0	0	0	0	9,11E-06	0	0	0	0	0	0	0	2,88E-05	0	0
aich	0	4,67E-06	0	0	0	0	5,89E-05	0	0	0	0	0	0	0	0	0	2,16E-05	0	0	0	0	0	0	0	0	0	0	0	0	0	0	0	0	0	0	0	0	0	0	0	0	0	0	0	0	0,000197885
imag	0	0	0	0,016621877	0	0	0	0	0	0	0	0,00763123	0	0,003103784	0	0,03345186	0	0	0	0	0	0	0	0	0	0	0	0	0	0	0	0,001255154	0	0	0	0,001904642	0	0	0	0	0	0	0	0	0	0
jone	0	0	0	0	0	0	2,16E-05	1,49E-05	0	0	0	0	0	0	0	0	0	0	0	0	0	0	0	0	0	0	0	0	0	0	0	0	0	0	0	0	0	0	5,36E-05	0	0	0	0	0	0	7,35E-05
luca	0	0	0	0	0	0	0	7,59E-06	0	0	0	0	0	0	0	1,92E-05	0	0	0	0	0	0	0	0	0	0	0	0	0	0	0	0	0	0	0	0	0	0	0	0	0	0	0	0	0	0
pair	8,36E-05	4,26E-14	0,000531304	0,000408609	0,000434845	0,000118696	0,000203587	0,00035073	0	7,21E-05	0	6,75E-05	0	0	0,000321285	0,000681405	3,76E-12	0,000100482	4,41E-05	0	0	0,001125273	0,001988552	0	0	0,001241642	0,00055199	5,04E-05	0	0,000168939	0	0,000263046	1,15E-05	4,63E-06	0	0,000383677	6,23E-05	0,000779145	0	0	0,000141966	0	0,000311128	0	0	0,000472271
bird	0	2,26E-05	0,000288326	0	0	0	1,05E-05	0	0	0	0	0	0	0	0	0	0	0	0	0,000413366	0	0	0	0	0	0,000586073	0	0	0	0	0	0	0	0	0	0	0	0	0	0	0	0	0	0	0	5,98E-05
acid	0,000271715	0	0,00778898	0	0	0	0	0	0	0	0,020474957	0	0	0	0	0	0	0	0	0	0	0	0	0	0	0	0	0,000261956	0	0	0	0	0	0	0	0	0,000848059	0	0	0	0	0	0	0	0,001721578	0
bond	4,10E-05	0	0,00025506	0	0,000156483	0	0,00051274	0	0	2,27E-06	0,000388048	0	0	0	0	0	0	0	0	0	0	0,000164091	0	0	0	0	0	9,74E-05	0	0,000638975	0,000686351	0,001704145	0	0	0	0	0,000190151	0	0	0	0	0	0	0	0	0
heal	0,000309856	0	0	0	0	9,86E-05	0,000117975	2,96E-05	0	5,43E-16	0	0	0	0	2,27E-08	0	0	0	0,000123718	0	0	0	0	0	0	0	0	0,000343951	0	0	1,93E-09	0,001677308	0	0	0	0	0	0	0	0	0	0	0	0	0	0
host	0,000407534	7,22E-13	0,00267084	0	0	0	6,48E-05	0,000622166	0	0	0	1,74E-05	0	0	0,001929315	0	0	0	0	5,82E-05	0	0	0	0	7,98E-05	0,005929784	0	0	0	0	0,000168562	0	0	0	0	0	0,003481625	1,51E-06	0	0	0	0	2,78E-06	0,00022513	0	6,23E-05
link	0,001079731	0,000264846	0,000716721	1,04E-05	0,001210663	0,0003283	2,00E-05	0,00041663	0,00046431	0,000484675	0	0,00015234	0,00094678	0,000954574	0,001150664	0	7,96E-05	0,000665943	0,000127983	3,00E-06	0,000285099	3,24E-05	0	2,18E-13	0,000455764	0,001342285	0,000724509	0,001120735	0,000905383	0,003080925	0	0,000437934	0,000656362	0	6,04E-06	0,000919063	0,000852709	0,000937594	5,69E-13	0,000613867	0,000579101	0,000338739	0,000650383	0,000300885	0,000135229	0
long	0,001306509	0,001144464	0,000434947	0,00033089	0,000331975	0,001015954	0,000806633	0,000326414	0,000587231	9,93E-05	0,00032606	0,000987101	4,39E-13	6,69E-13	0,000307198	1,05E-06	0,000849329	0,000678858	0,001885902	0,00053587	2,52E-16	0	0,000439633	0,001091354	0,000192817	0,00093617	0,000470399	0,001110446	3,53E-09	0,000158245	0,001078497	0,000225204	0	7,06E-07	0,000185144	0,001754748	0,00041445	0,000451221	7,08E-11	0,003189428	0	0,001647355	0,001796419	9,66E-05	0,000267081	0,000937714
loss	0,000885205	0,001288221	8,63E-05	0,000139202	0	0,000630031	0,000721198	1,03E-16	8,85E-09	0,002717084	0,000247274	0,000596456	0	0,001332298	0,000258433	0	1,37E-15	6,88E-11	0,000706913	0	0	0	0,000643534	0,001298845	0	6,86E-15	0	0,001600635	0	0	0,000591278	5,83E-11	0,001261932	1,54E-14	0	0,000285158	0	5,17E-10	0	0	0,013052956	0,00356705	0,001844689	0	0,000262644	5,01E-06
rang	0,000107729	0,001156681	0,001744839	0,00138247	0,000313105	0,001534004	0,001675058	0,000170438	0,00034638	0,001481205	0,001631196	0,00250319	0	0,000327248	0,000160424	0,000167542	0,00076524	0,001128344	0,001099912	0,000329698	0	4,67E-15	1,43E-08	0,000178962	0	0,001641768	0	0	0	0	0,000453131	0,003327095	0,002497616	0,00531421	3,96E-10	2,00E-11	0,000296617	2,29E-05	0	0,002205169	0,001491261	0,001129822	0,00089131	0,000685954	0,002206897	0,002040752
size	7,20E-05	0,001377148	0,000481789	0,001106821	0,000318715	0,000457051	0,002089453	0,000436152	1,54E-12	0,000954392	0	3,20E-15	0	0	0,001033295	0,00036589	0,003062209	9,72E-16	0	0	0,000724571	0	0,000799969	1,71E-13	0	0,000330831	0	0	0	0	0,001811987	0,002630604	0,00034966	0,007117388	3,92E-06	0	0,00056821	0	0	0	0,0014049	0,000711118	0,000677494	0	0,000915067	0,001389461
fate	0,000182264	0,000144167	0,000101117	0	0	0	0	0	5,36E-12	0	0,000221538	0	0	0	0	0	0	0	0	0	0	0	0	0	0	0	0	0,00025725	0	0	0	0	0	0	0	0	0,000151947	0	0	9,23E-05	0	0	0	0	0,000818379	0
lawn	0	1,92E-05	0	0	0	0	0	0	0	0	0	0	0	0	0	0	4,00E-05	0	0	0	0	0	0	0	0	0	0	0	0	0	0	0	0	0	0	0	0	0	0	0	0	3,73E-05	0	0	0	0
paul	0	6,75E-06	0	0	0	0	1,13E-05	1,03E-05	0	0	0	0	0	0	0	0	0	0	0	0	0	0	0	5,86E-05	0	0	0	0	3,07E-05	0	0	0	0	0	0	0	0	0	0	0	0	0	0	0	2,81E-05	0
rich	9,86E-05	0,000156306	0,000481036	0,000114361	0,00015565	0	4,61E-05	0,000174747	1,43E-05	0	0,000543767	0,000175722	0,000304428	0	4,00E-05	0,000149312	0	0	0	0,000259648	9,70E-09	0,000261639	0	0	0	0,000373453	1,48E-05	0,000183984	0	8,54E-12	4,93E-05	0	0	0	0	0	3,60E-05	0	0,000642926	0,000284203	0	9,30E-05	0,000329066	5,67E-05	0,000645411	7,59E-05
wast	0	0,001961897	0	0	0	0	0,000226964	7,51E-06	0	0	0	0	0	0	0	0	0,000320401	0	0	0,007372489	0	0	0	0,00105595	0	0	0	0	0	0	0,000971193	0	0	0	0	0	0	0	0	0	0	0	0	0	0,001475433	0
yard	0	6,82E-05	0	0	0	0	0	0	1,03E-05	0	0	0	0	0	0	1,67E-05	0	0	0	0	0	3,20E-05	0	0	0	0	0	0	0	0	3,11E-05	0	0	0	0	0	0	0	0	0	0	0	0	0	0,000308977	0
argu	0	1,08E-05	8,41E-14	3,27E-10	0,000489528	0	0	0,000102446	0,000623786	0	0	0	0,001859998	0	0,000135121	2,67E-05	4,48E-05	0	0	0	0	0	7,31E-15	0	0	0	0,000181203	0	0,000370632	0,001161094	0	0	0	0	0	2,36E-16	0	0	3,68E-05	0,000670666	0	3,55E-06	0	0	0	0
bias	0	0	0	0,000421281	0,002477722	5,38E-05	0	0	0	0,000134447	0	0,000884408	0,010067424	0	0	0	0	0	6,51E-05	0	0	0	0	0	0	0	0,003185857	0	0	9,60E-15	0	0	0,00017818	0	0	1,47E-06	0	0	0	0	0	0	9,84E-13	0	0	0
come	0	0,000131994	4,61E-05	4,86E-05	0,000142033	0	2,40E-06	0,000310973	0,000623632	2,40E-05	0	5,72E-05	0,000532125	0	0,000190612	3,30E-05	0,000240058	0	0	4,29E-05	9,43E-05	0	0,000296546	0,000153824	0,000627878	5,33E-05	7,56E-05	0	0	0,000196246	0	0	0	0	0	0	0	0	0,000604134	0,001042063	0	0,000166482	0,000104573	0	0	0
repr	0,000611431	0,00073723	0,000910899	0,00155768	0,000536626	0,000401367	0,000416954	0,000763485	0,000831985	0,000343541	0,00081102	0,000550926	0,000865375	0,001512865	0,000190694	0,001317633	0,000515664	4,51E-05	0,000197405	0,000710433	0,003306321	0,00029698	0	0,000342066	6,34E-06	0,001006458	0,000345465	0,000147599	0,000736787	0,000329284	0,000220327	1,11E-08	0	0,00114188	0,000112659	0,000755978	0,000599779	0,000261028	0,001293437	0,002118267	9,62E-05	0,000872661	0,001524532	0,000591594	0,000207352	9,09E-09
spab	0	0	0	0	0	0	0	0	0	7,10E-06	0	0	0	0	0	0	0	0	0	0	1,83E-05	0	0	0	0	0	0	0	0	0	0	0	0	0	0	0	0	0	0	0	0	0	0	0	0	0
bind	0,001001509	0	0,001567108	0	0	0	0	4,65E-05	0	0	0,001028506	0	0	0	0	0	0	0	0	0	0	0	0	0	0	0	0	0,001550801	0	0	0	0	0	0	0	0,000278682	0,004643382	0	0	0	0	0	0	0	0	0
egfp	8,75E-05	0	0	0	0	0	0	0	0	0	0	0	0	0	0	0	0	0	0	0	0	0	0	0	0	0	0	0,00021889	0	0	0	0	0	0	0	0	0	0	0	0	0	0	0	0	0	0
pull	0	0	2,37E-05	0	4,17E-06	0	5,66E-05	0	0	9,09E-05	0	0	0	0	0	0	0	0	0	0	3,47E-05	0	0	0	0	0	0	0	0	2,19E-05	3,55E-05	3,34E-05	0,000224835	0	0	0	6,62E-05	0	1,41E-05	0	0	0	0	0	0	0,000139146
educ	0	0	0	0	1,06E-07	0	0	0	0,005691078	0	0	0	0,001217255	0	0	0	0	0,001512628	0	0	0	0	0	0	0,020952111	0	0	0	0	0	0	0	0	0	0	0	0	0	0	0	0	0	0	0	0	0
fare	0	0	1,10E-05	0	8,28E-06	0	0	5,33E-06	2,04E-05	0	0	0	0,000116035	0	2,81E-05	0	0	0	0	0	0	0	0	0	0	0	0	0	0	0	0	0	0	0	0	0	0	2,57E-05	0	0	0	0	0	0	0	0
meta	0	0	0,000101489	7,31E-05	0,000379602	0,000820654	0	2,11E-05	8,06E-16	0	0	0	0,000292671	0	0	0	0	4,03E-05	0,002215511	0	0	0	0	0	0	0,00099997	0	0	0	0,001624121	0	0	0	0	0	1,28E-08	0	0	0	0	0	0	7,01E-05	0	0	0
back	2,98E-05	6,88E-05	1,61E-09	2,30E-05	1,78E-05	0,000439265	0,000135667	9,28E-05	0,000151687	0,000532032	2,68E-05	6,57E-05	0	0	3,64E-05	5,56E-05	1,41E-05	4,09E-05	0,001294523	0	1,17E-06	0	5,26E-06	0,000578664	3,67E-05	1,10E-11	0	2,81E-05	4,36E-09	6,11E-05	0,00011655	0	0,000819213	7,71E-06	0	0	2,39E-05	7,17E-05	0,000295474	0,000319362	0,000799868	0,000192683	4,07E-05	0	0	0,000267538
mass	0	0,00033702	0,00208248	0,000163141	0	0,000462134	0,001355319	0	0	8,78E-05	0,004496861	0,000961254	4,11E-08	4,67E-07	0	5,50E-09	0,00019833	5,84E-05	0,000310826	0	0	0	0	0,000761437	0	0	0	0	0	0	0,000743223	1,16E-06	0	0,000216076	3,52E-10	0	0,000703425	0,001478605	0	5,38E-06	0,00055941	3,02E-14	0,001186969	0	0,001018066	0,00302319
blue	0	0,000185983	0,000339359	0,0001361	0	3,54E-05	0	3,74E-05	0	0	0,000309895	7,82E-05	0	0	0	0	0,000205707	0	0	0,001480806	0	0	0,000128715	0	0	0	0	0	0	0	0	0	0	0,000228397	7,37E-12	0	0,000273569	0	0	0	0	0	0	0	0	0
free	0,000232119	5,93E-05	0,000931692	0,000191891	0,000187199	0,000505965	0,001242751	0,000442216	5,17E-05	0,000154656	0,001782312	0,000551218	0,000235035	2,51E-08	0,000166555	7,09E-11	3,64E-05	6,28E-05	0,000728006	0	0,000322313	0,000203107	0,000504906	0	0,000118636	0,000227699	0,00038446	1,92E-06	1,02E-08	9,43E-09	0	0,001938744	0	8,26E-14	0,000940517	0,000362716	0,000622031	0,000385405	0,000279623	0	2,10E-05	0	0	0,000686678	0,00041252	0,003154055
good	0	0,000529084	0,000341809	0,00097954	0,000467981	0,000290246	0,000763887	0,00022039	0,000395352	0,000643457	0,000434986	0,000398589	0,00030704	0	0,000187482	0,000552207	0,000606078	3,76E-05	0,000487808	4,55E-06	1,62E-09	2,93E-07	0,000964144	3,40E-05	0,000529331	9,05E-06	0,000170304	0	0,000349995	0,000965363	0,000403676	0,001162755	0,000287749	0,00435405	2,96E-08	0	0	0	0,000120362	1,53E-15	0,000992822	0,000790224	0	3,24E-09	0,000828159	0,000341492
onto	7,61E-05	0	8,11E-06	9,47E-05	6,54E-05	0	0,000423007	7,02E-05	0	5,25E-05	5,29E-05	0	3,98E-05	0	1,92E-08	0,000187757	0	0	0	3,00E-05	6,75E-10	4,03E-05	0	0,000152852	0	0	0,000281523	8,96E-05	0	7,14E-11	0	0,001227433	7,44E-05	0	7,55E-07	9,85E-08	1,75E-05	0	3,98E-05	7,68E-05	0	0	0	0	0,000249754	0,000466676
poli	4,00E-05	0	0,000495664	0	0	0	0,00012406	0	0	1,28E-11	0,000141581	0	0	0	0	0	0	0	0	3,11E-12	0	0	0	0	4,23E-08	0	0	0	0	0	0	0,001118667	0	0	0	0	0,000711715	0	0	0	0	0	0	0	0,000316126	0
mous	0,001936847	0	2,36E-05	0	0	0	0	0	0	0	0	0	0	0	0	0	0	0	0	0	0	0	0	0	0	2,66E-13	0	0,004426898	0	0	0	0	0	0	0	0	0,000646518	0	0	0	0	0	0	0	0	0
ohdg	1,13E-05	0	5,59E-06	0	0	0	0	0	0	0	2,55E-05	0	0	0	0	0	0	0	0	0	0	0	0	0	0	0	0	2,12E-05	0	0	0	0	0	0	0	0	0	0	0	0	0	0	0	0	0	0
samp	4,77E-05	0	0	0	0	0	0	0	0	0	0	0	0	0	0	0	0	0	0	0	0	0	0	0	0	0	0	0,000119397	0	0	0	0	0	0	0	0	0	0	0	0	0	0	0	0	0	0
vivo	0,001826372	0	0,000878556	0	0	0	0	0	0	0	0,00285193	0	0	0,000221191	0	0	0	0	0	0	0	0	0	0	0	0	0	0,002463704	0	0	0	0,000193732	0	0	0	0	0,002211141	0	0	0	0	0	0	0	0	0
core	4,38E-05	0	0,000176187	0	0,000157501	6,02E-15	0,000782261	0,000885983	0,000406014	0,001150933	9,14E-05	0	0	8,67E-14	0,00396496	0,000106057	0	0,000142184	0	0	0	0,000435185	0	0,004222294	0,000669943	0,000162783	0	0	0,000612265	2,65E-06	0,00012755	0,000240443	0,000469426	0	1,34E-16	0,000450817	6,39E-05	0	1,09E-05	7,27E-05	0,002568351	0	0	0	0	0,000112032
meet	1,36E-05	0,00058938	0	1,22E-09	0	5,03E-05	2,44E-05	0,000267841	0,001003127	0,000329199	0	6,60E-07	0	8,34E-05	0	0	0,00249322	1,12E-05	0,000192839	0	0	0	7,39E-05	4,20E-05	0,000894071	0	0	2,05E-08	0,000988423	0	6,65E-05	0,000108172	7,50E-05	0	0,001397855	0	0	0	0,000145713	0,000602912	0,000298104	0	0	0	0	0
race	0	0	0,000250544	0	0,001000484	5,31E-14	0	3,65E-05	0	0	0	0	0,005541958	0	8,04E-05	0	0	0	0	0	0	0	0	0	0	0,000446696	0	0	0	0	0	0	0	0	0	0	0	0	0	0	0	0	0	0	0	0
upon	0,000340398	8,91E-05	0,000307363	3,32E-05	0,000192692	2,64E-05	0,000137523	0,0002837	0,000353414	0,000145456	0,00021922	0	0,000469356	0	0,000271923	0	6,61E-05	2,15E-06	8,58E-05	3,08E-05	0,000498197	0,000110284	0,000193465	0,000128232	0,000231505	0	0,000188642	0,000400407	0,000512245	0,000225996	0,000174499	4,66E-05	0	6,44E-07	5,65E-08	8,57E-05	0,000886721	0	0,000478209	0,000395337	0,000205727	1,32E-05	0,000377987	0,000277288	4,84E-05	0
view	6,62E-05	0,000117011	2,84E-05	0,000651767	0,001509156	0	0,000124804	0,000517117	0,000894493	0,00018524	0	0,000270046	0,002420822	0	0,000351586	0,001168457	0,000177186	0	0	0,000220862	0,000345196	0,001674498	0,000299054	0,000255266	0,000800036	0	0,003502713	3,91E-05	3,49E-09	0,000219015	0	0	0,000154471	0	8,64E-09	8,39E-11	0	0	0,000681158	0,001893665	4,82E-05	4,39E-06	6,98E-05	0	0	0,000286825
weld	0	0	0	0	0	0	0,000392527	0,000344565	0	4,58E-05	0	0	0	0	0	0	0	0	0	0	0	0	0	0	0,00365425	0	0	0	0	0	0	0	0	0	0	0	0	0	0	0	0	0	0	0	0	0
goal	0,00014218	0,000186622	6,64E-05	0,00017626	0,000738151	9,39E-10	0	0,001067099	0,001166543	0,000168339	0	0	0	0,000202307	0,000202881	0,000317632	0,000434745	1,18E-08	9,55E-05	0	4,06E-06	1,92E-07	0,000243573	2,71E-16	0,001425479	1,13E-05	0,002266872	0	0,001708383	0,001092086	0	0,000170875	0	0	0,000843644	0,000539626	0,000202924	0	0,002645457	0,00024863	0,000334292	0,000197373	1,65E-05	9,49E-05	8,89E-05	0
rout	8,35E-05	1,62E-07	0,000379902	2,29E-05	1,02E-05	4,73E-06	7,14E-05	0,001149134	7,03E-05	0	0,000676878	0	0	0	0,004560903	0	2,68E-12	0	0	0,000152374	0	0	0	9,45E-05	0	6,12E-05	0	0	0	0	0	0	0	0	0	0,000177288	0,000226015	1,41E-05	0	6,60E-12	0	2,70E-06	0	0,000498384	0,000211658	0
safe	6,52E-05	0,000156325	1,32E-05	0	0	0,000461289	0,000155413	0,000290258	0,00027326	8,02E-05	3,96E-16	0	0	8,34E-05	0,000339307	0	0,000402516	8,69E-05	0,000860791	0,000399055	0	0	0,00033555	0,000475311	0,000172706	0	0	4,66E-05	0,00026631	0	3,88E-05	4,03E-06	2,90E-05	0	0,000510955	1,35E-06	0,00020571	0	6,64E-05	2,32E-05	0,000183179	0	4,15E-05	0,000982483	0,000127924	5,25E-05
stop	1,04E-05	2,04E-05	1,14E-05	0	3,93E-05	0,000156415	1,36E-05	8,73E-05	1,71E-05	3,49E-05	0	0	0	0	9,05E-05	0	0	0	0,000422968	3,52E-05	0	0,000104112	3,18E-09	0	1,55E-09	0	2,85E-05	0	0,000126252	1,07E-08	0	0	0	0	0,000224796	3,14E-05	6,02E-05	0	0	0	0	0	0	0,000106675	0,000130195	3,64E-05
clay	0	5,94E-05	0	0	0	0	0,001164947	0	0	0	0	0	0	0	0	0	0	0	0	0	0	0	0	0	0	0	0	0	0	0	0,004728825	0	0	0	0	0	0	0	0	0	0	0	0	0	0	0
dyer	0	0	0	7,64E-06	0	0	0	0	0	0	0	0	0	0	0	0	0	0	0	0	0	0	0	0	0	0	0	0	0	0	0	0	0	0	0	0	0	0	2,72E-05	0	0	0	0	0	0	0
gave	0	8,07E-05	0,000189627	4,69E-05	4,85E-05	6,68E-05	8,16E-05	0	3,02E-05	9,47E-10	0,000223821	0	9,49E-05	0	0	2,07E-05	9,35E-05	4,93E-06	0,000108971	8,27E-08	8,05E-05	0,000187545	0	0	0,000146441	0,000221055	0	0	0	0	0,000241874	4,93E-05	0	6,41E-05	0	0	0	0	0	0	0	7,50E-05	0	1,21E-11	0,000395141	0
help	0,000290854	0,000627352	0,000178688	0,000215491	0,001695159	0,000101538	0,000167669	0,00082862	0,00228611	0,000255638	0	0,000166804	1,46E-07	0,000656404	0,000117069	0,000311691	0,000606478	0,000117958	9,52E-10	0,000488829	5,76E-11	0	0,000942112	0,000132086	0,002017795	0,000585698	0,000207857	9,89E-05	0,004582698	0,008155858	0,000280011	0	0,000312891	1,50E-10	0,000566722	0	0,00030221	5,63E-06	0,000968099	0,001401263	0,000298666	0,000642938	0,000676028	0,000487079	1,33E-11	3,63E-07
much	0,000226697	0,000294292	0,000298349	0,000531018	0,000182794	7,44E-16	0,000456647	0,000360771	0,000688975	0,000196978	0,000172324	0,000345325	0,000376583	4,87E-16	0,000350125	0,000543119	0,00017288	0	0	0,0003274	0	1,88E-05	0,000671893	0,000761364	1,84E-11	1,72E-05	0,000149328	5,47E-05	0	7,86E-05	0,000446087	0,000441866	6,78E-05	0,000596157	8,44E-05	0	0	0	0,00017048	0,002767574	0,000154803	0,000247989	0,000835299	4,77E-05	3,76E-14	0,000331903
vagu	3,21E-06	0	0	0	3,20E-06	0	0	4,19E-05	2,71E-05	0	0	0	1,02E-05	0	0	0	0	0	0	0	0	4,28E-05	0	0	0	0	0	0	8,04E-05	0	0	0	0	0	0	0	2,62E-05	0	0,00010902	1,48E-16	0	0	0	0	0	0
zeta	0	0	7,12E-05	0	0	0	2,59E-05	0	0	6,78E-06	0	0	0	0	0	0	0	0	0	0	0	0	0	0	0	0	0	0	0	0	0	9,31E-05	2,67E-05	0	0	0	0,000116119	0	2,08E-09	0	0	0	0	0	0,00010183	1,91E-05
mine	0	0,000539572	2,27E-09	0,00063613	0	0	0	0,000153027	0,000109613	0	0	2,53E-05	0	0	0,000425953	0,001318903	0	0	0	0,003576491	0	0	0	0	9,97E-05	0	0	0	0	0	0,000170037	0	0	0	0	0	0	0	0	0	0	3,56E-05	0	0	0,000120594	0
code	0,000124151	0	0,000237194	0,000397487	0,000199884	3,97E-05	0,000895883	0,002211012	0,00025053	0,000488765	0	0	0	0	0,004140399	0,000528132	0	0,000189028	8,24E-11	0	0,001144588	0,001982842	0,005100805	0,005030571	2,96E-12	0,00128086	0	0	9,81E-07	0	0	0	0	0	0	0	0	0	0	0	0	0	0	0,00043561	0	0
near	0,000115388	0,000546613	0,000300683	0,00040618	1,62E-05	0	0,000834574	7,35E-05	0,000286292	0,000161267	7,82E-05	0,00165565	0,000160335	2,01E-09	0,00013985	0,000133438	0,000253661	4,70E-05	2,90E-15	0,000912173	0	8,01E-15	0,00020931	0,000484303	0,000135016	0,000925628	0	6,12E-06	0,000398266	0	0,00039607	0,000434816	0,000370062	3,85E-16	0	8,89E-05	0,000169228	3,16E-08	0,000136182	2,90E-05	0	0,00061926	6,65E-10	0,000217998	9,08E-06	0,002397124
pack	0	0	3,24E-05	0	0	4,91E-05	0,000264012	2,11E-05	0	0	0,000109304	0	0	0	0	0	0	0	0,000122732	0	1,35E-05	0	0,000108098	0,000184099	0	1,41E-05	0	0	0	1,96E-05	0	0,000190019	0	0	0	0	2,12E-16	0	0	0	0,000144145	0	0,000106042	0	4,84E-05	0,000398379
anim	0,001868746	0,000153241	0,001996848	0	0,000383994	5,20E-05	0	0	7,94E-05	0	0,001691646	0	0	0,000114063	0	0	1,72E-09	0	0	0,000934607	0	0,001970942	0	0	0	0,000556655	0	0,000743984	0	0	0	0	0	0	0	0,003035445	0,003588132	0,001116931	0	0,0004959	0	0,00012261	0,000282359	0,000777158	0	0
gene	0,004212753	0	0,008322188	0	0	0	0	0	0	0	0	0	0	0	0	0	0	0	0	0	0	0	0	0	0	0,033034734	0	0,004744144	0	0	0	0	0	0	0	0	0	0	0	0	0	0	0	0	0	0
poor	0,000387849	0,000596661	0,000107482	0,00010018	0,000289952	0,000708537	6,99E-05	2,06E-05	0,000259648	8,88E-05	5,08E-05	0,000199065	9,89E-08	0,000570679	2,85E-05	0,000191572	0,000790765	0,00131094	0,000414249	0,000948576	0	4,46E-13	0	1,16E-16	0	0,000213197	0,000224301	0,000402313	0,000697031	6,15E-05	0,000314457	0	0,00017913	0	1,97E-15	0,001068733	0,00029101	7,21E-06	0	0,000139358	0,00010902	0,000589933	0,000194238	0,000670053	0,000125262	0
seek	0,00026887	2,36E-05	0	1,46E-05	0,000439929	0,000145038	0	0,000163132	0,000249864	8,94E-05	0	0	0,000132527	9,44E-05	0,000113055	0,000165177	5,89E-05	0,000607198	0	0	0,000156504	9,41E-14	0,000178883	0	0	0	0,000144957	0	0,000829258	0,000618435	0	0	6,45E-12	0	4,97E-05	0,001503256	0	0	9,58E-10	0,000264521	6,76E-11	3,02E-05	5,21E-10	0	0	0
semi	0	0,000508832	8,53E-05	0,000485734	5,64E-05	0	0,00016073	2,66E-05	0,000346963	0,000189871	6,75E-05	0	2,79E-05	0	0	0,000895011	0,000357384	0,000310126	0	0	0,000970639	0	0,000228845	0,000193158	8,10E-15	1,53E-05	0	0	0,000875228	6,44E-05	4,98E-06	6,10E-05	0	0	5,41E-16	9,62E-09	0	0	0	0	6,92E-05	0,001769183	0	0	0,000156824	0
wild	0,00038686	0	0,000917122	0	0	0	0	0	0	0	4,26E-05	0	0	0	0	0	0	0	0	6,63E-05	0	0	0	0	0	0,002498252	0	0,000826684	0	0	0	0	0	0	0	0	0,000200793	0	0	0	0	0	0,000199018	0	0	0
bear	0,000101449	2,40E-05	0,000168451	4,96E-09	0	0	0,001344864	0	0	2,33E-11	0	0	0	0	0	0	0	0	0	0	0	0	0	0	0	0,000266355	0	2,28E-06	0	0	0,00486645	0	0	0	0	0	0,000279251	0	0	0	0,00052917	0	0	0	0,000321045	0
fill	0	5,92E-05	0	2,63E-05	5,01E-05	0	0,001176133	3,48E-06	0,000188827	0	0	0,000112786	0	0	0	0	0	1,70E-05	0	0	0	0	0	0	0	0	0	0	0,000257736	0,000112519	0,002988658	0,000501821	0	0	0	0	0	0	7,52E-05	0,000212949	0,000138135	0,00036841	0,00021906	0	0	0,00071776
foot	0	0	0	0	0	0	0,000868228	0	0	0	0	0	0	0	0	0	0	0	0	0	0	0	0	0	0	0	0	0	0	0	0,00333478	0	0	0	0	0	0	0	0	0	0	0	0	0	0	0
slag	0	7,78E-06	0	0	0	0	9,55E-06	0	0	1,02E-05	0	0	0	0	0	0	0	0	0	0	0	0	0	0	0	0	0	0	0	0	2,80E-05	0	0	0	0	0	0	5,10E-05	0	0	0	0	0	0	4,11E-05	0
soft	8,59E-05	3,77E-05	2,55E-05	0	0	5,46E-05	0,001038962	7,98E-05	4,93E-07	0,000217036	0	0	0	0	0,00022643	0	0	0	1,91E-10	0	0	0	0	0	0	0	0	0	0	0	0,004469954	0,000853765	0,000255003	0	6,48E-13	0	0	0	0	0	0,00017545	0	0	0	0	4,56E-15
abov	5,16E-05	0,000359474	0,000186862	0,000269011	0,000144023	0,000222333	0,000544444	0,000173961	5,02E-07	0,000169515	0,000573596	0,000336121	0,000152178	5,77E-05	3,79E-11	0,000232295	1,80E-05	0,000104395	1,91E-05	0,000376854	2,07E-14	0,000132404	0,00032285	0,000508691	0	2,44E-05	6,46E-05	8,76E-06	1,26E-08	2,91E-05	0,000822595	0	0,000256001	0,000874623	0,000370821	6,11E-08	0	0,000438051	4,05E-05	2,87E-06	1,87E-12	0,000378238	0,000558335	0,000118653	0,000252234	0,000670709
devi	0	2,58E-05	1,46E-05	6,13E-16	8,74E-06	0	3,98E-05	0,000194742	5,80E-05	2,21E-05	0	0	0	0	0,000273396	0	5,65E-05	0	0	0	3,46E-06	3,44E-14	5,01E-15	0	8,34E-05	0	0	0	0,000164316	7,76E-05	4,66E-05	0	0	3,79E-05	8,00E-05	0	2,17E-12	0	0,000302679	0	4,93E-05	0	0	0	1,80E-05	8,30E-05
forc	0,000115964	3,93E-12	5,39E-09	0	2,37E-06	0	0,002619578	4,64E-09	0,000577615	0,000898423	0	0	0	0	0	0	0	0	0	0	0	0	0,000454801	0	0	0	0	0	0	0	0,001967217	0	0	0	0	0	0	0	0	0	0,012288581	0	0	0	0	0,003124276
move	0	1,09E-12	6,13E-06	0,00031868	6,18E-05	0	0,000569021	0,000482828	0,000372781	0,000182448	0	8,86E-05	0,000101305	0	0,00061292	0,000570438	2,61E-14	0	0	0	5,16E-10	0,000325582	0	0	0,000243778	0	0	0	3,76E-05	0,000172859	0,000227524	0	7,57E-05	0	0,000178101	0	0	0	0,000989122	0,000485665	0,000246784	0	0	0	0	0,00227262
cfbc	0	0	0	0	0	0	0	0	0	2,13E-05	0	0	0	0	0	0	0	0	0	0	0	0	0	0	0	0	0	0	0	0	0	0	6,57E-05	0	0	0	0	0	0	0	0	0	0	0	0	0
echo	0	0	0	0,000146677	0	0	0	0	0	1,99E-05	0	0,000416032	0	0	0	0	0	0	0	0	0	0	0	2,72E-05	0	0	0	0	0	0	0	0	4,85E-05	0	0	0,000158813	0	0	0	0	0	0	0	0	0	0
kind	1,05E-05	4,18E-05	7,28E-05	0,000112023	0,000194622	0	0,000123189	0,00065251	0,000318597	0,000373545	9,07E-05	0	0,000101838	9,08E-05	0,000529591	0,000246789	0	0	0	0,000171677	0,000375012	0	0,000520174	3,69E-05	0,000209589	5,58E-06	0,000355778	0	6,12E-15	0,000388158	0	0,000218167	0,000341366	0	0,000667313	0	0	0	0,001041187	0,000625509	0,000186121	0	6,58E-15	0	0,000175677	0
loop	0	0	0	0	0	0	3,13E-05	0	0	0,001970153	0	0	0	0	0	0	0	0	0	0	0	0	0	3,61E-05	0	0	0	0	0	0	0	0	0,006149688	0	0	0	0	0	0	0	0	0	0	0	0	4,74E-14
sine	0	0	0	0	0	0	1,20E-05	0	0	1,64E-05	0	0	0	0	0	0	0	0	0	0	0	0	0	0	0	0	0	0	0	0	0	2,43E-05	4,96E-05	0	0	0	0	0	0	0	0	0	0	0	0	2,44E-05
smpa	0	0	0	0	0	0	0	0	0	7,10E-06	0	0	0	0	0	0	0	0	0	0	0	0	0	0	0	0	0	0	0	0	0	0	2,19E-05	0	0	0	0	0	0	0	0	0	0	0	0	0
spwm	0	0	0	0	0	0	0	0	0	2,84E-05	0	0	0	0	0	0	0	0	0	0	0	0	0	0	0	0	0	0	0	0	0	0	8,76E-05	0	0	0	0	0	0	0	0	0	0	0	0	0
cage	2,96E-05	9,55E-07	3,14E-06	0	2,00E-05	2,22E-05	5,56E-06	0	0	5,86E-05	0	0	0	0	0	0	0	0	0	0	0	5,11E-05	0	0	0	0	1,20E-05	0	0	1,73E-16	0	3,41E-11	0	0	0	7,96E-05	0	0,000124045	0	0	0,000326613	1,78E-05	0	0	0	0
mate	0	0	0,000104442	0	0,000306284	0	0	1,11E-05	0	0	0	0	0	0	0	0	0	0	0	0	0	0,000828672	3,06E-05	0	0	0,000252768	2,89E-09	0	0	0,000843596	0	0	0	0	0	0	0	0	0	0	0	0	0	0	0	0
yawn	0	0	0	0	5,40E-06	0	0	0	0	0	0	0	0	0	0	0	0	0	0	0	0	0	0	0	0	0	2,24E-05	0	0	0	0	0	0	0	0	0	0	0	0	0	0	0	0	0	0	0
drug	0,002861	0	0,002383702	0	0	0,003035174	0	0	3,26E-09	0	0,00541956	0	0	0	0	0	0	0,000437408	0,007983004	0	0	0	0	0	0	0	0	0,000484309	0	0	0	0	0	0	0	0,004761871	0,005670853	0	0	0	0	0	0	0,002383318	0	0
reli	0,000164236	5,87E-05	7,07E-05	0,00040047	0,000309588	4,95E-09	2,45E-06	0,00070075	0,000118672	1,24E-06	0	0,000382513	0,000111781	0	0,000812458	0,000427018	7,73E-13	5,76E-06	0	0	8,77E-05	6,29E-13	0,000467423	4,41E-05	0	0	0,000935416	8,49E-05	0,000188155	0,000308986	0	0	0	3,31E-07	0,000276979	0	0,00041279	0	0,000553517	0,000706146	0	8,81E-05	6,44E-05	0,000251055	0	0
rtpj	0	0	0	0	4,32E-05	0	0	0	0	0	0	0	0	0	0	0	0	0	0	0	0	0	0	0	0	0	0	0	0	0	0	0	0	0	0	0,000214139	0	0	0	0	0	0	0	0	0	0
ewss	0	0	0	0	0	0	0	3,80E-05	0	0	0	0	0	0	0,000145412	0	0	0	0	0	0	0	0	0	0	0	0	0	0	0	0	0	0	0	0	0	0	0	0	0	0	0	0	0	0	0
john	5,66E-05	0,000184922	2,62E-05	1,52E-07	0,000110962	5,67E-05	7,78E-05	0,000470532	0	0,000269285	0	0	0	0	0	0	0	0	0	0	0	0	0,006167636	0	0	0	0	0	0	0	0	0	0	0	0	0	0	0	0	0	0	0,000583218	0	0	0	0
team	0	0	0	0	0	0	0	0	0,001430583	0	0	0	0	0	0	0	0	0	0	0	0	0,000402848	0	0	0,00182235	0	0	0	0,002847124	0	0	0	0	0	0	0	0	0	0	0	0	0	0	0	0	0
warn	0	5,47E-05	2,61E-05	0	0	0	0	0,000187712	0	0	0	0	2,16E-05	0	0,000380791	0	0	0	0	0,000224074	0	0	0	0	0	0	0	0	0,000287613	0	0	0	0	0	0	0	0	0	1,00E-15	0	0	9,73E-05	0	7,55E-11	0	0
acet	0	0	0,000320149	0	0	4,88E-05	0	0	0	0	0,000749196	0	0	0	0	0	0	0	0	0	0	0	0	0	0	0	0	0	0	0	0	7,30E-05	0	0	0	1,52E-05	0	8,40E-05	0	0	0	0	0	0,000260598	0	0
bile	2,22E-05	0	0,000146232	0	0	0	0	0	0	0	0,000469962	0	0	0	0	0	0	0	0	0	0	0	0	0	0	0	0	0	0	0	0	0	0	0	0	0	0	2,26E-05	0	0	0	0	0	0	0	0
hplc	0	0	0,000413574	0	0	0	0	0	0	0	0,001174112	0	0	0	0	0	0	0	0	0	0	0	0	0	0	0	0	0	0	0	0	0	0	0	0	0	0	0	0	0	0	0	0	0	0	0
isom	0	0	0,000394338	0	0	0	0	0	0	0	0,001091184	0	0	0	0	0	0	0	0	3,57E-05	0	0	0	0	0	0	0	0	0	0	0	0	0	0	0	0	0	0	0	0	0	0	0	0	0	0
urin	0	0	0,002418412	0	0	0,000163998	0	0	0	0	0,007481517	0	0	0	0	0	0	0	0	0	0	0	0	0	0	0	0	0	0	0	0	0	0	0	0	0	0	0	0	0	0	0	0	0	0	0
done	0	0,000107391	6,46E-06	0,000309862	1,52E-13	0,000103279	0,000183555	0,00025432	0,000435985	0,000314953	4,94E-05	8,91E-10	7,25E-05	1,51E-05	0,000459983	0,000229992	0	0	0,000112768	0,000128108	0	0	0,000267527	8,96E-05	0,000321044	0	0	0	0,000822623	6,37E-05	0,000281202	0,000224706	0,000329372	0,000852898	1,00E-09	0	0	0	0,000191245	0,000172079	0,000736087	0,000227622	0	4,92E-05	0	4,73E-05
feel	0	0	0	0	0,000947175	0	0	0	0,000161124	0	0	0	0,000994519	0	0	0	0	0,000163558	0	1,68E-05	0	0,001234457	0	0	0,000304166	0	0,000586301	0	0	0,001969795	0	0	0	0	0	0	0	0	1,22E-10	0	0	0	0	1,46E-12	0	0
meal	0	1,58E-05	0	0	0	0,000243712	0	0	7,78E-05	0	0,00030788	0	0	0	0	0	0	0	0	2,31E-05	0	0	0	0	0	0	0	0	0	0	0	0	0	0	0	0	0	0	0	0	0	0	0	0,001166052	0,000115356	0
sake	0	6,35E-06	0	0	8,66E-06	0	9,20E-06	1,68E-05	0	2,77E-05	0	0	5,63E-05	0	2,56E-05	0	0	0	0	0	6,37E-05	0	2,35E-05	0	0	0	0	0	0	0	0	0	0	2,97E-05	2,32E-05	0	0	0	0	0	4,73E-10	0	0	0	0	0
deep	5,03E-05	0,000181255	2,68E-10	0,001582584	0	1,81E-05	0,000118341	1,55E-12	0	2,50E-12	0	0,000100556	0	0	0	0,003814798	3,06E-08	0	5,43E-07	0,000358569	0	0	0	5,09E-10	0	2,84E-15	0	0	0	0	0,00026889	0,000146488	0	0	1,64E-14	0,000139895	0	0	0	0,000152112	5,77E-05	0,000357384	0	0	0	0,000123444
left	1,56E-08	0	0	0,000333228	0,00043485	0,000744395	8,98E-05	2,21E-05	0	0	0	0	0	0,002310793	0	0	0	0	0	0	0	1,63E-15	0	0	0	0	4,97E-11	0	0	0	0	0,000235879	0	0	0	0,004481426	0	0	0	0	0	0	0	0	0	6,61E-06
pave	4,69E-05	4,60E-09	0	0	5,11E-06	0	0,000132457	1,06E-05	6,34E-05	0	0	0	0	7,52E-05	0	0	0	0	0	0	0	8,50E-05	6,57E-05	0	0	0	0	1,01E-05	0	0	0,000571566	0	0	0	0	0	0,000114117	0	0	1,55E-05	0	0	0	7,54E-05	1,14E-07	0
shed	0,000170158	2,97E-05	0,000104661	0	9,81E-05	2,48E-15	0,000121875	5,40E-05	0	1,90E-05	0	0	0,000116116	0	0	0	0	2,99E-05	0	0	0	4,50E-05	7,89E-05	7,05E-08	0	3,13E-05	5,52E-05	3,99E-05	0	4,92E-05	0	0	0	0	0	5,80E-05	0,000468553	8,23E-05	1,51E-05	0,000306578	0	4,27E-05	0,000218197	0	2,79E-05	0,00041661
wave	0	0	0	0	6,61E-05	0	0,002070101	0	0	0,000297241	0	0	0	0	0	0	0	1,03E-12	0	0	0	0	0	0	0	0	0	0	0	0	0	0	0,000605936	0	0	0	0	0	0	0	0	3,21E-09	0	0	0	0,007712815
item	0	0	1,09E-06	0	0,000844377	9,10E-05	0	2,87E-05	0,000228021	0	0	0	0,000624454	0	0	0	0	0,003377785	0	0	0	0,00038565	0	0	1,72E-16	0	0	0	0	7,02E-14	0	0	0	0	0	0	0	0	0	0	0	0	0	0	0	0
queu	0	0	0	0	0	0	0	3,04E-05	0	0	0	0	0	0	6,77E-05	0	0	0	0	0	3,05E-05	0	0	0	0	0	0	0	0	0	0	0	0	0	0	0	0	0	0	0	0	0	0	0	0	0
seri	0,000126167	0,000228824	2,19E-05	0,000995218	0,0001547	0,000216557	0,000809385	7,44E-06	0,000328088	0,000769511	0,000295257	0,00225761	0,000116124	0,000198129	0,000252391	0,00017279	2,67E-05	1,42E-12	8,22E-05	0	0,00083782	3,53E-15	7,92E-12	0,000303759	0,000793749	0	0,000265778	0,000157003	1,65E-14	0,000407651	0,001682142	0,000682296	0,001780416	0,000860504	1,06E-14	0,000305741	0	0	9,96E-05	1,01E-08	0,000227275	0,000507805	0	0,000775172	3,11E-16	6,76E-05
hysi	0	0	0	0	0	0	0	7,59E-06	0	0	0	0	0	0	0	0	0	0	0	0	0	0	0	3,07E-05	0	0	0	0	0	0	0	0	0	0	0	0	0	0	0	0	0	0	0	0	0	0
tank	0	0,002433854	0	0	0	0	0	0	0	0	0	0	0	0	0	0	0,009606288	0	0	0	0	0	0	0	0	0	0	0	0	0	0	0	0	0	0	0	0	0	0	0	0	0	0	0	0	0
bead	3,87E-05	0	4,24E-05	0	0	0	9,06E-05	0	0	0	0	0	0	0	0	0	0	0	0	0	0	0	0	0	5,37E-05	0	0	0	0	0	0,000178544	8,06E-05	0	0	0	0	0,000205112	0,000114665	0	0	0	0	0	0	0	2,96E-16
sand	0	0,000108635	0	0	0	0	0,002284395	0	0	0	0	0	0	0	0	0	0	0	0	0	0	0	0	0	0	0	0	0	0	0	0,00923897	0	0	0	0	0	0	0	0	0	0	0	0	0	0	0
sent	0	0	0	0	1,21E-05	5,10E-05	0	0,000175157	1,70E-05	1,76E-05	2,03E-05	0	9,83E-05	0	0,000249985	0	0	0	5,05E-05	0	0	2,83E-05	0,000501899	6,65E-05	6,11E-05	0	0	0	8,50E-06	0	0	0	4,46E-05	0	0	0	0	0	0	0	0	0	0	8,11E-05	0	0
iter	0	0	0	0,000291335	0	0	4,29E-05	0	0	0,00084339	0	0	0	0	0	0,000884769	0	0	0	0	0,001084583	0	0,000667809	0,001036632	5,94E-05	0	0	0	0	0	0	0	0,000107842	0	5,62E-06	0	0	0	0	0	0	0	0	0	0	0
reus	0	0,000581389	0	0	0	0	0	0,000159324	0	0	0	0	0	0	0,000205596	0	0,002348807	0	0	0	0	0	0	0	0	0	0	0	0,000136089	0	1,37E-09	0	0	0	0	0	0	0	0	0	0	0	0	0	0,000210605	0
solv	0	0	0	0,00051852	2,56E-05	0	0,000406874	0,000750848	0,000156833	0,001668655	0	0	0	0	8,68E-05	0,000596611	0	0	0	0	0,007217719	0	0,000755317	5,90E-15	0,000459865	0	0	0	0	0	0	0	0	0	0	0	0	0	0,000427452	0	0	0	0	0	0	0,000160384
cont	0	4,72E-05	0	0	0,000266748	0	0	0	3,26E-14	1,60E-05	0	0	0	0	0	0	0	0	0	0	0	0,000206102	0	0	0	0	0,000480355	0	0,000325434	0,000421719	0	0	0	0	0	1,57E-06	0	0	0	0	0	1,98E-05	0	0	0	2,50E-07
hold	3,03E-05	5,05E-05	4,67E-05	4,34E-05	0,000290329	0	9,23E-05	1,78E-14	0,000144478	0,000258811	0	0	0,000885593	7,07E-05	0	8,03E-05	7,41E-05	1,15E-12	0	8,92E-05	0,000323003	0,000101933	0	1,60E-07	0,000111392	0	0,000261929	0	7,47E-11	0,000343161	2,76E-05	0,000161464	0,000494041	0	0	0	0,000182817	0	0	7,80E-07	0	0,00010871	0	0,000225636	2,04E-05	0,00013069
tell	0	0	0	0	5,18E-05	0	0	0	4,21E-05	0	0	0	0	0	0	0	0	0	0	0	1,20E-05	0,000273549	0	0	0	0	0	0	4,98E-05	9,43E-05	0	0	0	0	0	0	0	0	0	5,59E-14	0	0	0	0	0	0
nerv	0,000285809	0	0	0	0	0,000182232	0	1,17E-11	0	0	0	0	0	0,00120855	0	0	0	0	8,10E-05	0	0	0	0	0	0	3,02E-06	0	0,000360944	0	0	0	0,00011943	0	0	0	1,68E-05	0	0	0	0	0	0	0	0	0	0
rule	0	0	0	0,000494817	0,000142376	4,97E-09	3,17E-05	0,001295639	9,56E-05	3,16E-05	0	0	0	0	0,000777073	0,000507174	0	0	0	0	0,000120416	0	0	0	0	0	0,000199087	0	0,005170246	0	0	0	0	0	0	0	0	0	1,03E-07	0	0	0	0	0	0	0
anti	0,002285541	0	0,000259827	0	0,000235349	0,00264711	0	0	0	0	0	0	0,001551011	0	0	0	0	0	0,009152013	0	0	0	0	0	0	0	0	0,002413154	0	0	0	0	0	0	0	0	0,004444608	7,09E-06	0	0	0	0	0	4,41E-05	0	0
serv	0,000306463	0,000192548	0,000294916	0,000220267	0,000381193	2,15E-05	0,000159492	0,000166508	0,000369476	5,29E-05	0,000178951	9,03E-06	0,000669927	3,29E-05	0,000399313	0,000177295	0,000374804	1,15E-15	6,06E-05	0,00011013	0,0003082	0,000155996	0	0	0,000389154	9,32E-05	0,000358236	0,000196689	0,000743379	0,000645086	0,000104286	0	6,88E-05	5,99E-11	6,53E-11	0,000315112	0,000800556	0,000255591	7,05E-14	0,000232821	0	0,000162913	0,000325461	0	0,000378479	0,000291847
vote	0	0	0	0	0,000225073	0	0	0,000260752	0	3,27E-10	0	0	0,001777686	0	0	0,000191145	0	0	0	0	0	0	0,000106108	0	0	0	0	0	0	0	0	0	0	0	0	0	0	0	0	0	0	0	0	0	0	0
wing	0	0	2,43E-05	2,88E-05	0,000185258	0	0,000266288	0	0	0	0	7,04E-05	0,001009595	0	0	1,02E-05	0	0	0	0	0	0	0	0	0	0	0	0	0	0	0	0	0	0	0	0	0	0	0	0	0	0	1,68E-10	6,48E-05	0	0,000913161
film	0	1,95E-05	0	0	5,31E-05	0	0,001822666	0	0	0	0	0	0	0	0	0	0	0	0	0	0	0,000256385	0	0	0	0	0	0	0	0	8,58E-13	0,00618927	0	0	0	0	0	0	0	0	0	0,000453206	0	0	0,000349093	0,001145287
igzo	0	0	0	0	0	0	0	0	0	2,13E-05	0	0	0	0	0	0	0	0	0	0	0	0	0	0	0	0	0	0	0	0	0	9,96E-05	0	0	0	0	0	0	0	0	0	0	0	0	0	0
next	0,000187426	2,47E-05	0,000342434	0,000232976	3,19E-05	5,33E-05	0,000150949	0,0004008	0,000393381	0,000238771	5,36E-05	3,86E-13	0	0,000222365	0,000550492	0,000381535	5,20E-05	3,42E-15	0,000115052	0	4,68E-05	4,16E-08	0,000146025	0,000306411	0,000169729	0,000876085	5,40E-05	0,000114194	0,00014997	0	0,000277215	2,40E-06	0,000268279	0,000167852	0,000558654	0,000106345	6,24E-05	5,26E-06	0,000272281	0,000925748	0,000163424	5,73E-05	0	7,46E-13	0	6,00E-05
tfts	0	0	0	0	0	0	1,26E-15	0	0	7,10E-05	0	0	0	0	0	0	0	0	0	0	0	0	0	0	0	0	0	0	0	0	0	0,000331841	0	0	0	0	0	0	0	0	0	0	0	0	0	0
blot	0,00038741	0	0,000127781	0	0	0	0	0	0	0	0	0	0	0	0	0	0	0	0	0	0	0	0	0	0	7,60E-05	0	0,000966777	0	0	0	0	0	0	0	0	0,000194742	0	0	0	0	0	0	0,000139293	0	0
mrna	0,001304239	0	0	0	0	0	0	0	0	0	0	0	0	0	0	0	0	0	0	0	0	0	0	0	0	0,000633656	0	0,00282194	0	0	0	0	0	0	0	0	0	3,97E-12	0	0	0	0	0	0	0	0
adni	7,09E-05	0	0	1,00E-04	0	0	0	0	0	0	0	0	0	0,00075659	0	0	0	0	0	0	0	0	0	0	0	0	0	0	0	0	0	0	0	0	0	0	0	0	0	0	0	0	0	0	0	0
mild	8,87E-05	0	0	6,69E-16	0	0,00105685	3,92E-05	0	0	0	0	0	0	0,004535925	0	0	0	2,81E-06	0,000162932	0	0	0,000118856	0	0	0	0	0	0	0	0	0	0	0	0	0	0,000201408	0	0	0	0	0	0	3,36E-10	0,000453035	0	0
cnki	0	0	1,92E-05	0	0	0	0	0	0	0	0	0	0	0	0	0	0	0	2,89E-05	0	0	0	3,13E-05	0	0	0	0	0	0	0	0	0	0	0	0	0	0	0	0	0	0	0	0	0	0	0
elev	0,000785809	0,000722202	0	0,00022832	6,24E-05	0,000672773	0,000115119	0	0	7,29E-13	6,58E-12	0,001821551	0	6,41E-14	0	0	0	0,000335986	0	9,22E-05	0	0	0	0	0	0	0	0,000644403	0	0	0,000226673	0	0	0	0	0,000661059	0	0,004397992	0	0	0	0,001487663	0	0	3,78E-16	0,000255304
emba	0	0	0	0	0	0,000210872	0	0	5,13E-15	0	0	0	0	0	0	0	0	0	0,000694305	0	0	0	0	0	0	0	0	0	0	0	0	0	0	0	0	0	0	0	0	0	0	0	0	0	0	0
pubm	0	0	0	0	0	0,000345227	0	0	5,85E-05	0	0	0	0	0,000311583	0	0	0	7,04E-05	0,000931164	0	0	0	0	0	0	0	0	0	0	0	0	0	0	0	0	0	0	0	0	2,35E-13	0	0	0	0,000134875	0	0
mind	0	0	0	0	0,001666042	0	0	0	5,21E-05	0	0	0	0	0	0	0	0	0	0	0	0	0	0	0	0	0	0	0	0	0,007889248	0	0	0	0	0	4,06E-05	0	0	0	0	0	0	0	0	0	0
stem	0,003076318	0,000400214	0	0	2,94E-05	0	0	0	0,000218381	0	0	0	5,57E-09	0	0	0	0	0	0	0	0	0	0	0	0,000306809	0	0	0,00585978	0	0	0	0,000317911	0	0	0	0	1,11E-05	0	0	0,000802861	0	0	0,005731343	0	0	0
aver	2,71E-05	0	0	0	0,000284231	0	0	0	0	0	0	0	0,000259002	0	0	0	0	0	0	0	0	0	0	0	0	0	0	0	0	0,000425151	0	0	0	0	0	0,0007803	0	0	0	0	0	0	0	2,74E-05	0	0
choo	0	2,66E-05	0	7,19E-05	0,000194183	0	1,11E-05	0,000283828	0,000199481	5,60E-05	0	0	0,000205429	0	0,000134853	0,000145534	5,18E-05	0	0	1,41E-05	0,00016708	1,66E-05	0,000140927	0	0,00011203	0	0,000616203	0	0,000713031	6,05E-11	0	0	0	0	8,66E-08	0	8,89E-05	0	0,000469829	0	0,000111379	0	0	0	8,43E-05	0
fmri	0	0	0	0,000163086	0,000327747	0	0	0	0	0	0	0	0	0	0	0	0	0	0	0	0	0	0	0	0	0	0	0	0	0	0	0	0	0	0	0,002194865	0	0	0	0	0	0	0	0	0	0
drip	0	0,000185254	0	0	0	0	0	0	0	0	0	0	0	0	0	0	0	0	0	0	0	0	0	0	0	0	0	0	0	0	0	0	0	0	0	0	0	0	0	0	0	0,000522275	0	0	0,000315302	1,32E-15
duke	0	1,92E-05	0	0	0	0	0	0	0	0	0	0	0	0	0	0	2,53E-05	0	0	0	0	0	0	0	0	0	0	0	0	0	0	0	0	0	0	0	0	0	0	0	0	0	0	0	6,86E-05	0
leaf	0	0,001285607	7,80E-05	0,00017296	0	0	0	0	0	0	0	0	0	0	0	0	0	0	0	0	0	0	0	0	0	0	0	0	0	0	0	0	0	0	0	0	0	0	0	0	0	0	0,011011566	0	0	0
salt	0,000115237	0,000346047	7,90E-05	0	0	0	8,63E-05	0	0	0	0	0	0	4,75E-05	0	0	0,000102514	0	0	0	0	0	0	0,000217993	0	0	0	0,000190207	0	0	5,20E-05	0	0	0	0	0	0	0	0	0	0	0	0,000498562	1,08E-14	0,00187193	0
tape	0	5,10E-05	1,60E-12	1,52E-05	0	5,11E-06	1,40E-05	8,45E-06	0	1,59E-05	0	0	0	0	0	0	0	0	0	0	3,27E-05	0	0	4,31E-05	0	0	0	0	0	0	0	0	0	0	0	0	1,40E-05	0	5,07E-05	0	4,67E-05	0	0	0	0,000309647	0
port	0	3,74E-05	0	0	0	0	0,000178125	0,000292616	0	0,000103419	0	0	0	0	0,000956884	0	1,92E-05	0	0	4,18E-05	0	0	0	0,000163669	0	0	0	0	0	0	3,23E-05	0	0,000254514	0	7,14E-05	0	0	0	2,45E-05	0	0	0,000164814	0	0	0	0,000486661
danc	0	0	0	0	0,000104631	0	0	0	3,61E-05	0	0	0	0	0	0	0	0	0	0	0	0	0,000769192	0	0	0	0	0	0	0	0	0	0	0	0	0	0	0	0	0	0	0	0	0	0	0	0
hard	0	0,000207071	7,91E-05	0,000189412	5,31E-05	1,90E-13	0,000250985	0,000335726	7,45E-05	9,00E-05	2,92E-05	0	1,77E-05	0	0,000242991	0,000430804	0,000492117	0	0	0,000509861	9,90E-05	0	0,000321712	3,28E-12	5,75E-05	9,93E-05	0,00029534	0	0	4,31E-05	8,37E-05	0,001139698	0	0	0,000471515	0	0	0	2,94E-05	0,000114796	7,32E-05	2,19E-09	0	0,00010534	3,36E-05	0
paid	0	4,72E-05	5,24E-05	7,22E-13	4,44E-05	0	4,22E-05	1,58E-05	0,000219691	1,20E-05	4,56E-07	0	0,000173009	0	0	0	0,000108027	3,77E-06	5,84E-05	0	0	5,40E-13	7,61E-09	0,0001499	5,02E-05	4,87E-05	0	0	0	0	2,14E-05	0	0	5,04E-11	4,52E-08	0	0	0	0	0,000609741	0	0	0	0	0	1,72E-13
bone	0,001887242	0	0	0	0	0,000744227	5,22E-05	0	0	0	0	0	0	0	0	0	0	0	0,001393603	0	0	0	0	0	0	0	0	0,002774931	0	0	0	0,004955542	0	0	0	0	0	0	0	0	0	0	0	0	0	0
pain	0	0	0	0	0,000180458	0,003327466	0	0	0	0	0	0	0	0	0	0	0	0	0,011755221	0	0	0	0	0	0	0	0	0	0	0	0	0	0	0	0	5,48E-15	0	0	0	0	0	0	0	0	0	0
scan	0	0	0,0001555	0,001294378	0	0,000359436	0,000745859	0,000145343	0	0	0,000258219	0,00077008	0	0,000842215	0,000324092	0	0	0	0	0	0	0	0	0	0	0	0	0	0	0	0	0,008423735	0	0	0	0,000964936	0	0	0	0	0	0	0	0	0	0
ptms	6,12E-06	0	1,18E-05	0	0	0	0	0	0	0	2,79E-05	0	0	0	0	0	0	0	0	0	0	0	0	0	0	0	0	1,95E-05	0	0	0	0	0	0	0	0	0	0	0	0	0	0	0	0	0	0
site	0,000632206	0,00262199	0,001060951	0,00052876	3,72E-05	0,000199023	0	9,32E-05	0,000303089	0	0,000397683	0,002684552	0	0	0	0	0,000819621	0	0,000507109	0,00980794	0	0	0	0	0,000165529	0,000970329	0	0,000626867	2,51E-14	0	0,000170772	0,000391871	0	0	0	1,26E-15	0,001949145	0	0	0	0	0,003175593	0,001803655	0	0	0
hopf	0	0	0	0	0	0	0	0	0	0,000120648	0	0	0	0	0	0	0	0	0	0	0	0	0	6,92E-05	0	0	0	0	0	0	0	0	0,000322909	0	0	0	0	0	0	0	0	0	0	0	0	0
pdes	0	0	0	0	0	0	0	0	7,77E-06	0	0	0	0	0	0	0	0	0	0	0	0	0	0	3,07E-05	0	0	0	0	0	0	0	0	0	0	0	0	0	0	0	0	0	0	0	0	0	0
miss	0	4,95E-05	2,86E-05	0,00021671	1,70E-05	0,0001449	9,23E-06	0,000114341	0,000174799	0	0	0,000209785	0	0	0,000269394	0,000149312	2,69E-05	0,000150686	0,000252558	0	0	0,000192493	8,17E-05	8,78E-05	0	0,000115073	0	0	0,000282073	3,39E-11	0	0,000189313	0	0,000285326	0	0	1,07E-10	0	0	0,000124594	0	0	5,62E-05	0	0	0
moot	0	6,29E-06	0	0	5,49E-06	0	0	0	0	0	0	0	0	0	0	0	0	0	0	0	0	3,21E-05	0	0	0	0	0	0	0	0	2,73E-05	0	0	0	0	0	0	0	0	0	0	0	0	0	0	0
ieee	0	0	0	3,80E-05	0	0	0	0,000154227	0	0,000118583	0	0	0	0	0,000619248	8,58E-05	0	0	0	0	9,59E-06	0	6,05E-05	0,000236341	0	0	0	0	0	0	0	0	5,81E-05	0	0	0	0	0	0,000104064	0	0	0	0	0	0	0
bank	0	0,000229184	0	3,48E-05	2,06E-05	2,47E-16	0,000307733	9,26E-05	2,18E-05	2,48E-05	0	0	4,21E-05	0	2,33E-13	0	0	0	0	1,84E-16	0	4,47E-06	0,000168544	1,28E-06	0	0	0	0	0,000402983	0	5,87E-05	0	6,74E-05	1,27E-15	0	0	2,96E-11	0	0	0	0	0,001717474	0	0	0	0,000314361
mark	0,000552079	8,78E-05	0,000177032	3,73E-05	7,85E-05	0,000114719	0,000173668	9,47E-05	0,000135007	0	0,000340207	9,16E-05	0,000235554	0,000267747	2,04E-05	2,65E-06	0	4,92E-05	0,000219371	0,00018964	7,21E-11	6,00E-05	0,0003638	0	0,000245685	0,000115309	0	0,000870941	0	0	2,07E-05	0,000274846	0	0	1,36E-05	0,000413735	0,000106144	0,000223804	1,24E-05	0,00013112	0	9,85E-05	0,000321134	0	8,93E-05	0,000414458
post	0,000443054	0,00027656	1,61E-09	0,000201242	0,000275997	0,001017182	0,000242442	2,40E-05	0,000771232	7,29E-05	0,000355208	0,000564638	0,000273347	0,000409772	0	0,000107818	0	0,001840481	0,000554838	0,000137998	0	0,000659209	0,000494461	0	0,001654973	1,07E-14	8,52E-05	0,000595215	7,44E-05	0	0,000356018	0,000588041	6,77E-06	0	0,000242219	3,66E-08	0,000173865	0,001360093	0	0,000265868	0	0,000224656	0,001740709	0	1,58E-06	0,000220047
citi	0	0,00216713	0	0	3,10E-05	0	0	0,000365415	0,000123506	0	0	0	0	0	0	0	0,010312244	1,58E-08	0	0	0	0	0	0	0	0	0	0	0	0	0	0	0	0	0	0	0	0	0	0	0	0	0	0	0	0
envi	4,53E-15	2,37E-05	0	0	2,12E-07	0	7,74E-06	3,39E-05	0,000106489	0	0	0	0	0	2,14E-12	0	6,70E-05	0	0	0	0	0	0	0	0	0	0	0	0	0	0	0	0	0	0	0	0	0	7,12E-05	0,000232754	0	0	0,000111345	0	0	2,99E-05
heat	0	0,000701987	0	0	0	0	0,004099958	0	0	0	0	0	0	0	0	0	0	0	0	0	0	0	0	0,021041738	0	0	0	0	0	0	0	0	0	0	0	0	0	0	0	0	0	0	0	0	0	7,69E-15
land	0	0,003531366	0	0,000673685	0	0	0	0	0	0	0	0,00710223	0	0	0	0	0,00041529	0	0	0	0	0	0	0	0	0	0	0	0	0	0	0	0	0	0	0	0	0	0	0	0	0,010621368	0	0	0	0
roof	0	0,001398987	0	0	0	0	0	0	0	0	0	0	0	0	0	0	0,005521727	0	0	0	0	0	0	0	0	0	0	0	0	0	0	0	0	0	0	0	0	0	0	0	0	0	0	0	0	0
save	0	0,001555917	0	0	0	0	5,65E-07	0,000596739	0	0,000289157	0	0	0	0	0,000373801	0	0,007796832	0	0	0	0	0	0,000472357	0,000884407	0	0	0	0	0	0	0	2,55E-12	0	0	2,66E-06	0	0	0	0	0	0	0	0	0	0	0
node	0,000276891	0	0	0	0	0	0	0,002684204	0	9,64E-05	0	0	0	0	0,011541977	0	0	0	0	0	0	0	0	0	0	0	0	0,000101695	0	0	0	0	0	0	0	0	0	0	0	0	0	0	0	0	0	0
arab	0	0	0	0	0,000259387	0	0	0	0	0	0	0	0,000861869	0	0	0	0	0,000347858	0	0	0	0	0	0	0	0	0	0	0	0	0	0	0	0	0	0	0	0	0	0	0	0	0	0	0	0
dutp	0	0	9,62E-06	0	0	0	0	0	0	0	2,73E-05	0	0	0	0	0	0	0	0	0	0	0	0	0	0	0	0	0	0	0	0	0	0	0	0	0	0	0	0	0	0	0	0	0	0	0
fish	0	0,000972552	0,001507669	0	0	6,76E-14	0	0	0	0	0	0	0	0	0	0	0	0	0	0,009056591	0	0	0	0	0	0,000411589	0	0	0	0	0	0	0	0	0	0	0	0	0	0	0	0	0	0,000992038	0,000175444	0
situ	8,60E-05	0,000419794	0,000235652	0,000397131	0	0	0,000170648	0	0	0	0,000120023	0,002727781	0	0	0	0	4,71E-16	0	0	4,36E-08	0	0	0	0	0	0,000226287	0	0	0	0	0,000403093	6,32E-12	0	0	0	0	0,000493766	0	0	0	0	0,000487624	0,000567386	6,65E-05	0,000505904	0
talt	0	0	9,62E-06	0	0	0	0	0	0	0	2,73E-05	0	0	0	0	0	0	0	0	0	0	0	0	0	0	0	0	0	0	0	0	0	0	0	0	0	0	0	0	0	0	0	0	0	0	0
hair	6,04E-05	0	7,25E-05	0	0,00014037	4,65E-05	4,62E-05	0	0	0	0	0	0	0	0	0	0	0	0	0	0	0,001391542	0	0	0	0	0	1,71E-06	0	0	0	0	0	0	0	0	0	0	0	0	0	0	0,000498162	0	0	0
sodo	0	0	0	0	5,59E-06	7,02E-06	0	0	0	0	2,73E-05	0	0	0	0	0	0	0	0	0	0	3,20E-05	0	0	0	0	0	0	0	0	0	0	0	0	0	0	0	0	0	0	0	0	0	0	0	0
coar	0	3,89E-05	0	0,000226859	0	0	0,000205155	0	0	4,53E-05	0	0,000569446	0	0	7,76E-05	0,000153746	0	0	0	0	3,46E-05	0	0	0	0	0	0	0	0	0	0,000630363	0	0,000119829	0	0	0	0	0	0	0	0	0,000111436	0,000112643	0	0	0,000135209
nine	0	0,000156071	0,000139838	1,96E-05	7,73E-05	0,00040885	0	0	0,000131638	0	0,000123641	0,000169006	7,40E-05	0,000263531	0	0	2,64E-08	0,000673499	0,000355559	0,000102154	1,88E-12	0	0	0	0,000118058	0,000268199	4,55E-05	0	0,000137569	0	0	0	0	0	0	6,65E-05	4,61E-05	0,000114195	0	0	0	0,00038524	1,32E-05	0,000404908	0,00011508	0
peak	0	0,000587831	0,000342347	2,71E-05	0	7,56E-05	0,000947295	0	0	0,000683731	0,001172855	0,000165811	0	0	0	0	0,000305062	0	2,99E-05	0,000107572	0	0	2,29E-05	0,00101597	0	0	0	0	0	0	0,000587792	7,64E-06	0,001800405	0,000263209	0	0	0	0,000113133	0	0	0	0,001614948	0,000207763	0	0,0003183	0,001798096
away	1,20E-05	4,38E-05	4,91E-08	2,73E-05	0,000107247	0	4,99E-05	0	5,10E-05	4,70E-05	0	0	0	0	0	2,80E-05	4,17E-05	0	0	0	6,20E-07	0,000230868	0	2,27E-05	0	0	0,000346946	0	0	1,97E-09	0	0	8,72E-05	0	1,19E-14	0	4,82E-10	0	0	0,000116066	0	9,17E-05	0	2,62E-05	7,19E-05	0,000196522
desk	0	0	0	0	8,93E-06	0	7,38E-06	0	1,80E-05	0	0	0	0	0	0	0	2,53E-06	0	0	0	0	6,82E-05	0	0	0	0	0	0	4,31E-05	0	0	3,27E-05	0	0	0	0	0	0	0	0	0	0	0	0	0	0
look	0	1,83E-05	0	7,15E-11	0,000554115	0	2,91E-05	6,11E-05	0,000402882	0,000153515	0	0	0,000552928	0	0,000242056	0	0,000114249	0	0	0	0,00020122	0,002818633	0	0	2,39E-05	0	7,17E-05	0	0	1,97E-08	0	3,25E-06	2,87E-12	0	1,34E-16	0	0	0	1,33E-15	0,000729556	0,000208797	1,32E-16	0	6,14E-05	0	7,73E-05
guid	6,65E-06	2,74E-05	2,00E-05	0,000286442	0,000175548	0,000354416	0,000133312	0,000338024	0,000684673	1,96E-05	0	1,68E-11	6,07E-09	0,000494551	0,000104327	0,000166961	0	0	1,12E-07	0	7,64E-16	0,000219078	0	0	0,000770153	0,000108103	0,00090946	0	0,000924057	0	0	0,003488594	0	4,25E-06	0,000528875	1,28E-08	9,03E-05	0	1,90E-05	1,05E-08	0	9,47E-05	0	1,19E-09	0	0
harm	8,35E-05	0,000111201	8,31E-05	0	0,000382775	0,00010811	0	3,09E-05	1,29E-05	0	0	0	0,000972204	6,66E-05	6,11E-05	0	0	0,000580131	0	0,000963565	0	0	0	0	0	0	0,000246477	0	0	0,000150212	0	0	0	0	0	0	0,000239627	5,51E-16	4,39E-05	0	1,69E-06	0	0	0,000193256	0	0
hifu	0	0	0	0	0	3,43E-05	1,63E-05	0	0	0	0	0	0	0,000240739	0	0	0	0	0	0	0	0	0	0	0	0	0	0	0	0	0	0	0	0	0	0	0	0	0	0	0	0	0	0	0	0
inva	0,000679028	9,73E-05	0,000247284	6,41E-05	0	0,000222345	0	8,89E-05	8,07E-12	0	0	7,41E-05	0	0,001536888	9,53E-05	0	0	0	0	0,000282979	0	0	0	0	0	0,000737737	0	0,000878425	0	0	0	0,000550618	0	0	0	0	0	0	0,000177585	0	0	0	0,000797475	0,000326202	0	5,58E-15
mail	0	0	0	0	7,96E-06	1,55E-05	0	5,62E-05	0	0	0	0	0	3,50E-05	3,30E-05	0	0	3,14E-05	0	0	0	0	0,000231836	0	0	0	0	0	0	1,24E-05	0	0	0	0	0	0	0	0	0	0	0	0	0	3,58E-05	0	0
path	6,64E-15	3,27E-05	1,24E-05	0,000213709	0,00020521	0	0,000153199	0,000735653	5,35E-05	0,000321599	0	0,000368886	0,00030012	0	0,002679497	3,31E-12	0	0,000362617	0	1,12E-07	0,000230769	0	0	1,65E-16	7,63E-05	0	0	0	0	0,000236186	0,000281279	0	0,000439584	0	0	0	0	0	0,000640016	7,18E-05	0,000401756	0	0	0	0	0,000387782
seat	0	0	0	5,76E-06	4,98E-05	1,74E-05	3,37E-05	1,42E-05	0	7,37E-06	0	3,75E-05	3,16E-05	1,61E-05	0	1,98E-05	0	0	0	0	0	0	0	0	0	0	0	0	0	0,000194995	0	0,000142553	0	0	2,10E-05	0	0	0	5,50E-05	0	0	0	0	3,89E-05	0	0
love	0	6,34E-06	0	0	0,000206791	0	0	5,63E-06	0	0	0	0	3,45E-05	0	0	0	0	0,000327147	0	0	0	0	0	0	0	0	7,77E-12	0	0	0	2,69E-05	0	0	0	0	0,000527931	0	0	2,28E-05	0	0	0	0	0	3,38E-05	0
curv	0	0,000255112	6,70E-05	0,000400492	0	0,000279918	0,000711748	5,95E-05	0	0,001159082	8,01E-05	0	0	0	0	0	7,89E-11	0	0	0	0,001877074	0	0,003489661	0	0	0	0	0	0	0	0,000323159	3,68E-11	0	0,002704059	0	0	0	0,000132673	0	0	0,000522486	0,000242089	0,000106262	0	0	0,000200283
east	1,11E-05	0,000403165	0,000123705	0	6,82E-05	0	0	0	0	0	0	0,000257422	0,000413058	0	0	0	0,000351557	0	0	2,93E-05	0	0	0	6,81E-05	0	0,000307375	0	3,98E-05	0	0	0	0	0	0	0	0	0	0	0	0	0	0,000964191	0	0	3,02E-05	0
rice	0	0,000735836	0,000123214	0	0	0	0	0	0	0	0	0	0	0	0	0	0	0	0	1,22E-05	0	0	0	0	0	0,000208236	0	0	0	0	0	0	0	0	0	0	0	0	0	0	0	0,003056166	0,000206744	0	0	0
wind	0	0,000383753	0	0	0	0	0,000153897	0	0	0,003025438	0	0,000694469	0	0	0	0	0	0	0	0	0	0	0	0,005917104	0	0	0	0	0	0	0	0	0	0	0	0	0	0	0	0	0,008869001	0	0	0	0	0,000606796
sole	2,31E-05	5,75E-05	2,80E-05	0,000108081	5,28E-05	2,05E-05	5,43E-06	4,58E-05	5,47E-05	3,99E-05	3,30E-09	2,07E-10	0	0	7,28E-05	9,82E-09	7,84E-05	4,07E-05	0	0	1,78E-05	0	6,82E-05	1,67E-15	3,21E-05	0	0,000181524	1,33E-05	0	0	9,86E-06	8,21E-09	3,48E-05	0,000269438	0	8,82E-05	0	0	1,36E-05	0,000219804	0	0	0	0	0,000191568	0
agro	0	0,000104631	1,56E-05	0	0	0	0	0	0	0	4,96E-05	0	0	0	0	0	0	0	0	7,91E-05	0	0	0	0	0	0	0	0	0	0	0	0	0	0	0	0	0	0	0	0	0	0,000365763	0	0	0	0
date	0,000100206	0,000301257	0,000314279	0,000287768	0,000100951	0,000272866	0	7,28E-05	0,000529387	0	2,03E-08	0,001021398	0,000167662	5,30E-06	7,30E-05	7,12E-06	3,10E-05	7,35E-06	0,00053685	0,000154778	0	0	0,000171044	0	9,25E-05	0,000527585	1,49E-05	0	2,60E-14	0,000177247	0	0	0	2,48E-16	0	0,000166808	0,000215512	7,20E-05	0	0,001742079	0	0,000548823	8,88E-14	0,000484049	0,000184602	0
modi	0	0	0	0,000756234	0	0	0	0	0	0	0	0,003176048	0	0	0	0	0	0	0	0	0	0	0	0	0	0	0	0	0	0	0	0	0	0	0	0	0	0	0	0	0	0	0	0	0	0
nssa	0	0	0	0	0	2,91E-05	0	0	0	0	0	0	0	0	0	0	0	0	9,58E-05	0	0	0	0	0	0	0	0	0	0	0	0	0	0	0	0	0	0	0	0	0	0	0	0	0	0	0
plus	0,000207475	8,93E-05	2,73E-05	8,61E-08	3,21E-05	0,000190516	2,21E-05	1,33E-05	2,32E-07	0,000121081	0	0,000273561	0	0	7,60E-05	0	3,68E-05	4,06E-05	0,000178017	0	3,90E-05	0,000198405	3,50E-05	9,11E-05	1,84E-05	8,30E-05	0	0,000235241	0	0	0,000119911	9,10E-05	0,000168892	0	2,49E-06	0,000264599	0,000107317	0,000396388	0	0	0	0	2,08E-09	7,49E-05	0,000100657	0
pool	3,81E-05	0,000105869	0,000232487	0,000294368	0	0,000185537	0,000373543	3,74E-05	0	0	0,000540163	0	0	0	6,04E-06	0,00050044	1,40E-16	0	0,000433442	9,64E-12	0	0	0	0,000528014	0,000109429	0,000234676	0	7,85E-05	0	0	0	0	0	0,000193016	0	0	0	0	0	0	0	0,000134917	0,000472918	0,00013202	0	0,000974775
gaze	0	0	0	0	0,00151309	0	0	0	0	0	0	0	0	0	0	0	0	0	0	0	0	0,008973824	0	0	0	0	0	0	0	0	0	0	0	0	0	0	0	0	0	0	0	0	0	0	0	0
ensu	1,70E-05	0	0	2,21E-15	3,54E-06	0	5,46E-06	0	7,34E-05	0	3,40E-05	1,09E-06	0	0	0	0	0	0	0	0	0	0	0	0	5,45E-05	0	5,51E-05	0	0	0	0	0	0	0	0	0	0	0	0	0,000105898	0	0	0	0	3,39E-11	2,97E-05
road	0	0,000523769	0	0,000241172	0	0	0,00048514	0,000100703	0	0	0	0,000651073	0	0	0	0	4,93E-16	0	0	1,03E-07	0	0	0	0	0	0	0	0	0	0	0,00477536	0	0	0	0	0	0	0	0	0	0	8,53E-15	0	0	0	0
slow	0,000231119	9,68E-05	0,000140667	0,000101868	0	0,00010132	8,94E-05	5,40E-13	1,55E-05	0,000250811	0,00036393	0,000123914	0	0,000237975	0,00033502	5,55E-05	0	0	1,58E-16	1,25E-06	4,53E-05	0	0	9,15E-05	0	0	0	0,000176404	0	2,39E-05	3,21E-05	2,92E-16	0,000264065	0	0,000213675	0,000171043	0,000392473	7,78E-09	0	0,000158073	0,000131271	0,000234415	0,000120176	5,32E-05	3,96E-05	0,000226375
sold	0	3,65E-05	0	0	0	0	0	1,44E-05	3,41E-05	0	0	0	0	0	0	0	1,99E-05	0	0	0	0	0	6,80E-05	6,68E-05	0	0	0	0	1,96E-05	0	0	0	0	0	1,36E-05	0	0	0	1,37E-05	0	0	7,42E-05	4,61E-05	5,66E-05	0	0
agnp	0	7,50E-11	0	0	0	0,000145429	0	0	0	0	0	0	0	0	0	0	0	0	0	0	0	0	0	0	0	0	0	0	0	0	0	0,000663673	0	0	0	0	0	0	0	0	0	0	0	0	0	0
burn	0	0,000157353	0	7,05E-05	0	0,000163564	0,000104234	0	0	0	0	0	0	0	0	0	0	0	0	0	0	0	0	0,000170532	0	0	0	0	0	0	0	0	0	0	0	0	0	0,000113255	0	0	0	0	0,002918411	0	0	0
itch	0	0	0	0	0	2,91E-05	0	0	0	0	0	0	0	0	0	0	0	0	0	0	0	0	0	0	0	0	0	0	0	0	0	1,41E-05	0	0	0	0	0	0	0	0	0	0	0	0,000135866	0	0
rash	0	0	0	0	0	6,54E-05	0	0	0	0	0	0	0	7,30E-05	0	0	0	0	3,50E-09	0	0	0	0	0	0	0	0	0	0	0	0	0	0	0	0	0	0	2,14E-05	0	0	0	0	0	0,00023283	0	0
abus	0,000146856	0	8,38E-05	0	0,00016673	0,000537881	0	0	1,07E-16	0	0,000420777	0	9,29E-05	0	0	0	0	0,001331992	0	0	0	0	4,39E-05	0	0	0	0	0	0	0	0	0	0	0	0	0,00123228	0	0	0	0	0	0	0	0	0	0
adhd	0	0	0	0	0	0,000618075	0	0	0	0	0	0	0	0	0	0	0	0,001712034	0	0	0	0	0	0	0	0	0	0	0	0	0	0	0	0	0	0	0	0	0	0	0	0	0	0	0	0
incl	0	0	0	0	5,44E-06	0	0	7,55E-06	0	0	0	0	0	0	0	0	0	2,02E-05	0	0	0	0	0	3,07E-05	0	0	0	0	0	0	0	0	0	0	0	0	0	0	0	0	0	0	0	0	0	0
vast	4,60E-05	5,37E-05	9,81E-05	1,08E-05	0	2,97E-05	0	0,000110624	0,000190899	0	0	0	0	0	0	0	7,07E-05	0	0	4,77E-05	0	0	5,26E-05	0	0	0	0	0	0	0	0	0	0	0	0	0	0	0	6,16E-05	0,000824552	0	1,84E-05	7,64E-05	0,000333917	0	0
acut	0,000784682	1,97E-05	1,78E-05	0	1,31E-13	0,000693669	0	0	0	0	0,000236855	0	0	0,002114269	0	0	0	3,63E-05	0,000439252	8,14E-05	0	8,80E-07	0	0	0	0	0	0,000321582	0	0	0	0	0	0	0	0,001392057	0,000335893	0,000580689	0	0	0	0	0	0,000214376	0	0
gria	7,95E-06	0	0	0	0	0	0	0	0	0	0	0	0	0	0	0	0	0	0	0	0	0	0	0	0	0	0	0	0	0	0	0	0	0	0	2,68E-05	0	0	0	0	0	0	0	0	0	0
loci	0	0	0,000750204	0	0	0	0	0	0	0	0	0	0	0	0	0	0	0	0	0	0	0	0	0	0	0,002227865	0	0	0	0	0	0	0	0	0	0	0	0	0	0	0	0	0	0	0	0
diet	8,35E-05	0	0,001079474	0	0	0,000729071	0	0	0	0	0,001997887	0	0	0	0	0	0	0	0	0	0	0	0	0	0	0	0	0	0	0	0	0	0	0	0	0	0	0,002495431	0	0	0	0	0	0,002382855	0	0
wine	0	0	0,000351661	1,86E-05	0	0	0	3,01E-15	0	0	0,000543673	0	0	0	0	0	0	0	0	0	0	0	0	0	0	0	0	0	0	0	0	0	0	0	0	0	0	1,66E-16	0	0	0	0	7,51E-05	0	0,000601545	0
huge	1,73E-11	0,000117736	3,21E-06	4,98E-06	0	0	0	0,000253789	0,000125571	0	0	4,48E-12	0	0	0,000338024	3,51E-05	0	0	0	0,000209544	2,83E-10	0	8,96E-05	0,0001146	0,000160033	0	0	0	8,21E-15	0	8,15E-05	0	0	0	1,41E-15	0	0	0	0,000288057	0,000314315	0	0,000160187	0	0	0	0
ftir	0	0	0	0	0	0	0,000192149	0	0	0	9,44E-15	0	0	0	0	0	0	0	0	0	0	0	0	0	0	0	0	0	0	0	0	0	0	0	0	0	0	0	0	0	0	0	0	0	0,000927706	0
amin	0	0	0,000419859	0	0	0	1,67E-05	0	0	0	0,00123172	0	0	0	0	0	0	0	0	3,06E-05	0	0	0	0	0	0	0	0	0	0	0	0	0	0	0	0	0	0	0	0	0	0	0	0	0	0
chee	0	0	1,92E-05	0	0	0	0	0	0	0	5,46E-05	0	0	0	0	0	0	0	0	0	0	0	0	0	0	0	0	0	0	0	0	0	0	0	0	0	0	0	0	0	0	0	0	0	0	0
meat	0	0	0,000711732	0	0	0	0	0	0	0	0,00084052	0	0	0	0	0	0	0	0	0	0	0	0	0	0	0	0	0	0	0	0	0	0	0	0	0	0	0	0	0	0	0	0	0,001641742	0	0
csps	0	0	3,85E-05	0	0	0	0	0	0	0	2,17E-09	0	0	0	0	0	0	0	0	0	0	0	0,000158289	0	0	0	0	0	0	0	0	0	0	0	0	0	0	0	0	0	0	0	0	0	0	0
qser	0	0	2,89E-05	0	0	0	0	0	0	0	0	0	0	0	0	0	0	0	0	0	0	0	0,000118721	0	0	0	0	0	0	0	0	0	0	0	0	0	0	0	0	0	0	0	0	0	0	0
laid	0	0	1,15E-05	0	0	0	9,82E-05	0	1,40E-16	0	0	0	0	0	0	0	0	0	0	0	0	0	0	0	0	0	0	0	0	0	0,000273278	0	0	0	0	0	0	0	0	0	0	0	4,66E-05	0	0	9,77E-05
metr	0	9,38E-06	0	0	0	0	3,78E-06	0	0	0	0	0	0	0	0	0	0	0	0	2,26E-05	0	0	0	0	0	0	0	0	0	0	0	0	0	0	0	0	0	0	0	0	0	0	0	0	0	3,26E-05
zone	8,95E-06	0,001696176	0	3,79E-13	0	0	0,000594002	0	0	4,18E-05	0	0,000421456	0	0	0	0	0	0	0	2,49E-11	0	0	0	0,000427419	0	0	0	0	0	0	0,000446948	3,58E-07	0	0	0	0	0	0	0	0	0	0,007424939	0	0	0	0,000747247
bell	0	0	0	0	1,06E-05	0	6,30E-05	0,000130482	0	1,44E-08	0	0	0	0	0	0	0	0	0	0	0	0	0,000880259	0	0	0	0	0	0	0	7,83E-05	0	0	0	0	5,08E-05	0	0	0	0	0	0	4,71E-05	0	0	0
rult	0	6,39E-06	0	0	0	0	0	0	0	0	0	0	0	0	0	0	0	0	0	0	0	0	0	0	0	0	0	0	0	0	2,73E-05	0	0	0	0	0	0	0	0	0	0	0	0	0	0	0
elig	0	0	0	0	1,42E-05	0,000237458	0	0	9,10E-05	0	0	0	8,24E-05	0	0	0	0	0,000183711	0,000669352	0	0	0	5,20E-05	0	0	0	0	0	0	0,000115485	0	0	0	0	0	0	0	0	0	0	0	0	0	4,10E-05	0	0
iran	0	0,000139365	4,38E-05	0	0	0,000171811	0	0	1,66E-13	0	3,00E-05	9,34E-05	0,000123897	0	0	0	0,000101785	4,29E-05	0,000357826	0,000119169	0	0	0	0	0	0,000111614	0	0	0	0	6,34E-05	0	0	1,96E-05	0	0	0	1,99E-10	0	0	0	0,000163072	0	0,000128911	0	0
rest	0,000241143	7,23E-05	8,66E-06	0,000428308	5,79E-05	0,000139309	0,000205011	2,82E-05	8,90E-12	0	0	0,000141059	0	0	8,61E-05	0	7,96E-05	0	0	2,87E-07	0	0	2,97E-11	0,000224935	0	0	0	1,73E-14	0	0	0,000565141	5,82E-05	0	0	0	0,002707699	0	0,000350013	0	0	5,00E-10	3,44E-12	0,00022658	9,75E-05	0	1,23E-11
spss	0	0	0	0	4,87E-06	4,94E-05	0	0	1,02E-05	0	0	0	2,95E-05	0	0	0	0	8,37E-05	3,74E-05	6,88E-06	0	0	0	0	0	0	0	0	3,07E-05	0	0	0	0	0	0	0	0	2,18E-05	0	0	0	0	0	0	0	0
catg	5,57E-05	0	0	0	0	0	0	0	0	0	0	0	0	0	0	0	0	0	0	0	0	0	0	0	0	0	0	0	0	0	0	0	0	0	0	0	0,000192351	0	0	0	0	0	0	0	0	0
haig	0	0	9,62E-06	0	0	0	0	0	0	0	0	0	0	0	0	0	0	0	0	0	0	0	0	0	0	2,86E-05	0	0	0	0	0	0	0	0	0	0	0	0	0	0	0	0	0	0	0	0
spar	0	2,12E-05	2,68E-14	0,000868431	0	1,03E-14	0	0	0	0	0	0,000381389	0	0	0	0,001871275	0	0	0	8,14E-05	0	0	0	0	0	0	1,10E-09	0	0	0	0	0	0	0	0	0	0	0	0	0	0	0,000144146	0	0	0	0
bait	0	0	0	0	0	0	0	0	0	2,13E-05	0	0	0	0	0	0	0	0	0	0	0	0	0	0	0	0	0	0	0	0	0	0	0	0	0	0	0	0	0	0	9,91E-05	0	0	0	0	0
boat	0	1,54E-05	0	0	4,85E-06	0	0	0	0	1,20E-05	0	0	2,73E-05	0	0	0	0	0	0	4,22E-05	0	0	0	0	0	0	0	0	0	0	0	0	0	0	0	0	0	0	0	0	5,76E-05	2,78E-05	0	0	0	0
feed	0	0,000462116	0,000818446	0	0	0,000272897	0	0	0	0,000269928	0	0	0	0	0	4,98E-11	2,45E-15	0	0	0,003463078	0	0	0	0,000195867	0	0	0	0	0	0	0	0	0,000486724	0	0	0	2,30E-07	0,001094698	0	0	0	0	0	0,001229713	0,001136968	0
pond	0	0,000913494	0	0	0	0	0	0	0	0	0	0	0	0	0	0	0,000456502	0	0	0	0	0	0	0	0	0	0	0	0	0	0,00035469	0	0	0	0	0	0	0	0	0	0	0,001879711	0	0	0,001394021	0
tray	0	0	0	0	5,21E-06	0	0,00022087	0	0	0	0	0	0	0	0	0	0	0	0	0	0	0	0	0	0	0	0	0	0	0	8,82E-14	0	0	0	0	0	0	0	0	0	0	3,63E-06	0	0	0	0,000774428
mris	0	0	0	4,53E-05	0	5,15E-07	0	0	0	0	0	0	0	0,000206349	0	0	0	0	0	0	0	0	0	0	0	0	0	0	0	0	0	0	0	0	0	0	0	0	0	0	0	0	0	0	0	0
zero	0	2,93E-05	0	6,02E-06	4,71E-05	0	0,000199258	7,10E-05	0	0,00100458	0	0	3,07E-05	0	8,87E-05	0	9,71E-05	0	0	0	0,00085154	0	0,000641857	0	4,10E-05	0	0,000100675	0	0	0	0,000321053	0	0,001664224	0,000306205	0	0	0	0	0	0	0,000148154	0	0	0	3,16E-05	0,000117628
bill	0	0	0	0	8,43E-06	0	0	0,000181642	2,73E-05	0	0	0	3,95E-05	0	0	0	5,57E-05	0	0	0	5,68E-05	0	1,97E-05	0,000508525	0	0	0	0	0,000101236	0	0	0	0	0	0	2,68E-05	0	0	0	0	0	0	0	0	0	0
home	0	3,28E-13	0	0	2,48E-05	0,000327674	0	0,002206348	0,00019977	0	0	0	0	0	0	0	4,45E-05	2,18E-07	0	0	0	0	0	0	0	0	0	0	0	0	0	0	0	0	0	0	0	0	0,009519902	0	0	0	0	0,000524277	0	0
note	9,67E-05	4,30E-05	1,18E-07	2,78E-05	3,47E-05	0,000173472	9,46E-13	1,38E-05	0,000660715	8,08E-05	0	2,26E-05	0,000104003	0,000119728	4,19E-05	3,95E-05	0	0,000183952	0,00035191	8,13E-05	0,0001057	0,000336571	7,42E-05	8,54E-05	0,000232138	9,24E-05	6,13E-05	7,40E-05	0,000251838	3,94E-05	1,99E-05	0,000126566	5,99E-05	4,07E-09	0	0	4,65E-05	0,000127371	0	0,000717587	0	5,57E-05	0	0,000183247	0	0
elud	0	0	0	0	5,41E-06	0	6,57E-06	1,32E-05	0	9,49E-06	0	0	0	0	2,77E-05	0	0	0	0	0	0	0	0	0	2,45E-05	0	1,68E-05	0	0	0	0	0	0	0	0	0	0	0	0	2,27E-05	3,97E-05	0	0	0	0	0
ring	2,93E-05	3,86E-05	0,000333993	1,34E-05	0	1,09E-05	0,000193257	0	0	0,000249371	0,00099692	0,000108557	0	0,000150269	4,62E-05	0	0	0	0	0	0	0	0,000409547	9,19E-05	0	0	0	1,08E-05	0	0	0	0	8,04E-05	0	0	0	2,21E-05	0	2,03E-16	0	0,000375197	0	0,000590861	0	0	0,000534174
root	6,34E-06	0,001040773	0,000190435	0,000352854	7,11E-05	2,46E-12	0,000206632	0,000147485	2,91E-05	9,88E-05	0	0,000856263	0	0	9,02E-06	0	0	0	0	0	0	0	0	0	0	0	0	0	0	0	0	0	0	0	0	0	0	0	0	0	0	0	0,013384712	0	0	0
tabl	0	0,000100163	1,18E-05	6,54E-05	0	0	5,66E-05	0,000476851	6,40E-05	0,000152848	0	0,000291371	0	0	0,001151619	1,97E-07	0	0	0	0	2,90E-05	0	0,000834365	0	0	5,38E-05	0	0	0	0	8,68E-05	0	0,000161173	0	0	0	0	0	0,000193384	0,000143377	0,000359031	0,000384378	0	3,52E-05	0	4,52E-14
cmos	0	0	0	0	0	0	0	0	0	0,000503883	0	0	0	0	0	0	0	0	0	0	0	0	0	0	0	0	0	0	0	0	0	0	0,001554827	0	0	0	0	0	0	0	0	0	0	0	0	0
fine	0,000109009	0,000207956	0	0,000356231	1,60E-05	1,46E-11	0,000745217	5,43E-05	1,97E-05	1,23E-05	0	0,000823618	0	8,54E-05	0,000205944	0,000147575	0	0	0	0,000246833	0	0,000121104	6,56E-05	0	3,27E-05	0,000104631	0	0	0	0	0,003033666	0	6,93E-05	0	0	1,62E-16	0,000276538	0	0	1,90E-11	0	0,000133148	0	0	0,000491869	0,000201141
tune	8,63E-05	0	3,44E-12	7,96E-05	0	0	0	2,83E-05	0	0,000574866	0	4,65E-05	0	3,87E-06	0,000273645	0,00019904	0	0	0	0	4,24E-05	0	0	9,16E-05	3,66E-05	0	0	0	0	4,04E-08	0	1,28E-05	0,001411606	0	0	0	0,00026564	0	0	0	8,49E-05	3,21E-05	0	0	0	0
atop	0	0	0	0	0	0,000728673	0	2,12E-05	0	0	0	0	0	0	7,37E-05	0	0	0	0	0	0	0	0	0	0	0	0	0	0	0	0,00021786	0	0	0	0	0	0	0	0	0	0	0	0	0,003513773	0	0
lhid	0	0	0	0	0	7,27E-06	0	0	0	0	0	0	0	0	0	0	0	0	2,39E-05	0	0	0	0	0	0	0	0	0	0	0	0	0	0	0	0	0	0	0	0	0	0	0	0	0	0	0
homo	0	0	1,73E-05	0	9,72E-06	0	0	7,23E-06	2,68E-05	0	0	0	7,58E-05	0	2,65E-05	0	0	0	0	0	0	0	0	0	0	0	0	0	6,09E-05	0	0	0	0	0	0	0	2,72E-05	0	0	0	0	0	0	3,31E-05	0	0
casp	2,39E-05	0	0	0	0	0	0	0	1,97E-13	0	0	0	0	0	0	0	0	0	2,41E-05	0	0	0	0	0	0	0	0	3,97E-05	0	0	0	0	0	0	0	0	0	0	0	0	0	0	0	0	0	0
nlrp	0,000174959	0	0	0	0	0	0	0	0	0	0	0	0	6,26E-08	0	0	0	0	0	0	0	0	0	0	0	1,31E-05	0	0,000428604	0	0	0	0	0	0	0	0	0	0	0	0	0	0	0	0	0	0
pump	8,35E-06	0,000296766	0	0	0	1,84E-05	0,001041892	0	0	0,000103313	0	0	0	0	0	0	0,000745404	0	0	0	0	0	0	0,001444915	0	0	0	0	0	0	0	0	0	0	0	0	0	0	0	0	0	9,10E-11	0	0	0	0,003264918
fire	7,45E-09	0,000515978	0	0,000429502	0	0	0	0	0	0	0	0	0	0	0	0	0	0	0	0	0	0	0	0	0	0	0	0	0	0	0	0	0	0	0	0	0	0	0	0	0	0	0,006502524	0	0	0
heel	1,68E-05	0	0	5,83E-13	0	0	3,48E-05	0	0	0	0	0	0	0	0	0	0	0	0	0	0	0	0	0	0	0	0	3,98E-05	0	0	0,000109348	0	0	0	0	0	0	0	0	0	0	0	4,75E-05	0	0	0
trap	0,00010998	7,20E-05	4,93E-05	0	4,22E-16	0	0,000439656	0	0	0	5,78E-05	0	0	0	0	0	0	0	0	2,66E-12	0	0	0	0,000239341	0	0	0	6,08E-05	0	0,000169785	0	0	2,31E-05	0	0	0	0,000129374	0	0	0	0	0,000166122	0,000117443	0	0,001477715	0,000357897
chip	5,46E-05	1,95E-05	3,72E-05	0	0	0	0,000131205	0,000202248	0	0,000632585	0	0	0	0	0,0006815	0	0	0	0	0	0	0	0	0	0	6,02E-05	0	7,46E-05	0	0	0	0,000745638	0,00180327	0	0,000126235	0	4,08E-10	0	0	0	0	0	0	0	0,000246214	0
norm	0	3,01E-10	0	0,000140843	0,000510813	0	0	1,09E-10	5,81E-05	8,21E-05	0	0	0,001748241	0	0	0,000306583	0	0	0	0	8,05E-05	0	1,27E-12	0	8,17E-05	0	0,000182698	0	0	0,000821526	0	0	5,00E-05	0	0	0	0	0	0	0	0	0	0	0	0,000131663	0
came	0	2,25E-05	6,76E-06	3,09E-05	0	2,11E-05	3,44E-05	6,65E-08	5,43E-05	0	0	0	0	7,43E-05	0	4,91E-09	0	0	1,04E-05	7,83E-05	0	0	0	4,85E-05	0	0	0	0	0	3,84E-05	1,26E-05	0	0	0	0	2,82E-06	0	0	0	0,000126599	0	1,34E-05	0,00015697	0	0,000101139	3,55E-15
depz	0	6,39E-06	0	0	0	0	0	0	0	0	0	0	0	0	0	0	0	0	0	3,44E-05	0	0	0	0	0	0	0	0	0	0	0	0	0	0	0	0	0	0	0	0	0	0	0	0	0	0
expo	0,000423757	0,000159463	0,000771212	0	0,000335121	0,000241872	0,000330867	6,09E-05	7,60E-05	0	0,001261241	2,66E-11	0,000721198	0	7,39E-05	0	0	0,000200591	4,35E-09	0,00170936	0	0,000314802	5,42E-05	0	0,000272355	0	0,000295287	0,000648681	0	0,000248192	0,00079984	0,000269702	0	2,22E-07	0	0,000176743	0,000117225	0,001156055	4,60E-16	0	6,84E-05	0	4,49E-12	0,000408467	0,000107131	0,000108836
pose	2,89E-05	0,000285226	9,20E-05	0,000598379	8,30E-05	1,40E-05	4,22E-05	9,76E-05	0,000197623	3,77E-05	0	0	4,26E-15	0	3,59E-05	0,000996976	0,000264384	0	2,49E-05	0,001547185	0,000525385	0,000804945	0	0	0	4,20E-13	0	0	1,83E-07	0	0	0	0	0	0	0	0,000167827	0	0,000118451	0,00035106	4,30E-05	0,000101706	0	8,40E-05	1,24E-05	1,34E-16
damp	2,95E-13	0	0	0	0	2,64E-05	3,86E-05	0	0	0,000645439	0	0	0	0	0	0	0	0	0	0	0	0	0	0	0	0	0	0	0	0	0,000143067	0	0,001800607	0	0	0	0	0	0	0	0,000379926	0	4,94E-05	0	0	0
seal	7,15E-06	3,46E-05	0	0	0	0	0,00026216	2,17E-05	0	0	0	9,35E-05	0	0	0	0	3,02E-05	0	0	0	0	0	0	0	0	0	0	0	0	0	0,000766009	0,000209055	0	0	0	0	3,64E-11	0	0	0	0	0	0	0	0	0,000183808
slab	0	0	0	0	0	0	0,000291782	0	0	0	0	0	0	0	0	0	0	0	0	0	0	0	0	0	0	0	0	0	0	0	0,001102001	0	0	0	0	0	0	0	0	0	0	0	3,25E-05	0	0	0
join	1,05E-09	0	0	2,09E-05	1,18E-05	0	3,12E-05	5,37E-05	0,000144182	2,89E-05	0	8,28E-05	0	0	0	0	0	0	0	0	0	0	0,00011101	0	1,35E-14	0	0	0	0,000294247	9,00E-05	0	0,000139209	0	0	0	0	3,74E-05	0	0,000131482	2,41E-15	0,000245842	0	0	0	0	0
revi	0	0	3,35E-05	1,49E-05	6,66E-05	0,000237323	5,22E-06	6,40E-05	0,000135561	0	0,000101907	2,58E-05	0	0,0002825	6,72E-05	0	0	0,000301608	0,000320071	0	0	0	3,59E-05	8,43E-05	1,21E-05	0	5,71E-05	0	0,000346588	0,000122252	0	3,38E-05	0	0	0	0	0	0	0	1,52E-05	4,69E-05	0	3,85E-07	0,000133643	0	2,21E-05
blow	0	0	2,28E-05	0	0	0	4,72E-05	0	0	0	0	0	0	0	0	0	0	0	0	0	0	0	0	0	0	0	0	0	0	0	0	2,30E-11	0	0	0	0	0	0	0	9,52E-05	3,10E-05	0	0	0	0	5,53E-05
imit	0	7,81E-06	2,74E-07	0	0,000402547	0	4,45E-05	0	0	4,57E-11	0	0	0	0	0	0	0	0	0	0	0	0,000250624	0	0	0	0	0	0	0	0,00177106	0	4,99E-05	0	0	0	0	0	0	0	0	7,60E-05	0	0	0	0	0
coin	1,60E-05	0	0	7,30E-06	0	0	0	2,72E-05	1,13E-05	0	0	0	2,77E-05	4,81E-05	0	1,56E-05	0	0	0	0	0	0	0	0	0	0	0	9,83E-06	0	0	0	0	0	0	2,12E-05	0	0	0	8,63E-05	0	0	0	0	0	0	0
dapi	7,95E-06	0	0	0	0	0	0	0	0	0	0	0	0	0	0	0	0	0	0	0	0	0	0	0	0	0	0	1,99E-05	0	0	0	0	0	0	0	0	0	0	0	0	0	0	0	0	0	0
tnis	2,39E-05	0	0	0	0	0	0	0	0	0	0	0	0	0	0	0	0	0	0	0	0	0	0	0	0	0	0	5,97E-05	0	0	0	0	0	0	0	0	0	0	0	0	0	0	0	0	0	0
tnrs	1,59E-05	0	0	0	0	0	0	0	0	0	0	0	0	0	0	0	0	0	0	0	0	0	0	0	0	0	0	3,98E-05	0	0	0	0	0	0	0	0	0	0	0	0	0	0	0	0	0	0
ever	2,20E-05	2,50E-05	0	2,40E-06	0	4,48E-05	0	0,000156382	0,00031289	0	0	1,60E-05	0	0,000138114	0,000292996	0	2,84E-05	0,000133106	9,86E-07	0,00010645	0	0	0	0	6,21E-05	0	0	0	0,000105444	0	0	0	0	0	0	0	0	0	0,00018564	0,000583758	0	0	0	1,35E-06	0	0
pass	0	9,17E-05	1,34E-05	0	2,00E-06	8,41E-05	0,000253941	5,45E-05	0,000323506	0,000304108	8,68E-05	7,81E-05	0	0	0,000158034	6,90E-05	0	0	0	0,000208685	0	0	0	2,10E-05	6,87E-05	0	0	0	0,001062168	2,19E-05	0,000215711	0	0,000547014	0,000252566	1,09E-10	0	4,16E-05	0	0	0	0	5,81E-05	0	0,000285853	0,000139747	0,000565353
balf	3,18E-05	0	0	0	0	4,64E-16	0	0	0	0	0	0	0	0	0	0	0	0	0	0	0	0	0	0	0	0	0	2,27E-05	0	0	0	0	0	0	0	0	0	8,19E-05	0	0	0	0	0	0	0	0
bron	7,95E-06	0	0	0	0	0	0	0	0	0	0	0	0	0	0	0	0	0	0	0	0	0	0	0	0	0	0	1,99E-05	0	0	0	0	0	0	0	0	0	0	0	0	0	0	0	0	0	0
lung	0,0008175	0	0	0	0	0,000263259	0	0	0	0	0	0	0	0,000798642	0	0	0	0	0	0	0	0	0	0	0	0	0	0,000397383	0	0	0	0	0	0	0	0	0	0,000888734	0	0	0	0	0	0,002461067	0	0
mkfs	0	0	0	0	0	0	0	0	0	1,42E-05	0	0	0	0	0	3,85E-05	0	0	0	0	0	0	0	0	0	0	0	0	0	0	0	0	0	0	0	0	0	0	0	0	0	0	0	0	0	0
mkos	0	0	0	0	0	0	0	0	0	7,10E-06	0	0	0	0	0	1,92E-05	0	0	0	0	0	0	0	0	0	0	0	0	0	0	0	0	0	0	0	0	0	0	0	0	0	0	0	0	0	0
ccds	0	0	9,62E-06	0	0	0	0	0	0	0	0	0	0	0	0	0	0	0	0	0	0	0	0	0	0	0	0	0	0	0	0	0	0	0	0	0	2,75E-05	0	0	0	0	0	0	0	0	0
elut	0	0	6,73E-05	0	0	0	0	0	0	0	0,000187231	0	0	0	0	0	0	0	0	0	0	0	0	0	0	0	0	0	0	0	0	0	0	0	0	0	3,93E-06	0	0	0	0	0	0	0	0	0
sera	0	0	0,000214099	0	0	7,81E-05	0	0	0	0	0	0	0	0	0	0	0	0	0	0	0	0	0	0	0	0	0	0	0	0	0	0	0	0	0	0	0,000138054	8,93E-05	0	0	0	0	0	0,000944322	0	0
worm	4,10E-05	0	5,43E-05	0	0	0	0	0,000176097	0	0	0	0	0	0	0,000655051	0	0	0	0	0	0	0	0	0	0	3,57E-05	0	4,11E-05	0	0	0	0	0	0	0	0	0,000224146	0	0	0	0	0	0	0	0	0
atom	0	0	0,000286289	7,83E-05	0	0	0,000228698	8,56E-05	6,37E-05	5,24E-05	0,000185402	0	0	0	0,000207773	0	0	0	0	0,000183273	0	0	0,001485923	0,000109895	3,85E-06	0	0	0	0	0	0	0,001054083	0	0	0	0	0,000157385	0	0	0	0	0	4,73E-05	0	0	0
void	0	0	0	0	1,09E-07	0	0,000384154	0	0	0	2,41E-15	0	0	0	0	0	0	0	0	0	5,96E-05	3,60E-05	0	0,000350968	0	0	0	0	0	0	0,000771196	3,03E-05	0	0	0	0	0	0	0	0	0	0	0	0	0	0,000219869
wire	0	0	0	0	0	6,24E-09	0,000165184	3,61E-05	0	0,000227316	0	0	0	0	0,000147641	0	0	0	0	0	0	0	2,39E-05	0,00011596	0	0	0	0	0	0	7,47E-05	0,00048211	0,00038454	0	0	0	0	0	0	0	0,000462494	0	0	0	0	4,18E-05
tour	0	0	0	0	0	0	0	1,51E-05	3,12E-05	0	0	0	0	0	0	0	0	0	0	0	0	0	0	0	7,21E-05	0	0	0	0	0	0	0	0	0	0	0	0	0	0,000105691	0	0	0	0	0	0	0
mood	0	0	0	0	0,000467801	0,000228561	0	0	0	0	0	0	0	6,26E-05	0	0	0	0,000795171	0	0	0	0,001034174	0	0	0	0	2,20E-07	0	0	0,001060267	0	0	0	0	0	6,13E-05	0	0	0	0	0	0	0	0	0	0
fpga	0	0	0	0	0	0	0	0	0	0,00060324	0	0	0	0	0,000563381	0	0	0	0	0	0	0	0,000514333	0	0	0	0	0	0	0	0	0	0,001152532	0	0	0	0	0	0	0	0	0	0	0	0	0
mibc	0	0	0	0	0	0	0	0	0	2,13E-05	0	0	0	0	0	0	0	0	0	0	0	0	0	0	0	0	0	0	0	0	0	0	6,57E-05	0	0	0	0	0	0	0	0	0	0	0	0	0
pisq	0	0	0	0	0	0	0	0	0	7,10E-06	0	0	0	0	0	0	0	0	0	0	0	0	0	0	0	0	0	0	0	0	0	0	2,19E-05	0	0	0	0	0	0	0	0	0	0	0	0	0
exon	5,82E-05	0	0,000189351	0	0	0	0	0	0	0	0	0	0	0	0	0	0	0	0	0	0	0	0	0	0	0,000771188	0	0	0	0	0	0	0	0	0	0	0	0	0	0	0	0	0	0	0	0
rrms	0	0	1,15E-05	0	1,84E-10	2,76E-05	0	0	0	0	0	0	0	0	0	0	0	0	0	0	0	0	0	0	0	3,08E-05	0	0	0	0	0	0	0	0	0	5,14E-05	0	0	0	0	0	0	0	7,60E-05	0	0
sign	6,11E-05	8,66E-06	2,35E-05	3,95E-05	0,000159048	0,000526712	9,63E-14	0,000282025	6,96E-10	3,78E-05	0	0	0	0,001291979	0	0,000157366	0	0	0,000457914	4,00E-05	0	0,000796725	0,001006169	0	0	7,53E-05	0	0	0,000151455	9,54E-05	0	0	1,00E-12	0	0	0,000354024	0	0,000294957	0	0	0	0	0	0,000198138	0	7,85E-05
snps	0	0	0,000827148	0	0	0	0	0	0	0	0	0	0	0	0	0	0	0	0	0	0	0	0	0	0	0,002456363	0	0	0	0	0	0	0	0	0	0	0	0	0	0	0	0	0	0	0	0
dpmw	0	0	0	0	0	0	0	0	0	7,10E-06	0	0	0	0	0	0	0	0	0	0	0	0	0	0	0	0	0	0	0	0	0	0	2,19E-05	0	0	0	0	0	0	0	0	0	0	0	0	0
dpwm	0	0	0	0	0	0	0	0	0	0,000120648	0	0	0	0	0	0	0	0	0	0	0	0	0	0	0	0	0	0	0	0	0	0	0,000372286	0	0	0	0	0	0	0	0	0	0	0	0	0
ramp	0	0	0	0	0	0	1,12E-05	2,93E-05	0	0,000131775	0	0	0	0	0	0	0	0	0	0	0	0	0	0,000441234	0	0	0	0	0	0	0	0	0,000110704	0	6,71E-05	0	0	0	0	0	0	0	0	0	0	2,40E-05
rage	6,67E-05	0	0	0	2,49E-05	0	0	0	0	0	0	0	0	0	0	0	0	0	0	0	0	0	0	0	0	0	0	0,00016328	0	0,000120666	0	0	0	0	0	0	0	0	0	0	0	0	0	0	0	0
walk	0	5,62E-06	8,07E-13	0,000256396	5,36E-05	8,27E-05	0	0,000115774	0	1,34E-10	0	0	0	0	1,47E-16	0,000197218	0	0	0,000204787	1,43E-05	0	0,000323326	0	0	0	5,65E-05	0	0	0	0	0	0	0	0	0	0	0	0	0,001078898	0	0	0	0	0	0	0
iqrf	0	0	0	0	0	0	0	7,59E-06	0	0	0	0	0	0	2,91E-05	0	0	0	0	0	0	0	0	0	0	0	0	0	0	0	0	0	0	0	0	0	0	0	0	0	0	0	0	0	0	0
java	0	1,73E-05	1,14E-05	0	0	0	0	0,000182976	0	0	0	0	0	0	0,00067098	0	0	0	0	5,51E-05	0	0	0	0	0	0	0	0	0	0	0	0	0	0	0	0	0	0	0	0	0	8,76E-05	0	0	0	0
keep	0	6,93E-05	0	0	2,83E-05	2,04E-05	8,45E-05	0,000334584	0,000101508	0,000305979	0	1,69E-15	0	0	0,000484371	0	0	0	0	0,000222968	1,08E-05	6,63E-05	0,000463131	0,000189563	0,00013446	0	6,34E-05	0	0	3,16E-05	0	0	0,000412291	0	0,000281289	0	0	0	0,000288004	9,90E-05	0,000264976	0,000180798	0	0,000175287	0	0,000227212
coat	3,73E-05	0	4,04E-05	0	0	0	0,001281818	0	0	0	0	0	0	0	0	0	0	0	0	0	0	0	0	0	0	0	0	0	0	0	8,39E-06	0,006141301	0	0	0	0	9,95E-05	0	0	0	0	0	0	0	0	0
nacl	9,88E-06	5,82E-12	6,49E-05	0	0	0	0,000121035	0	0	0	1,86E-05	0	0	0	0	0	0	0	0	0	0	0	0	0	0	0	0	0	0	0	0	0	0	0	0	0	0	0	0	0	0	0	0,000174849	0	0,000709032	0
oxal	0	0	1,61E-05	0	0	0	9,43E-06	0	0	0	3,55E-05	0	0	0	0	0	0	0	0	0	0	0	0	0	0	0	0	0	0	0	0	5,64E-05	0	0	0	0	0	0	0	0	0	0	0	0	0	0
plot	0	0,00056074	3,14E-05	7,46E-05	0	2,28E-05	0,00022834	0	0	4,23E-05	0	6,98E-05	0	0	0	0	0	0	4,38E-05	0	0,000171183	0	0	0	0	8,66E-05	0	0	0	0	2,83E-05	0,000332096	2,21E-05	0,00015163	0	0	0	0	0	0	0	0,001559608	0,001106331	0	0,000552326	0,000141254
tina	0	0	0	0	0	0	7,12E-06	0	0	0	0	0	0	0	0	0	0	0	0	0	0	0	0	0	0	0	0	0	0	0	0	3,32E-05	0	0	0	0	0	0	0	0	0	0	0	0	0	0
talc	0	0	0	5,35E-05	0	0	0	0	0	0	0	0	0	0	0	0	0	0	0	0	0	0	0	0	0	0	0	0	0	0	0	0	0	0	0	0	0	0	0	0	0	0	0	0	0,000240522	0
cook	0	6,34E-05	0	0	0	0,000138077	0	2,34E-05	0	0	0,000161343	0	0	0	0	0	9,20E-05	1,91E-07	0	0,00020969	0	0	0	0	0	0	0	0	0	0	0	0	0	0	0	0	0	0	0,000111319	0	0	0	0	0,000464822	0	0
litr	0	8,30E-05	0	0	0	0	0	0	0	0	0	0	0	0	0	0	0,000327779	0	0	0	0	0	0	0	0	0	0	0	0	0	0	0	0	0	0	0	0	0	0	0	0	0	0	0	0	0
lpcd	0	2,56E-05	0	0	0	0	0	0	0	0	0	0	0	0	0	0	0,000100859	0	0	0	0	0	0	0	0	0	0	0	0	0	0	0	0	0	0	0	0	0	0	0	0	0	0	0	0	0
ngos	0	1,92E-05	0	0	0	0	0	0	0	0	0	0	0	0	0	0	5,16E-05	0	0	3,28E-05	0	0	0	0	0	0	0	0	0	0	0	0	0	0	0	0	0	0	0	0	0	0	0	0	0	0
divi	0,000244388	1,47E-07	2,41E-05	2,12E-05	0	0	2,48E-10	1,44E-07	0,000187995	0,000140327	0	0	7,88E-05	0	0	2,85E-11	0	0	0	0	2,35E-09	0	0,000199157	0	0,000328672	0	0	1,04E-06	0,000137434	0	0	0	0,000287162	6,96E-15	0	0	0,001034812	2,08E-05	0	2,54E-05	0	3,33E-05	0	0	0	6,01E-05
fold	0,000131092	0	0,000933051	9,48E-05	0	8,02E-05	0	0	0	3,59E-05	0,00103615	5,85E-05	0	0,00014871	2,69E-05	0,000227954	0	0	0	0	4,56E-14	4,90E-05	0	0	0	0,0006887	0	0,000120119	0	0	0	0	3,54E-08	0	3,07E-11	1,60E-14	0,000288458	0,000988871	0	0	0,000101275	0	4,71E-05	7,09E-05	8,64E-05	0
evoc	0	0	0	0	5,41E-06	0	7,11E-06	0	0	0	0	0	0	0	0	0	0	0	0	0	0	3,21E-05	0	0	0	0	0	0	0	0	0	3,32E-05	0	0	0	0	0	0	0	0	0	0	0	0	0	0
drop	0	2,48E-05	0	0	0	2,88E-05	0,001058974	0	0	0,000137374	0	0	0	3,19E-05	0	0	1,50E-05	0	1,81E-14	0	0	0	0	0,000137447	0	0	0	0	0	0	0	0	0,000243132	0	0	0	0	0	0	0	0	0	0	0	0	0,00386199
mslb	0	0	0	0	0	0	7,12E-06	0	0	0	0	0	0	0	0	0	0	0	0	0	0	0	0	3,07E-05	0	0	0	0	0	0	0	0	0	0	0	0	0	0	0	0	0	0	0	0	0	0
ftrs	0	0	0	0	0	0	0	5,31E-05	0	0	0	0	0	0	0	0	0	0	0	0	0	0	0,000277004	0	0	0	0	0	0	0	0	0	0	0	0	0	0	0	0	0	0	0	0	0	0	0
hedg	0	0	7,11E-06	0	4,49E-06	2,70E-05	1,93E-05	0	0	0	0	0	0	0	0	0	0	0	7,37E-05	0	0	0	8,05E-05	0	0	0	0	0	0	2,25E-05	0	0	0	0	0	0	0	0	0	0	0	2,82E-05	4,38E-05	0	0	0
lmps	0	0	0	0	0	0	0	7,59E-06	0	0	0	0	0	0	0	0	0	0	0	0	0	0	3,96E-05	0	0	0	0	0	0	0	0	0	0	0	0	0	0	0	0	0	0	0	0	0	0	0
head	5,20E-08	7,15E-06	8,21E-05	0,000320646	0,000213714	0,000145321	0,000701617	0,000161224	6,87E-12	0	0	0	0	0,000257162	0	0,000360602	0	0	8,25E-05	0	0	0,00251199	0	0	0	0,000101628	0	0	0	0	0,000310795	0,000989646	0	0	0	0	0	0	0,000233149	0	0,000375356	0,000167116	0	5,39E-05	0	0,00122732
apaf	7,95E-06	0	0	0	0	0	0	0	0	0	0	0	0	0	0	0	0	0	0	0	0	0	0	0	0	0	0	1,99E-05	0	0	0	0	0	0	0	0	0	0	0	0	0	0	0	0	0	0
gadd	7,95E-06	0	0	0	0	0	0	0	0	0	0	0	0	0	0	0	0	0	0	0	0	0	0	0	0	0	0	1,99E-05	0	0	0	0	0	0	0	0	0	0	0	0	0	0	0	0	0	0
ypel	7,95E-06	0	0	0	0	0	0	0	0	0	0	0	0	0	0	0	0	0	0	0	0	0	0	0	0	0	0	1,99E-05	0	0	0	0	0	0	0	0	0	0	0	0	0	0	0	0	0	0
ahar	0	6,39E-06	0	0	0	0	0	0	0	0	0	0	0	0	0	0	0	0	0	0	0	0	0	0	0	0	0	0	0	0	0	0	0	0	0	0	0	0	0	0	0	0	4,75E-05	0	0	0
beri	0	6,39E-06	0	0	0	0	0	0	0	0	0	0	0	0	0	0	0	0	0	0	0	0	0	0	0	0	0	0	0	0	0	0	0	0	0	0	0	0	0	0	0	0	4,75E-05	0	0	0
cheo	0	6,39E-06	0	0	0	0	0	0	0	0	0	0	0	0	0	0	0	0	0	0	0	0	0	0	0	0	0	0	0	0	0	0	0	0	0	0	0	0	0	0	0	0	4,75E-05	0	0	0
dara	0	6,39E-06	0	0	0	0	0	0	0	0	0	0	0	0	0	0	0	0	0	0	0	0	0	0	0	0	0	0	0	0	0	0	0	0	0	0	0	0	0	0	0	0	4,75E-05	0	0	0
dong	0	6,04E-06	0	0	0	0	1,41E-05	1,57E-05	0	0	0	0	0	0	0	0	0	0	0	0	0	0	8,15E-05	0	0	0	0	0	0	0	0	0	0	0	0	0	0	0	0	0	0	0	4,47E-05	0	0	4,86E-05
fort	0	1,93E-05	5,91E-06	0	0	3,90E-05	0	0	0	0	0	0	0	0	0	0	0	0	0	0	0	0	0	0	0	0	0	0	0	0	0	0,00013334	0	0	0	0	0	0	0	0	0	3,09E-05	0,000180725	0	0	0
garh	0	6,39E-06	0	0	0	0	0	0	0	0	0	0	0	0	0	0	0	0	0	0	0	0	0	0	0	0	0	0	0	0	0	0	0	0	0	0	0	0	0	0	0	0	4,75E-05	0	0	0
ghul	0	6,39E-06	0	0	0	0	0	0	0	0	0	0	0	0	0	0	0	0	0	0	0	0	0	0	0	0	0	0	0	0	0	0	0	0	0	0	0	0	0	0	0	0	4,75E-05	0	0	0
kund	0	6,39E-06	0	0	0	0	0	0	0	0	0	0	0	0	0	0	0	0	0	0	0	0	0	0	0	0	0	0	0	0	0	0	0	0	0	0	0	0	0	0	0	0	4,75E-05	0	0	0
pyne	0	6,39E-06	0	0	0	0	7,12E-06	0	0	0	0	0	0	0	0	0	0	0	0	0	0	0	0	0	0	0	0	0	0	0	0	0	0	0	0	0	0	0	0	0	0	0	4,75E-05	0	0	2,43E-05
rain	0	0,000600478	0	0	0	0	0	0	0	0	0	1,96E-07	0	0	0	0	0,000202566	0	0	0	0	0	0	0	0	0	0	0	0	0	0	0	0	0	0	0	0	0	0	0	0	0,002264719	0	0	0	0
thar	0	6,39E-06	0	0	0	0	0	0	0	0	0	0	0	0	0	0	0	0	0	0	0	0	0	0	0	0	0	0	0	0	0	0	0	0	0	0	0	0	0	0	0	0	4,75E-05	0	0	0
zabo	0	6,39E-06	0	0	0	0	0	0	0	0	0	0	0	0	0	0	0	0	0	0	0	0	0	0	0	0	0	0	0	0	0	0	0	0	0	0	0	0	0	0	0	0	4,75E-05	0	0	0
anod	0	0	0	0	0	0	0,000846879	0	0	0	0	0	0	0	0	0	0	0	0	0	0	0	0	0	0	0	0	0	0	0	0	0	0	0	0	0	0	0	0	0	0	0	0	0	0,004088749	0
mfcs	0	0	0	0	0	0	0,000384298	0	0	0	0	0	0	0	0	0	0	0	0	0	0	0	0	0	0	0	0	0	0	0	0	0	0	0	0	0	0	0	0	0	0	0	0	0	0,001855403	0
born	1,57E-05	3,78E-05	3,64E-05	8,00E-05	1,44E-05	0,000291443	0	1,45E-05	2,48E-05	0	0	0,000372993	9,27E-05	0,000151869	0	0	5,76E-05	0,000534695	0	0,000138438	0	0	0	0	0	0,000129186	0	4,66E-05	3,52E-05	0	0	0	0	0	3,48E-14	0	0	0,000194453	0	0	0	0	0	0,000101876	0	0
door	2,05E-05	0	2,80E-05	1,94E-05	8,53E-05	0	0	4,71E-05	0	0	0	0	0	0	6,61E-05	4,75E-05	0	0	0	0	0	0	2,91E-05	0	0	0	5,85E-05	0	0	0,000231459	0	0	0	0	0	0	0,000142741	0	0,000204001	0	0	0	0	0	0	0
emul	2,85E-06	6,47E-06	7,13E-05	0	1,13E-15	0	0,000248147	9,21E-05	0	0,000107945	0	0	0	0	0,000128618	0	0	0	0	0	0	6,16E-05	0	0	3,34E-05	0	0	0	0	0	0	0,001172032	0,000389689	0	2,77E-08	0	0	0	0,000137829	0	0	0	0	0	0,000188564	0
girl	0	0	0	0	0,000276947	7,82E-05	0	0	0	0	0	0	0	0	0	0	0	0,000551597	0	0	0	0	0	0	0	0	0	0	0	0,000712155	0	0	0	0	0	0	0	0	0	0	0	0	0	0,000239949	0	0
king	0	0	2,55E-05	0	5,90E-06	8,59E-06	0	0	4,73E-05	0	0	0	2,83E-05	1,77E-05	0	1,05E-05	0	0	4,13E-05	0	0	0	0	0	0,000101131	3,25E-05	0	0	0	0	0	0	0	0	0	0	0	0	0	1,83E-05	0	0	0	0	6,84E-05	0
quit	0	3,97E-06	4,42E-05	1,51E-05	4,80E-06	6,61E-05	0,000151846	6,84E-05	0,000287932	0,000180588	0	0	2,79E-05	5,78E-05	4,73E-05	6,38E-05	1,34E-05	0,000226451	0	0	0,000324137	0	0,000222515	1,44E-05	0	7,07E-05	5,23E-05	0	0	0	0,000145773	2,86E-05	8,94E-05	4,52E-06	0,000208188	0	0	0	7,64E-06	0,000266085	5,96E-05	0	0	0,000162554	7,83E-05	0,00037645
saud	0	0	0	0	0	0	0	0	3,11E-05	0	0	0	0	2,46E-05	0	0	0	0	0	0	0	0	0	0	0	0	0	0	0	0	0	0	0	0	0	0	0	0	0	2,14E-05	0	0	3,34E-05	4,86E-05	0	0
took	0	5,09E-05	5,92E-05	0	0,000115007	6,24E-05	5,90E-06	5,46E-06	0,000182456	0	0	0	1,80E-05	0	0	0	6,06E-08	7,38E-05	4,07E-05	3,64E-05	0	0,000299377	0	0	0,000379403	0	0,000235643	0	0,000106674	3,52E-05	5,82E-05	4,40E-05	0	0	0	1,48E-05	0,000104363	0,000155119	0	5,22E-05	0	0,00012797	0	8,71E-05	5,42E-05	1,31E-13
fsfi	0	0	0	0	0	1,45E-05	0	0	0	0	0	0	0	0	0	0	0	0	0	0	0	6,41E-05	0	0	0	0	0	0	0	0	0	0	0	0	0	0	0	0	0	0	0	0	0	0	0	0
mill	0	3,01E-05	1,75E-09	0	0	0	0,000502551	0	5,97E-05	1,41E-10	0	0	0	0	0	0	0	0	0	0,00021774	0	0	0	0	0	0	0	0	0	0	0	0,002486711	0	0	0	0	0	0	0	0	5,36E-15	0	8,21E-05	0	0	0
pulp	0,000211464	0,000136767	0	0	0	0	0	0	0	0	0	0	0	0	0	0	0	0	0	0,000692764	0	0	0	0	0	0	0	0	0	0	0	0,000852618	0	0	0	0	0	1,20E-05	0	0	0	0	0	0	5,99E-05	0
spcr	0	0	0	0	0	0	7,12E-06	0	0	0	0	0	0	0	0	0	0	0	0	0	0	0	0	0	0	0	0	0	0	0	0	0	0	0	0	0	0	0	0	0	0	0	0	0	3,44E-05	0
sppr	0	0	0	0	0	0	7,12E-06	0	0	0	0	0	0	0	0	0	0	0	0	0	0	0	0	0	0	0	0	0	0	0	0	0	0	0	0	0	0	0	0	0	0	0	0	0	3,44E-05	0
bore	0	8,97E-06	0	0	7,07E-06	0	0,000130152	0	0	0	0	0	0	0	0	0	0	0	0	0	0	0	0	0	7,39E-05	0	2,05E-07	1,73E-05	0	0	5,17E-05	1,22E-05	0	0	0	0	0	0	0	0	5,36E-05	2,69E-05	0	0	0	0,00031726
calm	0	1,14E-05	0	0	1,97E-05	0	9,10E-06	0	0	3,75E-05	0	0	2,51E-05	0	0	0	0	0	0	0	0	8,06E-05	0	0	0	0	0	0	0	0	0	0	0,000102532	0	0	0	0	0	0	0	0	1,30E-15	0	0	4,99E-05	5,96E-05
clip	0	0	0	0	0,00025404	0	0	1,28E-05	8,90E-06	2,95E-05	0	0	0	0	0	0	0	0	0	0	0	0,001659805	0	0	0	0	7,24E-15	0	0	0	0	0	4,84E-05	0	0	0	0	0	0	0	0	0	0	0	0	0
aapo	1,59E-05	0	0	0	0	0	0	0	0	0	0	0	0	0	0	0	0	0	0	0	0	0	0	0	0	0	0	0	0	0	0	0	0	0	0	0	0	5,73E-05	0	0	0	0	0	0	0	0
cbdl	5,57E-05	0	0	0	0	0	0	0	0	0	0	0	0	0	0	0	0	0	0	0	0	0	0	0	0	0	0	0	0	0	0	0	0	0	0	0	0	0,000200549	0	0	0	0	0	0	0	0
duct	1,62E-05	0	0	0	0	0	0,000113646	0	0	0	0	0	0	0	0	0	0	0	0	0	0	0	0	0,000151021	0	0	0	0	0	0	0	0	0	0	0	0	0	5,22E-05	0	0	0	0	0	7,42E-05	0	0,000226131
vegf	0,00032606	0	0	0	0	0	0	0	0	0	0	0	0	0	0	0	0	0	0	0	0	0	0	0	0	0	0	0,000440893	0	0	0	0	0	0	0	0	0	0,000514653	0	0	0	0	0	3,34E-05	0	0
hear	0	0	9,20E-15	0	0,000145212	0,000131819	0	0	0	0	0	0	0	0	0	0	0	0	1,07E-13	0	0	0,001064949	0	0	0	0	0	0	0	0	0	6,94E-05	0	0	0	0	0	0,000277366	0	0	0	0	0	0	0	0
pace	1,82E-05	3,04E-07	0	8,49E-05	1,17E-08	6,80E-16	0	1,62E-05	0,000112063	0	0	2,79E-05	0	0,000108416	0,000163574	7,85E-05	2,28E-05	0	0	0	0	0	0	0	7,65E-05	0	2,21E-05	1,61E-06	2,44E-08	0	0	0	0	0	0	0	0	0	0	0,00019842	0	0	0	0	0	0
slot	0	0	0	0	0	0	0,00015975	0	0	0,000578774	0	0	0	0	0	0	0	0	0	0	0	0	0	0	0	0	0	0	0	0	0	0	0	0	0	0	0	0	0	0	0,003435572	0	0	0	0	0
fail	0,000141683	2,45E-05	4,38E-05	3,84E-05	0,000150352	0,000153007	5,16E-05	0,000241007	0,000103986	5,34E-05	9,24E-05	0	5,09E-07	0	0,00012077	0,000115819	0	0,000279497	0,000259337	3,70E-05	0	0	0,000278187	0	0	0	0,00047337	0,000114988	0,000225126	5,13E-06	9,82E-05	0,00032853	6,32E-05	0	0,000276091	0	0,000249365	2,62E-08	0,000184967	0,00013211	0	5,41E-05	0	1,68E-06	0	8,10E-11
fhrs	0	0	0	0	0	0	7,12E-06	0	0	0	0	0	0	0	0	0	0	0	0	0	0	0	0	3,07E-05	0	0	0	0	0	0	0	0	0	0	0	0	0	0	0	0	0	0	0	0	0	0
mesh	0	0	0	0	0	0	0,000342115	0	0	0,000673693	0	0	0	0	0	0	0	0	0	0	0,002441954	0	0	0	0	0	0	0	0	0	0	0,000309331	0	0	0	0	0	0	0	0	0	0	0	0	0	0
forg	0	0	0	0	5,29E-06	0	6,46E-05	2,36E-05	2,21E-05	0	0	0	0	0	0	0	0	0	0	0	0	0	6,07E-05	0	0,000189939	0	0	0	0	0	0	3,03E-05	0	0	1,25E-16	0	0	0	0	0	0,000264025	0	0	0	0	0
leav	1,90E-05	0,000623648	0,0001696	0,000214713	3,20E-05	3,38E-05	5,48E-15	5,85E-05	7,75E-05	0	0	0	0	0	0	0	0	0	0	0	0	0	0	0	0	0	0	0	0	0	0	0	0	0	0	0	0	0	0	0	0	0	0,008258677	0	0	0
usag	0	0,000173175	0	0	8,33E-05	8,20E-05	8,15E-05	0,001116766	0,000121476	1,01E-09	0	0	0	0	0,000556992	0	0,000927741	0,000370339	0,000104341	0	0	0	0	2,95E-14	2,90E-15	0	0	0	3,00E-13	0	0,000104999	0,000117794	0	0	0,000809913	0	0	0	0,002608626	0	9,28E-12	0	0	0,000103623	0	0
grey	1,01E-11	0,000427727	0	0,000211821	0	5,34E-05	0	0	3,08E-05	0	0	0	0	4,30E-12	0	0	0,00210755	0	6,59E-05	0	2,98E-16	0	0	0	0	0	0	0	0	0	0	0	0	4,03E-12	0	0,000526205	0	0	0	0	0	0	0	0	0	0
isbi	0	0	0	0	0	8,55E-06	5,87E-06	0	0	0	0	0	0	3,45E-05	0	0	0	2,01E-05	0	0	0	0	0	0	0	0	0	0	0	0	0	0	0	0	0	0	0	0	0	0	0	0	0	0	0	0
ptsd	0	0	0	0	0	0,000967105	0	0	0	0	0	0	0	0	0	0	0	0,002678827	0	0	0	0	0	0	0	0	0	0	0	0	0	0	0	0	0	0	0	0	0	0	0	0	0	0	0	0
stay	0	1,16E-05	0	0	1,96E-05	0,0001339	3,08E-05	1,41E-09	8,41E-05	0	0	0	0	3,43E-05	0	4,16E-06	3,15E-05	0,000219889	0,000140061	0	0	1,44E-12	0	0	4,19E-05	0	0	0	0,000239572	0	4,80E-05	5,23E-05	0	0	0	6,53E-05	0	0	0	0	0	0	0	0	0	6,89E-05
incx	0	0	1,92E-05	0	0	0	0	0	0	0	0	0	0	0	0	0	0	0	0	0	0	0	0	0	0	5,71E-05	0	0	0	0	0	0	0	0	0	0	0	0	0	0	0	0	0	0	0	0
kill	0,00021083	0	4,40E-05	0	1,63E-05	0	1,22E-05	9,07E-06	0	0	0	0	4,50E-05	0	0	0	0	0	0	0	0	0	0	0	0	1,26E-05	0	0,000131457	0	0	0	0	0	0	0	0	0,000725583	0	0	0	0	0	9,22E-05	0	0	0
novo	4,00E-05	0	0,000149263	0	0	2,51E-05	0	0	0	0	2,84E-05	0	0	0,000179428	0	0	0	0	0	0	0	0	0	0	0	0,000401163	0	7,35E-05	0	0	0	0	0	0	0	0	0	0	0	0	0	0	0	0	0	0
pndm	0	0	9,62E-06	0	0	0	0	0	0	0	0	0	0	0	0	0	0	0	0	0	0	0	0	0	0	2,86E-05	0	0	0	0	0	0	0	0	0	0	0	0	0	0	0	0	0	0	0	0
rmpa	0	0	9,62E-06	0	0	0	0	0	0	0	0	0	0	0	0	0	0	0	0	0	0	0	0	0	0	2,86E-05	0	0	0	0	0	0	0	0	0	0	0	0	0	0	0	0	0	0	0	0
lean	0	0	3,02E-05	0	6,36E-07	0,000131692	2,11E-05	0	0,000502828	0	0	0	0	0	0	0	0	0	0	0	0	0	0	0	0,002277014	0	0	0	0	0	3,37E-05	0	0	0	0	0	0	0,000604354	0	0	0	0	0	0	0	0
tnts	3,09E-05	0	0	0	0	0	7,91E-06	0	0	0	0	0	0	0	0	0	0	0	0	2,50E-05	0	0	0	0	0	0	0	0	0	0	0	0	0	0	0	0	0	0	0	7,03E-05	0	0	0	0	0	0
moss	0	2,10E-05	1,01E-05	0	0	0	0	5,00E-06	0	0	0	0	0	0	0	0	0	0	0	0	0	0	0	0	0	0	0	0	0	0	0	0	0	0	0	0	0	0	0	0	0	0	0,000178627	0	4,25E-05	0
dark	0,000151476	2,15E-05	0,000177292	0,000116632	2,04E-05	8,67E-07	0	0	0	0	0	0,000478304	1,87E-12	1,84E-05	0	0	0	0	0	1,17E-06	0	0	0	0	0	0,000105061	7,55E-05	0	0	0	0	0	0	0	0	0,000553257	4,75E-05	0,000186067	0	0	0	0	0	0,000139146	0,000168668	0
disc	3,21E-05	0	8,96E-06	4,33E-05	2,49E-06	5,71E-05	0,000113846	6,68E-05	0	1,60E-05	0	0	2,93E-05	0	3,69E-14	5,03E-05	0	0	0,000182106	0	4,40E-05	0	0,00031618	0,000323539	0	0,00023438	0	0	0	0	0,000124222	0	0	0	0	1,66E-12	0	0	0	0	3,44E-05	0	0	0	0	0
emit	0	1,83E-05	3,42E-06	6,84E-06	0	0	0,000118196	3,83E-05	0	6,56E-05	7,43E-16	3,65E-05	0	0	0	0	2,12E-14	0	0	0	0	0	0	0,000319153	0	0	0	0	0	0	0	0,000141024	0,000122775	0	7,55E-14	0	0	2,60E-05	0,000119894	0	0	0	0	0	7,35E-10	0,000201243
farm	0	0,001162628	0	0	0	0	0	0	0	0	0	0	0	0	0	0	0,000790368	0	0	0,000793471	0	0	0	0,000406048	0	0	0	0	0	0	0	0	0	0	0	0	0	0	0	0	0	0,00301244	0	0	0	0
fece	0	0	0,000173124	0	0	0	0	0	0	0	0,000337641	0	0	0	0	0	0	0	0	0	0	0	0	0	0	2,73E-05	0	0	0	0	0	0	0	0	0	0	0	0	0	0	0	0	0	0	0,000160748	0
rear	9,51E-05	0	6,46E-05	0	3,70E-05	0	4,61E-05	0	2,86E-12	0	0	0	0	0	0	0	0	0,000103076	0	0	0	0	0	4,13E-05	0	0,000139154	0	1,28E-05	0	0	3,59E-05	0	0	0	0	0,000219393	0,000147462	7,01E-05	0	0	0	0	0	0	6,55E-09	6,56E-05
psha	0	0	0	7,64E-06	0	0	0	0	0	0	0	3,21E-05	0	0	0	0	0	0	0	0	0	0	0	0	0	0	0	0	0	0	0	0	0	0	0	0	0	0	0	0	0	0	0	0	0	0
bnst	5,57E-05	0	0	0	0	0	0	0	0	0	0	0	0	0	0	0	0	0	0	0	0	0	0	0	0	0	0	0	0	0	0	0	0	0	0	0,000187372	0	0	0	0	0	0	0	0	0	0
span	4,94E-05	4,50E-05	2,72E-05	0,000250103	2,80E-05	0	0,000213139	2,03E-07	7,79E-05	1,50E-08	0	1,62E-15	0	0	0	0	0	0	0	0	0,000954226	0	0	0	3,98E-12	0	0	4,48E-05	0	1,54E-08	8,67E-05	0	0	0	0	6,78E-05	0	0	0	0,000289934	0	0,000100214	9,32E-05	0	0	0,000253211
talk	3,72E-05	0	0	5,25E-06	0,000160554	0	0	1,80E-05	9,75E-05	7,16E-06	0	0	0	0	0	0	0	0	0	0	0	0,001386774	0	0	0	0	0	9,08E-05	0	0	0	0	2,73E-08	0	0	0	0	0	8,60E-05	1,01E-08	0	0	0	0	0	0
gibb	0	4,21E-06	0	1,21E-05	0	0	2,67E-05	0	0	0	0	0	0	0	0	0	0	0	0	0	6,27E-05	0	0	0	0	0	0	0	0	0	0	0	0	0	0	0	0	0	0	0	0	0	0	0	8,83E-05	0
nite	0	0	0	7,64E-06	0	0	0	0	0	0	0	0	0	0	0	0	0	0	0	0	1,83E-05	0	0	0	0	0	0	0	0	0	0	0	0	0	0	0	0	0	0	0	0	0	0	0	0	0
gift	0	0	9,65E-06	0	7,02E-05	0	0	0	0	0	0	0	0	0	0	0	0	0	0	0	0	0	0	0	0	0	0	0	0	0,000352337	0	0	0	0	0	0	0	0	0	0	0	0	0	0	0	0
spur	0	0	0	0	0	6,52E-06	0	0	0,000114228	1,71E-05	0	0	1,90E-05	0	0	0	0	0	2,38E-05	0	0	0	0	0	0,000312668	0	0	0	0	0	0	0	5,55E-05	0	0	0	0	0	0	7,63E-05	0	0	0	0	0	0
cast	0	4,24E-06	0	6,24E-05	2,47E-05	0	0,000374324	0	0	0	0	0,000101109	1,75E-12	0	0	0	0	0	0	0	0,000119611	0	0	1,93E-05	0	0	7,17E-14	0	0	2,71E-05	0,0001424	0,00161201	0	0	0	0	0	0	0	0	0	0	0	0	1,10E-05	1,18E-05
fall	0	0,000290604	0	0,000295366	0	7,92E-05	0,000119665	3,98E-05	0,000173118	2,57E-05	0	0,000394479	2,16E-14	8,34E-05	0	0,000232204	0,000120546	0,000110444	8,98E-05	1,51E-05	0	0	0	0,000121047	0,000296254	0	0	0	0	0	8,04E-05	5,70E-05	3,61E-05	2,40E-15	0	0	0	0	0,000615697	7,76E-05	1,58E-05	0,000742987	0,00035477	0	0	0,000468804
fell	0	1,81E-05	0	0	3,03E-05	2,70E-05	2,36E-05	0	4,18E-06	0	3,31E-05	0	0	0	0	0	0	0,000105867	0	0	0	4,07E-06	0	3,33E-05	2,60E-05	0	5,65E-05	0	0	4,24E-15	9,92E-15	0	0	1,73E-05	0	0	0	3,36E-05	0	0	0	0	0	0	0	6,84E-05
hike	0	0	0	0	0	0	0	7,59E-06	0	0	0	0	0	0	0	0	0	0	0	0	0	0	0	3,07E-05	0	0	0	0	0	0	0	0	0	0	0	0	0	0	0	0	0	0	0	0	0	0
late	0,00015395	0,000109363	0,000110551	0	0,000141147	0,000409002	5,90E-06	1,59E-05	5,73E-05	3,11E-05	0	5,01E-11	0	0,001772716	0	0	0	9,97E-05	0,00013611	0	5,41E-05	0,000252003	0	0,000103282	0	0,000213671	8,98E-05	0,000122263	0	0,000205589	0	0	0	0	0	0	0	3,88E-05	2,33E-05	0,000230567	0	0,000329562	0,000220944	0,000348033	8,82E-06	0
oecd	0	2,39E-05	0	0	0	0	2,32E-05	0	0	0	0	0	0	0	0	0	2,73E-05	0	0	0	0	0	0	0,00018155	0	0	0	0	0	0	0	0	0	0	0	0	0	0	0	0	0	0	0	0	0	0
opec	0	0	0	0	0	0	0	7,59E-06	0	0	0	0	0	0	0	0	0	0	0	0	0	0	0	3,07E-05	0	0	0	0	0	0	0	0	0	0	0	0	0	0	0	0	0	0	0	0	0	0
wwii	0	0	0	0	5,51E-06	0	0	1,50E-05	0	0	0	0	2,82E-05	0	0	0	0	0	0	0	0	0	0	3,26E-05	3,18E-05	0	0	0	0	0	0	0	0	0	0	0	0	0	0	0	0	0	0	0	0	0
gram	0	2,62E-05	0,000235215	1,10E-05	0	0	0	3,31E-09	0	0	0,000322676	0	0	0	0	3,77E-05	0	0	0	0,000219596	0	0	0	0	0	8,81E-05	0	0	0	0	0	0	0	0	0	0	0	0	0	0	0	8,25E-05	0	0,000137495	0	0
kgha	0	6,39E-06	0	0	0	0	0	0	0	0	0	0	0	0	0	0	0	0	0	0	0	0	0	0	0	0	0	0	0	0	0	0	0	0	0	0	0	0	0	0	0	2,64E-05	0	0	0	0
loam	0	0,000134149	0	0	0	0	0	0	0	0	0	0	0	0	0	0	0	0	0	0	0	0	0	0	0	0	0	0	0	0	0	0	0	0	0	0	0	0	0	0	0	0,000535266	0	0	2,35E-05	0
maiz	0	0,000540288	0,000177185	0	0	0	0	0	0	0	0	0	0	0	0	0	0	0	0	0	0	0	0	0	0	0	0	0	0	0	0	0	0	0	0	0	0	0	0	0	0	0,001886775	0,001489669	0	0	0
mash	0	1,89E-05	0	0	0	0	0	0	0	7,41E-06	0	0	0	0	0	0	0	0	0	0	0	0	0	0	0	0	0	0	0	0	0	0	2,21E-05	0	0	0	0	0	0	0	0	7,88E-05	0	0	0	0
mgha	0	6,82E-06	0	3,00E-05	0	0	0	0	0	0	0	0,000128036	0	0	0	0	0	0	0	0	0	0	0	0	0	0	0	0	0	0	0	0	0	0	0	0	0	0	0	0	0	2,66E-05	0	0	0	0
mung	0	6,39E-06	0	0	0	0	0	0	0	0	0	0	0	0	0	0	0	0	0	0	0	0	0	0	0	0	0	0	0	0	0	0	0	0	0	0	0	0	0	0	0	2,64E-05	0	0	0	0
pira	0	6,39E-06	0	0	0	0	0	0	0	0	0	0	0	0	0	0	0	0	0	0	0	0	0	0	0	0	0	0	0	0	0	0	0	0	0	0	0	0	0	0	0	2,64E-05	0	0	0	0
enca	0	0	0	0	0	0	0,000462581	0	0	0	0	0	0	0	0	0	0	0	0	0	0	0	0	0	0	0	0	0	0	0	0,00177673	0	0	0	0	0	0	0	0	0	0	0	0	0	0	0
wilt	0	3,41E-05	1,60E-05	0	0	0	0	0	0	0	0	2,96E-05	0	0	0	0	0	0	0	0	0	0	0	0	0	2,04E-05	0	0	0	0	0	0	0	0	0	0	0	0	0	0	0	0	0,000254558	0	0	0
park	0	0,000232062	0	0	2,03E-07	0	0	0,000198535	0	1,05E-05	0	0,00017452	0	0	0	0	0,001186037	0	0	6,94E-05	0	0	0	6,77E-05	0	0	5,98E-05	0	0	0	0	0	0	0	0	0	0	0	0	0	5,73E-05	0	0,000136898	0	0	0
true	9,28E-06	2,18E-05	6,23E-06	0,00014254	0,000115832	0,000105263	1,04E-09	0,000166431	7,82E-05	5,13E-05	0	0	2,23E-05	9,44E-05	6,93E-05	0,000192567	6,36E-05	0	0	0	0	0,000113311	0,000632569	0	0,000187354	0	0,00030188	0	7,12E-05	0,00011911	0	0	0	0,00029141	0	0	0	0	9,96E-05	1,46E-05	0	0	0	0,000441812	1,98E-05	0
akin	5,15E-06	0	2,98E-06	0	1,28E-05	0	1,19E-05	0	0	0	0	0	8,16E-06	0	0	0	0	2,90E-05	0	0	0	0	0	0	0	0	0	0	0	0	0	0	0	0	0	3,27E-05	0	0	0	0	0	0	4,45E-05	0	0	2,70E-05
meso	0	5,76E-05	1,37E-08	7,51E-06	0	0	0	0	0	0	0	0	0	0	0	0	0	0	0	0,000133432	0	0	0	0	0	0	0	0	0	0	0	3,24E-05	0	0	0	0	0	0	0	0	0	0	0,000244139	0	0	0
pine	0	0,000185247	0	8,10E-09	0	0	0	0	0	0	0	0	0	0	0	0	0	0	0	0	0	0	0	0	0	0	0	0	0	0	0	0	0	0	0	0	0	0	0	0	0	0	0,001373259	0	2,31E-06	0
seed	0,000197547	0,000242067	0,00044807	7,60E-05	0	0	5,15E-06	0	0	0	0	0	0	0	0	0	0	0	0	0	0	0	0	4,37E-05	0	0	0	5,84E-05	0	0	0	0,000145001	0	0	0	0,000373684	4,63E-12	0	0	0	0	2,10E-05	0,004580761	0	7,69E-11	0
half	0	0,000204608	0,000324012	0	0,000184987	0,000409472	0,000185298	0	4,62E-05	0,000232472	0,001085305	1,34E-05	6,97E-05	0	0	4,69E-05	0,000244516	0,000353528	0,000255981	2,92E-07	3,38E-05	0,000460249	0,000148239	0	3,86E-08	0,000103613	5,96E-05	0	0	9,32E-05	0,00063115	0,000258988	0,00055538	1,40E-12	0	0,000199696	0	0,000367732	0	5,30E-05	0	0,000383105	0,000182866	0,000287423	7,81E-05	0
merg	0	0	0	0,000369215	0	0	5,72E-06	6,17E-05	1,45E-08	1,94E-05	0	0,000142629	0	0	0	0,000935549	0	0	0	0	0	0	0	0	4,01E-05	0	0	0	0	0	0	1,18E-05	1,72E-05	0	8,16E-09	0	0	0	9,62E-05	0	3,53E-05	0	0	0	0	0
wise	0	3,59E-05	0	0,000243747	0	0	1,05E-05	2,29E-09	0	9,54E-13	0	0	0	0,000104194	2,71E-05	0,00026477	6,69E-05	0	0	0	1,39E-05	1,03E-10	6,92E-05	9,78E-06	0	2,49E-05	0	0	0	5,12E-10	0	0	6,02E-11	0	0	0,000161837	0	0	0	0	0	0,00014857	0	0	0	7,86E-05
duti	0	0	0	0	2,15E-05	0	0	0	2,34E-05	0,000269755	0	0	8,34E-08	0	0	0	0	0	0	0	0	0	0	0	0	0	1,82E-05	0	5,83E-05	7,00E-05	0	0	0,000840564	0	0	0	0	0	0	0	1,98E-05	0	0	0	0	0
ppcc	0	0	0	0	0	0	0	0	0	3,55E-05	0	0	0	0	0	0	0	0	0	0	0	0	0	0	0	0	0	0	0	0	0	0	0,0001095	0	0	0	0	0	0	0	0	0	0	0	0	0
sort	9,97E-05	2,81E-05	9,27E-05	8,25E-05	5,00E-05	5,68E-06	0	5,44E-05	3,89E-05	5,26E-05	0	0	8,87E-05	0	7,61E-05	0,000234384	0	0,000115339	0	0	5,34E-05	0,000117805	0	0	0	4,00E-05	6,19E-05	5,18E-05	1,14E-10	0	0	0	0	0	0,000185498	2,65E-13	0,000464687	5,53E-06	0	0	6,76E-12	5,79E-05	0	2,86E-05	0	0
muco	0,00048975	0	2,35E-05	0	0	7,08E-06	0	0	0	0	0	0	0	0	0	0	0	0	0	0	0	0	0	0	0	0	0	0	0	0	0	0	0	0	0	0	0,001385537	0,0004176	0	0	0	0	0	0	0	0
papr	0	0	0	0	0	0	0	0	0	7,10E-06	0	0	0	0	0	0	0	0	0	0	0	0	0	0	0	0	0	0	0	0	0	0	2,19E-05	0	0	0	0	0	0	0	0	0	0	0	0	0
spot	1,27E-05	6,40E-05	0,000116586	0,000158239	0	3,67E-05	4,59E-05	4,54E-05	0	4,28E-07	0,000135065	0,00057865	0	0	6,01E-05	9,61E-15	8,10E-06	0	4,38E-05	0,000101201	3,88E-05	0	0	0,000173886	0	0,000178385	2,63E-07	0	0	4,00E-05	0	0,000153875	0	3,48E-16	1,76E-05	0	0	0	2,03E-12	0	0	6,28E-05	4,74E-05	0,000248658	0	1,75E-05
bath	0	7,25E-05	0	0	0	0,000417992	8,29E-06	0	0	0	0	0	0	0	0	0	3,69E-05	0	0,001640792	0	0	0	0	0	0	0	0	0	0	0	0	0	0	0	0	0	0	5,19E-10	0	0	0	0	0	0	0	5,21E-08
naiv	0,0002032	0	0	9,25E-05	5,10E-05	8,42E-05	0	5,56E-05	0	0	0	0	2,47E-16	1,06E-10	0,000204195	0,000206332	0	0	0,000313677	0	0	0,000241694	0	0	0	3,62E-05	4,81E-16	0	0	2,81E-05	0	0	0	0	0	0,000318458	0,000366241	0	0	0	0	0	0	0	0	0
tnfi	0	0	0	0	0	0,000225415	0	0	0	0	0	0	0	0	0	0	0	0	0,000742188	0	0	0	0	0	0	0	0	0	0	0	0	0	0	0	0	0	0	0	0	0	0	0	0	0	0	0
hptp	0	0	0	0	0	0	0	0	3,11E-05	0	0,000109225	0	0	0	0	0	0	0	0	0	0	0	0	0	0	0	0	0	0	0	0	0	0	0	0	0	0	0	0	0	0	0	0	0	0	0
rhpp	0	0	0	0	0	0	0	0	2,33E-05	0	8,19E-05	0	0	0	0	0	0	0	0	0	0	0	0	0	0	0	0	0	0	0	0	0	0	0	0	0	0	0	0	0	0	0	0	0	0	0
chem	2,36E-06	0	2,63E-05	0	0	0	0	0	0	6,88E-06	8,15E-05	0	0	0	0	0	0	0	0	0	1,86E-05	0	0	0	0	0	0	0	0	0	0	0	0	0	0	0	0	0	0	0	0	0	0	0	0	0
omni	0	0	0	0	0	1,87E-05	0	3,27E-06	0	0	1,64E-05	0	0	0	0	0	0	0	0	0	0	0	0	0	0	3,92E-05	0	0	0	0	0	3,40E-05	0	0	0	0	0	0	0	0	0	0	0	0	0	0
quad	0	0	0	0	0	7,54E-06	0	0	0	6,84E-06	0	0	0	0	2,91E-05	0	0	0	0	0	0	0	0	0	0	2,86E-05	0	0	0	0	0	0	0	0	0	0	0	0	0	0	0	0	0	0	0	0
txba	0	0	0	0	0	1,45E-05	0	0	0	0	0	0	0	0	0	0	0	0	6,03E-16	0	0	0	0	0	0	5,71E-05	0	0	0	0	0	0	0	0	0	0	0	0	0	0	0	0	0	0	0	0
slug	1,40E-05	0	0	0	0	0	0,000108441	0	0	0	0	0	0	0	0	0	0	0	0	0	0	0	0	0	0	0	0	0	0	0	0	0	0	0	0	0	5,43E-05	0	0	0	0	0	0	0	0	0,000365167
wait	0	6,11E-06	0	0	5,84E-05	0	1,89E-05	0,000182516	5,43E-06	2,72E-05	0	0	0	0	0,000434978	0	0	3,61E-07	0	5,76E-05	0	0	0	3,36E-05	3,47E-11	0	0	0	0	0,000344299	0	0	2,61E-05	0	3,39E-05	0	0	0	0,000177319	0	0	0	0	0	0	4,97E-05
fitc	2,97E-05	0	8,91E-05	0	0	0	0	0	0	0	0,000311178	0	0	0	0	0	0	0	0	0	0	0	0	0	0	0	0	3,19E-05	0	0	0	0	0	0	0	0	0	0	0	0	0	0	0	0	0	0
liga	3,98E-05	0	0	0	0	0	0	0	0	0	0	0	0	0	0	0	0	0	0	0	0	0	0	0	0	0	0	9,95E-05	0	0	0	0	0	0	0	0	0	0	0	0	0	0	0	0	0	0
tses	2,39E-05	0	0	0	0	0	0	0	0	0	0	0	0	0	0	0	0	0	0	0	0	0	0	0	0	0	0	5,97E-05	0	0	0	0	0	0	0	0	0	0	0	0	0	0	0	0	0	0
wake	0	0	0	0	0	0	0,000269619	0	0,000133061	0	0	0	0	0,000731305	0	0	0	0	0	0	0	0	0	0	0	0	0	0	0	0	0	0	0	0	0	0	0	0	0	0	0	0	0	0	0	0,000819946
town	0	0,000159634	0	0	0	0	0	0	7,78E-05	0	0	0	0,000124978	0	0	0	0,000602078	6,32E-05	0	0,00012125	0	0	0	0	0	0	0	0	0	0	0	0	0	0	0	0	0	0	0	0	0	0	0	0	0	0
will	0	1,34E-05	0	0	0,000360861	0	0	0	2,42E-05	0	0	0	0,000870802	0	0	0	0,000122677	0,000207682	0	0	0	0	0	0	0	0	0,000285576	0	0	0,000327049	0	0	0	0	0	0	0	0	0	0	0	0	0	0	0	0
ongo	0,000120365	6,41E-05	4,27E-05	4,11E-12	4,73E-05	0	0	1,22E-08	0,000479191	0	0	8,44E-06	0,000133929	0,000220405	0	0	3,54E-05	2,65E-07	0,000100837	7,89E-05	0	0	0	0	0,000222979	0,000154731	0	0	0	1,63E-05	0	0	0	0	2,13E-15	0,000196341	2,21E-06	0	0,000104133	0,00086145	0	0,000116625	0	0	0	0
vana	0	0	9,62E-06	0	0	0	0	0	0	0	0	0	0	0	0	0	0	0	0	0	0	0	0	0	0	2,86E-05	0	0	0	0	0	0	0	0	0	0	0	0	0	0	0	0	0	0	0	0
nurb	0	0	0	0	0	0	2,34E-05	0	0	9,02E-05	0	0	0	0	0	0	0	0	0	0	0,000292282	0	0	0	0	0	0	0	0	0	0	0	0	0	0	0	0	0	0	0	0	0	0	0	0	0
unif	0	0	0	1,02E-05	2,16E-07	0	0	1,98E-05	1,12E-05	1,11E-05	0	0	0	0	5,14E-05	0	0	0	0	0	4,65E-05	0	0	0	0	0	0	0	0	0	0	1,84E-06	0	0	0	0	0	0	7,15E-05	0	0	0	0	0	0	0
occa	7,58E-06	0	0	0	0	3,73E-05	0	0	5,38E-05	0	4,36E-05	0	8,86E-05	0	0	0	0	0	3,30E-05	0	0	5,07E-05	0	0	0	0	0	0	0	0	0	0	0	0	0	2,79E-05	2,51E-05	1,12E-05	0	4,84E-05	0	0	0	0	0	0
cope	0	0,00014651	0	2,75E-05	0,000581362	0	0	0,000151594	0,000109522	4,14E-05	0	0	2,63E-05	0	0,000174094	6,93E-05	0,00032998	0,001939364	0	0	0	0	5,05E-05	0	2,07E-11	0	0	0	0,000533194	0,000213528	0	0	9,89E-05	0	0	0	0	0	0,000285813	0	8,24E-16	4,27E-09	0,000341279	0	0	0
clog	0	0	0	0	0	0	0,000384298	0	0	0	0	0	0	0	0	0	0	0	0	0	0	0	0	0	0	0	0	0	0	0	0,001399141	0	0	0	0	0	0	0	0	0	0	0	0	0	9,67E-05	0
wood	0	0,000779344	0	0	0	0	0	0	0	0	0	0	0	0	0	0	0	0	0	0	0	0	0	0	0	0	0	0	0	0	0	0	0	0	0	0	0	0	0	0	0	0	0,00579057	0	0	0
buck	0	0	0	0	0	0	0	0	0	0,000369041	0	0	0	0	0	0	0	0	0	0	0	0	0	0	0	0	0	0	0	0	0	0	0,001138748	0	0	0	0	0	0	0	0	0	0	0	0	0
pole	0	0	0	1,21E-05	4,32E-05	0	0	0	0	0,001046216	0	0	0	0	0	0	0	0	0	0	0	0	0	0	0	0	0	0	0	0	0	0	0,000407486	0	0	0,000407787	0	0	0	0	0,004068425	0	0	0	0	0
cohe	0	0	0	0	0,000140093	0	0,000256736	0	0	0	0	0	0,000121463	0	0	0	0	0	0	0	0	0,000171917	0	0	0	0	0	0	0	0,000413025	0,000962377	2,28E-05	0	0	0	0	0	0	0	0	0	0	0	0	0	5,88E-15
amen	6,57E-06	6,27E-05	1,89E-05	4,00E-09	3,34E-06	2,04E-05	0	9,18E-06	3,28E-05	3,22E-05	0	0	0	0	0	0	0,000191723	0	0	0	0	0	0	0	0	0	2,79E-05	0	3,05E-05	0	0	7,72E-05	4,12E-05	6,95E-05	0	0	4,01E-05	0	0	5,99E-05	3,41E-05	0	6,37E-05	0	0	0
soon	1,31E-05	0	8,45E-09	5,15E-06	0	1,22E-05	1,56E-05	3,74E-11	0,000115097	0	0	4,11E-05	0	0	0	0	0	1,55E-05	5,49E-05	0	0	0	0	0	0,000229398	0	0	0	0	0	1,74E-05	3,18E-05	0	0	0	0	0,00014756	0	2,71E-08	0	0	2,36E-05	0	7,88E-05	0	0
earn	0	2,65E-05	0	0	0,000123059	0	0	6,16E-07	0	0	0	0	0,000133049	0	0	0	8,74E-05	0	0	0	0	0	0	0	0	0	0,000404296	0	0	0	0	0	0	0	0	0	0	0	0	0	0	1,83E-05	0	0	0	0
tran	5,51E-05	0	0,000399759	3,73E-05	0,000119866	0	3,78E-05	0	0	8,04E-06	0,001192508	0	0,00057899	0,000245736	0	0	0	0	0	0	0	0	6,25E-05	6,55E-05	0	3,02E-05	0	2,73E-05	0	0	0	8,59E-05	0	0	0	0	0	0	0	0	0	0	0	6,88E-05	0	0
beck	0	0	7,97E-06	0	2,34E-05	7,16E-05	0	0	0	0	0	0	0	0	0	0	0	0,000282218	0	0	0	0	0	0	0	0	0	0	0	0	0	0	0	0	0	0	0	0	0	0	0	0	4,69E-05	0	0	0
easi	0	3,53E-06	0,0001296	0,000118474	1,69E-05	2,25E-05	0,000110131	0,000611491	7,13E-05	0,000206158	0	0	0	0	0,000145384	6,54E-05	4,31E-05	5,38E-05	0	0	0	9,66E-05	0,000384826	0	1,09E-07	0	0	0	0	0	0,000182758	0	0	4,46E-07	0,002456378	0	2,87E-05	0	9,46E-14	0	0,00019182	0	0	0	0	0
perk	2,37E-05	0	0	0	0	0	0	0	0	7,21E-06	0	0	0	0	0	0	0	0	0	0	0	0	3,96E-05	0	0	0	0	5,97E-05	0	0	0	0	0	0	0	0	0	0	0	0	0	0	0	0	0	0
iadl	0	0	0	0	0	2,18E-05	0	0	0	0	0	0	0	3,47E-05	0	0	0	0	0	0	0	0	0	0	0	0	0	0	0	0	0	0	0	0	0	5,33E-05	0	0	0	0	0	0	0	0	0	0
katz	0	0	0	0	0	5,39E-06	0	5,54E-05	7,49E-06	0	0	0	0	0	2,17E-05	0	0	0	0	0	0	3,09E-05	4,09E-05	0	0	0	0	0	0	0	0	0	0	0	0	2,51E-05	0	0	0,00014441	0	0	0	0	0	0	0
mmse	0	0	0	9,56E-05	0	0,000141648	0	0	0	0	0	0	0	0,000100855	0	0	0	0	0	0	0	0	0	0	0	0	0	0	0	0	0	0	0	0	0	0,000778039	0	0	0	0	0	0	0	0	0	0
rete	0	0	0	0	0	7,27E-06	0	0	0	0	0	0	0	0	0	0	0	0	0	0	0	0	0	0	0	0	0	0	0	0	0	0	0	0	0	2,68E-05	0	0	0	0	0	0	0	0	0	0
shop	1,83E-07	1,27E-05	0	0	0	1,15E-05	0	0,000181305	1,97E-05	0	0	0	0	0	0	0	0	4,27E-05	0	8,54E-05	0	4,83E-06	0	0	5,36E-05	0	0	0	0	0	0	0	0	0	0,000360389	2,59E-06	1,06E-05	0	0,000108249	0	0	0	0	0	0	0
sigg	0	0	0	0	0	8,00E-05	0	0	0	0	0	0	0	0	0	0	0	0	0	0	0	0	0	0	0	0	0	0	0	0	0	0	0	0	0	2,55E-05	0	0	0	0	0	0	0	0,00038175	0	0
pure	5,35E-05	0	0,000262888	3,83E-05	4,23E-05	8,12E-05	0,000253301	1,71E-05	9,74E-05	6,78E-05	0,000363342	0,000178831	0,000139923	2,68E-05	4,07E-05	1,50E-05	0	0	0	0	0,00018305	0	0	0	5,15E-05	0,000298689	0	0	0,000143726	0,000123925	0,000133529	0,000748924	0	0	0	3,00E-05	4,94E-12	0,000192568	3,31E-08	5,22E-07	0,000117092	0	8,81E-05	0,00025183	0,000151613	0,000158633
exit	0	4,35E-05	0	0	0	0	0,000239119	3,48E-05	0	0	0	0	0	0	9,06E-05	0	0	0	0	0	0	0	0	0	3,24E-05	0	0	0	0	0	0	0	0	0	0	0	0	0	2,36E-05	0	0	3,57E-05	0	0	7,22E-05	0,000889848
lift	0	9,48E-06	0	0	0	0	0,000352383	0	0	0	0	0	0	0	0	0	0	0	0	0	0	0	0	0,000114025	0	0	0	0	0	0	0	2,44E-05	0	0	0	0	7,55E-05	0	0	0	0,000153008	0	5,40E-05	0	0	0,000924286
valv	0	0	0	0	0	0	0,001259643	0	0	0	0	0	0	0,000148781	0	0	0	0	0	0	0	0	0	0	0	0	0	0	0	0	0	0	0	0	0	0	0	0	0	0	0	0	0,000135045	0	0	0,004127741
dmaa	0	0	0	0	0	1,45E-05	0	0	0	0	5,46E-05	0	0	0	0	0	0	0	0	0	0	0	0	0	0	0	0	0	0	0	0	0	0	0	0	0	0	0	0	0	0	0	0	0	0	0
tmao	0	0	0	0	0	2,18E-05	0	0	0	0	8,19E-05	0	0	0	0	0	0	0	0	0	0	0	0	0	0	0	0	0	0	0	0	0	0	0	0	0	0	0	0	0	0	0	0	0	0	0
ankk	9,65E-05	0	8,37E-06	0	0	0	0	0	0	0	0	0	0	0	0	0	0	0	0	0	0	0	0	0	0	3,82E-05	0	0,000232061	0	0	0	0	0	0	0	0	0	0	0	0	0	0	0	0	0	0
nich	0,000103502	5,34E-05	6,49E-05	0	4,71E-06	0	0	0	0	0	0	0	0	0	0	0	0	0	0	0	0	0	0	0	0	2,85E-05	0	0,000179853	0	6,14E-15	0	0	0	0	0	0	0,000140681	0	0	0	0	0,000364749	0	0	0	0
coal	0	0,000498269	0	0	0	0	0	0	0	0	0	0	0	0	0	0	0	0	0	0,001579072	0	0	0	0,000737321	0	0	0	0	0	0	1,46E-12	0	0	0	0	0	0	0	0	0	0	0	0	0	0,00027632	0
ansi	0	0	0	0	0	0	0,00014082	1,67E-05	0	6,40E-05	0	0	0	0	0	0	0	0	0	0	0	0	4,83E-05	0,000281285	0	0	0	0	3,33E-05	0	0	0,000100553	0	0	0	0	0	0	0	0	0,000273316	0	0	0	0	0,000192583
hesi	0	0	0	7,64E-06	0	0	0	0	0	0	0	0	0	0	0	0	0	0	0	0	0	0	0	0	0	0	0	0	0	0	0	0	0	0	0	2,68E-05	0	0	0	0	0	0	0	0	0	0
lake	0	0,001628957	0	0	0	0	0	0	0	0	0	0,002374412	0	0	0	0	0	0	0	0,0062237	0	0	0	0	0	0	0	0	0	0	0	0	0	0	0	0	0	0	0	0	0	0	0	0	0	0
cbct	0	0	0	4,28E-12	0	7,27E-05	0	0	0	0	0	0	0	0	0	0	0	0	0	0	0	0	0	0	0	0	0	0	0	0	0	0,000331841	0	0	0	0	0	0	0	0	0	0	0	0	0	0
flap	1,17E-05	0	0	0	0	7,53E-05	7,95E-05	0	0	0	0	0	0	0	0	0	0	0	0	0	0	0	0	0	0	0	0	0	0	0	0	0,000491439	0	0	0	0	0	0	0	0	0	0	0	0	0	0,00019907
neck	0	0	0	0	1,48E-05	0,000260818	4,55E-05	0	0	0	0	0	0	0	0	2,22E-09	0	0	0,000495314	0	0	0,00011667	0	0	5,04E-16	0	3,40E-13	0	0	0	0	0,000404803	0	0	0	0	0	0	2,54E-15	0	0	1,40E-05	0	0,000230168	0	4,57E-05
hvac	0	0	0	0	0	0	0	3,04E-05	0	0	0	0	0	0	0	0	0	0	0	0	0	0	0	3,58E-05	0	0	0	0	0	0	0	0	0	0	0	0	0	0	7,70E-05	0	0	0	0	0	0	0
aodv	0	0	0	0	0	0	0	3,04E-05	0	0	0	0	0	0	0,000116331	0	0	0	0	0	0	0	0	0	0	0	0	0	0	0	0	0	0	0	0	0	0	0	0	0	0	0	0	0	0	0
trec	0	0	0	0	0	0	0	1,52E-05	0	0	0	0	0	0	2,90E-05	1,93E-05	0	0	0	0	0	0	0	0	0	0	0	0	0	0	0	0	0	0	0	0	0	0	0	0	0	0	0	0	0	0
arch	0	0	0	0	0	0	0,000284665	0	0	0	0	0	0	0,000382588	0	0	0	0	0	0	0	0	0	0	0	0	0	0	0	0	0,000228176	0,000412102	0	0	0	0	0	0	0	0	4,48E-13	0	0	0	0	0,000197085
mbse	0	0	0	0	0	0	0	3,80E-05	0	0	0	0	0	0	0	0	0	0	0	0	0	0	0	0	0	0	0	0	0,000120575	0	0	0	0	0	0	0	0	0	0	0	0	0	0	0	0	0
mrsa	0	0	4,81E-05	0	0	0	0	0	0	0	0	0	0	0	0	0	0	0	0	0	0	0	0	0	0	0	0	0	0	0	0	0	0	0	0	0	0,000137396	0	0	0	0	0	0	0	0	0
page	0	0	0,00019178	0	7,51E-06	0	0	0,000293558	0	0	0,000289373	0	0	0	0,001094546	0	0	0	0	0	0	0	0	0	0	0	3,26E-05	0	0	0	0	0	0	0	0	0	0,000106861	0	0	0	0	0	0	0,00024371	0	0
pari	0	3,80E-05	0	0	0	9,55E-06	1,29E-05	0	2,27E-05	0	0	0	0	7,76E-05	0	0	0,000170529	0	0	0	0	0	0	0	0	0	0	0	0	0	0	6,18E-05	0	4,92E-13	0	0	0	0	0	1,29E-05	0	0	0	0	1,13E-05	0
card	8,44E-06	0	0	0	2,12E-05	1,26E-05	0	0,000267843	0	0	0	0	0	0	0,000409737	0	0	0	0	0	0	0	0,000786208	0	0	0	0	0	0	0,000114526	0	0	0	0	0	2,03E-05	0	7,83E-05	1,78E-08	0	0	0	0	0	0	0
copd	0	0	0	0	0	0,000218144	0	0	0	0	0	0	0	0	0	0	0	0	0	0	0	0	0	0	0	4,15E-08	0	0	0	0	0	0	0	0	0	0	0	0,000859432	0	0	0	0	0	0	0	0
know	0	2,30E-05	8,51E-16	7,61E-05	0,000130077	1,53E-05	6,74E-05	8,87E-05	0,00024474	4,46E-06	0	0	1,39E-05	7,16E-05	4,88E-05	0,000158076	0	2,01E-06	0	0,000124876	0	9,01E-05	0,000238311	0	0,0002097	0	0,000198049	0	0,000434819	0,000306859	9,97E-05	0	0	4,07E-06	0	0	0	0	2,17E-15	0,000196966	7,65E-05	0	2,12E-14	3,79E-05	0	8,63E-05
rara	0	0	0	0	0	7,27E-06	0	0	0	0	0	0	0	0	0	0	0	0	0	0	0	0	0	0	0	0	0	0	0	0	0	0	0	0	0	0	0	0	0	0	0	0	0	3,80E-05	0	0
edit	0	0	0,00018278	1,39E-05	2,17E-05	5,28E-05	0	2,54E-05	0,000105349	0	0	0	0	3,14E-05	4,01E-05	3,94E-05	0	0,000229859	0	0	0	0	0	0	0	0,000275735	0	0	0,000238917	0	0	0	0	0	0	0	0,000276285	0	0	5,98E-05	0	0	0	0	0	0
stub	0	0	0	0	0	0	0	0	0	2,13E-05	0	0	0	0	0	0	0	0	0	0	0	0	0	0	0	0	0	0	0	0	0	0	0	0	0	0	0	0	0	0	9,91E-05	0	0	0	0	0
flex	0	0	0	0	0	1,45E-05	0	0	0	7,10E-06	0	0	0	0	0	0	0	0	0	0	0	0	0	0	0	0	0	0	0	0	0	0	0	4,97E-05	0	0	0	0	0	0	0	0	0	0	0	0
tall	0	9,84E-06	0	0	0	0	6,73E-05	0	0	0	0	0	0	0	0	0	1,44E-05	0	0	0	0	0	0	9,19E-05	0	0	0	0	0	0	1,92E-05	0	0	0	0	0	0	0	0	0	0	0	0	0	0	0,00016357
yahr	0	0	0	0	0	7,27E-06	0	0	0	0	0	0	0	0	0	0	0	0	0	0	0	0	0	0	0	0	0	0	0	0	0	0	0	0	0	0	0	0	0	0	0	0	0	0	3,44E-05	0
dfig	0	0	0	0	0	0	0	0	0	0,000156133	0	0	0	0	0	0	0	0	0	0	0	0	0	0	0	0	0	0	0	0	0	0	0	0	0	0	0	0	0	0	0,000726762	0	0	0	0	0
ship	0	7,16E-06	0	6,39E-05	0	0	5,88E-05	3,29E-05	0	0,000113055	0	0,000177927	0	0	2,91E-05	0	0	0	0	0	0,000263315	0	0	0	0	0	0	0	0	0	0	0	0	0	0	0	0	0	0	0	0,000215126	0	0,000253605	0	0	0,000126007
elus	0,000115674	0	1,15E-05	1,99E-05	3,57E-05	0	0	8,57E-06	1,49E-05	0	0	4,63E-05	0,000113614	0	3,04E-05	0	0	0	0	0	0	0	0	0	0	3,95E-05	0	0,000130153	0	6,95E-07	0	0	0	0	0	9,59E-05	1,95E-05	0	0	0,000133616	0	2,28E-05	0	8,80E-06	0	0
clin	1,66E-14	0	4,01E-12	0	0	6,18E-05	0	0	5,84E-05	0	0	0	0	0	0	0	0	0	0	0	0	0	0	0	0	0	0	0	0	0	0	3,06E-05	0	0	0	0	1,29E-07	0	0	0	0	0	0	0,000572611	0	0
eoad	0	0	0	0	0	8,00E-05	0	0	0	0	0	0	0	0	0	0	0	0	0	0	0	0	0	0	0	0	0	0	0	0	0	0	0	0	0	0,000294438	0	0	0	0	0	0	0	0	0	0
seap	0	0	0	0	0	0	2,13E-05	0	0	0	0	0	0	0	0	0	0	0	0	0	0	0	0,000118721	0	0	0	0	0	0	0	0	0	0	0	0	0	0	0	0	0	0	0	0	0	0	0
rasp	0	1,28E-05	0	0	0	0	0	0	0	0	0	0	0	0	0	0	5,04E-05	0	0	0	0	0	0	0	0	0	0	0	0	0	0	0	0	0	0	0	0	0	0	0	0	0	0	0	0	0
qrcs	0	0	0,00019236	0	0	0	0	0	0	0	0,000546102	0	0	0	0	0	0	0	0	0	0	0	0	0	0	0	0	0	0	0	0	0	0	0	0	0	0	0	0	0	0	0	0	0	0	0
usda	0	1,29E-05	2,86E-05	0	0	0	0	0	0	0	3,00E-05	0	0	0	0	0	0	0	0	0	0	0	0	0	0	1,71E-10	0	0	0	0	0	0	0	0	0	0	0	0	0	0	0	5,42E-05	0	7,00E-05	0	0
bare	0	0,000235793	4,91E-05	5,74E-06	0	0	7,36E-05	2,95E-05	0	0	9,34E-05	0,000426716	0	0	7,32E-05	0	0	0	0	0	0	0	3,68E-05	0	0	0	0	0	0	2,80E-05	4,88E-05	0,000272355	0	0	0	0	0	0	0	0	3,40E-05	0,000650537	0	0	1,05E-11	0
sbvs	0	0	2,89E-05	0	0	0	0	0	0	0	0	0	0	0	0	5,77E-05	0	0	0	0	0	0	0	0	0	0	0	0	0	0	0	0	0	0	0	0	0	0	0	0	0	0	0	0	0	0
chao	0	4,59E-06	0	0	7,00E-06	0	0	0	6,30E-15	0,000255391	0	0	0	0	0	0	0	0	0	0	0	0	0,001503697	0	0	0	0	0	0	0	0	0	0	0	0	0	0	0	0	0	0	0	0	0	0	0
hull	0	0	0	3,12E-05	0	0	4,20E-05	0	0	7,17E-06	0	0	0	0	0	0	0	0	0	0	8,93E-05	0	0	0	0	0	0	0	0	0	0	0	0	0	0	0	0	0	0	0	7,01E-05	0	0	7,61E-05	6,73E-05	7,18E-07
vlsi	0	0	0	0	0	0	0	0	0	3,55E-05	0	0	0	0	0	0	0	0	0	0	6,13E-05	0	0	0	0	0	0	0	0	0	0	0	3,60E-05	0	0	0	0	0	0	0	0	0	0	0	0	0
smap	0	0	0	7,27E-05	0	0	0	1,88E-05	0	0	0	0,000292012	0	0	8,43E-05	0	0	0	0	0	0	0	0	0	0	0	0	0	0	0	0	0	0	0	0	0	0	0	0	0	0	0	0	0	0	0
drag	0	0	0	0	0	0	0,000434114	0	0	0	0	0	0	3,09E-05	0	0	0	0	0	0	0	0	0	0	0	0	0	0	0	0	0	0	0	0	0	0	0	0	0	0	8,62E-05	0	0	0	0	0,001397357
flat	0	0,000143466	0	2,74E-05	0	0	0,000334339	7,31E-06	0	0,000113599	0	0	0	0	0	0	5,98E-05	0	0	0	0	0	0	0,000229191	0	2,43E-13	0	0	0	2,02E-09	0	0,000156538	0,00022566	4,83E-05	0	0	0	0	3,68E-05	0	0,000275341	0,000589591	0	0	0,000113781	0,000652371
rcwa	0	0	0	0	0	0	7,12E-06	0	0	0	0	0	0	0	0	0	0	0	0	0	0	0	0	3,07E-05	0	0	0	0	0	0	0	0	0	0	0	0	0	0	0	0	0	0	0	0	0	0
ridg	0	0,000405162	0	0	0	0	3,97E-05	0	0	0	0	0	0	0	0	0	0	0	0	0	0	0	0	0	0	0	0	0	0	0	0	0	0	0	0	0	0	0	0	0	0	0,001817506	0	0	0	3,56E-07
room	0	0	0	8,24E-06	0	4,10E-05	0,000202251	0,000305902	8,33E-05	5,57E-05	0	0	0	0	0	0	0	8,16E-09	1,77E-05	0	0	0	0	0,00028644	3,04E-14	0	0	0	0,000232853	0	0	0,000404564	4,41E-05	0,000435494	0,000205329	0	0	0	0,000620454	0	0	0	0	0	0	0
spit	0	6,39E-06	0	0	0	7,27E-06	0	0	0	0	0	0	0	0	0	0	0	0	0	0	0	0	0	0	0	0	0	0	0	0	0	0	0	0	0	0	0	2,87E-05	0	0	0	2,63E-05	0	0	0	0
aorn	0	0	0	0	0	0	0	0	7,77E-06	0	0	0	0	0	0	0	0	0	0	0	0	0	0	0	0	0	0	0	2,41E-05	0	0	0	0	0	0	0	0	0	0	0	0	0	0	0	0	0
coli	0	0,000112259	0,000561949	0	0	0	0	0	0	0	0	0	0	0	0	0	0	0	0	0	0	0	0	0	0	0,000546915	0	0	0	0	0	0	0	0	0	0	0,000398646	0,000103017	0	0	0	0	0	0	0,00133136	0
wean	0,000159053	0	0	0	0	0	0	0	0	0	0	0	0	0	0	0	0	0	0	0	0	0	0	0	0	0	0	0	0	0	0	0	0	0	0	0	4,12E-05	0,000529997	0	0	0	0	0	0	0	0
sapt	4,77E-05	0	0	0	0	0	0	0	0	0	0	0	0	0	0	0	0	0	0	0	0	0	0	0	0	0	0	0,000119397	0	0	0	0	0	0	0	0	0	0	0	0	0	0	0	0	0	0
abat	0	6,69E-05	0	0	0	7,50E-05	0	0	9,53E-06	0	0	0	0	0	0	0	1,78E-05	0	0	0,000174356	0	0	0	0	0	0	0	0	2,64E-05	0	0	0	0	0	0	0	0	0,000335348	0	0	0	2,04E-06	9,02E-05	0	4,97E-05	0
dwnn	0	0	0	0	0	0	0	0	0	7,10E-06	0	0	0	0	0	1,92E-05	0	0	0	0	0	0	0	0	0	0	0	0	0	0	0	0	0	0	0	0	0	0	0	0	0	0	0	0	0	0
mddl	0	0	0	0	0	0	0	0	0	7,10E-06	0	0	0	0	0	1,92E-05	0	0	0	0	0	0	0	0	0	0	0	0	0	0	0	0	0	0	0	0	0	0	0	0	0	0	0	0	0	0
bdbd	7,95E-06	0	0	0	0	0	0	0	0	0	0	0	0	0	0	0	0	0	0	0	0	0	0	0	0	0	0	1,99E-05	0	0	0	0	0	0	0	0	0	0	0	0	0	0	0	0	0	0
bulk	1,29E-05	5,17E-05	5,67E-05	0	1,24E-05	0	0,000443623	0	0	2,68E-05	0	0	4,29E-05	0	0	0	0	0	0	0	0	0	0	0,000220262	0	4,86E-05	2,38E-05	4,83E-05	2,96E-12	0	0,000178857	8,06E-05	7,11E-05	0	0	0	0	0	0	0	0	0,000235271	0	0	4,59E-05	0,001157131
mtor	0,000167006	0	0	0	0	0	0	0	0	0	0	0	0	0	0	0	0	0	0	0	0	0	0	0	0	0	0	0,000342598	0	0	0	0	0	0	0	0	0	0	0	0	0	0	0	0,000143715	0	0
abca	0,000119216	0	8,96E-08	0	0	0	0	0	0	0	0	0	0	0	0	0	0	0	0	0	0	0	0	0	0	0,000107284	0	0,000223743	0	0	0	0	0	0	0	0	0	0	0	0	0	0	0	0	0	0
cass	0	0	0	0	0	2,18E-05	0	0	0	0	0	0	0	0	0	0	0	0	0	0	0	0	0	0	0	8,57E-05	0	0	0	0	0	0	0	0	0	0	0	0	0	0	0	0	0	0	0	0
celf	0	0	0	0	0	7,27E-06	0	0	0	0	0	0	0	0	0	0	0	0	0	0	0	0	0	0	0	2,86E-05	0	0	0	0	0	0	0	0	0	0	0	0	0	0	0	0	0	0	0	0
epha	0	0	0	0	0	2,18E-05	0	0	0	0	0	0	0	0	0	0	0	0	0	0	0	0	0	0	0	8,57E-05	0	0	0	0	0	0	0	0	0	0	0	0	0	0	0	0	0	0	0	0
inpp	0	0	0	0	0	7,27E-06	0	0	0	0	0	0	0	0	0	0	0	0	0	0	0	0	0	0	0	2,86E-05	0	0	0	0	0	0	0	0	0	0	0	0	0	0	0	0	0	0	0	0
sorl	0	0	0,000134652	0	0	0	0	0	0	0	0	0	0	0	0	0	0	0	0	0	0	0	0	0	0	0,000399879	0	0	0	0	0	0	0	0	0	0	0	0	0	0	0	0	0	0	0	0
biom	3,93E-05	2,98E-05	0,000188848	7,79E-05	0	0	7,95E-05	2,24E-05	0,000197909	0	1,86E-06	0	7,95E-05	0	0	9,64E-05	0	0	0	0	0	0	0	0	4,80E-05	0	0	0	1,73E-06	0	0	0,000766692	0	0	0	2,76E-05	0,000737745	0	9,15E-05	8,32E-05	0	0	0,000484202	0	0	0
ppws	0	8,30E-05	0	0	0	0	0	0	0	0	0	0	0	0	0	0	0,000327779	0	0	0	0	0	0	0	0	0	0	0	0	0	0	0	0	0	0	0	0	0	0	0	0	0	0	0	0	0
foxp	0,000167006	0	0	0	0	0	0	0	0	0	0	0	0	0	0	0	0	0	0	0	0	0	0	0	0	0	0	0	0	0	0	0	0	0	0	0	0,000577041	0	0	0	0	0	0	0	0	0
treg	0,000835031	0	0	0	0	0	0	0	0	0	0	0	0	0	0	0	0	0	0	0	0	0	0	0	0	0	0	0	0	0	0	0	0	0	0	0	0,002885182	0	0	0	0	0	0	0	0	0
fuse	2,87E-05	0	0	0,000264038	0	0	0,00012239	2,75E-05	0	0	1,24E-13	1,00E-06	0	0	0	0,000450909	0	0	0	0	0	0	6,73E-05	0	0	0	0	8,22E-05	0	0	0	0,000886353	0	0	0	0	0	0	8,12E-05	0	0	0	0	0	0	0
nest	3,26E-07	3,54E-05	0,000112981	6,44E-05	2,51E-05	3,16E-05	0	0	1,29E-05	4,67E-05	0	0	4,55E-05	3,86E-12	0	0	0	4,74E-05	0	0	0,000321818	0	0	0	0	0,000382133	0	0	0	9,90E-06	0	0	0	3,95E-11	0	0	0	7,52E-05	0	0	0	0,000113656	3,32E-05	0	0	0
obey	0	0	0	0	5,29E-06	0	3,91E-05	1,34E-10	0	1,08E-05	0	0	2,80E-05	0	3,25E-05	0	0	0	0	0	0	0	0	0	0	0	0	0	0	0	0	0	0	0	0	0	0	0	0	0	4,03E-05	0	0	0	0	0,000113366
sail	0	0	0	0	0	0	1,42E-05	0	0	3,93E-08	0	0	0	0	0	0	0	0	0	0	0	0	0	0	0	0	0	0	0	0	0	0	0	0	0	0	0	0	0	0	2,98E-05	2,89E-05	0	0	0	0
weak	0	0,000103401	0,000127524	0,000218582	0,000130234	0,000115391	0,000272151	0,000484174	0,000115218	0,000171234	6,22E-05	6,87E-05	0,000157555	7,02E-06	0,000660429	0,000195324	0	1,93E-05	9,67E-05	1,54E-11	0,000318545	0	0,002233384	0,000131696	9,89E-05	0,000201464	0,000193015	0	0,000429801	0,000220167	0,000429294	0	0,000176196	1,21E-11	0	0	0	0,000214708	0	0	0,000140086	0,000431714	0,000165742	9,43E-05	1,08E-14	0,000236118
frog	0	0	6,73E-05	0	0	0	0	0	0	0	0	0	0	0	0	0	0	0	0	0	0	0	0	0	0	0,000164113	0	0	3,02E-05	0	0	0	0	0	0	0	9,53E-11	0	0	0	0	0	0	0	0	0
taxa	0	2,70E-05	0,000170991	0	0	0	0	0	0	0	0	0	0	0	0	0	0	0	0	0,00012574	0	0	0	0	0	0,000379977	0	0	0	1,41E-14	0	0	0	0	0	0	0	5,71E-05	0	0	0	0	0,000144558	0	0	0
hero	0	0	0	0	0,000178328	0	0	0	0	0	0	0	0,000904315	0	0	0	0	0	0	0	0	0	0	0	0	0	0	0	0	0	0	0	0	0	0	2,03E-05	0	0	0	0	0	0	0	0	0	0
firm	0	1,66E-05	6,30E-05	4,04E-05	4,41E-05	0	1,79E-05	0,000114841	0,000215808	0	7,83E-05	2,13E-10	2,63E-05	0	0	0	0	0	0	0	0	6,49E-05	0	6,51E-05	0	0	0	0	0,001384236	3,41E-12	7,83E-06	0	0	0	0	0	0	0	4,39E-07	0	0	0	0	0	8,03E-05	0
mncs	7,95E-06	0	0	0	5,40E-06	0	0	0	0	0	0	0	2,81E-05	0	0	0	0	0	0	0	0	0	0	0	0	0	0	1,99E-05	0	0	0	0	0	0	0	0	0	0	0	0	0	0	0	0	0	0
bovi	0	0	2,89E-05	0	0	0	0	0	0	0	0	0	0	0	0	0	0	0	0	0	0	0	0	0	0	8,57E-05	0	0	0	0	0	0	0	0	0	0	0	0	0	0	0	0	0	0	0	0
evad	2,20E-05	0	2,99E-05	0	0	0	0	3,89E-05	0	0	0	0	0	0	8,05E-05	0	0	0	0	0	0	0	8,94E-05	0	0	4,59E-05	0	0	0	0	0	0	0	0	0	0	0,00011995	0	0	0	0	0	0	0	0	0
tick	0	0	0,00030752	0	0	0	0	0	2,07E-07	0	0	0	0	0	0	0	0	0	0	0	0	0	0	0	0	0,000119166	0	0	0	0	0	0	0	0	0	0	0	0	0	0	0	0	0	0,001057134	0	0
vesa	0	0	1,92E-05	0	0	0	0	0	0	0	0	0	0	0	0	0	0	0	0	0	0	0	0	0	0	5,71E-05	0	0	0	0	0	0	0	0	0	0	0	0	0	0	0	0	0	0	0	0
text	0	0	0	0	8,88E-10	0	0	0,000330569	0,00117753	3,14E-15	0	0	0,000234362	0	0	0,001259034	0	0	0	0	0	0,001943555	0,001470693	0	0,000552681	0	0	0	7,77E-05	0	0	0	0	0	0	0	0	0	0,000108196	0	0	0	0	0	0	0
west	0	0,000283052	0,000122638	0	1,55E-05	0	0	0	0,000226021	0	0	0,000168228	0,000134434	0	0	0	6,18E-05	0	0	0	0	0	0	0	0,000789393	0,00032152	0	0	0	0	0	0	0	0	0	0	0	0	0	0	0	0,001074466	0	5,16E-05	0	0
news	0	9,15E-06	0	0	0,000219396	0	0	0	0,000124151	0	0	0	0,0015919	0	0	0	0	0	0	4,27E-05	0	0	0	0	0	0	0	0	0	0	0	0	0	0	0	0	0	0	0	0	0	0	0	0	0	0
gmbh	4,87E-05	3,64E-05	0	4,75E-05	0	3,31E-05	1,28E-05	0	2,73E-05	1,49E-05	6,33E-05	0	0	0	0	5,24E-05	0	0	7,20E-06	3,02E-05	0	0	0,000102402	0	5,37E-05	0	0	5,44E-05	3,25E-05	0	4,27E-05	3,48E-05	9,46E-06	7,06E-05	1,17E-16	0	0	0,000116159	0	0	0	0	0,000198699	0	0	1,75E-12
acyl	0	0	7,69E-05	0	0	0	0	0	0	0	0,000180842	0	0	0	0	0	0	0	0	0	0	0	0	0	0	3,93E-05	0	0	0	0	0	0	0	0	0	0	0	0	0	0	0	0	0	0	0	0
holi	0	2,54E-05	0	0	0	5,92E-06	0	0	9,42E-06	0	2,72E-05	0	0	0	0	0	9,78E-05	0	0	0	0	0	0	0	3,84E-05	0	0	0	0	0	0	0	0	0	0	0	0	0	0	0	0	0	0	0	0	0
blur	0	0	0	0,000204569	0	2,34E-05	0	0	0	0	0	0	0	3,09E-05	0	0,000523388	0	0	0	0	0	0	0	0	0	0	0	0	0	0	0	0	0	0	0	0	0	0	0	0	0	0	0	7,20E-05	0	0
info	0	0	7,84E-06	0	0	8,62E-06	0	0	0	0	0	0	0	0	0	0	0	2,40E-05	0	0	0	0	0	0	0	0	0	0	0	0	0	0	0	0	0	0	0	2,32E-05	0	0	0	0	0	0	0	0
june	0	0,00016738	0	0	0	0,000145658	0	0	2,93E-05	0	0	0,000221173	0	0	0	0	5,07E-05	2,49E-05	0,000322682	2,07E-09	0	4,77E-05	0	0	0	0	0	0	0	0	0	0	0	0	0	0	0	0	0	1,69E-06	0	0,000543127	0	0,000158677	0	0
wear	0	0	0	0	5,36E-05	0,00015506	0,000366975	3,18E-05	0	0	0	0	0	0	0	1,42E-05	0	0	0	0	0	0	0	0	0	0	0	0	0	0	0	0,002862522	0	0	0	0	0	0	0	0	0	0	0	0	0	0
jost	0	0	0	0	1,08E-05	0	0	0	0	0	0	0	5,61E-05	0	0	0	0	0	0	0	0	0	0	0	0	0	0	0	0	0	0	0	0	0	0	0	0	0	0	0	0	0	0	0	0	0
mere	2,72E-05	0	2,56E-05	2,25E-05	0,000170263	0	8,92E-06	4,07E-05	3,77E-05	0	0	2,44E-05	0	0	0	2,41E-05	0	0	0	0	0	0	0,000107803	0	0	4,96E-05	0,000742541	0	0	7,40E-05	0	0	0	0	0	0	4,93E-05	0	2,57E-05	0,000108835	0	0	0	9,71E-10	0	0
mica	7,97E-05	9,09E-06	0	0	0	0	1,11E-05	0	0	0	0	0	0	0	0	0	0	0	0	0	0	0	0	0	0	0	0	0,000198139	0	0	0	0	0	0	0	0	0	0	0	0	0	0	0	0	7,18E-05	2,32E-05
mask	0	2,01E-05	0	6,81E-05	0,000156792	1,55E-05	4,46E-05	0	0	6,06E-05	0	0,000132086	0	0	8,83E-05	5,78E-05	0	0	0,000143196	0	0	1,35E-08	0,001077718	0	0	0	0	0	0	0	0	0,000301952	0	0	0	0,000106872	0	0	0	0	0	0	0	0	5,28E-05	0
camp	0,000137174	0	0	0	2,22E-05	0	0	0	0	1,16E-05	0	0	0	3,10E-05	2,53E-05	0	0	0	0	0	0	2,97E-05	0	0	0	0	7,52E-05	0,000324299	0	0	0	0	0	0	0	0	1,75E-05	0	0	0	0	0	0	0	0	0
till	5,96E-06	2,82E-05	0	0	0	0	0	3,40E-05	1,74E-05	2,93E-05	0	0	0	0	2,57E-05	6,16E-05	0	0	0	0	0	0	1,56E-05	0	0	0	0	0	0	0	0	0	3,39E-05	0	0	2,34E-05	0	0	0,000111257	0	0	0,000131805	0	0	0	0
arid	0	0,000862389	0	0	0	0	0	0	0	0	0	0	0	0	0	0	0,000869626	0	0	0	0	0	0	0	0	0	0	0	0	0	0	0	0	0	0	0	0	0	0	0	0	0,002372398	0,000496584	0	0	0
bund	0	4,47E-05	0	0	0	0	0	0	0	0	0	0	0	0	0	0	0	0	0	0	0	0	0	0	0	0	0	0	0	0	0	0	0	0	0	0	0	0	0	0	0	0,000184429	0	0	0	0
buri	0	3,14E-05	1,05E-05	0	0	0	0,000110459	7,04E-06	4,48E-06	2,82E-05	0	0	0	0	3,09E-05	0	0	0	0	0	0	0	0	0	0	5,81E-05	0	0	0	0	0,000388168	0	3,44E-05	0	0	0	0	2,93E-05	0	0	0,000116563	9,44E-05	0	0	0	5,07E-11
sink	0	4,72E-05	0	0	0	0	7,61E-05	9,04E-05	0	0	0	5,41E-05	0	0	0,000176499	0	4,13E-05	0	0	0	0	0	0	0,000167708	0	0	0	0	0	0	0	0	0	0	0	0	0	0	0,000126214	0	0	7,87E-05	4,32E-05	0	0	0,000160269
wadi	0	0,000140537	0	0	0	0	0	0	0	0	0	0	0	0	0	0	0	0	0	0	0	0	0	0	0	0	0	0	0	0	0	0	0	0	0	0	0	0	0	0	0	0,000579622	0	0	0	0
aisi	0	0	0	0	0	0	4,27E-05	0	1,56E-05	0	0	0	0	0	0	0	0	3,91E-05	0	0	0	0	0	0	0	0	0	0	0	0	0	0,00020107	0	0	0	0	0	0	0	0	0	0	0	0	0	0
burr	0	0	0	0	0	0	3,56E-05	0	0	0	0	0	0	0	0	0	0	0	0	0	0	0	0	0	0	0	0	0	0	0	0	0,000165924	0	0	0	0	0	0	0	0	0	0	0	0	0	0
mold	0	0	0	0	0	1,88E-09	0,00031313	0	0	0	0	0	0	0	0	0	0	0	0	0	0	0	0	0	0	0	0	0	0	0	0	0,001460073	0	0	0	0	0	0	0	0	0	0	0	0	0	0
piec	0	1,12E-06	0	0	3,24E-05	0	0,000204737	0,000105087	7,94E-05	0	0	0	0	2,27E-05	5,20E-05	0	0	0	0	0	0	0	0	0	0,000158329	0	4,14E-05	0	0	0	0,000159152	0,00053111	0	0	0,000142113	0	0	0	0,000172783	0,000158456	6,76E-05	0	0,000100523	0	1,74E-05	0
roll	0	0	0	0	0	0	0,000447783	0	2,50E-05	7,00E-05	0	0	0	0	0	8,08E-10	0	0	0	0	0	0	0	0,00018095	0	0	0	0	0	0	0	0,000458864	0	3,06E-09	0	0	0	7,39E-05	0	0	0,000799398	0	0	0	0	0,000716863
tail	2,76E-05	0,000109359	0,000167689	0	0	3,14E-05	0,000203476	0	0	1,47E-05	0	0	0	7,66E-05	0	0	0	0	0	0,000225326	0	0	0	5,29E-05	0	0,00017234	0	0	0	0	0,001011352	0	3,71E-05	0	0	6,53E-05	9,09E-05	0	0	0	0	0	0	0,000174212	0,000143925	7,89E-05
ipcc	0	1,28E-05	0	0	0	0	0	0	0	0	0	0	0	0	0	0	0	0	0	0	0	0	0	0	0	0	0	0	0	0	0	0	0	0	0	0	0	0	0	0	0	5,27E-05	0	0	0	0
mann	1,25E-05	4,38E-05	0	2,39E-08	0	6,95E-05	0	0	0	0	0	0,000110302	0	0	0	0	0	0	2,66E-06	0	0	0	0	0	0	0	0	0	0	0	0	0	0	0	0	0	0	0,000322202	0	0	0	8,44E-05	0	0	0	0
deem	0	1,23E-05	0	2,09E-05	2,69E-05	0	0	1,71E-05	2,42E-05	0	0	0	7,84E-05	0	4,91E-05	5,51E-05	0	0	2,41E-05	0	0	0	0	3,54E-05	6,11E-05	0	4,13E-05	0	0	8,55E-06	0	0	0	0	0	0	0	0	1,85E-05	0	0	2,22E-05	0	0	0	0
apap	0	7,03E-05	0	0	0	0	0	0	0	0	0	0	0	0	0	0	0	0	0	0	0	0	0	0	0	0	0	0	0	0	0	0	0	0	0	0	0	0	0	0	0	0	0	0	0,000377959	0
cofe	0	2,56E-05	0	0	0	0	0	0	0	0	0	0	0	0	0	0	0	0	0	0	0	0	0	0	0	0	0	0	0	0	0	0	0	0	0	0	0	0	0	0	0	0	0	0	0,000137445	0
mnfe	0	2,56E-05	0	0	0	0	0	0	0	0	0	0	0	0	0	0	0	0	0	0	0	0	0	0	0	0	0	0	0	0	0	0	0	0	0	0	0	0	0	0	0	0	0	0	0,000137445	0
mnps	0	0	2,89E-05	0	0	0	0	0	0	0	0	0	0	0	0	0	0	0	0	0	0	0	0	0	0	0	0	0	0	0	0	0	0	0	0	0	2,75E-05	0	0	0	0	0	0	0	6,87E-05	0
elit	0	0	3,04E-05	0	2,05E-05	7,63E-06	0	0	7,78E-05	0	0	0	0,000150341	0	0	0	0	2,37E-05	0	0	0	0	0	0	0,000138457	2,77E-05	0	0	0	0	0	0	0	0	0	0	0	0	1,29E-09	0	0	0	0,000305582	0	0	0
flag	0	0	6,54E-05	0	9,46E-05	5,75E-16	2,63E-05	0	0	0	0	0	0	0	0	0	0	0	1,56E-05	0	0	0	0	0	0	0	0	5,14E-05	0	0,000514524	0	0	0	0	0	0	3,65E-05	0	0	0	0	0	0,000142048	0	0	0
suit	0	5,00E-05	0,00011484	0,000163097	6,04E-09	0	4,63E-05	0,000305164	0,000100493	0,000165022	0,000129817	9,15E-05	0	0	0,000250776	0	0	0	3,13E-09	0	0,000157169	0	0,000372842	0	0,0001108	7,52E-05	9,57E-05	0	2,22E-08	0	3,93E-05	0	5,60E-05	2,03E-07	0,001140525	0	1,46E-10	0	0,000118608	2,19E-13	7,54E-05	0,000105906	0,000195742	0	0	5,98E-11
evok	0,00014026	0	0	0	0,000124081	0	0	0	1,09E-05	0	0	0	0,000125911	0	0	0	0	0	0	0	0	0,000179303	0	0	4,44E-05	0	2,91E-10	0,000150205	0	0,000133108	0	0	0	0	0	0,000475883	0	0	0	0	0	0	0	0	0	0
cord	9,04E-05	0	0	0	0	0,000193704	0	0	0	0	0	0	0	0,001132805	0	0	0	0	4,89E-11	0	0	0	0	0	0	0	0	2,55E-05	0	0	0	0	0	0	0	9,33E-05	0	8,39E-06	0	0	0	0	0	0	0	0
bold	0	0	4,57E-15	6,01E-05	5,48E-05	0	0	0	0	0	0	0	8,08E-05	0	0	2,94E-05	0	0	0	0	0	0	0	0	0	2,20E-05	0	0	0	0	0	0	0	0	0	0,000343179	0	0	0	0	0	0	0	0	0	0
mpeg	0	0	9,55E-06	0	0	0	0	2,28E-05	0	0	2,76E-05	0	0	0	0	4,26E-05	0	1,56E-05	0	0	0	0	0	0	0	0	0	0	0	0	0	0	0	0	0	0	2,06E-09	0	0	0	0	0	0	0	0	0
pmfc	0	0	0	1,53E-05	0	0	0	0	0	0	0	0	0	0	0	0	0	0	0	0	0	0	0	0	0	0	0	0	0	0	0	0	0	0	0	5,35E-05	0	0	0	0	0	0	0	0	0	0
held	8,76E-06	3,52E-05	1,60E-05	0	0,000149119	3,24E-06	0	1,19E-05	0,000226402	0	0	0	0,00024898	0	0	0	5,33E-05	5,05E-05	0	0	0	2,64E-06	0	0	0,000144868	6,75E-06	0,000340296	1,86E-08	0,000181959	8,90E-05	0	0	0	2,08E-11	2,87E-05	0	0	6,49E-05	0	0,000276959	0	4,71E-05	9,97E-06	0	0	0
wore	0	0	6,05E-06	0	1,80E-05	7,57E-06	0	0	0	0	0	0	0	0	0	0	0	0	0	0	0	0,000123712	0	0	0	0	0	0	0	0	0	0	0	0	0	0	0	3,27E-05	0	0	0	0	0	0	0	0
bing	0,00018952	0	0	0	0	4,41E-05	0	0	8,61E-06	0	0	0	0	0	0	0	0	0	0	0	0	0	0	0	0	0	0	0	0	0	0	0	0	0	0	0,00082977	0	3,34E-11	0	0	0	0	0	0	0	0
btms	0	0	0	0	0	2,18E-05	0	0	0	0	0	0	0	0	0	0	0	0	0	0	0	0	0	0	0	0	0	0	0	0	0	0	0	0	0	0	0	0	0	0	0	0	0	0	0,000103085	0
pinp	0	0	0	0	0	2,91E-05	0	0	0	0	0	0	0	0	0	0	0	0	0	0	0	0	0	0	0	0	0	0	0	0	0	0	0	0	0	0	0	0	0	0	0	0	0	0	0,000137445	0
beam	0	0	0	9,28E-05	0	0	0,000650617	0	0	0,000152096	0	0,00022744	0	0	0	0	0	0	0	0	0	0	0,000206654	0,000440553	0	0	0	0	0	0	0,000137145	0,001315058	0,000281244	0	0	0	0	0	0	0	3,79E-07	0	0	0	0	0,000992233
rung	0	0	0	0	0	0	3,90E-15	0	0	5,68E-05	0	0	0	0	0	0	0	0	0	0	0,000146143	0	0	0	0	0	0	0	0	0	0	0	0	0	0	0	0	0	0	0	0	0	0	0	0	0
wash	8,67E-06	0,000219584	0	0	0	6,82E-05	9,40E-05	0	0	3,51E-05	3,69E-05	0	0	0	0	0	0,000547086	0	0	0,000374242	0	0	0	3,06E-05	0	0	0	0	0	0	0	0,000409844	0	0	0	4,08E-05	0	0,000173823	0	0	0,000155059	0	0	0	0,000117923	1,89E-14
erad	8,45E-05	1,24E-05	0,000122795	0	2,20E-06	0	0	0	2,53E-05	0	0	0	2,86E-05	0	0	0	6,97E-05	0	0	1,65E-05	0	0	0	0	0	0	0	0,00024648	0	0	0	0	0	0	0	0	0,000286845	0	0	0	0	0	9,09E-05	0	0	0
fund	0	5,10E-05	0	0	0	4,95E-06	0	0	0,000305846	0	0	2,56E-05	1,16E-05	0	0	0	0,000191595	1,88E-15	0	0	0	0	0	0	0,000203553	0	0	0	0,000772277	0	0	3,99E-05	0	0	0	0	0	0	0	0	0	0	0	0	0	0
idsr	0	0	0	0	0	0	0	0	1,55E-05	0	0	6,42E-05	0	0	0	0	0	0	0	0	0	0	0	0	0	0	0	0	0	0	0	0	0	0	0	0	0	0	0	0	0	0	0	0	0	0
went	0	0	0	0	0	3,02E-05	0	0	6,10E-05	0	0	0	0	0	0	0	0	3,12E-06	0	0	0	0	0	0	0	0	0	0	0,000193788	0	0	0	0	0	0	0,000101946	0	3,63E-10	0	0	0	0	0	0	0	0
prey	0	2,08E-05	9,65E-05	0	0	0	0	5,10E-05	0	0	0	0	0	0	0	0	0	0	0	9,71E-05	0	0	0	0	0	0,000413259	0	0	0	0	0	0	0	0	0	0	0	0	0	0	0	7,14E-05	0	0	0	0
oaep	0	0	0	0	0	0	0	0	1,55E-05	0	0	0	0	0	0	0	0	0	0	0	0	0	7,92E-05	0	0	0	0	0	0	0	0	0	0	0	0	0	0	0	0	0	0	0	0	0	0	0
cull	0	0	1,92E-05	0	0	7,26E-06	0	0	0	0	0	0	0	0	0	0	0	0	0	0	0	0	0	0	0	5,71E-05	0	0	0	0	0	0	0	0	0	0	0	2,86E-05	0	0	0	0	0	0	0	0
leon	0	1,47E-05	5,58E-06	0	0	0	0	0	8,74E-06	0	0	0	0	0	0	0	5,04E-05	0	0	0	0	0	0	0	3,45E-05	2,83E-05	0	0	0	0	0	0	0	0	0	0	0	0	0	0	0	0	0	0	0	0
purg	0	0	1,99E-05	0	0	0	4,90E-06	1,80E-05	0	6,19E-06	0	0	0	0	5,85E-05	0	0	0	0	3,95E-05	0	0	0	0	0	0	0	0	0	0	0	0	0	0	0	0	0	0	0	0	2,44E-05	0	0	0	7,21E-05	0
naoh	0	0	0	1,63E-15	0	0	2,85E-05	0	0	0	4,65E-05	0	0	0	0	0	0	0	0	0	0	0	0	0	0	0	0	0	0	0	0	0	0	0	0	0	0	0	0	0	0	0	0	0	7,89E-05	0
uasp	0	0	0	4,58E-05	0	0	0	0	0	0	0	0	0	0	0	0	0	0	0	0	0	0	0	0	0	0	0	0	0	0	0	0	0	0	0	0	0	0	0	0	0	0	0	0	0,000206163	0
agil	0	0	0	0	0	0	0	4,62E-05	0	1,36E-05	0	1,41E-13	0	0	0	0	0	0	0	0	0	0	3,05E-05	0	9,49E-05	0	0	0	5,35E-11	0	0	0	4,39E-05	0	1,41E-09	0	0	0	1,55E-16	0	8,09E-05	0	0	0	0	0
cabl	0	1,16E-09	0	0	0	4,14E-07	6,61E-05	0	0	0,000132424	0	0	0	0	0	0	0	0	4,61E-06	0	0	0	0	0,00061246	0	0	0	0	0	0	5,69E-13	0	0,000171699	1,16E-10	1,97E-15	0	0	0	0	0	0	0	0	0	0	0
hide	0	0	0	0	0	0	0	0,000341598	0	0	0	0	0	0	0,000176931	0	0	0	0	0	0	0	0,001539942	0	0	0	0	0	0	0	0	0	0	0	0	0	0	0	0	0	0	0	0	0	0	0
mcft	0	1,92E-05	0	0	0	0	0	0	0	0	0	0	0	0	0	0	7,56E-05	0	0	0	0	0	0	0	0	0	0	0	0	0	0	0	0	0	0	0	0	0	0	0	0	0	0	0	0	0
pile	0	0	0	0	0	0	0,000434114	0	0	0	0	0	0	0	0	0	0	0	0	0	0	0	0	0	0	0	0	0	0	0	0,001667393	0	0	0	0	0	0	0	0	0	0	0	0	0	0	0
shar	0	6,39E-06	0	0	0	0	0	0	0	0	0	0	0	0	0	0	2,52E-05	0	0	0	0	0	0	0	0	0	0	0	0	0	0	0	0	0	0	0	0	0	0	0	0	0	0	0	0	0
tide	0	9,01E-05	0	1,34E-05	0	1,05E-05	1,20E-05	0	0	0	0	0,000185799	0	0	0	0	0	0	0	0	0	0	0	0	0	0	0	0	0	0	9,21E-06	0	0	0	0	0	0	0	0	0	0	0,000304709	0	4,96E-05	0	0
balb	7,16E-05	0	0	0	0	1,81E-10	0	0	0	0	0	0	0	0	0	0	0	0	0	0	0	0	0	0	0	0	0	0,000114357	0	0	0	0	0	0	0	0	2,06E-08	1,07E-06	0	0	0	0	0	0,000122135	0	0
sgot	7,95E-06	0	0	0	0	0	0	0	0	0	0	0	0	0	0	0	0	0	0	0	0	0	0	0	0	0	0	1,99E-05	0	0	0	0	0	0	0	0	0	0	0	0	0	0	0	0	0	0
sgpt	7,95E-06	0	0	0	0	0	0	0	0	0	0	0	0	0	0	0	0	0	0	0	0	0	0	0	0	0	0	1,99E-05	0	0	0	0	0	0	0	0	0	0	0	0	0	0	0	0	0	0
lgrc	0	0	0	0	0	0	0	0	0	7,10E-06	0	0	0	0	0	0	0	0	0	0	1,83E-05	0	0	0	0	0	0	0	0	0	0	0	0	0	0	0	0	0	0	0	0	0	0	0	0	0
sacr	0	6,40E-06	0	0	1,62E-05	0	0	0	0	0	0	0	8,33E-05	0	0	0	0	0	0	3,54E-05	0	0	0	0	0	0	0	0	0	0	0	0	0	0	0	0	0	0	0	0	0	0	0	0	0	0
hong	0	6,32E-05	0	0	7,40E-05	2,44E-05	1,48E-05	0	7,72E-06	0	0	5,31E-05	0,000298619	0	0	0	0,00015467	0,000129468	4,46E-05	0	0	0	0	7,71E-08	1,62E-05	0	0	0	0	0	5,44E-05	0	0	0	0	0	0	0	0	0	0	0	0	0	2,76E-05	0
kong	0	6,44E-05	0	0	7,92E-05	2,36E-05	7,15E-06	0	1,37E-07	0	0	5,31E-05	0,000300126	0	0	0	0,000155022	0,000129008	4,46E-05	0	0	0	0	1,09E-08	1,41E-05	0	0	0	0	0	2,76E-05	0	0	0	0	0	0	0	0	0	0	0	0	0	2,76E-05	0
tonn	0	1,63E-05	1,39E-05	0	0	0	0	0	0	0	5,75E-05	0	0	0	0	0	0	0	0	0	0	0	0	5,81E-05	0	0	0	0	0	0	0	0	0	0	0	0	0	0	0	0	0	0	0	0	0	0
poro	0	6,07E-06	0	0	0	0	0,00044158	0	0	0	0	0	0	0	0	0	0	0	0	0	0	0	0	0	0	0	0	0	0	0	0,000378035	0,000773773	0	0	0	0	0	0	0	0	0	6,35E-05	0	0	4,37E-12	0,00056977
elap	0	2,16E-06	0	0	0	1,02E-05	1,23E-05	1,16E-05	0	0	0	0	0	0	0	0	0	0	0	0	0	0	0	0	0	0	0	0	0	0	5,78E-05	0	0	0	0	0	0	0	5,43E-05	0	0	0	0	3,37E-05	0	0
pufa	0	0	0,000327012	0	0	0	0	0	0	0	0	0	0	0	0	0	0	0	0	0	0	0	0	0	0	0	0	0	0	0	0	0	0	0	0	0	0	0	0	0	0	0	0	0,001291602	0	0
cpaq	0	0	0	0	0	2,18E-05	0	0	0	0	0	0	0	0	0	0	0	6,04E-05	0	0	0	0	0	0	0	0	0	0	0	0	0	0	0	0	0	0	0	0	0	0	0	0	0	0	0	0
file	0	0	0	0	0	9,12E-12	5,37E-07	0,000952971	4,19E-05	0	0	0	0	0	0,002920259	0	0	0	0	0	0	0	0,000257476	0	0,000453031	0	0	0	0	0	0	0,000358726	0	0	0	0	0	0	0	0	0	0	0	0	0	0
dyad	0	0	5,36E-05	0	0,000213052	0	0	0	0	0	5,69E-05	0	0	0	0	0	0	0,0002377	0	0	0	0,000730665	0	0	0	0	0,00014337	0	0	4,78E-05	0	0	0	0	0	0	0	0	0	0	0	0	0	0	0	0
dock	0	0	0,000189728	0	0	0	1,95E-06	0	0	0	0,000431456	0	0	0	2,96E-05	0	0	0	0	0	0	0	0	0	0	0	0	0	0	0	0	0	0	0	0	0	5,92E-05	0	0	0	0	0	0	0	0	2,50E-05
gout	0	0	1,90E-05	0	0	2,29E-05	0	0	4,56E-05	0	5,46E-05	0	0	2,23E-12	0	0	0	0	0,000215477	0	0	0	0	0	0	0	0	0	0	0	0	0	0	0	0	0	0	0	0	1,74E-13	0	0	0	0	0	0
uric	0	0	0,00014427	0	0	0	0	0	0	0	0,000409578	0	0	0	0	0	0	0	0	0	0	0	0	0	0	0	0	0	0	0	0	0	0	0	0	0	0	0	0	0	0	0	0	0	0	0
advi	0	1,91E-15	2,10E-05	0	0	8,49E-06	8,76E-06	1,73E-10	0,000151007	0	2,28E-05	0	0	0	4,49E-05	0	1,52E-05	0	0	0	0	3,98E-05	0	0	0,000288806	0	0	0	0	0	2,62E-05	3,14E-05	0	0	0	0	0	0	0	0	0	3,77E-05	0	0,000303314	0	0
rush	0	2,51E-08	2,92E-05	0	0	0	0	0	5,41E-05	0	0	0	0	6,62E-05	0	0	4,35E-05	0	0	0	0	0	0	0	0	5,95E-05	0	0	2,80E-12	0	2,72E-05	0	0	0	0	0	0	0	0	0	0	0	0	0,000124348	0	0
wasp	0	0	0	0	0	0	0	0	1,55E-05	0	0	0	0	0	0	0	0	0	0	0	0	0	0	0	0	0	0	0	0	0	0	0	0	0	0	0	0	0	0	0	0	0	0	7,60E-05	0	0
cold	0	5,70E-05	8,39E-05	4,57E-05	8,60E-05	9,28E-05	0,000197095	0	0	0	0	0,000183704	6,49E-06	0	2,26E-05	0	2,52E-05	0	0	8,95E-05	0	0	0	0,000891412	0	8,22E-05	0,000380823	0	0	0	4,07E-05	0	0	0	0	0	0	0	0	0	0	1,14E-06	0,000275746	0,000506606	0	0
mcpr	0	0	0	0	0	0	7,12E-06	0	0	0	0	0	0	0	0	0	0	0	0	0	0	0	0	3,07E-05	0	0	0	0	0	0	0	0	0	0	0	0	0	0	0	0	0	0	0	0	0	0
parc	0	0	0	0	0	0	7,12E-06	0	0	0	0	0	0	0	0	0	0	0	0	0	0	0	0	3,07E-05	0	0	0	0	0	0	0	0	0	0	0	0	0	0	0	0	0	0	0	0	0	0
pwrs	0	0	0	0	0	0	3,56E-05	0	0	0	0	0	0	0	0	0	0	0	0	0	0	0	0	0,000153372	0	0	0	0	0	0	0	0	0	0	0	0	0	0	0	0	0	0	0	0	0	0
dope	0	0	5,03E-05	0	0	0	0,000325529	0	1,85E-07	0	0,000156366	0	0	0	0	0	0	0	0	0	0	0	0	0	0	0	0	0	0	0	0	0,001502325	0	0	0	0	0	0	0	0	0	0	0	0	0	0
ecod	0	2,56E-05	0	0	0	0	0	0	0	0	0	0	0	0	0	0	0	0	0	0	0	0	0	0	0	0	0	0	0	0	0	0	0	0	0	0	0	0	0	0	0	0	0	0	0,000137445	0
pbpk	0	0	0	4,05E-05	0	6,32E-05	0	0	0	0	0,000382273	0	0	0	0	0	0	0	0	0	0	0	0	0	0	0	0	0	0	0	0	0	0	0	0	0	0	0	0	0	0	0	0	0	0	0
bian	0	1,28E-05	0	0	0	0	0	0	0	0	0	0	0	0	0	0	0	0	0	6,88E-05	0	0	0	0	0	0	0	0	0	0	0	0	0	0	0	0	0	0	0	0	0	0	0	0	0	0
hole	0	0	0	0	0	0	0,00061203	0	0	0	0	0	0	0	0,000356439	0	0	0	0	0	0	0	0	0	0	0	0	0	0	0	0,000713601	0,000855604	0	0	0	0	0	0	0	0	6,97E-05	0	1,17E-09	0	0	0,000479837
levi	0	0	0	2,27E-05	2,18E-05	0	2,36E-13	0	0	1,23E-13	0	0	0	0	0	0	0	0	0	0	5,60E-05	3,12E-05	0	0	0	0	0	0	0	7,45E-05	0	0	0	0	0	0	0	0	0	0	0	0	0	0	0	0
http	0	2,97E-05	4,57E-05	3,88E-07	4,23E-05	0	6,06E-06	0,000310277	5,27E-08	0	0	1,62E-05	0	0	0,000392231	3,64E-10	1,29E-05	1,53E-05	0	0,000156095	0,000244379	0,000148241	8,51E-05	2,67E-05	0	0	0	0	0	0	0	2,65E-11	0	0	2,60E-05	0	6,44E-05	0	0,000154214	0,000144248	0	0	0	0	0	0
tone	5,31E-05	0	0	2,27E-05	0,000210692	2,61E-06	0	0	0	0	0	0	0,000107744	0	0	6,58E-05	0	0,000299619	0	0	0	0,000419897	0	0	0	0	1,48E-05	7,62E-05	0	0	0	0	0	0	0	0,000248073	0	0	0	0	0	0	0	0	0	0
mpfc	0,000174535	0	0	0,000130266	0	0	0	0	0	0	0	0	0	0	0	0	0	0	0	0	0	0	0	0	0	0	0	0	0	0	0	0	0	0	0	0,001043903	0	0	0	0	0	0	0	0	0	0
bike	0	0	0	0	0	0	6,98E-06	0	0	7,23E-06	0	0	0	0	0	0	0	0	0	0	0	0	0	0	3,40E-05	0	0	0	0	0	0	0	0	0	0	0	0	0	0	0	3,31E-05	0	0	0	0	0
srms	0	0	0	0	0	0	0	0	0	2,84E-05	0	0	0	0	0	0	0	0	0	0	0	0	0	0	0	0	0	0	0	0	0	0	0	0	0	0	0	0	0	0	0,000132145	0	0	0	0	0
slew	0	0	0	0	0	0	0	0	0	4,97E-05	0	0	0	0	0	0	0	0	0	0	0	0	0	0	0	0	0	0	0	0	0	0	0,000153297	0	0	0	0	0	0	0	0	0	0	0	0	0
dart	0	3,63E-05	0	2,39E-06	0	0	0	0	0	0	0	0,000192495	0	0	0	0	0	0	0	0	0	0	0	0	0	0	0	0	0	0	0	0	0	0	0	0	0	0	0	0	0	0	0	0	0	0
motm	0	0	0	7,64E-06	0	0	0	0	0	0	0	3,21E-05	0	0	0	0	0	0	0	0	0	0	0	0	0	0	0	0	0	0	0	0	0	0	0	0	0	0	0	0	0	0	0	0	0	0
cdkn	7,95E-06	0	0	0	0	0	0	0	0	0	0	0	0	0	0	0	0	0	0	0	0	0	0	0	0	0	0	1,99E-05	0	0	0	0	0	0	0	0	0	0	0	0	0	0	0	0	0	0
mesc	6,36E-05	0	0	0	0	0	0	0	0	0	0	0	0	0	0	0	0	0	0	0	0	0	0	0	0	0	0	0,000159194	0	0	0	0	0	0	0	0	0	0	0	0	0	0	0	0	0	0
msfs	3,18E-05	0	0	0	0	0	0	0	0	0	0	0	0	0	0	0	0	0	0	0	0	0	0	0	0	0	0	7,96E-05	0	0	0	0	0	0	0	0	0	0	0	0	0	0	0	0	0	0
hmms	0	0	0	0	0	0	0	0	0	7,10E-06	0	0	0	0	2,91E-05	0	0	0	0	0	0	0	0	0	0	0	0	0	0	0	0	0	0	0	0	0	0	0	0	0	0	0	0	0	0	0
hire	0	0	0	0	8,21E-05	0	0	0	1,40E-05	0	0	0	0,000276457	0	0	0	0	0	0	0	0	4,28E-05	0	0	3,55E-05	0	0,000106551	0	0	0	0	0	0	0	0	0	0	0	0	0	0	0	0	0	0	0
ffqs	0	0	0	0	0	1,45E-05	0	0	0	0	0	0	0	0	0	0	0	0	0	0	0	0	0	0	0	0	0	0	0	0	0	0	0	0	0	0	0	0	0	0	0	0	0	7,60E-05	0	0
hypo	0	0	0	1,11E-08	5,94E-06	4,29E-05	7,11E-06	0	0	0	0	0	0	7,51E-05	0	0	0	0	0	0	1,89E-05	0	0	0	0	0	0	0	0	0	0	0	0	0	0	5,46E-05	0	0	0	0	0	0	0	0,000104274	0	0
twin	0	0	0,000359138	2,07E-05	1,05E-05	0	0	0	0	0	0	3,28E-05	0	0	0	0	0	0	0	0	0	0	0	0	0	0,00117045	0	0	0	0	0	0	0	0	0	0	0	0	0	0	0	0	0	0	0	0
apex	0	0	0	0	0	3,04E-05	1,30E-05	0	0	0	0	0	0	0	0	0	0	0	6,68E-05	0	0	0	0	0	0	0	0	0	0	0	0	5,28E-05	0	0	0	0	0	0	0	0	0	0	0	0	0	3,93E-05
lend	0	0	0	0	2,00E-05	3,96E-06	1,39E-05	6,10E-06	0	0	0	0	2,91E-05	0	0	0	0	1,71E-05	2,21E-05	3,47E-05	0	3,38E-06	0	0	0	3,21E-05	0	0	0	2,54E-05	0	0	0	0	0	0	0	0	2,57E-05	0	0	0	0	0	0	0
wang	1,63E-05	0	5,50E-07	3,82E-05	2,51E-06	0	0	1,96E-05	0	2,03E-05	2,55E-05	0	0	0	0	9,16E-05	4,77E-05	0	0	0	0	0	0,00012926	0	0	0	2,26E-05	2,26E-05	0	0	0	0	0	0	0	0	0	0	0	0	0	0	0	0	0	0
srtm	0	0	0	7,64E-05	0	0	0	0	0	0	0	0,00032082	0	0	0	0	0	0	0	0	0	0	0	0	0	0	0	0	0	0	0	0	0	0	0	0	0	0	0	0	0	0	0	0	0	0
lcis	0,00010338	0	0	0	0	4,23E-09	0	0	0	0	0	0	0	0	0	0	0	0	0	0	0	0	0	0	0	0,000371316	0	0	0	0	0	0	0	0	0	0	0	0	0	0	0	0	0	0	0	0
icss	0	0	0	0	0	0	0	7,59E-06	0	0	0	0	0	0	2,91E-05	0	0	0	0	0	0	0	0	0	0	0	0	0	0	0	0	0	0	0	0	0	0	0	0	0	0	0	0	0	0	0
aama	0	0	0	0	0	0,000116343	0	0	0	0	0,000436883	0	0	0	0	0	0	0	0	0	0	0	0	0	0	0	0	0	0	0	0	0	0	0	0	0	0	0	0	0	0	0	0	0	0	0
gama	0	0	0	0	0	0,000123615	0	0	0	0	0,000464188	0	0	0	0	0	0	0	0	0	0	0	0	0	0	0	0	0	0	0	0	0	0	0	0	0	0	0	0	0	0	0	0	0	0	0
corn	0	0,000113011	2,22E-05	0	0	0	0	0	0	0	3,15E-05	4,38E-05	0	0	0	0	0	0	0	0	0	0	0	0	0	0	0	0	0	0	0	0	0	0	0	0	0	5,50E-05	0	0	0	0,000323176	0	0	0,000113213	0
glow	0	0	9,63E-06	0	5,94E-05	0	0	0	0	0	2,73E-05	0	0	0	0	0	0	0	0	0	0	0,000352546	0	0	0	0	0	0	0	0	0	0	0	0	0	0	0	0	0	0	0	0	0	0	0	0
grew	0	4,24E-05	0,000100359	0	2,75E-05	0	0	1,39E-05	0	0	9,26E-05	0	0,000105631	0	5,82E-05	0	7,75E-10	5,17E-05	0	4,19E-05	0	0	0	0	0	6,93E-05	0	0	0	0	0	0	0	0	0	0	0	0	0	0	0	5,25E-05	0,000200604	1,11E-05	7,28E-05	1,03E-16
iron	0,000305391	0,000214927	0,000273361	0	0	0	0,000136925	0	0	0,000548537	0	0	0	0	0	0	0	0	0	0,000144428	0	0	0	0	0	0	0	0	0	0	0	0	0	0	0	0	0	0	0	0	0,00267745	0	0	0	0,003839621	0
kept	3,00E-05	9,57E-06	6,53E-05	3,61E-05	3,43E-06	2,50E-05	5,66E-05	1,70E-05	2,79E-06	8,23E-05	0	1,97E-15	0	0	0	2,71E-05	0	0	4,71E-05	5,49E-05	0	1,53E-05	0,00013037	0,000374292	0	8,12E-16	0	6,02E-05	4,34E-05	4,39E-05	5,16E-05	0	5,96E-05	0	0	8,65E-06	0	0	0	0	9,58E-05	0	0	3,42E-05	0,000232045	0
zinc	0,000253326	7,28E-05	0,000137769	0	0	8,89E-05	9,40E-05	0	0	0	8,31E-05	0	0	0	0	0	0	0	0	0,000220911	0	0	0	0	0	0	0	9,36E-05	0	0	0	0,000419817	0	0	0	0	5,76E-05	0	0	0	0	0	0	0,001296243	0,000685809	0
enzo	7,95E-06	0	0	0	0	0	0	0	0	0	0	0	0	0	0	0	0	0	0	0	0	0	0	0	0	0	0	1,99E-05	0	0	0	0	0	0	0	0	0	0	0	0	0	0	0	0	0	0
nasa	0	0	0	6,16E-05	0	0	2,04E-05	8,21E-06	0	0	0	0,000313285	0	0	0	0	0	0	0	0	0	0	0	0	0	0	0	0	0	0	6,11E-05	0	0	0	0	0	0	0	0	0	0	0	0	0	0	6,95E-10
sige	0	0	0	0	0	0,000272107	5,97E-05	0	0	2,97E-05	0	0	0	0	0	0	0	0	0	0	0	0	0	0,000133963	0	0	0	0	0	0	0	3,40E-05	6,08E-05	0	0	0	0	0	0	0	0	0	0	0,001589156	0	0
faci	0	4,25E-05	0	1,25E-05	0	0	0	5,46E-06	0	0	0	0,000211746	0	0	2,15E-05	0	0	0	0	4,15E-05	0	0	0	0	0	0	0	0	0	0	0	0	0	0	0	0	0	0	0	0	0	0	0	0	0	1,11E-05
melt	0	8,92E-05	5,15E-05	5,63E-15	0	0	0,000204071	0	0	0	0	7,09E-05	0	0	0	0	0	0	0	0	0	0	0	1,88E-05	0	4,71E-05	0	0	0	0	0	0,000951305	0	0	0	0	0	0	0	0	0	0,000391548	0	0	2,28E-14	0
turk	0	0	0	0	2,70E-05	0	0	0	0	0	0	0	9,61E-05	0	0	0	0	0	0	0	0	0	0	0	0	0	0	0	0	3,96E-05	0	0	0	0	0	0	0	0	0	0	0	0	0	0	0	0
agit	1,23E-07	0	0	0	0	0,000101082	0	0	1,07E-07	5,02E-05	3,58E-05	0	0	0	0	0	0	1,23E-05	0	1,72E-05	0	0	0	0	0	0	0	0	0	0	0	0	0	0	0,000105705	0,000346395	0	0	0	0	0	0	0	0	0	0
awak	9,54E-05	0	0	0	0	0	0	0	0	0	0	0	0	0	0	0	0	0	0	0	0	0	0	0	0	0	0	0	0	0	0	0	0	0	0	0,000174315	0	0	0	0	0	0	0	0,000208471	0	0
ispr	0	0	0	0,000145136	0	0	0	0	0	0	0	0,000609551	0	0	0	0	0	0	0	0	0	0	0	0	0	0	0	0	0	0	0	0	0	0	0	0	0	0	0	0	0	0	0	0	0	0
imin	0	0	3,85E-05	0	0	0	0	0	0	0	0,000109225	0	0	0	0	0	0	0	0	0	0	0	0	0	0	0	0	0	0	0	0	0	0	0	0	0	0	0	0	0	0	0	0	0	0	0
pbna	0	0	0,000105798	0	0	0	0	0	0	0	0,000300359	0	0	0	0	0	0	0	0	0	0	0	0	0	0	0	0	0	0	0	0	0	0	0	0	0	0	0	0	0	0	0	0	0	0	0
auto	1,34E-05	0	1,28E-05	0,000100028	0	9,85E-05	0	4,72E-05	0	4,35E-05	0	0	3,56E-05	0	0,000200054	0,00013254	0	0	9,49E-05	0	2,30E-16	0	0	3,01E-05	0	0	0	0	0	0	0	0	0	0	0,000168191	0	6,23E-05	0,000184696	0	0	0	5,40E-05	0	8,70E-05	0	0
cite	0	8,79E-06	0	0	0	0	0	7,08E-06	0,000363027	0	0	0	0	0	0	0	0	0	0	0	0	0	0	0	0	0	0	0	0	0	0	0	0	0	0	0	0	0	0	0,000777888	0	4,53E-05	0	0	0	0
mitm	0	0	0	0	0	0	0	7,59E-05	0	0	0	0	0	0	6,95E-05	0	0	0	0	0	0	0	0,000301125	0	0	0	0	0	0	0	0	0	0	0	0	0	0	0	0	0	0	0	0	0	0	0
rogu	0	0	0	0	0	0	2,13E-05	5,32E-05	0	0	0	0	0	0	0,000203446	0	0	0	0	0	0	0	0	0	0	0	0	0	0	0	0	0	6,58E-05	0	0	0	0	0	0	0	0	0	0	0	0	0
wlan	0	0	0	0	0	0	0	5,30E-05	0	1,43E-07	0	0	0	0	0,000203574	0	0	0	0	0	0	0	0	0	0	0	0	0	0	0	0	0	0	0	0	0	0	0	0	0	0	0	0	0	0	0
york	0	3,68E-05	1,07E-05	2,16E-06	1,33E-05	8,52E-05	0	0	0	1,18E-05	0	0	0	0	0	0	6,03E-05	0	0,000273528	0	0	3,09E-05	0	0	0	5,60E-05	0	0	0	4,10E-05	0	0	4,74E-06	0	0	0	0	0	0	0	0	5,39E-05	0,000112366	0	0	0
lamp	4,60E-15	5,21E-06	0,0001143	0	0	0	0	5,18E-05	0	6,73E-05	0	2,92E-05	0	0	0	0	0	0	0	0	0	0	0	0	0	5,86E-05	0	0	0	0	0	0	0,000570178	0	2,84E-09	0	0	0	0	0	0	0	0	0	0	0
yoke	1,76E-06	0	0	0	8,82E-06	0	0	0	0	0,000135882	0	0	0	0	0	0	0	0	0	0	0	0	0,00011183	0	0	0	0	0	0	3,44E-13	0	0	0	0	0	4,25E-12	0	0	0	0	0,00060037	0	0	0	0	0
bess	0	0	3,60E-05	0	0	0	0	1,72E-05	0	0	3,64E-05	0	0	0	0	0	0	0	0	0	0	0	0	0,000143155	0	0	0	0	0	0	0	0	0	0	0	0	0	0	0	0	0	0	0	0	0	0
mess	0	0	3,85E-05	0	0	0	0	0	0	0	0	0	0	0	0	0	0	0	0	0	0	0	0	0	0	0	0	0	0	0	0	0,000132741	0	0	0	0	0	0	0	0	0	0	0	0	0	0
nsga	0	0	0	0	0	0	7,81E-10	0	0	4,97E-05	0	0	0	0	0	0	1,10E-05	0	0	0	0,000104748	0	0	0	0	0	0	0	0	0	0	0	0	0	0	0	0	0	0	0	2,74E-05	0	0	0	0	0
pdip	0	0	0	0	0	0	0	0	0	7,10E-06	0	0	0	0	0	0	0	0	0	0	1,83E-05	0	0	0	0	0	0	0	0	0	0	0	0	0	0	0	0	0	0	0	0	0	0	0	0	0
allo	0	0	0	0	0	2,18E-05	0	0	0	0	0	0	0	0	0	0	0	0	7,18E-05	0	0	0	0	0	0	0	0	0	0	0	0	0	0	0	0	0	0	0	0	0	0	0	0	0	0	0
gvhd	2,47E-15	0	0	0	0	0,000109072	0	0	0	0	0	0	0	0	0	0	0	0	0,000359126	0	0	0	0	0	0	0	0	0	0	0	0	0	0	0	0	0	0	0	0	0	0	0	0	0	0	0
rcts	1,09E-05	0	0	0	3,78E-05	0	0	0	3,61E-05	0	0	0	0	0	0	0	0	0	0,000311243	0	0	0	0	0	0	0	0	0	0	0	0	0	0	0	0	0	0	0	0	0	0	0	0	0	0	0
texa	0	7,57E-05	0	0	4,19E-06	0	3,73E-07	0	3,82E-05	2,42E-05	0	0	2,84E-05	0	0	0	0,000173533	0	0	0	0	0	0	4,55E-05	0,0001496	0	0	0	0	0	0	0	6,03E-05	0	7,51E-07	0	0	0	0	0	0	8,62E-05	5,58E-05	0	0	0
nzeb	0	6,39E-06	0	0	0	0	0	0	0	0	0	3,21E-05	0	0	0	0	0	0	0	0	0	0	0	0	0	0	0	0	0	0	0	0	0	0	0	0	0	0	0	0	0	0	0	0	0	0
mast	0,000540782	0	0	0	0	0	0	0	0	0	0	0	0	0	0	0	0	0	0	0	0	0	0	0	0	0	0	0,001353117	0	0	0	0	0	0	0	0	0	0	0	0	0	0	0	0	0	0
axon	0,000286296	0	0	0	0	0	0	0	0	0	0	0	0	4,28E-05	0	0	0	0	0	0	0	0	0	0	0	0	0	0,000643795	0	0	0	0	0	0	0	6,43E-05	0	0	0	0	0	0	0	0	0	0
soma	4,77E-05	0	0	0	0	0	0	0	0	0	0	0	0	0	0	0	0	0	0	0	0	0	0	0	0	0	0	0,000119397	0	0	0	0	0	0	0	0	0	0	0	0	0	0	0	0	0	0
trka	7,95E-06	0	0	0	0	0	0	0	0	0	0	0	0	0	0	0	0	0	0	0	0	0	0	0	0	0	0	1,99E-05	0	0	0	0	0	0	0	0	0	0	0	0	0	0	0	0	0	0
trkb	0,000103385	0	0	0	0	0	0	0	0	0	0	0	0	0	0	0	0	0	0	0	0	0	0	0	0	0	0	0,000258688	0	0	0	0	0	0	0	0	0	0	0	0	0	0	0	0	0	0
hepg	0	0	0,000125034	0	0	0	0	0	0	0	0,000354968	0	0	0	0	0	0	0	0	0	0	0	0	0	0	0	0	0	0	0	0	0	0	0	0	0	0	0	0	0	0	0	0	0	0	0
roma	0	0	0	0	8,63E-05	7,48E-06	0	0	8,20E-13	0	2,73E-05	0	0,000448807	0	0	0	0	0	0	0	0	0	0	0	0	0	0	0	0	0	0	0	0	0	0	0	0	0	0	0	0	0	0	0	0	0
gatb	0	0	9,62E-06	0	0	0	0	0	0	0	0	0	0	0	0	0	0	0	0	0	0	0	0	0	0	0	0	0	0	0	0	0	0	0	0	0	0	0	0	0	0	0	0	3,80E-05	0	0
lvto	0	0	9,62E-06	0	0	0	0	0	0	0	0	0	0	0	0	0	0	0	0	0	0	0	0	0	0	0	0	0	0	0	0	0	0	0	0	0	0	0	0	0	0	0	0	3,80E-05	0	0
wssv	0	0	2,89E-05	0	0	0	0	0	0	0	0	0	0	0	0	0	0	0	0	0	0	0	0	0	0	0	0	0	0	0	0	0	0	0	0	0	0	0	0	0	0	0	0	0,000113973	0	0
dust	0	0,000223824	0	0	0	0,000300523	0,000146838	0	0	0	7,45E-05	0	0	0	0	0	0	0	0	0	0	0	0	0	0	0	0	0	0	0	0	0	0	0	0	0	0	0	0	0	0	5,01E-11	0	0,001413698	0,00187327	6,17E-05
invi	0	0	7,94E-06	0	4,92E-05	0	0	2,17E-05	9,38E-06	0	0	0	0,000252455	0	2,87E-05	0	0	0	0	0	0	0	0	0	3,42E-05	0	0	0	0	0	0	0	0	0	0	0	0	0	5,66E-05	0	0	0	4,38E-05	0	0	0
pict	0	0	0	0	0	0	0	3,80E-05	0	0	0	0	0	0	0	0	0	0	0	0	0	0	0	0	0	0	0	0	0	0	0	0	0	0	0	0	0	0	0,000135841	0	0	0	0	0	0	0
sear	0	0	0	0	0	0	0	7,59E-06	0	0	0	0	0	0	0	0	0	0	0	0	0	0	0	0	0	0	0	0	0	0	0	0	0	0	0	0	0	0	2,72E-05	0	0	0	0	0	0	0
lurk	0	0	0	0	0	0	0	0	7,77E-06	0	0	0	0	0	0	0	0	0	0	0	0	0	0	0	0	0	0	0	0	0	0	0	0	0	0	0	0	0	0	1,65E-05	0	0	0	0	0	0
dopa	0	0	3,85E-05	0	0	0	0	0	0	0	7,79E-05	0	0	0	0	0	0	0	0	0	0	0	0	0	0	0	0	0	0	0	0	0	0	0	0	0	3,15E-05	0	0	0	0	0	0	0	0	0
gold	0	3,94E-05	0,000232653	4,50E-07	0	4,84E-05	6,26E-05	0	3,22E-05	0	0,00010415	0	2,77E-05	0	0	0	0	0	0	1,15E-06	0	0	0	0	0	3,63E-05	0	0	0	0	0,000211204	0,000350728	0	0	0	0	0,000465823	0	0	0	0	4,01E-05	4,64E-05	0,000131793	9,20E-05	0
gwas	0	0	0,00019236	0	0	0	0	0	0	0	0	0	0	0	0	0	0	0	0	0	0	0	0	0	0	0,000571252	0	0	0	0	0	0	0	0	0	0	0	0	0	0	0	0	0	0	0	0
isac	0	0	1,17E-05	0	0	1,30E-05	0	0	0	0	0	0	0	0	0	0	0	0	0	0	0	0	0	0	0	0	0	0	0	0	0	0	0	0	0	0	2,82E-05	0	0	0	0	0	0	7,50E-05	0	0
zzph	0	0	9,62E-06	0	0	0	0	0	0	0	0	0	0	0	0	0	0	0	0	0	0	0	0	0	0	0	0	0	0	0	0	0	0	0	0	0	2,75E-05	0	0	0	0	0	0	0	0	0
fair	0	4,55E-05	3,39E-05	6,40E-10	0,00031908	2,88E-05	2,79E-05	0,000257663	0	7,44E-05	0	0	0,000760452	2,45E-05	0,000386085	0	3,81E-05	0	9,08E-05	0	0,000120745	1,02E-05	0,000608114	2,38E-10	0	9,70E-05	0	0	5,03E-05	0,00087521	0	0	0	0	5,32E-05	0	0	0	0	1,13E-05	0,000123824	0,000125776	0	0	0	2,41E-05
mcda	0	6,39E-05	0	0	0	0	0	0	0	0	0	0	0	0	0	0	0,000252139	0	0	0	0	0	0	0	0	0	0	0	0	0	0	0	0	0	0	0	0	0	0	0	0	0	0	0	0	0
hall	0	8,12E-06	0	0	1,88E-06	0	1,37E-05	0	2,64E-05	4,30E-05	0	0	3,00E-05	0	0	0	0	0	0	3,32E-05	0	0	0	0	0	0	0	0	0	0	2,46E-05	0	8,43E-05	5,05E-05	0	0	0	0	5,66E-05	0	3,58E-05	0	0	0	0	0
cake	0	0	0	0	0	0	0,000128099	0	0	0	0	0	0	0	0	0	0	0	0	0	0	0	0	0	0	0	0	0	0	0	0,000492022	0	0	0	0	0	0	0	0	0	0	0	0	0	0	0
silt	0	0,000306627	0	0	0	0	0	0	0	0	0	0	0	0	0	0	0	0	0	0	0	0	0	0	0	0	0	0	0	0	0,001091744	0	0	0	0	0	0	0	0	0	0	0,000212341	0	0	0	0
sync	0	0	0	0	0	0	0	0	0	1,42E-05	0	0	0	0	0	0	0	0	0	0	0	0	0	0	0	0	0	0	0	0	0	0	4,38E-05	0	0	0	0	0	0	0	0	0	0	0	0	0
cqas	0	0	4,81E-05	0	0	0	0	0	0	0	0,00013653	0	0	0	0	0	0	0	0	0	0	0	0	0	0	0	0	0	0	0	0	0	0	0	0	0	0	0	0	0	0	0	0	0	0	0
mapk	0,000214722	0	0	0	0	0	0	0	0	0	0	0	0	0	0	0	0	0	0	0	0	0	0	0	0	0	0	0,000487494	0	0	0	0	0	0	0	0	0	0	0	0	0	0	0	9,50E-05	0	0
hugh	0	0	0	0	0	0	0	0	0	7,10E-06	0	0	0	0	0	0	0	0	0	0	1,83E-05	0	0	0	0	0	0	0	0	0	0	0	0	0	0	0	0	0	0	0	0	0	0	0	0	0
adss	0	0	0	0	0	0	7,12E-06	0	0	0	0	0	0	0	0	0	0	0	0	0	0	0	0	3,07E-05	0	0	0	0	0	0	0	0	0	0	0	0	0	0	0	0	0	0	0	0	0	0
clad	0	0	0	0	0	0	0,000177916	0	0	0	0	0	0	0	0	0	0	0	0	0	0	0	0	0,000715887	0	0	0	0	0	0	0	5,51E-05	0	0	0	0	0	0	0	0	0	0	0	0	0	0
soup	0	0	0	0	0	0	2,85E-05	0	0	0	0	0	0	0,000137568	0	0	0	0	0	0	0	0	0	0	0	0	0	0	0	0	0	0	0	0	0	0	0	0	0	0	0	0	0	0	0	0
para	0	0	9,81E-05	0	0	0	8,07E-13	1,52E-05	2,17E-05	0	8,50E-05	0	3,71E-05	0	5,52E-05	0	0	0	0	0	0	0	0	0,000130513	9,61E-05	0	0	0	0	0	0	0	0	0	0	0	0	0	0	0	0	0	0	0	5,49E-05	0
bran	0	0	1,92E-05	0	0	0	0	0	0	0	5,46E-05	0	0	0	0	0	0	0	0	0	0	0	0	0	0	0	0	0	0	0	0	0	0	0	0	0	0	0	0	0	0	0	0	0	0	0
endo	0	0	3,85E-05	0	0	0	0	0	0	0	6,26E-05	0	0	3,01E-05	0	0	0	0	0	0	0	0	0	0	0	0	0	4,02E-12	0	0	0	0	0	0	0	0	0	0	0	0	0	0	0	3,16E-05	0	0
bact	0	0	0	7,64E-06	0	0	0	0	0	0	0	0	0	0	0	0	0	0	0	3,44E-05	0	0	0	0	0	0	0	0	0	0	0	0	0	0	0	0	0	0	0	0	0	0	0	0	0	0
cryo	0	0	0	7,64E-06	0	0	0	0	0	0	0	0	0	0	0	0	0	0	0	3,44E-05	0	0	0	0	0	0	0	0	0	0	0	0	0	0	0	0	0	0	0	0	0	0	0	0	0	0
voic	0	0	0	0	0,000451385	0	0	0,000110732	2,24E-05	3,21E-08	0	0	0	0	0	0	0	0	0	0	0	0,003088491	0,00018335	0	0	0	0	0	0	0	0	0	0	0	0	0	0	0	0	0	0	0	0	0	0	0
xray	0	0	0	0	0	0	7,12E-06	0	0	0	0	0	0	0	0	0	0	0	0	0	0	0	0	0	0	0	0	0	0	0	0	3,32E-05	0	0	0	0	0	0	0	0	0	0	0	0	0	0
jute	0	0	0	0	0	0	0,000270432	0	0	0	0	0	0	0	0	0	0	0	0	0	0	0	0	0	0	0	0	0	0	0	0,001038706	0	0	0	0	0	0	0	0	0	0	0	0	0	0	0
geis	0	0	0	0	0	7,27E-06	0	0	0	0	0	0	0	0	0	0	0	2,01E-05	0	0	0	0	0	0	0	0	0	0	0	0	0	0	0	0	0	0	0	0	0	0	0	0	0	0	0	0
milk	0	0	0	0	0	0,000821676	0	0	0	0	0	0	0	0	0	0	0	0	0	0	0	0	0	0	0	0	0	0	0	0	0	0	0	0	0	0	0	0	0	0	0	0	0	0,004292657	0	0
rfid	0	0	0	0	0	0	0	0,000190395	0	6,52E-06	0	0	0	0	0	0	0	0	0	0	0	0	0,000725693	0	0	0	0	0	0	0	0	0	1,13E-10	0	0	0	0	0	0,000208129	0	0	0	0	0	0	0
mapp	0	0	0	8,32E-06	4,27E-05	0	0	0	0	0	0	0	0	3,17E-05	0	0	0	0	0	0	0	0	0	0	0	0	0	0	0	0	0	0	0	0	0	0,00021627	0	0	0	0	0	0	0	0	0	0
sack	0	1,28E-05	0	0	0	0	0	0	0	0	0	0	0	0	0	0	0	0	0	0	0	0	0	0	0	0	0	0	0	0	5,47E-05	0	0	0	0	0	0	0	0	0	0	0	0	0	0	0
weav	0	0	0	3,72E-05	0	0	7,92E-05	0	0	0	0	0	0	0	0	8,00E-05	0	0	0	0	0	0	0	0	0	0	0	0	0	0	5,30E-05	0,000263966	0	0	0	0	0	0	0	0	0	0	0	0	6,69E-05	0
hdac	0,000174959	0	0	0	0	0	0	0	0	0	0	0	0	0	0	0	0	0	0	0	0	0	0	0	0	0	0	0,000437776	0	0	0	0	0	0	0	0	0	0	0	0	0	0	0	0	0	0
ball	0	0	0	0	6,95E-05	1,73E-05	0,000133502	0	0	0	0	0	0	0	0	0	0	0	9,46E-05	0	0	0	0	0	8,46E-05	0	9,73E-05	0	0	0,000252065	4,42E-05	0	0	0	0	0	0	0	0	0	1,82E-05	0	0	0	0	0,000268173
toss	0	0	0	0	4,86E-05	0	0	0	0	0	0	0	0	0	0	0	0	0	0	0	0	0	0	0	0	0	0	0	0	0,000226504	0	0	0	0	0	0	0	0	0	0	0	0	0	0	0	0
grab	0	0	0	0	5,32E-06	0	0	1,53E-05	0	0	0	0	0	0	0	2,04E-15	0	0	0	0	0	3,63E-05	0	0	0	0	0	0	0	0	0	0	0	0	0	0	0	0	3,12E-05	0	0	0	0	2,72E-05	0	0
dilm	0	0	0	0	1,08E-05	0	0	0	0	0	0	0	0	0	0	3,85E-05	0	0	0	0	0	0	0	0	0	0	0	0	0	0	0	0	0	0	0	0	0	0	0	0	0	0	0	0	0	0
boot	0	0	0	0	4,31E-06	0	0	3,95E-05	0	0	0	0	0	0	0,000151828	0	0	0	0	0	0	0	0	0	0	0	1,74E-05	0	0	0	0	0	0	0	0	0	0	0	0	0	0	0	0	0	0	0
cach	0	0	0	0	0	0	0	0,000235323	0	0	0	0	0	0	0,00087371	0	0	0	0	0	0	0	3,78E-05	0	0	0	0	0	0	0	0	0	0	0	0	0	0	0	0	0	0	0	0	0	0	0
shim	0	0	0	0	0	0	0	7,59E-06	0	0	0	0	0	0	2,91E-05	0	0	0	0	0	0	0	0	0	0	0	0	0	0	0	0	0	0	0	0	0	0	0	0	0	0	0	0	0	0	0
prom	0	0	0	0	0	0	1,36E-05	0	8,42E-06	0	0	0	0	0	0	0	0	0	0	0	0	0	0	0	3,42E-05	0	0	0	0	0	0	6,64E-05	0	0	0	0	0	0	0	0	0	0	0	0	0	0
said	0	2,55E-05	0	0	4,04E-05	0	0	0	8,74E-05	2,34E-05	0	0	0,000130488	0	4,10E-05	0	0	1,85E-05	0	7,24E-05	0	7,66E-05	0	0	7,20E-05	0	9,33E-05	0	9,25E-05	0	0	3,13E-05	0	0	0	0	0	0	0	0	4,69E-05	5,38E-05	0	0	0	0
cfme	3,98E-05	0	0	0	0	0	0	0	0	0	0	0	0	0	0	0	0	0	0	0	0	0	0	0	0	0	0	9,95E-05	0	0	0	0	0	0	0	0	0	0	0	0	0	0	0	0	0	0
flos	1,59E-05	0	0	0	0	0	0	0	0	0	0	0	0	0	0	0	0	0	0	0	0	0	0	0	0	0	0	3,98E-05	0	0	0	0	0	0	0	0	0	0	0	0	0	0	0	0	0	0
halt	4,05E-05	0	2,01E-05	0	0	0	0	0	2,97E-05	0	0	0	0	0	0	0	0	0	7,47E-05	0	0	0	0	0	0	0	0	8,88E-05	0	0	0	0	0	0	0	0	3,48E-05	0	0	0	0	2,66E-05	0	4,34E-05	0	0
hrts	0	6,39E-06	0	0	0	0	0	0	0	0	0	0	0	0	0	0	0	0	0	0	0	0	0	0	0	0	0	0	0	0	0	0	0	0	0	0	0	0	0	0	0	0	0	0	3,44E-05	0
push	0	4,15E-09	0	0	0	0	5,76E-05	3,96E-05	7,49E-05	0,000113945	0	0	5,15E-05	0	0	0	0	0	0	1,82E-06	0	0	0	9,21E-05	0,000103908	6,28E-09	0	0	0	0	2,08E-05	0	0,000272291	0	8,64E-07	0	0	0	0,000134863	8,81E-05	0	0	0	0	2,12E-05	0,000167427
brdm	0	0	0	0	0	1,45E-05	0	0	0	0	0	0	0	0	0	0	0	0	0	0	0	0	0	0	0	0	0	0	0	0	0	0	0	0	0	5,35E-05	0	0	0	0	0	0	0	0	0	0
ibro	3,69E-05	0	0	0	2,35E-05	0	0	0	0	0	0	0	0	0	0	0	0	0	0	0	0	0	0	0	0	0	0	0	0	0	0	0	0	0	0	0,000240905	0	0	0	0	0	0	0	0	0	0
opin	7,95E-06	0	0	0	0	0	0	0	0	0	0	0	0	0	0	0	0	0	0	0	0	0	0	0	0	0	0	0	0	0	0	0	0	0	0	0	2,75E-05	0	0	0	0	0	0	0	0	0
rrna	0	0	0,000307776	0	0	0	0	0	0	0	0	0	0	0	0	0	0	0	0	0	0	0	0	0	0	0,000744317	0	0	0	0	0	0	0	0	0	0	0	5,72E-05	0	0	0	0	0	0	0,000135525	0
bspd	0	0	1,92E-05	0	0	0	0	0	0	0	0	0	0	0	0	0	0	0	0	0	0	0	0	0	0	5,71E-05	0	0	0	0	0	0	0	0	0	0	0	0	0	0	0	0	0	0	0	0
exom	1,89E-05	0	0,000150251	0	0	0	0	0	0	0	0	0	0	0	0	0	0	0	0	0	0	0	0	0	0	0,000514128	0	0	0	0	0	0	0	0	0	0	0	0	0	0	0	0	0	0	0	0
iqcb	0	0	9,62E-06	0	0	0	0	0	0	0	0	0	0	0	0	0	0	0	0	0	0	0	0	0	0	2,86E-05	0	0	0	0	0	0	0	0	0	0	0	0	0	0	0	0	0	0	0	0
thai	0	0	2,91E-05	0	0	0	3,54E-05	0	0	0	0	0	0	0	0	0	0	0	0	0	0	0	0	0,000155137	0	8,40E-05	0	0	0	0	0	0	0	0	0	0	0	0	0	0	0	0	0	0	0	0
enth	0	0	0	0	0	0,000283587	0	0	0	0	0	0	0	0	0	0	0	0	0,000933719	0	0	0	0	0	0	0	0	0	0	0	0	0	0	0	0	0	0	0	0	0	0	0	0	0	0	0
morn	0	1,95E-05	0	0	0	0,000152343	0	0	0	0	0,000112062	0	0	0,000110549	0	0	0	3,41E-08	8,42E-05	0	0	0	0	0	0	0	0	0	0	0	0	0	0	0	0	1,07E-05	0	0,000178923	0	0	0	2,57E-05	0	0	8,80E-06	0,000128497
mite	0	0	0,000331697	0	0	0,000170973	0	0	0	0	0	0	0	0	0	0	0	0	0	0	0	0	0	0	0	0,000347182	0	0	0	0	0	0	0	0	0	0	0	0	0	0	0	0	0	0,001741561	0	0
paus	0	0	0	0	2,03E-05	0	0	1,71E-05	0	0	0	0	0	0	0	0	0	0	0	0	0	0,000190794	0	0	0	0	0	0	0	0	0	0	0	0	0	0	0	0	1,28E-06	0	0	0	0	0	0	0
hbsc	0	0	0	0	5,40E-05	0	0	0	0	0	0	0	0	0	0	0	0	0,00020142	0	0	0	0	0	0	0	0	0	0	0	0	0	0	0	0	0	0	0	0	0	0	0	0	0	0	0	0
fisk	0	0	0	0	1,62E-05	0	0	0	0	0	0	0	0	0	0	0	0	0	0	0	0	0	0	0	0	0	6,70E-05	0	0	0	0	0	0	0	0	0	0	0	0	0	0	0	0	0	0	0
gmsm	0	0	0	0	3,24E-05	0	0	0	0	0	0	0	0,000168288	0	0	0	0	0	0	0	0	0	0	0	0	0	0	0	0	0	0	0	0	0	0	0	0	0	0	0	0	0	0	0	0	0
shoe	0	0	0	3,26E-05	3,05E-05	0	1,91E-05	1,82E-05	0	0	0	0	0	0	0	0	0	0	0	0	0	0	0	0	0	0	0,000138211	0	0	0	3,67E-05	0	0	0	0	0	0	0	0,000153054	0	0	0	0	0	0	4,47E-05
lock	2,01E-05	0	0	0	0	0	1,60E-05	0	0	0,000299635	0	0	0	0	0,000244673	0	0	0	0	0	0	0	0,000164013	0	0	2,84E-05	0	1,96E-05	0	0	0	6,66E-05	0,000580798	0	0	1,06E-14	0	0	0	0	0	0	0	0	0	9,57E-05
bdnf	0,00047716	0	0	0	0	0	0	0	0	0	0	0	0	0	0	0	0	0	0	0	0	0	0	0	0	0	0	0,000886821	0	0	0	0	0	0	0	0,000413102	0	0	0	0	0	0	0	0	0	0
maze	0,000270391	0	0	0	0	0	0	0	0	0	0	0	0	0	0	0	0	0	0	0	0	0	0	0	0	0	0	0,000440646	0	0	0	0	0	0	0	0,000253067	0	3,98E-05	2,75E-05	0	0	0	0	0	0	0
felt	0	1,75E-05	0	0	0,000109972	0	0	0	0,000139265	0	0	0	0,000176027	0	0	0	2,22E-05	3,86E-05	0	0	0	0	0	0	0,000211541	0	0,000431368	0	7,33E-05	0	1,23E-06	0	0	0	0	0	0	0	0	0	0	4,79E-05	0	5,81E-05	0	0
mute	0	0	0	0	5,40E-06	0	0	0	0	0	0	0	0	0	0	0	0	0	0	0	0	0	0	0	0	0	2,24E-05	0	0	0	0	0	0	0	0	0	0	0	0	0	0	0	0	0	0	0
blet	0	6,39E-06	0	0	0	0	0	0	0	0	0	0	0	0	0	0	0	0	0	0	0	0	0	0	0	0	0	0	0	0	0	0	0	0	0	0	0	0	0	0	0	0	4,75E-05	0	0	0
rock	0,000104483	0,000232292	0	2,34E-15	6,47E-06	0	0,000165826	0	0	0	0	6,44E-05	0	0	0	0	0	0	0	0,000190067	0	0	0	0	0	0	4,45E-05	0,000248854	0	0	0,000128114	0	0	0	0	0	0	0	0	0	9,42E-05	0,000457835	2,39E-13	0	0,000762071	0,000118458
hdpe	0	6,07E-06	0	0	0	0	0,000135566	0	0	0	0	0	0	0	0	0	0	0	0	0	0	0	0	0	0	0	0	0	0	0	0,000546691	0	0	0	0	0	0	0	0	0	0	0	0	0	0	0
wick	0	0,000185254	0	0	0	0	0	0	0	0	0	0	0	0	0	0	0	0	0	0	0	0	0	0	0	0	0	0	0	0	0,000792698	0	0	0	0	0	0	0	0	0	0	0	0	0	0	0
hsul	0	0	0	0	0	0	0	0	0	1,42E-05	0	0	0	0	0	0	0	0	0	0	0	0	0	6,14E-05	0	0	0	0	0	0	0	0	0	0	0	0	0	0	0	0	0	0	0	0	0	0
dune	0	6,72E-05	0	0	0	0	9,59E-05	0	0	0	0	7,73E-05	0	0	0	0	0	0	0	0	0	0	0	0	0	0	0	0	0	0	0,000436837	0	0	0	0	0	0	0	0	0	0	0,000147774	0	0	0	0
tear	9,23E-06	0	1,11E-05	0	5,63E-05	6,43E-05	8,12E-05	0	0	0	3,45E-05	0	0	0	0	0	0	0	0,00022616	0	0	0,000360175	0	1,96E-05	0	0	0	2,04E-05	0	0	0,000256484	0	0	0	0	0	0	0	0	0	0	0	0	0	2,32E-15	0
icon	0	0	1,14E-05	0	7,12E-05	0	0	0	4,92E-06	0	0	0	0,000156945	0	0	0	0	0	0	0	0	0,000258625	0	0	0	2,86E-05	0	0	0	0	0	0	0	0	0	0	0	0	9,05E-06	0	0	0	0	0	0	0
mape	0	0	0	3,06E-05	0	0	0	0	0	0	0	0	0	0	0	0	0	0	0	0	0	0	0	0	0	0	0	0	0	0	0	0	0	6,63E-05	0	0	0	0	0	0	0	0	0	0	0	0
snif	0	0	0	0	0	7,28E-06	0	3,79E-05	0	0	0	0	0	0	0,0001454	0	0	0	0	0	0	0	0	0	0	0	0	0	0	0	0	0	0	0	0	2,68E-05	0	0	0	0	0	0	0	0	0	0
skew	5,74E-05	4,87E-06	0	4,82E-05	0	0	1,87E-05	0	0	9,28E-05	0	0	0	0	0	0,00015187	1,05E-05	0	0	0	0	3,61E-05	7,93E-05	0	0	0	0	8,21E-05	0	0	0	0	0	0	0	0	0	6,33E-05	0	0	0,000334174	0	0	0	0	5,12E-05
apal	0	0	0	0	0	0	0	0	3,11E-05	0	0	0	0	0,000137568	0	0	0	0	0	0	0	0	0	0	0	0	0	0	0	0	0	0	0	0	0	0	0	0	0	0	0	0	0	0	0	0
coma	0	0	0	0	0	0	0	0	3,11E-05	0	0	0	0	0,000137568	0	0	0	0	0	0	0	0	0	0	0	0	0	0	0	0	0	0	0	0	0	0	0	0	0	0	0	0	6,46E-12	0	0	0
foam	0	0	0	0	0	0	0,000177916	0	0	0	0	0	0	0	0	0	0	0	0	0	0	0	0	0	0	0	0	0	0	0	0	0	0	0	0	0	0	0	0	0	0	0	0	0	0	0,000607639
siev	0	0	0	0	0	0	0,000121105	0	0	6,97E-06	0	0	0	0	0	0	0	0	0	0	1,90E-05	0	0	0	0	0	0	0	0	0	0	0	0	0	0	0	0	0	0	0	0	0	0	0	0	0,000412205
ksnp	0	0	0	0	0	0	7,12E-06	0	0	0	0	0	0	0	0	0	0	0	0	0	0	0	0	3,07E-05	0	0	0	0	0	0	0	0	0	0	0	0	0	0	0	0	0	0	0	0	0	0
loca	0	0	0	0	0	0	9,25E-05	0	0	0	0	0	0	0	0	0	0	0	0	0	0	0	0	0,000398757	0	0	0	0	0	0	0	0	0	0	0	0	0	0	0	0	0	0	0	0	0	0
fmax	0	0	0	0	0	0	0	0	0	2,13E-05	0	0	0	0	0	0	0	0	0	0	0	0	0	0	0	0	0	0	0	0	0	0	6,57E-05	0	0	0	0	0	0	0	0	0	0	0	0	0
anom	0	1,90E-05	0	8,13E-05	0	0	0	9,49E-05	0	4,89E-05	0	0,000137614	0	0	0,000656861	0	0	0	0	0	1,56E-05	0	0	4,00E-05	0	0	0	0	0	0	0	0	0	0	0	0	0	0	0	0	2,98E-05	2,34E-09	5,91E-05	0	4,86E-05	9,84E-06
bppv	0	0	0	0	0	0	0	0	3,11E-05	0	0	0	0	0,000136115	0	0	0	8,51E-07	0	0	0	0	0	0	0	0	0	0	0	0	0	0	0	0	0	0	0	0	0	0	0	0	0	0	0	0
apdo	0	0	0	1,53E-05	0	0	0	0	0	0	5,46E-05	0	0	0	0	0	0	0	0	0	0	0	0	0	0	0	0	0	0	0	0	0	0	0	0	0	0	0	0	0	0	0	0	0	0	0
heme	2,47E-05	0	7,60E-05	0	0	0	0	0	0	0	0,000214957	0	0	7,36E-05	0	0	0	0	0	0	0	0	0	0	0	0	0	1,96E-05	0	0	0	0	0	0	0	0	0	0	0	0	0	0	0	0	0	0
tert	0	0	3,85E-05	0	0	0	0	0	0	0	5,44E-05	0	0	0	0	0	0	0	0	0	0	0	0	0	0	5,74E-05	0	0	0	0	0	0	0	0	0	0	0	0	0	0	0	0	0	0	0	0
tris	0	0	6,22E-05	1,94E-05	0	0	0	0	0	0	0,000190866	0	0	0	0	3,87E-05	0	0	0	0	0	0	0	0	0	0	0	0	0	0	0	0	0	0	0	0	0	0	0	0	0	0	0	0	0	0
oliv	0	4,35E-05	0	0	0	8,86E-05	0	0	0	0	0,000178279	0	0	0	0	0	0	0	0	0,000259907	0	0	0	0	0	0	0	0	0	0	0	0	0	0	0	0	0	0	0	0	0	0	0	0,000186628	0	0
jump	0	8,18E-12	0	0	0	0	0,000427347	0	0	5,64E-05	0	0	0	0	1,09E-10	0	0	0	0	0	0	0	0	0	0	0	0	0	0	0	0	0	0	0	0	0	0	0	0	0	0	1,65E-05	0	0	0	0,001637589
mayb	0	0	3,95E-09	2,52E-05	0	0	0	7,19E-06	1,36E-05	0	0	0	0	0	2,93E-05	0	0	0	0	1,55E-05	0	3,16E-05	4,05E-05	0	0	0	0	0	2,45E-05	0	0	0	0	0	2,85E-05	0	0	0	0	0	0	0	0	0	0	0
nwds	0	1,92E-05	0	0	0	0	0	0	0	0	0	0	0	0	0	0	7,56E-05	0	0	0	0	0	0	0	0	0	0	0	0	0	0	0	0	0	0	0	0	0	0	0	0	0	0	0	0	0
bake	0	0	0	0	0	0,000116343	0	0	0	0	0	0	0	0	0	0	0	0	0	0	0	0	0	0	0	0	0	0	0	0	0	0	0	0	0	0	0	0	0	0	0	0	0	0,000607817	0	0
sock	0	1,28E-05	0	0	0	0	0	0	0	0	0	0	0	0	0	0	0	0	0	0	0	0	0	0	0	0	0	0	0	0	0	0	0	0	0	0	0	0	0	0	0	0	0	0	6,87E-05	0
rxlr	0	0	1,92E-05	0	0	0	0	0	0	0	0	0	0	0	0	0	0	0	0	0	0	0	0	0	0	5,71E-05	0	0	0	0	0	0	0	0	0	0	0	0	0	0	0	0	0	0	0	0
rpop	0	0	0	0	0	0	0	0	0	1,42E-05	0	0	0	0	0	0	0	0	0	0	3,65E-05	0	0	0	0	0	0	0	0	0	0	0	0	0	0	0	0	0	0	0	0	0	0	0	0	0
dehp	0	0	0	0	0	0,000370845	0	0	0	0	0,00139255	0	0	0	0	0	0	0	0	0	0	0	0	0	0	0	0	0	0	0	0	0	0	0	0	0	0	0	0	0	0	0	0	0	0	0
mehp	0	0	0	0	0	0,000392659	0	0	0	0	0,001474465	0	0	0	0	0	0	0	0	0	0	0	0	0	0	0	0	0	0	0	0	0	0	0	0	0	0	0	0	0	0	0	0	0	0	0
mono	0	0	0	0	0	0,00024723	0	0	0	0	0,000928369	0	0	0	0	0	0	0	0	0	0	0	0	0	0	0	0	0	0	0	0	0	0	0	0	0	0	0	0	0	0	0	0	0	0	0
wish	0	0	0	0	4,72E-05	0	0	5,66E-05	3,73E-05	0	0	0	0	0	0	0	0	1,06E-09	0	0	0	8,94E-05	0	3,87E-05	0,00013909	0	1,33E-05	0	0	0,000118559	0	0	0	0	0	4,10E-09	0	0	0,000205661	0	0	0	0	0	0	0
spsb	0	0	0	0	0	0	0	3,04E-05	0	0	0	0	0	0	0	0	0	0	0	0	0	0	0	0,000122699	0	0	0	0	0	0	0	0	0	0	0	0	0	0	0	0	0	0	0	0	0	0
srec	0	0	0	0	0	0	0	7,59E-06	0	0	0	0	0	0	0	0	0	0	0	0	0	0	0	3,07E-05	0	0	0	0	0	0	0	0	0	0	0	0	0	0	0	0	0	0	0	0	0	0
mwth	0	0	0	0	0	0	4,98E-05	0	0	0	0	0	0	0	0	0	0	0	0	0	0	0	0	0,000214719	0	0	0	0	0	0	0	0	0	0	0	0	0	0	0	0	0	0	0	0	0	0
deni	0	0	0	0	3,71E-05	2,22E-05	0	1,58E-05	0	0	0	0	0	0	5,86E-05	0	0	4,36E-05	2,79E-05	0	0	0,000128101	0	0	0	0	5,95E-05	0	0	0	0	0	0	0	0	0	0	0	0	0	0	0	0	0	0	0
prog	9,39E-06	0	0	0	0	0	5,83E-06	0	0	0	0	0	0	0	0	0	0	0	0	0	0	0	0	0	0	0	0	0	0	0	0	0	0	0	0	0	5,50E-05	1,77E-11	0	0	0	0	0	0	0	0
syre	0	0	0	0	0	0	2,85E-05	0	0	0	0	0	0	0	0	0	0	0	0	0	0	0	0	0	0	0	0	0	0	0	0	0	0	0	0	0	0,000109918	0	0	0	0	0	0	0	0	0
bcdl	0	0	0	0	0	0	0	7,59E-06	0	0	0	0	0	0	0	0	0	0	0	0	0	0	0	0	0	0	0	0	0	0	0	0	0	0	0	0	0	0	2,72E-05	0	0	0	0	0	0	0
curl	0	0	0	1,46E-05	0	0	3,62E-05	0	0	0	0	0	0	0	0	3,42E-05	0	0	0	0	0	0	0	0	0	0	0	0	0	0	0	0	0	0	0	0	0	0	0	0	0	0	0	0	0	0,00012691
ecma	0	0	0	0	0	0	1,42E-05	0	0	0	0	0	0	0	0	0	0	0	0	0	3,65E-05	0	0	0	0	0	0	0	0	0	0	0	0	0	0	0	0	0	0	0	0	0	0	0	0	0
armv	0	0	0	0	0	0	0	2,28E-05	0	0	0	0	0	0	8,72E-05	0	0	0	0	0	0	0	0	0	0	0	0	0	0	0	0	0	0	0	0	0	0	0	0	0	0	0	0	0	0	0
aslr	0	0	0	0	0	0	0	4,55E-05	0	0	0	0	0	0	0,000174493	0	0	0	0	0	0	0	0	0	0	0	0	0	0	0	0	0	0	0	0	0	0	0	0	0	0	0	0	0	0	0
cpus	0	0	0	0	0	0	0	7,59E-05	0	0	0	0	0	0	0,000290817	0	0	0	0	0	0	0	0	0	0	0	0	0	0	0	0	0	0	0	0	0	0	0	0	0	0	0	0	0	0	0
leak	0	2,81E-06	0	0	0	2,22E-05	5,33E-05	0,000129148	0	0	0	2,88E-05	0	0	1,46E-12	0	3,85E-05	0	0	0	0	0	0,000705008	6,30E-05	0	0	0	0	0	0	0	0,000100546	0	0	0	0	0	2,76E-05	0	0	0	0	4,45E-05	2,91E-05	0	1,69E-07
smep	0	0	0	0	0	0	0	7,59E-06	0	0	0	0	0	0	2,91E-05	0	0	0	0	0	0	0	0	0	0	0	0	0	0	0	0	0	0	0	0	0	0	0	0	0	0	0	0	0	0	0
bpnn	0	0	0	6,11E-05	0	0	0	0	0	0	0	0,000256657	0	0	0	0	0	0	0	0	0	0	0	0	0	0	0	0	0	0	0	0	0	0	0	0	0	0	0	0	0	1,90E-15	0	0	0	0
ndvi	0	0,000242393	0	3,10E-05	0	0	0	0	0	0	0	0,001347419	0	0	0	0	0	0	0	0	0	0	0	0	0	0	0	0	0	0	0	0	0	0	0	0	0	0	0	0	0	0	0	0	0	0
rmse	0	0	0	0,000412491	0	0	0	0	0	0	0	0,001732393	0	0	0	0	0	0	0	0	0	0	0	0	0	0	0	0	0	0	0	0	0	0	0	0	0	0	0	0	0	0	0	0	0	0
xixi	0	0	0	7,64E-06	0	0	0	0	0	0	0	3,21E-05	0	0	0	0	0	0	0	0	0	0	0	0	0	0	0	0	0	0	0	0	0	0	0	0	0	0	0	0	0	0	0	0	0	0
list	0	0	0,000143089	0,000170058	4,41E-05	0	0	0,00011754	0,000359371	0	0,000111977	6,74E-05	0	8,85E-05	0,000594859	0,000159446	0	5,94E-05	0,000158126	0,000109312	3,08E-14	0	7,82E-15	0	0,000242873	0,000211615	0,000206507	0	0,000162123	0	0	0	0	0	0	0	0	0	9,57E-13	0,000312303	0	0	0,000284099	4,91E-05	0	0
shut	0	2,66E-05	0	3,57E-05	5,25E-06	0	0	1,37E-06	0	0	0	0,000194383	0	0	0	0	0	0	0	5,31E-05	4,31E-06	0	0	4,72E-05	0	0	1,39E-05	0	0	0	0	0	0	0	0	0	0	0	0	0	0	0	0	0	0	0
lest	0	6,39E-06	0	0	0	0	0	0	0	0	0	0	0	0	0	0	0	0	0	0	0	0	0	0	0	0	0	0	0	0	0	0	0	0	0	0	0	0	0	0	0	2,64E-05	0	0	0	0
ilii	0	0	0	0	0	1,45E-05	0	0	0	0	0	0	0	0	0	0	0	0	4,79E-05	0	0	0	0	0	0	0	0	0	0	0	0	0	0	0	0	0	0	0	0	0	0	0	0	0	0	0
aqua	0	0	0	0,00012222	0	0	0	0	0	0	0	0,000513307	0	0	0	0	0	0	0	0	0	0	0	0	0	0	0	0	0	0	0	0	0	0	0	0	0	0	0	0	0	0	0	0	0	0
buoy	0	0	0	3,42E-05	0	0	1,80E-05	0	0	0	0	0,000117006	0	0	0	0	0	0	0	0	0	0	0	0,000102848	0	0	0	0	0	0	0	0	0	0	0	0	0	0	0	0	0	0	0	0	0	0
ssts	0	0	0	1,53E-05	0	0	0	0	0	0	0	6,42E-05	0	0	0	0	0	0	0	0	0	0	0	0	0	0	0	0	0	0	0	0	0	0	0	0	0	0	0	0	0	0	0	0	0	0
hurt	0	0	0	0	7,69E-05	0	0	5,90E-06	0	0	0	0	1,92E-10	0	0	0	0	0	0	0	0	0	0	0	0	0	0	0	0	0,000352654	0	0	0	0	0	0	0	0	0	0	0	0	0	3,75E-05	0	0
pces	0	0	0	0	0	0	7,12E-06	0	0	0	0	0	0	0	0	0	0	0	0	0	0	0	0	3,07E-05	0	0	0	0	0	0	0	0	0	0	0	0	0	0	0	0	0	0	0	0	0	0
plwh	0	0	0	0	0	0	0	0	1,55E-05	0	0	0	0	0	0	0	0	0	0	0	0	0	0	0	0	0	0	0	4,82E-05	0	0	0	0	0	0	0	0	0	0	0	0	0	0	0	0	0
silo	0	0	0	0	4,53E-06	0	0	0	2,46E-05	0	0	0	0	0	0	0	0	0	0	0	0	0	0	0	0	0	0	0	7,57E-05	2,17E-05	0	0	0	0	0	0	0	0	0	0	0	0	0	0	0	0
wrap	0	0	0	0	0	0	0,000256199	0	0	0	0	0	0	0	0	0	0	0	0	0	0	0	0	1,76E-14	0	0	0	0	0	0	0,000984038	0	0	0	0	0	0	0	0	0	0	0	0	0	0	1,86E-12
asch	0	0	0	0	1,62E-05	0	0	0	0	0	0	0	0	0	0	0	0	0	0	0	0	0	0	0	0	0	6,70E-05	0	0	0	0	0	0	0	0	0	0	0	0	0	0	0	0	0	0	0
lone	0	0	0	0	0,000226963	0	0	0	0	0	0	0	0	0	0	0	0	0,000741592	0	0	0	0	0	0	0	0	9,29E-05	0	0	0	0	0	0	0	0	0	0	0	0	0	0	0	0	0	3,52E-05	0
adra	0,000111337	0	0	0	0	0	0	0	0	0	0	0	0	0	0	0	0	0	0	0	0	0	0	0	0	0,000399879	0	0	0	0	0	0	0	0	0	0	0	0	0	0	0	0	0	0	0	0
comt	0	0	1,32E-05	0	1,91E-05	0	0	0	2,40E-05	0	0	0	0	0	0	0	0	0	0	0	0	0	0	0	0,000110453	0,000136129	0	0	0	0	0	0	0	0	0	0	0	0	0	0	0	0	0	0	0	0
tomm	0	0	0	0	5,40E-06	0	0	0	0	0	0	0	0	0	0	0	0	0	0	0	0	0	0	0	0	0	0	0	0	0	0	0	0	0	0	2,68E-05	0	0	0	0	0	0	0	0	0	0
worn	0	0	1,09E-05	0	0	0	0	1,42E-05	7,23E-11	0	0	0	0	0	0	3,49E-05	0	0	0	0	0	0	0	0	0	0	0	0	0	0	0	0	0	0	0	0	0	0	3,23E-05	0	0	0	0	0	0	0
lose	3,70E-05	1,78E-05	0	0	8,67E-05	2,68E-05	0	5,95E-05	6,56E-07	6,33E-05	0	0	0,000105677	1,14E-06	0,000105309	0	0	0	4,81E-05	0	1,07E-13	0	0	0	0	0	4,76E-05	0	0,000191406	2,46E-05	0	1,27E-05	0,000115937	0	0	0,000255597	9,19E-05	0	7,28E-06	0	5,71E-05	1,64E-05	0,000110974	0	0	0
incr	2,52E-05	0	0	2,01E-05	4,11E-06	0	0	1,09E-05	7,86E-06	0	0	6,12E-08	0	0	0	0	0	2,01E-05	0	0	0	0	5,75E-05	0	4,22E-13	0	0	0	0	0	0	0	0	0	0	0	0	0	0	0,000107712	0	0	0	0	0	0
anca	4,54E-05	0	0	0	0	5,30E-05	0	0	0	0	0	0	0	0,000447079	0	0	0	0	0	0	0	0	0	0	0	0	0	0	0	0	0	0	0	0	0	0	0	0	0	0	0	0	0	0	0	0
oner	0	0	0	0	0	0	0	7,59E-06	3,41E-11	0	0	0	0	0	0	1,92E-05	0	0	0	0	0	0	0	0	0	0	0	0	0	0	0	0	0	0	0	0	0	0	0	0	0	0	0	0	0	0
poll	0	2,99E-06	0	0	3,17E-05	0	0	4,02E-05	1,85E-11	2,59E-06	0	0	0,000252945	0	7,46E-05	0	0	0	0	0	0	0	0	0	0	0	0	0	0	0	0	0	0	0	0	1,11E-05	0	0	0	0	0	0	0	0	0	0
sell	0	3,55E-05	0	0	6,00E-05	0	0	2,54E-05	0	0	0	0	0	0	0	0	6,43E-05	0	0	0	0	0	5,14E-05	0,000105319	0	0	0	0	8,79E-05	0,000228317	0	0	0	0	0	0	0	0	0	0	0	0	0	0	0	0
fibr	7,61E-06	0	6,39E-05	0	0	0	0,000344476	0	0	0	3,65E-05	0	0	0	0	0	0	0	0	4,81E-05	0	0	0	0	0	0	0	0	0	0	0,001343209	2,81E-11	0	0	0	0	0	0	0	0	0	0	3,23E-08	0	0,000141741	0
qsar	0	0	0,000134652	9,87E-12	0	0	0	0	0	0	0,000382273	0	0	0	0	0	0	0	0	0	0	0	0	0	0	0	0	0	0	0	0	0	0	0	0	0	0	0	0	0	0	0	0	0	0	0
mtoe	0	1,28E-05	0	0	0	0	0	0	0	0	0	0	0	0	0	0	0	0	0	0	0	0	0	0	0	0	0	0	0	0	0	0	0	0	0	0	0	0	0	0	0	0	9,49E-05	0	0	0
dodd	0	0	0	0	0	0	7,12E-06	0	0	0	0	0	0	0	0	0	0	0	0	0	0	0	0	0	0	0	0	0	0	0	0	0	2,19E-05	0	0	0	0	0	0	0	0	0	0	0	0	0
icrp	0	0	1,92E-05	0	0	0	0	0	0	0	0	0	0	0	0	0	0	0	0	0	0	0	0	0	0	0	0	0	0	0	0	0	0	0	0	0	0	0	0	3,29E-05	0	0	0	0	0	0
gprs	0	0	0	0	0	5,08E-05	0	1,53E-05	0	0	0	0	0	0,000186922	0	0	0	0	0	0	0	0	0	0	0	0	0	3,01E-05	0	0	0	0	0	0	1,42E-05	0	0	0	3,52E-05	0	0	0	0	0	0	0
iraq	0	3,20E-05	0	0	0	7,25E-06	0	0	0	0	0	0	0	0	0	0	6,02E-05	2,01E-05	0	0	0	0	0	0	0	0	0	0	0	0	5,09E-05	0	0	0	0	0	0	0	0	0	0	1,99E-05	0	0	0	0
kufa	0	6,39E-06	0	0	0	0	0	0	0	0	0	0	0	0	0	0	0	0	0	0	0	0	0	0	0	0	0	0	0	0	2,73E-05	0	0	0	0	0	0	0	0	0	0	0	0	0	0	0
soak	0	3,83E-05	0	0	0	0	0	0	0	0	0	0	0	0	0	0	0	0	0	0	0	0	0	0	0	0	0	0	0	0	0,000164012	0	0	0	0	0	0	0	0	0	0	0	0	0	0	0
olsr	0	0	0	0	0	0	0	1,52E-05	0	0	0	0	0	0	5,82E-05	0	0	0	0	0	0	0	0	0	0	0	0	0	0	0	0	0	0	0	0	0	0	0	6,13E-10	0	0	0	0	0	0	0
mmee	0	0	0	0	0	0	0	0	2,33E-05	0	0	0	0	0	0	0	0	0	0	0	0	0	0	0	0,000102463	0	0	0	0	0	0	0	0	0	0	0	0	0	0	0	0	0	0	0	0	0
pcbs	0	0	0	0	0	0	0	8,82E-06	6,52E-06	0	0	0	0	0	2,91E-05	0	0	0	0	0	0	0	0	0	3,42E-05	0	0	0	0	0	0	0	0	0	0	0	0	0	0	0	0	0	0	0	0	0
nmos	0	0	0	0	0	0	0	0	0	2,13E-05	0	0	0	0	0	0	0	0	0	0	0	0	0	0	0	0	0	0	0	0	0	1,06E-14	6,57E-05	0	0	0	0	0	0	0	0	0	0	0	0	0
pmos	0	0	0	0	0	0	1,00E-05	0	0	1,13E-05	0	0	0	0	0	0	0	0	0	0	0	0	0	4,27E-08	0	0	0	0	0	0	0	4,90E-09	6,57E-05	0	0	0	0	0	0	0	0	0	0	0	0	0
lgbt	0	0	0	0	8,11E-05	0	0	0	0	0	0	0	0,00042071	0	0	0	0	0	0	0	0	0	0	0	0	0	0	0	0	0	0	0	0	0	0	0	0	0	0	0	0	0	0	0	0	0
peat	0	0	0	0	0	0	4,98E-05	0	0	0	0	0	0	0	0	0	0	0	0	0	0	0	0	0	0	0	0	0	0	0	0,000145514	0	0	0	0	0	0	0	0	0	0	0	0	0	5,76E-05	0
kegg	0	0	9,62E-05	0	0	0	0	0	0	0	6,88E-05	0	0	0	0	0	0	0	0	0	0	0	0	0	0	0,000179045	0	0	0	0	0	0	0	0	0	0	3,33E-05	0	0	0	0	0	0	0	0	0
tute	0	0	0	0	1,09E-05	0	0	0	2,33E-05	0	0	0	0	0	0	0	0	0	0	0	0	5,18E-05	0	0	0,000115552	0	0	0	0	0	0	0	0	0	0	0	0	0	0	0	0	0	0	0	0	0
ccme	0	6,39E-06	0	0	0	0	0	0	0	0	0	0	0	0	0	0	0	0	0	3,44E-05	0	0	0	0	0	0	0	0	0	0	0	0	0	0	0	0	0	0	0	0	0	0	0	0	0	0
bipv	0	0	0	0	0	0	2,85E-05	0	0	0	0	0	0	0	0	0	0	0	0	0	0	0	0	0,000122699	0	0	0	0	0	0	0	0	0	0	0	0	0	0	0	0	0	0	0	0	0	0
royc	0	0	0	0	0	0	0	7,59E-06	0	0	0	0	0	0	0	0	0	0	0	0	0	0	0	0	0	0	0	0	0	0	0	0	0	0	1,88E-05	0	0	0	0	0	0	0	0	0	0	0
ntcp	0	0	0	1,53E-05	0	0	0	0	0	0	0	0	0	0	0	0	0	0	0	0	0	0	0	0	0	0	0	0	0	0	0	6,64E-05	0	0	0	0	0	0	0	0	0	0	0	0	0	0
vine	0	5,75E-05	0	0	0	0	0	0	0	0	0	0	0	0	0	0	0	0	0	0	0	0	0	0	0	0	0	0	0	0	0	0	0	0	0	0	0	0	0	0	0	1,82E-08	0,000303564	2,96E-05	6,27E-05	0
nadu	0	5,75E-05	0	0	0	0	0	0	0	0	0	0	0	0	0	0	8,29E-05	0	0	0,000165437	0	0	0	0	3,07E-05	0	0	0	0	0	0	0	0	0	0	0	0	0	0	0	0	0	0	0	0	0
serp	0	0	0	0	0	0	0	0	1,55E-05	0	0	0	0	0	0	0	0	0	0	0	0	0	0	0	0	0	0	0	0	0	0	0	0	0	0	5,35E-05	0	0	0	0	0	0	0	0	0	0
cure	5,51E-05	0	5,58E-05	0	0	6,44E-05	0,000335404	1,23E-11	0,000126637	0	0	0	0	0	0	0	0	0	0	0	0	0	0	0	0	6,81E-05	0	4,64E-05	0	0	0	0,002245168	0	0	0	0	0	0	0	0	0	0	0	0,000479622	0	0
dmdc	0	1,92E-05	0	0	0	0	0	0	0	0	8,19E-05	0	0	0	0	0	0	0	0	0	0	0	0	0	0	0	0	0	0	0	0	0	0	0	0	0	0	0	0	0	0	0	0	0	0	0
alta	0	6,39E-06	0	0	0	0	0	0	0	0	0	0	0	0	0	0	2,52E-05	0	0	0	0	0	0	0	0	0	0	0	0	0	0	0	0	0	0	0	0	0	0	0	0	0	0	0	0	0
peri	2,44E-05	0,000101746	0	0	0	0	0	0	8,32E-10	0	0	0	0	0	0	0	0,000388129	0	1,61E-09	0	0	0	0	0	0	0	0	5,06E-05	0	0	0	3,54E-05	0	0	0	0	4,60E-12	0	0	0	0	0	0	0	0	0
lump	0	2,67E-06	0	0	5,48E-06	0	2,45E-13	0	0	0,000167251	0	0	0	0	0	0	0	1,98E-05	0	0	0,000319526	0	0	0	0	0	0	0	0	0	0	0	0	0	0	0	0	0	0	0	0,00019163	1,91E-05	0	0	0	0
dcnn	0	0	0	5,35E-05	0	0	0	0	0	0	0	0,000224576	0	0	0	0	0	0	0	0	0	0	0	0	0	0	0	0	0	0	0	0	0	0	0	0	0	0	0	0	0	0	0	0	0	0
merc	0	0	0	2,29E-05	0	0	0	0	0	0	0	0	0	0	0	5,77E-05	0	0	0	0	0	0	0	0	0	0	0	0	0	0	0	0	0	0	0	0	0	0	0	0	0	0	0	0	0	0
cole	0	0	0	0	1,10E-05	0	4,96E-05	0	0	0	0	0	0	0	0	0	0	0	0	0	0	0	3,95E-05	0	0	0	1,45E-05	0	0	0	0	0,000199298	0	0	0	0	0	0	3,66E-05	0	0	0	0	0	0	0
appl	1,75E-06	7,87E-06	0,000147876	1,18E-06	0	0	9,45E-05	4,32E-05	2,57E-05	1,94E-05	0,000365142	0	0	0	0	0	0	0	0	0	0,000183854	0	0,000175396	0	0,000139523	5,47E-05	0	0	1,80E-07	0	0	0,000125537	0	0	0	0	0	0	0	0	0	0	0,000145709	0	0	3,08E-05
lion	4,18E-13	0	8,42E-05	0	0	0	6,58E-05	0	0	0	0	0	0	0,000241245	0	0	0	0	0	0	7,02E-05	0	0	0	0	0	0	2,01E-05	0	0	0	0	0	0	0	0	0	0	0	0	0,000202676	0	0	0	0	0
math	0	0	0	0	6,22E-05	0	3,56E-05	0	1,80E-10	7,45E-05	0	0	0	0	0	0	0	0	0	0	0,000250799	0	0	0	9,85E-05	0	0,000232111	0	0	0	0	0	0	0	0	0	0	0	0	0	0	0	0	0	0	0
emax	0	0	0	0	0	2,18E-05	0	0	0	0	0	0	0	0	0	0	0	0	2,64E-05	6,53E-05	0	0	0	0	0	0	0	0	0	0	0	0	0	0	0	0	0	0	0	0	0	0	0	0	0	0
imax	0	0	0	0	0	7,27E-06	0	0	0	0	0	0	0	0	0	0	0	0	2,39E-05	0	0	0	0	0	0	0	0	0	0	0	0	0	0	0	0	0	0	0	0	0	0	0	0	0	0	0
cone	0	0	0	0,000139964	4,24E-05	0	0,000123547	0	0	3,34E-06	0	5,61E-05	0	0	0	0	0	0	0	0	0,000127591	0	0	0	0	0	0	0	0	0	5,78E-05	0,000940896	0	0	0	0	0	0	0	0	0	0	0	0	0	0,000116623
weep	0	0	0	0	0	0	2,13E-05	0	0	0	0	0	0	0	0	0	0	0	0	0	0	0	0	0	4,39E-05	0	0	0	0	0	0	0	0	0	0	0	0	0	0	0	5,67E-05	0	0	0	0	0
bowl	0	0	0	0	0	0	0	7,61E-06	0	7,08E-06	0	0	0	0	0	0	0	0	0	0	0	0	0	0	0	0	0	0	0	0	0	0	2,16E-05	0	0	0	0	0	0	0	3,35E-05	0	0	0	0	0
cirp	0	0	0	0	0	0	0	0	0	7,10E-06	0	0	0	0	0	0	0	0	0	0	0	0	0	0	0	0	0	0	0	0	0	0	0	0	0	0	0	0	0	0	3,30E-05	0	0	0	0	0
conf	0	0	0	4,58E-05	0	0	0	0	0	0	0	0	0	0	0	0,000115429	0	0	0	0	0	0	0	0	0	0	0	0	0	0	0	0	0	0	0	0	0	0	0	0	0	0	0	0	0	0
vent	0	0	2,01E-05	0	0	0	5,16E-05	0	6,57E-06	5,81E-06	0	0	0	0	0	0	2,54E-05	2,02E-05	0	0	0	0	0	0	0	0	0	0	0	0	0	0	0	0	0	0	0	0	0	0	2,83E-05	0	0	7,20E-05	0	0,00015172
pmsm	0	0	0	0	0	0	0	0	0	0,000220005	0	0	0	0	0	0	0	0	0	0	0	0	0	0	0	0	0	0	0	0	0	0	0	0	0	0	0	0	0	0	0,00102407	0	0	0	0	0
smco	0	0	0	0	0	0	0	0	0	3,55E-05	0	0	0	0	0	0	0	0	0	0	0	0	0	0	0	0	0	0	0	0	0	0	0	0	0	0	0	0	0	0	0,000165179	0	0	0	0	0
chub	0	3,19E-05	0	0	0	0	0	0	0	0	0	0	0	0	0	0	0	0	0	0,000171945	0	0	0	0	0	0	0	0	0	0	0	0	0	0	0	0	0	0	0	0	0	0	0	0	0	0
abra	0	0	0	0	0	0	0,000113866	0	0	0	0	0	0	0	0	0	0	0	0	0	0	0	0	0	2,29E-05	0	0	0	0	0	6,46E-05	0,000430223	0	0	0	0	0	0	0	0	0	0	0	0	0	0
hvas	0	0	0	0	0	0	2,85E-05	0	0	0	0	0	0	0	0	0	0	0	0	0	0	0	0	0	0,000136615	0	0	0	0	0	0	0	0	0	0	0	0	0	0	0	0	0	0	0	0	0
akap	1,59E-05	0	0	0	0	0	0	0	0	0	0	0	0	0	0	0	0	0	0	0	0	0	0	0	0	0	0	3,98E-05	0	0	0	0	0	0	0	0	0	0	0	0	0	0	0	0	0	0
epac	4,77E-05	0	0	0	0	0	0	0	0	0	0	0	0	0	0	0	0	0	0	0	0	0	0	0	0	0	0	0,000119397	0	0	0	0	0	0	0	0	0	0	0	0	0	0	0	0	0	0
dbrc	0	0	0	0	0	0	1,42E-05	0	0	0	0	0	0	0	0	0	0	0	0	0	0	0	0	6,14E-05	0	0	0	0	0	0	0	0	0	0	0	0	0	0	0	0	0	0	0	0	0	0
htgr	0	0	0	0	0	0	7,12E-06	0	0	0	0	0	0	0	0	0	0	0	0	0	0	0	0	3,07E-05	0	0	0	0	0	0	0	0	0	0	0	0	0	0	0	0	0	0	0	0	0	0
mont	0	1,85E-05	0	0,000285815	0	0	3,28E-05	0	0	7,86E-05	0	6,76E-06	0	0	0	0	0	0	0	1,59E-13	0,000965023	0	0	9,09E-05	0	0	0	0	0	0	0	0	0	2,64E-12	0	0	0	0	0	0	0	0	0	0	0	0
ride	0	0	0	0	0	0	0	0	0	4,97E-05	0	0	0	0	0	0	0	0	0	0	0	0	0	0	2,50E-13	0	0	0	0	0	2,32E-05	0	0	0	0	0	0	0	0	0	0,000203196	0	0	0	0	0
nail	4,87E-06	0	0	0	0	2,46E-05	0	0	0	0	0	0	0	0	0	0	0	0	7,17E-05	3,45E-05	0	0	0	0	0	0	0	0	0	0	0	0	0	0	0	0	0	0	0	0	0	0	0	0	0	0
pasi	0	0	0	0	0	5,82E-05	0	0	0	0	0	0	0	0	0	0	0	0	0,000191537	0	0	0	0	0	0	0	0	0	0	0	0	0	0	0	0	0	0	0	0	0	0	0	0	0	0	0
pest	0	4,02E-05	0,00021847	0	0	0	0	0	0	0	0,000179029	0	0	0	0	0	0	0	0	0	0	0	0	0	0	0,000285615	0	0	0	0	0	0	0	0	0	0	0	0	0	0	0	0,000114311	0,000384692	0	0	0
admm	0	0	0	0	0	0	0	0	0	1,42E-05	0	0	0	0	0	3,85E-05	0	0	0	0	0	0	0	0	0	1,61E-12	0	0	0	0	0	0	0	0	0	0	0	0	0	0	0	0	0	0	0	0
edet	0	0	9,62E-06	0	0	0	0	0	0	0	2,73E-05	0	0	0	0	0	0	0	0	0	0	0	0	0	0	0	0	0	0	0	0	0	0	0	0	0	0	0	0	0	0	0	0	0	0	0
ntds	0	0	0	0	0	7,27E-06	0	0	0	0	2,73E-05	0	0	0	0	0	0	0	0	0	0	0	0	0	0	0	0	0	0	0	0	0	0	0	0	0	0	0	0	0	0	0	0	0	0	0
uplc	0	0	9,62E-05	0	0	0	0	0	0	0	0,000273054	0	0	0	0	0	0	0	0	0	0	0	0	0	0	0	0	0	0	0	0	0	0	0	0	0	0	0	0	0	0	0	0	0	0	0
boss	0	0	0	0	1,08E-05	0	0	0	0	0	0	0	2,02E-05	0	0	0	0	0	0	0	0	0	0	0	0	0	2,86E-05	0	0	0	0	0	0	0	0	0	0	0	0	0	0	0	0	0	0	0
edus	0	0	0	0	0	0	0	1,52E-05	0	0	0	0	0	0	5,82E-05	0	0	0	0	0	0	0	0	0	0	0	0	0	0	0	0	0	0	0	0	0	0	0	0	0	0	0	0	0	0	0
html	0	0	1,01E-05	0	0	0	0	0,000121075	0	0	0	0	0	0	0	0	0	0	0	0	0,000120856	0	0	0	0	2,93E-05	0	0	0	0	0	0	0	0	0	0	0	0	0,000254226	0	0	0	0	0	0	0
deri	0	0	0	0	1,08E-05	0	0	0	0	0	0	0	2,71E-05	0	0	0	0	0	0	0	0	0	0	0	0	0	2,31E-05	0	0	0	0	0	0	0	0	0	0	0	0	0	0	0	0	0	0	0
tast	0,000123134	0	5,46E-05	0	3,15E-05	9,47E-05	0	0	2,84E-13	0	0	0	9,15E-05	0	0	0	0	0	0	0	0	0	0	0	0	0	0	0	0	0	0	0	0	0	0	0	0	0	0	0	0	0	0	0,001356649	3,52E-05	0
moon	7,91E-06	1,96E-05	0	3,02E-05	5,31E-06	0	0	0	0	0	0	0,000167316	0	0	0	0	4,64E-05	0	0	0	0	0	0	0	0	0	0	1,99E-05	0	2,22E-05	0	0	0	0	0	0	0	0	0	0	0	1,62E-06	0	0	0	0
nass	0	0	0	0	5,40E-06	0	0	0	0	0	0	0	0	0	0	0	0	0	0	0	0	0	0	0	0	0	0	0	0	2,52E-05	0	0	0	0	0	0	0	0	0	0	0	0	0	0	0	0
apic	8,18E-05	0	0	0	0	1,80E-05	1,60E-05	0	0	0	0,000128229	0	0	2,04E-08	0	0	0	0	4,53E-16	0	0	0	0	0	0	0	0	3,56E-05	0	0	0	6,51E-05	0	0	0	0	8,81E-05	6,79E-05	0	0	0	0	4,63E-05	0	0	0
sirt	0,000111337	0	0	0	0	0	0	0	0	0	0	0	0	0	0	0	0	0	0	0	0	0	0	0	0	0	0	0,000278587	0	0	0	0	0	0	0	0	0	0	0	0	0	0	0	0	0	0
tirf	0	0	0	7,64E-06	0	0	0	0	0	0	0	3,21E-05	0	0	0	0	0	0	0	0	0	0	0	0	0	0	0	0	0	0	0	0	0	0	0	0	0	0	0	0	0	0	0	0	0	0
dlot	0	0	0	0	0	0	0	7,59E-06	0	0	0	0	0	0	0	0	0	0	0	0	0	0	0	0	0	0	0	0	2,41E-05	0	0	0	0	0	0	0	0	0	0	0	0	0	0	0	0	0
plug	0	0	0	6,82E-11	0	0	0,000162789	1,22E-05	6,87E-06	1,87E-05	0	3,13E-05	0	0	0	0	0	0	0	0	0	0	0	0,000123877	7,57E-06	0	0	0	0	0	0	0	0	0	0	0	0	0	0	0	0	0	0	0	0	0,0005533
surg	7,63E-07	4,85E-05	0	1,59E-05	0	0	0,000202043	3,48E-06	2,80E-05	4,81E-05	0	0	0	0	0	3,55E-09	8,26E-05	0	0	0	0	0	0	4,64E-05	0	0	0	0	0	0	0	0	0	0	0	0	0	0	0	9,78E-05	0	0	0	0	1,25E-05	0,000921202
isra	0	0	0	0	9,40E-05	0	0	0	2,80E-05	0	0	0	0,000588991	0	0	0	0	0	0	0	0	0	0	0	0	0	0	0	0	0	0	0	0	0	0	0	0	0	0	0	0	0	0	0	0	0
agfi	0	0	0	0	5,40E-06	0	0	0	0	0	0	0	2,81E-05	0	0	0	0	0	0	0	0	0	0	0	0	0	0	0	0	0	0	0	0	0	0	0	0	0	0	0	0	0	0	0	0	0
entr	0	0	7,20E-06	0	6,76E-06	0	0	0	0	0	0	0	4,35E-05	0	0	0	0	0	0	0	0	0	0	1,38E-05	0	0	0	0	0	0	0	0	0	0	0	0	0	0	0	0	0	0	0	0	0	0
aria	0	0	0	0	0	2,91E-05	0	0	0	0	0	0	0	0	0	0	0	0	7,18E-05	0	0	0	3,96E-05	0	0	0	0	0	0	0	0	0	0	0	0	0	0	0	0	0	0	0	0	0	0	0
dpms	0	0	0	0	0	0	0	0	0	1,42E-05	0	0	0	0	0	1,71E-05	0	0	0	0	0	0	4,41E-05	0	0	0	0	0	0	0	0	0	0	0	0	0	0	0	0	0	0	0	0	0	0	0
maya	0	0	0	0	0	0	1,42E-05	0	0	0	0	0	0	0	0	0	0	0	0	0	0	0	3,96E-05	0	0	0	0	0	0	0	0	3,32E-05	0	0	0	0	0	0	0	0	0	0	0	0	0	0
spns	0	0	0	0	0	0	7,12E-06	0	0	0	0	0	0	0	0	0	0	0	0	0	0	0	3,96E-05	0	0	0	0	0	0	0	0	0	0	0	0	0	0	0	0	0	0	0	0	0	0	0
segu	0	0	0	0	0	0	0	0	2,33E-05	0	0	0	0	0	0	0	0	0	0	0,00010317	0	0	0	0	0	0	0	0	0	0	0	0	0	0	0	0	0	0	0	0	0	0	0	0	0	0
lobe	2,92E-05	0	0	0,000190735	2,20E-05	9,08E-05	4,13E-05	0	0	0	0	0	0	0,0001931	0	0	0	0	0	0	1,49E-05	0	0	0	0	0	0	0	0	0	0	0	1,98E-07	0	5,30E-05	0,000860486	0	0	0	0	3,69E-05	0	0	7,44E-05	0	0,000158188
dire	7,95E-06	1,28E-05	0	0	0	0	0	0	0	0	0	0	0	0	0	0	0	0	0	6,03E-05	0	0	0	0	0	0	0	0	0	0	0	1,59E-10	0	0	0	0	0	0	0	2,05E-05	0	0	0	0	0	0
bace	0,00032606	0	0	0	0	0	0	0	0	0	0	0	0	0	0	0	0	0	0	0	0	0	0	0	0	0	0	0,000815852	0	0	0	0	0	0	0	0	0	0	0	0	0	0	0	0	0	0
creb	0,000143148	0	0	0	0	0	0	0	0	0	0	0	0	0	0	0	0	0	0	0	0	0	0	0	0	0	0	0,000358181	0	0	0	0	0	0	0	0	0	0	0	0	0	0	0	0	0	0
glur	7,95E-06	0	0	0	0	0	0	0	0	0	0	0	0	0	0	0	0	0	0	0	0	0	0	0	0	0	0	1,99E-05	0	0	0	0	0	0	0	0	0	0	0	0	0	0	0	0	0	0
snap	2,21E-05	0	3,47E-06	0	0	0	0	7,49E-05	0	0	0	0	0	0	0,000225651	0	0	0	0	0	0	0	0	0	0	0	0	4,27E-05	0	0	0	0	0	0	2,16E-05	0	5,35E-05	0	0	0	0	0	0	0	0	0
deic	0	6,39E-06	0	0	0	0	0	0	0	0	0	0	0	0	0	0	0	0	0	0	0	0	0	0	0	0	0	0	0	0	0	0	0	0	0	0	0	0	0	0	0	0	0	0	3,44E-05	0
pbrs	0	0	0	0	0	0	0	1,52E-05	0	0	0	0	0	0	0	0	0	0	0	0	0	0	0	6,14E-05	0	0	0	0	0	0	0	0	0	0	0	0	0	0	0	0	0	0	0	0	0	0
club	0	0	0	2,14E-05	3,35E-05	0	0	0	0	0	0	0	9,38E-05	0	0	0	0	0	0	0	0	0	0	0	0	0	0	0	0	8,13E-05	0	0	0	4,02E-05	0	0	0	0	0	0	0	0	0	0	0	0
slns	3,74E-05	0	0	0	0	9,44E-06	0	0	0	0	0	0	0	0	0	0	0	0	0	0	0	0	0	0	0	0	0	6,71E-05	0	0	0	0	0	0	0	0	0	0	0	0	0	0	0	9,99E-05	0	0
cwsi	0	0	0	3,06E-05	0	0	0	0	0	0	0	0,000128332	0	0	0	0	0	0	0	0	0	0	0	0	0	0	0	0	0	0	0	0	0	0	0	0	0	0	0	0	0	0	0	0	0	0
ioad	0	0	0	0	0	0	0	7,59E-06	0	0	0	0	0	0	2,91E-05	0	0	0	0	0	0	0	0	0	0	0	0	0	0	0	0	0	0	0	0	0	0	0	0	0	0	0	0	0	0	0
sbac	0	0	0	5,35E-05	0	0	0	0	0	0	0	0	0	0	0	0	0	0	0	0	0	0	0	0	0	0	0	0	0	0	0	0	0	0	0	0	0	0	0	0	0	0	0	0	0,000240522	0
rflp	0	0	6,73E-05	0	0	0	0	0	0	0	0	0	0	0	0	0	0	0	0	0	0	0	0	0	0	0,000199943	0	0	0	0	0	0	0	0	0	0	0	0	0	0	0	0	0	0	0	0
fsos	0	0	0	0	0	0	0	7,59E-06	0	0	0	0	0	0	0	0	0	0	0	0	0	0	0	0	0	0	0	0	0	0	0	0	0	0	1,88E-05	0	0	0	0	0	0	0	0	0	0	0
dopm	0	0	9,62E-06	0	0	0	0	0	0	0	0	0	0	0	0	0	0	0	0	0	0	0	0	0	0	0	0	0	0	0	0	0	0	0	0	0	2,75E-05	0	0	0	0	0	0	0	0	0
quot	0	0	0	0	0	0	5,30E-06	0	9,76E-06	0	0	0	2,81E-05	0	0	0	0	0	0	0	0	0	0	0	0	0	0	0	0	0	2,73E-05	0	0	0	0	0	0	0	0	0	0	0	0	0	0	0
boil	0	0	0	0	0	0	0,000199266	0	0	0	0	0	0	0	0	0	0	0	0	0	0	0	0	0,000858853	0	0	0	0	0	0	0	0	0	0	0	0	0	0	0	0	0	0	0	0	0	0
epus	0	0	0	0	0	0	0	1,52E-05	0	0	0	0	0	0	0	0	0	0	0	0	0	0	0	6,14E-05	0	0	0	0	0	0	0	0	0	0	0	0	0	0	0	0	0	0	0	0	0	0
wsns	0	0	0	0	0	0	0	0,000265688	0	0	0	0	0	0	0,000708331	0	0	0	0	0	0	0	0,000421156	0	0	0	0	0	0	0	0	0	0	0	0	0	0	0	0	0	0	0	0	0	0	0
irbf	0	0	0	0	0	0	2,13E-05	0	0	0	0	0	0	0	0	0	0	0	0	0	5,48E-05	0	0	0	0	0	0	0	0	0	0	0	0	0	0	0	0	0	0	0	0	0	0	0	0	0
atyp	0,000112118	0	0	2,86E-07	0,00014008	0,000108652	0	0	0	0	0	0	0	0,00100793	0	0	0	7,22E-13	0	0	0	0	0	0	0	0	0,00017958	0	0	0,000354864	0	0	0	0	0	0	4,61E-05	0	0	0	0	0	0	7,13E-05	0	0
nadp	0	1,28E-05	0	0	0	0	0	0	0	0	5,46E-05	0	0	0	0	0	0	0	0	0	0	0	0	0	0	0	0	0	0	0	0	0	0	0	0	0	0	0	0	0	0	0	0	0	0	0
pdxw	0	0	0,000105798	0	0	0	0	0	0	0	0,000300359	0	0	0	0	0	0	0	0	0	0	0	0	0	0	0	0	0	0	0	0	0	0	0	0	0	0	0	0	0	0	0	0	0	0	0
juic	0	0	5,77E-05	0	0	0	0	0	0	0	3,58E-05	0	0	0	0	0	0	0	0	0	0	0	0	4,36E-05	0	0	0	0	0	0	0	0	0	0	0	2,69E-05	0	0	0	0	0	0	0	0	7,77E-05	0
send	0	0	0	0	0	0	0	0,000394736	0	0	0	2,56E-05	0	0	0,00042536	0	0	0	0	0	0	8,62E-05	0,000892151	0	0	0	0	0	0	0	0	0	0	0	1,62E-05	0	0	0	0,000284658	0	0	0	0	0	0	0
mdgs	0	1,28E-05	0	0	0	0	0	0	0	0	0	0	0	0	0	0	5,04E-05	0	0	0	0	0	0	0	0	0	0	0	0	0	0	0	0	0	0	0	0	0	0	0	0	0	0	0	0	0
eaat	0	0	0	0	0	0,000116343	0	0	0	0	0	0	0	0	0	0	0	0	0	0	0	0	0	0	0	0	0	5,86E-05	0	0	0	0	0	0	0	0,000349504	0	0	0	0	0	0	0	0	0	0
qpcr	8,94E-05	0	0,000209244	0	0	0	0	0	0	0	0,000355903	0	0	0	0	0	0	0	0	7,21E-13	0	0	0	0	0	0,00019198	0	0,000224769	0	0	0	0	0	0	0	0	1,95E-13	1,08E-15	0	0	0	0	0	0	6,70E-05	0
lett	0	0	0	1,17E-05	0	0	4,60E-06	0	0	1,30E-05	0	0	0	0	0	0	0	0	0	0	0	0	0	0	0	0	0	0	0	0	0	0	4,39E-05	0	0	0	0	0	2,66E-05	0	0	0	0	0	0	2,48E-05
isca	0	0	0	0	0	0	0	0	0	1,42E-05	0	0	0	0	0	0	0	0	0	0	0	0	7,92E-05	0	0	0	0	0	0	0	0	0	0	0	0	0	0	0	0	0	0	0	0	0	0	0
spin	0	0	0	4,91E-05	0	0	9,89E-05	0	0	0,000253255	3,73E-05	0	0	0	0,000166693	0	0	0	0	0	5,44E-05	0	0,000344248	0,000172415	0	0	0	0	0	0	0	0,000575401	0	0	0	0,000140199	0	0	0	0	0,000298191	0	0	0	0	0
omit	0	0	0	0,000103702	1,94E-05	1,33E-05	0	0	1,17E-14	0	0	3,57E-05	0	0	0	9,89E-05	0	0	0	0	3,64E-05	0	0	0	0	1,82E-05	9,64E-05	0	0	0	0	0	0	0	2,86E-10	0	0	0	0	6,94E-05	0	0	0	6,01E-05	0	0
ress	0	0	0	0	0	0	0	0	0	7,10E-06	0	0	0	0	0	0	0	0	0	0	0	0	0	3,07E-05	0	0	0	0	0	0	0	0	0	0	0	0	0	0	0	0	0	0	0	0	0	0
quiz	0	0	0	0	5,40E-06	0	0	0	0	0	0	0	2,81E-05	0	0	0	0	0	0	0	0	0	0	0	0	0	0	0	0	0	0	0	0	0	0	0	0	0	0	0	0	0	0	0	0	0
mysm	5,57E-05	0	0	0	0	0	0	0	0	0	0	0	0	0	0	0	0	0	0	0	0	0	0	0	0	0	0	0,000139296	0	0	0	0	0	0	0	0	0	0	0	0	0	0	0	0	0	0
flcs	0	0	0	0	0	0	1,42E-05	0	0	0	0	0	0	0	0	0	0	0	0	0	0	0	0	0	0	0	0	0	0	0	0	6,64E-05	0	0	0	0	0	0	0	0	0	0	0	0	0	0
sale	0	5,78E-05	0	0	9,95E-05	0	0	5,74E-05	0	0	0	0	0	0	0	0	0,000114172	0	0	0	0	0	0	0	0	0	0	0	0,000584423	0,000156938	0	0	0	0	0	0	0	0	0	0	0	0	0	0	2,88E-14	0
asid	0	9,30E-06	2,05E-05	0	0	3,38E-14	0	0	3,43E-05	0	0	3,34E-16	3,65E-05	0	0	0	0	0	0	7,44E-05	0	0	0	0	0	2,96E-05	0	0	1,00E-10	0	0	0	0	0	0	0	0	0	0	1,10E-05	0	2,10E-05	0	7,72E-05	0	0
nmol	3,96E-05	0	0,000236011	0	0	3,51E-06	0	0	0	0	0,000715804	0	0	0	0	0	0	0	0	0	0	0	0	0	0	0	0	3,12E-16	0	0	0	0	0	0	0	0,000101309	0	0	0	0	0	0	0	0	0	0
ceil	4,66E-06	0	0	7,96E-06	1,25E-05	0	0	8,00E-06	0	0	0	0	0	0	0	2,14E-05	0	4,67E-05	0	0	0	0	0	0	0	0	0	0	0	0	0	0	0	0	0	1,50E-05	0	0	2,75E-05	3,41E-09	0	0	0	0	0	0
keto	0	0	1,92E-05	0	0	0	0	0	0	0	5,46E-05	0	0	0	0	0	0	0	0	0	0	0	0	0	0	0	0	0	0	0	0	0	0	0	0	0	0	0	0	0	0	0	0	0	0	0
ptes	0	5,52E-06	0	0	1,15E-05	0	0	0	0	0	0	0	0	0	0	0	0	4,04E-05	0	3,42E-05	0	0	0	0	0	0	0	0	0	0	0	0	0	0	0	0	0	0	0	0	0	0	0	0	0	0
slat	0	8,37E-06	0	0	0	0	4,91E-06	0	0	0	0	0	0	0	0	0	0	0	0	0	0	0	0	6,14E-05	0	0	0	0	0	0	0	0	0	0	0	0	0	0	0	0	0	0	0	0	0	0
mena	0	1,28E-05	0	0	0	0	0	0	0	0	0	0	0	0	0	0	3,09E-05	0	0	0	0	0	0	2,38E-05	0	0	0	0	0	0	0	0	0	0	0	0	0	0	0	0	0	0	0	0	0	0
noic	0	0	0	0	0	0	0	7,59E-06	0	0	0	0	0	0	0	0	0	0	0	0	0	0	0	3,07E-05	0	0	0	0	0	0	0	0	0	0	0	0	0	0	0	0	0	0	0	0	0	0
dump	0	5,14E-05	0	1,71E-05	0	0	0	5,39E-06	0	0	0	1,03E-05	0	0	3,01E-05	0	0	0	0	0,000331693	0	0	0	0	0	0	0	0	0	0	0	0	0	0	0	0	0	0	0	0	0	0	0	0	0	0
tula	0	0	0	7,64E-06	0	0	0	0	0	0	0	3,21E-05	0	0	0	0	0	0	0	0	0	0	0	0	0	0	0	0	0	0	0	0	0	0	0	0	0	0	0	0	0	0	0	0	0	0
boom	0	0	0	0	0	0	0	7,59E-05	0	0	0	6,19E-10	0	0	3,25E-05	0	7,69E-05	0	0	0	0	0	3,19E-05	0,0001176	7,43E-13	0	0	0	0	0	0	0	0	0	0	0	0	0	0	0	3,94E-05	0	0	0	0	0
msns	0	0	0	0	0	0	0	4,55E-05	0	0	0	0	0	0	0	0	0	0	0	0	0	0	0,000237434	0	0	0	0	0	0	0	0	0	0	0	0	0	0	0	0	0	0	0	0	0	0	0
afor	0	1,39E-05	9,44E-06	3,85E-05	1,52E-05	0	3,19E-05	6,35E-05	4,50E-05	2,38E-05	0	0	0	0	6,70E-05	0,00013742	1,09E-11	3,98E-05	0	8,97E-05	0	0	3,58E-05	0	0	0	0	0	0,000175755	0	5,67E-05	0	2,13E-05	0	0	0	0	0	8,34E-05	5,17E-08	5,56E-05	0	0	0	0	7,22E-05
nrcs	0	1,28E-05	0	0	0	0	0	0	0	0	0	0	0	0	0	0	0	0	0	0	0	0	0	0	0	0	0	0	0	0	0	0	0	0	0	0	0	0	0	0	0	5,27E-05	0	0	0	0
cave	0	1,38E-05	0	0	0	5,92E-06	0	7,81E-06	0	0	0	0	0	6,45E-05	0	0	0	0	0	3,76E-05	0	0	0	0	0	0	0	0	2,49E-05	0	0	0	0	0	0	0	0	0	0	0	0	0	0	0	0	0
roov	0	6,39E-06	0	0	0	0	0	0	0	0	0	0	0	3,44E-05	0	0	0	0	0	0	0	0	0	0	0	0	0	0	0	0	0	0	0	0	0	0	0	0	0	0	0	0	0	0	0	0
icpm	0	1,46E-05	0	1,14E-05	0	3,07E-05	0	0	0	0	0,000136548	0	0	0	0	0	0	0	0	0,00010314	0	0	0	0	0	0	0	0	0	0	0	0	0	0	0	0	0	0	0	0	0	0	0	0	0	0
thio	0	0	0	0	0	6,54E-05	0	0	0	0	0,000245749	0	0	0	0	0	0	0	0	0	0	0	0	0	0	0	0	0	0	0	0	0	0	0	0	0	0	0	0	0	0	0	0	0	0	0
fura	1,59E-05	0	0	0	0	0	0	0	0	0	0	0	0	0	0	0	0	0	0	0	0	0	0	0	0	0	0	3,98E-05	0	0	0	0	0	0	0	0	0	0	0	0	0	0	0	0	0	0
deer	0	0	3,85E-05	0	0	0	0	0	0	0	0	0	0	0	0	0	0	0	0	0	5,60E-05	0	0	0	0	2,67E-05	0	0	0	0	0	0	0	0	0	0	0	0	0	0	0	0	0	0	0	0
nano	3,18E-05	0	1,91E-05	0	0	0	0,000334979	3,33E-07	0	2,78E-05	0	0	0	0	0	0	0	0	0	0	0	0	0	0	0	0	0	0	0	0	0	0,001797518	0	0	0	0	7,78E-05	0	0	0	0	0	0	0	0	0
rcbf	0	0	0	3,82E-05	0	0	0	0	0	0	0	0	0	0	0	0	0	0	0	0	0	0	0	0	0	0	0	0	0	0	0	0	0	0	0	0,000133839	0	0	0	0	0	0	0	0	0	0
rcpm	0	0	0	4,58E-05	0	0	0	0	0	0	0	0	0	0	0	0	0	0	0	0	0	0	0	0	0	0	0	0	0	0	0	0	0	0	0	0,000160606	0	0	0	0	0	0	0	0	0	0
beer	0	0	0	1,60E-05	3,73E-05	3,64E-05	0	0	0	0	0	3,38E-05	0	0	0	0	0	0	0	0	0	0,000171968	0	0	0	0	2,21E-05	0	0	0	0	0	0	0	0	0	0	0,000165618	0	0	0	0	0	0	2,78E-05	0
rmsd	0	0	0	7,64E-06	0	0	0	0	0	0	0	3,21E-05	0	0	0	0	0	0	0	0	0	0	0	0	0	0	0	0	0	0	0	0	0	0	0	0	0	0	0	0	0	0	0	0	0	0
eros	0	6,39E-06	0	0	0	0	0	0	0	0	0	0	0	0	0	0	0	0	0	0	0	0	0	0	0	0	0	0	0	0	0	0	0	0	0	0	0	0	0	0	0	2,64E-05	0	0	0	0
gorg	0	3,83E-05	0	0	0	0	0	0	0	0	0	0	0	0	0	0	0	0	0	0	0	0	0	0	0	0	0	0	0	0	0	0	0	0	0	0	0	0	0	0	0	0,000158083	0	0	0	0
enum	0	1,84E-06	6,56E-05	4,34E-05	0	0	0	0	2,48E-05	1,62E-07	1,10E-10	7,80E-05	0	0	0	0	0	0	0	8,65E-05	5,16E-05	1,26E-05	0	0	0	0	0	0	0	0	0	0	0	1,57E-07	0	0	4,12E-05	0	0	0	0	0	0	0	0,000217277	0
hing	8,22E-06	0	0	0	1,16E-05	0	8,41E-05	0	0	0	0	0	2,47E-05	0	0	0	0	0	0	0	0	0	0	0	0	0	2,49E-05	0	0	0	3,11E-05	0	0	0	0	0	2,78E-05	0	0	0	0,000358569	0	0	0	0	0
shot	0	0	0	0,000110697	3,31E-05	0	0,000108119	0	0	8,46E-06	0	0	0	0	0	7,86E-05	0	0	0	0	0	0	0	0	0	0	0	0	0	0,000121269	0	0	0	0,000465534	0	0	0	0	0	0	0	0	0	0	0	0
1000	7,95E-06	0	0	0	0	0	0	0	0	0	0	0	0	0	0	0	0	0	0	0	0	0	0	0	0	0	0	1,99E-05	0	0	0	0	0	0	0	0	0	0	0	0	0	0	0	0	0	0
chat	2,33E-05	0	0	0	3,46E-05	0	0	2,78E-05	0	0	0	0	0	0	5,75E-05	0	0	8,10E-05	0	0	0	0,000129289	0	0	0	0	6,69E-08	5,89E-05	0	0	0	0	0	0	0	8,79E-09	0	0	0	0	0	0	0	0	0	0
1001	0	0	0	0	0	0	0	7,59E-06	0	0	0	0	0	0	0	0	0	0	0	0	0	0	0	3,07E-05	0	0	0	0	0	0	0	0	0	0	0	0	0	0	0	0	0	0	0	0	0	0
1002	0	0	0	0	5,40E-06	0	0	0	0	0	0	0	0	0	0	0	0	0	0	0	0	3,21E-05	0	0	0	0	0	0	0	0	0	0	0	0	0	0	0	0	0	0	0	0	0	0	0	0
1003	0	0	0	7,64E-06	0	0	0	0	0	0	0	0	0	0	0	0	0	0	0	3,44E-05	0	0	0	0	0	0	0	0	0	0	0	0	0	0	0	0	0	0	0	0	0	0	0	0	0	0
cuso	0	0	0	3,06E-05	0	0	0	0	0	0	0	0	0	0	0	0	0	0	0	0,000137558	0	0	0	0	0	0	0	0	0	0	0	0	0	0	0	0	0	0	0	0	0	0	0	0	0	0
1004	0	0	0	0	0	0	7,12E-06	0	0	0	0	0	0	0	0	0	0	0	0	0	0	0	0	0	0	0	0	0	0	0	0	0	0	0	0	0	0	0	0	0	0	0	0	0	0	2,43E-05
1005	0	6,39E-06	0	0	0	0	0	0	0	0	0	0	0	0	0	0	0	0	0	0	0	0	0	0	0	0	0	0	0	0	0	0	0	0	0	0	0	0	0	0	0	2,64E-05	0	0	0	0
palm	0	0,000107488	3,06E-05	0	5,37E-06	0	0	0	0	0	6,58E-05	0	0	0	0	0	0	0	0	0	0	3,17E-05	0	0	0	0	0	0	0	0	0	0	0	0	0	0	0	0	0	0	0	0,000317913	0,000150007	0	8,15E-05	0
1006	0	0	0	7,64E-06	0	0	0	0	0	0	0	0	0	0	0	0	0	0	0	0	1,83E-05	0	0	0	0	0	0	0	0	0	0	0	0	0	0	0	0	0	0	0	0	0	0	0	0	0
1007	7,95E-06	0	0	0	0	0	0	0	0	0	0	0	0	0	0	0	0	0	0	0	0	0	0	0	0	0	0	0	0	0	0	3,32E-05	0	0	0	0	0	0	0	0	0	0	0	0	0	0
hesc	3,98E-05	0	0	0	0	0	0	0	0	0	0	0	0	0	0	0	0	0	0	0	0	0	0	0	0	0	0	0	0	0	0	0,000165924	0	0	0	0	0	0	0	0	0	0	0	0	0	0
1008	0	6,39E-06	0	0	0	0	0	0	0	0	0	0	0	0	0	0	0	0	0	0	0	0	0	0	0	0	0	0	0	0	0	0	0	0	0	0	0	0	0	0	0	0	4,75E-05	0	0	0
1009	0	6,39E-06	0	0	0	0	0	0	0	0	0	0	0	0	0	0	0	0	0	0	0	0	0	0	0	0	0	0	0	0	0	0	0	0	0	0	0	0	0	0	0	2,64E-05	0	0	0	0
adwp	0	1,92E-05	0	0	0	0	0	0	0	0	0	0	0	0	0	0	1,92E-08	0	0	0	0	0	0	0	0	0	0	0	0	0	0	0	0	0	0	0	0	0	0	0	0	7,90E-05	0	0	0	0
asrc	0	5,11E-05	0	0	0	0	0	0	0	0	0	0	0	0	0	0	0	0	0	0	0	0	0	0	0	0	0	0	0	0	0	0	0	0	0	0	0	0	0	0	0	0,000210776	0	0	0	0
cgwb	0	3,19E-05	0	0	0	0	0	0	0	0	0	0	0	0	0	0	0	0	0	0	0	0	0	0	0	0	0	0	0	0	0	0	0	0	0	0	0	0	0	0	0	0,000131737	0	0	0	0
hscs	8,00E-06	2,55E-05	0	0	0	0	0	0	0	0	0	0	0	0	0	0	0	0	0	0	0	0	0	0	0	0	0	0	0	0	0	0	0	0	0	0	0,000137396	0	0	0	0	0	0	0	0	0
mscs	0,000290382	2,87E-05	0	0	0	0	0	0	0	0	0	0	0	0	0	0	0	0	0	0	0	0	0	0	0	0	0	0,000718379	0	0	0	0	0	0	0	0	0	0	0	0	0	0,000110206	3,40E-05	0	0	0
swmm	0	0,000108597	0	0	0	0	0	0	0	0	0	0	0	0	0	0	0	0	0	0	0	0	0	0	0	0	0	0	0	0	0	0	0	0	0	0	0	0	0	0	0	0,000447891	0	0	0	0
1010	0	0	0	0	0	7,27E-06	0	0	0	0	0	0	0	0	0	0	0	0	2,39E-05	0	0	0	0	0	0	0	0	0	0	0	0	0	0	0	0	0	0	0	0	0	0	0	0	0	0	0
bref	0	0	0	0	0	2,91E-05	0	0	0	0	0	0	0	0	0	0	0	6,08E-05	2,35E-05	0	0	0	0	0	0	0	0	0	0	0	0	0	0	0	0	0	0	0	0	0	0	0	0	0	0	0
rmdq	0	0	0	0	0	7,27E-06	0	0	0	0	0	0	0	0	0	0	0	0	2,39E-05	0	0	0	0	0	0	0	0	0	0	0	0	0	0	0	0	0	0	0	0	0	0	0	0	0	0	0
1011	0	0	0	0	0	0	0	0	0	7,10E-06	0	0	0	0	0	0	0	0	0	0	0	0	0	0	0	0	0	0	0	0	0	0	2,19E-05	0	0	0	0	0	0	0	0	0	0	0	0	0
prng	0	0	0	0	0	0	0	0	0	4,97E-05	0	0	0	0	0	0	0	0	0	0	0	0	0,000259364	0	0	0	0	0	0	0	0	0	9,76E-06	0	0	0	0	0	0	0	0	0	0	0	0	0
xtal	0	0	0	0	0	0	0	0	0	3,55E-05	0	0	0	0	0	0	0	0	0	0	0	0	0	0	0	0	0	0	0	0	0	0	0,0001095	0	0	0	0	0	0	0	0	0	0	0	0	0
1012	0	6,39E-06	0	0	0	0	0	0	0	0	0	0	0	0	0	0	0	0	0	0	0	0	0	0	0	0	0	0	0	0	0	0	0	0	0	0	0	0	0	0	0	2,64E-05	0	0	0	0
ural	0	6,54E-06	0	0	0	7,10E-06	0	0	0	3,81E-12	0	0	0	0	0	0	0	0	0	0	0	0	0	3,11E-05	0	0	0	0	0	0	0	0	0	0	0	0	0	0	0	0	0	2,60E-05	0	0	0	0
1013	0	0	0	7,64E-06	0	0	0	0	0	0	2,73E-05	0	0	0	0	0	0	0	0	0	0	0	0	0	0	0	0	0	0	0	0	0	0	0	0	0	0	0	0	0	0	0	0	0	0	0
1014	0	0	0	0	5,40E-06	0	0	0	0	0	0	0	0	0	0	0	0	0	0	0	0	0	0	0	0	0	0	0	0	2,52E-05	0	0	0	0	0	0	0	0	0	0	0	0	0	0	0	0
1015	0	6,39E-06	0	0	0	0	0	0	0	0	0	0	0	0	0	0	2,52E-05	0	0	0	0	0	0	0	0	0	0	0	0	0	0	0	0	0	0	0	0	0	0	0	0	0	0	0	0	0
1016	0	0	9,62E-06	0	0	0	0	0	0	0	2,73E-05	0	0	0	0	0	0	0	0	0	0	0	0	0	0	0	0	0	0	0	0	0	0	0	0	0	0	0	0	0	0	0	0	0	0	0
1017	0	0	0	0	0	7,27E-06	0	0	0	0	2,73E-05	0	0	0	0	0	0	0	0	0	0	0	0	0	0	0	0	0	0	0	0	0	0	0	0	0	0	0	0	0	0	0	0	0	0	0
1018	0	0	0	0	6,84E-07	0	0	0	6,79E-06	0	0	0	2,81E-05	0	0	0	0	0	0	0	0	0	0	0	0	0	0	0	0	0	0	0	0	0	0	0	0	0	0	0	0	0	0	0	0	0
1019	0	0	0	0	0	7,27E-06	0	0	0	0	0	0	0	0	0	0	0	0	2,39E-05	0	0	0	0	0	0	0	0	0	0	0	0	0	0	0	0	0	0	0	0	0	0	0	0	0	0	0
nadc	0	0	0	0	0	6,54E-05	0	0	0	0	0	0	0	0	0	0	0	0	0,000215478	0	0	0	0	0	0	0	0	0	0	0	0	0	0	0	0	0	0	0	0	0	0	0	0	0	0	0
1020	0	0	9,62E-06	0	0	0	0	0	0	0	0	0	0	0	0	0	0	0	0	0	0	0	0	0	0	2,86E-05	0	0	0	0	0	0	0	0	0	0	0	0	0	0	0	0	0	0	0	0
parp	6,11E-06	0	5,99E-05	0	0	0	0	0	0	0	0	0	0	0	0	0	0	0	0	0	0	0	0	0	0	0	0	0	0	0	0	0	0	0	0	0	0,000192351	0	0	0	0	0	0	0	0	0
xrcc	0	0	9,62E-06	0	0	0	0	0	0	0	0	0	0	0	0	0	0	0	0	0	0	0	0	0	0	2,86E-05	0	0	0	0	0	0	0	0	0	0	0	0	0	0	0	0	0	0	0	0
1021	0	0	0	0	0	0	0	7,59E-06	0	0	0	0	0	0	0	0	0	0	0	0	0	0	0	0	0	0	0	0	2,41E-05	0	0	0	0	0	0	0	0	0	0	0	0	0	0	0	0	0
1022	0	6,39E-06	0	0	0	0	0	0	0	0	0	0	0	0	0	0	2,52E-05	0	0	0	0	0	0	0	0	0	0	0	0	0	0	0	0	0	0	0	0	0	0	0	0	0	0	0	0	0
1023	0	0	0	0	0	0	0	7,59E-06	0	0	0	0	0	0	0	1,92E-05	0	0	0	0	0	0	0	0	0	0	0	0	0	0	0	0	0	0	0	0	0	0	0	0	0	0	0	0	0	0
1024	0	6,39E-06	0	0	0	0	0	0	0	0	0	0	0	0	0	0	0	0	0	0	0	0	0	0	0	0	0	0	0	0	0	0	0	0	0	0	0	0	0	0	0	0	0	0	3,44E-05	0
1025	0	0	9,62E-06	0	0	0	0	0	0	0	2,73E-05	0	0	0	0	0	0	0	0	0	0	0	0	0	0	0	0	0	0	0	0	0	0	0	0	0	0	0	0	0	0	0	0	0	0	0
1026	0	0	0	0	0	7,27E-06	0	0	0	0	0	0	0	0	0	0	0	0	0	0	0	0	0	0	0	0	0	1,99E-05	0	0	0	0	0	0	0	0	0	0	0	0	0	0	0	0	0	0
ampa	7,16E-05	0	0	0	0	0	0	0	0	0	0	0	0	0	0	0	0	0	0	0	0	0	0	0	0	0	0	0	0	0	0	0	0	0	0	0,000240905	0	0	0	0	0	0	0	0	0	0
epsc	0	0	0	0	0	1,45E-05	0	0	0	0	0	0	0	0	0	0	0	0	0	0	0	0	0	0	0	0	0	0	0	0	0	0	0	0	0	5,35E-05	0	0	0	0	0	0	0	0	0	0
glua	3,98E-05	0	0	0	0	0	0	0	0	0	0	0	0	0	0	0	0	0	0	0	0	0	0	0	0	0	0	9,22E-12	0	0	0	0	0	0	0	0,000133839	0	0	0	0	0	0	0	0	0	0
1027	0	0	0	0	5,40E-06	0	0	0	0	0	0	0	0	0	0	0	0	0	0	0	0	3,21E-05	0	0	0	0	0	0	0	0	0	0	0	0	0	0	0	0	0	0	0	0	0	0	0	0
1028	0	0	0	0	0	0	0	0	0	7,10E-06	0	0	0	0	0	0	0	0	0	0	0	0	0	0	0	0	0	0	0	0	0	0	0	0	1,88E-05	0	0	0	0	0	1,55E-13	0	0	0	0	0
1029	0	0	0	0	0	0	7,12E-06	0	0	0	0	0	0	0	0	0	0	0	0	0	0	0	0	0	0	0	0	0	0	0	2,73E-05	0	0	0	0	0	0	0	0	0	0	0	0	0	0	0
1030	0	0	0	0	5,40E-06	0	0	0	0	0	0	0	2,81E-05	0	0	0	0	0	0	0	0	0	0	0	0	0	0	0	0	0	0	0	0	0	0	0	0	0	0	0	0	0	0	0	0	0
1031	0	0	0	0	0	0	0	0	7,77E-06	0	0	0	0	3,44E-05	0	0	0	0	0	0	0	0	0	0	0	0	0	0	0	0	0	0	0	0	0	0	0	0	0	0	0	0	0	0	0	0
1032	7,95E-06	0	0	0	0	0	0	0	0	0	0	0	0	0	0	0	0	0	0	0	0	0	0	0	0	0	0	0	0	0	0	0	0	0	0	0	0	0	0	0	0	0	0	3,80E-05	0	0
1033	0	0	0	0	0	0	7,12E-06	0	0	0	0	0	0	0	0	0	0	0	0	0	0	0	0	0	0	0	0	0	0	0	0	0	0	0	0	0	0	0	0	0	3,30E-05	0	0	0	0	0
bush	0	0	0	0	0	0	7,12E-06	0	0	0	0	0	0	0	0	0	0	0	0	0	0	0	0	0	0	0	0	0	0	0	0	0	0	0	0	0	0	0	0	0	3,30E-05	0	0	0	0	0
gear	0	0	0	0	0	0	0,000131982	0	3,75E-05	0,000416137	0	0	0	0	0	0	0	0	0	0	0	0	0	0	0	0	0	0	0	0	0	0	0	0	0	0	0	0	0	0	0,002708818	0	0	0	0	0
tehd	0	0	0	0	0	0	2,13E-05	0	0	0	0	0	0	0	0	0	0	0	0	0	0	0	0	0	0	0	0	0	0	0	0	0	0	0	0	0	0	0	0	0	9,91E-05	0	0	0	0	0
1034	0	0	0	0	0	0	7,12E-06	0	0	0	0	0	0	0	0	0	0	0	0	0	0	0	0	0	0	0	0	0	0	0	2,73E-05	0	0	0	0	0	0	0	0	0	0	0	0	0	0	0
1035	0	6,39E-06	0	0	0	0	0	0	0	0	0	0	0	0	0	0	0	0	0	0	0	0	0	0	0	0	0	0	0	0	0	3,32E-05	0	0	0	0	0	0	0	0	0	0	0	0	0	0
warp	0	0	0	0	0	0	8,65E-05	3,68E-05	0	0	0	0	0	0	5,48E-05	8,00E-05	0	0	0	0	0	2,18E-05	0	0	0	0	0	0	0	0	9,91E-05	0,000220786	0	0	0	0	0	0	0	0	0	0	0	0	0	0
yarn	0	0	0	0	0	0	0,000391414	0	0	0	0	0	0	0	0	0	0	0	0	0	0	0	0	0	0	0	0	0	0	0	0,000312042	0,001446275	0	0	0	0	0	0	0	0	0	0	0	0	0	0
1036	0	0	0	0	0	0	0	0	7,77E-06	0	0	0	0	0	5,12E-16	0	0	0	0	0	0	0	0	0	3,42E-05	0	0	0	0	0	0	0	0	0	0	0	0	0	0	0	0	0	0	0	0	0
wien	0	0	0	0	0	0	0	0	7,45E-06	1,45E-05	0	0	0	0	5,99E-16	0	0	0	0	0	0	0	0	0	3,42E-05	0	0	0	0	0	0	0	4,38E-05	0	0	0	0	0	0	0	0	0	0	0	0	0
1037	0	0	0	0	0	0	0	0	7,77E-06	0	0	0	0	0	0	0	0	0	0	0	0	0	0	0	3,42E-05	0	0	0	0	0	0	0	0	0	0	0	0	0	0	0	0	0	0	0	0	0
1038	0	0	0	0	5,40E-06	0	0	0	1,51E-15	0	0	0	2,81E-05	0	0	0	0	0	0	0	0	0	0	0	0	0	0	0	0	0	0	0	0	0	0	0	0	0	0	0	0	0	0	0	0	0
1039	0	0	0	0	0	0	0	7,59E-06	0	0	0	0	0	0	0	0	0	0	0	0	0	0	0	0	0	0	0	0	0	0	0	0	0	0	1,88E-05	0	0	0	0	0	0	0	0	0	0	0
1040	0	0	0	0	0	0	0	0	0	7,10E-06	0	0	0	0	0	0	0	0	0	0	1,83E-05	0	0	0	0	0	0	0	0	0	0	0	0	0	0	0	0	0	0	0	0	0	0	0	0	0
1041	0	0	0	0	0	7,27E-06	0	0	0	0	0	0	0	0	0	0	0	0	2,39E-05	0	0	0	0	0	0	0	0	0	0	0	0	0	0	0	0	0	0	0	0	0	0	0	0	0	0	0
1042	0	0	0	0	0	0	0	0	7,77E-06	0	0	0	0	0	0	0	0	2,01E-05	0	0	0	0	0	0	0	0	0	0	0	0	0	0	0	0	0	0	0	0	0	0	0	0	0	0	0	0
1043	0	0	0	0	0	0	7,12E-06	0	0	0	0	0	0	0	0	0	0	0	0	0	0	0	0	0	0	0	0	0	0	0	0	3,32E-05	0	0	0	0	0	0	0	0	0	0	0	0	0	0
bite	0	0	0,000162558	0	4,82E-06	8,75E-13	2,28E-05	0	0	0	0	0	0	8,55E-05	0	0	0	0	0	0	0	1,81E-09	0	0	0	0	0	0	0	0	0	0,000101227	0	0	0	0	0	0	0	0	0	0	0	0,000587415	0	0
1044	0	0	0	0	0	0	7,12E-06	0	0	0	0	0	0	0	0	0	0	0	0	0	0	0	0	0	0	0	0	0	0	0	2,73E-05	0	0	0	0	0	0	0	0	0	0	0	0	0	0	0
1045	0	0	0	7,64E-06	0	0	0	0	0	0	0	0	0	0	2,91E-05	0	0	0	0	0	0	0	0	0	0	0	0	0	0	0	0	0	0	0	0	0	0	0	0	0	0	0	0	0	0	0
1046	0	0	0	0	5,40E-06	0	0	0	0	0	0	0	0	0	0	0	0	0	0	0	0	0	0	0	0	0	0	0	0	2,52E-05	0	0	0	0	0	0	0	0	0	0	0	0	0	0	0	0
1047	7,95E-06	0	0	0	0	0	0	0	0	0	0	0	0	3,44E-05	0	0	0	0	0	0	0	0	0	0	0	0	0	0	0	0	0	0	0	0	0	0	0	0	0	0	0	0	0	0	0	0
asag	7,95E-06	0	0	0	0	0	0	0	0	0	0	0	0	3,44E-05	0	0	0	0	0	0	0	0	0	0	0	0	0	0	0	0	0	0	0	0	0	0	0	0	0	0	0	0	0	0	0	0
1048	0	0	9,62E-06	0	0	0	0	0	0	0	0	0	0	0	0	0	0	0	0	0	0	0	0	0	0	2,86E-05	0	0	0	0	0	0	0	0	0	0	0	0	0	0	0	0	0	0	0	0
cdna	0	0	0,000182742	0	0	0	0	0	0	0	0,000133249	0	0	0	0	0	0	0	0	2,33E-05	0	0	0	0	0	0,000297899	0	0	0	0	0	0	0	0	0	0	8,28E-05	0	0	0	0	0	0	0	0	0
pamp	0	0	9,62E-06	0	0	0	0	0	0	0	0	0	0	0	0	0	0	0	0	0	0	0	0	0	0	2,86E-05	0	0	0	0	0	0	0	0	0	0	0	0	0	0	0	0	0	0	0	0
rnai	4,52E-05	0	4,15E-05	0	0	0	0	0	0	0	0	0	0	0	0	0	0	0	0	0	0	0	0	0	0	8,74E-05	0	8,61E-05	0	0	0	0	0	0	0	0	7,18E-05	0	0	0	0	0	0	0	0	0
1049	0	0	0	7,64E-06	0	0	0	0	0	0	0	0	0	0	0	0	0	0	0	0	0	0	0	0	3,42E-05	0	0	0	0	0	0	0	0	0	0	0	0	0	0	0	0	0	0	0	0	0
1050	0	0	0	0	0	0	0	0	0	7,10E-06	0	0	0	0	0	1,92E-05	0	0	0	0	0	0	0	0	0	0	0	0	0	0	0	0	0	0	0	0	0	0	0	0	0	0	0	0	0	0
1051	0	0	0	0	0	0	0	0	7,77E-06	0	0	0	0	0	0	0	0	0	0	0	0	0	0	0	3,42E-05	0	0	0	0	0	0	0	0	0	0	0	0	0	0	0	0	0	0	0	0	0
1052	7,95E-06	0	0	0	0	0	0	0	0	0	0	0	0	3,44E-05	0	0	0	0	0	0	0	0	0	0	0	0	0	0	0	0	0	0	0	0	0	0	0	0	0	0	0	0	0	0	0	0
1053	0	6,39E-06	0	0	0	0	0	0	0	0	0	0	0	0	0	0	0	0	0	0	0	0	0	0	0	0	0	0	0	0	0	0	0	0	0	0	0	0	0	0	0	2,64E-05	0	0	0	0
1054	0	0	0	0	5,40E-06	0	0	0	0	0	0	0	0	0	0	0	0	0	0	0	0	0	0	0	0	0	2,24E-05	0	0	0	0	0	0	0	0	0	0	0	0	0	0	0	0	0	0	0
gaug	5,99E-06	0,000115071	0	9,00E-05	1,11E-05	0	8,10E-05	0	0	0	0	0,00058483	0	0	0	0	0	1,70E-05	0	0	0	0	0	0	5,04E-06	0	4,94E-05	1,85E-05	0	0	0,000196073	0	0	2,86E-14	4,86E-07	0	0	0	0	0	0	0,000380572	0	0	0	3,09E-12
1055	0	0	0	7,64E-06	0	0	0	0	0	0	0	0	0	0	0	0	0	0	0	0	0	0	0	0	0	0	0	0	0	0	0	0	0	1,66E-05	0	0	0	0	0	0	0	0	0	0	0	0
1056	0	0	0	0	0	0	0	0	0	7,10E-06	0	0	0	0	0	0	0	0	0	0	0	0	0	0	0	0	0	0	0	0	0	0	2,19E-05	0	0	0	0	0	0	0	0	0	0	0	0	0
1057	0	0	0	0	5,40E-06	0	0	0	0	0	0	0	0	0	0	0	0	0	0	0	0	0	0	0	0	0	0	0	0	2,52E-05	0	0	0	0	0	0	0	0	0	0	0	0	0	0	0	0
badg	0	0	0	0	5,40E-06	0	0	0	0	0	0	0	0	0	0	0	0	0	0	0	0	0	0	0	0	0	0	0	0	2,52E-05	0	0	0	0	0	0	0	0	0	0	0	0	0	0	0	0
soni	0	0	0	3,38E-06	3,00E-06	0	0	1,52E-05	0	0	0	2,85E-05	0	0	0	0	0	0	0	0	0	0	0	0	0	0	0	0	0	2,39E-05	0	0	0	0	2,18E-05	0	0	0	0	0	0	0	0	0	0	0
xbox	0	0	0	0	5,40E-06	0	0	0	0	0	0	0	0	0	0	0	0	0	0	0	0	0	0	0	0	0	0	0	0	2,52E-05	0	0	0	0	0	0	0	0	0	0	0	0	0	0	0	0
1058	0	0	0	0	0	0	0	0	0	7,10E-06	0	0	0	0	0	1,92E-05	0	0	0	0	0	0	0	0	0	0	0	0	0	0	0	0	0	0	0	0	0	0	0	0	0	0	0	0	0	0
mmvs	0	0	0	0	0	0	0	0	0	2,13E-05	0	0	0	0	0	5,77E-05	0	0	0	0	0	0	0	0	0	0	0	0	0	0	0	0	0	0	0	0	0	0	0	0	0	0	0	0	0	0
1059	0	0	0	0	0	0	0	0	0	7,10E-06	0	0	0	0	0	1,92E-05	0	0	0	0	0	0	0	0	0	0	0	0	0	0	0	0	0	0	0	0	0	0	0	0	0	0	0	0	0	0
alia	0	1,22E-05	0	0	0	7,05E-06	0	5,26E-06	0	3,86E-05	4,10E-05	0	0	0	0	0	4,99E-05	0	0	0	1,13E-05	0	0	0	0	0	0	0	0	0	0	5,08E-05	7,38E-05	0	0	0	0	0	0	0	0	0	0	0	0	0
1060	0	0	0	0	0	0	0	7,59E-06	0	0	0	0	0	0	0	0	0	0	0	0	0	0	0	0	0	0	0	0	0	0	0	0	0	0	0	0	0	0	2,72E-05	0	0	0	0	0	0	0
1061	0	0	0	0	5,40E-06	0	0	0	0	0	0	0	2,81E-05	0	0	0	0	0	0	0	0	0	0	0	0	0	0	0	0	0	0	0	0	0	0	0	0	0	0	0	0	0	0	0	0	0
1062	0	0	0	0	0	0	0	7,59E-06	0	0	0	0	0	0	0	0	0	0	0	0	0	0	0	0	0	0	0	0	2,41E-05	0	0	0	0	0	0	0	0	0	0	0	0	0	0	0	0	0
1063	0	0	0	0	0	0	7,12E-06	0	0	0	0	0	0	0	0	0	0	0	0	0	0	0	0	0	0	0	0	0	0	0	0	3,32E-05	0	0	0	0	0	0	0	0	0	0	0	0	0	0
pont	0	0	0	0	0	0	7,12E-06	0	0	0	0	0	0	0	0	0	0	0	0	0	0	0	0	0	0	0	0	0	0	0	0	3,32E-05	0	0	0	0	0	0	0	0	0	0	0	0	0	0
1064	0	0	0	7,64E-06	0	0	0	0	0	0	0	3,21E-05	0	0	0	0	0	0	0	0	0	0	0	0	0	0	0	0	0	0	0	0	0	0	0	0	0	0	0	0	0	0	0	0	0	0
dawn	0	0	0	7,64E-06	0	0	0	0	0	0	0	3,21E-05	0	0	0	0	0	0	0	0	0	0	0	0	0	0	0	0	0	0	0	0	0	0	0	0	0	0	0	0	0	0	0	0	0	0
dusk	0	0	0	7,64E-06	0	0	0	0	0	0	0	3,21E-05	0	0	0	0	0	0	0	0	0	0	0	0	0	0	0	0	0	0	0	0	0	0	0	0	0	0	0	0	0	0	0	0	0	0
1065	0	0	0	0	0	7,27E-06	0	0	0	0	0	0	0	0	0	0	0	0	0	0	0	0	0	0	0	0	0	0	0	0	0	0	0	0	0	0	0	2,87E-05	0	0	0	0	0	0	0	0
1066	0	0	0	7,64E-06	0	0	0	0	0	0	0	0	0	0	0	0	0	0	0	0	0	0	0	0	0	0	0	0	0	0	0	0	0	0	0	2,68E-05	0	0	0	0	0	0	0	0	0	0
reho	0	0	0	3,06E-05	0	0	0	0	0	0	0	0	0	0	0	0	0	0	0	0	0	0	0	0	0	0	0	0	0	0	0	0	0	0	0	0,000107072	0	0	0	0	0	0	0	0	0	0
1067	0	0	0	0	0	0	0	0	0	7,10E-06	0	0	0	0	0	0	0	0	0	0	1,83E-05	0	0	0	0	0	0	0	0	0	0	0	0	0	0	0	0	0	0	0	0	0	0	0	0	0
1068	0	0	0	0	5,40E-06	0	0	0	0	0	0	0	0	0	0	0	0	0	0	0	0	0	0	0	0	0	2,24E-05	0	0	0	0	0	0	0	0	0	0	0	0	0	0	0	0	0	0	0
1069	0	0	0	0	0	0	0	0	0	7,10E-06	0	0	0	0	0	0	0	0	0	0	0	0	0	0	0	0	0	0	0	0	0	0	0	0	0	0	0	0	0	0	3,30E-05	0	0	0	0	0
blpm	0	0	0	0	0	0	0	0	0	1,42E-05	0	0	0	0	0	0	0	0	0	0	0	0	0	0	0	0	0	0	0	0	0	0	0	0	0	0	0	0	0	0	6,61E-05	0	0	0	0	0
1070	0	0	0	0	0	0	0	7,59E-06	0	0	0	0	0	0	0	0	0	0	0	0	0	0	0	0	0	0	0	0	0	0	0	0	0	0	0	0	0	0	2,72E-05	0	0	0	0	0	0	0
1071	0	0	0	0	5,40E-06	0	0	0	0	0	0	0	0	0	0	0	0	2,01E-05	0	0	0	0	0	0	0	0	0	0	0	0	0	0	0	0	0	0	0	0	0	0	0	0	0	0	0	0
1072	0	0	9,62E-06	0	0	0	0	0	0	0	2,73E-05	0	0	0	0	0	0	0	0	0	0	0	0	0	0	0	0	0	0	0	0	0	0	0	0	0	1,07E-13	0	0	0	0	0	0	0	0	0
1073	0	0	0	0	5,40E-06	0	0	0	0	0	0	0	0	0	0	0	0	0	0	0	0	0	0	0	0	0	0	0	0	0	0	0	0	0	0	0	0	0	0	0	0	0	4,75E-05	0	0	0
pact	0	0	0	0	3,24E-05	0	0	0	0	0	0	0	0	0	0	0	0	0	0	0	0	0	0	0	0	0	0	0	0	0	0	0	0	0	0	0	0	0	0	0	0	0	0,000284792	0	0	0
1074	0	0	0	0	0	0	0	0	0	7,10E-06	0	0	0	0	0	0	0	0	0	0	0	0	3,96E-05	0	0	0	0	0	0	0	0	0	0	0	0	0	0	0	0	0	0	0	0	0	0	0
hash	0	0	0	0	0	0	0	0,000290862	0	4,85E-06	0	0	0	0	0,000519337	0	0	0	0	0	0	0	0,000836604	0	0	0	0	0	0	0	0	0	0	0	0	0	0	0	0	0	0	0	0	0	0	0
shor	0	0	0	0	0	0	0	0	0	7,10E-06	0	0	0	0	0	0	0	0	0	0	0	0	3,96E-05	0	0	0	0	0	0	0	0	0	0	0	0	0	0	0	0	0	0	0	0	0	0	0
1075	0	6,39E-06	0	0	0	0	0	0	0	0	0	0	0	0	0	0	0	0	0	0	0	0	0	0	0	0	0	0	0	0	2,73E-05	0	0	0	0	0	0	0	0	0	0	0	0	0	0	0
1076	0	0	0	0	0	0	7,12E-06	0	0	0	0	0	0	0	0	0	0	0	0	0	0	0	0	3,07E-05	0	0	0	0	0	0	0	0	0	0	0	0	0	0	0	0	0	0	0	0	0	0
abdt	0	0	0	0	0	0	2,13E-05	0	0	0	0	0	0	0	0	0	0	0	0	0	0	0	0	9,20E-05	0	0	0	0	0	0	0	0	0	0	0	0	0	0	0	0	0	0	0	0	0	0
sbdt	0	0	0	0	0	0	2,13E-05	0	0	0	0	0	0	0	0	0	0	0	0	0	0	0	0	9,20E-05	0	0	0	0	0	0	0	0	0	0	0	0	0	0	0	0	0	0	0	0	0	0
1077	0	6,39E-06	0	0	0	0	0	0	0	0	0	0	0	0	0	0	0	0	0	0	0	0	0	0	0	0	0	0	0	0	0	0	0	0	0	0	0	0	0	0	0	0	0	0	3,44E-05	0
1078	7,95E-06	0	0	0	0	0	0	0	0	0	0	0	0	0	0	0	0	0	0	0	0	0	0	0	0	0	0	1,99E-05	0	0	0	0	0	0	0	0	0	0	0	0	0	0	0	0	0	0
1079	0	0	0	0	0	0	0	0	0	7,10E-06	0	0	0	0	0	0	0	0	0	0	1,83E-05	0	0	0	0	0	0	0	0	0	0	0	0	0	0	0	0	0	0	0	0	0	0	0	0	0
1080	0	0	0	0	0	0	0	7,59E-06	0	0	0	0	0	0	0	0	0	0	0	0	0	0	0	0	0	0	0	0	0	0	0	0	0	0	1,88E-05	0	0	0	0	0	0	0	0	0	0	0
muda	0	0	0	0	0	0	0	7,59E-06	0	0	0	0	0	0	0	0	0	0	0	0	0	0	0	0	0	0	0	0	0	0	0	0	0	0	1,88E-05	0	0	0	0	0	0	0	0	0	0	0
1081	0	0	9,62E-06	0	0	0	0	0	0	0	2,73E-05	0	0	0	0	0	0	0	0	0	0	0	0	0	0	0	0	0	0	0	0	0	0	0	0	0	0	0	0	0	0	0	0	0	0	0
burk	0	0	2,99E-05	0	0	0	0	0	6,93E-06	0	1,72E-05	0	0	0	0	0	0	0	0	0	0	0	0	0	3,43E-05	2,89E-05	0	0	0	0	0	0	0	0	0	0	0	0	0	0	0	0	0	0	4,65E-05	0
1082	0	0	9,62E-06	0	0	0	0	0	0	0	0	0	0	0	0	0	0	0	0	0	0	0	0	0	0	0	0	0	0	0	0	3,32E-05	0	0	0	0	0	0	0	0	0	0	0	0	0	0
1083	0	6,39E-06	0	0	0	0	0	0	0	0	0	0	0	0	0	0	0	0	0	0	0	0	0	0	0	0	0	0	0	0	0	0	0	0	0	0	0	0	0	0	0	0	0	0	3,44E-05	0
tire	0	0	0	0	1,67E-06	1,34E-05	0,000120687	0	0	1,34E-05	0	0	0	0	0	0	0	5,06E-05	0	0	0	0	0	0	0	0	0	0	0	6,74E-06	3,18E-05	0,000465913	0	0	0	0	0	0	0	0	9,96E-05	0	0	0	9,68E-12	0
1084	0	0	0	0	5,40E-06	0	0	0	0	0	0	0	2,81E-05	0	0	0	0	0	0	0	0	0	0	0	0	0	0	0	0	0	0	0	0	0	0	0	0	0	0	0	0	0	0	0	0	0
1085	0	0	0	0	5,40E-06	0	0	0	0	0	0	0	0	0	0	0	0	0	0	0	0	0	0	0	0	0	0	0	0	0	0	0	0	0	0	0	0	2,87E-05	0	0	0	0	0	0	0	0
soap	0	0	8,94E-06	0	1,11E-05	0	0	7,68E-06	0	0	0	0	0	0	2,91E-05	0	0	0	0	3,42E-05	0	0	0	0	0	0	0	0	0	0	0	0	0	0	0	0	0	5,74E-05	0	0	0	0	0	0	0	0
1086	0	0	0	0	5,40E-06	0	0	0	0	0	0	0	0	0	0	0	0	0	0	0	0	0	0	0	0	0	2,24E-05	0	0	0	0	0	0	0	0	0	0	0	0	0	0	0	0	0	0	0
1087	0	0	0	0	0	7,27E-06	0	0	0	0	0	0	0	0	0	0	0	0	2,39E-05	0	0	0	0	0	0	0	0	0	0	0	0	0	0	0	0	0	0	0	0	0	0	0	0	0	0	0
1088	0	0	0	0	0	0	7,12E-06	0	0	0	0	0	0	0	0	0	0	0	0	0	0	0	3,96E-05	0	0	0	0	0	0	0	0	0	0	0	0	0	0	0	0	0	0	0	0	0	0	0
kerr	0	0	0	0	0	0	1,42E-05	0	0	0	0	0	0	0	0	0	0	0	0	0	0	0	3,96E-05	0	0	0	0	0	0	0	2,73E-05	0	0	0	0	0	0	0	0	0	0	0	0	0	0	0
mach	0	0	0	0	0	0	4,74E-05	0	0	3,08E-05	0	0	0	0	0	0	0	0	0	0	0	0	3,47E-05	0	0	0	0	0	0	0	0	0	7,35E-05	0	0	0	0	0	0	0	0	0	0	0	0	0,000164501
1089	0	6,39E-06	0	0	0	0	0	0	0	0	0	0	0	0	0	0	0	0	0	0	0	0	0	0	0	0	0	0	0	0	0	0	0	0	0	0	0	0	0	0	0	2,64E-05	0	0	0	0
1090	0	0	0	0	0	0	0	7,59E-06	0	0	0	0	0	0	0	0	0	0	0	0	0	0	0	0	0	0	0	0	0	0	0	0	0	0	0	0	0	0	2,72E-05	0	0	0	0	0	0	0
1091	0	0	0	0	5,40E-06	0	0	0	0	0	0	0	0	0	0	0	0	0	0	0	0	0	0	0	0	0	2,24E-05	0	0	0	0	0	0	0	0	0	0	0	0	0	0	0	0	0	0	0
1092	0	0	0	0	0	0	7,12E-06	0	0	0	0	0	0	0	0	0	0	0	0	0	0	0	0	0	0	0	0	0	0	0	0	0	0	0	0	0	0	0	0	0	0	0	0	0	0	2,43E-05
vice	2,24E-05	4,53E-06	0	0	2,30E-05	8,71E-07	1,32E-05	0	0	4,43E-05	0	0	0	0	0	0	2,69E-05	0	0	0	0	0	7,31E-05	8,26E-06	0	0	7,34E-05	3,50E-06	0	2,42E-07	0	0	5,17E-05	0	0	1,43E-05	0	5,66E-05	0	5,79E-05	0	0	0	0	0	2,33E-05
1093	0	0	0	0	0	0	0	0	7,77E-06	0	0	0	0	0	0	0	0	0	2,39E-05	0	0	0	0	0	0	0	0	0	0	0	0	0	0	0	0	0	0	0	0	0	0	0	0	0	0	0
1094	0	0	0	0	0	0	0	7,59E-06	0	0	0	0	0	0	0	0	0	0	0	0	0	0	0	0	0	0	0	0	0	0	0	0	0	0	0	0	0	0	2,72E-05	0	0	0	0	0	0	0
cwws	0	0	0	0	0	0	0	3,04E-05	0	0	0	0	0	0	0	0	0	0	0	0	0	0	0	0	0	0	0	0	0	0	0	0	0	0	0	0	0	0	0,000108674	0	0	0	0	0	0	0
1095	0	0	0	0	0	0	7,12E-06	0	0	0	0	0	0	0	0	0	0	0	0	0	0	0	0	0	0	0	0	0	0	0	0	0	0	0	0	0	0	0	0	0	0	0	0	0	3,44E-05	0
1096	0	6,39E-06	0	0	0	0	0	0	0	0	0	0	0	0	0	0	2,52E-05	0	0	0	0	0	0	0	0	0	0	0	0	0	0	0	0	0	0	0	0	0	0	0	0	0	0	0	0	0
hail	0	1,28E-05	0	0	0	0	0	0	0	0	0	0	0	0	0	0	2,52E-05	0	0	3,44E-05	0	0	0	0	0	0	0	0	0	0	0	0	0	0	0	0	0	0	0	0	0	0	0	0	0	0
taif	0	6,39E-06	0	0	0	0	0	0	0	0	0	0	0	0	0	0	2,52E-05	0	0	0	0	0	0	0	0	0	0	0	0	0	0	0	0	0	0	0	0	0	0	0	0	0	0	0	0	0
1097	0	0	0	0	0	0	0	0	0	7,10E-06	0	0	0	0	0	0	0	0	0	0	0	0	3,96E-05	0	0	0	0	0	0	0	0	0	0	0	0	0	0	0	0	0	0	0	0	0	0	0
asic	0	0	0	0	0	0	0	0	0	5,68E-05	0	0	0	0	0	0	0	0	0	0	0	0	0,000164729	0	0	0	0	0	0	0	0	3,89E-05	5,83E-05	0	0	0	0	0	0	0	0	0	0	0	0	0
1098	0	0	0	0	0	0	0	7,59E-06	0	0	0	0	0	0	0	0	0	0	0	0	0	0	0	0	0	0	0	0	2,41E-05	0	0	0	0	0	0	0	0	0	0	0	0	0	0	0	0	0
1099	0	0	0	0	5,40E-06	0	0	0	0	0	0	0	0	0	0	0	0	0	0	0	0	0	0	0	0	0	0	0	0	2,52E-05	0	0	0	0	0	0	0	0	0	0	0	0	0	0	0	0
1100	7,95E-06	0	0	0	0	0	0	0	0	0	0	0	0	0	0	0	0	0	0	0	0	0	0	0	0	0	0	1,99E-05	0	0	0	0	0	0	0	0	0	0	0	0	0	0	0	0	0	0
1101	0	0	0	0	0	0	0	0	0	7,10E-06	0	0	0	0	0	0	0	0	0	0	0	0	0	0	0	0	0	0	0	0	0	0	0	0	0	0	0	0	0	0	3,30E-05	0	0	0	0	0
1102	0	0	0	7,64E-06	0	0	0	0	0	0	0	3,21E-05	0	0	0	0	0	0	0	0	0	0	0	0	0	0	0	0	0	0	0	0	0	0	0	0	0	0	0	0	0	0	0	0	0	0
1103	0	0	0	7,64E-06	0	0	0	0	0	0	0	0	0	0	0	1,92E-05	0	0	0	0	0	0	0	0	0	0	0	0	0	0	0	0	0	0	0	0	0	0	0	0	0	0	0	0	0	0
1104	0	0	0	0	0	7,27E-06	0	0	0	0	0	0	0	0	0	0	0	0	0	0	0	0	0	0	0	0	0	0	0	0	0	0	0	0	0	0	0	2,87E-05	0	0	0	0	0	0	0	0
bcss	0	0	0	0	0	2,91E-05	0	0	0	0	0	0	0	0	0	0	0	0	9,58E-05	0	0	0	0	0	0	0	0	0	0	0	0	0	0	0	0	0	0	0	0	0	0	0	0	0	0	0
iiia	1,25E-05	0	0	0	0	1,03E-05	0	0	0	0	0	0	0	0	0	0	0	0	0	0	0	0	0	0	0	0	0	2,03E-05	0	0	0	0	0	0	0	0	0	5,67E-05	0	0	0	0	0	0	0	0
limb	3,44E-05	1,96E-05	0	0	0	5,12E-05	2,55E-06	4,72E-05	0	0	0	0	0	1,06E-16	0	0	0	0	6,76E-05	0	0	0	0	0	0	2,82E-05	0	1,04E-05	2,57E-05	0	0	7,97E-05	0	0	0	0,000153116	0	0	0,00014096	0	0	5,88E-05	2,62E-06	0	0	0
1105	0	0	0	7,64E-06	0	0	0	0	0	0	0	0	0	0	2,91E-05	0	0	0	0	0	0	0	0	0	0	0	0	0	0	0	0	0	0	0	0	0	0	0	0	0	0	0	0	0	0	0
tvmm	0	0	0	2,29E-05	0	0	0	0	0	0	0	0	0	0	8,72E-05	0	0	0	0	0	0	0	0	0	0	0	0	0	0	0	0	0	0	0	0	0	0	0	0	0	0	0	0	0	0	0
1106	0	0	0	0	0	0	0	7,59E-06	0	0	0	0	0	0	0	0	0	0	0	0	0	0	0	0	0	0	0	0	0	0	0	0	0	0	0	0	0	0	2,72E-05	0	0	0	0	0	0	0
fade	0	0	0	0	7,11E-06	8,51E-06	0	5,85E-05	0	5,69E-06	0	0	0	0	0	0	0	0	2,44E-05	0	0	0	9,39E-05	0	0	0	4,99E-05	0	0	0	0	0	8,96E-08	0	0	0	0	0	0,000145933	0	0	0	0	0	0	0
1107	7,95E-06	0	0	0	0	0	0	0	0	0	0	0	0	0	0	0	0	0	0	0	0	0	0	0	0	0	0	0	0	2,52E-05	0	0	0	0	0	0	0	0	0	0	0	0	0	0	0	0
avpr	0	0	0	0	3,24E-05	0	0	0	0	0	0	0	0	0	0	0	0	0	0	0	0	0	0	0	0	0	0	0	0	0,000151005	0	0	0	0	0	0	0	0	0	0	0	0	0	0	0	0
oxyr	1,59E-05	0	0	0	0	0	0	0	0	0	0	0	0	0	0	0	0	0	0	0	0	0	0	0	0	0	0	0	0	5,03E-05	0	0	0	0	0	0	0	0	0	0	0	0	0	0	0	0
1108	0	0	0	0	0	0	0	7,59E-06	0	0	0	0	0	0	2,91E-05	0	0	0	0	0	0	0	0	0	0	0	0	0	0	0	0	0	0	0	0	0	0	0	0	0	0	0	0	0	0	0
1109	0	6,39E-06	0	0	0	0	0	0	0	0	0	0	0	0	0	0	0	0	0	0	0	0	0	0	0	0	0	0	0	0	0	0	0	0	0	0	0	0	0	0	0	2,64E-05	0	0	0	0
cash	0	2,97E-05	0	0	1,21E-05	0	5,72E-06	9,93E-06	0	0	0	0	0	0	0	0	0,000125164	0	0	0	0	0	3,76E-05	3,99E-09	0	0	3,32E-05	0	0	0	0	0	0	0	0	0	0	0	4,34E-05	0	0	0	0	0	0	0
1110	7,95E-06	0	0	0	0	0	0	0	0	0	0	0	0	0	0	0	0	0	0	0	0	0	0	0	0	0	0	1,99E-05	0	0	0	0	0	0	0	0	0	0	0	0	0	0	0	0	0	0
1111	0	0	0	0	0	0	7,12E-06	0	0	0	0	0	0	0	0	0	0	0	0	0	0	0	0	3,07E-05	0	0	0	0	0	0	0	0	0	0	0	0	0	0	0	0	0	0	0	0	0	0
nsss	0	0	0	0	0	0	1,42E-05	0	0	0	0	0	0	0	0	0	0	0	0	0	0	0	0	6,14E-05	0	0	0	0	0	0	0	0	0	0	0	0	0	0	0	0	0	0	0	0	0	0
1112	0	0	0	7,64E-06	0	0	0	0	0	0	0	0	0	0	0	0	0	0	0	0	0	0	0	0	0	0	0	0	0	0	0	0	0	0	0	2,68E-05	0	0	0	0	0	0	0	0	0	0
gray	0	0,000112559	0	0,000400115	0	0	0	0	0	0	0	0	0	0	0	0,000276694	0,000431001	0	0	0	0	0	4,73E-05	0	0	0	0	0	0	0	0	0	0	0	0	0,000907859	0	0	0	0	8,18E-05	0	4,44E-05	0	0	0
wmls	0	0	0	3,06E-05	0	0	0	0	0	0	0	0	0	0	0	0	0	0	0	0	0	0	0	0	0	0	0	0	0	0	0	0	0	0	0	0,000107072	0	0	0	0	0	0	0	0	0	0
1113	0	0	0	0	0	0	0	7,59E-06	0	0	0	0	0	0	2,91E-05	0	0	0	0	0	0	0	0	0	0	0	0	0	0	0	0	0	0	0	0	0	0	0	0	0	0	0	0	0	0	0
cipa	0	0	0	0	0	0	0	4,55E-05	0	0	0	0	0	0	0,000174493	0	0	0	0	0	0	0	0	0	0	0	0	0	0	0	0	0	0	0	0	0	0	0	0	0	0	0	0	0	0	0
ddos	0	0	0	0	0	0	0	0,000288461	0	0	0	0	0	0	0,001105088	0	0	0	0	0	0	0	0	0	0	0	0	0	0	0	0	0	0	0	0	0	0	0	0	0	0	0	0	0	0	0
1114	0	0	0	0	5,40E-06	0	0	0	0	0	0	0	0	0	0	0	0	0	0	0	0	0	0	0	0	0	0	0	0	2,52E-05	0	0	0	0	0	0	0	0	0	0	0	0	0	0	0	0
1115	7,95E-06	0	0	0	0	0	0	0	0	0	0	0	0	3,44E-05	0	0	0	0	0	0	0	0	0	0	0	0	0	0	0	0	0	0	0	0	0	0	0	0	0	0	0	0	0	0	0	0
duck	2,64E-06	0	5,42E-05	7,88E-06	0	0	0	0	0	0	0	3,25E-05	0	2,32E-12	0	0	0	0	0	0	0	0	0	0	0	0	0	0	0	0	0	0	0	0	0	0	0	0,000171569	0	0	0	0	0	0	0	0
mott	6,36E-05	0	0	0	0	0	0	0	0	0	0	0	0	0,000275129	0	0	0	0	0	0	0	0	0	0	0	0	0	0	0	0	0	0	0	0	0	0	0	0	0	0	0	0	0	0	0	0
1116	0	0	0	0	0	0	0	0	7,77E-06	0	0	0	0	0	0	0	0	0	0	0	0	0	0	0	0	0	0	0	0	0	0	0	0	0	0	0	0	0	0	0	0	0	0	3,80E-05	0	0
1117	0	0	0	0	0	0	7,12E-06	0	0	0	0	0	0	0	0	0	0	0	0	0	0	0	0	3,07E-05	0	0	0	0	0	0	0	0	0	0	0	0	0	0	0	0	0	0	0	0	0	0
atha	0	0	0	0	0	0	1,42E-05	0	0	0	0	0	0	0	0	0	0	0	0	0	0	0	0	6,14E-05	0	0	0	0	0	0	0	0	0	0	0	0	0	0	0	0	0	0	0	0	0	0
heav	0	0	0	0	0	0	7,83E-05	0	0	0	0	0	0	0	0	0	0	0	0	0	0	0	0	9,38E-05	0	0	0	0	0	0	0,00021706	0	0	0	0	0	0	0	0	0	0	0	0	0	0	0
1118	0	0	0	0	5,40E-06	0	0	0	0	0	0	0	2,81E-05	0	0	0	0	0	0	0	0	0	0	0	0	0	0	0	0	0	0	0	0	0	0	0	0	0	0	0	0	0	0	0	0	0
peac	0	0	0	0	0,000108078	0	0	0	0	0	0	0	0,000560944	0	0	0	0	0	0	0	0	0	0	0	0	0	0	0	0	0	0	0	0	0	0	0	0	0	0	0	0	0	0	0	0	0
1119	0	6,39E-06	0	0	0	0	0	0	0	0	0	0	0	0	0	0	0	0	0	3,44E-05	0	0	0	0	0	0	0	0	0	0	0	0	0	0	0	0	0	0	0	0	0	0	0	0	0	0
1120	0	0	0	0	0	0	0	0	0	7,10E-06	0	0	0	0	0	1,92E-05	0	0	0	0	0	0	0	0	0	0	0	0	0	0	0	0	0	0	0	0	0	0	0	0	0	0	0	0	0	0
1121	0	0	0	7,64E-06	0	0	0	0	0	0	0	0	0	0	2,91E-05	0	0	0	0	0	0	0	0	0	0	0	0	0	0	0	0	0	0	0	0	0	0	0	0	0	0	0	0	0	0	0
1122	0	0	0	0	0	0	0	7,59E-06	0	0	0	0	0	0	0	0	0	0	0	0	0	0	0	0	0	0	0	0	0	0	0	0	0	0	1,88E-05	0	0	0	0	0	0	0	0	0	0	0
1123	0	0	9,62E-06	0	0	0	0	0	0	0	0	0	0	0	0	0	0	0	0	0	0	0	0	0	0	2,86E-05	0	0	0	0	0	0	0	0	0	0	0	0	0	0	0	0	0	0	0	0
coss	0	0	9,62E-06	0	0	0	0	0	0	0	0	0	0	0	0	0	0	0	0	0	0	0	0	0	0	2,86E-05	0	0	0	0	0	0	0	0	0	0	0	0	0	0	0	0	0	0	0	0
erik	0	0	9,62E-06	0	0	0	0	0	0	0	0	0	0	0	0	0	0	0	0	0	0	0	0	0	0	2,86E-05	0	0	0	0	0	0	0	0	0	0	0	0	0	0	0	0	0	0	0	0
rust	0	0	6,73E-05	0	0	0	0	0	0	0	0	0	0	0	0	0	0	0	0	0	0	0	0	0	0	0	0	0	0	0	0	0	0	0	0	0	0	0	0	0	0	0	0,000332256	0	0	0
1124	7,95E-06	0	0	0	0	0	0	0	0	0	0	0	0	0	0	0	0	0	0	0	0	0	0	0	0	0	0	1,99E-05	0	0	0	0	0	0	0	0	0	0	0	0	0	0	0	0	0	0
skov	7,95E-06	0	0	0	0	0	0	0	0	0	0	0	0	0	0	0	0	0	0	0	0	0	0	0	0	0	0	1,99E-05	0	0	0	0	0	0	0	0	0	0	0	0	0	0	0	0	0	0
stat	0,000111337	0	0	0	0	0	0	0	0	0	0	0	0	0	0	0	0	0	0	0	0	0	0	0	0	0	0	0,000278587	0	0	0	0	0	0	0	0	0	0	0	0	0	0	0	0	0	0
1125	0	0	0	0	0	0	0	0	7,77E-06	0	0	0	0	0	0	0	0	0	0	0	0	0	0	0	0	0	2,24E-05	0	0	0	0	0	0	0	0	0	0	0	0	0	0	0	0	0	0	0
1126	7,95E-06	0	0	0	0	0	0	0	0	0	0	0	0	0	0	0	0	0	2,39E-05	0	0	0	0	0	0	0	0	0	0	0	0	0	0	0	0	0	0	0	0	0	0	0	0	0	0	0
inci	0	0,000157464	0	0	0	1,95E-05	4,74E-06	0	0	0	0	0	0	0	0	0	0	0	0	0	0	0	0	0	0	0	0	0	0	0	0	2,96E-05	0	0	0	0	0	0	0	0	0	0,000714222	0	0	0	0
1127	0	0	0	0	5,40E-06	0	0	0	0	0	0	0	0	0	0	0	0	0	0	0	0	0	0	0	0	0	0	0	0	2,52E-05	0	0	0	0	0	0	0	0	0	0	0	0	0	0	0	0
hcrf	0	0	0	0	5,40E-06	0	0	0	0	0	0	0	0	0	0	0	0	0	0	0	0	0	0	0	0	0	0	0	0	2,52E-05	0	0	0	0	0	0	0	0	0	0	0	0	0	0	0	0
1128	0	6,39E-06	0	0	0	0	0	0	0	0	0	0	0	0	0	0	0	0	0	0	0	0	0	0	0	0	0	0	0	0	0	0	0	0	0	0	0	0	0	0	0	0	4,75E-05	0	0	0
hsms	0	6,39E-06	0	0	0	0	0	0	0	0	0	0	0	0	0	0	0	0	0	0	0	0	0	0	0	0	0	0	0	0	0	0	0	0	0	0	0	0	0	0	0	0	4,75E-05	0	0	0
1129	7,95E-06	0	0	0	0	0	0	0	0	0	0	0	0	3,44E-05	0	0	0	0	0	0	0	0	0	0	0	0	0	0	0	0	0	0	0	0	0	0	0	0	0	0	0	0	0	0	0	0
trem	0,000278344	0	0	0	0	0	0	0	0	0	0	0	0	0,001203662	0	0	0	0	0	0	0	0	0	0	0	0	0	0	0	0	0	0	0	0	0	0	0	0	0	0	0	0	0	0	0	0
1130	7,95E-06	0	0	0	0	0	0	0	0	0	0	0	0	0	0	0	0	0	0	0	0	0	0	0	0	0	0	1,99E-05	0	0	0	0	0	0	0	0	0	0	0	0	0	0	0	0	0	0
1131	0	0	0	7,64E-06	0	0	0	0	0	0	0	3,21E-05	0	0	0	0	0	0	0	0	0	0	0	0	0	0	0	0	0	0	0	0	0	0	0	0	0	0	0	0	0	0	0	0	0	0
mead	0	0	0	5,68E-06	0	0	0	0	9,94E-06	2,11E-05	0	2,70E-05	0	0	0	0	0	0	0	0	0	0	0	3,73E-05	0	0	0	0	7,10E-05	0	0	0	0	0	0	0	0	0	0	0	0	0	0	0	0	0
nure	0	0	0	7,64E-06	0	0	0	0	0	0	0	3,21E-05	0	0	0	0	0	0	0	0	0	0	0	0	0	0	0	0	0	0	0	0	0	0	0	0	0	0	0	0	0	0	0	0	0	0
1132	0	0	0	0	0	0	0	0	0	7,10E-06	0	0	0	0	0	0	0	0	0	0	0	0	0	0	0	0	0	0	0	0	0	0	2,19E-05	0	0	0	0	0	0	0	0	0	0	0	0	0
1133	0	0	0	0	0	0	0	0	0	7,10E-06	0	0	0	0	0	1,92E-05	0	0	0	0	0	0	0	0	0	0	0	0	0	0	0	0	0	0	0	0	0	0	0	0	0	0	0	0	0	0
cnns	0	0	0	0	0	0	0	0	0	0,000156133	0	0	0	0	0	0,000343843	0	0	0	0	0	0	0	0	0	0	0	0	0	0	0	0	9,04E-05	0	0	0	0	0	0	0	0	0	0	0	0	0
dbns	0	0	0	0	0	0	0	0	0	7,10E-06	0	0	0	0	0	1,92E-05	0	0	0	0	0	0	0	0	0	0	0	0	0	0	0	0	0	0	0	0	0	0	0	0	0	0	0	0	0	0
lstm	0	0	0	0	0	0	0	0	0	3,55E-05	0	0	0	0	0	9,62E-05	0	0	0	0	0	0	0	0	0	0	0	0	0	0	0	0	0	0	0	0	0	0	0	0	0	0	0	0	0	0
sdae	0	0	0	0	0	0	0	0	0	1,42E-05	0	0	0	0	0	1,83E-05	0	0	0	0	1,92E-05	0	0	0	0	0	0	0	0	0	0	0	0	0	0	0	0	0	0	0	0	0	0	0	0	0
1134	0	0	0	0	0	0	0	0	0	7,10E-06	0	0	0	0	0	0	0	0	0	0	0	0	0	0	0	0	0	0	0	0	0	0	0	0	0	0	0	0	2,72E-05	0	0	0	0	0	0	0
wsos	0	0	0	0	0	0	0	0	0	4,26E-05	0	0	0	0	0	0	0	0	0	0	0	0	0	0	0	0	0	0	0	0	0	0	0	0	0	0	0	0	0,000163008	0	0	0	0	0	0	0
1135	0	6,39E-06	0	0	0	0	0	0	0	0	0	0	0	0	0	0	0	0	0	0	0	0	0	0	0	0	0	0	0	0	0	0	0	0	0	0	0	0	0	0	0	0	0	0	3,44E-05	0
adit	0	6,37E-06	0	0	0	7,29E-06	0	0	0	0	0	0	0	0	0	0	0	0	0	0	0	0	0	0	0	0	0	0	0	0	0	0	0	0	0	0	0	6,95E-13	0	0	0	0	0	3,80E-05	3,44E-05	0
1136	0	0	0	0	5,40E-06	0	0	0	0	0	0	0	0	0	0	0	0	2,01E-05	0	0	0	0	0	0	0	0	0	0	0	0	0	0	0	0	0	0	0	0	0	0	0	0	0	0	0	0
1137	0	0	0	0	0	0	0	9,42E-13	7,77E-06	0	0	0	0	0	0	0	0	0	0	0	0	0	0	0	0	0	0	0	0	0	0	0	0	0	0	0	0	0	2,72E-05	0	0	0	0	0	0	0
1138	0	6,39E-06	0	0	0	0	0	0	0	0	0	0	0	0	0	0	0	0	0	0	0	0	0	0	0	0	0	0	0	0	0	0	0	0	0	0	0	0	0	0	0	2,64E-05	0	0	0	0
1139	7,95E-06	0	0	0	0	0	0	0	0	0	0	0	0	0	0	0	0	0	0	0	0	0	0	0	0	0	0	0	0	0	0	3,32E-05	0	0	0	0	0	0	0	0	0	0	0	0	0	0
bsbs	7,95E-06	0	0	0	0	0	0	0	0	0	0	0	0	0	0	0	0	0	0	0	0	0	0	0	0	0	0	0	0	0	0	3,32E-05	0	0	0	0	0	0	0	0	0	0	0	0	0	0
1140	0	6,39E-06	0	0	0	0	0	0	0	0	0	0	0	0	0	0	0	0	0	0	0	0	0	0	0	0	0	0	0	0	0	0	0	0	0	0	0	0	0	0	0	0	4,75E-05	0	0	0
inbr	0	5,72E-06	6,83E-05	0	0	0	0	0	0	0	0	0	0	0	0	0	0	0	0	0	0	0	0	0	0	0,000191447	0	0	0	0	0	0	0	0	0	0	8,18E-14	0	0	0	0	0	6,16E-05	0	0	0
tian	0	3,83E-05	0	0	0	0	0	0	0	0	0	0	0	0	0	0	0	0	0	0	0	0	0	0	0	0	0	0	0	0	0	0	0	0	0	0	0	0	0	0	0	0	0,000284793	0	0	0
1141	0	0	9,62E-06	0	0	0	0	0	0	0	0	0	0	0	0	0	0	0	0	0	0	0	0	0	0	0	0	0	0	0	0	0	0	0	0	0	2,75E-05	0	0	0	0	0	0	0	0	0
pmhc	7,16E-05	0	0	0	0	0	0	0	0	0	0	0	0	0	0	0	0	0	0	0	0	0	0	0	0	0	0	0	0	0	0	0	0	0	0	0	0,000247307	0	0	0	0	0	0	0	0	0
1142	0	0	0	0	0	0	7,12E-06	0	0	0	0	0	0	0	0	0	0	0	0	0	0	0	0	0	0	0	0	0	0	0	0	0	0	0	0	0	0	0	0	0	0	0	0	0	0	2,43E-05
dive	0	5,78E-06	2,77E-05	0	0	0	8,66E-06	0	0	0	0	0	0	0	0	0	0	0	0	0	0	0	0	0	0	0	0	0	0	0	0	0	0	0	0	0	0	0	0	0	0	0	0	0,000118189	0	4,59E-05
1143	7,95E-06	0	0	0	0	0	0	0	0	0	0	0	0	0	0	0	0	0	0	0	0	0	0	0	0	0	0	1,99E-05	0	0	0	0	0	0	0	0	0	0	0	0	0	0	0	0	0	0
clot	7,88E-06	0	3,86E-05	0	0	0	0	0	0	0	0	0	0	0	0	0	0	0	0	6,62E-11	0	0	0	0	0	0,000119201	0	1,65E-05	0	0	0	0	0	0	0	0	0	0	0	0	0	0	0	0	0	0
puma	1,59E-05	0	0	0	0	0	0	0	0	0	0	0	0	0	0	0	0	0	0	0	0	0	0	0	0	0	0	3,98E-05	0	0	0	0	0	0	0	0	0	0	0	0	0	0	0	0	0	0
1144	0	0	0	0	5,40E-06	0	0	0	0	0	0	0	0	0	0	0	0	0	0	0	0	0	0	0	0	0	2,24E-05	0	0	0	0	0	0	0	0	0	0	0	0	0	0	0	0	0	0	0
1145	0	0	9,62E-06	0	0	0	0	0	1,67E-11	0	0	0	0	0	0	0	0	0	0	0	0	0	0	0	0	0	0	0	2,41E-05	0	0	0	0	0	0	0	0	0	0	0	0	0	0	0	0	0
1146	0	6,39E-06	0	0	0	0	0	0	0	0	0	0	0	0	0	0	0	0	0	0	0	0	0	3,07E-05	0	0	0	0	0	0	0	0	0	0	0	0	0	0	0	0	0	0	0	0	0	0
cent	0	3,99E-05	0	0	0	0,000100512	3,51E-05	0	0	0	0	0	0	0	0	0	4,40E-05	2,30E-05	0,000142529	5,69E-05	0	0	0	6,62E-05	0	0	0	0	0	0	0	0,000107832	0	4,57E-05	0	8,37E-05	0	0	0	0	0	0	4,13E-05	8,92E-05	0	0
lcoe	0	1,92E-05	0	0	0	0	0	0	0	0	0	0	0	0	0	0	0	0	0	0	0	0	0	9,20E-05	0	0	0	0	0	0	0	0	0	0	0	0	0	0	0	0	0	0	0	0	0	0
1147	0	0	0	0	5,40E-06	0	0	0	0	0	0	0	0	0	0	0	0	0	0	0	0	0	0	0	0	0	0	0	0	2,52E-05	0	0	0	0	0	0	0	0	0	0	0	0	0	0	0	0
1148	0	0	0	0	5,40E-06	0	0	0	0	0	0	0	0	0	0	0	0	0	0	0	0	0	0	0	0	0	0	0	0	0	0	0	0	0	0	2,68E-05	0	0	0	0	0	0	0	0	0	0
1149	7,95E-06	0	0	0	0	0	0	0	0	0	0	0	0	0	0	0	0	0	0	0	0	0	0	0	0	0	0	1,99E-05	0	0	0	0	0	0	0	0	0	0	0	0	0	0	0	0	0	0
1150	0	0	0	0	0	0	0	0	0	7,10E-06	0	0	0	0	0	0	0	0	0	0	0	0	0	0	0	0	0	0	0	0	0	0	0	0	0	0	0	0	0	0	3,30E-05	0	0	0	0	0
1151	0	0	0	7,64E-06	0	0	0	0	0	0	0	0	0	0	0	0	0	0	0	0	0	0	0	0	0	0	0	0	0	0	0	0	0	0	0	2,68E-05	0	0	0	0	0	0	0	0	0	0
1152	0	0	0	0	5,40E-06	0	0	0	0	0	0	0	2,81E-05	0	0	0	0	0	0	0	0	0	0	0	0	0	0	0	0	0	0	0	0	0	0	0	0	0	0	0	0	0	0	0	0	0
1153	0	0	9,62E-06	0	0	0	0	0	0	0	0	0	0	0	0	0	0	0	0	0	0	0	0	0	0	2,86E-05	0	0	0	0	0	0	0	0	0	0	0	0	0	0	0	0	0	0	0	0
cepa	0	0	1,92E-05	0	0	0	0	0	0	0	0	0	0	0	0	0	0	0	0	0	0	0	0	0	0	5,71E-05	0	0	0	0	0	0	0	0	0	0	0	0	0	0	0	0	0	0	0	0
1154	0	6,39E-06	0	0	0	0	0	0	0	0	0	0	0	0	0	0	0	0	0	3,44E-05	0	0	0	0	0	0	0	0	0	0	0	0	0	0	0	0	0	0	0	0	0	0	0	0	0	0
yuan	0	6,39E-06	0	0	0	0	0	0	0	0	0	0	0	0	0	0	0	0	0	3,44E-05	0	0	0	0	0	0	0	0	0	0	0	0	0	0	0	0	0	0	0	0	0	0	0	0	0	0
1155	0	6,39E-06	0	0	0	0	0	0	0	0	0	0	0	0	0	0	0	0	0	0	0	0	0	0	0	0	0	0	0	0	0	0	0	0	0	0	0	0	0	0	0	2,64E-05	0	0	0	0
1156	0	0	9,62E-06	0	0	0	0	0	0	0	0	0	0	0	0	0	0	0	0	3,44E-05	0	0	0	0	0	0	0	0	0	0	0	0	0	0	0	0	0	0	0	0	0	0	0	0	0	0
aryl	0	0	9,62E-06	0	0	0	0	0	0	0	0	0	0	0	0	0	0	0	0	3,44E-05	0	0	0	0	0	0	0	0	0	0	0	0	0	0	0	0	0	0	0	0	0	0	0	0	0	0
1157	0	0	0	0	0	0	0	0	0	7,10E-06	0	0	0	0	0	1,92E-05	0	0	0	0	0	0	0	0	0	0	0	0	0	0	0	0	0	0	0	0	0	0	0	0	0	0	0	0	0	0
1158	0	0	0	0	0	0	7,12E-06	0	0	0	0	0	0	0	0	0	0	0	0	0	0	0	0	0	0	0	0	0	0	0	0	3,32E-05	0	0	0	0	0	0	0	0	0	0	0	0	0	0
1159	0	0	0	0	0	7,27E-06	0	0	0	0	0	0	0	3,44E-05	0	0	0	0	0	0	0	0	0	0	0	0	0	0	0	0	0	0	0	0	0	0	0	0	0	0	0	0	0	0	0	0
1160	0	0	0	7,64E-06	0	0	0	0	0	0	0	0	0	0	0	0	0	0	0	0	1,83E-05	0	0	0	0	0	0	0	0	0	0	0	0	0	0	0	0	0	0	0	0	0	0	0	0	0
deca	0	0	0	7,64E-06	0	0	0	0	0	0	0	0	0	0	0	0	0	0	0	0	1,83E-05	0	0	0	0	0	0	0	0	0	0	0	0	0	0	0	0	0	0	0	0	0	0	0	0	0
1161	0	6,39E-06	0	0	0	0	0	0	0	0	0	0	0	0	0	0	2,52E-05	0	0	0	0	0	0	0	0	0	0	0	0	0	0	0	0	0	0	0	0	0	0	0	0	0	0	0	0	0
1162	0	0	0	0	0	0	0	0	0	7,10E-06	0	0	0	0	0	0	0	0	0	0	0	0	0	0	0	0	0	0	0	0	0	0	2,19E-05	0	0	0	0	0	0	0	0	0	0	0	0	0
1163	0	6,39E-06	0	0	0	0	0	0	0	0	0	0	0	0	0	0	0	0	0	0	0	0	0	0	0	0	0	0	0	0	2,73E-05	0	0	0	0	0	0	0	0	0	0	0	0	0	0	0
batu	0	6,39E-06	0	0	0	0	0	0	0	0	0	0	0	0	0	0	0	0	0	0	0	0	0	0	0	0	0	0	0	0	2,73E-05	0	0	0	0	0	0	0	0	0	0	0	0	0	0	0
bpsc	0	6,39E-06	0	0	0	0	0	0	0	0	0	0	0	0	0	0	0	0	0	0	0	0	0	0	0	0	0	0	0	0	2,73E-05	0	0	0	0	0	0	0	0	0	0	0	0	0	0	0
raya	0	6,39E-06	0	0	0	0	0	0	0	0	0	0	0	0	0	0	0	0	0	0	0	0	0	0	0	0	0	0	0	0	2,73E-05	0	0	0	0	0	0	0	0	0	0	0	0	0	0	0
rgcl	0	6,39E-06	0	0	0	0	0	0	0	0	0	0	0	0	0	0	0	0	0	0	0	0	0	0	0	0	0	0	0	0	2,73E-05	0	0	0	0	0	0	0	0	0	0	0	0	0	0	0
uthm	0	6,39E-06	0	0	0	0	0	0	0	0	0	0	0	0	0	0	0	0	0	0	0	0	0	0	0	0	0	0	0	0	2,73E-05	0	0	0	0	0	0	0	0	0	0	0	0	0	0	0
1164	0	0	0	0	0	0	0	0	0	7,10E-06	0	0	0	0	0	0	0	0	0	0	0	0	0	0	0	0	0	0	0	0	0	0	2,19E-05	0	0	0	0	0	0	0	0	0	0	0	0	0
smpc	0	0	0	0	0	0	0	0	0	7,10E-06	0	0	0	0	0	0	0	0	0	0	0	0	0	0	0	0	0	0	0	0	0	0	2,19E-05	0	0	0	0	0	0	0	0	0	0	0	0	0
1165	0	0	0	0	0	0	0	7,59E-06	0	0	0	0	0	0	0	0	0	0	0	0	0	0	0	0	0	0	0	0	0	0	0	0	0	0	0	0	0	0	2,72E-05	0	0	0	0	0	0	0
1166	0	0	0	0	0	0	7,12E-06	0	0	0	0	0	0	0	0	0	0	0	0	0	0	0	0	0	0	0	0	0	0	0	0	3,32E-05	0	0	0	0	0	0	0	0	0	0	0	0	0	0
bmhv	0	0	0	0	0	0	1,42E-05	0	0	0	0	0	0	0	0	0	0	0	0	0	0	0	0	0	0	0	0	0	0	0	0	6,64E-05	0	0	0	0	0	0	0	0	0	0	0	0	0	0
jude	0	0	8,02E-06	0	0	0	5,10E-05	0	0	0	0	0	0	0,000275129	0	0	0	0	0	0	0	0	0	0	0	0	0	0	0	0	0	0	0	0	0	0	0	0	0	0	0	0	0	0	0	0
mhvs	0	0	0	0	0	0	7,12E-06	0	0	0	0	0	0	0	0	0	0	0	0	0	0	0	0	0	0	0	0	0	0	0	0	3,32E-05	0	0	0	0	0	0	0	0	0	0	0	0	0	0
rece	0	1,57E-05	0	0	0	0	1,81E-05	0	0	0	0	4,02E-05	0	0	0	0	0	0	0	6,08E-05	0	0	0	0	0	0	0	0	0	0	0	6,56E-05	0	0	0	0	0	0	0	0	0	0	0	0	0	0
1167	0	0	9,62E-06	0	0	0	0	0	0	0	0	0	0	0	0	0	0	0	0	0	0	0	0	0	0	0	0	0	0	0	0	0	0	0	0	0	0	0	0	0	0	0	0	0	3,44E-05	0
erap	0	0	0,000211596	0	0	0	0	0	0	0	0	0	0	0	0	0	0	0	0	0	0	0	0	0	0	0,000494798	0	0	0	0	0	0	0	0	0	0	0,000128507	0	0	0	0	0	0	0	0	0
1168	0	0	0	0	5,40E-06	0	0	0	0	0	0	0	2,81E-05	0	0	0	0	0	0	0	0	0	0	0	0	0	0	0	0	0	0	0	0	0	0	0	0	0	0	0	0	0	0	0	0	0
1169	0	0	0	0	0	0	7,12E-06	0	0	2,54E-13	0	0	0	0	0	0	0	0	0	0	1,83E-05	0	0	0	0	0	0	0	0	0	0	0	0	0	0	0	0	0	0	0	0	0	0	0	0	0
yang	4,14E-06	0	0	0	0	0	0	0	3,69E-12	3,18E-05	0	0	0	0	0	0	0	0	0	0	0	0	0,000165462	0	0	0	0	0	0	0	0	0	0	0	0	0	2,23E-05	0	0	0	0	0	0	0	2,08E-07	0
1170	0	0	0	0	0	0	0	0	7,77E-06	0	0	0	0	0	0	0	0	0	2,39E-05	0	0	0	0	0	0	0	0	0	0	0	0	0	0	0	0	0	0	0	0	0	0	0	0	0	0	0
herg	0,000127243	0	0	0	0	0	0	0	0	0	0,000124836	0	0	0	0	0	0	0	0	0	0	0	0	0	0	0	0	4,65E-10	0	0	0	0	0	0	0	0	0	0	0	0	0	0	0,000542426	0	0	0
1171	0	0	0	0	0	0	0	0	0	7,10E-06	0	0	0	0	0	0	0	0	0	0	0	0	0	0	0	0	0	0	0	0	0	0	2,19E-05	0	0	0	0	0	0	0	0	0	0	0	0	0
siso	0	0	0	0	0	0	0	0	0	3,55E-05	0	0	0	0	0	0	0	0	0	0	0	0	0	0	0	0	0	0	0	0	0	0	0,0001095	0	0	0	0	0	0	0	0	0	0	0	0	0
1172	0	0	0	0	0	0	0	0	7,77E-06	0	0	0	0	0	0	0	0	0	2,39E-05	0	0	0	0	0	0	0	0	0	0	0	0	0	0	0	0	0	0	0	0	0	0	0	0	0	0	0
1173	0	0	0	0	0	0	0	7,59E-06	0	0	0	0	0	0	0	0	0	0	0	0	0	0	0	0	3,42E-05	0	0	0	0	0	0	0	0	0	0	0	0	0	0	0	0	0	0	0	0	0
1174	0	0	0	0	0	0	0	7,59E-06	0	0	0	0	0	0	0	0	0	0	0	0	0	0	0	0	0	0	0	0	0	0	0	0	0	0	0	0	0	0	2,72E-05	0	0	0	0	0	0	0
1175	0	0	0	0	0	0	0	7,59E-06	0	0	0	0	0	0	2,91E-05	0	0	0	0	0	0	0	0	0	0	0	0	0	0	0	0	0	0	0	0	0	0	0	0	0	0	0	0	0	0	0
1176	0	0	0	0	0	7,27E-06	0	0	0	0	0	0	0	0	0	0	0	0	0	0	0	0	0	0	0	0	0	0	0	0	0	0	0	0	0	0	0	0	0	0	0	0	0	0	0	2,43E-05
dean	0	0	0	0	0	0	4,02E-05	2,63E-06	0	0	0	0	0	0	0	0	0	0	0	0	0	0	0	0	0	0	0	0	0	0	2,75E-05	0	0	0	0	0	0	0	0	0	0	0	0	0	0	0,000121396
1177	7,95E-06	0	0	0	0	0	0	0	0	0	0	0	0	0	0	0	0	0	0	0	0	0	0	0	0	0	0	1,99E-05	0	0	0	0	0	0	0	0	0	0	0	0	0	0	0	0	0	0
1178	0	0	0	0	5,40E-06	0	0	0	0	0	0	0	2,81E-05	0	0	0	0	0	0	0	0	0	0	0	0	0	0	0	0	0	0	0	0	0	0	0	0	0	0	0	0	0	0	0	0	0
1179	0	0	0	0	0	0	0	0	0	7,10E-06	0	0	0	0	0	0	0	0	0	0	0	0	0	0	0	0	0	0	0	0	0	0	2,19E-05	0	0	0	0	0	0	0	0	0	0	0	0	0
1180	0	0	0	0	5,40E-06	0	0	0	0	0	0	0	0	0	0	0	0	0	0	0	0	3,21E-05	0	0	0	0	0	0	0	0	0	0	0	0	0	0	0	0	0	0	0	0	0	0	0	0
sibl	0	0	2,35E-05	0	0,000348936	2,17E-05	0	0	0	0	0	0	0	0	0	0	0	0,001321294	0	0	0	0	0	0	0	4,78E-05	0	0	0	0	0	0	0	0	0	7,29E-05	0	0	0	0	0	0	0	0	0	0
1181	0	6,39E-06	0	0	0	0	0	0	0	0	0	0	0	0	0	0	0	0	0	0	0	0	0	0	0	0	0	0	0	0	0	0	0	0	0	0	0	0	0	0	0	2,64E-15	0	0	3,44E-05	0
1182	0	0	0	0	0	0	0	0	0	7,10E-06	0	0	0	0	0	0	0	0	0	0	0	0	0	0	0	0	0	0	0	0	0	0	2,19E-05	0	0	0	0	0	0	0	0	0	0	0	0	0
1183	0	0	0	0	0	0	0	0	0	7,10E-06	0	0	0	0	0	0	0	0	0	0	0	0	0	0	0	0	0	0	0	0	0	0	2,19E-05	0	0	0	0	0	0	0	0	0	0	0	0	0
infn	0	0	9,10E-06	0	0	0	0	0	0	7,48E-06	0	0	0	0	0	0	0	0	0	0	0	0	0	0	0	0	0	0	0	0	0	0	2,23E-05	0	0	0	0	0	0	0	0	0	4,66E-05	0	0	0
llrf	0	0	0	0	0	0	0	0	0	3,55E-05	0	0	0	0	0	0	0	0	0	0	0	0	0	0	0	0	0	0	0	0	0	0	0,0001095	0	0	0	0	0	0	0	0	0	0	0	0	0
pick	3,02E-05	1,08E-05	0	0	4,73E-05	0	9,85E-05	1,69E-05	0	3,34E-05	0	0	0	3,78E-05	0	5,58E-05	0	0	0	0	0	0,000222625	7,44E-05	0	0	0	2,68E-05	4,41E-10	0	5,18E-06	0	0	2,49E-05	0	0	0	0,000131554	0	0	0	0,000461375	2,30E-05	0	0	0	0
1184	0	0	0	0	0	7,27E-06	0	0	0	0	0	0	0	0	0	0	0	3,96E-13	2,39E-05	0	0	0	0	0	0	0	0	0	0	0	0	0	0	0	0	0	0	0	0	0	0	0	0	0	0	0
elat	0	6,38E-06	0	0	0	7,28E-06	0	0	0	0	0	0	0	0	0	0	0	2,47E-13	2,39E-05	3,44E-05	0	0	0	0	0	0	0	0	0	0	0	0	0	0	0	0	0	0	0	0	0	0	0	0	0	0
1185	0	0	0	0	5,40E-06	0	0	0	0	0	0	0	2,81E-05	0	0	0	0	0	0	0	0	0	0	0	0	0	0	0	0	0	0	0	0	0	0	0	0	0	0	0	0	0	0	0	0	0
1186	0	0	0	0	5,40E-06	0	0	0	0	0	0	0	2,81E-05	0	0	0	0	0	0	0	0	0	0	0	0	0	0	0	0	0	0	0	0	0	0	0	0	0	0	0	0	0	0	0	0	0
1187	0	0	9,62E-06	0	0	0	0	0	0	0	0	0	0	0	0	1,92E-05	0	0	0	0	0	0	0	0	0	0	0	0	0	0	0	0	0	0	0	0	0	0	0	0	0	0	0	0	0	0
1188	0	0	0	0	0	0	0	0	7,77E-06	0	0	0	0	0	0	0	0	0	0	0	0	0	0	0	3,42E-05	0	0	0	0	0	0	0	0	0	0	0	0	0	0	0	0	0	0	0	0	0
1189	0	0	0	7,64E-06	0	0	0	0	0	0	0	0	0	0	0	0	0	0	0	0	0	0	0	0	0	0	0	0	0	0	0	0	0	0	0	2,68E-05	0	0	0	0	0	0	0	0	0	0
1190	7,95E-06	0	0	0	0	0	0	0	0	0	0	0	0	3,44E-05	0	0	0	0	0	0	0	0	0	0	0	0	0	0	0	0	0	0	0	0	0	0	0	0	0	0	0	0	0	0	0	0
cvds	2,39E-05	0	0	0	0	0	0	0	0	0	0	0	0	0,000103178	0	0	0	0	0	0	0	0	0	0	0	0	0	0	0	0	0	0	0	0	0	0	0	0	0	0	0	0	0	0	0	0
1191	0	0	0	0	0	0	7,12E-06	0	0	0	0	0	0	0	0	0	0	0	0	0	0	0	0	0	0	0	0	0	0	0	0	3,32E-05	0	0	0	0	0	0	0	0	0	0	0	0	0	0
foil	0	0	0	0	0	0	8,54E-05	0	0	0	0	0	0	0	0	0	0	0	0	0	0	0	0	2,16E-05	0	0	0	0	0	0	1,26E-14	0,000374848	0	0	0	0	0	0	0	0	0	0	0	0	0	0
lcvd	0	0	0	0	0	0	1,42E-05	0	0	0	0	0	0	0	0	0	0	0	0	0	0	0	0	0	0	0	0	0	0	0	0	6,64E-05	0	0	0	0	0	0	0	0	0	0	0	0	0	0
1192	0	0	0	0	0	0	0	0	0	7,10E-06	0	0	0	0	0	0	0	0	0	0	0	0	3,96E-05	0	0	0	0	0	0	0	0	0	0	0	0	0	0	0	0	0	0	0	0	0	0	0
vhdl	0	0	0	0	0	0	0	0	0	4,97E-05	0	0	0	0	9,86E-05	0	0	0	0	0	0	0	0	0	0	0	0	0	0	0	0	0	7,90E-05	0	0	0	0	0	0	0	0	0	0	0	0	0
1193	0	0	0	0	0	0	0	0	7,77E-06	0	0	0	0	0	0	0	0	2,01E-05	0	0	0	0	0	0	0	0	0	0	0	0	0	0	0	0	0	0	0	0	0	0	0	0	0	0	0	0
1194	0	0	0	0	0	0	0	0	0	7,10E-06	0	0	0	0	0	0	0	0	0	0	1,83E-05	0	0	0	0	0	0	0	0	0	0	0	0	0	0	0	0	0	0	0	0	0	0	0	0	0
disk	0	7,77E-06	3,50E-06	1,92E-05	0	1,33E-05	0,000255544	0,000123966	0	4,15E-05	0	0	0	1,84E-05	0,000332919	0	0	0	2,16E-05	0,000167257	7,36E-05	0	0	0	0	0	0	0	0	0	3,66E-05	0,000292556	0	0	6,67E-05	0	0	0	0	0	0,000503861	0	0	1,60E-05	0	0,000312144
1195	0	0	0	0	0	0	0	0	7,77E-06	0	0	0	0	0	0	0	0	0	0	0	0	0	3,96E-05	0	0	0	0	0	0	0	0	0	0	0	0	0	0	0	0	0	0	0	0	0	0	0
1196	0	0	0	0	0	7,27E-06	0	0	0	0	0	0	0	0	0	0	0	0	2,39E-05	0	0	0	0	0	0	0	0	0	0	0	0	0	0	0	0	0	0	0	0	0	0	0	0	0	0	0
1197	0	0	0	0	0	0	0	0	7,77E-06	0	0	0	0	0	0	0	0	0	0	0	0	0	0	0	0	2,86E-05	0	0	0	0	0	0	0	0	0	0	0	0	0	0	0	0	0	0	0	0
gait	0	0	0	0,000351684	0	2,15E-05	0	0	0	0	0	0	0	3,75E-05	0	0,000867138	0	0	0	0	0	9,08E-05	0	0	0	0	0	0	0	0	0	0	0	0	0	0	0	0	0	0	0	0	0	0	0	0
lame	7,92E-06	0	0	0	0	0	0	0	6,22E-05	0	0	0	0	0	0	0,000173141	0	0	0	0	0	0	0	0	0	0	0	0	0	0	0	0	0	0	0	0	0	0	0	0	0	0	0	0	0	0
1198	0	0	0	0	0	0	7,12E-06	0	0	0	0	0	0	0	0	0	0	0	0	0	0	0	0	3,07E-05	0	0	0	0	0	0	0	0	0	0	0	0	0	0	0	0	0	0	0	0	0	0
1199	0	6,39E-06	0	0	0	0	0	0	0	0	0	0	0	0	0	0	0	0	0	0	0	0	0	0	0	0	0	0	0	0	0	0	0	0	0	0	0	0	0	0	0	0	0	0	3,44E-05	0
swim	4,07E-05	0	0	4,94E-05	0	1,21E-05	0,000189216	0	9,10E-06	0	0	0,000101971	0	0	0	0	0	0	2,96E-05	0	0	0	0	0	0	0	0	4,75E-16	0	0	0	0	0	0	0	0,000144135	0	1,00E-08	0	0	0,000205948	0	0	0	0	0,000606803
1200	0	0	0	0	0	0	7,12E-06	0	0	0	0	0	0	0	0	0	0	0	0	3,44E-05	0	0	0	0	0	0	0	0	0	0	0	0	0	0	0	0	0	0	0	0	0	0	0	0	0	0
1201	0	0	0	0	0	0	0	7,59E-06	0	0	0	0	0	0	0	0	0	0	0	0	0	0	0	0	0	0	0	0	0	0	0	0	0	0	0	0	0	0	2,72E-05	0	0	0	0	0	0	0
1202	0	0	0	0	0	0	0	0	0	7,10E-06	0	0	0	0	0	0	0	0	0	0	0	0	0	0	0	0	0	0	0	0	0	0	0	0	0	0	0	0	0	0	3,30E-05	0	0	0	0	0
1203	0	0	0	0	0	0	0	7,59E-06	0	0	0	0	0	0	0	0	0	0	0	0	0	0	0	0	0	0	0	0	0	0	0	0	0	0	3,17E-15	0	0	0	2,72E-05	0	0	0	0	0	0	0
ribo	2,46E-05	0	1,83E-05	0	0	0	0	7,59E-06	0	0	0	0	0	0	0	0	0	0	0	0	0	0	0	0	0	5,56E-05	0	2,41E-05	0	0	0	0	0	0	0	0	0	0	0	4,67E-05	0	0	0	0	0	0
1204	0	0	0	0	0	0	0	7,59E-06	0	0	0	0	0	0	0	0	0	0	0	0	0	0	0	0	0	0	0	0	0	0	0	0	0	0	0	0	0	0	2,72E-05	0	0	0	0	0	0	0
1205	0	0	0	0	0	0	0	0	0	7,10E-06	0	0	0	0	0	0	0	0	0	0	0	0	0	0	0	0	0	0	0	0	0	0	2,19E-05	0	0	0	0	0	0	0	0	0	0	0	0	0
vcos	0	0	0	0	0	0	0	0	0	7,10E-06	0	0	0	0	0	0	0	0	0	0	0	0	0	0	0	0	0	0	0	0	0	0	2,19E-05	0	0	0	0	0	0	0	0	0	0	0	0	0
1206	0	0	0	0	0	0	0	0	0	7,10E-06	0	0	0	0	0	0	0	0	0	0	0	0	0	0	0	0	0	0	0	0	0	0	2,19E-05	0	0	0	0	0	0	0	0	0	0	0	0	0
1207	7,95E-06	0	0	0	0	0	0	0	0	0	0	0	0	0	0	0	0	0	0	0	0	0	0	0	0	0	0	1,99E-05	0	0	0	0	0	0	0	0	0	0	0	0	0	0	0	0	0	0
1208	0	0	0	0	0	0	7,12E-06	0	0	0	0	0	0	0	0	0	0	0	0	0	0	0	3,96E-05	0	0	0	0	0	0	0	0	0	0	0	0	0	0	0	0	0	0	0	0	0	0	0
1209	0	0	0	0	0	0	0	0	7,77E-06	0	0	0	0	0	0	0	0	0	0	0	0	0	3,96E-05	0	0	0	0	0	0	0	0	0	0	0	0	0	0	0	0	0	0	0	0	0	0	0
1210	0	0	0	0	5,40E-06	0	0	0	0	0	0	0	2,81E-05	0	0	0	0	0	0	0	0	0	0	0	0	0	0	0	0	0	0	0	0	0	0	0	0	0	0	0	0	0	0	0	0	0
gmfs	0	0	0	0	5,40E-06	0	0	0	0	0	0	0	2,81E-05	0	0	0	0	0	0	0	0	0	0	0	0	0	0	0	0	0	0	0	0	0	0	0	0	0	0	0	0	0	0	0	0	0
1211	0	0	0	0	0	0	0	0	7,77E-06	0	0	0	0	0	0	0	0	0	0	0	0	0	0	0	3,42E-05	0	0	0	0	0	0	0	0	0	0	0	0	0	0	0	0	0	0	0	0	0
leam	0	0	0	0	0	0	0	0	1,55E-05	0	0	0	0	0	0	0	0	0	0	0	0	0	0	0	6,83E-05	0	0	0	0	0	0	0	0	0	0	0	0	0	0	0	0	0	0	0	0	0
1212	0	0	0	0	0	0	0	7,59E-06	0	0	0	0	0	0	2,91E-05	0	0	0	0	0	0	0	0	0	0	0	0	0	0	0	0	0	0	0	0	0	0	0	0	0	0	0	0	0	0	0
buzz	0	0	0	0	0	0	0	7,59E-06	0	0	0	0	0	0	2,91E-05	0	0	0	0	0	0	0	0	0	0	0	0	0	0	0	0	0	0	0	0	0	0	0	0	0	0	0	0	0	0	0
smes	0	0	0	0	0	0	0	0,000129048	0	0	0	0	0	0	0	0	0	0	0	0	0	0	0	0	0	0	0	0	0,00040994	0	0	0	0	0	0	0	0	0	0	0	0	0	0	0	0	0
1213	0	0	9,62E-06	0	0	0	0	0	0	0	0	0	0	0	0	0	0	0	0	0	0	0	0	0	0	0	0	0	0	0	0	0	2,19E-05	0	0	0	0	0	0	0	0	0	0	0	0	0
1214	0	0	0	0	0	0	0	0	7,77E-06	0	0	0	0	0	0	0	0	0	0	0	0	0	0	0	3,42E-05	0	0	0	0	0	0	0	0	0	0	0	0	0	0	0	0	0	0	0	0	0
1215	0	0	0	0	0	7,27E-06	0	0	0	0	0	0	0	0	0	0	0	0	0	0	0	0	0	0	0	0	0	0	0	0	0	0	0	0	0	0	0	2,87E-05	0	0	0	0	0	0	0	0
1216	7,95E-06	0	0	0	0	0	0	0	0	0	0	0	0	0	0	0	0	0	0	0	0	0	0	0	0	2,86E-05	0	0	0	0	0	0	0	0	0	0	0	0	0	0	0	0	0	0	0	0
nake	2,21E-05	0	2,14E-05	0	1,79E-12	0	0	0	0	0	5,46E-05	0	0	0	0	0	0	0	0	0	0	0	0	0	0	3,01E-05	0	0	0	4,90E-05	0	0	0	0	0	0	0	0	0	0	0	0	0	0	0	0
1217	0	0	9,62E-06	0	0	0	0	0	0	0	0	0	0	3,44E-05	0	0	0	0	0	0	0	0	0	0	0	0	0	0	0	0	0	0	0	0	0	0	0	0	0	0	0	0	0	0	0	0
1218	0	0	0	0	0	0	7,12E-06	0	0	0	0	0	0	0	0	0	0	0	0	0	0	0	0	3,07E-05	0	0	0	0	0	0	0	0	0	0	0	0	0	0	0	0	0	0	0	0	0	0
eddi	0	7,10E-08	0	1,23E-05	0	0	0,000130212	0	0	0,00014959	0	0,000105543	0	0	0	0	0	0	0	0	0	0	0	0	0	0	0	0	0	0	0	0	0	0	0	0	0	0	0	0	0,000611404	0	0	0	0	0,000466716
1219	0	0	0	0	0	0	0	0	7,77E-06	0	0	0	0	0	0	0	0	0	0	0	0	0	0	0	0	0	0	0	0	0	0	3,32E-05	0	0	0	0	0	0	0	0	0	0	0	0	0	0
aziz	0	0	0	0	0	0	0	0	7,77E-06	0	0	0	0	0	0	0	0	0	0	0	0	0	0	0	0	0	0	0	0	0	0	3,32E-05	0	0	0	0	0	0	0	0	0	0	0	0	0	0
trio	0	0	2,59E-05	0	0	0	0	0	5,68E-05	0	0	0	0	0	0	0	0	0	0	0	0	0	0	0	0	8,35E-05	0	0	0	4,94E-05	0	0,000169728	0	0	0	0	0	0	0	0	0	0	0	0	0	0
1220	0	0	9,62E-06	0	0	0	0	0	0	0	2,73E-05	0	0	0	0	0	0	0	0	0	0	0	0	0	0	0	0	0	0	0	0	0	0	0	0	0	0	0	0	0	0	0	0	0	0	0
1221	0	0	0	0	0	0	7,12E-06	0	0	0	0	0	0	0	0	0	0	0	0	0	0	0	0	0	0	0	0	0	0	0	0	3,32E-05	0	0	0	0	0	0	0	0	0	0	0	0	0	0
etch	0	0	0	0	4,32E-06	0	0,000193577	0	0	0	0	0	0	0	0	0	0	0	0	0	0	0	0	0	0	0	0	0	0	0	0	0,00092914	0	0	0	0	0	0	0	0	0	0	0	0	0	0
gase	0	6,64E-05	0	0	0	0	6,84E-05	0	0	0	0	0	0	0	0	0	0	0	0	9,52E-05	0	0	0	0,000492416	0	0	0	0	0	0	0	3,66E-05	0	0	0	0	0	0	0	0	0	0	0	0	2,54E-06	0
1222	0	0	0	0	0	0	0	7,59E-06	0	0	0	0	0	0	0	0	0	0	0	0	0	0	0	0	0	0	0	0	0	0	0	0	0	0	0	0	0	0	2,72E-05	0	0	0	0	0	0	0
1223	0	0	9,62E-06	0	0	0	0	0	0	0	0	0	0	0	0	0	0	0	0	0	0	0	0	0	0	2,86E-05	0	0	0	0	0	0	0	0	0	0	0	0	0	0	0	0	0	0	0	0
1224	0	0	0	0	0	0	0	0	7,77E-06	0	0	0	0	0	0	0	0	0	0	0	0	0	0	0	0	0	0	0	2,41E-05	0	0	0	0	0	0	0	0	0	0	0	0	0	0	0	0	0
1225	0	0	0	0	0	0	7,12E-06	0	0	0	0	0	0	0	0	0	0	0	0	0	0	0	0	3,07E-05	0	0	0	0	0	0	0	0	0	0	0	0	0	0	0	0	0	0	0	0	0	0
1226	0	0	0	0	0	0	7,12E-06	0	0	0	0	0	0	0	0	0	0	0	0	0	0	0	0	0	0	0	0	0	0	0	2,73E-05	0	0	0	0	0	0	0	0	0	0	0	0	0	0	0
1227	0	6,39E-06	0	0	0	0	0	0	0	0	0	0	0	0	0	0	2,52E-05	0	0	0	0	0	0	0	0	0	0	0	0	0	0	0	0	0	0	0	0	0	0	0	0	0	0	0	0	0
opex	0	6,39E-06	0	0	0	0	0	0	0	0	0	0	0	0	0	0	2,52E-05	0	0	0	0	0	0	0	0	0	0	0	0	0	0	0	0	0	0	0	0	0	0	0	0	0	0	0	0	0
1228	0	0	0	0	0	0	0	0	0	7,10E-06	0	0	0	0	0	0	0	0	0	0	0	0	0	0	0	0	0	0	0	0	0	0	0	0	0	0	0	0	0	0	3,30E-05	0	0	0	0	0
1229	0	0	0	0	5,40E-06	0	0	0	0	0	0	0	0	0	0	0	0	0	0	0	0	3,21E-05	0	0	0	0	0	0	0	0	0	0	0	0	0	0	0	0	0	0	0	0	0	0	0	0
1230	0	0	0	0	0	0	0	0	7,77E-06	0	0	0	0	0	0	0	0	0	0	0	1,83E-05	0	0	0	0	0	0	0	0	0	0	0	0	0	0	0	0	0	0	0	0	0	0	0	0	0
sdes	0	0	0	0	0	0	0	0	0	2,13E-05	0	0	0	0	0	0	0	0	0	0	5,48E-05	0	0	0	0	0	0	0	0	0	0	0	0	0	0	0	0	0	0	0	0	0	0	0	0	0
1231	0	0	0	0	0	0	0	7,59E-06	0	0	0	0	0	0	0	0	0	0	0	0	0	0	0	0	0	0	0	0	0	5,98E-13	0	0	0	0	0	0	0	0	0	0	3,30E-05	0	0	0	0	0
1232	0	0	0	0	0	0	0	7,59E-06	0	0	0	0	0	0	0	0	0	0	0	0	1,83E-05	0	0	0	0	0	0	0	0	0	0	0	0	0	0	0	0	0	3,11E-11	0	0	0	0	0	0	0
1233	0	6,39E-06	0	0	0	0	0	0	0	0	0	0	0	0	0	0	0	0	0	0	0	0	0	0	0	0	0	0	0	0	2,73E-05	0	0	0	0	0	0	0	0	0	0	0	0	0	0	0
cfrp	0	0	0	0	0	0	3,56E-05	0	0	0	0	0	0	0	0	0	0	0	0	0	0	0	0	0	0	0	0	0	0	0	0,000136677	0	0	0	0	0	0	0	0	0	0	0	0	0	0	0
1234	0	0	0	7,64E-06	0	0	0	0	0	0	2,73E-05	0	0	0	0	0	0	0	0	0	0	0	0	0	0	0	0	0	0	0	0	0	0	0	0	0	0	0	0	0	0	0	0	0	0	0
1235	0	0	0	0	0	0	0	0	7,77E-06	0	0	0	0	0	0	0	0	0	0	0	0	0	0	0	3,42E-05	0	0	0	0	0	0	0	0	0	0	0	0	0	0	0	0	0	0	0	0	0
poss	4,34E-06	0	0	0	0	0	0	7,18E-05	0	0	0	0	0	0	0	0	0	0	0	0	0	0	0	0	0	0	0	4,57E-06	0,000235603	0	0	0	0	0	0	0	0	0	0	0	0	0	0	0	0	0
qura	0	0	0	0	0	0	0	0	7,77E-06	0	0	0	0	0	0	0	0	0	0	0	0	0	0	0	3,42E-05	0	0	0	0	0	0	0	0	0	0	0	0	0	0	0	0	0	0	0	0	0
siri	0	0	0	0	0	0	0	0	7,77E-06	0	0	0	0	0	0	0	0	0	0	0	0	0	0	0	3,42E-05	0	0	0	0	0	0	0	0	0	0	0	0	0	0	0	0	0	0	0	0	0
1236	7,95E-06	0	0	0	0	0	0	0	0	0	0	0	0	0	0	0	0	0	0	0	0	0	0	0	0	0	0	1,99E-05	0	0	0	0	0	0	0	0	0	0	0	0	0	0	0	0	0	0
1237	0	6,39E-06	0	0	0	0	0	0	0	0	0	0	0	0	0	0	0	0	0	0	0	0	0	3,07E-05	0	0	0	0	0	0	0	0	0	0	0	0	0	0	0	0	0	0	0	0	0	0
1238	0	0	0	0	5,40E-06	0	0	0	0	0	0	0	0	0	0	0	0	2,01E-05	0	0	0	0	0	0	0	0	0	0	0	0	0	0	0	0	0	0	0	0	0	0	0	0	0	0	0	0
1239	0	0	0	0	0	0	7,12E-06	0	0	0	0	0	0	0	0	0	0	0	0	0	0	0	0	0	0	0	0	0	0	0	0	0	0	0	0	0	0	0	0	0	0	0	0	0	3,44E-05	0
char	0	0	0	0	0	0	2,13E-05	0	0	0	0	0	0	0	0	0	0	0	0	0	0	0	7,91E-05	0	0	0	0	0	0	0	0	0	0	0	0	0	0	0	0	0	0	0	0	0	3,44E-05	0
coke	0	0	0	0	0	0	2,85E-05	0	0	0	0,000109225	0	0	0	0	0	0	0	0	0	0	0	0	0	0	0	0	0	0	0	0	0	0	0	0	0	0	0	0	0	0	0	0	0	0	0
1240	0	0	0	0	0	0	0	0	0	7,10E-06	0	0	0	0	0	0	0	0	0	0	0	0	0	0	0	0	0	0	0	0	0	0	0	0	1,88E-05	0	0	0	0	0	0	0	0	0	0	0
capp	0	0	0	0	0	0	0	6,83E-05	0	0	0	0	0	0	0	0	0	0	0	0	0	0	0	0	0	0	0	0	0	0	0	0	0	0	0,00016887	0	0	0	0	0	0	0	0	0	0	0
1241	0	0	0	0	0	0	0	7,59E-06	0	0	0	0	0	0	0	0	0	0	0	0	0	0	0	0	0	0	0	0	0	0	0	0	0	0	0	0	0	0	2,72E-05	0	0	0	0	0	0	0
1242	0	0	0	0	0	0	7,12E-06	0	0	0	0	0	0	0	0	0	0	0	0	0	0	0	0	0	0	0	0	0	0	0	0	0	0	0	0	0	0	0	0	0	0	0	0	0	0	2,43E-05
seab	0	0	0	1,88E-05	0	0	5,36E-05	0	0	0	0	9,60E-05	0	0	0	0	0	0	0	0	0	0	0	0	0	0	0	0	0	0	9,79E-05	0	0	0	0	0	0	0	0	0	1,37E-05	0	0	0	0	7,32E-05
1243	0	0	9,62E-06	0	0	0	0	0	0	0	0	0	0	3,44E-05	0	0	0	0	0	0	0	0	0	0	0	0	0	0	0	0	0	0	0	0	0	0	0	0	0	0	0	0	0	0	0	0
1244	0	6,39E-06	0	0	0	0	0	0	0	0	0	0	0	0	0	0	0	0	0	0	0	0	0	0	0	0	0	0	0	0	0	0	0	0	0	0	0	0	0	0	0	0	0	0	3,44E-05	0
infr	0	0	0	0	5,54E-06	0	0	1,46E-05	3,50E-11	7,47E-06	0	0	8,78E-05	0	0	0	0	0	0	0	4,02E-10	0	0	0	0	0	0	0	0	0	0	0	0	0	0	0	0	0	0	0	0	0	0	0	2,99E-05	0
vfcw	0	1,92E-05	0	0	0	0	0	0	0	0	0	0	0	0	0	0	0	0	0	0	0	0	0	0	0	0	0	0	0	0	0	0	0	0	0	0	0	0	0	0	0	0	0	0	0,000103085	0
1245	7,95E-06	0	0	0	0	0	0	0	0	0	0	0	0	0	0	0	0	0	0	0	0	0	0	0	0	0	0	0	0	0	0	0	0	0	0	2,68E-05	0	0	0	0	0	0	0	0	0	0
trpv	0,000159053	0	0	0	0	0	0	0	0	0	0	0	0	0	0	0	0	0	0	0	0	0	0	0	0	0	0	0,000397979	0	0	0	0	0	0	0	0	0	0	0	0	0	0	0	0	0	0
1246	0	6,39E-06	0	0	0	0	0	0	0	0	0	0	0	0	0	0	2,52E-05	0	0	0	0	0	0	0	0	0	0	0	0	0	0	0	0	0	0	0	0	0	0	0	0	0	0	0	0	0
bric	0	6,39E-06	0	0	0	0	0	0	0	0	0	0	0	0	0	0	2,52E-05	0	0	0	0	0	0	0	0	0	0	0	0	0	0	0	0	0	0	0	0	0	0	0	0	0	0	0	0	0
1247	7,95E-06	0	0	0	0	0	0	0	0	0	0	0	0	0	0	0	0	0	0	0	0	0	0	0	0	0	0	1,99E-05	0	0	0	0	0	0	0	0	0	0	0	0	0	0	0	0	0	0
brdu	3,98E-05	0	0	0	0	0	0	0	0	0	0	0	0	0	0	0	0	0	0	0	0	0	0	0	0	0	0	7,94E-05	0	0	0	0	0	0	0	0	0	2,90E-05	0	0	0	0	0	0	0	0
1248	7,95E-06	0	0	0	0	0	0	0	0	0	0	0	0	0	0	0	0	0	0	0	0	0	0	0	0	0	0	0	0	0	0	0	0	0	0	0	0	0	0	0	0	0	0	3,80E-05	0	0
1249	0	0	0	0	0	0	0	0	0	7,10E-06	0	0	0	0	0	1,92E-05	0	0	0	0	0	0	0	0	0	0	0	0	0	0	0	0	0	0	0	0	0	0	0	0	0	0	0	0	0	0
1250	0	0	9,62E-06	0	0	0	0	0	0	0	0	0	0	0	0	0	0	0	0	0	0	0	0	0	0	2,86E-05	0	0	0	0	0	0	0	0	0	0	0	0	0	0	0	0	0	0	0	0
mocv	0	0	6,73E-05	0	0	0	0	0	0	0	0	0	0	0	0	0	0	0	0	0	0	0	0	0	0	0,000199943	0	0	0	0	0	0	0	0	0	0	0	0	0	0	0	0	0	0	0	0
1251	0	0	0	0	0	0	7,12E-06	0	0	0	0	0	0	0	0	0	0	0	0	0	0	0	0	0	0	0	0	0	0	0	2,73E-05	0	0	0	0	0	0	0	0	0	0	0	0	0	0	0
1252	0	0	0	0	0	7,27E-06	0	0	0	0	0	0	0	0	0	0	0	0	0	0	0	0	0	0	0	0	0	0	0	0	0	0	0	0	0	0	0	0	0	0	0	0	0	0	0	2,43E-05
1253	7,95E-06	0	0	0	0	0	0	0	0	0	0	0	0	0	0	0	0	0	0	0	0	0	0	0	0	0	0	0	0	0	0	0	0	0	0	0	2,75E-05	0	0	0	0	0	0	0	0	0
1254	0	0	9,62E-06	0	0	0	0	0	0	0	2,73E-05	0	0	0	0	0	0	0	0	0	0	0	0	0	0	0	0	0	0	0	0	0	0	0	0	0	0	0	0	0	0	0	0	0	0	0
1255	0	0	0	0	0	0	0	0	7,77E-06	0	0	0	0	0	0	0	0	0	0	0	0	0	3,96E-05	0	0	0	0	0	0	0	0	0	0	0	0	0	0	0	0	0	0	0	0	0	0	0
1256	0	0	0	0	0	0	0	7,59E-06	0	0	0	0	0	0	0	0	0	0	0	0	0	0	3,96E-05	0	0	0	0	0	0	0	0	0	0	0	0	0	0	0	0	0	0	0	0	0	0	0
1257	0	0	0	0	0	0	7,12E-06	0	0	0	0	0	0	0	0	0	0	0	0	0	0	0	0	3,07E-05	0	0	0	0	0	0	0	0	0	0	0	0	0	0	0	0	0	0	0	0	0	0
demo	0	0	0	0	0	0	0,000166915	1,93E-05	0	0	0	0	0	0	0	0	0	0	0	0	0	0	0	0,000797507	0	0	0	0	0	0	0	0	0	0	0	0	0	0	0	0	0	0	0	0	0	0
pend	0	5,40E-06	0	0	0	0	3,51E-05	0	9,52E-06	0	0	0	2,68E-05	0	0	0	0	0	0	0	0	0	0	0,000161338	0	0	0	0	0	0	0	0	0	0	0	0	0	0	2,13E-05	0	0	0	0	0	0	0
1258	0	0	0	0	0	0	0	0	7,77E-06	0	0	0	0	0	0	0	0	0	0	0	0	0	0	0	0	0	0	0	0	0	0	0	0	0	0	0	0	0	0	1,65E-05	0	0	0	0	0	0
1259	7,95E-06	0	0	0	0	0	0	0	0	0	0	0	0	0	0	0	0	0	0	0	0	0	0	0	0	0	0	1,99E-05	0	0	0	0	0	0	0	0	0	0	0	0	0	0	0	0	0	0
1260	0	0	0	0	0	0	0	0	7,77E-06	0	0	0	2,81E-05	0	0	0	0	0	0	0	0	0	0	0	0	0	0	0	0	0	0	0	0	0	0	0	0	0	0	0	0	0	0	0	0	0
sick	0	0	0	0	2,06E-06	8,81E-05	0	9,91E-06	1,71E-05	0	0	0	0	0	2,92E-05	0	0	0,000268601	0	0	0	0	0	0	0	0	0	0	0	0	0	0	0	0	0	0	0	0	4,51E-05	0	0	0	0	0	0	0
ward	0	0	0	0	6,79E-06	0	0	0	1,36E-05	0	0	0	0	0	0	0	0	4,59E-05	0	0	0	0	0	0	0	0	0	0	1,74E-05	0	0	0	0	0	0	0	0	0	0	0	0	0	0	0	0	0
1261	0	0	0	0	0	0	0	7,59E-06	0	0	0	0	0	0	0	0	0	0	0	0	0	0	0	0	0	0	0	0	0	0	0	0	0	0	1,88E-05	0	0	0	0	0	0	0	0	0	0	0
1262	0	0	0	0	0	0	0	0	0	7,10E-06	0	0	0	0	2,91E-05	0	0	0	0	0	0	0	0	0	0	0	0	0	0	0	0	0	0	0	0	0	0	0	0	0	0	0	0	0	0	0
1263	0	0	9,62E-06	0	0	0	0	0	0	0	2,73E-05	0	0	0	0	0	0	0	0	0	0	0	0	0	0	0	0	0	0	0	0	0	0	0	0	0	0	0	0	0	0	0	0	0	0	0
1264	7,95E-06	0	0	0	0	0	0	0	0	0	0	0	0	0	0	0	0	0	0	0	0	0	0	0	0	0	0	0	0	0	0	0	0	0	0	0	0	0	0	0	0	0	0	3,80E-05	0	0
1265	0	0	0	0	0	0	0	7,59E-06	0	0	0	0	0	0	0	0	0	0	0	0	0	0	0	0	0	0	0	0	0	0	0	0	0	0	0	0	0	0	2,72E-05	0	0	0	0	0	0	0
1266	0	0	0	0	0	0	0	0	0	7,10E-06	0	0	0	0	0	0	0	0	0	0	0	0	0	3,07E-05	0	0	0	0	0	0	0	0	0	0	0	0	0	0	0	0	0	0	0	0	0	0
hook	1,54E-05	0	2,94E-05	0	0	0	6,14E-06	0	0	8,12E-06	0	0	0	0	0	0	0	0	0	0	2,35E-05	0	2,29E-05	2,63E-10	0	7,29E-05	0	3,71E-05	0	0	0	2,38E-05	0	0	0	0	0	0	0	0	0	0	0	0	0	0
jeev	0	0	0	0	0	0	0	0	0	7,10E-06	0	0	0	0	0	0	0	0	0	0	0	0	0	3,07E-05	0	0	0	0	0	0	0	0	0	0	0	0	0	0	0	0	0	0	0	0	0	0
1267	0	0	0	0	0	0	0	0	0	7,10E-06	0	0	0	0	0	0	0	0	0	0	0	0	0	0	0	0	0	0	0	0	0	0	2,19E-05	0	0	0	0	0	0	0	0	0	0	0	0	0
1268	0	0	9,62E-06	0	0	0	0	0	0	0	0	0	0	0	0	0	0	0	0	0	0	0	0	0	0	2,86E-05	0	0	0	0	0	0	0	0	0	0	0	0	0	0	0	0	0	0	0	0
peel	0	0	0	0	0	0	0,000149449	0	0	0	0	0	0	0	0	0	0	0	0	0	0	0	0	0	0	0	0	0	0	0	0,000169847	0,000490665	0	0	0	0	0	0	0	0	0	0	0	0	0	0
1269	0	0	0	7,64E-06	0	0	0	0	0	0	0	0	0	0	0	0	0	0	0	0	0	0	0	0	0	0	0	0	0	0	0	0	0	0	0	0	0	0	0	0	0	2,64E-05	0	0	0	0
1270	0	0	0	0	0	0	0	7,59E-06	0	0	0	0	0	0	0	0	0	0	0	0	0	0	0	0	0	0	0	0	0	0	0	0	0	0	0	0	0	0	2,72E-05	0	0	0	0	0	0	0
1271	0	0	0	0	0	7,27E-06	0	0	0	0	0	0	0	0	0	0	0	0	2,39E-05	0	0	0	0	0	0	0	0	0	0	0	0	0	0	0	0	0	0	0	0	0	0	0	0	0	0	0
knee	0	0	0	0	0	0,000392659	0	0	0	0	0	0	0	0	0	0	0	0	0,001268827	0	0	0	0	0	0	0	0	0	0	0	0	0	0	0	0	0	0	0	0	0	3,31E-05	0	0	0	0	0
1272	0	0	9,62E-06	0	0	0	0	0	0	0	2,73E-05	0	0	0	0	0	0	0	0	0	0	0	0	0	0	0	0	0	0	0	0	0	0	0	0	0	0	0	0	0	0	0	0	0	0	0
fmol	0	0	1,92E-05	0	0	0	0	0	0	0	3,98E-05	0	0	0	0	0	0	0	0	0	0	0	0	0	0	1,54E-05	0	0	0	0	0	0	0	0	0	0	0	0	0	0	0	0	0	0	0	0
1273	0	0	0	0	5,40E-06	0	0	0	0	0	0	0	0	0	0	0	0	0	0	0	0	0	0	0	0	0	2,24E-05	0	0	0	0	0	0	0	0	0	0	0	0	0	0	0	0	0	0	0
1274	0	0	0	0	0	0	0	0	7,77E-06	0	0	0	0	0	0	0	0	0	0	0	0	0	0	0	0	0	0	0	0	0	0	0	0	0	0	0	0	0	0	1,65E-05	0	0	0	0	0	0
anal	0	0	1,38E-05	0	0	0	0	0	4,41E-05	1,34E-05	0	0	3,46E-15	0	0	0	0	0	0	3,24E-05	0	0	0	0	0	0	0	0	0	0	0	0	6,27E-05	0	0	0	0,000108857	0	0	2,03E-05	0	0	0	0	0	0
mech	0	0	0	0	0	0	4,98E-05	0	0	0	0	0	0	0	0	0	0	0	0	0	0	0	0	0	0	0	0	0	0	0	0	0	0	0	0	0	0	0	0	0	0	0	0	0	0	0,000170143
siam	0	0	0	0	0	0	0	0	7,77E-06	0	0	0	0	0	0	0	0	0	0	0	0	0	0	0	0	0	0	0	0	0	0	0	0	0	0	0	0	0	0	1,65E-05	0	0	0	0	0	0
1275	0	0	0	0	0	0	7,12E-06	0	0	0	0	0	0	0	0	0	0	0	0	0	0	0	0	0	0	0	0	0	0	0	0	0	0	0	0	0	0	0	0	0	0	0	0	0	0	2,43E-05
1276	0	6,39E-06	0	0	0	0	0	0	0	0	0	0	0	0	0	0	0	0	0	3,44E-05	0	0	0	0	0	0	0	0	0	0	0	0	0	0	0	0	0	0	0	0	0	0	0	0	0	0
fwpi	0	1,28E-05	0	0	0	0	0	0	0	0	0	0	0	0	0	0	0	0	0	6,88E-05	0	0	0	0	0	0	0	0	0	0	0	0	0	0	0	0	0	0	0	0	0	0	0	0	0	0
1277	0	0	0	7,64E-06	0	0	0	0	0	0	0	0	0	3,44E-05	0	0	0	0	0	0	0	0	0	0	0	0	0	0	0	0	0	0	0	0	0	0	0	0	0	0	0	0	0	0	0	0
beij	0	0,000173749	0	2,14E-05	0	0	0	0	0	6,59E-11	0	0,000109926	0	3,41E-05	0	0	0,000457883	0	0	0	0	0	0	3,69E-05	0	0	0	0	0	0	0	0	1,09E-11	0	0	0	0	0	2,78E-05	0	0	4,12E-05	0	0	0,000124663	0
npma	0	0	0	1,53E-05	0	0	0	0	0	0	0	0	0	6,88E-05	0	0	0	0	0	0	0	0	0	0	0	0	0	0	0	0	0	0	0	0	0	0	0	0	0	0	0	0	0	0	0	0
1278	7,95E-06	0	0	0	0	0	0	0	0	0	0	0	0	3,44E-05	0	0	0	0	0	0	0	0	0	0	0	0	0	0	0	0	0	0	0	0	0	0	0	0	0	0	0	0	0	0	0	0
1279	0	0	0	0	0	0	0	0	0	7,10E-06	0	0	0	0	0	1,92E-05	0	0	0	0	0	0	0	0	0	0	0	0	0	0	0	0	0	0	0	0	0	0	0	0	0	0	0	0	0	0
1280	0	6,39E-06	0	0	0	0	0	0	0	0	0	0	0	0	0	0	0	0	0	0	0	0	0	0	0	0	0	0	0	0	0	0	0	0	0	0	0	0	0	0	0	2,64E-05	0	0	0	0
mina	0	1,92E-05	0	0	0	0	0	0	0	0	0	0	0	0	0	0	2,55E-05	0	0	0	0	0	0	0	0	0	0	0	0	0	0	0	0	0	0	0	0	0	0	0	0	4,35E-05	0	0	1,16E-05	0
1281	0	6,39E-06	0	0	0	0	0	0	0	0	0	0	0	0	0	0	0	0	0	0	0	0	0	0	0	0	0	0	0	0	0	0	0	0	0	0	0	0	0	0	0	0	4,75E-05	0	0	0
alli	0	0	0	0	3,38E-05	0	0	0	4,47E-05	0	0	0	0,000269213	0	0	0	0	0	0	0	0	0	0	0	0	0	0	0	0	0	0	0	0	0	0	1,10E-05	0	0	0	0	0	0	9,44E-05	0	0	0
1282	0	0	0	0	0	0	0	0	7,77E-06	0	0	0	0	0	0	0	0	0	0	0	0	0	0	0	0	0	0	0	2,41E-05	0	0	0	0	0	0	0	0	0	0	0	0	0	0	0	0	0
1283	0	0	0	0	0	0	0	0	0	7,10E-06	0	0	0	0	0	0	0	0	0	0	0	0	0	0	0	0	0	0	0	0	0	0	0	0	0	0	0	0	0	0	3,30E-05	0	0	0	0	0
1284	0	0	0	7,64E-06	0	0	0	0	0	0	0	3,21E-05	0	0	0	0	0	0	0	0	0	0	0	0	0	0	0	0	0	0	0	0	0	0	0	0	0	0	0	0	0	0	0	0	0	0
swot	0	1,76E-05	0	0	0	0	0	0	9,73E-06	0	0	6,64E-05	0	0	0	0	0	0	0	0	0	0	0	0	6,59E-05	0	0	0	0	0	0	0	0	0	0	0	0	0	0	0	0	0	0	0	0	0
wses	0	0	0	1,53E-05	0	0	0	0	0	0	0	6,42E-05	0	0	0	0	0	0	0	0	0	0	0	0	0	0	0	0	0	0	0	0	0	0	0	0	0	0	0	0	0	0	0	0	0	0
1285	7,95E-06	0	0	0	0	0	0	0	0	0	0	0	0	0	0	0	0	0	0	0	0	0	0	0	0	0	0	1,99E-05	0	0	0	0	0	0	0	0	0	0	0	0	0	0	0	0	0	0
nmda	3,18E-05	0	0	0	0	0	0	0	0	0	0	0	0	0	0	0	0	0	0	0	0	0	0	0	0	0	0	7,96E-05	0	0	0	0	0	0	0	0	0	0	0	0	0	0	0	0	0	0
1286	0	0	0	0	2,35E-09	0	0	0	7,77E-06	0	0	0	2,81E-05	0	0	0	0	0	0	0	0	0	0	0	0	0	0	0	0	0	0	0	0	0	0	0	0	0	0	0	0	0	0	0	0	0
torr	0	0	0	0	1,82E-09	0	6,96E-06	0	7,94E-06	0	0	0	2,81E-05	0	0	0	0	0	0	0	0	0	0	0	0	0	0	0	0	0	0	0	0	0	0	0	0	0	0	0	0	0	4,75E-05	0	0	0
1287	0	0	0	0	0	0	0	0	0	7,10E-06	0	0	0	0	0	0	0	0	0	0	0	0	0	0	0	0	0	0	0	0	0	0	0	0	0	0	0	0	0	0	3,30E-05	0	0	0	0	0
1288	0	0	0	0	0	0	0	7,59E-06	0	0	0	0	0	0	0	0	0	0	0	0	0	0	0	0	3,42E-05	0	0	0	0	0	0	0	0	0	0	0	0	0	0	0	0	0	0	0	0	0
smde	0	0	0	0	0	0	0	2,28E-05	0	0	0	0	0	0	0	0	0	0	0	0	0	0	0	0	0,000102463	0	0	0	0	0	0	0	0	0	0	0	0	0	0	0	0	0	0	0	0	0
1289	0	0	0	0	0	0	0	0	7,77E-06	0	0	0	0	0	0	0	0	0	0	0	0	0	0	0	3,42E-05	0	0	0	0	0	0	0	0	0	0	0	0	0	0	0	0	0	0	0	0	0
1290	0	0	9,62E-06	0	0	0	0	0	0	0	0	0	0	0	0	0	0	0	0	0	0	0	0	0	0	2,86E-05	0	0	0	0	0	0	0	0	0	0	0	0	0	0	0	0	0	0	0	0
1291	0	0	0	0	0	0	0	0	7,77E-06	0	0	0	0	0	0	0	0	0	0	0	0	0	3,96E-05	0	0	0	0	0	0	0	0	0	0	0	0	0	0	0	0	0	0	0	0	0	0	0
1292	0	0	0	0	5,40E-06	0	0	0	0	0	0	0	0	0	0	0	0	0	0	0	0	0	0	0	0	0	0	0	0	0	0	0	0	0	0	2,68E-05	0	0	0	0	0	0	0	0	0	0
moca	0	0	0	0	1,62E-05	0	0	0	0	0	0	0	0	0	0	0	0	0	0	0	0	0	0	0	0	0	0	0	0	0	0	0	0	0	0	8,03E-05	0	0	0	0	0	0	0	0	0	0
rmet	0	0	0	0	4,86E-05	0	0	0	0	0	0	0	0	0	0	0	0	0	0	0	0	0	0	0	0	0	0	0	0	0	0	0	0	0	0	0,000240905	0	0	0	0	0	0	0	0	0	0
1293	0	6,39E-06	0	0	0	0	0	0	0	0	0	0	0	0	0	0	0	0	0	0	0	0	0	0	3,42E-05	0	0	0	0	0	0	0	0	0	0	0	0	0	0	0	0	0	0	0	0	0
hpet	0	6,39E-05	0	0	0	0	0	0	0	0	0	0	0	0	0	0	0	0	0	0	0	0	0	0	0,000341526	0	0	0	0	0	0	0	0	0	0	0	0	0	0	0	0	0	0	0	0	0
1294	0	0	0	0	0	0	0	7,59E-06	0	0	0	0	0	0	0	0	0	0	0	0	0	0	0	3,07E-05	0	0	0	0	0	0	0	0	0	0	0	0	0	0	0	0	6,39E-15	0	0	0	0	0
hstl	0	0	0	0	0	0	0	1,52E-05	0	0	0	0	0	0	0	0	0	0	0	0	0	0	0	0	0	0	0	0	0	0	0	0	0	0	0	0	0	0	0	0	6,61E-05	0	0	0	0	0
sstl	0	0	0	0	0	0	0	1,52E-05	0	0	0	0	0	0	0	0	0	0	0	0	0	0	0	0	0	0	0	0	0	0	0	0	0	0	0	0	0	0	0	0	6,61E-05	0	0	0	0	0
1295	0	0	0	0	5,40E-06	0	0	0	0	0	0	0	0	0	0	0	0	0	0	0	0	3,21E-05	0	0	0	0	0	0	0	0	0	0	0	0	0	0	0	0	0	0	0	0	0	0	0	0
kine	8,06E-06	0	0	0	6,48E-05	0	0	0	0	0	0	0	0	0	0	0	0	0	0	0	0	0,000386157	0	0	0	0	0	0	0	0	0	0	0	0	0	0	0	2,73E-05	0	0	0	0	0	0	0	0
linc	0	0	8,84E-06	0	5,84E-06	0	0	0	0	0	0	0	0	0	0	0	0	0	0	0	0	3,21E-05	0	0	0	2,85E-05	0	0	0	0	0	0	0	0	0	0	0	0	0	0	0	0	0	0	0	0
1296	0	0	0	7,64E-06	0	0	0	0	0	0	0	3,21E-05	0	0	0	0	0	0	0	0	0	0	0	0	0	0	0	0	0	0	0	0	0	0	0	0	0	0	0	0	0	0	0	0	0	0
maqu	0	0	0	7,64E-06	0	0	0	0	0	0	0	3,21E-05	0	0	0	0	0	0	0	0	0	0	0	0	0	0	0	0	0	0	0	0	0	0	0	0	0	0	0	0	0	0	0	0	0	0
1297	0	0	0	0	0	0	0	0	0	7,10E-06	0	0	0	0	0	1,92E-05	0	0	0	0	0	0	0	0	0	0	0	0	0	0	0	0	0	0	0	0	0	0	0	0	0	0	0	0	0	0
rnns	0	0	0	0	0	0	0	1,52E-05	0	0	0	0	0	0	3,10E-05	1,79E-05	0	0	0	0	0	0	0	0	0	0	0	0	0	0	0	0	0	0	0	0	0	0	0	0	0	0	0	0	0	0
1298	0	6,39E-06	0	0	0	0	0	0	0	0	0	0	0	0	0	0	2,52E-05	0	0	0	0	0	0	0	0	0	0	0	0	0	0	0	0	0	0	0	0	0	0	0	0	0	0	0	0	0
arba	0	6,39E-06	0	0	0	0	0	0	0	0	0	0	0	0	0	0	2,52E-05	0	0	0	0	0	0	0	0	0	0	0	0	0	0	0	0	0	0	0	0	0	0	0	0	0	0	0	0	0
mola	0	6,39E-06	0	0	0	0	0	0	0	0	0	0	0	0	0	0	2,52E-05	0	0	0	0	0	0	0	0	0	0	0	0	0	0	0	0	0	0	0	0	0	0	0	0	0	0	0	0	0
msbs	0	1,88E-05	0	0	8,68E-05	0	0	0	0	0	0	0	0	0	0	0	7,56E-05	0	0	0	0	0	0	0	0	0	0	0	0	0,00040268	0	0	0	0	0	0	0	0	0	0	0	0	0	0	0	0
1299	0	0	0	0	0	0	0	7,59E-06	0	0	0	0	0	0	2,91E-05	0	0	0	0	0	0	0	0	0	0	0	0	0	0	0	0	0	0	0	0	0	0	0	0	0	0	0	0	0	0	0
1300	0	0	0	0	0	0	0	0	7,77E-06	0	0	0	0	0	0	0	0	0	0	0	0	0	0	0	0	0	0	0	2,41E-05	0	0	0	0	0	0	0	0	0	0	0	0	0	0	0	0	0
1301	0	0	0	0	0	0	0	0	7,77E-06	0	0	0	0	3,44E-05	0	0	0	0	0	0	0	0	0	0	0	0	0	0	0	0	0	0	0	0	0	0	0	0	0	0	0	0	0	0	0	0
lyme	1,68E-05	0	0	0	0	0	0	0	2,25E-05	0	0	0	0	7,69E-05	0	0	0	0	0	0	0	0	0	0	0	0	0	3,77E-05	0	0	0	0	0	0	0	0	0	0	0	0	0	0	4,13E-05	0	0	0
1302	0	0	0	0	0	0	7,12E-06	0	0	0	0	0	0	0	0	0	0	0	0	0	0	0	0	0	3,42E-05	0	0	0	0	0	0	0	0	0	0	0	0	0	0	0	0	0	0	0	0	0
1303	0	0	0	0	0	0	0	7,59E-06	0	0	0	0	0	0	0	0	0	0	0	0	0	0	0	0	0	0	0	0	0	0	0	0	0	0	0	0	0	0	2,72E-05	0	0	0	0	0	0	0
1304	0	0	0	0	0	0	0	0	0	7,10E-06	0	0	0	0	2,91E-05	0	0	0	0	0	0	0	0	0	0	0	0	0	0	0	0	0	0	0	0	0	0	0	0	0	0	0	0	0	0	0
1305	0	6,39E-06	0	0	0	0	0	0	0	0	0	0	0	0	0	0	2,52E-05	0	0	0	0	0	0	0	0	0	0	0	0	0	0	0	0	0	0	0	0	0	0	0	0	0	0	0	0	0
1306	0	0	0	0	0	0	7,12E-06	0	0	0	0	0	0	0	0	0	0	0	0	0	0	0	0	0	0	0	0	0	0	0	0	3,32E-05	0	0	0	0	0	0	0	0	0	0	0	0	0	0
hawt	0	0	0	0	0	0	1,42E-05	0	0	0	0	0	0	0	0	0	0	0	0	0	0	0	0	0	0	0	0	0	0	0	0	6,64E-05	0	0	0	0	0	0	0	0	0	0	0	0	0	0
1307	0	0	0	0	0	0	0	0	0	7,10E-06	0	0	0	0	0	0	0	0	0	0	0	0	0	0	0	0	0	0	0	0	0	0	0	0	0	0	0	0	0	0	3,30E-05	0	0	0	0	0
1308	0	0	0	0	0	7,27E-06	0	0	0	0	0	0	0	0	0	0	0	0	2,39E-05	0	0	0	0	0	0	0	0	0	0	0	0	0	0	0	0	0	0	0	0	0	0	0	0	0	0	0
aimw	0	0	0	0	0	7,27E-06	0	0	0	0	0	0	0	0	0	0	0	0	2,39E-05	0	0	0	0	0	0	0	0	0	0	0	0	0	0	0	0	0	0	0	0	0	0	0	0	0	0	0
1309	0	0	0	0	0	0	0	0	0	7,10E-06	0	0	0	0	0	1,92E-05	0	0	0	0	0	0	0	0	0	0	0	0	0	0	0	0	0	0	0	0	0	0	0	0	0	0	0	0	0	0
cadx	0	0	0	0	0	0	0	0	0	1,42E-05	0	0	0	0	0	3,85E-05	0	0	0	0	0	0	0	0	0	0	0	0	0	0	0	0	0	0	0	0	0	0	0	0	0	0	0	0	0	0
1310	0	0	0	0	0	0	0	7,59E-06	0	0	0	0	0	0	0	0	0	0	0	0	0	0	0	0	0	0	0	0	0	0	0	0	0	0	0	0	0	0	2,72E-05	0	0	0	0	0	0	0
1311	7,95E-06	0	0	0	0	0	0	0	0	0	0	0	0	0	0	0	0	0	0	0	0	0	0	0	0	0	0	1,99E-05	0	0	0	0	0	0	0	0	0	0	0	0	0	0	0	0	0	0
1312	0	0	0	0	0	0	0	7,59E-06	0	0	0	0	0	0	2,91E-05	0	0	0	0	0	0	0	0	0	0	0	0	0	0	0	0	0	0	0	0	0	0	0	0	0	0	0	0	0	0	0
1313	0	0	0	0	0	0	7,12E-06	0	0	0	0	0	0	0	0	0	0	0	0	0	0	0	0	0	0	0	0	0	0	0	0	0	0	0	0	0	0	0	0	0	0	0	0	0	3,44E-05	0
1314	7,95E-06	0	0	0	0	0	0	0	0	0	0	0	0	0	0	0	0	0	0	0	0	0	0	0	0	0	0	1,99E-05	0	0	0	0	0	0	0	0	0	0	0	0	0	0	0	0	0	0
1315	0	0	0	0	0	0	0	7,59E-06	0	0	0	0	0	0	0	0	0	0	0	0	0	0	3,96E-05	0	0	0	0	0	0	0	0	0	0	0	0	0	0	0	0	0	0	0	0	0	0	0
rbac	0	0	0	0	0	0	0	1,52E-05	0	0	0	0	0	0	5,82E-05	0	0	0	0	0	0	0	3,33E-13	0	0	0	0	0	0	0	0	0	0	0	0	0	0	0	0	0	0	0	0	0	0	0
1316	0	0	0	0	5,40E-06	0	0	0	0	0	0	0	0	0	0	0	0	0	0	0	0	3,21E-05	0	0	0	0	0	0	0	0	0	0	0	0	0	0	0	0	0	0	0	0	0	0	0	0
lord	0	0	0	0	5,40E-06	0	0	0	0	0	0	0	0	0	0	0	0	0	0	0	0	3,21E-05	0	0	0	0	0	0	0	0	0	0	0	0	0	0	0	0	0	0	0	0	0	0	0	0
risi	0	0	0	0	5,40E-06	0	0	0	0	0	0	0	0	0	0	0	0	0	0	0	0	3,21E-05	0	0	0	0	0	0	0	0	0	0	0	0	0	0	0	0	0	0	0	0	0	0	0	0
1317	7,95E-06	0	0	0	0	0	0	0	0	0	0	0	0	0	0	0	0	0	0	0	0	0	0	0	0	0	0	0	0	0	0	0	0	0	0	0	0	0	0	0	0	0	0	3,80E-05	0	0
1318	0	6,39E-06	0	0	0	0	0	0	0	0	0	0	0	0	0	0	2,52E-05	0	0	0	0	0	0	0	0	0	0	0	0	0	0	0	0	0	0	0	0	0	0	0	0	0	0	0	0	0
nanj	0	6,39E-05	0	0	0	0	0	0	0	0	0	0	0	0	0	0	0	0	0	0,000343882	0	0	0	0	0	0	0	0	0	0	0	0	0	0	0	0	0	0	0	0	0	0	0	0	0	0
1319	0	0	9,62E-06	0	0	0	0	0	0	0	0	0	0	0	0	0	0	0	0	0	0	0	0	0	0	2,86E-05	0	0	0	0	0	0	0	0	0	0	0	0	0	0	0	0	0	0	0	0
1320	0	6,39E-06	0	0	0	0	0	0	0	0	0	0	0	0	0	0	0	0	0	5,12E-11	0	0	0	0	0	0	0	0	0	0	0	0	0	0	0	0	0	0	0	0	0	0	4,75E-05	0	0	0
1321	0	6,39E-06	0	0	0	0	0	0	0	0	0	0	0	0	0	0	0	0	0	0	0	0	0	0	0	0	0	0	0	0	0	0	0	0	0	0	0	0	0	0	0	0	0	0	3,44E-05	0
1322	0	6,39E-06	0	0	0	0	0	0	0	0	0	0	0	0	0	0	0	0	0	3,44E-05	0	0	0	0	0	0	0	0	0	0	0	0	0	0	0	0	0	0	0	0	0	0	0	0	0	0
1323	0	0	0	0	0	0	0	7,59E-06	0	0	0	0	0	0	0	0	0	0	0	0	0	0	0	0	0	0	0	0	0	0	0	0	0	0	0	0	0	0	2,72E-05	0	0	0	0	0	0	0
1324	0	0	0	0	0	0	0	7,59E-06	0	0	0	0	0	0	2,91E-05	0	0	0	0	0	0	0	0	0	0	0	0	0	0	0	0	0	0	0	0	0	0	0	0	0	0	0	0	0	0	0
1325	0	6,39E-06	0	0	0	0	0	0	0	0	0	0	0	0	0	0	2,52E-05	0	0	0	0	0	0	0	0	0	0	0	0	0	0	0	0	0	0	0	0	0	0	0	0	0	0	0	0	0
1326	0	0	0	0	0	0	0	7,59E-06	0	0	0	0	0	0	0	0	0	0	0	0	0	0	0	0	0	0	0	0	0	0	0	0	0	0	0	0	0	0	2,72E-05	0	0	0	0	0	0	0
1327	0	0	0	0	0	0	7,12E-06	0	0	0	0	0	0	0	0	0	0	0	0	0	0	0	0	0	0	0	0	0	0	0	0	3,32E-05	0	0	0	0	0	0	0	0	0	0	0	0	0	0
1328	0	0	0	0	5,40E-06	0	0	0	0	0	0	0	0	0	0	0	0	0	0	0	0	3,21E-05	0	0	0	0	0	0	0	0	0	0	0	0	0	0	0	0	0	0	0	0	0	0	0	0
1329	0	0	0	0	5,40E-06	0	0	0	0	0	0	0	0	0	0	0	0	0	0	0	0	0	0	0	0	0	0	0	0	0	0	0	0	0	0	0	0	0	2,72E-05	0	0	0	0	0	0	0
cape	0	3,33E-05	0	0	2,93E-05	0	0	0	4,17E-05	0	0	0	4,99E-09	0	0	0	7,78E-05	0,000118154	0	7,03E-05	0	0	0	0	0	0	0	0	0,000101661	0	0	0	0	0	0	0	0	0	0	0	0	2,07E-05	0	0	0	0
1330	0	0	0	0	0	0	0	0	0	7,10E-06	0	0	0	0	0	1,92E-05	0	0	0	0	0	0	0	0	0	0	0	0	0	0	0	0	0	0	0	0	0	0	0	0	0	0	0	0	0	0
1331	7,95E-06	0	0	0	0	0	0	0	0	0	0	0	0	0	0	0	0	0	0	0	0	0	0	0	0	0	0	1,99E-05	0	0	0	0	0	0	0	0	0	0	0	0	0	0	0	0	0	0
nfts	9,54E-05	0	0	0	0	0	0	0	0	0	0	0	0	9,03E-05	0	0	0	0	0	0	0	0	0	0	0	0	0	0,000186545	0	0	0	0	0	0	0	0	0	0	0	0	0	0	0	0	0	0
otub	5,57E-05	0	0	0	0	0	0	0	0	0	0	0	0	0	0	0	0	0	0	0	0	0	0	0	0	0	0	0,000139296	0	0	0	0	0	0	0	0	0	0	0	0	0	0	0	0	0	0
1332	0	0	0	0	0	0	0	0	0	7,10E-06	0	0	0	0	0	0	0	0	0	0	0	0	3,96E-05	0	0	0	0	0	0	0	0	0	0	0	0	0	0	0	0	0	0	0	0	0	0	0
alic	0	0	0	0	0	0	0	0	0	0,000113551	0	0	0	0	0	0	0	0	0	0	0	0	0,000633141	0	0	0	0	0	0	0	0	0	0	0	0	0	0	0	0	0	0	0	0	0	0	0
1333	0	0	0	0	0	0	0	0	0	7,10E-06	0	0	0	0	0	0	0	0	0	0	0	0	3,96E-05	0	0	0	0	0	0	0	0	0	0	0	0	0	0	0	0	0	0	0	0	0	0	0
1334	0	0	0	7,64E-06	0	0	0	0	0	0	0	0	0	0	0	0	0	0	0	0	0	0	0	0	0	0	0	0	0	0	0	0	0	0	0	2,68E-05	0	0	0	0	0	0	0	0	0	0
1335	0	0	0	0	0	0	0	0	7,77E-06	0	0	0	0	0	0	0	0	0	0	0	0	0	0	0	3,42E-05	0	0	0	0	0	0	0	0	0	0	0	0	0	0	0	0	0	0	0	0	0
ecol	0	0	0	0	0	0	0	0	7,77E-06	0	0	0	0	0	0	0	0	0	0	0	0	0	0	0	3,42E-05	0	0	0	0	0	0	0	0	0	0	0	0	0	0	0	0	0	0	0	0	0
icam	0,000103409	0	0	0	0	0	0	0	4,66E-05	0	0	0	0	0	0	0	0	0	0	0	0	0	0	0	0,000198733	0	0	0	0	0	0	0	0	0	0	0	0	0,000377625	0	0	0	0	0	0	0	0
lill	0	0	0	0	0	0	0	0	1,55E-05	0	0	0	0	0	0	0	0	0	0	0	0	0	0	0	6,83E-05	0	0	0	0	0	0	0	0	0	0	0	0	0	0	0	0	0	0	0	0	0
nant	0	0	0	0	0	0	0	0	7,77E-06	0	0	0	0	0	0	0	0	0	0	0	0	0	0	0	3,42E-05	0	0	0	0	0	0	0	0	0	0	0	0	0	0	0	0	0	0	0	0	0
noir	0	0	0	0	0	0	0	0	7,77E-06	0	0	0	0	0	0	0	0	0	0	0	0	0	0	0	3,42E-05	0	0	0	0	0	0	0	0	0	0	0	0	0	0	0	0	0	0	0	0	0
rail	0	0	0	0	0	0	9,73E-06	0,000125285	0	0,000100272	0	0	0	0	0	0	0	0	0	0	0	0	0	0	2,70E-05	0	0	0	0	0	5,68E-05	0	0,000226237	0	0,000352752	0	0	0	0	0	1,78E-14	0	0	0	0	0
roch	0	0	9,62E-06	0	0	0	0	0	7,77E-06	0	0	0	0	0	0	0	0	0	0	0	0	0	0	0	3,42E-05	0	0	0	0	0	0	0	0	0	0	0	0	0	0	0	0	2,64E-05	0	0	0	0
tole	0	0	0	0	0	0	0	0	7,77E-06	0	0	0	0	0	0	0	0	0	0	0	0	0	0	0	3,42E-05	0	0	0	0	0	0	0	0	0	0	0	0	0	0	0	0	0	0	0	0	0
vann	0	0	0	0	0	0	0	0	7,77E-06	0	0	0	0	0	0	0	0	0	0	0	0	0	0	0	3,42E-05	0	0	0	0	0	0	0	0	0	0	0	0	0	0	0	0	0	0	0	0	0
1336	0	0	0	0	0	0	0	0	7,77E-06	0	0	0	0	0	0	0	0	0	2,39E-05	0	0	0	0	0	0	0	0	0	0	0	0	0	0	0	0	0	0	0	0	0	0	0	0	0	0	0
1337	0	0	9,62E-06	0	0	0	0	0	0	0	2,73E-05	0	0	0	0	0	0	0	0	0	0	0	0	0	0	0	0	0	0	0	0	0	0	0	0	0	0	0	0	0	0	0	0	0	0	0
1338	0	6,39E-06	0	0	0	0	0	0	0	0	0	0	0	0	0	0	2,52E-05	0	0	0	0	0	0	0	0	0	0	0	0	0	0	0	0	0	0	0	0	0	0	0	0	0	0	0	0	0
1339	0	0	0	0	5,40E-06	0	0	0	0	0	0	0	0	0	0	0	0	2,01E-05	0	0	0	0	0	0	0	0	0	0	0	0	0	0	0	0	0	0	0	0	0	0	0	0	0	0	0	0
1340	0	0	0	0	5,40E-06	0	0	0	0	0	0	0	0	0	0	0	0	0	0	0	0	0	0	0	0	0	0	0	0	0	0	0	0	0	0	2,68E-05	0	0	0	0	0	0	0	0	0	0
pnfa	0	0	0	0	2,70E-05	0	0	0	0	0	0	0	0	0	0	0	0	0	0	0	0	0	0	0	0	0	0	0	0	0	0	0	0	0	0	0,000133839	0	0	0	0	0	0	0	0	0	0
1341	0	0	0	0	0	0	0	0	0	7,10E-06	0	0	0	0	0	0	0	0	0	0	0	0	0	3,07E-05	0	0	0	0	0	0	0	0	0	0	0	0	0	0	0	0	0	0	0	0	0	0
cchp	0	0	0	0	0	0	0	0	0	1,42E-05	0	0	0	0	0	0	0	0	0	0	0	0	0	6,14E-05	0	0	0	0	0	0	0	0	0	0	0	0	0	0	0	0	0	0	0	0	0	0
milp	0	0	0	0	0	0	0	5,16E-05	0	2,28E-05	0	0	0	0	0,000118256	0	0	0	0	0	0	0	0	0,000182008	0	0	0	0	0	0	0	0	0	0	0	0	0	0	0	0	0	0	0	0	0	0
1342	0	0	0	0	0	0	0	0	0	7,10E-06	0	0	0	0	0	0	0	0	0	0	0	0	0	0	0	0	0	0	0	0	0	0	2,19E-05	0	0	0	0	0	0	0	0	0	0	0	0	0
1343	0	0	0	0	5,40E-06	0	0	0	0	0	0	0	0	0	0	0	0	0	0	0	0	0	0	0	0	0	0	0	0	2,52E-05	0	0	0	0	0	0	0	0	0	0	0	0	0	0	0	0
1344	0	6,39E-06	0	0	0	0	0	0	0	0	0	0	0	0	0	0	0	0	0	0	0	0	0	0	0	0	0	0	0	0	0	0	0	0	0	0	0	0	0	0	0	2,64E-05	0	0	0	0
1345	0	0	0	0	0	0	0	7,59E-06	0	0	0	0	0	0	0	1,92E-05	0	0	0	0	0	0	0	0	0	0	0	0	0	0	0	0	0	0	0	0	0	0	0	0	0	0	0	0	0	0
asus	0	0	0	0	0	0	0	7,59E-06	0	0	0	0	0	0	0	1,92E-05	0	0	0	0	0	0	0	0	0	0	0	0	0	0	0	0	0	0	0	0	0	0	0	0	0	0	0	0	0	0
slam	0	0	0	1,58E-05	0	0	6,62E-06	0	0	0	0	0	0	0	0	3,87E-05	0	0	0	0	0	0	0	0	0	0	0	0	0	0	0	0	0	0	0	0	0	0	0	0	0	0	0	0	0	2,40E-05
1346	0	6,39E-06	0	0	0	0	0	0	0	0	0	0	0	0	0	0	0	0	0	0	0	0	0	0	0	0	0	0	0	0	0	0	0	0	0	0	0	0	0	0	0	2,64E-05	0	0	0	0
sown	0	1,28E-05	0	0	0	0	0	0	0	0	0	0	0	0	0	0	0	0	0	0	0	0	0	0	0	0	0	0	0	0	0	0	0	0	0	0	0	0	0	0	0	5,27E-05	0	0	0	0
1347	0	0	0	0	0	0	0	0	0	7,10E-06	0	0	0	0	0	0	0	0	0	0	0	0	0	0	0	0	0	0	0	0	0	0	0	0	0	0	0	0	0	0	3,30E-05	0	0	0	0	0
1348	0	0	9,62E-06	0	0	0	0	0	0	0	0	0	0	0	0	0	0	0	0	0	0	0	0	0	0	0	0	0	0	0	0	0	0	0	0	0	0	0	0	0	0	0	4,75E-05	0	0	0
azol	0	0	9,62E-06	0	0	0	0	0	0	0	0	0	0	0	0	0	0	0	0	0	0	0	0	0	0	0	0	0	0	0	0	0	0	0	0	0	0	0	0	0	0	0	4,75E-05	0	0	0
twqr	0	0	1,92E-05	0	0	0	0	0	0	0	0	0	0	0	0	0	0	0	0	0	0	0	0	0	0	0	0	0	0	0	0	0	0	0	0	0	0	0	0	0	0	0	9,49E-05	0	0	0
1349	0	0	0	7,64E-06	0	0	0	0	0	0	0	3,21E-05	0	0	0	0	0	0	0	0	0	0	0	0	0	0	0	0	0	0	0	0	0	0	0	0	0	0	0	0	0	0	0	0	0	0
1350	0	6,39E-06	0	0	0	0	0	0	0	0	0	0	0	0	0	0	2,52E-05	0	0	0	0	0	0	0	0	0	0	0	0	0	0	0	0	0	0	0	0	0	0	0	0	0	0	0	0	0
stir	0	0	0	0	0	8,19E-05	9,07E-05	0	0	0	0	0	0	0	0	0	0	0	0	0	0	0	0	0	0,000223578	0	0	0	0	0	0	0	0	9,99E-14	0	0	1,82E-05	0,000345255	0	0	3,98E-05	0	0	0	0	8,59E-05
1351	0	0	0	7,63E-06	0	0	6,89E-09	0	0	0	0	0	0	0	0	0	0	0	0	0	0	0	0	0	0	0	0	0	0	0	0	3,32E-05	0	0	0	0	0	0	0	0	0	0	0	0	0	0
1352	0	0	0	0	5,40E-06	0	0	0	0	0	0	0	0	0	0	0	0	0	0	0	0	3,21E-05	0	0	0	0	0	0	0	0	0	0	0	0	0	0	0	0	0	0	0	0	0	0	0	0
1353	7,95E-06	0	0	0	0	0	0	0	0	0	0	0	0	0	0	0	0	0	0	0	0	0	0	0	0	0	0	0	0	0	0	3,32E-05	0	0	0	0	0	0	0	0	0	0	0	0	0	0
pdms	0	0	0	0	0	0	9,25E-05	0	0	0	0	0	0	0	0	0	0	0	0	0	0	0	0	0	0	0	0	0	0	0	0	0,000326669	0	0	0	0	8,67E-05	0	0	0	0	0	0	0	0	0
plla	5,57E-05	0	0	0	0	0	0	0	0	0	0	0	0	0	0	0	0	0	0	0	0	0	0	0	0	0	0	0	0	0	0	0,000232291	0	0	0	0	0	0	0	0	0	0	0	0	0	0
vein	8,05E-05	0,000105744	0	0	2,97E-06	5,65E-06	0	0	0	0	0	0	0	0	0	0	0	0	0	0	0	0	0	0	0	0	0	0,000100001	0	0	0	0	0	0	0	3,10E-05	0	0	0	0	0	0	0,00103546	0	0	0
1354	0	0	0	0	5,40E-06	0	0	0	0	0	0	0	0	0	0	0	0	0	0	0	0	0	0	0	0	0	2,24E-05	0	0	0	0	0	0	0	0	0	0	0	0	0	0	0	0	0	0	0
1355	0	0	0	0	5,40E-06	0	0	0	0	0	0	0	0	0	0	0	0	0	0	0	0	0	0	0	0	0	0	0	0	0	0	0	0	0	0	2,68E-05	0	0	0	0	0	0	0	0	0	0
1356	0	6,39E-06	0	0	0	0	0	0	0	0	0	0	0	0	0	0	0	0	0	0	0	0	0	0	0	0	0	0	0	0	0	0	0	0	0	0	0	0	0	0	0	0	0	0	3,44E-05	0
1357	0	0	0	0	0	0	7,12E-06	0	0	0	0	0	0	0	0	0	0	0	0	0	0	0	0	0	0	0	0	0	0	0	0	3,32E-05	0	0	0	0	0	0	0	0	0	0	0	0	0	0
gnif	0	0	0	0	0	0	7,12E-06	0	0	0	0	0	0	0	0	0	0	0	0	0	0	0	0	0	0	0	0	0	0	0	0	3,32E-05	0	0	0	0	0	0	0	0	0	0	0	0	0	0
mise	0	0	0	0	0	0	3,56E-05	0	0	0	0	0	0	0	0	0	0	0	0	0	0	0	0	5,16E-08	0	0	0	0	0	0	0	0,000165868	0	0	0	0	0	0	0	0	0	0	0	0	0	0
1358	0	0	9,62E-06	0	0	0	0	0	0	0	0	0	0	0	0	0	0	0	0	0	0	0	0	0	0	0	0	0	0	0	0	0	0	0	0	0	0	0	0	0	0	2,64E-05	0	0	0	0
indo	0	9,91E-06	8,13E-05	0	0	0	0	0	0	0	0	0	0	0	0	0	0	0	0	0	0	0	0	0	0	0,00013954	0	0	9,50E-08	0	0	0	0	0	0	0	0	0	0	0	0	0,00013465	0	0	0	0
1359	0	0	0	0	0	0	7,12E-06	0	0	0	0	0	0	0	0	0	0	0	0	0	0	0	0	0	0	0	0	0	0	0	0	0	0	0	0	0	0	0	0	0	3,30E-05	0	0	0	0	0
gunt	0	0	0	0	0	0	7,12E-06	0	0	0	0	0	0	0	0	0	0	0	0	0	0	0	0	0	0	0	0	0	0	0	0	0	0	0	0	0	0	0	0	0	3,30E-05	0	0	0	0	0
1360	0	0	0	0	0	7,27E-06	0	0	0	0	0	0	0	0	0	0	0	0	2,39E-05	0	0	0	0	0	0	0	0	0	0	0	0	0	0	0	0	0	0	0	0	0	0	0	0	0	0	0
lewi	8,90E-05	0	0	0	0	0,000115002	7,08E-06	0	0	0	0	0	0	0,000632457	0	0	0	0	0,000107305	0	0	0	0	2,98E-05	0	0	0	8,23E-05	0	0	0	0	0	0	0	5,27E-07	0	0	0	0	0	0	0	0	0	0
1361	7,95E-06	0	0	0	0	0	0	0	0	0	0	0	0	0	0	0	0	0	0	0	0	0	0	0	0	0	0	0	0	0	0	0	0	0	0	0	2,75E-05	0	0	0	0	0	0	0	0	0
1362	0	0	0	0	0	0	0	0	0	7,10E-06	0	0	0	0	0	0	0	0	0	0	0	0	0	0	0	0	0	0	0	0	0	0	0	0	0	0	0	0	0	0	3,30E-05	0	0	0	0	0
toqu	0	0	0	0	0	0	0	0	0	2,13E-05	0	0	0	0	2,75E-05	0	0	0	0	0	0	0	0	0	0	0	0	0	0	0	0	0	0	0	0	0	0	0	0	0	6,79E-05	0	0	0	0	0
1363	0	0	0	0	5,40E-06	0	0	0	0	0	0	0	0	0	0	0	0	0	0	0	0	0	0	0	0	0	0	0	0	2,52E-05	0	0	0	0	0	0	0	0	0	0	0	0	0	0	0	0
1364	0	0	0	0	0	0	0	0	0	7,10E-06	0	0	0	0	0	0	0	0	0	0	0	0	0	3,07E-05	0	0	0	0	0	0	0	0	0	0	0	0	0	0	0	0	0	0	0	0	0	0
kuhn	0	0	0	0	0	0	3,64E-06	0	0	1,77E-05	0	0	0	0	0	0	0	0	0	0	3,71E-05	0	2,50E-05	1,04E-05	0	0	0	0	0	0	0	0	0	0	0	0	0	0	0	0	0	0	0	0	0	0
1365	0	0	0	0	0	0	0	7,59E-06	0	0	0	0	0	0	2,91E-05	0	8,53E-16	0	0	0	0	0	0	0	0	0	0	0	0	0	0	0	0	0	0	0	0	0	0	0	0	0	0	0	0	0
sure	0	0	0	0	0	0	0	9,11E-05	0	0	0	0	0	0	2,06E-08	2,25E-05	0	0	0	0	0	0	0	0	0	0	0	0	0	0	0	0	0	0	0	0	0	0	0,000269277	0	0	0	0	3,49E-05	0	0
1366	0	0	9,62E-06	0	0	0	0	0	0	0	0	0	0	0	0	0	0	0	0	0	0	0	0	0	0	0	0	0	0	2,52E-05	0	0	0	0	0	0	0	0	0	0	0	0	0	0	0	0
1367	0	0	0	0	0	0	0	0	7,77E-06	0	0	0	0	0	0	0	0	0	0	0	0	0	0	0	3,42E-05	0	0	0	0	0	0	0	0	0	0	0	0	0	0	0	0	0	0	0	0	0
ehea	0	0	0	0	0	0	0	0	4,66E-05	0	0	0	0	0	0	0	0	0	0	0	0	0	0	0	0,000204919	0	0	0	0	0	0	0	0	0	0	0	0	0	0	0	0	0	0	0	0	0
1368	0	0	0	0	5,40E-06	0	0	0	0	0	0	0	0	0	0	0	0	0	0	0	0	0	0	0	0	0	0	0	0	0	0	0	0	0	0	0	0	0	0	0	0	0	4,75E-05	0	0	0
nssi	0	0	0	0	5,94E-05	0	0	0	0	0	0	0	0	0	0	0	0	0,000221561	0	0	0	0	0	0	0	0	0	0	0	0	0	0	0	0	0	0	0	0	0	0	0	0	0	0	0	0
1369	0	0	0	0	5,40E-06	0	0	0	0	0	0	0	0	0	0	0	0	0	0	0	0	3,21E-05	0	0	0	0	0	0	0	0	0	0	0	0	0	0	0	0	0	0	0	0	0	0	0	0
1370	0	0	9,62E-06	0	0	0	0	0	0	0	0	0	0	0	0	0	0	0	0	0	0	0	0	0	0	0	0	0	0	0	0	0	0	0	0	0	0	0	0	1,65E-05	0	0	0	0	0	0
1371	0	0	9,62E-06	0	0	0	0	0	0	0	2,73E-05	0	0	0	0	0	0	0	0	0	0	0	0	0	0	0	0	0	0	0	0	0	0	0	0	0	0	0	0	0	0	0	0	0	0	0
pege	0	0	9,62E-06	0	0	0	0	0	0	0	0	0	0	0	0	0	0	0	0	0	0	0	0	0	0	0	0	0	0	0	0	0	0	0	0	0	2,75E-05	0	0	0	0	0	0	0	0	0
1372	0	6,39E-06	0	0	0	0	0	0	0	0	0	0	0	0	0	0	2,52E-05	0	0	0	0	0	0	0	0	0	0	0	0	0	0	0	0	0	0	0	0	0	0	0	0	0	0	0	0	0
inwq	0	3,19E-05	0	0	0	0	0	0	0	0	0	0	0	0	0	0	0,000126073	0	0	0	0	0	0	0	0	0	0	0	0	0	0	0	0	0	0	0	0	0	0	0	0	0	0	0	0	0
raja	0	6,39E-06	0	0	0	0	0	0	0	0	0	0	0	0	0	0	2,52E-05	0	0	0	0	0	0	0	0	0	0	0	0	0	0	0	0	0	0	0	0	0	0	0	0	0	0	0	0	0
1373	0	6,39E-06	0	0	0	0	0	0	0	0	0	0	0	0	0	0	2,52E-05	0	0	0	0	0	0	0	0	0	0	0	0	0	0	0	0	0	0	0	0	0	0	0	0	0	0	0	0	0
1374	0	0	0	0	0	0	0	0	7,77E-06	0	0	0	0	0	0	0	0	0	0	0	0	0	0	0	3,42E-05	0	0	0	0	0	0	0	0	0	0	0	0	0	0	0	0	0	0	0	0	0
1375	0	0	0	0	0	0	0	7,59E-06	0	0	0	0	0	0	0	0	0	0	0	0	1,83E-05	0	0	0	0	0	0	0	0	0	0	0	0	0	0	0	0	0	0	0	0	0	0	0	0	0
1376	0	0	0	0	0	0	0	0	7,77E-06	0	0	0	0	0	0	0	0	0	0	0	0	0	0	0	3,42E-05	0	0	0	0	0	0	0	0	0	0	0	0	0	0	0	0	0	0	0	0	0
1377	0	0	0	0	0	0	0	0	0	7,10E-06	0	0	0	0	2,91E-05	0	0	0	0	0	0	0	0	0	0	0	0	0	0	0	0	0	0	0	0	0	0	0	0	0	0	0	0	0	0	0
abcc	0	0	9,88E-05	0	0	0	0	0	0	2,64E-05	0	0	0	0	0,000115793	0	0	0	0	0	0	0	0	0	0	0,000286151	0	0	0	0	0	0	0	0	0	0	0	0	0	0	0	0	0	0	0	0
heed	0	0	0	0	0	0	0	0	0	7,10E-06	0	0	0	0	2,91E-05	0	0	0	0	0	0	0	0	0	0	0	0	0	0	0	0	0	0	0	0	0	0	0	0	0	0	0	0	0	0	0
1378	0	0	0	0	0	0	0	0	0	7,10E-06	0	0	0	0	0	1,92E-05	0	0	0	0	0	0	0	0	0	0	0	0	0	0	0	0	0	0	0	0	0	0	0	0	0	0	0	0	0	0
1379	0	0	9,62E-06	0	0	0	0	0	0	0	0	0	0	0	0	0	0	0	0	0	0	0	0	0	0	0	0	1,99E-05	0	0	0	0	0	0	0	0	0	0	0	0	0	0	0	0	0	0
1380	0	0	0	0	0	0	0	0	7,77E-06	0	0	0	0	0	0	0	0	2,01E-05	0	0	0	0	0	0	0	0	0	0	0	0	0	0	0	0	0	0	0	0	0	0	0	0	0	0	0	0
1381	0	0	0	0	0	0	0	0	0	7,10E-06	0	0	0	0	0	0	0	0	0	0	0	0	3,96E-05	0	0	0	0	0	0	0	0	0	0	0	0	0	0	0	0	0	0	0	0	0	0	0
1382	0	0	0	0	0	0	7,12E-06	0	0	0	0	0	0	0	0	0	0	0	0	0	0	0	0	0	0	0	0	0	0	0	0	3,32E-05	0	0	0	0	0	0	0	0	0	0	0	0	0	0
1383	0	6,39E-06	0	0	0	0	0	0	0	0	0	0	0	0	0	0	2,52E-05	0	0	0	0	0	0	0	0	0	0	0	0	0	0	0	0	0	0	0	0	0	0	0	0	0	0	0	0	0
1384	0	0	0	0	0	0	0	0	0	7,10E-06	0	0	0	0	0	1,92E-05	0	0	0	0	0	0	0	0	0	0	0	0	0	0	0	0	0	0	0	0	0	0	0	0	0	0	0	0	0	0
1385	0	0	9,62E-06	0	0	0	0	0	0	0	0	0	0	0	0	0	0	0	0	0	0	0	0	0	0	0	0	0	0	0	0	0	0	0	0	0	2,75E-05	0	0	0	0	0	0	0	0	0
1386	0	0	0	0	0	0	1,30E-14	0	0	7,10E-06	0	0	0	0	0	0	0	0	0	0	1,83E-05	0	0	0	0	0	0	0	0	0	0	0	0	0	0	0	0	0	0	0	0	0	0	0	0	0
1387	0	0	0	7,64E-06	0	0	0	0	0	0	0	3,21E-05	0	0	0	0	0	0	0	0	0	0	0	0	0	0	0	0	0	0	0	0	0	0	0	0	0	0	0	0	0	0	0	0	0	0
1388	0	0	0	0	0	7,27E-06	0	0	0	0	0	0	0	0	0	0	0	0	2,39E-05	0	0	0	0	0	0	0	0	0	0	0	0	0	0	0	0	0	0	0	0	0	0	0	0	0	0	0
1389	0	0	0	0	0	0	0	7,59E-06	0	0	0	0	0	0	0	0	0	0	0	0	0	0	0	0	0	0	0	0	2,41E-05	0	0	0	0	0	0	0	0	0	0	0	0	0	0	0	0	0
1390	0	0	0	0	5,40E-06	0	0	0	0	0	0	0	0	0	0	0	0	0	0	0	0	0	0	0	0	0	2,24E-05	0	0	0	0	0	0	0	0	0	0	0	0	0	0	0	0	0	0	0
1391	0	0	0	0	5,40E-06	0	0	0	0	0	0	0	2,81E-05	0	0	0	0	0	0	0	0	0	0	0	0	0	0	0	0	0	0	0	0	0	0	0	0	0	0	0	0	0	0	0	0	0
1392	0	0	0	0	0	0	0	0	0	7,10E-06	0	0	0	0	0	0	0	0	0	0	0	0	0	0	0	0	0	0	0	0	0	0	2,19E-05	0	0	0	0	0	0	0	0	0	0	0	0	0
1393	0	0	0	0	0	0	0	7,59E-06	0	0	0	0	0	0	2,91E-05	0	0	0	0	0	0	0	0	0	0	0	0	0	0	0	0	0	0	0	0	0	0	0	0	0	0	0	0	0	0	0
1394	0	0	0	7,64E-06	0	0	0	0	0	0	0	0	0	3,44E-05	0	0	0	0	0	0	0	0	0	0	0	0	0	0	0	0	0	0	0	0	0	0	0	0	0	0	0	0	0	0	0	0
1395	0	0	0	0	0	7,27E-06	0	0	0	0	0	0	0	0	0	0	0	0	0	0	0	0	0	0	0	0	0	0	0	0	0	0	0	0	0	2,68E-05	0	0	0	0	0	0	0	0	0	0
1396	7,95E-06	0	0	0	0	0	0	0	0	0	0	0	0	0	0	0	0	0	0	0	0	0	0	0	0	0	0	0	0	0	0	0	0	0	0	0	0	0	0	0	0	0	0	3,80E-05	0	0
rnas	0,00023055	0	9,37E-08	0	0	0	0	0	0	0	0	0	0	0	0	0	0	0	0	0	0	0	0	0	0	0,000564116	0	0,000105007	0	0	0	0	0	0	0	0	0,000103868	0	0	0	0	0	0	7,32E-06	0	0
1397	0	0	0	0	0	7,27E-06	0	0	0	0	0	0	0	0	0	0	0	0	0	0	0	0	0	0	0	0	0	0	0	0	0	0	0	0	0	0	0	2,87E-05	0	0	0	0	0	0	0	0
itnf	0	0	0	0	0	2,91E-05	0	0	0	0	0	0	0	0	0	0	0	0	0	0	0	0	0	0	0	0	0	0	0	0	0	0	0	0	0	0	0	0,000114602	0	0	0	0	0	0	0	0
1398	0	0	0	0	0	0	0	7,59E-06	0	0	0	0	0	0	0	0	0	0	0	0	0	0	0	0	3,42E-05	0	0	0	0	0	0	0	0	0	0	0	0	0	0	0	0	0	0	0	0	0
1399	0	0	0	0	4,37E-09	0	0	7,58E-06	0	0	0	0	0	0	0	0	0	0	0	0	0	0	0	0	0	0	0	0	0	2,52E-05	0	0	0	0	0	0	0	0	0	0	0	0	0	0	0	0
snss	0	0	0	0	7,03E-05	0	0	0	0	0	0	0	0	0	0	0	0	0	0	0	0	0	0	0	0	0	0	0	0	0,00032717	0	0	0	0	0	0	0	0	0	0	0	0	0	0	0	0
1400	0	6,39E-06	0	0	0	0	0	0	0	0	0	0	0	0	0	0	0	0	0	0	0	0	0	0	0	0	0	0	0	0	0	0	0	0	0	0	0	0	0	0	0	2,64E-05	0	0	0	0
1401	0	0	9,62E-06	0	0	0	0	0	0	0	0	0	0	0	0	0	0	0	0	3,44E-05	0	0	0	0	0	0	0	0	0	0	0	0	0	0	0	0	0	0	0	0	0	0	0	0	0	0
hoof	0	0	9,62E-06	0	0	0	0	0	0	0	0	0	0	0	0	0	0	0	0	3,44E-05	0	0	0	0	0	0	0	0	0	0	0	0	0	0	0	0	0	0	0	0	0	0	0	0	0	0
1402	0	0	9,62E-06	0	0	0	0	0	0	0	0	0	0	0	0	0	0	0	0	0	0	0	0	0	0	0	0	0	0	0	0	0	0	0	0	0	2,75E-05	0	0	0	0	0	0	0	0	0
1403	0	0	9,62E-06	0	0	0	0	0	0	0	2,73E-05	0	0	0	0	0	0	0	0	0	0	0	0	0	0	0	0	0	0	0	0	0	0	0	0	0	0	0	0	0	0	0	0	0	0	0
msfb	0	0	9,62E-06	0	0	0	0	0	0	0	2,73E-05	0	0	0	0	0	0	0	0	0	0	0	0	0	0	0	0	0	0	0	0	0	0	0	0	0	0	0	0	0	0	0	0	0	0	0
1404	0	0	0	0	0	0	0	0	0	7,10E-06	0	3,21E-05	0	0	0	0	0	0	0	0	0	0	0	0	0	0	0	0	0	0	0	0	0	0	0	0	0	0	0	0	0	0	0	0	0	0
1405	0	6,39E-06	0	0	0	0	0	0	0	0	0	0	0	0	0	0	0	0	0	0	0	0	0	0	0	0	0	0	0	0	0	0	0	0	0	0	0	0	0	0	0	2,64E-05	0	0	0	0
1406	0	0	0	0	5,40E-06	0	0	0	0	0	0	0	0	0	0	0	0	2,01E-05	0	0	0	0	0	0	0	0	0	0	0	0	0	0	0	0	0	0	0	0	0	0	0	0	0	0	0	0
1407	0	0	0	0	0	0	0	0	0	7,10E-06	0	0	0	0	2,91E-05	0	0	0	0	0	0	0	8,55E-12	0	0	0	0	0	0	0	0	0	0	0	0	0	0	0	0	0	0	0	0	0	0	0
1408	0	0	0	0	0	0	0	0	0	7,10E-06	0	0	0	0	0	1,92E-05	0	0	0	0	0	0	0	0	0	0	0	0	0	0	0	0	0	0	0	0	0	0	0	0	0	0	0	0	0	0
1409	0	0	0	7,64E-06	0	0	0	0	0	0	0	0	0	0	0	1,92E-05	0	0	0	0	0	0	0	0	0	0	0	0	0	0	0	0	0	0	0	0	0	0	0	0	0	0	0	0	0	0
mser	0	0	0	7,64E-06	0	0	0	0	0	0	0	0	0	0	0	1,92E-05	0	0	0	0	0	0	0	0	0	0	0	0	0	0	0	0	0	0	0	0	0	0	0	0	0	0	0	0	0	0
sift	0	0	0	0	0	0	0	0	0	0,000120648	0	0	0	0	0	0,000287366	0	0	0	0	0	0	8,16E-05	0	0	0	0	0	0	0	0	0	0	0	0	0	0	0	0	0	0	0	0	0	0	0
1410	0	0	0	7,64E-06	0	0	0	0	0	0	2,73E-05	0	0	0	0	0	0	0	0	0	0	0	0	0	0	0	0	0	0	0	0	0	0	0	0	0	0	0	0	0	0	0	0	0	0	0
hsqc	0	0	0	4,58E-05	0	0	0	0	0	0	0,000163835	0	0	0	0	0	0	0	0	0	0	0	0	0	0	0	0	0	0	0	0	0	0	0	0	0	0	0	0	0	0	0	0	0	0	0
1411	0	0	0	0	0	0	0	7,59E-06	0	0	0	0	0	0	0	0	0	0	0	0	0	0	0	0	0	0	0	0	0	0	0	0	0	0	0	0	0	0	2,72E-05	0	0	0	0	0	0	0
1412	0	0	0	7,64E-06	0	0	0	0	0	0	0	0	0	0	0	0	0	0	0	0	1,83E-05	0	0	0	0	0	0	0	0	0	0	0	0	0	0	0	0	0	0	0	0	0	0	0	0	0
darl	0	0	0	7,64E-06	0	0	0	0	0	0	0	0	0	0	0	0	0	0	0	0	1,83E-05	0	0	0	0	0	0	0	0	0	0	0	0	0	0	0	0	0	0	0	0	0	0	0	0	0
1413	0	0	9,62E-06	0	0	0	0	0	0	0	2,73E-05	0	0	0	0	0	0	0	0	0	0	0	0	0	0	0	0	0	0	0	0	0	0	0	0	0	0	0	0	0	0	0	0	0	0	0
hrgc	0	0	9,62E-06	0	0	0	0	0	0	0	2,73E-05	0	0	0	0	0	0	0	0	0	0	0	0	0	0	0	0	0	0	0	0	0	0	0	0	0	0	0	0	0	0	0	0	0	0	0
tvoc	0	0	1,92E-05	0	0	0	0	0	0	0	5,46E-05	0	0	0	0	0	0	0	0	0	0	0	0	0	0	0	0	0	0	0	0	0	0	0	0	0	0	0	0	0	0	0	0	0	0	0
1414	0	0	0	0	0	0	0	7,59E-06	0	0	0	0	0	0	2,91E-05	0	0	0	0	0	0	0	0	0	0	0	0	0	0	0	0	0	0	0	0	0	0	0	0	0	0	0	0	0	0	0
fork	0	0	0	0	0	0	0	6,40E-06	0	8,21E-06	0	0	0	0	2,91E-05	0	0	0	0	0	0	0	0	0	0	0	0	0	0	0	0	0	2,19E-05	0	0	0	0	0	0	0	0	0	0	0	0	0
numa	0	0	0	0	0	0	0	7,59E-06	0	0	0	0	0	0	2,91E-05	0	0	0	0	0	0	0	0	0	0	0	0	0	0	0	0	0	0	0	0	0	0	0	0	0	0	0	0	0	0	0
1415	0	0	0	0	0	7,27E-06	0	0	0	0	0	0	0	0	0	0	0	0	2,39E-05	0	0	0	0	0	0	0	0	0	0	0	0	0	0	0	0	0	0	0	0	0	0	0	0	0	0	0
asda	0	0	0	0	0	0,000356302	0	0	0	0	0	0	0	0	0	0	0	0	0,001173133	0	0	0	0	0	0	0	0	0	0	0	0	0	0	0	0	0	0	0	0	0	0	0	0	0	0	0
mase	0	0	0	7,64E-06	0	1,45E-05	0	0	0	0	0	3,22E-05	0	0	0	0	0	0	4,78E-05	0	0	0	0	0	0	0	0	0	0	0	0	0	0	0	0	0	0	0	0	0	0	0	0	0	0	0
1416	0	0	9,62E-06	0	0	0	0	0	0	0	0	0	0	0	0	0	0	0	0	0	0	0	0	0	0	0	0	0	0	0	0	0	2,19E-05	0	0	0	0	0	0	0	0	0	0	0	0	0
hbqs	0	0	2,89E-05	0	0	0	0	0	0	0	0	0	0	0	0	0	0	0	0	0	0	0	0	0	0	0	0	0	0	0	0	0	6,57E-05	0	0	0	0	0	0	0	0	0	0	0	0	0
loom	0	6,38E-06	9,62E-06	0	0	0	0	0	0	0	0	0	0	0	0	0	2,52E-05	0	0	0	0	0	0	0	0	0	0	0	0	0	0	0	2,19E-05	0	0	0	0	0	0	0	0	0	0	0	0	0
moor	0	0	8,96E-06	1,61E-05	0	0	0	4,52E-05	0	2,17E-09	0	6,10E-05	0	0	0	0	0	0	0	0	0	0	0	0	0	0	0	0	3,84E-05	0	0	0	3,42E-05	0	7,40E-05	0	0	0	0	0	0	0	0	0	0	0
1417	7,95E-06	0	0	0	0	0	0	0	0	0	0	0	0	0	0	0	0	0	2,39E-05	0	0	0	0	0	0	0	0	0	0	0	0	0	0	0	0	0	0	0	0	0	0	0	0	0	0	0
boni	0	0	0	3,35E-06	0	6,95E-05	0	0	0	0	0	0	0	0	0	0	0	0	0,000149408	0	0	0	0	0	0	0	0	0	0	0	0	0,000124758	0	0	0	0	0	0	0	0	0	0	0	0	0	0
1418	0	0	9,62E-06	0	0	0	0	0	0	0	0	0	0	0	0	0	0	0	0	0	0	0	0	0	0	2,86E-05	0	0	0	0	0	0	0	0	0	0	0	0	0	0	0	0	0	0	0	0
1419	0	0	0	0	0	0	0	7,59E-06	0	0	0	0	0	0	2,91E-05	0	0	0	0	0	0	0	0	0	0	0	0	0	0	0	0	0	0	0	0	0	0	0	0	0	0	0	0	0	0	0
1420	7,95E-06	0	0	0	0	0	0	0	0	0	0	0	0	3,44E-05	0	0	0	0	0	0	0	0	0	0	0	0	0	0	0	0	0	0	0	0	0	0	0	0	0	0	0	0	0	0	0	0
mibg	2,39E-05	0	0	0	0	0	0	0	0	0	0	0	0	0,000103178	0	0	0	0	0	0	0	0	0	0	0	0	0	0	0	0	0	0	0	0	0	0	0	0	0	0	0	0	0	0	0	0
1421	0	0	0	7,64E-06	0	0	0	0	0	0	0	0	0	0	0	1,92E-05	0	0	0	0	0	0	0	0	0	0	0	0	0	0	0	0	0	0	0	0	0	0	0	0	0	0	0	0	0	0
1422	0	0	0	0	0	0	0	0	7,77E-06	0	0	0	0	0	0	0	0	0	0	0	0	0	0	0	3,42E-05	0	0	0	0	0	0	0	0	0	0	0	0	0	0	0	0	0	0	0	0	0
1423	0	0	0	0	5,40E-06	0	0	0	0	0	0	0	0	0	0	0	0	0	0	0	0	0	0	0	0	0	2,24E-05	0	0	0	0	0	0	0	0	0	0	0	0	0	0	0	0	0	0	0
null	0,000129976	0	3,93E-05	0	3,68E-05	0	3,16E-05	0	0	2,35E-05	0	0	0	0	0	0	0	2,37E-05	0	0	5,28E-05	0	0	0	0	0,000136738	2,42E-05	0,000317256	0	5,35E-05	0	0	6,56E-05	0	0	0,000106853	0	0	0	0	0	0	0	0	0	0
sbih	0	0	0	0	1,62E-05	0	0	0	0	0	0	0	0	0	0	0	0	0	0	0	0	0	0	0	0	0	6,70E-05	0	0	0	0	0	0	0	0	0	0	0	0	0	0	0	0	0	0	0
tarr	0	0	0	0	5,40E-06	0	0	0	0	0	0	0	0	0	0	0	0	0	0	0	0	0	0	0	0	0	2,24E-05	0	0	0	0	0	0	0	0	0	0	0	0	0	0	0	0	0	0	0
1424	0	0	0	0	0	0	0	0	0	7,10E-06	0	0	0	0	0	0	0	0	0	0	0	0	0	0	0	0	0	0	0	0	0	0	0	0	0	0	0	0	0	0	3,30E-05	0	0	0	0	0
mooa	0	0	0	0	0	0	0	0	0	1,42E-05	0	0	0	0	0	0	0	0	0	0	0	0	0	0	0	0	0	0	0	0	0	0	0	0	0	0	0	0	0	0	6,61E-05	0	0	0	0	0
1425	0	6,39E-06	0	0	0	0	0	0	0	0	0	0	0	0	0	0	0	0	0	0	0	0	0	0	0	0	0	0	0	0	0	0	0	0	0	0	0	0	0	0	0	0	4,75E-05	0	0	0
hvsh	0	1,28E-05	0	0	0	0	0	0	0	0	0	0	0	0	0	0	0	0	0	0	0	0	0	0	0	0	0	0	0	0	0	0	0	0	0	0	0	0	0	0	0	0	9,49E-05	0	0	0
1426	0	0	0	0	0	0	0	0	7,77E-06	0	0	0	0	0	0	0	0	0	0	0	0	0	3,96E-05	0	0	0	0	0	0	0	0	0	0	0	0	0	0	0	0	0	0	0	0	0	0	0
alam	0	0	0	0	0	0	0	2,28E-05	0	0	0	0	0	0	2,89E-05	1,23E-13	0	0	0	0	0	0	7,94E-05	0	0	0	0	0	0	0	0	0	0	0	0	0	0	0	0	0	0	0	0	0	0	0
twzk	0	0	0	0	0	0	0	0	1,55E-05	0	0	0	0	0	0	0	0	0	0	0	0	0	7,92E-05	0	0	0	0	0	0	0	0	0	0	0	0	0	0	0	0	0	0	0	0	0	0	0
1427	0	0	0	0	0	7,27E-06	0	0	0	0	0	0	0	0	0	0	0	0	0	0	0	0	0	0	0	0	0	0	0	0	0	0	0	0	0	0	0	0	0	0	0	0	0	3,80E-05	0	0
alga	0	0,000103067	9,90E-05	0	0	0	1,12E-05	0	0	0	7,53E-09	0	0	0	0	0	0	0	0	0,000446047	0	0	0	0	0	6,03E-05	0	0	0	0	0	0	0	0	0	0	0	0	0	0	0	0	0,000558202	0	0	2,81E-05
lard	0	0	0	0	0	7,27E-06	0	0	0	0	0	0	0	0	0	0	0	0	0	0	0	0	0	0	0	0	0	0	0	0	0	0	0	0	0	0	0	0	0	0	0	0	0	3,80E-05	0	0
oili	0	0	0	0	0	2,18E-05	7,14E-06	0	0	0	0	0	0	0	0	0	0	0	0	0	0	0	0	0	0	0	0	0	0	0	0	3,32E-05	0	0	0	0	0	0	0	0	0	0	0	0,000113986	0	0
1428	0	0	0	0	0	0	7,12E-06	0	0	0	0	0	0	0	0	0	0	0	0	0	0	0	0	0	0	0	0	0	0	0	2,73E-05	0	0	0	0	0	0	0	0	0	0	0	0	0	0	0
bulg	0	0	0	0	0	0	9,96E-05	0	0	0	0	0	0	0	0	0	0	0	0	0	0	0	0	0	0	0	0	0	0	0	0,000382685	0	0	0	0	0	0	0	0	0	0	0	0	0	0	0
1429	0	0	0	0	0	0	7,12E-06	0	0	0	0	0	0	0	0	0	0	0	0	0	0	0	0	3,07E-05	0	0	0	0	0	0	0	0	0	0	0	0	0	0	0	0	0	0	0	0	0	0
mmts	0	0	0	0	0	0	1,42E-05	0	0	0	0	0	0	0	0	0	0	0	0	0	0	0	0	6,14E-05	0	0	0	0	0	0	0	0	0	0	0	0	0	0	0	0	0	0	0	0	0	0
rbmk	0	0	0	0	0	0	7,12E-06	0	0	0	0	0	0	0	0	0	0	0	0	0	0	0	0	3,07E-05	0	0	0	0	0	0	0	0	0	0	0	0	0	0	0	0	0	0	0	0	0	0
1430	0	6,39E-06	0	0	0	0	0	0	0	0	0	0	0	0	0	0	0	0	0	0	0	0	0	0	0	0	0	0	0	0	0	0	0	0	0	0	0	0	0	0	0	2,64E-05	0	0	0	0
abut	0	0	0	0	0	0	0,000355831	0	0	0	0	0	0	0	0	0	0	0	0	0	0	0	0	0	0	0	0	0	0	0	0,000106506	0,001529875	0	0	0	0	0	0	0	0	0	0	0	0	0	0
erod	0	0,000123112	0	0	0	0	4,34E-05	0	1,27E-05	0	0	0	2,49E-05	0	0	0	0	0	0	0,000129566	0	0	0	0	2,59E-05	0	0	0	0	0	1,67E-07	0	0	0	0	0	0	0	0	0	0	0,000558972	0	0	0	8,84E-06
pros	0	4,20E-06	1,04E-11	0	0	0	5,48E-14	3,13E-05	2,46E-05	2,17E-05	0	0	0	0	0,000102821	0	0	0	0	0	0	0	2,85E-05	6,01E-05	1,41E-05	0	0	0	0	0	0	0	2,55E-05	0	0	0	6,52E-05	0	0	2,14E-10	0	2,19E-05	0	0	0	0
reef	0	0,000351344	0	0	0	0	0	0	0	0	0	0	0	0	0	0	0	0	0	0	0	0	0	0	0	0	0	0	0	0	0	0	0	0	0	0	0	0	0	0	0	0,001449046	0	0	0	0
1431	0	0	9,62E-06	0	0	0	0	0	0	0	0	0	0	0	0	0	0	0	0	0	0	0	0	0	0	0	0	0	0	0	0	0	0	0	0	0	0	0	0	0	0	0	0	3,80E-05	0	0
gaba	0,000230628	0	8,00E-14	0	0	0	0	0	0	0	0	0	0	0	0	0	0	0	0	0	0	0	0	0	0	0	0	9,02E-05	0	0	0	0	0	0	0	0,000654955	0	0	0	0	0	0	0	0	0	0
1432	0	0	0	0	0	0	0	7,59E-06	0	0	0	0	0	0	0	0	0	0	0	0	0	0	3,96E-05	0	0	0	0	0	0	0	0	0	0	0	0	0	0	0	0	0	0	0	0	0	0	0
1433	0	6,39E-06	0	0	0	0	0	0	0	0	0	0	0	0	0	0	0	0	0	0	0	0	0	0	0	0	0	0	0	0	0	0	0	0	0	0	0	0	0	0	0	0	4,75E-05	0	0	0
1434	0	6,39E-06	0	0	0	0	0	0	0	0	0	0	0	0	0	0	0	0	0	0	0	0	0	0	0	0	0	0	0	0	0	0	0	0	0	0	0	0	0	0	0	2,64E-05	0	0	0	0
1435	0	0	0	0	0	0	0	0	0	7,10E-06	0	0	0	0	0	0	0	0	0	0	1,83E-05	0	0	0	0	0	0	0	0	0	0	0	0	0	0	0	0	0	0	0	0	0	0	0	0	0
ofth	0	3,84E-06	0	2,49E-05	0	0	0	8,65E-06	0	0	0	4,37E-05	0	0	0	1,36E-05	2,10E-05	0	0	0	1,91E-05	0	4,16E-05	0	0	0	0	0	0	0	0	0	0	0	0	0	0	0	0	0	0	0	0	0	0	0
1436	0	0	0	0	0	0	0	0	0	7,10E-06	0	0	0	0	0	0	0	0	0	0	0	0	0	0	0	0	0	0	0	0	0	0	0	0	0	0	0	0	0	0	3,30E-05	0	0	0	0	0
ftpb	0	0	0	0	0	0	0	0	0	1,42E-05	0	0	0	0	0	0	0	0	0	0	0	0	0	0	0	0	0	0	0	0	0	0	0	0	0	0	0	0	0	0	6,61E-05	0	0	0	0	0
1437	7,95E-06	0	0	0	0	0	0	0	0	0	0	0	0	0	0	0	0	0	0	0	0	0	0	0	0	0	0	1,99E-05	0	0	0	0	0	0	0	0	0	0	0	0	0	0	0	0	0	0
ankl	0	0	0	0	0	0,000212438	3,41E-05	0	0	0	0	0	0	0	0	0	0	0	0,000760996	0	0	0	0	0	0	0	0	0	0	0	0	7,35E-05	0	0	0	0	0	0	8,80E-11	0	0	0	0	0	0	0
cxcl	0,000174959	0	0	0	0	0	0	0	0	0	0	0	0	0	0	0	0	0	0	0	0	0	0	0	0	0	0	0,000392606	0	0	0	0	0	0	0	6,08E-05	0	0	0	0	0	0	0	0	0	0
1438	0	0	0	0	5,40E-06	0	0	0	0	0	0	0	2,81E-05	0	0	0	0	0	0	0	0	0	0	0	0	0	0	0	0	0	0	0	0	0	0	0	0	0	0	0	0	0	0	0	0	0
stis	0	0	0	0	0,00012429	0	0	0	0	0	0	0	0	0	0	0	0	0	0	0	0	0	0	0	0	0	0,000513952	0	0	0	0	0	0	0	0	0	0	0	0	0	0	0	0	0	0	0
1439	0	0	0	0	0	0	7,12E-06	0	0	0	0	0	0	0	0	0	0	0	0	0	1,83E-05	0	0	0	0	0	0	0	0	0	0	0	0	0	0	0	0	0	0	0	0	0	0	0	0	0
1440	0	0	0	0	0	0	0	0	7,77E-06	0	0	0	0	0	0	0	0	0	0	0	0	0	0	0	3,42E-05	0	0	0	0	0	0	0	0	0	0	0	0	0	0	0	0	0	0	0	0	0
1441	0	0	9,62E-06	0	0	0	0	0	0	0	0	0	0	0	0	0	0	0	0	0	0	0	0	0	0	2,86E-05	0	0	0	0	0	0	0	0	0	0	0	0	0	0	0	0	0	0	0	0
beet	0	1,24E-05	2,94E-05	0	0	0	0	0	0	0	0	0	0	0	0	0	0	0	0	0	0	0	0	0	0	5,20E-05	0	0	0	0	0	0	0	0	0	0	0	0	0	0	0	0	0,000150861	0	0	0
1442	0	0	0	0	0	0	0	7,59E-06	0	0	0	0	0	0	0	0	0	0	0	0	0	0	3,96E-05	0	0	0	0	0	0	0	0	0	0	0	0	0	0	0	0	0	0	0	0	0	0	0
1443	0	0	0	7,64E-06	0	0	0	0	0	0	0	3,21E-05	0	0	0	0	0	0	0	0	0	0	0	0	0	0	0	0	0	0	0	0	0	0	0	0	0	0	0	0	0	0	0	0	0	0
rome	0	0	0	3,55E-06	0	4,75E-05	0	0	0	0	0	3,54E-05	0	0	0	0	0	0,000113451	0	0	0	0	0	0	0	0	0	0	0	0	0	0	0	0	0	0	0	7,52E-06	0	0	0	0	0	0	0	0
1444	7,95E-06	0	0	0	0	0	0	0	0	0	0	0	0	0	0	0	0	0	0	0	0	0	0	0	0	0	0	0	0	0	0	0	0	0	0	2,68E-05	0	0	0	0	0	0	0	0	0	0
1445	0	0	0	7,64E-06	0	0	0	0	0	0	0	0	0	0	0	0	0	0	0	0	0	0	0	0	0	0	0	0	0	2,52E-05	0	0	0	0	0	0	0	0	0	0	0	0	0	0	0	0
aldm	0	0	0	1,53E-05	0	0	0	0	0	0	0	0	0	0	0	0	0	0	0	0	0	0	0	0	0	0	0	0	0	5,03E-05	0	0	0	0	0	0	0	0	0	0	0	0	0	0	0	0
1446	0	0	9,62E-06	0	0	0	0	0	0	0	0	0	0	0	0	0	0	0	0	0	0	3,21E-05	0	0	0	0	0	0	0	0	0	0	0	0	0	0	0	0	0	0	0	0	0	0	0	0
ldlr	0	0	0,000173124	0	0	0	0	0	0	0	0	0	0	0,00061903	0	0	0	0	0	0	0	0	0	0	0	0	0	0	0	0	0	0	0	0	0	0	0	0	0	0	0	0	0	0	0	0
pcsk	0	0	2,89E-05	0	0	0	0	0	0	0	0	0	0	0	0	0	0	0	0	0	0	9,62E-05	0	0	0	0	0	0	0	0	0	0	0	0	0	0	0	0	0	0	0	0	0	0	0	0
1447	0	0	0	0	0	7,27E-06	0	0	0	0	0	0	0	0	0	0	0	0	2,39E-05	0	0	0	0	0	0	0	0	0	0	0	0	0	0	0	0	0	0	0	0	0	0	0	0	0	0	0
1448	0	0	0	7,64E-06	0	0	0	0	0	0	2,73E-05	0	0	0	0	0	0	0	0	0	0	0	0	0	0	0	0	0	0	0	0	0	0	0	0	0	0	0	0	0	0	0	0	0	0	0
heaa	0	0	0	7,64E-06	0	0	0	0	0	0	2,73E-05	0	0	0	0	0	0	0	0	0	0	0	0	0	0	0	0	0	0	0	0	0	0	0	0	0	0	0	0	0	0	0	0	0	0	0
1449	0	0	0	0	0	0	0	7,59E-06	0	0	0	0	0	0	0	0	0	0	0	0	0	0	0	0	0	0	0	0	0	0	0	0	0	0	1,88E-05	0	0	0	0	0	0	0	0	0	0	0
1450	0	6,39E-06	0	0	0	0	0	0	0	0	0	0	0	0	0	0	2,52E-05	0	0	0	0	0	0	0	0	0	0	0	0	0	0	0	0	0	0	0	0	0	0	0	0	0	0	0	0	0
scms	0	5,75E-05	0	0	0	0	0	0	0	0	0	0	0	0	0	0	0,000226926	0	0	0	0	0	0	0	0	0	0	0	0	0	0	0	0	0	0	0	0	0	0	0	0	0	0	0	0	0
1451	0	0	0	0	0	0	0	7,59E-06	0	0	0	0	0	0	0	0	0	0	0	0	0	0	0	0	0	0	0	0	0	0	0	0	0	0	0	0	0	0	2,72E-05	0	0	0	0	0	0	0
1452	0	0	0	0	0	0	0	7,59E-06	0	0	0	0	0	0	0	0	0	0	0	0	0	0	0	0	0	0	0	0	0	0	0	0	0	0	0	0	0	0	2,72E-05	0	0	0	0	0	0	0
1453	0	6,39E-06	0	0	0	0	0	0	0	0	0	0	0	0	0	0	0	0	0	0	0	0	0	0	0	0	0	0	0	0	0	0	0	0	0	0	0	0	0	0	0	2,64E-05	0	0	0	0
1454	0	6,39E-06	0	0	0	0	0	0	0	0	0	0	0	0	0	0	0	0	0	0	0	0	0	0	0	0	0	0	0	0	0	0	0	0	0	0	0	0	0	0	0	2,64E-05	0	0	0	0
1455	0	0	0	0	5,40E-06	0	0	0	0	0	0	0	0	0	0	0	0	2,01E-05	0	0	0	0	0	0	0	0	0	0	0	0	0	0	0	0	0	0	0	0	0	0	0	0	0	0	0	0
bvaq	0	0	0	0	5,40E-06	0	0	0	0	0	0	0	0	0	0	0	0	2,01E-05	0	0	0	0	0	0	0	0	0	0	0	0	0	0	0	0	0	0	0	0	0	0	0	0	0	0	0	0
stai	0	0	0	0	2,01E-05	5,29E-05	0	0	0	0	0	0	0	0	0	0	0	0,000146281	0	0	0	0	0	0	0	0	0	0	0	0	0	0	0	0	0	0,000100042	0	0	0	0	0	0	0	0	0	0
1456	0	0	0	0	0	0	0	7,59E-06	0	0	0	0	0	0	0	1,56E-16	0	0	0	0	0	0	0	0	0	0	0	0	0	0	0	0	0	0	0	0	0	0	2,72E-05	0	0	0	0	0	0	0
1457	0	0	0	0	5,40E-06	0	0	0	0	0	0	0	2,81E-05	0	0	0	0	0	0	0	0	0	0	0	0	0	0	0	0	0	0	0	0	0	0	0	0	0	0	0	0	0	0	0	0	0
1458	0	0	0	0	0	0	0	7,59E-06	0	0	0	0	0	0	0	0	0	0	0	0	0	0	0	0	0	0	0	0	0	0	0	0	0	0	0	0	0	0	2,72E-05	0	0	0	0	0	0	0
1459	0	0	0	0	0	0	0	0	0	7,10E-06	0	0	0	0	0	0	0	0	0	0	0	0	0	0	0	0	0	0	0	0	0	0	2,19E-05	0	0	0	0	0	0	0	0	0	0	0	0	0
1460	0	0	0	0	0	0	7,12E-06	0	0	0	0	0	0	0	0	0	0	0	0	0	0	0	0	0	0	0	0	0	0	0	0	3,32E-05	0	0	0	0	0	0	0	0	0	0	0	0	0	0
1461	0	0	0	0	5,40E-06	0	0	0	0	0	0	0	0	0	0	0	0	0	0	0	0	0	0	0	0	0	0	0	0	0	0	0	0	0	0	2,68E-05	0	0	0	0	0	0	0	0	0	0
1462	0	0	0	0	5,40E-06	0	0	0	0	0	0	0	0	0	0	0	0	2,01E-05	0	0	0	0	0	0	0	0	0	0	0	0	0	0	0	0	0	0	0	0	0	0	0	0	0	0	0	0
1463	0	0	0	0	0	0	7,12E-06	0	0	0	0	0	0	0	0	0	0	0	0	0	0	0	0	0	0	0	0	0	0	0	0	0	0	0	0	0	0	0	0	0	0	0	0	0	0	2,43E-05
1464	0	0	9,62E-06	0	0	0	0	0	0	0	0	0	0	0	0	0	0	0	0	0	0	0	0	0	0	0	0	0	0	0	0	0	0	0	0	0	2,75E-05	0	0	0	0	0	0	0	0	0
1465	0	0	9,62E-06	0	0	0	0	0	0	0	0	0	0	3,44E-05	0	0	0	0	0	0	0	0	0	0	0	0	0	0	0	0	0	0	0	0	0	0	0	0	0	0	0	0	0	0	0	0
barr	2,72E-05	0	0	0	0	1,88E-05	0	0	0	0	0	0	0	0	0	0	0	0	6,61E-05	0	0	0	0	0	0	0	0	0	0	0	0	0	0	0	0	0	8,67E-05	2,42E-06	0	0	0	0	0	0	0	0
1466	7,95E-06	0	0	0	0	0	0	0	0	0	0	0	0	0	0	0	0	0	0	0	0	0	0	0	0	2,86E-05	0	0	0	0	0	0	0	0	0	0	0	0	0	0	0	0	0	0	0	0
1467	0	0	0	0	0	0	0	0	0	7,10E-06	0	0	0	0	0	0	0	0	0	0	0	0	0	0	0	0	0	0	0	0	0	0	0	0	0	0	0	0	0	0	3,30E-05	0	0	0	0	0
1468	0	0	0	0	0	0	7,12E-06	0	0	0	0	0	0	0	0	0	0	0	0	0	0	0	0	0	0	0	0	0	0	0	0	0	0	0	0	0	0	0	0	0	3,30E-05	0	0	0	0	0
rack	0	0	0	0	0	0	2,15E-05	7,43E-06	0	0	3,23E-13	0	0	0	0	0	0	0	0	0	0	0	0	0	0	0	0	0	0	0	0	0	0	0	0	0	0	0	2,54E-05	0	0,000101306	0	0	0	0	0
1469	0	0	0	0	0	0	0	7,59E-06	0	0	0	0	0	0	0	0	0	0	0	0	0	0	0	3,07E-05	0	0	0	0	0	0	0	0	0	0	0	0	0	0	0	0	0	0	0	0	0	0
rpgs	0	0	0	0	0	0	0	7,59E-06	0	0	0	0	0	0	0	0	0	0	0	0	0	0	0	3,07E-05	0	0	0	0	0	0	0	0	0	0	0	0	0	0	0	0	0	0	0	0	0	0
[truncated: 40,504 more rows]
