# Supplementary material for: Analysis and tuning of hierarchical topic models based on Renyi entropy approach
Source: PeerJ Comput Sci. 2021 Jul 29;7:e608. doi: 10.7717/peerj-cs.608 (PMC8330431; doi:10.7717/peerj-cs.608)
Supplement: Supplemental Information 14 — The first column corresponds to unique words, other columns conatin probability distributions for topics. [file peerj-cs-07-608-s014.zip › Phi_matrices/hARTM_phi_WoS11967_lem2_T1_10_T2_36.csv]

Words	T1_lev1	T2_lev1	T3_lev1	T4_lev1	T5_lev1	T6_lev1	T7_lev1	T8_lev1	T9_lev1	T10_lev1	T1_lev2	T2_lev2	T3_lev2	T4_lev2	T5_lev2	T6_lev2	T7_lev2	T8_lev2	T9_lev2	T10_lev2	T11_lev2	T12_lev2	T13_lev2	T14_lev2	T15_lev2	T16_lev2	T17_lev2	T18_lev2	T19_lev2	T20_lev2	T21_lev2	T22_lev2	T23_lev2	T24_lev2	T25_lev2	T26_lev2	T27_lev2	T28_lev2	T29_lev2	T30_lev2	T32_lev2	T33_lev2	T34_lev2	T35_lev2	T36_lev2	T37_lev2
new_docs	0	0	0	1,16E-05	0	0	0	0	0	0	0	0	0	0	0	0	0	0	0	0	0	3,23E-05	0	0	0	0	0	0	0	0	0	0	0	0	0	0	0	0	0	0	0	0	0	0	0	0
nan	0	0	2,52E-05	0	0	0	0	0	0	0	2,77E-05	0	0	0	0	0	0	0	0	0	0	0	0	0	0	0	0	0	0	0	0	0	0	0	0	0	0	0	0	0	0	0	0	0	3,06E-05	0
find	0,001690661	0,000873649	0,002058957	0,000122819	0,005402567	0,001445911	0,000684089	0,00019701	0,001226755	0,000776431	9,19E-05	0,000527764	0,005054253	0,003462777	3,05E-14	0,000763036	0,000372785	0,002287442	0,001469391	0,001540373	0,00131834	0,002938212	0,001123306	0,001100319	1,14E-07	0,002795656	0,007779684	0,001807417	0,002262083	0,007297062	0,000245241	0	0	0,000854745	0	0,003030074	1,33E-08	0,000959954	0	0,00217781	0,000570954	0,000222421	0,000586426	0,000300472	0,000135364	0,001036809
form	0,000940903	0,000162211	0,000745207	0,002116462	0,001213649	0,000243191	0,001679241	0,000489239	0,001678204	0,000542373	0,002238031	0,000480999	0,001505516	0,000617	0,000481097	0,000283885	0	0,000500053	0,000671194	3,05E-12	0,003119067	0,002399246	0,000824121	4,45E-05	0,002086881	0,001195958	0,001744867	0,001380287	0,000576624	0,001164807	0,00072293	0,005029178	8,43E-05	0	0,000101977	1,50E-05	0,000354659	3,04E-07	0,000157188	0,001769167	3,29E-10	0,000633145	0,000260825	7,64E-06	0,000716078	0,001504437
less	0,00023008	0,00064976	0,000631068	0,000880247	0,002685911	0,000906719	0,000484718	0,000318058	2,55E-07	0,000492755	0,001075692	0,000858604	0,003336775	0,000795842	0,000126417	0,000697269	0,000583456	0,001315585	0,001036558	0,000338024	1,25E-11	0,001450339	0,001544521	0,000457296	0	0,000811629	0,005509531	0,000151042	0	0,001847952	0,00103005	4,16E-06	0,00047739	1,51E-05	0,000906577	0,000448793	9,41E-07	0,000932024	0	0	0,000151881	0,00072549	0,0007689	0,000766849	0,000221954	0,000382573
mock	0	0	0	9,23E-06	3,28E-05	0	2,49E-05	2,75E-05	0	0	0	0	0,000105909	3,40E-05	0	0	0	0	0	0	5,84E-05	8,60E-05	0	6,01E-05	0	0	0	0	0	0	0	0	0	0	3,47E-05	0	0	0	0	0	0	0	0	0	0	0
over	0,000181968	0,001058174	0,00053445	0,000319053	0,000610956	0,001085875	0,000386193	0,000420694	0,000459202	0,000521577	0,000338305	0,002091331	0,000605764	0,000558334	0,001008855	0,000321715	0,000409464	0,001128272	0,001361308	0,001382574	0	0,000945849	0	0,002213646	0,000220842	0,000721614	0,00067539	0,000162406	7,92E-07	0,000535926	0,000319167	0	0,000163513	0,001838175	0,000752137	6,10E-05	0	6,36E-12	6,04E-05	2,84E-08	0,000455327	0,000201006	0,001387989	0,00104755	0,000424252	0,000163233
rate	0,000150088	0,002281975	0,000279459	0,002556488	0,002920029	0,002916917	0,00321815	0,000525311	5,61E-07	0,000938404	0,001348184	0	0	1,08E-13	0	0	0,000757814	0,00259596	0,002438961	0	0	1,27E-06	0	0,003915537	0	0	0,009391442	0	0	0	0	0,000654584	0	0,011971611	0	0	0	0,003275011	0	0	0	0,002086087	0,004694715	0,001062918	0,003013799	0,005914622
want	0	1,89E-05	6,60E-06	0	0,000135073	0	0	7,84E-05	0,000126294	0	0	0	6,38E-05	0	0	0	5,63E-05	5,65E-08	4,98E-08	0	0	5,86E-05	0,000142555	0	0,00021138	1,15E-05	0,000149449	0	0,000419249	0,000341183	0	0	0	0	0	0	0	0	8,14E-05	0	0	6,36E-09	0	1,95E-05	0	0
warm	0	0,000290563	0	0	0,000174171	0	1,11E-05	0	0	0	0	0,000385872	0	0	0	0	0,000157355	6,87E-06	0	0,000178208	0	0	0	0,000241972	0	0	0,000753885	0	0	0	0	0	0	0	0	0	0	0	0	0	0	0,000312528	0	0	6,63E-05	0
word	1,09E-05	0	0	0	0,000498017	3,81E-05	0	0,000185902	0	0,000231984	0	0	0,000165064	0	0	0,000831172	0	0	3,55E-07	0	0	0,003128861	0,000575908	0	0	0	0,000201047	0	0	5,91E-09	0	0	0	0	0	0	0	0	5,66E-09	0	0	0	0	0	0	0
base	0,000345243	0,00344732	0,002870214	0,00149838	0,001443554	0,001231562	0,002896594	0,01115802	0,005332427	0,010318745	9,91E-05	0,00538623	0,000470409	0,001085622	0,008817788	0,016086392	0,003235902	0,000514318	0,000331366	1,02E-05	0,008468054	0,000122004	0,015099457	0,005033614	0,006896846	0,001894974	0,003336342	0	0,010451825	7,34E-15	0,003023854	0,004491157	0,00671612	0,016091172	0,007169337	7,35E-06	0,004145872	0	0,011753415	0,001428348	0,004111599	0,002998359	4,27E-09	0,001356284	1,81E-09	8,13E-10
best	6,10E-05	0,000600889	0,000193381	0,000463844	7,26E-05	0,000134695	0,00034454	0,000472408	0,000539956	0,000943027	6,63E-05	0,000646432	0	4,00E-15	0,000470071	0,001683724	0,000389049	7,77E-05	8,31E-07	0	2,96E-05	5,37E-11	0,000402612	0,001168378	0,000291133	6,92E-05	0	2,85E-06	0,001883541	8,42E-16	0,000352068	0,000535885	0	0,003113311	3,06E-11	0	0,000265248	0	0,000344037	2,00E-13	0,000557995	0,000349944	0,000426095	0	0,000294187	0
call	4,84E-05	5,37E-05	0,000202432	4,51E-06	0,000129428	1,39E-10	0,00023113	0,001406358	0,000780545	0,000534092	0	0	0,000802427	0	0,001408086	0,001017529	0	0	0	5,08E-05	0,001707443	0,000593375	0,001298199	0,000174878	5,32E-16	0,000231796	0	2,23E-15	0,001513695	0	5,88E-14	0	0	5,26E-15	0,000849923	0	0,000175448	0	0,001444798	0,000478342	4,93E-05	0,000261257	0	7,81E-05	0	0,000190821
copi	0	0	0,000607099	0	0	0	0	6,91E-05	0	0	0	0	0	0	0,000229566	0	0	0	0	0	0	0	7,08E-06	0	0	0,001370853	0	0	0	0	0	0	0	0	0	0	0	0	0	0	0	0	0	0	0,000126623	0
dass	0	0	0	0	4,44E-05	0	0	0	0	0	0	0	0	0	0	0	0	0,000176136	0	0	0	0	0	0	0	0	0	0	0	0	0	0	0	0	0	0	0	0	0	0	0	0	0	0	0	0
data	0,001150107	0,00506571	0,002941503	0,001815604	0,000890008	0,002716669	0,000939315	0,009938209	0,002651749	0,005664748	0,000655902	0,029749822	0,001053621	1,68E-05	0,011468108	0,013250561	0,000236764	0,001832159	0,001862399	0,002035364	0,000469936	0	0,005095387	4,45E-16	5,44E-07	0,003218627	0	0,001675947	0,009518552	0	0	0	0	0,024405992	7,23E-16	0,000910248	4,53E-13	9,10E-09	0,008511745	5,94E-05	0	0,001370353	2,25E-13	0,00090351	0	2,12E-08
deci	0	0,000595737	0	0	0,00134115	4,75E-05	0	0,001017338	0,001628235	0,000162087	0	0	0	0	0	3,59E-05	0	0	0	0	0	0	0	0	0	0	0,00027639	0	0,01745905	0,001171756	0	0	0	0	0	0	0	0	3,15E-16	0	0	0	0	0	0	0
draw	0	1,44E-05	0	0	0,000240791	0	6,28E-05	0	0,000910464	7,79E-05	0	0	0,001304568	0	0	0,000199925	0,000152717	0	0	0	0	4,97E-16	0	0	0,001630182	0	0,00024385	0	0,000939733	0,000278732	0	6,63E-05	2,23E-09	1,53E-12	0	0	0	0	0	0,000135558	0,000137798	0	0	0	0	0,000172255
emot	0	0	0	0	0,007530431	0	0	0	0	0	0	0	0	0	0	0	0	0,00346918	0	0	0	0,03321979	0	0	0	0	0	0	0	0,002996012	0	0	0	0	0	0,001561073	0	0	0	0	0	0	0	0	0	0
hous	0	0,000633424	1,04E-06	4,48E-05	0	0,000240486	6,40E-05	0,000126132	0,000158859	1,12E-05	9,34E-12	0	5,71E-05	0	0	0	0,002915682	0	0	0	0	0	0	0,000713808	6,83E-05	0	0	0	0	0	0	4,94E-12	0	0	0	0	3,76E-05	1,19E-10	0,000629864	0	7,32E-05	0	0	0,001082211	0	0
make	0,000114557	0,000624772	0,000255278	0,000138336	0,001323801	0	0,000348394	0,003022781	0,00188586	0,000873308	9,62E-12	0	3,91E-08	3,21E-16	0,001597746	0,001694633	0,000629112	0	0	3,74E-10	6,56E-07	4,69E-13	0,001970382	0,000248084	0,00060665	0	0,002805085	0	0,010425689	0,000805086	5,18E-07	5,82E-11	0,000474889	2,79E-09	0,004280916	1,86E-16	4,20E-10	0	0,002710286	0,001659744	0,00064087	8,88E-05	0,000851844	1,40E-14	1,78E-15	0,000231348
name	4,83E-05	0,000209593	0,000295637	0,000254342	0,00031101	0	0,000284906	0,000547857	0,000481778	0,000417838	0,000321991	0,000306012	0,000887402	0	0,000814156	0,001501856	0,000508442	0,000117005	5,57E-05	0	0,000373476	3,16E-08	0,000560023	0,000286935	0,000555349	0,000317031	0,000625127	4,34E-06	1,28E-05	0	0,000240351	4,40E-11	0	1,34E-13	0,000494232	0	0	0	0,000408083	0,000506055	0,00025721	0	8,89E-05	0,000139863	0,000414688	0,000392594
rank	0	0,000139829	0	0	0	0,000301861	0	0	0,000288947	0,000416744	0	0	0	0	0	0,001887021	0,000392918	2,66E-06	0,000113035	0,000300733	5,93E-05	0	0	0	2,56E-07	0	0	0	0,000547879	0	0	0	0	0	0	0	0	0,000443928	0	0	0	8,09E-05	1,89E-16	0,000507395	0	0
task	0	0	0	0	0,003600299	0	0	0,001829521	7,56E-08	0,000812064	0	0	0	0	0,000512226	0,003788112	0	0	0	0	0	0,006516521	0	0	0,000181643	0	0,002597169	0	4,08E-15	0,005078463	0	0	0	0	0,002496968	0,004528571	0	0	0,001619373	0	7,01E-16	0	0	0	0	0
time	0,000755972	0,002176724	0,00074595	0,002985638	0,001192842	0,002500305	0,002640254	0,005337851	0,000887568	0,006579192	0,001879281	0,004381111	2,60E-08	0,000149925	0,008002328	0,000429112	7,02E-06	0,001970501	0,002244135	3,69E-07	0,011368268	0,002158783	0,002236612	0,001317005	0,001224725	0,000492277	0,000589461	0,000639373	1,06E-05	0,000596594	0,001546668	0,000352691	0,010212222	0,010675494	0,006715657	0,000345863	0,00058639	0,003940788	0,005664914	0,000389884	1,64E-08	0,002031276	0,001465739	0,000456831	0,003645212	0,002365325
tree	0	0,001003402	0,001513074	0	0	0	0	0	0	0,000486143	0	0	0	0	0	0,000780315	0	0	0	0	0	0	0	0	0	0	0	0	0	0	0	0	0	0	0	0	0	0	0	0	0	0	0,015421569	0	0	0
cell	0,038258165	0	0	0	0	0	0	0	0	0	0	0	0	0	0	0	0	0	0	0	0	0	0	0	0	0	0	0,03470869	0	0	0	0	0	0	0	0	0,07720467	0	0	0	0	0	0	0	0	0
deal	0	0	0	4,53E-12	0	0	0,000172802	0,000387952	0,000832989	0,00051338	2,52E-16	0	0	0	0,000354886	0,000566581	0	4,90E-06	0	0	0,001221024	0	0	0	0,000590018	0	0	0	0,001668282	0	0,000177929	0	0,000229957	0	3,02E-11	0	0	0	0,000551193	0,000572336	0,000932613	0	0	0	0	1,99E-08
gcup	0	0	0	0	0	0	0	0	0	5,11E-06	0	0	0	0	2,95E-05	0	0	0	0	0	0	0	0	0	0	0	0	0	0	0	0	0	0	0	0	0	0	0	0	0	0	0	0	0	0	0
giga	0	0	0	0	0	0	0	0	0	5,11E-06	0	0	0	0	2,95E-05	0	0	0	0	0	0	0	0	0	0	0	0	0	0	0	0	0	0	0	0	0	0	0	0	0	0	0	0	0	0	0
gpus	0	0	0	0	0	0	0	0,000119291	0	0	0	0	0	0	0,000501911	0	0	0	0	0	0	0	0	0	0	0	0	0	0	0	0	0	0	0	0	0	0	0	0	0	0	0	0	0	0	0
high	0,001671362	0,003419329	0,003490979	0,006156305	0,002527263	0,00228594	0,002816602	0,001449004	0,001286044	0,006372687	0,004909325	0,009940295	0,001122458	0,001460672	0,003082166	0,005024045	0,001830666	0,003352135	0,001528288	0,006224432	3,89E-10	2,59E-07	0,002244718	0,003197826	0,00145701	0,003888722	0,00492741	0,001048738	4,49E-14	0,003092989	0,001976158	0,004759613	0,008590214	3,98E-05	0,004742768	0,001184954	0,004907671	0,003401293	1,87E-08	1,57E-08	0,011975287	0,003431773	0,001372181	0,00454688	0,006758856	0,003583112
need	0,000214394	0,001183784	0,00041596	0,000417497	0,000691671	0,000977538	0,000170485	0,002279517	0,005414102	0,000515986	0,000409465	1,10E-05	3,82E-08	0,000874511	0,000772653	4,43E-08	0,002043814	0,00196221	0,001511079	0,002718763	1,11E-11	2,85E-10	0,001747198	0,000375192	0,000480945	0	5,02E-05	0	0,011851917	0,002170014	0	0,000376485	0,00038053	2,44E-06	0,005184631	2,89E-10	0,000262188	0	0,001653803	0,004377978	0,000623453	0,000460574	4,08E-13	0,001674988	3,78E-08	6,17E-05
none	1,38E-05	2,17E-05	0,000129763	5,44E-05	4,64E-05	0,000251351	0	6,44E-05	1,62E-13	7,26E-06	0,000112664	3,30E-05	3,82E-05	0,000257756	6,19E-05	8,69E-05	3,00E-05	0,000161092	0,000366305	0	0	0	4,49E-05	0	0	0,000311156	2,19E-05	9,11E-06	0	5,19E-05	0	0	0	9,67E-12	0	0	0	4,79E-15	0,000125473	0	0	7,51E-05	0	0,00021873	2,54E-05	2,63E-05
part	0,000512894	0,000899784	0,000181781	0,000385919	0,000402963	0,000155133	0,001192375	0,000813945	0,002794174	0,00086552	0,000372964	0,001087351	0,000601475	1,01E-07	1,00E-08	0,000440297	0,000268608	3,76E-14	0,000196778	0,002071898	0,00020953	0,001750992	7,54E-05	1,79E-08	0,003533859	3,37E-14	7,60E-05	0,000253017	6,48E-09	0,000535292	0,00022262	0,000926395	1,34E-14	0	0,009359374	0,000590916	0,00028435	0,000321544	4,96E-15	0,001747794	0,000987135	0,001225696	0,000361885	0,000507897	0	0,000543569
past	0	0,000225157	0,000284759	9,07E-05	0,000276986	8,61E-05	0,000106661	0,000125921	0,001745344	0	0	0	0,000179274	0	0	0	0	0,000925116	1,28E-05	0,000818925	0	0	0	0	6,70E-14	0	0,000610788	0	0	0	5,48E-09	7,23E-05	0	0	0	0	0	0	0	0,004534477	0	0,000343145	0	9,28E-12	0	0
read	0	0	0,000351362	0	0,000459612	0,000255212	5,12E-05	0,00038765	6,70E-05	8,46E-08	0	0	0,000302906	0,00125535	0,000883709	0	0	0	0	0	0	0,001058238	0	0	9,53E-05	0,000798052	0,000963927	0	0	0,000313256	7,57E-16	0	0	0	0,00037203	5,11E-05	0	0	7,21E-05	0	0	0	0	1,62E-14	0	0
show	0,003470369	0,003998205	0,002573667	0,003980282	0,004603971	0,002477165	0,003970392	0,003115032	4,37E-06	0,003338324	0,001716044	0,00472886	0,001937318	0,001022858	0,004299349	0,003981461	0,003199969	0,000982889	0,001406263	0,000991801	0,001721796	0,004641116	0,005935953	0,004065757	0,001503091	0,004142358	0,00554015	0,005126918	1,41E-10	0,006176781	0,004566131	0,003442691	0,002815328	0,010364127	2,43E-09	0,003448598	3,77E-07	0,00632213	0,001506227	0	0,001320703	0,003052703	0,003077498	0,000412689	0,006737256	0,003567647
take	9,58E-05	0,000310895	4,14E-05	9,60E-05	0,001051283	0,00014256	0,000331596	0,000929803	0,001036881	0,000794415	2,10E-05	1,74E-05	0,000505465	9,77E-05	0,00094311	0,000490244	0,000103006	0,000319055	0,000269011	0,000135544	0,000369539	8,54E-12	0,000302489	0,000964191	0,001261707	0	0,000424593	2,85E-11	0,002021978	0,004029334	0	0,000122658	0,001020159	0,000148337	0,002578328	0,000125667	7,51E-12	5,13E-15	0,000751514	5,99E-05	0,000784218	0,000328884	0,000196001	0,000163434	7,65E-05	0,000510751
tera	0	0	0	0	0	0	0	0	0	5,11E-06	0	0	0	0	2,95E-05	0	0	0	0	0	0	0	0	0	0	0	0	0	0	0	0	0	0	0	0	0	0	0	0	0	0	0	0	0	0	0
tool	0,000342375	0,000539541	0,001011394	6,32E-07	2,41E-06	1,67E-05	0,000138449	0,002199804	0,003700771	0,000848575	0	0,000269241	0	0,000452634	3,24E-06	0	0,000464074	0,000121199	0	0	4,73E-06	0	0,000273113	0	0,005635884	0,000266296	0	0	0,002012912	3,00E-13	0	0	0	0,001295935	0,014658488	0	0,00213314	0	1,33E-08	1,10E-06	1,51E-06	8,75E-12	0	0	0	0
unit	2,72E-05	0,001392969	0,000206045	0,000373459	0,000208029	0,000226418	0,000375265	0,000150316	0,001072693	0,000640632	5,47E-05	0,000273638	0,001182208	0	0,000523199	0	0,00067194	0,000625127	0,000317175	0,002290974	0,000378046	0	0,000154732	0,002553031	0,000290087	0,000136696	0	0	0,001177141	0	0,000427641	0,00013953	0,000703573	3,72E-05	0,00148235	0	0	0,000681723	0	0,000112653	0,000616521	0,001980294	0,000510027	0,000421731	0,000877686	3,74E-16
well	0,002376576	0,001706798	0,002105471	0,002103374	0,001935178	0,001435575	0,002947836	0,001827043	0,003114165	0,001644691	0,002153137	0,001288976	0,002067188	0,001561675	0,001525523	0,001377385	0,000830769	0,003464422	0,000759101	0,001660904	0,003087877	0,000943651	0,001771716	0,001770672	0,001021155	0,001303711	0,001066069	0,002108908	0,002642283	0,002072202	0,001448867	0,001728984	0,001018002	0,00162973	0,002705402	0,001629561	0,002480557	0,001447435	0,000908445	0,007077213	0,001203142	0,001664761	0,002228213	0,00159722	0,002183147	0,004834569
year	1,86E-15	0,003651297	0,000352901	6,49E-15	0,001263879	0,007078249	8,71E-05	0,000382733	0,003499317	2,58E-05	0	0,001462496	1,34E-11	0,003285557	1,09E-14	2,76E-05	0,00403505	0,013172397	0,009003625	0,001081842	0	0	0,000338677	0,001161685	0,004112892	5,39E-16	0	0	0	0	0,000209653	4,55E-11	0	6,12E-15	0	0	0	0,001617704	6,36E-16	0,006382513	0	0,00763239	0,001043554	0,004584034	1,59E-07	0
belt	0	5,05E-05	0	0	0	0	1,75E-16	0	0	3,65E-05	0	0	0	0	0	0	0	0	0	0	0	0	0	0	0	0	0	0	0	0	0	0	0	0	0	0	0	0	0	0	0,000237118	0,000218329	0	0	8,78E-13	0
cool	0	3,19E-05	0	0	0	0	0,001668214	0	0	0	0	0	0	0	0	0	0	0	0	0	0	0	0	0,007035577	0	0	0	0	0	0	0	0	0	0	0	0	0	0	0	0	5,95E-14	0	0	0	0	1,05E-15
fuel	0	0,000711365	0	0,000796664	0	0	0,001041823	0	0	0,000111806	0	0	0	0	0	0	0	0	0	0	0	0	0	0,010416304	0	0	0	0	0	0	0	0	0	0	0	0	0	0	0	0	0	0	0	0	0	0
grow	0,000171431	0,000960185	0,000629118	2,39E-05	0,000222343	6,11E-12	2,03E-05	0,000347908	0,000668969	3,14E-05	0	6,94E-08	0,000361969	0	0,000350862	0,000172453	0,000928121	4,51E-10	0	0,001123539	5,69E-10	0	0	2,06E-05	3,00E-08	0,000144536	1,75E-05	3,74E-05	0,000834246	0,000373786	0	3,84E-07	0	0	5,42E-11	0,00026562	0,000256215	0	0,000478558	0,001600757	1,90E-05	0,000783262	0,003964773	0,000139689	9,11E-05	0
issu	9,83E-05	0,000466339	0	0,000113464	0,000129026	0	1,30E-05	0,001864323	0,003517909	0,000368672	0	0,000219908	0,000314235	0	0,002186991	0,000608145	0,000470251	0,000109195	0	0,001331924	7,53E-08	0	0,000668064	0,0004308	0,000927208	0	0	0	0,003830532	0	6,89E-05	0	0,000408492	0	4,69E-08	0	0	0	0,002318112	0,006856746	0,000248764	0	0	0	1,63E-05	0
load	2,32E-05	0,000950778	8,27E-05	0	0	0	0,003997971	1,41E-09	0	0,001922983	0	0	0	0	0,00046673	0	1,22E-11	0	0	0	0	0	0	0,004722429	0	0	0	0	0	0	0,01336269	1,32E-12	0,005197865	0	0	0	0	0	0	0	0,002849377	0,000659546	0	0	0,002680968	1,52E-15
mini	4,74E-05	0	5,13E-05	6,37E-05	0	0,00012655	2,29E-05	0	0,000195165	8,75E-10	0	0,000120468	0	0,000197274	0	0	0	0,000306067	1,90E-06	0	0	3,12E-05	0	0,000491465	1,92E-05	0,000131738	0	5,99E-05	0	0	2,89E-05	7,13E-05	0	0	0	0,000126141	5,65E-05	3,95E-08	0	0	6,37E-05	0	0	0	0	0
test	0,000610582	0,000308699	0,001690047	0,001578359	0,002693992	0,005730165	0,00890377	0,001415471	0,000177074	0,002186793	5,39E-15	6,71E-14	0,000141005	2,77E-09	0,00042975	6,76E-05	0	0,000918849	9,55E-05	0	4,81E-07	0,000721878	0	0,000684589	0,00200642	0,001133805	0,002346879	0	1,96E-09	0,00182475	0,023383912	0,001113679	5,09E-06	0,025871433	0,001657735	0,005307572	5,33E-07	0,004852865	0,001053133	0	0,001478337	0	1,97E-12	0,008163656	1,73E-06	2,51E-10
work	0,000193601	5,69E-05	0,000197474	0,00074281	0,00061963	7,06E-05	0,001961936	0,002948738	0,005663974	0,001803654	0,000310654	1,56E-10	0,000948034	0,000261689	0,001789618	0,002003542	0	0,000615899	0	1,10E-05	0,002619404	0,000505508	0,00282693	0,001470363	0,008131946	0	0,000715991	1,28E-12	0,008696236	0,000101734	0,000351338	0,002306858	0,001555922	0,000103636	0,002891814	0,000967194	0,000448248	2,25E-07	0,005258943	0,002598943	0,001884169	4,37E-06	0	8,58E-16	0,000494882	0,00264571
case	5,25E-12	0,001182169	0,000957081	0,000178779	0,000107084	0,004093345	0,002228132	0,002139403	0,001814078	0,001111737	0,000144437	0,000169126	0,000473515	0,009285595	0,000608724	1,06E-07	0,002876217	6,94E-16	0,003753634	0,000499071	0,007670296	0	0,000864395	0,001035347	1,81E-07	0,001642032	0,000341018	0	0,006201147	0	0,000879112	0,000965745	1,95E-11	1,63E-06	0,004550827	0	0	0,000398691	0,000831827	6,95E-11	0	2,55E-07	4,00E-09	0,004613795	0	0,002576308
eman	0	1,92E-05	0	0	0	3,30E-06	0	0	2,81E-05	0	0	0	0	0	0	0	0	0	0	0	0	0	0	0	0	0	0	0	6,23E-05	0	0	0	0	0	0	0	0	0	0	0	0	0	0	6,58E-05	9,21E-05	0
hope	0	0	3,14E-05	6,41E-06	0	0	1,47E-06	0	0,000446869	0	0	0	0	0	0	0	0	0,0002251	0	0	0	0	0	0	0	2,03E-05	0	0	0	5,17E-15	0	0	0	0	0	0	0	0	0	0,000838829	0	0	0	0	0	0
lead	0,001652031	0,000563748	0,000781923	0,001020919	0,00058251	0,000203538	0,000972215	0,00053116	0,001212283	0,000829983	0,000762641	2,47E-07	0,000198965	0,002764778	0,000954409	0,000739804	7,40E-05	0	0,000168763	0,003179712	0,0010096	9,70E-09	0,000306046	0,001352184	0,000839866	2,29E-15	0,001516216	0,001517183	0,00074861	0,000485725	0,000447792	0,000386475	0,001181392	5,49E-13	0,000320597	0,000640677	0,000827109	8,70E-10	1,16E-14	0,002234228	0,000817482	0,000278455	0,000527573	0,00055162	0,001968694	0,001557569
male	0,000150644	0	0,000261709	0,000254865	0,001832565	0,001341919	0	0	0	0	0,000567547	0	0,002663103	0,000408667	0	0	0	0,001518722	0,001477806	0	0	0,005572873	0	0	0	0,000645609	0	0	0	0	0	0	0	0	0	0,001880208	0	0,001508095	0	0	0	0	0	0	0	0
mean	0	0,001302513	0,00010361	0,001007866	0,000946463	0,002997826	0,00104486	0,000742124	0,001329619	0,001123964	0,000363398	0,002769067	0,001817866	4,63E-05	1,58E-06	0,00039331	0,000463796	0,001334427	0,003944665	1,04E-10	0,00040929	0,001902322	0,000790691	0,000135496	0,001210087	0	0,000121112	0	6,61E-05	0,000715793	0,000151002	0,000911428	2,42E-13	0,009191038	1,41E-13	6,29E-16	0	0,002452258	0,002028122	0,00063067	0,001096173	0,001695738	0,000174563	1,86E-11	0,000478857	0,000629617
nevi	0	0	0	0	0	7,36E-06	0	0	0	0	0	0	0	1,02E-09	0	0	0	0	2,46E-05	0	0	0	0	0	0	0	0	0	0	0	0	0	0	0	0	0	0	0	0	0	0	0	0	0	0	0
seen	0,000182872	0,000104592	0,000105467	2,70E-11	0,000239144	0,000474741	6,67E-05	0,000132092	0,000219764	4,77E-05	1,78E-05	0	0,000458396	0,000374584	6,62E-05	1,44E-10	7,92E-05	2,42E-05	0,000813866	0,000152274	0,000119075	0,0001862	7,01E-05	2,62E-06	0	0,000159874	0,000337669	0,000134962	0	0,000144826	0	0	0	0	0	0,000431883	0	0,000194101	0,000367315	0,000646355	6,68E-05	0,000117832	0,000122277	0,000439779	0	0,000160515
sinc	0,000489776	0,000548191	0,00059176	0,000379059	4,73E-07	0,000116152	0,000280227	0,000697345	0,000911385	0,000576542	0,000416634	0,000955676	0	0,000409506	0,00031103	0,00080682	0,000140134	0	0,000202097	0,001556079	9,20E-05	0,000193643	0,001339045	0,000636918	0,000428864	0,000398078	0	0,000305931	2,20E-11	2,37E-15	0,000340005	0,000560391	0,000543838	0	0,001115357	0,000119722	0,000601114	9,23E-13	0,000259112	0,002396003	0,000324063	0,000439116	0,000363449	0,000217963	0	0,000110523
skin	0,000335678	0	0,000106402	8,45E-05	0	0,001589401	0,000113318	0	0	0	0	0	0	0	0	0	0	0	2,69E-07	0	0	0	0	0	0	0	0	0	0	0	0	0	0	0	0	0	0	0	0	0	0	0	0	0,011591919	0	0
week	0,000337773	0,000104521	0	0,000439186	3,08E-05	0,00277691	0	0	5,51E-05	0	0	0	0	0	0	0	0	0,000189356	0,002493365	0	0	0	0	0	0,000200826	0	0	0	0	0	0	0	0	0	0	0,000301803	0	0,008929398	0	0	0	8,33E-13	0	0	0	0
evid	0,001380164	0,000179909	0,001734645	0,00027832	0,002609813	0,001544502	9,80E-08	8,24E-13	0,000884618	0	0,000523145	0,000223268	0,001615791	0,002703023	0	0	0	0,002232211	0,001569668	0,000253929	0	1,08E-11	0	0	0	0,002492035	0,005121149	0,001284116	0,001420325	0,002754194	0	0	0	0	0	0,00271766	0	1,76E-09	0	0,001861383	0	0,000278011	0,000692042	0,001605352	2,47E-05	0
henc	0,000163006	0,000248473	3,02E-05	0,000104076	8,03E-05	6,93E-13	0,000186449	0,000519261	0,000145484	0,000262481	6,16E-05	0,000258439	0	0	0,000312401	0,000203878	0,000167936	0,000118851	0	0,000278382	0,000386324	0,000159214	0,000665619	0,000265492	0	0	0	7,57E-05	3,01E-06	0,000100807	0,000147397	4,57E-08	0,00019801	8,04E-16	0,000749684	0,000164217	0,000176858	2,41E-05	0,00063586	0,000345387	0,000231963	0,000347758	1,94E-06	0	0,000245457	0,000184644
user	0	0	0	0	0	0	0	0,009030899	1,26E-07	0	0	0	0	0	0,002422102	0	0	0	0	0	0	0	0,002144733	0	0	0	0	0	0	0	0	0	0	0	0	0	0	0	0,032051448	0	0	0	0	0	0	0
util	0,000380187	0,000985254	0,000674221	0,000470734	9,43E-05	0,000285129	0,000184075	0,000916879	0,000972094	0,001354646	0,000322703	0,000459641	0	0,000240552	0,001128985	0,001853392	0,001908336	0,000615489	0	8,39E-10	3,00E-05	0	0,000746714	0,003025639	0,000577382	0,000567012	0	0,00018303	0,001059834	3,01E-08	2,30E-14	0,000967831	0,000718898	0,002160464	0,001363215	2,26E-11	0,001352367	0	3,45E-09	0,001268147	0,001167812	0,000276965	1,79E-11	1,78E-07	0,0001337	0
valu	0	0,002339509	0,000121322	0,002491225	0,001206853	0,001377311	0,002181037	0,000112827	0,000524173	0,002218838	2,52E-09	0	3,16E-05	0	0	0	3,58E-11	0	0	3,92E-09	0	0	0	0	0	0	0	0	0	0	0,002245069	0	4,84E-09	0,028028103	0	0	0	0	0	0	3,27E-08	0,001375977	0,000566754	0	0,000590776	8,53E-11
also	0,004341653	0,002494598	0,003226738	0,003155203	0,003109654	0,001861628	0,003231046	0,004219595	0,003087028	0,002759968	0,003339426	0,001944913	0,002879958	0,002099862	0,004370133	0,0020633	0,003360738	0,001565165	0,001752192	0,003189593	0,003542951	0,00242642	0,006676869	0,003039485	0,003378834	0,003147085	0,003650337	0,004837009	0,001318886	0,003598488	0,004356749	0,001109258	0,003215516	0,002320575	0,00141861	0,002759243	0,002136586	0,003349275	0,00333301	0,007831087	0,003289307	0,001814822	0,003080447	0,002837635	0,002315976	0,002659423
basi	0,00020353	0,000248828	0,000397039	0,000394717	0,000244932	7,81E-05	0,000282897	0,000338861	0,000728758	0,000643525	0,000568185	0,000157304	6,27E-05	1,21E-05	3,59E-07	0,000172257	0,000204756	0	5,61E-05	2,17E-08	0,002207923	0,000390171	0,000664863	0,000103324	0,000161575	0,00019868	0,000368317	0,000230249	0,000776645	9,15E-06	6,70E-07	0,000194919	0,000157695	5,20E-05	0,000840622	0,000290816	0	3,73E-05	0	0,001668931	0,000783024	0,000338609	6,54E-05	0,00037418	0,000242516	0
bend	0	0	0	0	0	0	0,000376391	0	0	0	0	0	0	0	0	0	0	0	0	0	0	0	0	0	0	0	0	0	0	0	0,000520861	0,000953267	0	0	0	0	0	0	0	0	4,26E-05	0	0	0	0	7,45E-05
dure	0,002421591	0,002931837	0,00024386	0,001355907	0,002139759	0,002743325	0,002670931	0,000441206	0,001300752	0,000742415	0,000571236	0,001689523	0,000357239	0,000560991	0	0,000216409	9,45E-05	0,001694356	0,002918142	0,000239179	0	0,00642132	0,000429799	0,00185603	0,002245157	3,70E-14	0,000376796	0,001668596	4,71E-09	0,001152771	0,004191466	0,001246822	0,001363813	4,46E-09	0,003111609	0,006723375	0,001251299	0,004273182	0,00012664	0,000880034	0,001016764	0,008030567	0,005922074	0,002729381	0,002407348	0,001498688
lack	0,000615511	0,000455041	0,000659705	1,39E-05	0,000290745	0,000197592	5,14E-05	0,000333394	0,001648383	7,61E-10	0,000181012	0,00034782	0,000132923	0,000133586	0	8,06E-05	0,000219365	0,000165018	0,000690557	1,13E-07	0	0,000397087	0,000289569	0	0,000391205	0,000612078	0,000361114	0,000886165	0,004627397	0,000450457	0,000151244	2,45E-11	0	0	0,000170841	9,24E-10	0,000517454	2,44E-10	1,73E-10	0,001683505	0	0,000440887	0,000524661	1,74E-05	0	0
larg	0,000642528	0,001676122	0,002081435	0,000376381	0,000632285	0,000513858	0,001768729	0,001641125	0,000797459	0,001399446	0,000374313	0,002541238	0,000376981	0,001209246	0,003461377	0,002081681	0,001073878	0,000720869	0,000266912	0,003409593	0,001648495	0,000464874	0,000969254	0,002690839	0,000671874	0,001798959	0,000296397	0,000434686	4,17E-14	0,000302247	0,001634251	0,00038185	0,000676501	0,000962318	0,000773646	0,00067883	0,001334597	2,03E-07	0,000515191	0,002931002	0,000707244	0,001051516	0,000972198	0,000647453	0,000407084	0,002668488
oper	0	0,0006134	0	0	0	0,000167881	0,001130958	0,007960167	0	0,003628508	0	0	0	0	0,010513698	0	0	0	0	0	0	0	0,001129059	0,005986406	0	0	0	0	0	0	0	0,001087892	0,004240603	0	0,02263032	0	0	0	0	0	0,00612945	0	0	0	0	0
oval	0	0	0	0	0	0	4,43E-05	0	0	0	0	0	0	0	0	0	0	0	0	0	0	0	0	0	0	0	0	0	0	0	0,000169401	0	0	0	0	0	0	0	0	0	0	0	0	0	0	0
thin	0	0	0	7,65E-05	4,21E-05	0	0,001024731	0	0	0	0	0,000193976	0	0	0	0	0	0	0	0	0	0	0	0	0	0	0,000103486	0	0	0	0,000686117	0,003009473	0	0	0	1,39E-05	0	0	0	0	0	0	0	0	0	0,000699964
thus	0,001387527	0,000801717	0,000869408	0,001146111	0,000768364	0,000132137	0,000447701	0,001286549	0,000396926	0,000740811	0,001263905	0,000345261	0,000428711	0,000995385	0,001065943	0,000945328	0,000756533	0	0,000168055	0,000347824	0,000461675	0,000685433	0,001197831	0,000466538	0,000286774	0,000589094	0,00097351	0,001594911	0,000630422	0,00159612	0,000325251	0,000197787	0,000713804	1,77E-06	0,002517739	0,000402905	0,001277984	1,08E-10	0,001072342	0,000596464	0,00068108	0,001051597	0,002147511	0,000566167	0,001213905	0,000596758
tube	0	0	0	0	0	0	0,001955755	0	0	0	0	0	0	0	0	0	0	0	0	0	0	0	0	1,19E-06	0	0	0	0	0	0	0,005446412	0	0	0	0	0	0	0	0	0	0	0	0	0	0	0,001763667
wall	0	0	0,000154727	0	0	0	0,002765582	0	0	0	0	0	0	0	0	0	0	0	0	0	0	0	0	0,000320349	0	0	0	0	0	0	0,003695833	0	0	0	0	0	0,000200658	0	0	0	0	0	0,000201836	0	0	0,005745454
fact	7,44E-05	0,000103625	5,25E-05	6,56E-05	0,000129821	0	8,48E-05	0,000247074	0,000483356	0,0001389	8,93E-05	0	2,05E-05	0,000162025	0,000208029	0,000110701	0,000222714	0	0	2,59E-06	0,000264459	0,000225916	0,000662112	8,43E-05	6,65E-07	0	5,34E-05	3,79E-05	0,000216494	0,000343532	0	6,65E-05	1,45E-06	3,07E-10	0,000105255	1,23E-07	0	0	6,95E-06	0,00136657	0,000201547	0	0,000185851	9,80E-13	2,01E-16	0
veri	0,000146521	0,000685556	0,000419854	0,000682938	6,51E-05	0,000158294	0,000986664	0,000982616	0,001379797	0,000867042	0,000625298	0,000927919	0	0,000465541	0,000698171	0,00120599	0,000361583	0,000115031	0,000111174	0,000662431	0,000567033	0,000231853	0,002214267	5,35E-06	0,001357599	0,000281807	2,29E-05	6,46E-05	5,05E-06	0	0,000726294	0,000983441	0,000176889	0,000803835	0,001817137	0	0	0	0,000408268	0,002846299	0,001299779	0,001590775	0,000118276	0,000312257	0,000256645	0,000771338
book	0	0	0	0	1,17E-14	0	0	1,16E-05	0,00022321	0	0	0	9,33E-05	3,77E-05	5,46E-05	0	0	0	0	0	0	0	0	0	0,000433453	0	4,99E-05	0	4,61E-13	0	0	0	0	0	0	0	0	0	7,77E-05	9,46E-05	0	2,36E-05	0	0	0	0
five	0	0,000672864	0,00047965	0,000432464	0,000686853	0,000774065	7,42E-05	0,000123408	0,000388471	0,000252771	0,000404995	0,000561503	0,000259032	0,000619986	0,000220534	0,000209179	0,00075831	0,001056197	0,000562444	0,00031288	0	0,000558789	0	0,000294861	0,000846823	0,000780552	0,00131584	0	1,30E-07	0	8,41E-05	2,32E-05	0	0,002239861	0	0,00026277	0	0,000346372	0,000146769	1,28E-07	0,000262886	0,000685909	0,000221145	0,000240523	0,000254154	0
four	0,000133715	0,000729388	0,001125602	0,001039736	0,000837734	0,000833296	0,000760745	0,000252135	0,000670796	0,000626741	0,001121219	2,46E-05	0,000603504	0,000365492	0,000273629	0,000738532	0,000586153	0,001686348	0,00067667	0,000821692	0	0,000952608	0,000369068	0,000866235	0,00136013	0,001843296	0,000870839	0,000117457	0,000569201	0,000280964	0,000983142	0,000664764	0,001061432	0,002259516	0	0,000293741	0	0,000319337	1,37E-10	0	0,000548076	0,000815784	0,001050126	0,00074046	0,001425474	0,000300238
hour	7,42E-05	0,000290828	0	0,000519314	2,58E-13	0,000226956	1,67E-05	7,53E-05	0,000117241	5,49E-06	0,000749039	0	0	0	0	0	0,000356779	0,000306578	0,000171941	8,49E-15	2,30E-06	0	0,00010163	0,000801118	0,000366387	0	0	0	0	1,01E-05	0	0	0	0,000293529	1,95E-11	0,000160329	0,000169005	0,00032688	7,98E-14	0	0	0,000193306	0	2,93E-05	0,000196895	4,51E-05
last	0,000419465	0,000421414	0,000177495	0,000147291	7,51E-05	0,000231905	0,000212643	0,000159394	0,001213341	7,96E-05	5,96E-05	0,000414641	4,24E-10	3,14E-06	0	8,58E-10	0,000443896	0	0,000142604	8,79E-07	1,76E-14	0	0	0	0,0005417	0	0	6,69E-13	0	0	0,000306309	0,000256853	0	1,24E-14	4,28E-10	0,000510991	0	0,000628511	1,09E-09	0,004470843	0	0,000512143	0	2,19E-06	0,000370172	0
open	0,000140939	0,000310098	0,000187052	9,18E-05	0,00049018	0,00030552	0,001027334	0,001528875	0,000562261	0,000464235	0	0,000827702	0,000893946	0	0,002110769	0,000173333	4,28E-05	2,86E-10	0,000586584	0,001189562	0,001277486	0,000625259	0,000138543	0	0,000278949	0	0,000703397	1,93E-16	0,000300167	0,000152411	0,000412338	0,001419955	0,00069882	4,69E-06	7,84E-07	0,00029871	1,98E-06	5,38E-08	0,002352167	0,001775675	0,000366222	0	5,86E-14	0	0,00030444	0,002002602
soil	0	0,006031918	0	0	0	0	0,004252174	0	0	0	0	5,20E-06	0	0	0	0	0	0	0	0	0	0	0	0	0	0	0	0	0	0	0,021166839	0	0	0	0	0	0	0	0	0	0	0,018463569	0,003229568	0	0,001215149	0
tilt	0	0	0	0	0	0	0,00015945	5,19E-05	0	0	0	0	0	0	0	0	0	0	0	0	0	0	0	0	0	0	0	0	0	0	0	0,000523048	0	0	0	0	0	0	0,000236976	0	0	0	0	0	0	0,000122738
angl	0	0	0	0	0	0	0,002019736	0	0	0,000139619	0	0,000328459	0	0	0	0,000198121	0	0	0	0	0	0	0	0	0	0	0	0	0	0	0,001578128	0,002500963	4,22E-05	0	0	0	0	0	0	0	0,000514944	0	0	0	0	0,00326179
area	0,000478097	0,010090532	3,74E-12	1,55E-08	9,77E-05	0,000803519	0,000900998	0,00149174	0,001838763	0,000529402	0	0,009848127	0	0,000256533	0,001524963	0,00081364	0,009550559	0	0,000637497	0,005595874	0	1,14E-13	0,000616789	0	0,002216516	0	0	0	2,00E-07	0	0,000890613	0,00165759	2,38E-05	8,48E-15	2,92E-12	0,003347583	2,05E-15	7,84E-13	0,002298608	0,003729344	0	0,022750018	0,002764389	0	0	0,000662529
bodi	0,000564752	0,0001504	6,46E-05	0,001614546	0,001577464	0,000838361	0,000387547	0,000121455	0,000563357	5,33E-05	0,002567665	3,08E-07	0	0,001889229	0	0	0,000210913	0,00026375	2,65E-09	9,00E-16	0	0,01056983	0	0	0	0	0,000713762	4,45E-07	0	0	0	4,62E-05	0	8,77E-16	0	2,76E-16	0	0,003638305	6,23E-15	0,001035146	0	0,0001139	0	1,17E-05	0,000544549	0,000640248
carv	0	0	0	0	0	0	5,17E-05	0	0	0	0	0	0	0	0	9,43E-05	0	0	0	0	0	0	0	0	4,00E-05	0	0	0	0	0	2,97E-05	0	0	0	0	0	0	0	0	0	0	0	0	0	0	0
fast	0	2,10E-05	0,000163147	0,000851494	0	5,16E-05	8,68E-05	0,000253592	5,17E-15	0,001112242	0,001095776	0	0	0,000111775	0,000831678	0,000813683	0	0	0	4,00E-05	3,99E-05	0	0,000218209	0,000599227	0	7,98E-05	0	0	0	0	0	0,000473582	0,001919236	0,000102695	0,001043666	0	0	0,000472707	0	0	0,000695751	0	0,000627227	2,39E-12	7,22E-09	0,000171574
peer	0	0	0	0	0,001323398	0	6,05E-05	0	0,000232278	0	0	0	0	0	0	0	0	0,002970288	0	0	0	0	0,000356727	0	0,001377275	0	1,98E-10	0	0	0,002429391	0	0	0	0	0	0	0	0	0	0	0	0	0	0	0	0
rmit	0	0	0	0	0	0	0,000157796	0	3,64E-05	0	0	0	0	0	0	0	0	0	0	0	0	0	0	0	0,00089757	0	0	0	0	0	0	0	0	0	0	0	0	0	0	0	0	0	0	0	0	0
snow	0	0,000293275	0	0	0	0	8,45E-05	0	0	0	0	0,001731052	0	0	0	0	0	0	0	0	0	0	0	0	0	0	0	0	0	0	0	0	0	0	0	0	0	0	0	0	0	9,97E-05	0	0	0	0
turn	0,000127404	0,000157939	6,02E-05	5,15E-05	0,000531176	4,41E-08	0,000190947	0,000266116	0	0,000497413	6,11E-05	8,74E-05	0,000742283	4,68E-05	0,000158489	2,96E-05	0,000225462	0	0	2,26E-05	0,000209072	0,00071943	0,000226715	7,27E-05	6,82E-05	0	0,000188297	0,000115118	0	0,000988012	5,24E-05	0	0,001066085	1,44E-14	0,000545362	0	0	0,000127896	0,000117737	0,000467874	0,000806223	0,000240494	0	0	3,13E-06	0,000395229
univ	0	0	0	0	1,14E-05	0,000119838	0,000495413	2,84E-07	0,003971869	4,21E-13	0	0	0	0	0	0	0	0	0	0	0	0	0	0	0,020367647	0	0	0	0	0	0	0	0	0	0	0	0	0	0	0	0	0	0	0	0	1,13E-10
gate	2,61E-05	0	0	0	0	0	7,58E-05	0	0	0,000882611	0	0	0	0	0	0	0	0	0	0	0	0	0,000239438	0	0	0	0	0	0	0	0	0	0,004022329	0	0	0	0	0	0	0	0	0	0	0	0	0
impo	2,05E-15	5,06E-05	0,000133626	0	3,73E-05	8,50E-06	0,00012278	9,26E-05	0	0,000183053	0	0	0	0	0,000102421	0,000125948	7,86E-05	0	3,43E-05	0	0,000197661	0	0,000547525	0	0	5,53E-05	0	0	0	0,000169618	7,15E-05	0	0,000314447	0	9,43E-11	0	7,17E-05	0	0	1,58E-16	0,000198816	0	0,000206376	4,53E-05	0,000228492	0,000181293
oxid	0,000725133	0	0	0,0053503	0	0	0	0	0	0	0,010169274	0	0	0	0	0	0	0	0	0	0	0	0	4,21E-16	0	0	0	0,001196348	0	0	0	0,001160857	0	0	0	0	0	0	0	0	0	0	0	0	0,002346999	0
tcad	0	0	0	0	0	0	0,000243547	0	0	0	0	0	0	0	0	0	0	0	0	0	0	0	0	0,000365291	0	0	0	0	0	0	0	0,000710037	0	0	0	0	0	0	0	0	0	0	0	0	0	0
term	0,000945506	0,001539098	4,49E-05	0,000477865	0,000926418	0,001427503	0,001221378	0,00088292	0,001431816	0,001074016	0,000497773	0,000613535	0,000117867	0	0,000395494	0,001024513	0,001137602	0,000862473	0,002901437	0,001475819	0,003045434	1,53E-07	0,001508099	0,002699474	0,000505735	0	0,001673172	0,000429104	0,001312486	0,000828672	0,001711287	1,41E-11	0,0004649	0,000295218	5,81E-05	0,002094669	0	0,001014304	0,0003408	0,003780476	0,000540172	0,001411874	0,00164619	0,000329331	0,000679178	0,000528658
tfet	0	0	0	0	0	0	0,000140224	0	0	0	0	0	0	0	0	0	0	0	0	0	0	0	0	0	0	0	0	0	0	0	0	0,000642222	0	0	0	0	0	0	0	0	0	0	0	0	0	0
alon	0,000184369	0,000116227	0,000217179	0,000128132	0,000242196	0,000276789	7,42E-05	4,60E-05	5,89E-08	8,68E-05	0	7,12E-05	0	4,76E-05	0	9,57E-05	0,000220853	0,000125451	0,000677083	0	0	0,000763614	0	0,000210424	4,63E-14	0,000305197	0,000122703	0,000104987	0	0,000320104	0,000172283	0	0,000213605	0	0	0,000366869	0,000430024	1,74E-12	0,000182059	0	0	0	0,000194462	0	0,000463844	0
judg	0	0	0	0	0,000861215	2,89E-05	0	0	7,01E-09	0	0	0	0	0	0	0	0	0	0	0	0	7,26E-05	0	0	0	0	0,003497354	0	0	0	0	0	0	0	0	0	0	0	0	0	0	0	0	7,51E-05	0	0
odor	0	0	0	9,27E-05	0,000122356	0	0	0	0	0	0	0	0	0	0	0	0	0	0	0	0	0	0	0	0	0	0,000604127	0	0	0	0	0	0	0	0	0	0	0	0	0	0	0	0	3,97E-05	6,94E-05	0
seem	0,000159776	6,79E-05	0,00020942	0,000349153	0,000426953	0,000346196	5,42E-05	3,60E-05	0,00053368	1,82E-05	0,00042808	1,34E-06	0,000392706	0,000422852	0	0	0	0,000110408	0,000356782	0,000886165	1,00E-09	0,000281057	0	2,52E-08	0,000250222	1,43E-05	0,000520656	4,99E-05	2,11E-08	0,000776441	5,58E-05	0	5,46E-06	1,88E-11	6,86E-08	1,33E-09	0	0,000512348	0,000161098	0,00109886	3,23E-05	2,13E-13	9,30E-05	0,000872729	8,33E-05	8,05E-05
self	0,000500063	4,85E-10	0	4,67E-12	0,006616409	0,0002166	0,00034127	0,000170146	0,000444467	0,000334782	0	0	4,41E-16	0	0	0	0	0,005449279	0	0	0	0	0	0	0	0	0,026524482	0	0	0	0	0	0	0	0	0,001340639	0	0	0	0	0	0	0	0	0	0
cost	0	0,004235594	2,04E-05	8,37E-05	0	0,000226431	0	0,002597431	0,000538174	0,001502276	0	0	0	0	0	3,72E-11	0,008621688	0	1,56E-16	0	0	0	0,001295662	0,007613285	0	0	0	0	7,50E-10	0	0	0	0	0	0,016349064	0	0	0	0	0	0,000666737	0	0,000316107	0	0	0
real	0,000311566	0	2,73E-10	0,000142886	0,000131387	0,000177816	3,58E-16	0,004449785	0,000248753	0,001281511	0	0	0	0	0,005119406	0,002707296	0	0	0,000183442	0	0,001119104	1,54E-13	1,93E-05	0,0004341	0,001545914	0	0,000452137	0,000463933	0	0	0	0	0,001069847	0,001941878	0,000419997	0	0,000195262	4,71E-07	0,009504929	0	0	0	0	5,47E-16	0	0
abil	0,000938173	1,81E-05	0,000481891	0,000890385	0,002024401	0,000152035	0,000133702	0,000528734	0,001451667	0,000398798	0,000698091	0,000218392	0	0,000668571	0,000681057	0,000748318	1,80E-07	8,79E-06	0,000192679	0	0	0,006634214	0,000271157	0,000184013	0,004013403	0,000222545	0,000731787	0,00062599	6,31E-05	0,003111531	8,05E-05	0,000504679	0,000344078	0,000884867	2,22E-05	0,002099574	0,002248053	0	0,000643181	0,000188513	0,000260958	0	0,000605475	0	0,000752246	6,78E-05
face	0	0,000284843	3,01E-06	0	0,004562245	0	0,000377701	0,000311678	0,000522811	2,04E-10	0	0	7,19E-16	0	0	0	1,85E-05	0	0	0	0	0,033049487	0	0	0	0	7,83E-05	0	0	0	0	0	0	0	0	0	0	0	0	0	0	0	0	0	0	0
mani	0,000918347	0,000548959	0,002443725	0,00019749	0,000158564	6,22E-05	0,000142429	0,001787657	0,003247713	0,001089623	1,57E-08	1,39E-05	0,000210241	0,000567489	0,001654861	0,002711056	0,000360263	4,46E-16	1,27E-13	0,002189472	0,001559628	8,77E-16	0,001219602	0	0,000458864	0,001042119	0	0,000471839	0,001363109	0	0	6,18E-08	7,10E-10	0	0,000613431	7,36E-05	0,001921167	0	0,000745702	0,011372807	0	0,00023728	0,000146443	0	0	0
play	0,002193305	0,000311778	0,00071823	0,000519677	0,002363035	1,94E-05	0,000252389	0,000627264	0,000540608	6,09E-05	0,000544811	1,06E-06	3,08E-13	0,000729605	0	0,000150803	0	0	0	0	0	0,002569286	0	0,000115406	0	0,000406483	0	0,002998	0	0,008140095	0	0	0	0	0	0,000367537	2,69E-12	0,000537539	4,05E-08	0,006323222	0	0,000188201	0,000372461	0	0	0
role	0,006732456	0,000471744	0,001817163	0,000909708	0,002858103	4,07E-05	0,000281762	0,000517809	0,001827238	6,27E-11	0,001141838	0	0,00235302	0,000379613	0	0	0	1,27E-16	0	0	0	0,00290383	0	0	0	0,001023817	0,000757032	0,009872598	4,02E-15	0,006504173	0	0	0	0	0	0,001078255	1,47E-08	0,00194293	0	0,012298482	0	0,000251933	0,000932699	0,000156518	2,61E-05	4,43E-11
asia	0	0,000218522	0,00021248	0	0	0	0	0	6,46E-05	0	0	0,000276848	0	0	0	0	0	0	0	0,001354807	0	0	0	0	0	0,000109362	0	0	0	0	0	0	0	0	0	0	0	0	0	0	0	0,000121226	0	0	0	0
care	0	0	0	0	0	0,001718765	0	0	0,004082409	0	0	0	0	0	0	0	0	0,002954608	0,00326876	0	0	0	0	0	0	0	0	0	0,012721642	0	0	0	0	0	0	0	0	0	1,29E-07	0	0	0	0	7,50E-13	0	0
caus	0,001677274	0,001435802	0,002693091	0,000857496	0,00039529	0,000830647	0,001068685	0,00044707	0,000194093	0,000604934	0,00095198	0,000449261	5,94E-05	0,007490708	0,00160219	0,000229301	0,000533634	0	0,000181832	0,007210569	0	0,000144015	3,70E-16	0	0	0,00117966	0,000860439	0,00173413	0	0,000608648	0,001404975	3,73E-13	0,001669739	3,09E-11	0	9,93E-13	0,001209844	3,42E-10	0	1,02E-12	0,000923235	0,000949821	0,001821821	0,002540618	0,001718171	0,001760658
even	0,00025954	0,000416775	0,000840593	0,000510763	0,000781126	0,000353157	0,000593639	0,000851305	0,000567251	0,00046925	0,000430046	0,000431813	0,00088982	0,001405668	0,001119307	0,000494384	0,000533715	1,80E-08	0,000151898	0,000108065	0,000473031	0,00026057	0,001228946	0,000543173	0,000524244	0,000461698	0,001226661	4,58E-05	4,55E-11	0,00146465	0,000907246	0,000215459	0,000372896	7,64E-07	0,000825468	4,85E-05	0,000685138	0,000238031	0,000405478	0,001772262	0,000368261	0,000390024	0,000555081	0,000627205	0,000623212	0,000549258
food	4,96E-08	0,000360895	0,000585207	0,002136015	0	0,004509789	0	0	0,000136907	0	0,000233767	0	0	0	0	0	0	0	0	1,07E-14	0	0	0	0	0	0	0	0	0	0	0	0	0	0	0	0	0	0	0	0	0	0	0	0,03691386	0	0
juli	0	0,000133785	3,92E-05	0	0	0,000149842	0	0	6,11E-05	0	0	0	4,82E-10	4,59E-05	0	0	0	0	0,00032121	0,000361002	0	2,30E-05	0	0	0	0	0	0	6,84E-05	0	0	0	0	0	0	0	0	0	0	4,82E-05	0	0,000455299	0	0,000163987	0	0
life	4,33E-08	0,000649338	0,001087589	0,0001714	0,00068963	0,00211994	8,36E-05	0,000602066	0,002502745	0	0,000477625	0	0	0	0	6,50E-05	0,001635773	0,006823028	0,001161615	0,002680548	0	1,42E-13	0	0,00046755	1,90E-05	0,001072891	0,000328062	0	0,000954137	0,000908829	0,00071816	0	0	0	1,57E-09	3,05E-10	1,19E-05	0	0,00293367	0,003384104	0	0	0	0,001656022	4,95E-05	0
oral	0,000357466	0	0,000126313	0,000603356	0	0,000949754	0	0	0,000233045	0	0,001425078	0	0	0	0	0	0	0	0	0	0	0	0	0	0,000158584	0	0	0,000136643	0	0	0	0,000346831	0	0	0	0	0,000237288	0	0	0	0	0	0	0,007306495	0	0
rare	0	8,56E-05	0,001309304	0	8,34E-05	0,000427143	0	2,93E-05	0,000278883	6,25E-05	0	0	0,000113496	0,002191868	0	0	0	0	0,000236277	0	0	6,98E-09	0	0	0	0,00106981	0,000283732	0	7,62E-10	1,67E-11	0	4,74E-11	0	0	0	0	0,000161319	0	0,00013565	0,000951296	0,000413397	0,000292076	0,000559423	0,000661425	0	0
risk	5,13E-15	0,001599388	0,00039225	0	9,46E-09	0,009646325	0	0,000533101	0,000190727	0	0	0	0	0,009215152	0	0	0	0,006772325	0,005056981	0,024424901	0	0	0	0	0	0,000834957	0	0	0	0	0	0	0	0	0	0,000328223	0	8,81E-10	0	0	0	0	0	0,004307289	0	0
cour	4,48E-05	2,08E-05	0	5,52E-05	0	0,000264986	2,14E-16	0	0,003022839	0	0	0	0	4,06E-05	0	0	0	0	0,000563847	0	0	0	0	0	0,014115937	0	0	0	0	0	0	0	0	0	0	2,65E-08	0	0	0	0	0	0	0	2,32E-08	0	0
flow	0,000293384	0,001147305	0	0	0	0	0,01443236	0	0	0	0	0	0	0	0	0	0	0	0	0	0	0	0	0	0	0	0	0	0	0	0	0	0	0	0	0	0	0	0	0	0	0,002193775	0	0	0	0,05114742
gain	0,0001894	0,000220684	0,0004679	0,000163788	0,000154787	1,58E-10	3,20E-05	0,000270414	0,000680555	0,000995546	7,67E-05	0,000142639	8,64E-14	0	0,000460951	0,000208686	0,000305898	0	2,00E-16	1,61E-15	0,000125063	1,95E-06	0,000203076	0,000497089	0,000474867	0,000469726	3,83E-09	0	0,000526472	0,00067115	9,11E-05	0	0,003361406	0,000195915	4,35E-09	2,94E-05	0	0,000977108	4,66E-09	0,001554727	1,24E-10	0,000256355	0,00029724	0	0	0
give	5,35E-05	6,91E-05	0,000141876	0,000179563	0,000370874	1,79E-06	0,000394769	0,000507752	0,000736021	0,000394158	0,000142454	0,000157365	0	5,36E-05	0,000367647	0,000461888	0	0	0	2,03E-08	0,00098977	6,06E-05	0,000754218	0,000302421	0,000873293	7,86E-05	5,52E-07	3,75E-09	2,80E-09	0,00164536	0,000143231	0,000128344	0,000140895	0,000388048	3,19E-05	0	9,49E-05	0	0,000481333	0,001649843	0,000203521	0	8,46E-14	0	0,000150287	0,000446609
idea	9,01E-05	0	2,32E-05	0	0,000249268	0	3,99E-05	0,000265536	0,000862054	0,000159968	0	0	0,000441579	0	0,000232477	3,59E-05	0	0	0	0	0,000296763	0	0,00044572	1,47E-15	0,001637979	0	0,000776948	0,000112231	0,000579819	1,38E-13	1,50E-10	0	4,75E-05	2,95E-14	0,000490617	0,000117416	1,18E-06	0	0,000156273	0,000643236	0,00018641	0	0	0	0	9,65E-13
lost	6,80E-06	0,000148889	5,55E-05	2,63E-05	7,87E-06	7,17E-05	8,29E-05	3,87E-05	8,30E-05	0	3,57E-06	0	0	9,98E-13	0	0	0,000194121	0	0	0,000118717	0	7,16E-05	0,000122643	4,94E-11	0,000106545	0	0	1,34E-05	0	0	0	0,000341793	0	5,55E-10	0	3,04E-05	0	0,000282966	4,31E-06	0,000156865	0	0,000216699	0,00036258	0	3,67E-13	4,62E-05
wide	0,00034023	0,000404408	0,002184453	0,000878815	0,000259362	0,000128744	0,000923788	0,001265673	0,000500191	0,001249509	0,00101974	0,001410679	0,000434663	1,98E-09	0,001435647	0,001647374	0,000185785	0,00050356	0	9,51E-05	0,000151068	0	0,001420902	0,000314788	1,17E-08	0,003104271	1,60E-10	0,00026992	3,70E-15	0	0,000716394	0,000772414	0,001651839	0,001435537	0,000872336	0	0,00018784	0	0,000217888	0,003567986	0,000983195	0,000644595	0,000499707	0,000137319	0,000536439	0,000956019
band	0	0	0,000117548	0,001392208	0	0	8,58E-05	0	0	0,00061513	0	0,006959704	0	0	0	0	0	0	0	0	0	0	0	0	0	4,52E-08	0	0	0	0	0	0	0,001028387	0	0	0	0	0	0	0	0	0	0	0	0	0
crop	0	0,002295532	0,00030858	0	0	0	0	0	0	0	0	0	0	0	0	0	0	0	0	0	0	0	0	0	0	0,000134475	0	0	0	0	0	0	0	0	0	0	0	0	0	0	0	0,00914437	0,002447003	0	0	0
cycl	0,000753314	0,001118782	0,000283352	0,000456558	0	2,81E-06	0,00063601	0,0001088	0,000197606	0,000858073	0,000275909	0,001164945	0	0	0	0	0,001347437	0	0	0	0	0	0	0,004354951	0	0,000353953	0	0,001363256	6,75E-07	0	0,00119379	0	0,002636757	0	0,001392193	0	0,000147425	0,00023025	0	0	1,25E-06	8,74E-05	0,000563953	1,17E-08	0,001129965	0
degr	0	0,000523878	0,000123184	0,002245993	0,000478093	0,000915909	0,002187228	0,000203369	0,00039203	0,000322891	0,00039438	0,001668072	0,000541483	0	0,000448245	0	0	5,34E-07	2,20E-07	2,86E-09	3,63E-11	0,000384022	0	0,002332248	0,001571423	8,65E-13	0,000443321	0	0	0,000518292	0,000714075	0,011588302	0,00043477	0,002098907	0	0,000458338	0	1,57E-11	8,24E-05	0	0	0,000768952	0,000587879	3,28E-06	0,001164047	0,001288278
dose	0,001020075	0	0	0,003088045	0	0,000971639	0	0	0	0	0,007339155	0	0	0	0	0	0	0	0,002094441	0	0	0	0	0	0	0	0	0,000573201	0	0	0	0	0	0	0	0,001641659	6,07E-12	5,93E-12	0	0	0	0	0	0,002039238	0,000719077	0
hand	5,39E-05	8,62E-05	0,00019205	0,000139397	0,000566937	0,00011537	0,000150756	0,000662023	0,00065831	0,000235762	0,000164069	0	0,000366941	0,000230054	0,000175557	0,000849776	0,000110803	0	0,00016758	6,83E-08	0	0,002790918	0,000189944	9,90E-10	0,00190709	6,72E-05	1,04E-13	0	0	0,000479998	0,000190262	0,000420612	0,00025036	8,14E-08	0,001081699	0,000105265	0,000290373	8,05E-15	0,001185635	3,96E-07	0	6,75E-05	0,00032737	4,88E-05	0,000197335	6,25E-06
iagr	0	1,09E-05	0	0	0	0	0	0	0	2,20E-05	0	0	0	0	0	5,28E-05	0	0	0	0	0	0	0	0	0	0	0	0	0	0	0	0	0	1,67E-05	0	0	0	0	0	0	0	6,61E-05	0	0	0	0
weed	0	0,000216692	0,000143052	0	0	0	0	0	0	0	0	0	0	0	0	0	0	0	0	0	0	0	0	0	0	0	0	0	0	0	0	0	0	0	0	0	0	0	0	0	0	0	0,002094131	0	0	0
mode	4,78E-05	0	0,000375688	0,000108405	4,25E-13	0	0,000217676	0,000171362	7,22E-05	0,002213919	0	0,000138732	0	0	0,000538908	0	0	0	0	0	0	0	0	0	2,06E-12	0	0	0	0	0	0,000241128	0	0,009740283	0	1,16E-15	0,000527638	3,15E-13	0	9,54E-12	2,14E-16	0,001803297	0	0	0	1,13E-09	0
plan	0	0,001010577	0	0	0	0,000237982	0	0,001037378	0,001424076	0	0	0,000229786	0	0	0	0	0,001861614	0	0	0,000742138	0	0	0	0	0,001352488	0	0	0	0,005253937	0	5,21E-05	0,002124835	0	0	0,002239164	0	0	0	1,09E-08	0	0	0,000162783	0	0	0	0
trip	0	0	0	0	0	0	0	0,000105834	2,76E-06	0,000110177	0	0	0	0	0	0	0	0	0	0	0	0	0,000187194	0,000319721	3,66E-05	0	0	0	1,87E-13	0	0	0	0,000172573	0	0	0	0	0	0,000362881	0	0	0	0	0	0	0
vari	2,57E-05	0,000904932	0,00058249	0,00056813	0,000700538	0,000257465	0,000862235	0	0,000139691	0,00057125	0,000429823	0,000299086	0,000457955	0,000237197	0	0,000384118	0,000767964	0,000321325	5,27E-08	0,001475664	1,62E-07	0,000642175	0	0,000658561	5,84E-13	0,000128124	0,001283819	5,13E-16	5,48E-15	0,000582072	0,001141678	8,58E-05	0,000642615	0,001910213	1,56E-09	0	0,000364211	1,30E-16	0	4,26E-09	0,000630107	0,000899777	0,001595746	0,000442293	0,000914252	0,001092911
awar	0	1,15E-05	0	0	0,00038872	0,000178081	0	0,000924373	0,001120246	0	0	0	0	2,71E-13	0,000208599	0	0	0,000586358	0,000151728	1,18E-09	0	0,00155989	0	0	0	0	0,000232068	0	0,004210143	0	0	0	0	0	0	0	0	0	0,003091914	0	0	0	0	0	0	0
busi	0	4,43E-05	0	0	2,09E-09	0	0	0,000259786	0,000748693	0	0	0	0	0	0	0	6,99E-05	0	0	0	0	0	0	0	1,65E-12	0	0	0	0,003581557	0	0	0	0	0	0	0	0	0	1,79E-10	0	0	0	0	0	0	0
fear	0	0	0	0	0,001116236	1,62E-16	0	0	0	0	0	0	0,000141391	0	0	0	0	0,00101733	0	0	0	0,00405005	0	0	0	0	0,000173157	0	0	0	0	0	0	0	0	0,000475435	0	0	0	0	0	0	0	0	0	0
must	3,43E-05	0,000286546	0,000187069	3,92E-05	6,03E-06	5,46E-05	0,0001106	0,000645635	0,001195639	8,19E-05	0	5,06E-10	0	0,000511376	1,07E-07	0	0,000140556	0	2,42E-06	1,38E-15	0	0,000172851	0	0,000159828	0,000172656	0	0	0	0,003689834	0	0	4,49E-15	0	0	0,001661353	0	0,000225544	0	0,000990691	0,000211277	0,000154792	0,000192678	0,000411287	6,37E-06	0,000275902	0,000157847
rise	0,000204038	0,000468662	0,000158291	5,03E-05	2,34E-05	7,33E-05	0,000199502	0,000157764	0,000170142	8,12E-05	3,50E-05	0,000319717	0,000101639	1,45E-07	0,000188116	0	0,000807951	0	1,62E-05	8,68E-16	0	1,36E-08	0	0,000548504	0	4,20E-05	0	0,000215602	0	0	0	0	8,81E-05	0	0	8,25E-05	0	0,000333832	0,000340349	0,000914145	0,000107993	0,000476571	0,000168505	0,000150783	0	0,00047636
step	0,000186507	4,78E-05	0,000298635	0,000627768	2,46E-12	0	0,000900047	0,000318918	0,001030454	0,001478934	0,000917998	0	0	0	0	0,001720505	0	3,15E-16	0	0	0,00073022	0	0	0	1,85E-11	0	0	0,000182145	8,77E-16	0	0	0,000305869	0,000765523	0	0,008651588	0	0,000156298	0	0	3,52E-13	9,28E-05	0	0	0	0	0,001068466
tend	3,95E-05	0,000133829	0,000113577	0	0,000454095	0,000172108	0,000173557	0	0,000129497	7,98E-05	0	0,00018395	0,000585797	1,76E-09	0	0,000195375	0,000183485	0,000113415	0,000290266	0	6,14E-05	0,000187707	0	0,000167471	9,92E-05	4,37E-05	0,001174919	3,67E-05	3,00E-13	0,00030948	0,000115283	6,02E-05	6,29E-05	2,16E-05	0	0	0,00016956	0,000278159	4,36E-05	6,41E-05	0	1,20E-10	0	2,81E-05	1,05E-05	0,00045754
beta	0,008544718	0	0	0,001103463	0	0,000202665	0	0	0	0	0,002223499	0	0	0,002528841	0	0	0	0	0	0	0	0	0	0	0	0	0	0,017139785	0	0	0	0	0	0	0	0	0	7,52E-09	0	0	0	0	0	0,001583337	0	0
like	0,002089558	0,000704903	0,001532522	0,000911683	0,002015944	0,000832276	0,0005661	0,001029352	0,00076734	0,000218827	0,00084278	0,000367193	0,002195579	0,00041296	0,001303739	0,000546408	0,000852779	0,001149623	0,001120688	0,001693255	3,48E-13	1,10E-05	0,000956973	0	0,000554783	0,002204434	0,006462192	0,001802983	4,42E-07	0,000229342	0,000270835	0,000725336	1,99E-15	6,01E-16	0,001439376	0,003030314	0,001775767	2,20E-11	0,000686698	0,000906049	5,69E-05	0,000576611	0,000623804	0,001492842	0,000888494	0,001331331
line	0,001621246	0,000128122	0,000134849	0,000117368	0,00023642	0,000140859	0,000730792	0,000376729	0,0002222	0,001199972	0,000340418	0,000720884	0,000275412	0	6,00E-13	0	0	0	0,000818336	0	0,000262438	1,90E-05	0,000297521	2,08E-13	1,27E-08	9,65E-05	0,000622349	0,002394157	3,80E-08	4,39E-11	0,000869415	0,000127366	0,003273965	2,35E-11	0,004271816	6,43E-12	0,000715807	0	0	0	0	5,33E-07	0,000289918	0,000193533	0	0,000458432
oppo	3,34E-05	1,85E-05	5,81E-05	1,81E-05	8,68E-05	2,12E-05	0,000132915	6,85E-06	7,55E-05	1,58E-05	5,57E-05	3,04E-05	0,000382484	6,32E-08	0	0	2,27E-05	0	6,62E-05	7,42E-05	0	0	3,30E-05	0	0	3,02E-05	8,68E-05	2,48E-05	0	0	7,06E-05	3,48E-05	3,01E-05	1,57E-12	0	0	8,68E-05	0	3,34E-05	0,000171564	4,20E-05	0	0	0	0	0,000346136
isol	0,000493863	0	0,003166677	0,000203791	2,13E-05	0	9,87E-05	0,000212212	4,39E-05	0,000272481	0,000710078	0	0	0	0,000838687	0	0	0	0	1,22E-13	0	0,00020378	0	0,000166716	0	0,005457236	0	0,000324733	0	0	0,000158053	9,77E-05	0,000730197	0	0	0,000177027	0,002593474	0	0	0	0,000763277	5,21E-15	0,00020292	0,000224539	6,68E-16	0
kina	0,001155596	0	0	0	0	0	0	0	0	0	0	0	0	0	0	0	0	0	0	0	0	0	0	0	0	0	0	0,002498199	0	0	0	0	0	0	0	0	0	0	0	0	0	0	0	0	0	0
main	0,000516864	0,001730402	0,000683848	0,001428203	0,000214575	0,00056429	0,00101742	0,001380318	0,001816485	0,001149942	0,001693918	0,000488313	0,000232347	0,001026303	0,000911424	0,000615773	0,000786101	4,00E-05	0,000670274	0,003264059	0,000658737	0,000609922	0,000746698	0,001248512	0,001099034	0,00021422	1,28E-06	0,000186869	7,02E-05	0	0,000671697	1,08E-08	0,001335407	0,002055943	0,001785168	0,000479812	0	0,000468235	0,002232762	0,003745232	0,00182043	0,002827248	0,000836927	0,000441293	0,001594679	0,001095016
mice	0,006748328	0	0	0	0	0	0	0	0	0	0	0	0	0	0	0	0	0	0	0	0	0	0	0	0	0	0	0,014588686	0	0	0	0	0	0	0	0	2,91E-12	0	0	0	0	0	0	0	0	0
rhoa	0,000149963	0	0	0	0	0	0	0	0	0	0	0	0	0	0	0	0	0	0	0	0	0	0	0	0	0	0	0,0003242	0	0	0	0	0	0	0	0	0	0	0	0	0	0	0	0	0	0
type	0,002045794	0,0014206	0,001939067	0,000842514	0,001268766	0,00120049	0,002007985	0,001215428	0,000326482	0,001154408	0,000235089	0,002173505	0,001264495	0,002379999	0,00047916	0,000214026	0,000814304	0,000285332	0,001216833	0,000142478	0,001816138	0,002460071	0,001454911	0,001312387	3,82E-16	0,00210905	0,000614782	0,003198175	5,61E-05	0,001449517	0,003783817	0,001016046	0,000993713	0,00321834	0,000164934	0,000344383	0,00089099	9,43E-05	0,001490485	0,002237226	0,002279014	0,001750632	6,16E-05	0,002285639	0,002093154	0,000140715
tyro	8,82E-06	0	0	0	0	0	0	0	0	0	0	0	0	0	0	0	0	0	0	0	0	0	0	0	0	0	0	1,91E-05	0	0	0	0	0	0	0	0	0	0	0	0	0	0	0	0	0	0
ltda	0	0	0	0	0	3,68E-05	0	0	0	0	0	0	0	0	0	0	0	2,15E-05	9,90E-05	0	0	0	0	0	0	0	0	0	0	0	0	0	0	0	0	0	0	0	0	0	0	0	0	0	0	0
pipe	0	0,000295924	0	0	0	0	0,001018756	0	0	0	0	0	0	0	0	0	0,001269042	0	0	0	0	0	0	0	0	0	0	0	0	0	6,16E-15	0	0	0	0	0	0	0	0	0	0	0	0	0	0	0,003396661
tile	0	2,83E-05	0	0	0	0	2,50E-05	4,36E-05	0	0	0	0	0	0	0,000166622	0	0,000136884	0	0	0	0	0	0	0	0	0	0	0	0	0	0	0	0	0	0	0	0	0	0	0	8,04E-05	0	0	2,48E-09	3,10E-05	0
wedg	0	0	1,19E-05	0	0	4,37E-05	4,62E-05	0	0	2,99E-05	0	0	0	0	0	0	0	0	0,000134562	0	0	0	0	0	0	3,01E-05	0	0	0	0	0	4,35E-05	0	0	0	0	0	0	0	0	0,000208875	0	0	0	0	0,000118273
coil	0	0	7,16E-12	0	0	0	0,00015613	0	0	0,0005969	0	0	0	0	0	0	0	0	0	0	0	0	0	0,001714158	0	0	0	0	0	0	0	0	7,59E-05	0	0	0	0	0	0	0	0,002555722	0	0	0	0	0
diod	0	0	0	3,15E-05	0	0	1,18E-05	0	0	0,000299825	0	0	0	0	0	0	0	0	0	0	0	0	0	0	0	0	0	0	0	0	0	1,41E-08	0,00140775	0	0	0	0	0	0	0	0	0	0	0	0	0
dual	0,000131282	5,47E-05	0	9,14E-05	0,000201113	0	0,000223041	7,20E-05	0	0,000383535	0,000104464	4,25E-16	0,000522886	0	0,00018212	0	0,000157591	0	0	0	0,000694241	1,38E-11	0	1,24E-05	0	0	0,00012565	0,000149356	0	0,000224501	0	0,000238589	0,000890817	0	0,000344573	0,000120061	0,000146486	0	0	0	0,000404656	0	0	0	6,19E-05	7,68E-05
full	6,54E-05	8,29E-05	0,000558568	0,000259703	9,95E-05	0,000131735	0,000807095	0,000317355	0,000257872	0,000653584	0,000315299	0,000655225	0	0,00016132	0,000470894	0,00019871	0,000115409	0,000353361	0,000248843	0	2,89E-05	0,000393092	0,00015565	0,000900294	0,000326509	0,000959951	9,17E-05	2,33E-14	0,000168706	0	0,000878289	0,000539926	0,001446006	3,06E-05	0,001145688	0	0,000384349	3,37E-12	0,00016887	0	0,000381257	2,43E-10	0,000247691	2,69E-05	0	0,000961732
grid	0	0,000324218	0	0	0	0	5,00E-05	0,000480861	0	0,001447466	0	0,000612614	0	0	0	0	0	0	0	0	7,32E-11	0	0	0,00618874	0	0	0	0	0	0	0	0	0,004175859	0	0	0	0	0	0	0	0	7,18E-08	0	0	0	0
igbt	0	0	0	0	0	0	0	0	0	8,17E-05	0	0	0	0	0	0	0	0	0	0	0	0	0	0	0	0	0	0	0	0	0	0	0,000357533	0	0	0	0	0	0	0	0	0	0	0	0	0
made	0	0,000310561	0,000325858	0,000229704	0,000272594	0,00016929	0,000939626	0,000365785	0,001280938	0,000382914	9,58E-05	0,000562731	4,38E-05	0,000363246	9,34E-08	0,000194719	0,000318446	0	0,000111588	0,000866539	0,000130771	1,05E-05	0,000369912	0,000357158	0,001130215	4,25E-07	0,000978635	0	0,000384078	0	0,001285429	0,001921173	0,000124245	0,00067283	0,000457441	5,88E-05	0	0	0,000264743	0,002616917	0,000831881	0	0	0	0,000120422	0,00034161
side	0,00038828	7,61E-05	0	0,00026585	8,25E-05	0,000302852	0,001167629	0,000330607	4,99E-10	0,000475071	0,000673452	0	8,06E-05	2,28E-11	0,000417153	5,52E-05	6,05E-05	0	0,000617939	0	0	0,000160383	0,001465037	0,000312219	0	0	0,000184223	5,42E-13	0	0	0,000965559	0,000854139	0,00170836	0	0	0,000634909	3,47E-16	0	0,000150768	1,92E-10	0,000188774	0,000482725	0	0,001162598	0	0,00211176
trim	0	0	2,99E-05	9,97E-06	0	0	4,00E-07	0	0	4,45E-05	0	0	0	3,55E-08	0	0	0	0	0	0	4,18E-05	0	0	0,000152218	0	9,16E-05	0	0	0	0	0	5,79E-05	0	0	0	1,63E-12	0	0	0	0	0	0	0	0	0	0
coff	0	9,41E-05	0	0,000124541	1,31E-05	0	0	2,33E-05	0	0	0	0	0	0	0	0	0	0	0	0	0	0	0	0	0	0	3,35E-05	0	0	0	0	0	0	0	0	0	0	0	9,78E-05	0	0	0	0,000830493	0	0,000249927	0
live	0,000359417	0,000169895	0,000322228	0,000460944	0,000295213	0,000134641	0	0,001134844	0,001318949	0	0,000539711	0	0,001410694	0	0	0	0	0,000826507	3,74E-14	0,002334853	0	0	0	5,67E-10	0	6,00E-15	0	0,000123885	1,39E-15	0,00034307	0	0	0	0	0	0	0,002137908	0	0,007187071	0,000135139	0	0	1,34E-16	0	0	0
dcmd	0	0	0	1,16E-05	0	0	0	0	0	0	0	0	0	0	0	0	0	0	0	0	0	0	0	0	0	0	0	0	0	0	0	0	0	0	0	0	0	0	0	0	0	0	0	0	3,06E-05	0
flux	8,99E-05	0,000184829	0	0,000154463	0	0	0,000367809	0	0	0,001425238	5,56E-14	0,000575981	0	0	0	0	0	0	0	0	2,07E-10	0	0	0,000195857	0	0	0	0	0	0	0	0	0	0	0	0	0	0	0	0	0,010480795	0,000184132	0,000111557	0	0,000105486	0,000568515
foul	0	0	0	0,000104726	0	0	0	0	0	0	0	0	0	0	0	0	0	0	0	0	0	0	0	0	0	0	0	0	0	0	0	0	0	0	0	0	0	0	0	0	0	0	0	0	0,000275713	0
pore	5,90E-09	0	0	0	0	0	0,000952042	0	0	0	0	0	0	0	0	0	0	0	0	0	0	0	0	0	0	0	0	1,24E-13	0	0	0,001589396	0,000856007	0	0	0	0	0	0	0	0	0	0	6,08E-05	0	9,65E-05	0,001050733
game	0	0	0	0	0,002585277	0	0	0,000627825	0	0	0	0	0	0	0	0	0	0	0	0	0	0	0	0	0	0	0	0	0	0,014614058	0	0	0	0	0	0	0	0	0	0	0	0	0	0	0	0
knew	0	0	0	0	4,91E-05	0	0	0	1,19E-06	0	0	0	0	0	0	0	0	6,11E-05	0	0	0	4,00E-12	0	0	3,73E-05	0	0,000116162	0	0	0	0	0	0	0	0	0	0	0	0	0	0	0	0	0	0	0
told	0	5,16E-06	0	0	4,15E-05	0	0	0	5,74E-06	0	0	0	0	0	0	0	0	0	0	0	0	0	0	0	0	0	0,000175664	0	0	0	0	0	0	0	0	9,81E-13	0	0	0	0	0	1,51E-05	0	2,78E-05	0	0
aich	0	3,26E-06	0	0	0	0	6,27E-05	0	0	0	0	0	0	0	0	0	2,44E-05	0	0	0	0	0	0	0	0	0	0	0	0	0	0	0	0	0	0	0	0	0	0	0	0	0	0	0	0	0,000199014
imag	0,000229693	0	0	8,17E-11	0,000390589	0,001118119	5,41E-09	0	0	0,009847893	0	0,007487687	0	0,003317182	0	0,034437597	0	0	0	0	0	0	0	0	0	0	0	0	0	0	0	0,001216048	0	0	0	0,001834303	0	0	0	0	0	0	0	0	0	0
jone	0	0	0	0	0	0	2,26E-05	1,36E-05	0	0	0	0	0	0	0	0	0	0	0	0	0	0	0	0	0	0	0	0	0	0	0	0	0	0	0	0	0	0	5,43E-05	0	0	0	0	0	0	7,47E-05
luca	0	0	0	0	0	0	0	7,02E-06	0	0	0	0	0	0	0	1,97E-05	0	0	0	0	0	0	0	0	0	0	0	0	0	0	0	0	0	0	0	0	0	0	0	0	0	0	0	0	0	0
pair	8,22E-05	0	0,000930427	6,54E-05	0,000441342	0,000119377	0,000213715	0,000338563	0	0,000201151	0	7,96E-05	0	0	0,000280907	0,000699795	0	9,02E-06	1,13E-09	0	0	0,001312426	0,002168921	0	0	0,001492974	0,00037007	6,33E-07	0	0,000117986	0	0,000184679	1,14E-15	2,67E-10	0	0,000405437	1,54E-13	0,000983778	0	0	2,69E-05	0	0,000269903	0	0	0,000528366
bird	0	1,61E-05	0,000409808	0	0	0	0	0	0	0	0	0	0	0	0	0	0	0	0	0,00053114	0	0	0	0	0	0,000476242	0	0	0	0	0	0	0	0	0	0	0	0	0	0	0	0	0	0	0	5,85E-05
acid	0,0005193	0	0,000310723	0,008849208	0	0	0	0	0	0	0,023292642	0	0	0	0	0	0	0	0	0	0	0	0	0	0	0	0	5,58E-08	0	0	0	0	0	0	0	0	1,21E-05	0	0	0	0	0	0	0	1,88E-09	0
bond	6,73E-05	0	0	0,000502925	0,000162631	0	0,000390142	0	0	0	0,000370853	0	0	0	0	0	0	0	0	0	0	0,000139133	0	0	0	0	0	0,000143201	0	0,000662757	0,000652612	0,00200986	0	0	0	0	3,38E-08	0	0	0	0	0	0	0	0	0
heal	0,000360615	0	0	0	0	8,28E-05	0,000127321	2,54E-05	0	0	0	0	0	0	1,96E-05	0	0	0	0,000131874	0	0	0	0	0	0	0	0	0,000386155	0	0	5,72E-05	0,001510797	0	0	0	0	0	0	0	0	0	0	0	0	0	0
host	2,77E-12	0	0,004561772	0	0	0	2,13E-06	0,000406584	0	0	0	0	0	0	0,002021416	0	0	0	0	0,000483607	0	0	0	0	2,43E-14	0,003685911	0	0	0	0	0,000168774	0	0	0	0	0	0,006210151	0	0	0	0	1,26E-16	0	0,000107914	0	4,47E-05
link	0,001054181	0,000202528	0,001314034	9,59E-05	0,001188933	0,000338213	2,33E-08	0,00038455	0,000452238	0,000369388	0	9,48E-05	0,001037291	0,000928545	0,001125625	0	6,13E-15	0,000715631	0,000131925	0,000835774	0,000230555	3,47E-05	0	1,47E-12	0,000551772	0,001400972	0,000673944	0,001272286	0,000574721	0,003421195	0	0,000463419	0,00070568	0	0,000130118	0,000970366	0,001110314	0,000482757	1,51E-10	0,000387308	0,000573718	0,000330428	0,000733641	0,000296108	1,38E-12	4,63E-16
long	0,001417293	0,001202383	0,000774145	0,000236699	0,000318615	0,00100423	0,000841868	0,000290026	0,000600558	0,000124588	0,000416619	0,001190972	0	3,34E-12	0,000323489	5,37E-07	0,000816535	0,000468164	0,0022241	0,000575432	0	0	0,000432636	0,001261649	0,000199794	0,000955357	0,000433708	0,001158608	7,09E-10	0,000315614	0,00109986	0,000262807	0	1,56E-10	5,13E-05	0,001967262	0,00012131	0,000408669	1,13E-14	0,003233936	0	0,001749679	0,001891839	0,000159775	0,00010604	0,00089442
loss	0,000950491	0,001225523	0,000190827	0,000136565	0	0,000580902	0,001066008	0	3,56E-05	0,001829719	2,53E-09	0,000234337	0	0,001300698	8,35E-16	0	0	0	0,000499407	0	0	0	1,91E-10	0,000819392	0	2,76E-14	0	0,001474118	0	0	0,000486101	4,20E-16	0,000928466	0	0	0,000328716	0	3,81E-12	0	0	0,01575277	0,003790259	0,002529341	0	0	0
rang	2,91E-10	0,001096546	0,001579519	0,002648037	0,000303009	0,001468773	0,001476119	0,000211072	0,000400547	0,001424362	0,001985036	0,003063649	0	0,000279427	0,00011644	0,000126002	0,001002588	0,001328678	0,001234282	0,000157721	0	3,44E-15	2,71E-12	0,000281488	0	0,001975353	0	0	0	0	0,00054202	0,003834021	0,002571323	0,004637877	3,15E-14	1,47E-08	0,000111437	4,19E-07	0	0,002362305	0,001441979	0,001084526	0,000669448	0,000670026	0,001820891	0,002228278
size	2,97E-05	0,00136399	0,000961065	0,000493378	0,000325818	0,000503016	0,00227626	0,000446395	6,11E-14	0,00099172	0	5,32E-16	0	0	0,001169501	0,000352887	0,003631399	1,41E-15	0	0	0,000574274	0	0,000767286	1,03E-12	0	0,000594299	0	0	0	0	0,001909234	0,003033105	0,00037396	0,007196071	5,07E-08	0	0,000328184	0	0	0	0,00142475	0,000779055	0,000695621	0	0,000431023	0,00155247
fate	0,000198393	8,49E-05	4,10E-09	0,000236501	0	0	0	0	0	0	0,000223954	0	0	0	0	0	0	0	0	0	0	0	0	0	0	8,57E-08	0	0,000370698	0	0	0	0	0	0	0	0	9,15E-08	0	0	7,80E-05	0	0	0	0	0,000731478	0
rich	8,89E-05	6,54E-05	0,000408959	0,000556899	0,000163186	0	2,91E-05	0,000196492	1,16E-06	0	0,000605586	0,000160698	0,000336508	0	3,11E-05	0,00015226	0	0	0	6,56E-05	2,37E-12	0,000214001	0	0	0	0,000514363	0	0,000172845	0	0	6,08E-05	0	0	0	0	1,82E-13	0	0	0,000690266	0,000296128	0	0,000171273	0,000379318	4,58E-05	0,000541212	6,72E-05
wast	0	0,002017028	0	3,08E-05	0	0	0,000177718	1,01E-10	0	0	0	0	0	0	0	0	0,000550396	0	0	2,75E-09	0	0	0	0,001318022	0	0	0	0	0	0	0,000876064	0	0	0	0	0	0	0	0	0	0	0	0	0	0,007537931	0
yard	0	6,94E-05	0	0	0	0	0	0	9,60E-06	0	0	0	0	0	0	1,42E-05	0	0	0	0	0	3,25E-05	0	0	0	0	0	0	0	0	3,27E-05	0	0	0	0	0	0	0	0	0	0	0	0	0	0,000279231	0
argu	0	1,38E-05	6,31E-05	0	0,000555286	0	0	7,56E-05	0,000536129	0	0	0	0,002035502	0	0,000109291	2,02E-05	4,45E-05	0	0	0	0	0	1,48E-11	0	0	0	0,000159852	0	0,000312091	0,001240495	0	0	0	0	0	0	0	0	3,39E-05	0,00075178	0	2,19E-15	0	0	0	0
bias	0	0	4,15E-05	0,000111334	0,002625304	7,71E-05	0	0	0	0,000224408	0	0,000835028	0,012191222	0	0	0	0	0	2,14E-12	0	0	0	0	0	0	0	0,002342127	0	0	0	0	0	2,06E-05	0	0	0	0	0	0	0	0	0	3,06E-16	0	0	0
come	0	0,00014261	8,30E-05	0	0,000145722	0	1,05E-05	0,000319073	0,00059779	2,66E-05	0	6,14E-05	0,000533209	0	0,000215439	3,01E-05	0,000169191	0	0	0,000327	6,87E-05	0	0,000330385	0,000139798	0,000603854	4,25E-05	6,33E-05	0	0	0,000208472	0	0	0	0	1,10E-16	0	0	0	0,000613768	0,001085725	0	0,000123246	9,18E-05	0	0	0
repr	0,000593054	0,000807936	0,001340863	0,000733683	0,000587318	0,000413218	0,000455111	0,000847883	0,00079492	0,000779281	0,000860949	0,000461172	0,000919989	0,001525259	2,27E-05	0,001406845	0,000511442	1,44E-06	0,000277668	0,001166309	0,003460738	0,000270034	0	0,000402071	1,72E-08	0,001246783	0,000316746	0,000180487	0,000791852	0,000372171	0,000233881	6,92E-13	0	0,001040814	0,000101636	0,000801646	0,000730736	9,05E-05	0,00131377	0,002241295	7,73E-05	0,00088529	0,001095691	0,00038008	0,000343566	1,13E-12
spab	0	0	0	0	0	0	0	0	0	5,11E-06	0	0	0	0	0	0	0	0	0	0	1,88E-05	0	0	0	0	0	0	0	0	0	0	0	0	0	0	0	0	0	0	0	0	0	0	0	0	0
bind	0,001664843	0	0,000665595	0,000551635	0	0	0	4,27E-05	0	0	0,001567061	0	0	4,97E-10	0	0	0	0	0	0	0	0	2,30E-15	0	0	0	0	0,002009773	0	0	0	0	0	0	0	0,00033074	0,003714576	0	0	0	0	0	0	0	0	0
egfp	9,70E-05	0	0	0	0	0	0	0	0	0	0	0	0	0	0	0	0	0	0	0	0	0	0	0	0	0	0	0,000209779	0	0	0	0	0	0	0	0	0	0	0	0	0	0	0	0	0	0
pull	0	0	3,69E-05	0	1,96E-06	0	6,33E-05	0	0	6,20E-05	0	0	0	0	0	0	0	0	0	0	4,04E-05	0	0	0	0	0	0	0	0	2,58E-05	3,90E-05	4,86E-05	0,000229148	0	0	0	4,65E-05	0	0	0	0	0	0	0	0	0,000153931
educ	0	0	0	0	0	0	0	0	0,005763005	0	0	0	0,001219445	0	0	0	0	0,001413652	0	0	0	0	0	0	0,021638874	0	0	0	0	0	0	0	0	0	0	0	0	0	0	0	0	0	0	0	0	0
fare	0	0	2,79E-05	0	3,93E-06	0	0	0	2,43E-05	0	0	0	0,000124813	0	2,69E-05	0	0	0	0	0	0	0	0	0	0	0	0	0	0	0	0	0	0	0	0	0	2,75E-05	0	0	0	0	0	0	0	0	0
meta	0	0	0,000329659	0	0,000373143	0,000829438	0	0	6,14E-10	0	0	0	0,000281389	0	0	0	0	5,16E-07	0,002337973	0	0	0	0	0	0	0,001059668	0	0	0	0,001701208	0	0	0	0	0	0	0	0	0	0	0	0	6,31E-05	0	0	0
back	2,57E-05	5,14E-05	4,78E-05	2,89E-05	1,33E-05	0,000424715	0,000196687	8,70E-05	0,000146699	0,000368163	1,54E-05	7,08E-05	0	0	2,54E-05	5,57E-05	0	4,26E-05	0,001352015	5,56E-06	6,23E-09	0	1,27E-10	0,000520641	1,76E-05	3,18E-05	1,81E-12	4,39E-05	1,01E-06	6,20E-05	0,000104998	0	0,000878743	6,08E-06	0	0	1,53E-07	6,55E-05	0,000291613	0,000327204	0,000811447	0,000167379	6,03E-05	0	0	0,000303142
mass	0	0,000158558	0,000673737	0,003106848	0	0,000324013	0,001223316	0	0	1,11E-05	0,005417168	0,000993515	0	2,84E-08	0	5,97E-12	0,000265151	8,00E-05	0,000461442	0	0	0	0	0,000641108	0	0	0	0	0	0	0,000757361	5,36E-13	0	1,54E-05	0	0	0,000602695	0,000877672	0	2,67E-12	0,000533004	2,88E-05	0,001265256	0	0,000556352	0,003236122
blue	0	0,00015816	0,000102888	0,000536469	0	0	0	2,74E-05	0	4,73E-05	0,000415791	0,000117829	0	0	0	0	0,00061118	0	0	0	1,53E-05	0	0,000141481	0	9,11E-05	0,000290628	0	0	0	0	0	0,000631977	0	4,11E-05	0	0	2,48E-05	0	3,56E-05	0	0	0	1,70E-15	0	0,000355052	0
free	0,000241478	2,82E-05	0,000158849	0,001570192	0,000188025	0,000475931	0,001218324	0,000469985	5,10E-05	4,94E-05	0,001952378	0,000537906	0,000170861	0	0,00032527	1,40E-09	7,44E-05	6,10E-05	0,000737894	0	0,000317894	0,000195952	0,000560946	0	9,81E-05	0,000219639	0,000398588	1,38E-16	0,00016743	1,73E-13	0	0,002072024	0	2,63E-13	0,000525397	0,000356721	0,000837566	0,000359839	0,000303523	0	5,61E-05	0	1,21E-16	0,000640243	0,000164661	0,00342215
good	0	0,000625545	2,54E-07	0,000972319	0,00049896	0,000309301	0,000671649	0,000251935	0,00041341	0,000812167	0,000502277	0,000430552	0,00029066	0	0,000182769	0,000535731	0,000616945	4,00E-05	0,000514096	1,98E-06	2,32E-12	5,14E-12	0,000983086	1,42E-06	0,000567511	5,13E-11	0,000246383	0	0,000372598	0,000908699	0,000402057	0,001229158	0,000260007	0,00458951	4,24E-10	0	0	0	0,00012694	2,19E-12	0,001048547	0,00076697	0	0	0,00066812	0,000339872
onto	8,01E-05	0	0	0,000413452	7,61E-05	0	0,000210165	8,95E-05	0	5,85E-05	7,52E-05	0	3,77E-05	0	1,67E-07	0,00019235	0	0	0	0	3,05E-12	5,76E-05	0	0,00012758	0	0	0,000275463	8,63E-05	0	0	0	0,001263196	6,16E-05	0	4,53E-05	9,71E-06	0	0	2,94E-05	7,73E-05	0	0	0	0	0,000245885	0,000445756
poli	4,24E-13	0	0,000255236	0,000625545	0	0	0	0	0	0	3,38E-05	0	0	0	0	0	0	0	0	0	0	0	0	0	0	0	0	7,51E-05	0	0	0	0,002156595	0	0	0	0	1,82E-08	0	0	0	0	0	0	0	0,000154133	0
mous	0,002143124	0	3,85E-05	0	0	0	0	0	0	0	0	0	0	0	0	0	0	0	0	0	0	0	0	0	0	1,12E-06	0	0,00441701	0	0	0	0	0	0	0	0	0,000439984	0	0	0	0	0	0	0	0	0
samp	5,29E-05	0	0	0	0	0	0	0	0	0	0	0	0	0	0	0	0	0	0	0	0	0	0	0	0	0	0	0,000114428	0	0	0	0	0	0	0	0	0	0	0	0	0	0	0	0	0	0
vivo	0,002086449	0	0	0,000982993	0	0	0	0	0	0	0,003008137	0	0	0,000195766	0	0	0	0	0	0	0	0	0	0	0	0	0	0,002446618	0	0	0	0,000209997	0	0	0	0	0,002205798	0	0	0	0	0	0	0	0	0
core	6,68E-05	0	0,000133213	7,63E-05	0,000120147	1,52E-05	0,001172936	0,001016809	0,000376555	0,000479896	8,88E-05	0	0	3,67E-15	0,004163931	9,17E-05	0	0,000175689	0	0	0	0,000453285	0	0,004108476	0,000655026	0,000150935	0	0	0,000526991	6,97E-09	0,00012906	0,000166552	0,000440249	0	0	0,000432735	0	0	0	0,000218885	0,002691992	0	0	0	0	0,000101964
meet	1,31E-05	0,000657585	0	2,90E-09	0	4,63E-05	3,62E-05	0,000255563	0,00102275	0,000172999	0	2,28E-10	0	2,78E-05	0	0	0,002446444	1,18E-09	0,000249848	0	0	0	7,46E-05	0,000405591	0,001271545	0	0	0	0,000775241	0	3,83E-05	0,000113574	3,15E-05	1,44E-15	0,001582053	0	0	0	0,000165087	0,00061672	0,000274338	2,89E-07	0	0	0	0
race	0	0	0,000368243	0	0,001015428	0	0	2,77E-05	0	0	0	0	0,00605966	0	5,19E-05	0	0	0	0	0	0	0	0	0	0	0,000318824	0	0	0	0	0	0	0	0	0	0	0	0	0	0	0	0	0	0	0	0
upon	0,000386166	7,06E-05	0,000313416	0,000168443	0,000191658	1,10E-11	0,000148705	0,000264244	0,000385453	0,000100382	0,00018773	0	0,000500557	0	0,000298464	0	4,53E-05	6,87E-06	7,57E-05	0,000147726	0,000522238	0,000103446	0,00019482	0,000146799	0,000273198	0	0,000164485	0,000563524	0,000432976	0,000246952	0,000175926	3,33E-05	0	2,86E-08	9,22E-09	7,56E-05	0,000755293	0	0,000475528	0,00043611	0,000195199	3,06E-10	0,000425099	0,000283141	3,56E-05	0
view	7,38E-05	0,000128498	0,000153202	4,90E-10	0,001618044	0	0,000168242	0,000557698	0,000872722	0,000388487	0	0,000291862	0,002325147	0	0,000324736	0,001175947	0,000193746	0	0	0,000150495	0,0003118	0,001857291	0,000251141	0,000241449	0,000799834	0	0,004001643	2,25E-10	6,44E-13	8,48E-08	0	0	0,000147869	0	2,08E-13	0	0	0	0,000606597	0,002059873	1,40E-06	2,58E-06	6,47E-05	0	0	0,000301936
weld	0	0	0	0	0	0	0,000529994	0,000246912	0	7,12E-13	0	0	0	0	0	0	0	0	0	0	0	0	0	0	0,003693805	0	0	0	0	0	0	0	0	0	0	0	0	0	0	0	0	0	0	0	0	0
goal	0,000142916	0,000199878	5,44E-05	3,80E-05	0,000762266	6,73E-07	0	0,00097281	0,00127502	0,000180009	0	0	0	0,000138163	0,000126868	0,000311148	0,000369118	8,83E-11	0,000129005	0	2,09E-12	4,45E-10	0,000212847	1,36E-15	0,001442661	2,03E-05	0,00250846	0	0,002159215	0,001028483	0	0,000148013	0	0	0,001149805	0,00056075	0,000267744	0	0,002448437	0,000135125	0,000335951	0,000184039	9,73E-05	4,18E-07	8,49E-06	0
rout	8,71E-05	4,48E-06	9,90E-05	0,000449884	1,70E-07	0	1,54E-05	0,001092858	8,71E-05	0	0,000678788	0	0	0	0,000681347	0	0	0	0	0	0	0	0,006415753	0	0	0	0	0	0	0	0	0	0	0	0	0	0,00020552	0	0	0	0	0	0	0,000450484	7,25E-16	0
safe	5,93E-05	0,000132984	6,66E-05	0	0	0,000422087	0,000190899	0,000263185	0,000349961	3,16E-05	0	0	0	9,79E-06	0,000238889	0	0,000623949	6,83E-05	0,001007845	3,66E-05	0	0	0,00046905	0,000459123	0,000174124	0	0	4,74E-05	0,000323914	0	3,16E-05	2,86E-08	4,20E-05	0	0,000500171	1,14E-08	0,000288847	0	8,08E-05	2,19E-09	0,000182292	0	4,06E-05	0,00094641	0,000218217	0,000108104
stop	2,43E-05	1,98E-05	5,36E-09	0	3,10E-05	0,000131449	1,46E-05	8,24E-05	6,83E-05	1,71E-05	0	0	0	0	9,63E-05	0	0	0	0,000472198	0,000301061	0	9,35E-05	5,93E-11	0	0	0	1,82E-05	0	2,81E-06	3,61E-05	0	0	0	0	0,000243133	3,12E-05	3,81E-05	0	0	0	1,11E-10	0	0	7,42E-05	2,67E-11	4,03E-05
clay	0	4,06E-05	0	0	0	0	0,001230234	0	0	0	0	0	0	0	0	0	0	0	0	0	0	0	0	0	0	0	0	0	0	0	0,004884098	0	0	0	0	0	0	0	0	0	0	0	0	0	0	0
dyer	0	0	0	0	0	0	0	7,02E-06	0	0	0	0	0	0	0	0	0	0	0	0	0	0	0	0	0	0	0	0	0	0	0	0	0	0	0	0	0	0	0	9,53E-13	0	0	0	0	3,06E-05	0
gave	0	6,57E-05	8,37E-05	0,000279835	5,02E-05	5,15E-05	7,11E-05	1,58E-06	3,68E-05	2,82E-06	0,000192868	0	0,000117294	0	0	3,43E-05	0,000104158	1,75E-12	7,22E-05	0	0,000104245	0,000172865	0	0	0,000162494	0,000235298	0	0	0	0	0,000231549	5,27E-05	0	5,92E-05	0	0	0	0	0	0	0	6,55E-05	0	9,61E-05	0,000345724	0
help	0,000234834	0,000636318	0,000564861	4,68E-10	0,001723764	5,44E-05	0,000169506	0,000751023	0,002399901	0,000251077	0	0,000192503	1,06E-08	0,000712885	8,57E-05	0,000260271	0,000679506	3,36E-05	3,07E-10	2,41E-08	2,58E-14	5,83E-13	0,00094339	4,24E-05	0,002138672	0,000666744	0,000264533	7,82E-06	0,005806649	0,008262413	0,000250118	0	0,000258847	4,84E-09	0,000795987	0	0,000636956	1,22E-14	0,000882453	0,001220784	0,000356092	0,000730986	0,000581181	0,000307563	0,000194943	9,16E-13
much	0,000226051	0,000317693	0,000364343	0,00036728	0,000201152	0	0,000467809	0,000402471	0,000661236	0,000309688	0,000222259	0,000370647	0,000271186	4,98E-15	0,000431747	0,000577187	0,000203761	0	0	0,000228733	0	6,21E-06	0,000677493	0,000817738	9,63E-14	7,08E-06	0,000387367	4,21E-05	9,20E-16	1,35E-14	0,000446655	0,000466129	5,79E-05	0,000357507	1,29E-05	0	0	0	7,20E-05	0,003028659	0,000144284	0,000263703	0,000975512	0	0,000114884	0,000349965
vagu	1,94E-06	0	0	0	1,24E-05	0	0	4,57E-05	8,18E-06	0	0	0	1,21E-13	0	0	0	0	0	0	0	0	1,86E-09	0	0	0	0	0	0	0,000126414	0	0	0	0	0	0	0	2,26E-05	0	7,75E-05	2,84E-05	0	0	0	0	0	0
zeta	0	0	3,20E-05	0,000102424	0	0	4,89E-06	0	0	0	0	0	0	0	0	0	0	0	0	0	0	0	0	0	0	0	0	0	0	0	0	9,06E-05	2,73E-05	0	0	0	0,000133653	0	0	0	0	0	0	0	9,10E-05	1,89E-05
mine	0	0,000633289	5,85E-05	5,56E-14	0	0	0	0,000520229	0	0,000127014	0	0,000420381	0	0	0,000442341	0,001562536	0	0	0	1,39E-08	0	0	0	0	0,000205217	0	0	0	1,40E-08	0	0	0	0	0	0	0	0	0	0	0	0	0,000263252	0	0	0,002433738	0
code	9,13E-05	0	0,000490637	0	0,000209739	1,32E-11	0,001033852	0,002279806	0,000206537	0,00038193	0	0	0	0	0,005296364	0,000391848	0	0,000207037	3,17E-13	0	0,001097761	0,001833284	0,005192695	0,004587638	0	0,001165755	0	0	8,59E-05	0	0	0	0	0	0	0	0	0	0	0	0	0	0	0,000256927	0	0
near	7,34E-05	0,000628248	0,000529602	0,000196532	4,17E-05	0	0,00089183	8,94E-05	0,000250255	0,000185588	7,58E-05	0,001906233	0,000185272	4,36E-16	8,59E-05	0,000135931	0,000173428	5,19E-06	1,37E-16	0,000412563	0	1,58E-05	0,000201058	0,000589424	0,000148631	0,001023371	0	1,14E-05	0,000346943	0	0,000337546	0,000423542	0,000344868	0	0	6,67E-05	7,49E-05	1,47E-13	9,87E-05	0,000141775	0	0,000993707	0	0,000190536	0,000384688	0,002220205
pack	0	0	3,16E-05	3,87E-05	0	4,66E-05	0,000256458	2,17E-05	0	0	9,87E-05	0	0	0	0	0	0	0	0,000127704	0	1,40E-08	0	9,47E-05	0,000161867	0	1,07E-05	0	0	0	3,31E-09	0	0,000180193	0	0	0	0	0	0	0	0	0,000131755	0	0,000105028	0	5,80E-05	0,000481487
anim	0,002025242	0,000106902	0,002927368	0,000250393	0,000306203	1,39E-08	0	0	1,20E-14	0	0,00176381	0	0	1,46E-08	0	0	0	0	0	0,001624897	0	0,001822481	0	0	0	0,000474528	0	0,000656343	0	0	0	0	0	0	0	0,00321845	0,006201235	1,36E-10	0	0	0	0	8,60E-05	0,000608174	0	0
gene	0,002850458	0	0,013515806	0	0	0	0	0	0	0	0	0	0	0	0	0	0	0	0	0	0	0	0	0	0	0,03448693	0	0,004575513	0	0	0	0	0	0	0	0	0	0	0	0	0	0	0	0	0	0
poor	0,000383871	0,000576393	0,000225403	5,44E-05	0,000252122	0,000781328	8,47E-05	2,90E-05	0,000286944	8,60E-05	4,18E-05	0,000139307	0	0,000656761	2,25E-12	0,000213619	0,000870315	0,001416699	0,000447041	0,000684782	0	2,95E-12	0	0	0	0,000190765	0,000170665	0,000454843	0,000898883	0,000158375	0,00027208	4,18E-06	0,000182239	0	3,05E-16	0,001130674	0,000210809	9,94E-09	0	7,16E-05	0,000117219	0,000562632	0,000213623	0,000631728	0,000444519	1,68E-10
seek	0,000337141	2,67E-05	0	0	0,000399449	0,000114471	0	0,000125683	0,000349673	7,58E-05	0	0	0,000149298	0	0,000108997	0,000189604	4,64E-05	0,000667948	0	6,12E-05	0,000135983	3,67E-07	8,98E-05	0	0	0	0,00014734	0	0,000977689	0,000576215	0	0	9,82E-11	0	0,000154452	0,001628622	0	0	6,68E-08	0,000234559	9,48E-06	0	0	0	0	0
semi	0	0,000547573	0,000105612	6,13E-05	4,24E-05	3,98E-11	0,000204302	5,03E-06	0,000400429	0,000380133	4,83E-05	0	4,05E-05	0	0	0,00090138	0,000610764	0,000331153	0	0	0,000981204	0	0,000218382	7,94E-05	0	3,50E-09	0	0	0,001221619	2,45E-06	3,74E-07	0,000135257	0	0	0	2,32E-12	0	0	0	0	7,83E-05	0,001712009	9,13E-08	0	5,90E-06	5,46E-06
wild	0,000355733	0	0,001307281	0	0	0	0	0	0	0	0,000152023	0	0	0	0	0	0	0	0	0,000125789	0	0	0	0	0	0,002700424	0	0,000809766	0	0	0	0	0	0	0	7,61E-10	5,04E-05	0	0	0	0	0	0	0	0	0
bear	0,000103211	6,01E-06	0,000192458	6,73E-05	0	0	0,001397197	0	0	0	0	0	0	0	0	0	0	0	0	0	0	0	0	0	0	0,000258302	0	4,28E-06	0	0	0,00521273	0	0	0	0	0	0,000279004	0	0	0	0,000466472	0	0	0	0,000186632	0
fill	0	6,53E-05	0	0	5,00E-05	0	0,001251882	6,08E-06	0,000176023	0	0	0,000127046	0	0	0	0	0	3,28E-05	0	0	0	0	0	0	0	0	0	0	0,000234106	0,00011168	0,003042307	0,000494587	0	0	0	0	0	0	7,94E-05	0,000245449	0,000136221	0,000476816	0,000162709	0	0	0,000716016
foot	0	0	0	0	0	0	0,000900385	0	0	0	0	0	0	0	0	0	0	0	0	0	0	0	0	0	0	0	0	0	0	0	0,003444281	0	0	0	0	0	0	0	0	0	0	0	0	0	0	0
soft	5,09E-05	2,06E-05	5,16E-05	0	0	4,16E-05	0,001233507	8,04E-05	1,81E-05	7,35E-05	0	0	0	0	0,000247976	0	0	0	0	0	0	0	0	0	0	0	0	0	0	0	0,004620652	0,000903723	0,000246581	0	0	0	0	0	0	0	0,000135754	0	0	0	0	0
abov	5,22E-05	0,000340837	3,82E-05	0,000675949	0,000153635	0,000139094	0,000509584	0,000182041	2,11E-05	0,000172642	0,000623047	0,000266289	0,00011537	0,000137201	3,43E-10	0,000209751	1,91E-05	0,000106968	6,93E-10	7,03E-05	2,30E-16	9,30E-05	0,000331668	0,000474027	3,06E-14	4,09E-10	0,000109397	3,65E-06	0	6,80E-06	0,000832835	0	0,000260051	0,000941445	0,000480328	6,11E-16	0	0,000416262	5,01E-08	3,28E-11	1,41E-13	0,000627125	0,000614279	0,000170921	0,000161762	0,000667558
devi	0	2,84E-05	0	3,85E-06	8,39E-06	0	4,85E-05	0,000192773	5,46E-05	8,97E-06	0	0	0	0	0,000318619	0	5,03E-05	0	0	0	1,42E-06	3,29E-07	0	0	5,83E-05	0	0	0	0,000206794	8,58E-05	5,52E-05	0	4,40E-16	4,24E-05	5,11E-08	0	0	0	0,000362522	3,25E-15	1,76E-05	0	0	0	2,54E-05	0,000114326
forc	0,000100331	0	7,10E-05	0	1,62E-12	0	0,003101043	1,24E-07	0,000515564	0,000415351	0	0	0,000104501	3,80E-15	0	0	0	0	0	0	1,80E-08	0	0,000540075	0,000146199	0	0	0	0	0,000217434	0	0,001970165	4,87E-06	6,39E-14	0	2,98E-16	0	0	0	0	6,48E-15	0,004155198	0	0	0	0	0,008730232
move	0	1,61E-11	4,93E-05	0	7,77E-05	0	0,000671249	0,000557168	0,000353502	0,000193341	0	5,32E-05	4,76E-05	0	0,000670288	0,000575735	8,35E-16	0	0	0	5,62E-12	0,000365888	0	0	0,000241281	0	1,37E-14	0	7,81E-06	0,000163248	0,000192774	0	9,66E-13	0	0,000126	0	0	0	0,001030439	0,00055936	1,47E-13	0	0	0	0	0,002647899
echo	0	0	0	0	0	0	0	0	0	0,000112387	0	0,000424373	0	0	0	0	0	0	0	0	0	0	0	2,76E-05	0	0	0	0	0	0	0	0	4,88E-05	0	0	0,000163162	0	0	0	0	0	0	0	0	0	0
kind	7,08E-06	7,83E-06	2,98E-05	0,000154176	0,000206318	8,22E-11	0,000138264	0,000664805	0,000300668	0,000288899	6,86E-05	0	5,00E-05	8,57E-05	0,000504376	0,000215155	0	0	0	1,80E-13	0,000471581	0	0,000544851	4,10E-07	0,000141149	5,38E-13	0,000541929	0	0	0,00013326	2,64E-09	0,000176699	0,000318573	0	0,00069188	0	0	0	0,000981856	0,000870824	0,000202634	0	0	0	0,000311928	0
loop	0	0	4,33E-11	0	0	0	0,000141844	0	0	0,001342411	0	0	0	0	0	0	0	0	0	0	0	0	0	1,20E-10	0	0	0	0	0	0	0	0	0,006301371	0	0	0	0	0	0	0	0	0	0	0	0	1,67E-15
smpa	0	0	0	0	0	0	0	0	0	5,11E-06	0	0	0	0	0	0	0	0	0	0	0	0	0	0	0	0	0	0	0	0	0	0	2,24E-05	0	0	0	0	0	0	0	0	0	0	0	0	0
cage	2,90E-05	0	8,39E-05	0	7,03E-06	7,71E-06	2,68E-12	0	0	3,96E-05	0	0	0	0	0	0	0	0	0	0	0	0	0	0	0	0	1,50E-05	0	0	3,47E-05	0	0	0	0	0	9,19E-05	0	0,000126294	0	0	0,000317306	0	0	0	0	0
mate	0	0	0,000281695	0	0,000253133	0	0	7,57E-06	0	0	0	0	0	0	0	0	0	0	0	0	0	0,000118701	2,33E-05	0	0	0,000386701	5,12E-14	0	0	0,001363646	0	0	0	0	0	0	0	0	0	0	0	0	0	0	0	0
yawn	0	0	1,26E-05	0	0	0	0	0	0	0	0	0	0	0	0	0	0	0	0	0	0	0	0	0	0	0	2,26E-05	0	0	0	0	0	0	0	0	0	0	0	0	0	0	0	0	0	0	0
drug	0,004386731	0	1,85E-05	0,001479761	0	0,002828503	0	0	0,000117125	0	0,004794082	0	0	0	0	0	0	1,26E-07	0,008521223	0	0	0	0	0	0	0	0	6,47E-05	0	0	0	0	0	0	0	0,005405002	0,008505754	0	0	0	0	0	0	0,001302828	0	0
reli	0,000210603	0,000126748	0,000165899	8,05E-11	0,000348366	0	1,25E-10	0,000753968	5,41E-05	0,000108482	0	0,000458175	0,000100095	0	0,000851249	0,000420007	1,12E-05	1,71E-11	0	0	9,03E-05	3,84E-14	0,000498773	4,90E-05	0	0	0,000913796	9,78E-05	0,000192992	0,000368325	0	0	0	6,08E-07	0,000200107	0	0,000415234	0	0,000589323	0,000788606	0	9,95E-09	0,000168002	0,000270056	0	0
rtpj	0	0	0	0	4,44E-05	0	0	0	0	0	0	0	0	0	0	0	0	0	0	0	0	0	0	0	0	0	0	0	0	0	0	0	0	0	0	0,000225042	0	0	0	0	0	0	0	0	0	0
ewss	0	0	0	0	0	0	0	3,51E-05	0	0	0	0	0	0	0,000147629	0	0	0	0	0	0	0	0	0	0	0	0	0	0	0	0	0	0	0	0	0	0	0	0	0	0	0	0	0	0	0
john	6,32E-05	0,000177964	1,09E-13	3,12E-05	0,0001073	5,51E-05	0,000110225	0,000488645	0	0,000148848	0	0	0	0	0	0	0	0	0	0	0	0	0,006133514	0	0	0	0	0	0	0	0	0	0	0	0	0	0	0	0	0	0	0,000691684	0	0	0	0
team	0	0	0	0	5,12E-15	0	0	0	0,001448624	0	0	0	0	0	0	0	0	0	0	0	0	0,00045585	0	0	0,001916966	0	0	0	0,003000149	0	0	0	0	0	0	0	0	0	0	0	0	0	0	0	0	0
warn	0	5,23E-05	2,83E-05	0	0	0	0	0,000141773	4,27E-05	0	0	0	6,02E-10	0	0,000321908	0	0	0	0	0,000137282	0	0	0	0	0	0	0	0	0,00038593	0	0	0	0	0	0	0	0	0	5,48E-05	0	0	8,91E-05	0	3,89E-05	0	0
acet	7,04E-09	0	0	0,000458846	0	4,17E-06	0	0	0	0	0,000914775	0	0	0	0	0	0	0	0	0	0	0	0	0	0	0	0	0	0	0	0	0	0	0	0	0	0	0	0	0	0	0	0	0,000279414	0	0
bile	2,91E-05	0	2,11E-15	0,000171117	0	0	0	0	0	0	0,000497006	0	0	0	0	0	0	0	0	0	0	0	0	0	0	0	0	0	0	0	0	0	0	0	0	0	0	0	0	0	0	0	0	0	0	0
hplc	0	0	0	0,000500357	0	0	0	0	0	0	0,001187279	0	0	0	0	0	0	0	0	0	0	0	0	0	0	0	0	0	0	0	0	0	0	0	0	0	0	0	0	0	0	0	0	0	0	0
isom	0	0	0	0,000477084	0	0	0	0	0	0	0,001132057	0	0	0	0	0	0	0	0	0	0	0	0	0	0	0	0	0	0	0	0	0	0	0	0	0	0	0	0	0	0	0	0	0	0	0
urin	0	0	0	0,003188319	0	0	0	0	0	0	0,007565393	0	0	0	0	0	0	0	0	0	0	0	0	0	0	0	0	0	0	0	0	0	0	0	0	0	0	0	0	0	0	0	0	0	0	0
done	0	0,000127516	1,33E-06	5,22E-05	1,00E-13	8,25E-05	0,000226701	0,000269608	0,000459326	0,000352032	3,06E-06	7,74E-15	6,17E-05	1,78E-06	0,000475512	0,000187883	6,36E-09	3,87E-15	0,000115234	2,13E-05	0	0	0,000252411	9,04E-05	0,000373248	0	0	0	0,000791357	4,76E-05	0,000269319	0,000244294	0,000324699	0,001085203	2,41E-07	0	0	0	0,000178574	0,000162882	0,00070781	0,000263268	0	9,48E-05	0	6,06E-05
feel	0	0	0	0	0,000971354	0	0	0	0,000166032	0	0	0	0,001093701	0	0	0	0	0,000178096	0	1,63E-05	0	0,001426739	0	0	0,000279721	0	0,00028033	0	0	0,002262892	0	0	0	0	0	0	0	0	0	0	0	0	0	0	0	0
meal	0	0	0	0,000231006	0	0,000105779	0	0	9,27E-05	0	0,000302431	0	0	0	0	0	0	0	0	0	0	0	0	0	0	0	0	0	0	0	0	0	0	0	0	0	0	0	0	0	0	0	0	0,001305008	9,08E-05	0
sake	0	1,39E-06	0	0	9,68E-06	0	1,53E-05	1,48E-05	0	1,97E-05	0	0	0	0	2,95E-05	0	0	0	0	0	1,71E-05	0	1,16E-05	0	0	0	0	0	0	0	0	0	0	2,94E-05	0	0	0	0	5,42E-11	0	0,000198341	0	0	0	0	0
deep	5,84E-05	0,000223393	0,000133064	0	9,48E-11	1,01E-05	0,000133056	8,66E-05	0	0,000906222	0	3,26E-06	0	0	0	0,004144578	0	0	2,88E-14	1,51E-09	0	0	0	1,30E-05	0	1,78E-08	0	4,38E-07	0	0	0,000167364	0,000149263	0	0	8,15E-16	0,000170763	0	0	0	8,81E-07	8,45E-05	0,000788793	0	0	2,76E-13	7,52E-05
left	0	0	4,78E-11	0	0,000405404	0,001148343	9,37E-05	2,25E-06	0	0	0	0	0	0,002300484	0	0	0	0	0	0	0	0	0	0	0	0	2,89E-11	0	0	0	0	0,000281714	0	0	0	0,0047107	0	0	0	0	0	0	0	0	0	3,33E-10
pave	6,26E-05	6,73E-06	5,68E-08	1,03E-12	7,02E-06	0	0,00013094	1,03E-05	5,02E-05	0	0	0	0	5,56E-05	0	0	0	0	0	0	0	8,92E-05	7,26E-05	0	0	0	0	1,35E-05	0	0	0,000568063	0	0	0	0	0	0,000170125	0	0	3,70E-07	0	0	0	6,36E-05	2,64E-05	0
shed	0,000124801	2,18E-06	0,000296324	2,26E-08	9,41E-05	2,12E-06	0,000144112	5,09E-05	0	0	0	0	0,000140717	0	0	0	0	2,33E-05	0	0	0	9,52E-06	7,89E-05	2,59E-12	0	3,45E-05	8,14E-05	3,67E-05	0	4,24E-05	0	0	0	0	0	6,60E-05	0,000626767	0	9,21E-07	0,000330557	0	3,89E-05	0,000247043	0	8,67E-15	0,000411403
wave	0	0	0	0	4,95E-05	0	0,002306175	0	0	0,000120609	0	0	0	0	0	0	0	0	0	0	0	0	0	0	0	0	0	0	0	0	0	0	0,000538777	0	0	0	0	0	0	0	0	5,38E-06	0	0	0	0,007850934
item	0	0	5,95E-05	0	0,000836452	0	0	1,21E-11	0,000367337	0	0	0	0,000497203	0	0	0	0	0,003853476	0	0	0	0,000331394	0	0	2,16E-15	0	0	0	0	0	0	0	0	0	0	0	0	0	0	0	0	0	0	0	0	0
seri	0,000131954	0,0004202	4,83E-15	0,000278384	0,000190088	0,000230046	0,000834739	9,21E-05	0,000357997	0,000851463	0,000376104	0,002908393	7,60E-05	7,99E-05	0,000345993	0,000159235	3,09E-09	3,81E-14	0,000172323	5,40E-06	0,000995443	3,47E-14	0	0,000334607	0,000869013	0	0,000330484	9,35E-05	0	0,000438704	0,00184782	0,000693327	0,001851533	0,000257327	1,43E-16	0,000344064	0	0	0,000115818	1,30E-12	0,000201397	0,000466369	0	0,000991446	4,92E-14	2,86E-06
hysi	0	6,44E-06	0	0	0	0	0	0	0	0	0	0	0	0	0	0	0	0	0	0	0	0	0	3,05E-05	0	0	0	0	0	0	0	0	0	0	0	0	0	0	0	0	0	0	0	0	0	0
tank	0	0,002453096	0	0	0	0	0	0	0	0	0	0	0	0	0	0	0,010684701	0	0	0	0	0	0	0	0	0	0	0	0	0	0	0	0	0	0	0	0	0	0	0	0	0	0	0	0	0
bead	5,70E-05	0	3,74E-05	0	0	0	9,28E-05	0	0	0	0	0	0	0	0	0	0	0	0	0	0	0	0	0	1,95E-08	0	0	0	0	0	0,000180546	0,000119956	0	0	0	0	0,000288724	6,64E-05	0	0	0	0	0	0	0	0
sand	0	8,85E-05	0	0	0	0	0,002393084	0	0	0	0	0	0	0	0	0	0	0	0	0	0	0	0	0	0	0	0	0	0	0	0,009542331	0	0	0	0	0	0	0	0	0	0	0	0	0	0	0
sent	0	0	3,42E-08	0	1,27E-05	5,37E-05	0	0,000168509	1,17E-05	9,82E-06	1,60E-05	0	9,13E-05	0	0,000240688	0	0	0	5,55E-05	6,13E-10	0	1,47E-06	0,000596796	5,46E-05	6,74E-05	0	0	0	2,60E-06	0	0	0	4,57E-05	0	0	0	0	0	0	0	0	0	0	8,43E-05	0	0
iter	0	0	0	0	0	0	0,000118223	0	0	0,000750851	0	0	0	0	0	0,000909922	0	0	0	0	0,001160573	0	0,000610041	0,000984726	4,84E-05	0	0	0	0	0	0	0	0,000137952	0	8,17E-09	0	0	0	0	0	0	0	0	0	0	0
reus	0	0,000591187	0	0	0	0	0	0,000141608	0	0	0	0	0	0	0,00021915	0	0,002596782	0	0	0	0	0	0	0	0	0	0	0	0,000127051	0	0	0	0	0	0	0	0	0	0	0	0	0	0	0	0,000218653	0
solv	0	0	6,40E-08	0	1,85E-05	0	0,000520437	0,00068476	0,000188864	0,001474169	0	0	0	0	2,34E-11	0,000609657	0	0	0	0	0,007547094	0	0,000741514	0	0,000415616	0	0	0	0	0	0	0	0	0	0	0	0	0	0,000456694	0	0	0	0	0	0	0,000128125
cont	0	4,96E-05	0	0	0,000276229	0	0	4,75E-11	5,57E-15	7,93E-06	0	0	0	0	0	0	0	0	0	0,000103421	0	0,000186232	0	0	0	0	0,000447308	0	0,000217206	0,000443582	0	0	0	0	0	0,000101267	0	0	0	0	0	4,09E-05	0	0	0	0
hold	3,00E-05	4,71E-05	5,32E-05	6,52E-05	0,000290346	0	8,83E-05	0	0,00015276	0,000203378	0	0	0,000928998	4,82E-05	0	7,50E-05	6,14E-05	5,59E-12	0	0	0,000562204	0,000111166	0	3,92E-15	0,000140144	0	0,000358808	0	7,26E-07	0,000258724	3,10E-05	0,000146704	0,000309285	0	0	0	0,000223315	0	0	2,35E-05	0	0,000135743	0	0,000184435	9,58E-05	4,64E-05
tell	0	0	0	0	5,81E-05	0	7,60E-11	0	3,58E-05	0	0	0	1,21E-16	0	0	0	0	0	0	0	1,83E-05	0,000275589	0	0	0	0	0	0	4,77E-05	9,67E-05	0	0	0	0	0	0	0	0	0	0	0	0	0	0	0	0
nerv	0,000322832	0	4,61E-15	0	0	0,000179657	0	0	0	0	0	0	0	0,000899938	0	0	0	0	9,95E-05	0	0	0	0	0	0	3,12E-05	0	0,000292768	0	0	0	0,000211743	0	0	0	0,000236179	0	0	0	0	0	0	0	0	0	0
rule	0	0	0	0	0,000160857	9,93E-11	2,82E-05	0,001424509	8,80E-05	0,000184015	0	0	0	0	0,000647727	0,000372925	0	0	0	0	7,13E-07	0	0	0	0	0	1,76E-07	0	0,006351576	0	0	0	0	0	0	0	0	0	2,54E-16	0	0	0	0	0	0	0
anti	0,002735604	0	1,22E-08	0	0,000222267	0,002737659	0	0	7,78E-16	0	0	0	0,001741558	0	0	0	0	0	0,006877862	0	0	0	0	0	0	0	0	0,001738095	0	0	0	0	0	0	0	0	0,008977635	0	0	0	0	0	0	0	0	0
serv	0,000336106	0,000203579	0,000344401	0,00016318	0,000407187	3,35E-05	0,000175881	0,000149063	0,00037411	9,95E-05	0,000162533	8,14E-05	0,000767919	1,36E-10	0,000397999	0,000146024	0,000348239	4,49E-15	7,43E-05	0,000212345	0,000312803	0,000122862	0	2,54E-15	0,000409192	0,000136635	0,000425439	0,00026784	0,000799071	0,000586062	0,000108895	0	6,03E-05	6,03E-11	2,74E-11	0,000338479	0,000953308	9,18E-05	0	0,000279198	0	0,000141503	0,000190231	0	0,00030992	0,000305462
vote	0	0	0	0	0,000246707	0	0	0,000203425	0	1,32E-05	0	0	0,001978268	0	0	0,000188008	0	0	0	0	0	0	8,44E-15	0	0	0	0	0	0	0	0	0	0	0	0	0	0	0	0	0	0	0	0	0	0	0
wing	0	0	5,36E-05	0	0,000189218	0	0,000292819	0	0	0	0	7,52E-05	0,001084668	0	0	0	0	0	0	0	0	0	0	0	0	0	0	0	0	0	0	0	0	0	0	0	0	0	0	0	0	0	7,11E-12	7,15E-05	0	0,00091758
film	0	2,31E-14	0	0,000786465	7,60E-05	0	0,001385431	0	0	0	0	0	0	0	0	0	0	0	0	0	0	0,000214161	0	0	0	0	0	0	0	0	0	0,00674988	0	0	0	0	0	0	0	0	0	0,000532232	0	0	0	0,001072627
next	0,000164252	4,37E-05	0,000594412	5,08E-05	4,17E-05	5,40E-05	0,000190181	0,000429136	0,0003075	0,00024148	5,86E-05	2,08E-13	0	0,000190563	0,000616589	0,000383218	3,76E-05	7,19E-10	0,00013537	2,01E-16	2,95E-05	1,52E-05	0,000201177	0,00031147	0,000240551	0,000973545	4,83E-05	9,43E-05	4,55E-05	3,25E-14	0,000251284	7,02E-10	0,000309969	0,000193324	0,000410375	0,000128625	0,000108135	1,21E-11	0,000310614	0,000998622	0,000212477	6,75E-05	3,71E-09	0	0	8,32E-05
tfts	0	0	0	0	0	0	7,38E-05	0	0	0	0	0	0	0	0	0	0	0	0	0	0	0	0	0	0	0	0	0	0	0	0	0,000338018	0	0	0	0	0	0	0	0	0	0	0	0	0	0
blot	0,000446735	0	0,000143213	0	0	0	0	0	0	0	0	0	0	0	0	0	0	0	0	0	0	0	0	0	0	8,45E-11	0	0,0009638	0	0	0	0	0	0	0	0	0,000158148	0	0	0	0	0	0	0,000256452	0	0
mrna	0,001446697	0	4,35E-09	0	0	0	0	0	0	0	0	0	0	0	0	0	0	0	0	0	0	0	0	0	0	0,000519496	0	0,002795705	0	0	0	0	0	0	0	0	0	0	0	0	0	0	0	0	0	0
adni	0	0	0	0	0	0,000161964	0	0	0	0	0	0	0	0,00076455	0	0	0	0	0	0	0	0	0	0	0	0	0	0	0	0	0	0	0	0	0	0	0	0	0	0	0	0	0	0	0	0
mild	3,90E-05	0	0	6,84E-05	0	0,00110592	1,09E-05	0	0	0	0	0	0	0,004948284	0	0	0	4,04E-15	0,000110916	0	0	0,000112519	0	0	0	0	0	0	0	0	0	0	0	0	0	3,47E-09	0	0	0	0	0	0	0	0,000472415	0	0
elev	0,000860921	0,000827959	1,13E-12	0,000144824	7,28E-05	0,00065908	0,000129777	0	2,13E-16	1,61E-05	0	0,00146233	0	3,13E-15	0	0	0	0,000297228	0	1,17E-11	0	0	0	0	0	0	0	0,000572682	0	0	0,000206754	8,19E-16	0	0	0	0,000696162	0	0,004158527	0	0	0	0,002045536	0	0	0	7,90E-05
emba	0	0	0	0	0	0,000213356	0	0	1,52E-07	0	0	0	0	0	0	0	0	0	0,000713191	0	0	0	0	0	0	0	0	0	0	0	0	0	0	0	0	0	0	0	0	0	0	0	0	0	0	0
pubm	0	0	9,19E-13	0	0	0,000336115	0	0	7,36E-05	0	0	0	0	0,000244473	0	0	0	6,70E-05	0,001009641	0	0	0	0	0	0	2,26E-15	0	0	0	0	0	0	0	0	0	0	0	0	0	7,02E-15	0	0	0	0,000157316	0	0
mind	0	0	0	0	0,00172217	0	0	0	3,85E-05	0	0	0	0	0	0	0	0	0	0	0	0	0	0	0	0	0	0	0	0	0,00829447	0	0	0	0	0	0	0	0	0	0	0	0	0	0	0	0
stem	0,003448634	0,000257248	0,000305901	0	2,63E-10	0	0	0	0,000219218	0	0	0	2,55E-10	0	0	0	0	0	0	0	0	0	0	0	0,000474254	0	0	0,006597028	0	0	0	4,99E-11	0	0	0	0	0	0	0	1,22E-05	0	0	0,005705876	0	0	0
aver	3,21E-05	0	0	0	0,000290753	0	0	0	0	0	0	0	0,000281188	0	0	0	0	0	0	0	0	0	0	0	0	0	0	0	0	0,000481417	0	0	0	0	0	0,000795246	0	0	0	0	0	0	0	0	0	0
choo	0	2,70E-05	1,14E-13	0	0,00020238	0	1,46E-05	0,000248072	0,000224657	7,92E-05	0	0	0,000199657	0	0,000122846	0,000115667	4,16E-05	0	0	0	0,000161455	2,16E-09	0,000128004	0	6,19E-05	0	0,00063498	0	0,001011935	0	0	0	0	0	2,92E-05	0	5,47E-05	0	0,000378021	0	0,000112786	0	0	0	9,93E-05	2,27E-14
fmri	0	0	0	0	0,000373447	0,000108616	0	0	0	0	0	0	0	0	0	0	0	0	0	0	0	0	0	0	0	0	0	0	0	0	0	0	0	0	0	0,002306585	0	0	0	0	0	0	0	0	0	0
drip	0	0,000186719	0	0	0	0	0	0	0	0	0	0	0	0	0	0	0	0	0	0	0	0	0	0	0	0	0	0	0	0	0	0	0	0	0	0	0	0	0	0	0	0,000818707	0	0	0	0
leaf	0	0,000749785	0,001457012	0	0	0	0	0	0	0	0	0	0	0	0	0	0	0	0	0	0	0	0	0	0	0	0	0	0	0	0	0	0	0	0	0	0	0	0	0	0	0	0,010796336	0	0	0
salt	0,00012495	0,000228824	5,81E-06	0,000352592	0	0	6,30E-05	0	0	0	4,18E-09	0	0	0	0	0	0	0	0	0	0	0	0	0,000239707	0	0	0	0,000276318	0	0	0	0	0	0	0	0	0	0	0	0	0	0,000559206	0,000536408	5,15E-13	0,001081526	3,70E-16
tape	0	5,26E-05	8,24E-06	0	0	5,26E-06	2,54E-05	7,46E-06	0	1,00E-05	0	0	0	0	0	0	0	0	0	0	0	0	0	4,84E-05	0	0	0	0	0	0	0	1,87E-11	0	0	0	0	2,77E-05	0	5,50E-05	0	4,66E-05	0,000285306	0	0	0	0
port	0	1,90E-05	0	0	0	0	0,000213549	0,000308031	0	4,20E-05	0	0	0	0	0,001057463	0	1,53E-05	0	0	5,44E-05	0	0	0	9,79E-05	0	0	0	0	1,65E-13	0	3,35E-05	0	0,000266713	0	2,35E-06	0	0	0	2,24E-05	0	0	0,000146	0	0	0	0,000575289
danc	0	0	0	0	0,000106539	0	0	3,38E-05	0	0	0	0	0	0	0	0	0	0	0	0	0	0,000774707	0	0	0	0	0	0	0	0	0	0	0	0	0	0	0	0	0	0	0	0	0	0	0	0
hard	0	0,000204658	9,00E-05	7,89E-05	5,59E-05	0	0,000261053	0,000296247	8,49E-05	0,000167793	2,17E-05	0	1,36E-05	0	0,000277812	0,000455577	0,0005247	0	0	0,00046038	9,58E-05	0	0,000330591	4,60E-08	1,51E-10	6,51E-05	0,000281685	0	0	4,32E-05	0,000134966	0,001206334	0	0	0,000583171	0	0	0	5,55E-06	0,00011364	3,09E-05	0	0	7,09E-05	4,30E-05	0
paid	0	5,24E-05	4,42E-05	2,17E-05	4,51E-05	0	4,62E-05	9,07E-06	0,000233926	5,93E-07	1,49E-05	0	0,000199033	0	0	0	8,33E-05	1,35E-11	6,75E-05	0	0	1,20E-10	9,23E-14	0,000150301	5,05E-05	4,84E-05	0	0	1,93E-16	0	1,32E-05	0	0	3,89E-15	1,54E-12	0	0	0	0	0,000641985	0	0	0	0	0	0
bone	0,002064455	0	0	0	0	0,000831688	1,99E-16	0	0	0	0	0	0	0	0	0	0	0	0,001374951	0	0	0	0	0	0	0	0	0,00268385	0	0	0	0,005082084	0	0	0	0	0	0	0	0	0	0	0	0	0	0
pain	0	0	0	0	6,44E-05	0,003529321	0	0	0	0	0	0	0	0	0	0	0	0	0,012074914	0	0	0	0	0	0	0	0	0	0	0	0	0	0	0	0	0	0	0	0	0	0	0	0	0	0	0
scan	0	0	0,000113754	0,001146476	1,97E-15	0,000644583	0,000346922	0,000321924	0	0,000362767	9,50E-05	0,000527752	0	0,000781261	7,96E-06	0	0	0	0	0	0	0	0	0	0	0	0	0	0	0	0	0,009567892	0	0	0	0,000940586	0	0	0	0	0	0	0	0	0	0
site	0,000666593	0,002806473	0,001394617	0,000600606	2,87E-05	0,000186605	0	8,92E-05	0,000299915	2,15E-15	0,000680348	0,003414578	0	0	0	0	0,000836263	0	0,000433683	0,007261298	0	0	0	0	0	0,001047334	0	0,000815664	0	0	0,000122308	0,000563234	0	0	0	0	0,001387044	0	0	0	0	0,004192331	0,001317863	0	0,000882416	0
hopf	0	0	0	0	0	0	5,22E-05	0	0	5,07E-05	0	0	0	0	0	0	0	0	0	0	0	0	0	2,53E-10	0	0	0	0	0	0	0	0	0,000379878	0	0	0	0	0	0	0	0	0	0	0	0	0
pdes	0	0	0	0	0	0	7,38E-06	0	0	0	0	0	0	0	0	0	0	0	0	0	0	0	0	3,05E-05	0	0	0	0	0	0	0	0	0	0	0	0	0	0	0	0	0	0	0	0	0	0
miss	0	7,08E-05	8,86E-05	0	2,71E-05	0,000153253	3,50E-05	0,000137262	0,000164035	6,21E-05	0	0,000132483	0	0	0,000284916	0,000158336	2,00E-05	0,000172763	0,00025913	0	0	0,000171097	8,01E-05	9,74E-05	0	0,000113843	0	0	0,000355517	2,77E-14	0	0,000190974	0	0,000304037	0	0	0	0	0	0,000117646	0	0	8,51E-05	0	0	1,64E-06
ieee	0	0	0	0	0	0	0	0,000167486	0	9,26E-05	0	0	0	0	0,000635144	9,10E-05	0	0	0	0	1,74E-06	0	6,14E-05	0,00024596	0	0	0	0	0	0	0	0	5,54E-05	0	0	0	0	0	0,000102563	0	1,06E-11	0	0	0	0	0
bank	0	0,000233956	0	0	2,01E-05	1,08E-05	0,00035631	5,83E-05	4,26E-05	1,31E-05	0	0	2,05E-05	0	0	0	0	0	0	0	0	0	0,000170772	8,85E-06	0	0	0	0	0,000279351	0	0	0	5,56E-05	0	0	0	0	0	0	0	0	0,002473411	0	0	0	0
mark	0,000590886	4,89E-05	0,000240336	0,000169412	7,38E-05	0,000119111	0,000184408	8,17E-05	0,00013149	0	0,000322793	0	0,000230476	0,000214375	0,000155695	5,35E-07	0	4,27E-05	0,00023005	0,00028184	6,59E-15	6,97E-05	0,000126712	0	0,00022472	0,000226407	0	0,000846537	0	0	3,26E-05	0,000283528	0	2,33E-11	2,74E-05	0,000487003	0,000179359	7,68E-05	2,05E-05	9,59E-05	0	0,000158606	0,000332634	0	8,23E-05	0,000421668
post	0,000426545	0,000304713	0,000131126	0,000243748	0,000256269	0,000930963	0,000283849	1,22E-05	0,000841538	8,32E-05	0,000337902	0,000331777	0,000347665	0,000334345	0	9,85E-05	0	0,001639298	0,000657338	3,14E-13	0	0,000465834	0,000504389	0	0,001757572	0	0,000111404	0,000654071	5,16E-05	0	0,000360722	0,00055758	7,83E-09	0	0,000287182	5,08E-10	1,16E-12	0,001928078	0	0,000189496	0	0,00028008	0,002036237	0	3,02E-10	0,000215023
citi	0	0,002300541	0	0	7,83E-12	0	0	0,00021715	0,000163349	0	0	0	0	0	0	0	0,01146989	2,90E-08	0	0	0	0	0	0	0	0	0	0	0	0	0	0	0	0	0	0	0	0	0	0	0	0	0	0	0	0
envi	7,29E-09	2,33E-05	0	0	3,32E-14	0	1,06E-05	3,31E-05	0,000104141	0	0	0	0	0	2,03E-14	0	7,59E-05	0	0	0	0	0	0	0	0	0	0	0	0	0	0	0	0	0	0	0	0	0	6,62E-05	0,000247929	0	0	0,000105399	0	0	2,79E-05
heat	0	0,000679963	0	0,000131008	0	0	0,004200324	0	0	0	0	0	0	0	0	0	0	0	0	0	0	0	0	0,02089256	0	0	0	0	0	0	0	0	0	0	0	0	0	0	0	0	0	0	0	0	0	7,63E-07
land	0	0,004127125	0	0	0	0	0	0	0	0	0	0,008624414	0	0	0	0	0,000716654	0	0	0	0	0	0	0	0	0	0	0	0	0	0	0	0	0	0	0	0	0	0	0	0	0,009853965	0	0	0	0
roof	0	0,001410047	0	0	0	0	0	0	0	0	0	0	0	0	0	0	0,006141604	0	0	0	0	0	0	0	0	0	0	0	0	0	0	0	0	0	0	0	0	0	0	0	0	0	0	0	0	0
save	0	0,001673244	0	0	0	0	2,72E-05	0,000538815	0	0,000115742	0	0	0	0	0,000344776	0	0,008503468	0	0	0	0	0	0,000471584	0,001105571	0	0	0	0	0	0	0	5,35E-16	0	0	1,43E-09	0	0	0	0	0	0	0	0	0	0	0
node	0,000294797	0	0	0	0	0	0	0,00254938	0	2,69E-05	0	0	0	0	0,0118656	0	0	0	0	0	0	0	0	0	0	0	0	1,86E-06	0	0	0	0	0	0	0	0	0	0	0	0	0	0	0	0	0	0
arab	0	0	0	0	0,000266564	0	0	0	0	0	0	0	0,000932743	0	0	0	0	0,000366924	0	0	0	0	0	0	0	0	0	0	0	0	0	0	0	0	0	0	0	0	0	0	0	0	0	0	0	0
dutp	0	0	1,26E-05	0	0	0	0	0	0	0	2,76E-05	0	0	0	0	0	0	0	0	0	0	0	0	0	0	0	0	0	0	0	0	0	0	0	0	0	0	0	0	0	0	0	0	0	0	0
fish	0	0,000519787	0,00170775	0,001080271	0	0	0	0	0	0	0	0	0	0	0	0	0	0	0	0,008810757	0	0	0	0	0	2,29E-08	0	0	0	0	0	0	0	0	0	0	0	0	0	0	0	0	0	0,000799785	0,000398162	0
situ	4,99E-05	0,00058483	0,000299283	0,000533031	0	0	8,09E-05	0	0	0	0,000103502	0,00294616	0	0	0	0	0	0	0	0	0	0	0	0	0	0,000466443	0	1,12E-10	0	0	0,000351341	0	0	0	0	0	0,000464072	0	0	0	0	0,000507638	0,000223065	1,83E-06	0,000497245	0
talt	0	0	1,26E-05	0	0	0	0	0	0	0	2,76E-05	0	0	0	0	0	0	0	0	0	0	0	0	0	0	0	0	0	0	0	0	0	0	0	0	0	0	0	0	0	0	0	0	0	0	0
hair	4,51E-05	0	0,000168546	5,82E-05	0,000137189	4,28E-05	0	0	0	0	0	0	0	0	0	0	0	0	0	0	0	0,001286325	0	0	0	0	0	0	0	0	0	0	0	0	0	0	0	0	0	0	0	0	0,000658486	0	0	0
coar	0	0,000113306	0	0	0	0	0,000199934	0	0	0,000134412	0	0,000728404	0	0	6,69E-05	0,000159096	0	0	0	0	1,62E-05	0	0	0	0	0	0	0	0	0	0,000646286	0	8,63E-05	0	0	0	0	0	0	0	0	0,000158722	0	0	0	0,000120481
nine	0	0,000161076	0,000159749	7,46E-05	6,88E-05	0,000425274	0	0	0,000116103	0	0,000129315	0,000139562	5,88E-05	0,000426549	0	0	4,13E-06	0,000655928	0,000383866	0,000136816	1,04E-06	0	0	0	0,000104925	0,000327272	4,89E-05	0	0,000263418	0	0	0	0	1,69E-14	0	6,30E-11	0	1,40E-09	0	0	0	0,000416298	1,66E-11	0,000473203	0,000100261	0
peak	0	0,000591999	2,58E-05	0,00083896	0	4,62E-05	0,000821371	0	0	0,000446207	0,001407163	0,000307869	0	0	0	0	0,000491912	0	3,91E-05	7,97E-13	0	0	8,43E-05	0,001033199	0	0	0	0	0	0	0,000600036	0	0,001960247	3,75E-07	0	0	0	9,09E-10	0	0	0	0,001819159	0,000198113	0	6,73E-05	0,001847611
away	1,32E-05	4,65E-05	8,52E-06	0	0,000112961	0	6,08E-05	0	4,16E-05	4,46E-05	0	0	0	0	0	3,14E-05	2,40E-06	0	0	0	2,76E-15	0,000342357	0	2,67E-05	0	0	0,000266224	0	0	0	0	0	8,13E-05	0	0	0	6,39E-06	0	0	0,000146604	0	0,000109441	0	7,98E-06	6,33E-05	0,000207652
desk	0	2,67E-15	0	1,12E-05	9,71E-06	0	0	0	1,80E-05	0	0	0	0	0	0	0	0	0	0	0	0	6,94E-05	0	0	0	0	0	0	4,91E-05	0	0	3,32E-05	0	0	0	0	0	0	0	0	0	0	0	0	0	0
look	0	2,60E-05	1,15E-05	0	0,000572575	0	3,13E-05	6,40E-05	0,000382722	0,000107141	0	0	0,000598604	0	0,000262157	0	8,83E-05	0	0	8,15E-12	0,000185954	0,003026479	0	0	6,82E-06	0	3,79E-07	0	0	1,92E-12	0	4,54E-12	0	0	0	0	0	0	3,48E-16	0,000726962	0,00022732	0	0	8,42E-05	0	8,39E-05
guid	9,35E-10	3,62E-05	0,00017517	0	0,000195682	0,000428969	0,000199316	0,000369002	0,000607857	5,20E-05	0	4,03E-14	8,42E-12	0,000402043	0,0001437	0,000159443	0	0	7,36E-09	0,000118241	0	0,0002148	0	0	0,000810368	0,000135318	0,000825898	0	0,001410552	2,68E-13	0	0,003830959	0	4,87E-06	0,000203838	2,90E-13	9,06E-05	0	4,30E-07	1,95E-09	0	8,08E-07	9,97E-14	0	0	0
harm	8,55E-05	7,06E-05	7,69E-05	0,000111621	0,000376234	7,24E-05	0	1,98E-05	8,85E-05	0	0	0	0,000836646	0	5,14E-05	0	0	0,000540207	0	0,000945387	0	0	0	0	0	0	0,000312159	0	0	0,000214745	0	0	0	0	0	0	0,000306015	0	4,76E-05	0	2,41E-05	0	0	0,000214183	0,000131483	0
hifu	0	0	0	0	0	3,41E-05	1,75E-05	0	0	0	0	0	0	0,000174207	0	0	0	0	0	0	0	0	0	0	0	0	0	0	0	0	0	0	0	0	0	0	0	0	0	0	0	0	0	0	0	4,87E-05
inva	0,000590767	1,39E-13	0,000777502	0	0	0,000247835	0	0,000103194	0	0	0	6,55E-05	0	0,001471742	9,11E-05	0	0	0	0	0,000491474	0	0	0	0	0	0,000628868	0	0,000856469	0	0	0	0,000577615	0	0	0	0	9,65E-05	0	0,000150439	0	0	0	0,000708685	0,000296394	0	0
mail	0	0	0	0	8,91E-06	1,40E-05	0	5,26E-05	0	0	0	0	0	2,62E-05	1,78E-05	0	0	3,03E-05	0	0	0	0	0,000263536	0	0	0	0	0	0	1,27E-05	0	0	0	0	0	0	0	0	0	0	0	0	0	4,84E-05	0	0
path	0	3,37E-05	4,41E-05	0	0,0002122	0	0,000199125	0,000715449	4,83E-05	0,000311518	0	0,000505647	0,000327643	0	0,002988976	0	0	0,000395404	0	0	0,000134064	0	0	6,22E-08	0,000100108	0	0	0	0	0,000283116	0,000267197	0	0,000421243	4,11E-16	0	0	0	0	0,000578061	9,87E-06	0,000415706	0	0	0	5,10E-07	0,000342414
seat	0	0	0	0	5,28E-05	1,63E-05	4,23E-05	1,79E-05	0	1,28E-14	0	3,69E-05	2,95E-05	0	0	1,04E-05	0	0	0	0	0	0	0	0	0	0	0,000103561	0	0	8,91E-05	0	0,000181987	0	0	2,18E-05	0	0	0	5,26E-05	0	2,90E-07	0	0	4,10E-05	0	0
love	0	6,27E-06	0	0	0,000213389	0	0	4,22E-06	0	0	0	0	3,33E-05	0	0	0	0	0,000359377	0	0	0	3,24E-16	0	0	0	0	4,52E-15	0	0	0	2,85E-05	0	0	0	0	0,000555266	0	0	2,37E-05	0	0	0	0	0	2,92E-05	0
curv	0	0,000273833	0	0,000376823	0	0,00025943	0,000873724	0,00037551	0	0,000648503	0,000155242	0	0	0	0	0	0,000152461	0	0	0	0,002009264	0	0,00367009	0	0	0	0	0	0	0	0,000344929	8,54E-15	0	0,002385182	0	0	0	6,49E-05	0	0	0,000535719	0,00034425	0,00017048	8,11E-09	0	0,000305258
east	6,37E-07	0,000387478	0,000224992	0	6,61E-05	0	0	0	0	0	0	0,00030165	0,000423775	0	0	0	0,000349135	0	0	0,000462992	0	0	0	2,31E-07	0	0,000306457	0	3,04E-05	0	0	0	0	0	0	0	0	0	0	0	0	0	0,000749796	0	0	3,21E-05	0
rice	0	0,000718456	0,00020697	0	0	0	0	0	0	0	0	0	0	0	0	0	0	0	0	0	0	0	0	0	0	0,000329501	0	0	0	0	0	0	0	0	0	0	0	0	0	0	0	0,003159357	0,000235156	0	0	0
wind	0	0,000956754	0	0	0	0	0,000326977	0	0	0,001609676	0	0,000813627	0	0	0	0	0	0	0	0	0	0	0	0,005833623	0	0	0	0	0	0	0	0	0	0	0	0	0	0	0	0	0,008687113	0	0	0	0	0,000614673
sole	1,67E-05	4,66E-05	0	0,000108545	6,37E-05	3,46E-05	0	5,81E-05	3,33E-05	7,07E-05	2,01E-07	3,39E-06	0	0	7,25E-05	7,93E-10	8,72E-05	4,29E-05	0	0	0	0	5,84E-05	1,83E-05	2,68E-05	0	0,000220876	1,88E-05	0	0	1,89E-05	1,34E-07	4,38E-05	0,000288942	0	9,02E-05	0	0	6,69E-12	0,000200091	0	0	0	0	0,000161587	0
agro	0	0,000107271	0	1,56E-05	0	0	0	0	0	0	3,80E-05	0	0	0	0	0	9,10E-14	0	0	0,000221936	0	0	0	0	0	0	0	0	0	0	0	0	0	0	0	0	0	0	0	0	0	0,000272811	0	0	0	0
date	6,30E-05	0,000385786	0,000691861	5,81E-05	0,00010344	0,000277095	0	8,72E-05	0,000518847	1,27E-05	5,64E-05	0,001243443	0,00016656	0,000106131	6,65E-05	6,64E-09	3,45E-05	5,77E-08	0,000512976	0	0	0	0,000173954	0	7,26E-05	0,000648172	1,74E-08	1,96E-05	2,64E-11	0,00021012	0	0	0	1,06E-16	0	0,000104179	1,11E-05	0,000106719	0	0,001841938	0	0,000301769	0,000362064	0,000514565	0,000188064	0
modi	0	0	0	0,001151984	0	0	0	0	0	0	0	0,003205067	0	0	0	0	0	0	0	0	0	0	0	0	0	0	0	0	0	0	0	0	0	0	0	0	0	0	0	0	0	0	0	0	0	0
plus	0,000240862	7,90E-05	5,40E-05	3,64E-08	2,61E-05	0,000186978	3,88E-05	2,91E-05	1,13E-07	6,96E-05	0	0,000279712	0	0	7,43E-05	0	2,71E-05	4,02E-05	0,000188155	0	4,54E-05	0,000173872	7,53E-05	0,000107772	1,39E-05	0,000109209	0	0,000265029	0	0	0,000126103	7,25E-05	0,000151696	3,45E-15	2,13E-10	0,000281739	1,77E-05	0,000445125	0	0	0	0	1,27E-13	4,02E-05	4,65E-05	0
pool	3,41E-05	6,64E-05	0,000241272	0,000242485	0	0,000203068	0,000462582	3,77E-05	0	8,79E-05	0,000568673	0	0	0	5,34E-10	0,000506291	0	0	0,000468938	0	0	0	0	0,000566086	0,000115294	0,00025825	0	8,15E-05	0	0	0	0	0	0,000117948	0	0	0	0	0	0	0	0,00040173	0,000395685	0,000136963	0	0,000826795
gaze	0	0	0	0	0,001554956	0	0	0	0	0	0	0	0	0	0	0	0	0	0	0	0	0,009038114	0	0	0	0	0	0	0	0	0	0	0	0	0	0	0	0	0	0	0	0	0	0	0	0
ensu	1,99E-05	3,37E-06	0	3,30E-14	8,01E-06	0	7,67E-06	0	6,09E-05	0	3,42E-05	1,52E-05	0	0	0	0	0	0	0	0	0	0	0	0	6,11E-05	0	5,94E-05	0	0	0	0	0	0	0	0	0	0	0	0	9,61E-05	0	0	0	0	0	3,12E-05
road	0	0,000641717	0	0	0	0	0,000551563	0,00014453	0	2,61E-10	0	0,00050776	0	0	0	9,22E-10	0	0	0	0,00090733	0	0	0	0	0	0	0	0	0	0	0,004259007	0	0	0	0	0	0	0	0	0	0	0	0	0	0	0
slow	0,000239513	8,87E-05	8,14E-05	0,0002339	0	9,35E-05	9,35E-05	6,09E-06	8,04E-06	0,000210671	0,000377682	0,00010993	0	0,000278192	0,000328525	6,48E-05	0	0	1,83E-09	8,27E-05	7,12E-05	0	0	4,15E-05	0	0	0	0,000166748	0	7,34E-07	2,21E-05	0	0,000275456	0	0,000218921	0,000197464	0,000403605	0	0	0,000136487	0,000136759	0,000221136	0,000104913	5,65E-05	8,72E-05	0,000228161
sold	0	3,74E-05	0	0	0	0	0	1,20E-05	3,52E-05	0	0	0	0	0	0	0	2,18E-05	0	0	0,00018954	0	0	6,19E-05	5,92E-05	0	0	0	0	0	0	0	0	0	0	0	0	0	0	1,12E-05	0	0	0	0	5,61E-05	0	0
agnp	0	0	0	0,000232724	0	0	0	0	0	0	0	0	0	0	0	0	0	0	0	0	0	0	0	0	0	0	0	0	0	0	0	0,000189818	0	0	0	0	0	0	0	0	0	0	0	0	0,000440649	0
burn	0	0,000215974	0	2,68E-05	0	0,000153451	0,000105602	0	0	0	0	0	0	0	0	0	0	0	0	0	0	0	0	0,000152324	0	0	0	0	0	0	0	0	0	0	0	0	0	0	0	0	0	0	0,003071325	0	0	0
rash	0	0	0	0	0	6,63E-05	0	0	0	0	0	0	0	7,43E-05	0	0	0	0	5,78E-08	0	0	0	0	0	0	0	0	0	0	0	0	0	0	0	0	0	0	1,78E-05	0	0	0	0	0	0,000250127	0	0
abus	0,000246722	0	0	0,000192874	0,000313482	4,83E-12	0	0	0,00024412	0	0,00043225	0	9,79E-05	0	0	0	0	0,001446552	0	0	0	0	4,64E-05	0	0	0	0	0	0	0	0	0	0	0	0	0,001299271	0	0	0	0	0	0	0	0	0	0
adhd	0	0	0	0	0	0,00062577	0	0	0	0	0	0	0	0	0	0	0	0,001871365	0	0	0	0	0	0	0	0	0	0	0	0	0	0	0	0	0	0	0	0	0	0	0	0	0	0	0	0
vast	5,00E-05	4,64E-05	0,000163401	0	0	1,88E-05	0	0,000107855	0,000198746	2,32E-13	0	0	0	0	0	1,03E-13	5,77E-05	0	0	9,39E-05	0	0	5,43E-05	0	0	0	0	0	0	0	0	0	0	0	0	0	0	0	7,41E-05	0,000830895	0	2,62E-05	6,13E-05	0,000369914	0	0
acut	0,000910012	1,55E-05	4,65E-05	4,75E-05	0	0,000630688	0	0	0	0	0,000242197	0	0	0,002204073	0	0	0	1,11E-09	0,000465047	0	0	0	0	0	0	0	0	0,000119402	0	0	0	0	0	0	0	0,001639623	0,000726871	0,000369786	0	0	0	0	0	0,000200397	0	0
gria	8,82E-06	0	0	0	0	0	0	0	0	0	0	0	0	0	0	0	0	0	0	0	0	0	0	0	0	0	0	0	0	0	0	0	0	0	0	2,81E-05	0	0	0	0	0	0	0	0	0	0
loci	0	0	0,000983547	0	0	0	0	0	0	0	0	0	0	0	0	0	0	0	0	0	0	0	0	0	0	0,002328858	0	0	0	0	0	0	0	0	0	0	0	0	0	0	0	0	0	0	0	0
diet	0,000280441	0	0,000745411	0	0	0,000972477	0	0	0	0	0,001823617	0	0	0	0	0	0	0	0	0	0	0	0	0	0	0	0	0	0	0	0	0	0	0	0	0	0	0,001276894	0	0	0	0	0	0,004316511	0	0
wine	0	0	8,76E-11	0,000453812	0	0	0	0	0	0	0,000927083	0	0	0	0	0	0	0	0	0	0	0	0	0	0	0	0	0	0	0	0	0	0	0	0	0	0	0	0	0	0	0	0,000252395	0	0	0
huge	0	0,00012369	1,49E-05	0	0	0	0	0,000234061	0,000120054	0	0	0	0	0	0,000334282	3,48E-05	0	0	0	0,000351947	3,82E-06	0	8,42E-05	0	8,52E-05	0	0	0	7,31E-14	0	8,26E-05	0	0	0	1,66E-12	0	0	0	0,000366847	0,000297269	0	0,000186194	0	0	0	0
ftir	0	0	0	0,000314177	0	0	0	0	0	0	5,63E-05	0	0	0	0	0	0	0	0	0	0	0	0	0	0	0	0	0	0	0	0	0	0	0	0	0	0	0	0	0	0	0	0	0	0,000764614	0
amin	0	0	0	0,000535265	0	0	0	0	0	0	0,001270111	0	0	0	0	0	0	0	0	0	0	0	0	0	0	0	0	0	0	0	0	0	0	0	0	0	0	0	0	0	0	0	0	0	0	0
meat	0	0	0,000406565	0,000485898	0	0	0	0	0	0	0	0	0	0	0	0	0	0	0	0	0	0	0	0	0	0	0	0	0	0	0	0	0	0	0	0	0	0	0	0	0	0	0	0,003009959	0	0
laid	0	0	1,89E-05	0	0	0	8,93E-05	0	1,11E-05	0	0	0	0	0	0	0	0	0	0	0	0	0	0	0	0	3,40E-05	0	0	0	0	0,000240797	0	0	0	0	0	0	0	0	2,68E-05	0	0	1,03E-07	0	0	9,22E-05
zone	1,24E-10	0,001755407	0	0	0	0	0,000615221	0	0	0	0	0	0	0	0	0	0	0	0	0	0	0	0	0,000415395	0	0	0	0	0	0	0,000355941	8,37E-14	0	0	0	0	0	0	0	0	0	0,008656961	0	0	0	0,000565644
bell	0	0	0	0	1,08E-05	0	0,000104457	8,36E-05	0	0	0	0	0	0	0	0	0	0	0	0	0	0	0,000894534	0	0	0	0	0	0	0	8,21E-05	0	0	0	0	4,81E-05	0	0	0	0	0	0	4,64E-05	0	0	0
rult	0	0	0	1,16E-05	0	0	0	0	0	0	0	0	0	0	0	0	0	0	0	0	0	0	0	0	0	0	0	0	0	0	2,82E-05	0	0	0	0	0	0	0	0	0	0	0	0	0	0	0
elig	0	0	0	0	0	0,000230439	0	0	0,000123596	0	0	0	9,94E-05	0	0	0	0	0,000164077	0,000757738	0	0	0	2,69E-05	0	0	0	0	0	0	0,000124408	0	0	0	0	0	0	0	0	0	0	0	0	0	4,53E-08	0	0
iran	0	0,000140851	5,89E-05	0	0	0,000172653	0	0	1,17E-09	0	1,79E-07	2,49E-05	8,40E-16	0	0	0	4,69E-05	4,39E-05	0,000332491	0,000232511	0	0	0	0	0	9,21E-05	0	0	0	0	4,00E-05	0	0	0,000188263	0	0	0	0	0	0	0	0,000192036	0	9,81E-05	0	0
rest	0,000218058	8,13E-05	4,75E-07	0	7,45E-05	0,000456306	0,0002332	0,000116625	8,72E-16	0	0	0	1,72E-10	0	3,89E-05	0	5,76E-05	0	0	0,000144985	0	0	9,73E-12	0,000216679	0	0	0	0	0	0	0,00058036	5,04E-05	0	0	0	0,003002074	0	0,000240284	0	0	0	1,64E-13	0,000134238	0,00016501	0	1,68E-05
spss	0	0	0	0	4,55E-06	4,89E-05	0	0	1,21E-05	0	0	0	3,03E-05	0	0	0	0	0,000101486	3,42E-05	6,13E-07	0	0	0	0	0	0	0	0	3,29E-05	0	0	0	0	0	0	0	0	1,77E-05	0	0	0	0	0	0	0	0
catg	6,17E-05	0	0	0	0	0	0	0	0	0	0	0	0	0	0	0	0	0	0	0	0	0	0	0	0	0	0	0,000133498	0	0	0	0	0	0	0	0	0	0	0	0	0	0	0	0	0	0
haig	0	0	1,26E-05	0	0	0	0	0	0	0	0	0	0	0	0	0	0	0	0	0	0	0	0	0	0	2,99E-05	0	0	0	0	0	0	0	0	0	0	0	0	0	0	0	0	0	0	0	0
spar	1,14E-05	9,93E-05	5,04E-05	6,59E-06	1,66E-05	1,51E-05	0	0	0	0,00046326	0	0,000409203	0	0	0	0,001932964	0	0	0	0,000103145	0	0	0	0	0	0	1,05E-11	0	0	0	0	0	0	0	0	0	0	0	0	0	0	8,49E-05	0	0	0	0
boat	0	1,72E-05	0	0	4,92E-06	0	1,06E-05	0	0	0	0	0	2,79E-05	0	0	0	0	0	0	0	0	0	0	0	0	0	0	0	0	0	0	0	0	0	0	0	0	0	0	0	6,05E-05	6,24E-05	0	0	0	0
feed	7,51E-13	0,000328578	0,000175204	0,00134266	0	0,000147953	0	0	0	0,000166483	0	0	0	0	0	0	0	0	0	0,003826645	0	0	0	0	0	0	0	0	0	0	0	0	0,000516452	0	0	0	0	0,000170723	0	0	0	0	0	0,002389669	0,000745101	1,49E-09
pond	0	0,000920716	0	0	0	0	0	0	0	0	0	0	0	0	0	0	0,000771327	0	0	0	0	0	0	0	0	0	0	0	0	0	0,000260483	0	0	0	0	0	0	0	0	0	0	0,001898757	0	0	0,001195056	0
tray	0	0	0	0	5,40E-06	0	0,000228985	0	0	0	0	0	0	0	0	0	0	0	0	0	0	0	0	0	0	0	0	0	0	2,58E-05	0	0	0	0	0	0	0	0	0	0	0	1,51E-05	0	0	0	0,000746232
mris	0	0	0	0	0	4,42E-05	0	0	0	0	0	0	0	0,000208523	0	0	0	0	0	0	0	0	0	0	0	0	0	0	0	0	0	0	0	0	0	0	0	0	0	0	0	0	0	0	0	0
zero	0	5,88E-06	0	2,59E-05	4,26E-05	0	0,000257718	8,25E-05	0	0,000692247	0	0	3,45E-05	0	6,64E-05	0	7,38E-05	0	0	0	0,001087655	0	0,000657187	0	2,34E-05	0	0,000108092	0	0	0	0,000331459	0	0,001510885	0,000314815	0	0	0	0	0	0	0,000186416	0	0	0	9,89E-07	9,13E-05
bill	0	0	0	0	9,06E-06	0	0	0,000175245	1,89E-05	0	0	0	4,72E-05	0	0	0	5,64E-05	0	0	0	0	0	9,58E-11	0,000615785	0	0	0	0	0,000109862	0	0	0	0	0	0	2,81E-05	0	0	0	0	0	0	0	0	0	0
home	0	7,65E-10	0	0	2,53E-16	0,000247796	0	0,001955449	0,000422558	0	0	0	0	0	0	0	0,000121507	1,76E-11	0	0	0	0	0	0	0	0	0	0	0	0	0	0	0	0	0	0	0	0	0,009507446	0	0	0	0	0,000820036	0	0
note	8,83E-05	5,35E-05	9,62E-05	0	3,14E-05	0,000168908	7,52E-06	2,13E-05	0,000636086	5,94E-05	0	1,06E-06	9,01E-05	7,38E-05	2,51E-05	4,39E-06	0	1,10E-05	0,000514357	0	0,000166053	0,000377721	6,43E-05	0,000107421	0,000254404	0,000125332	9,07E-05	6,12E-05	0,000396522	4,33E-05	4,75E-08	0,000143302	2,91E-10	5,37E-13	0	0	4,43E-05	0,000178411	0	0,000700594	0	9,40E-05	0	0,000203215	1,48E-09	0
elud	0	0	0	0	5,64E-06	0	6,95E-06	1,26E-05	0	6,34E-06	0	0	0	0	2,68E-05	0	0	0	0	0	0	0	0	0	1,89E-05	0	2,09E-05	0	0	0	0	0	0	0	0	0	0	0	0	2,22E-05	4,31E-05	0	0	0	0	0
ring	1,36E-05	0	0	0,000544336	0	1,71E-06	0,000340648	4,10E-05	0	4,82E-05	0,001144177	5,93E-05	0	0,000152681	5,63E-05	0	0	0	0	0	0	0	0,000403471	5,00E-05	0	0	0	0	0	0	0	0	3,83E-05	0	0	0	0	0	0	0	0,000376918	0	0,000492531	0	0	0,000608191
root	1,16E-05	0,000614512	0,001631137	1,17E-07	5,53E-06	0	0,000269936	0,000106495	1,62E-10	0,000153901	0	0,000808323	0	0	7,31E-06	0	0	0	0	0	0	0	0	0	0	0	0	0	0	0	0	0	0	0	0	0	0	0	0	0	0	1,70E-14	0,013206163	0	0	0
tabl	0	9,80E-05	3,48E-05	0	0	0	7,87E-05	0,000463298	6,02E-05	0,000120924	0	0,000282468	0	0	0,001769316	0	0	0	0	9,34E-13	1,60E-13	0	0,00051966	0	0	3,54E-07	0	0	0	0	0,000100535	6,41E-05	0,000186384	0	0	0	0	0	0,000249831	9,23E-05	1,21E-06	0,00043114	0	3,43E-05	0	1,19E-11
cmos	0	0	0	0	0	0	0	0	0	0,000362703	0	0	0	0	0	0	0	0	0	0	0	0	0	0	0	0	0	0	0	0	0	0	0,001586522	0	0	0	0	0	0	0	0	0	0	0	0	0
fine	9,26E-05	0,000270798	5,62E-05	1,51E-05	1,05E-05	3,23E-05	0,000845057	6,73E-05	8,99E-06	0,000113227	0	0,001027407	0	1,31E-06	0,000194946	0,000118126	0	0	0	6,84E-07	0	0,000125344	1,25E-10	0	1,68E-13	0,000122989	0	2,22E-10	0	0	0,003389558	0	3,36E-16	0	0	0	0,000307596	0	0	5,02E-10	0	0,000424207	0	0	0,000432186	9,30E-06
tune	0,000103773	4,56E-14	1,54E-07	1,60E-05	0	0	6,89E-08	2,68E-05	0	0,000454726	0	5,43E-05	0	1,09E-05	0,000266578	0,000223088	0	0	0	0	2,57E-06	0	0	8,37E-05	3,52E-05	0	0	0	0	3,16E-12	0	0,00016611	0,001558509	0	0	0	0,000156175	0	0	0	5,22E-13	0	0	0	0	0
atop	0	0	0	0	0	0,000758286	0	0	0	0	0	0	0	0	6,58E-05	0	0	0	0	0	0	0	0	0	0	0	0	0	0	0	0,000222343	0	0	0	0	0	0	0	0	0	0	0	0	0,003778604	0	0
lhid	0	0	0	0	0	7,36E-06	0	0	0	0	0	0	0	0	0	0	0	0	2,46E-05	0	0	0	0	0	0	0	0	0	0	0	0	0	0	0	0	0	0	0	0	0	0	0	0	0	0	0
homo	0	0	8,19E-06	9,60E-15	2,65E-05	0	0	9,70E-06	0	6,08E-06	0	0	0,00017153	0	0	4,41E-05	0	0	0	0	0	0	0	0	0	0	0	0	3,42E-08	0	0	0	0	0	0	0	0	0	0	0	0	0	0	0	0	0
nlrp	0,00019407	0	0	0	0	0	0	0	0	0	0	0	0	8,81E-05	0	0	0	0	0	0	0	0	0	0	0	0	0	0,000371212	0	0	0	0	0	0	0	0	0	0	0	0	0	0	0	0	0	0
pump	9,64E-06	0,000306484	0	0	0	4,64E-06	0,001193203	0	0	0	0	0	0	0	0	0	0,000878123	0	0	0	0	0	0	0,001107246	0	0	0	0	0	0	0	0	0	0	0	0	0	0	0	0	0	0	0	0	0	0,003508909
fire	3,44E-05	0,000856995	0	0	0	0	0	1,47E-14	0	6,81E-13	0	0	0	0	0	0	0	0	0	0	0	0	0	0	0	0	0	0	0	0	0	0	0	0	0	0	0	0	0	0	0	0	0,00637543	0	0	0
heel	1,77E-05	6,51E-06	0	0	0	0	2,94E-05	0	0	0	0	0	0	0	0	0	0	0	0	0	0	0	0	0	0	0	0	3,77E-05	0	0	6,96E-05	0	0	0	0	0	0	0	0	0	0	0	4,65E-05	0	0	3,82E-05
trap	0,000104418	4,87E-05	0	0,000534736	0	0	0,000196635	0	0	0	4,63E-05	0	0	0	0	0	0	0	0	0	0	0	0	0,000130821	0	0	0	7,52E-05	0	0,000168304	0	0	2,30E-05	0	0	0	0,000106856	0	0	0	0	0,000180393	0,000144456	0	0,001257463	0,00050515
chip	5,77E-05	2,69E-12	2,85E-05	0,000134386	0	0	7,87E-05	0,000301245	0	0,000378328	0	0	0	0	0,000796496	0	0	0	0	0	0	0	0	0	0	6,55E-05	0	6,53E-05	0	0	0	0,000941523	0,001848502	0	0	0	0	0	0	0	0	0	0	0	0,000147779	0
norm	0	9,56E-07	0	0	0,000537412	0	0	0	5,65E-05	0,000142573	0	0	0,001940763	0	0	0,000312633	0	0	0	0	0,000107684	0	0	0	7,54E-05	0	4,14E-05	0	0	0,001034419	0	0	4,28E-05	0	0	0	0	0	0	0	0	0	0	0	0	0
came	0	1,59E-05	5,96E-05	3,55E-05	0	2,41E-05	2,25E-05	3,98E-06	4,63E-05	0	0	0	0	3,12E-05	0	0	0	0	6,60E-07	0,000267723	0	0	0	2,90E-05	0	0	0	0	0	1,99E-05	8,70E-11	0	0	0	0	1,59E-05	2,50E-10	0	0	7,81E-05	0	0	0,000183298	0	6,24E-05	2,10E-05
depz	0	0	0	1,16E-05	0	0	0	0	0	0	0	0	0	0	0	0	0	0	0	3,19E-05	0	0	0	0	0	0	0	0	0	0	0	0	0	0	0	0	0	0	0	0	0	0	0	0	0	0
expo	0,000417736	5,42E-05	2,86E-12	0,001662772	0,000348292	0,0001255	0,000160916	4,40E-05	9,05E-05	0	0,001588707	4,62E-05	0,000690325	0	7,73E-05	0	0	0,00015015	0	0,001156359	0	0,000296486	4,43E-05	0	0,000222463	0	0,000377124	0,000562807	0	0,000183982	0,000732473	0,000188603	0	1,43E-12	0	0,000255095	3,09E-11	0,000824685	0	0	6,43E-05	0	6,36E-05	0,000473195	0,000853888	9,61E-05
pose	2,66E-05	0,000308755	0,000179122	0	0,000115507	1,61E-05	6,20E-05	0,000169324	0,000176868	0,000305707	0	0	0	0	4,39E-05	0,001027493	0,000197536	0	0	0,002099311	0,000528843	0,000774937	0	1,04E-05	0	0	0	0	0	2,72E-06	0	0	0	0	0	0	0,000170874	0	0,000100617	2,57E-05	4,09E-05	0	0	2,88E-13	0,00036744	2,37E-08
damp	0	0	0	0	0	4,06E-05	0,000119745	0	0	0,000399823	0	0	0	0	0	0	0	0	0	0	0	0	0	0	0	0	0	0	0	0	0,000165691	0	0,001935833	0	0	0	0	0	0	0	0,000211882	0	4,68E-05	1,55E-16	0	0
seal	7,57E-06	3,39E-05	0	0	0	0	0,00027429	1,91E-05	0	0	0	3,99E-05	0	0	0	0	0	0	0	0,00016301	0	0	0	0	3,89E-16	0	0	0	0	0	0,00070353	0,00025064	0	0	0	0	0	0	0	0	0	0	0	0	0	0,000179237
slab	0	0	0	0	0	0	0,000302589	0	0	0	0	0	0	0	0	0	0	0	0	0	0	0	0	0	0	0	0	0	0	0	0,00115751	0	0	0	0	0	0	0	0	0	0	0	1,88E-09	0	0	0
join	1,11E-06	0	0	0	1,55E-05	0	6,47E-05	6,57E-05	0,000128776	8,16E-06	0	7,92E-05	0	0	0	0	0	0	0	0	0	0	0,000110683	0	0	0	0	0	0,000314591	0,0001243	0	0,000162362	0	0	0	0	5,76E-15	0	0,000167087	2,01E-09	0,00020451	0	0	0	0	0
revi	0	0	0	5,88E-05	5,78E-05	0,00024206	8,52E-07	5,93E-05	0,00015817	9,09E-10	0,000103707	2,28E-05	2,95E-10	0,000340601	2,93E-05	0	0	0,000344629	0,000310864	0	0	0	5,62E-05	9,00E-05	1,30E-11	0	6,34E-05	0	0,000319688	8,89E-05	0	2,29E-05	0	5,06E-11	6,10E-05	0	0	0	0	2,46E-05	5,35E-05	0	0	0,000152988	0	4,24E-06
blow	0	0	3,82E-05	0	0	0	4,41E-05	0	0	0	0	0	0	0	0	0	0	0	0	0	0	0	0	0	0	0	0	0	0	0	0	3,14E-13	0	0	0	0	0	0	0	9,66E-05	2,67E-05	0	0	0	0	6,19E-05
imit	0	7,54E-06	0	1,45E-05	0,000413599	3,16E-12	3,77E-05	0	0	0	0	0	0	0	0	0	0	0	0	0	0	0,000292304	0	0	0	0	0	0	0	0,001832101	0	4,60E-05	0	0	0	0	0	0	0	0	6,55E-05	0	0	0	0	0
coin	1,27E-05	0	8,38E-06	0	0	0	0	3,11E-05	1,16E-05	8,32E-09	0	0	2,98E-05	6,66E-05	0	1,22E-05	0	0	0	0	0	0	0	0	0	0	0	0	0	0	0	0	0	0	2,25E-05	0	0	0	9,30E-05	0	0	0	0	0	0	0
dapi	8,82E-06	0	0	0	0	0	0	0	0	0	0	0	0	0	0	0	0	0	0	0	0	0	0	0	0	0	0	1,91E-05	0	0	0	0	0	0	0	0	0	0	0	0	0	0	0	0	0	0
ever	2,74E-05	3,65E-05	4,81E-06	0	0	4,25E-05	0	0,000156903	0,000289024	0	0	4,28E-06	0	9,07E-05	0,000328707	0	4,63E-05	0,000126462	6,75E-06	0,000114137	0	0	0	0	9,55E-05	0	0	0	5,52E-05	0	0	0	0	0	0	0	0	0	0,000191445	0,000632416	0	0	0	4,56E-06	0	0
pass	0	7,88E-05	6,51E-06	7,19E-05	2,49E-06	7,14E-05	0,000301086	6,23E-05	0,000338592	0,000169793	6,37E-05	8,59E-05	0	0	0,000166822	6,95E-05	0	0	0	0	0	0	5,68E-14	3,90E-06	0,000112891	0	0	0	0,000524538	4,38E-05	0,000175591	0	0,000483504	0,000856439	2,41E-07	0	5,49E-05	0	0	0	0	0,000125812	0	0,000279777	0,000200162	0,000442295
bron	8,82E-06	0	0	0	0	0	0	0	0	0	0	0	0	0	0	0	0	0	0	0	0	0	0	0	0	0	0	1,91E-05	0	0	0	0	0	0	0	0	0	0	0	0	0	0	0	0	0	0
lung	0,000884447	0	0	0	0	0,000285188	0	0	0	0	0	0	0	0,001431224	0	0	0	0	0	0	0	0	0	0	0	0	0	0,000655354	0	0	0	0	0	0	0	0	0	2,57E-08	0	0	0	0	0	0,002580809	0	0
mkos	0	0	0	0	0	0	0	0	0	5,11E-06	0	0	0	0	0	1,97E-05	0	0	0	0	0	0	0	0	0	0	0	0	0	0	0	0	0	0	0	0	0	0	0	0	0	0	0	0	0	0
ccds	0	0	1,26E-05	0	0	0	0	0	0	0	0	0	0	0	0	0	0	0	0	0	0	0	0	0	0	0	0	0	0	0	0	0	0	0	0	0	3,07E-05	0	0	0	0	0	0	0	0	0
elut	0	0	0	8,15E-05	0	0	0	0	0	0	0,000193287	0	0	0	0	0	0	0	0	0	0	0	0	0	0	0	0	0	0	0	0	0	0	0	0	0	1,55E-11	0	0	0	0	0	0	0	0	0
sera	0	0	0,000276949	0	0	8,13E-05	0	0	0	0	0	0	0	0	0	0	0	0	0	0	0	0	0	0	0	0	0	0	0	0	0	0	0	0	0	0	0,000175646	4,45E-05	0	0	0	0	0	0,001037373	0	0
worm	4,36E-05	0	7,93E-05	0	0	0	0	0,000159781	0	0	0	0	0	0	0,000669796	0	0	0	0	0	0	0	0	0	0	6,61E-05	0	3,05E-05	0	0	0	0	0	0	0	0	0,000230042	0	0	0	0	0	0	0	0	0
atom	0	0	0	0,000822269	0	0	9,01E-05	4,70E-05	7,42E-05	0	0,000276318	0	0	0	0,000166935	0	0	0	0	0	0	0	0,001519807	8,64E-05	5,95E-05	0	0	0	0	0	0	0,001067441	0	0	0	0	5,10E-05	0	0	0	0	0	0	0	0,000229729	0
void	0	0	0	0	4,40E-15	0	0,000398531	0	0	0	0	0	0	0	0	0	0	0	0	0	9,04E-05	3,59E-05	0	0,000251676	0	0	0	0	0	0	0,00074892	1,99E-05	0	0	0	0	0	0	0	0	0	0	0	0	0	0,000311072
wire	0	0	0	0	0	8,83E-06	0,000223751	4,71E-05	0	0,000111196	0	0	0	0	0,000152135	0	0	0	0	0	0	0	9,19E-09	0,000122731	0	0	0	0	0	0	7,92E-05	0,000516006	0,00038517	0	0	0	0	0	0	0	0,000462496	0	0	0	0	3,27E-05
tour	0	0	0	0	0	0	0	1,26E-05	3,31E-05	0	0	0	0	0	0	0	0	0	0	0	0	0	0	0	7,25E-05	0	0	0	0	0	0	0	0	0	0	0	0	0	0,000108556	0	0	0	0	0	0	0
mood	7,06E-14	0	0	0	0,00045776	0,000261877	0	0	0	0	0	0	0	9,29E-07	0	0	0	0,001023023	0	0	0	0,001014565	0	0	0	0	0,000305344	0	0	0,000619446	0	0	0	0	0	8,51E-05	0	0	0	0	0	0	0	0	0	0
fpga	0	0	0	0	0	0	0	0	0	0,000434222	0	0	0	0	0,000934415	0	0	0	0	0	0	0	0,000159082	0	0	0	0	0	0	0	0	0	0,00110317	0	0	0	0	0	0	0	0	0	0	0	0	0
pisq	0	0	0	0	0	0	0	0	0	5,11E-06	0	0	0	0	0	0	0	0	0	0	0	0	0	0	0	0	0	0	0	0	0	0	2,24E-05	0	0	0	0	0	0	0	0	0	0	0	0	0
exon	2,55E-05	0	0,000303995	0	0	0	0	0	0	0	0	0	0	0	0	0	0	0	0	0	0	0	0	0	0	0,00080615	0	0	0	0	0	0	0	0	0	0	0	0	0	0	0	0	0	0	0	0
rrms	0	0	1,06E-05	0	0	3,06E-05	0	0	0	0	0	0	0	0	0	0	0	0	0	0	0	0	0	0	0	3,32E-05	0	0	0	0	0	0	0	0	0	5,32E-05	0	0	0	0	0	0	0	8,11E-05	0	0
sign	6,46E-05	7,43E-06	6,15E-05	0	0,000156478	0,000530249	2,51E-07	0,000309376	5,27E-16	1,69E-05	0	0	0	0,001067741	0	0,000145051	0	0	0,0004771	8,18E-05	0	0,00126073	0,00095322	0	0	7,56E-05	0	0	0,000168957	1,30E-08	0	0	0	0	0	0,000402299	0	1,72E-05	0	0	0	0	0	0,000422235	0	9,05E-05
snps	0	0	0,001084424	0	0	0	0	0	0	0	0	0	0	0	0	0	0	0	0	0	0	0	0	0	0	0,002567714	0	0	0	0	0	0	0	0	0	0	0	0	0	0	0	0	0	0	0	0
dpmw	0	0	0	0	0	0	0	0	0	5,11E-06	0	0	0	0	0	0	0	0	0	0	0	0	0	0	0	0	0	0	0	0	0	0	2,24E-05	0	0	0	0	0	0	0	0	0	0	0	0	0
dpwm	0	0	0	0	0	0	0	0	0	8,68E-05	0	0	0	0	0	0	0	0	0	0	0	0	0	0	0	0	0	0	0	0	0	0	0,000379878	0	0	0	0	0	0	0	0	0	0	0	0	0
ramp	0	0	0	0	0	0	1,81E-05	3,81E-05	0	8,23E-05	0	0	0	0	0	0	0	0	0	0	0	0	0	0,000484517	0	0	0	0	0	0	0	0	0,000112882	0	6,11E-05	0	0	0	0	0	0	0	0	0	0	0
rage	7,64E-05	0	0	0	2,41E-05	0	0	0	0	0	0	0	0	0	0	0	0	0	0	0	0	0	0	0	0	0	0	0,000154186	0	0,000129425	0	0	0	0	0	0	0	0	0	0	0	0	0	0	0	0
walk	0	8,77E-12	3,90E-05	0	7,38E-05	9,51E-05	4,25E-11	0,000201861	0	6,60E-05	0	0	0	0	0	0,000157032	0	0	0,000202927	0	0	0,000343938	0	0	0	4,89E-05	0	0	0	0	0	0	0	0	0	0	0	0	0,001182748	0	0	0	0	0	0	0
iqrf	0	0	0	0	0	0	0	7,02E-06	0	0	0	0	0	0	2,95E-05	0	0	0	0	0	0	0	0	0	0	0	0	0	0	0	0	0	0	0	0	0	0	0	0	0	0	0	0	0	0	0
java	0	1,32E-05	1,82E-05	0	0	0	0	0,000171944	0	0	0	0	0	0	0,000694052	0	0	0	0	9,69E-05	0	0	0	0	0	4,34E-05	0	0	0	0	1,66E-12	0	0	0	0	0	0	0	0	0	0	9,53E-11	0	0	0	0
keep	0	6,08E-05	0	1,35E-05	3,09E-05	8,78E-06	0,00010415	0,000321438	0,000105567	0,000205938	0	0	0	0	0,000538863	0	3,73E-10	0	0	1,59E-13	5,62E-05	0,000100208	0,000505358	0,000163635	0,000160701	0	7,90E-05	0	0	1,94E-09	0	0	0,000431097	0	0,000209578	0	0	0	0,000326963	8,58E-05	0,000289244	0,000271969	0	0,000203285	9,04E-05	0,000185026
coat	0	0	0	0,001317453	0	0	0,000559271	0	0	0	0	0	0	0	0	0	0	0	0	0	0	0	0	0	0	0	0	0	0	0	6,39E-16	0,006388303	0	0	0	0	0	0	0	0	0	0	0	0	0	0
nacl	9,49E-06	0	8,53E-06	0,00027052	0	0	0	0	0	0	7,85E-10	0	0	0	0	0	0	0	0	0	0	0	0	0	0	0	0	0	0	0	0	0	0	0	0	0	0	0	0	0	0	0	0,000183369	0	0,000645141	0
plot	0	0,000569268	5,59E-05	0,00026468	0	1,02E-05	0,00012425	0	0	4,19E-05	5,58E-05	7,56E-05	0	0	0	0	0	0	5,42E-05	0	0,000201729	0	0	0	0	0,00010884	0	0	0	0	4,42E-15	0,000465555	1,86E-05	7,03E-05	0	0	0	0	0	0	0	0,002086773	0,001036349	0	1,28E-05	0,000140778
tina	0	0	0	1,16E-05	0	0	0	0	0	0	0	0	0	0	0	0	0	0	0	0	0	0	0	0	0	0	0	0	0	0	0	3,38E-05	0	0	0	0	0	0	0	0	0	0	0	0	0	0
talc	0	0	0	8,15E-05	0	0	0	0	0	0	0	0	0	0	0	0	0	0	0	0	0	0	0	0	0	0	0	0	0	0	0	0	0	0	0	0	0	0	0	0	0	0	0	0	0,000214446	0
cook	0	6,55E-05	0	0	0	0,000136822	0	2,03E-05	2,66E-06	0	6,91E-05	0	0	0	0	0	9,89E-05	0	0	0,000221977	0	0	0	0	0	0	0	0	0	0	0	0	0	0	0	0	0	0	8,59E-05	0	0	0	0	0,000647683	0	0
litr	0	8,37E-05	0	0	0	0	0	0	0	0	0	0	0	0	0	0	0,00036458	0	0	2,67E-12	0	0	0	0	0	0	0	0	0	0	0	0	0	0	0	0	0	0	0	0	0	0	0	0	0	0
divi	0,000106116	1,16E-09	0,000356065	0	0	0	0	8,24E-06	0,000146432	0,000101963	0	0	9,53E-05	0	0	3,30E-05	0	0	0	0	1,03E-05	0	0,000272001	0	0,000335494	3,99E-05	0	0,000301371	2,80E-05	0	0	0	0,000314963	0	0	0	0,000511033	0	0	9,61E-05	0	3,06E-05	0	0	0	5,83E-05
fold	0,000153264	0	0,00058753	0,000652368	0	7,46E-05	0	0	0	6,05E-05	0,001267851	3,20E-05	0	0,000121472	3,19E-05	0,000205118	0	0	0	0	2,47E-05	3,78E-05	0	0	0	0,00091897	0	0,000121051	0	0	0	0	0	0	0	2,98E-13	0,000371974	0,000552557	0	0	9,13E-05	0	6,93E-05	8,49E-05	0	0
drop	0	2,76E-05	0	4,64E-14	0	2,87E-05	0,001157524	0	0	5,61E-05	0	0	0	1,74E-14	0	0	3,66E-05	0	2,72E-09	0	0	0	0	0,000126599	0	0	0	0	0	0	0	0	0,00024533	0	0	0	0	0	0	0	0	0	0	0	0	0,003906093
mslb	0	0	0	0	0	0	7,38E-06	0	0	0	0	0	0	0	0	0	0	0	0	0	0	0	0	3,05E-05	0	0	0	0	0	0	0	0	0	0	0	0	0	0	0	0	0	0	0	0	0	0
ftrs	0	0	0	0	0	0	5,17E-05	0	0	0	0	0	0	0	0	0	0	0	0	0	0	0	0,00027972	0	0	0	0	0	0	0	0	0	0	0	0	0	0	0	0	0	0	0	0	0	0	0
hedg	0	0	1,10E-05	0	7,90E-06	0	2,17E-05	0	2,18E-05	0	0	0	0	0	0	0	0	0	7,47E-05	0	0	0	8,16E-05	0	0	0	0	0	0	2,38E-05	0	0	0	0	0	0	0	0	0	0	0	3,08E-05	4,31E-05	0	0	0
lmps	0	0	0	0	0	0	7,38E-06	0	0	0	0	0	0	0	0	0	0	0	0	0	0	0	4,00E-05	0	0	0	0	0	0	0	0	0	0	0	0	0	0	0	0	0	0	0	0	0	0	0
head	0	4,09E-06	0,000205184	0	0,000240168	0,000165494	0,00083464	0,000213987	0	2,44E-05	0	0	0	0,000193894	1,08E-13	0,00036534	0	0	0,000105161	0	0	0,002413103	0	0	0	0,000166247	0	0	0	0	0,00026661	0,001136464	0	0	0	0	0	0	0,000130741	0	0,000255725	0,000209578	2,05E-08	1,15E-05	0	0,001443557
apaf	8,82E-06	0	0	0	0	0	0	0	0	0	0	0	0	0	0	0	0	0	0	0	0	0	0	0	0	0	0	1,91E-05	0	0	0	0	0	0	0	0	0	0	0	0	0	0	0	0	0	0
gadd	8,82E-06	0	0	0	0	0	0	0	0	0	0	0	0	0	0	0	0	0	0	0	0	0	0	0	0	0	0	1,91E-05	0	0	0	0	0	0	0	0	0	0	0	0	0	0	0	0	0	0
ypel	8,82E-06	0	0	0	0	0	0	0	0	0	0	0	0	0	0	0	0	0	0	0	0	0	0	0	0	0	0	1,91E-05	0	0	0	0	0	0	0	0	0	0	0	0	0	0	0	0	0	0
ahar	0	6,44E-06	0	0	0	0	0	0	0	0	0	0	0	0	0	0	0	0	0	3,19E-05	0	0	0	0	0	0	0	0	0	0	0	0	0	0	0	0	0	0	0	0	0	0	0	0	0	0
beri	0	6,44E-06	0	0	0	0	0	0	0	0	0	0	0	0	0	0	0	0	0	3,19E-05	0	0	0	0	0	0	0	0	0	0	0	0	0	0	0	0	0	0	0	0	0	0	0	0	0	0
cheo	0	6,44E-06	0	0	0	0	0	0	0	0	0	0	0	0	0	0	0	0	0	3,19E-05	0	0	0	0	0	0	0	0	0	0	0	0	0	0	0	0	0	0	0	0	0	0	0	0	0	0
dara	0	6,44E-06	0	0	0	0	0	0	0	0	0	0	0	0	0	0	0	0	0	3,19E-05	0	0	0	0	0	0	0	0	0	0	0	0	0	0	0	0	0	0	0	0	0	0	0	0	0	0
dong	0	6,37E-06	0	0	0	0	2,96E-05	0	0	0	0	0	0	0	0	0	0	0	0	2,94E-05	0	0	8,30E-05	0	0	0	0	0	0	0	0	0	0	0	0	0	0	0	0	0	0	0	0	0	0	4,89E-05
fort	0	1,48E-05	1,71E-05	0	0	3,93E-05	0	0	0	0	0	0	0	0	0	0	0	0	0	3,42E-05	0	0	0	0	0	0	0	0	0	0	0	0,000135363	0	0	0	0	0	0	0	0	0	3,94E-05	0,000117613	0	0	0
garh	0	6,44E-06	0	0	0	0	0	0	0	0	0	0	0	0	0	0	0	0	0	3,19E-05	0	0	0	0	0	0	0	0	0	0	0	0	0	0	0	0	0	0	0	0	0	0	0	0	0	0
ghul	0	6,44E-06	0	0	0	0	0	0	0	0	0	0	0	0	0	0	0	0	0	3,19E-05	0	0	0	0	0	0	0	0	0	0	0	0	0	0	0	0	0	0	0	0	0	0	0	0	0	0
kund	0	6,44E-06	0	0	0	0	0	0	0	0	0	0	0	0	0	0	0	0	0	3,19E-05	0	0	0	0	0	0	0	0	0	0	0	0	0	0	0	0	0	0	0	0	0	0	0	0	0	0
rain	0	0,000605226	0	0	0	0	0	0	0	0	0	0,000198699	0	0	0	0	0,000375151	0	0	0	0	0	0	0	0	0	0	0	0	0	0	0	0	0	0	0	0	0	0	0	0	0,002102794	0	0	0	0
thar	0	6,44E-06	0	0	0	0	0	0	0	0	0	0	0	0	0	0	0	0	0	3,19E-05	0	0	0	0	0	0	0	0	0	0	0	0	0	0	0	0	0	0	0	0	0	0	0	0	0	0
zabo	0	6,44E-06	0	0	0	0	0	0	0	0	0	0	0	0	0	0	0	0	0	3,19E-05	0	0	0	0	0	0	0	0	0	0	0	0	0	0	0	0	0	0	0	0	0	0	0	0	0	0
anod	0	0	0	0,001384708	0	0	0	0	0	0	0	0	0	0	0	0	0	0	0	0	0	0	0	0	0	0	0	0	0	0	0	0	0	0	0	0	0	0	0	0	0	0	0	0	0,003645402	0
mfcs	0	1,76E-12	0	0	0	0	0,000398531	0	0	0	0	0	0	0	0	0	0	0	0	0	0	0	0	0,000167482	0	0	0	0	0	0	0	0	0	0	0	0	0	0	0	0	0	0	0	0	0,001485769	0
born	0	5,16E-05	0,000110304	2,42E-05	1,15E-05	0,000309431	0	2,16E-05	3,14E-05	0	0	0,000383202	0,000101134	0,000171724	0	1,52E-15	3,22E-05	0,000548749	0	0,000348987	0	0	0	0	0	5,20E-10	0	5,74E-06	0	0	0	0	0	0	0	0	1,15E-05	0,00014811	0	0	0	0	0	0,000253604	0	0
door	2,56E-05	0	3,11E-05	8,64E-11	9,63E-05	0	0	4,18E-05	0	6,91E-06	0	0	0	0	7,00E-05	4,19E-05	0	0	0	0	0	0	3,06E-05	0	0	0	1,51E-05	0	0	0,000225442	0	0	0	5,09E-11	0	0	0,000164389	0	0,000282384	0	0	0	0	0	0	0
emul	0	0	1,54E-08	0,000383142	0	0	6,82E-05	0,000103225	0	7,21E-05	0	0	0	0	0,000121946	0	0	0	0	0	0	1,26E-05	0	0	2,69E-11	0	0	0	0	0	0	0,001351596	0,000398101	0	1,99E-11	0	0	0	0,000128788	0	0	0	0	0	0,000124112	0
girl	0	0	0	0	0,000279725	8,56E-05	0	0	0	0	0	0	0	0	0	0	0	0,000615831	0	0	0	0	0	0	0	0	0	0	0	0,000732231	0	0	0	0	0	0	0	0	0	0	0	0	0	0,000253011	0	0
king	0	0	2,22E-05	2,21E-05	6,05E-06	7,80E-06	0	0	4,09E-05	0	0	0	0	1,47E-05	0	9,65E-06	0	0	4,73E-05	0	0	0	0	0	9,97E-05	3,51E-05	2,41E-05	0	0	0	0	0	0	0	0	0	0	0	0	1,87E-05	0	0	0	0	5,92E-05	0
quit	0	4,75E-06	0,000104483	0	0	4,75E-05	0,000176989	5,63E-05	0,000280643	0,000137271	0	0	1,46E-12	4,27E-05	2,74E-05	6,34E-05	2,38E-05	0,000280435	0	0	0,000334616	0	0,000221585	2,41E-07	0	8,63E-05	4,99E-05	0	0	0	0,000160298	4,92E-08	8,55E-05	4,68E-05	0,000237805	0	0	0	8,71E-12	0,000314939	6,29E-05	0	0	0,000175948	4,05E-05	0,000306835
took	0	4,85E-05	8,19E-05	1,73E-06	0,00011096	7,01E-05	9,59E-06	1,87E-06	0,000187149	0	0	0	6,19E-09	0	0	0	0	3,96E-05	3,70E-05	1,24E-15	0	0,000264143	0	0	0,000455293	0	0,000270525	0	0,000188747	2,85E-11	4,72E-05	3,36E-05	0	0	0	3,15E-14	0,000165156	0,000183915	0	1,71E-12	0	0,000157993	0	9,51E-05	5,64E-05	0
mill	0	0	4,45E-16	3,13E-05	0	0	0,000592715	0	0	0	0	0	0	0	0	0	0	0	0	0	0	0	0	0	0	0	0	0	0	0	0	0,002732607	0	0	0	0	0	0	0	0	0	0	0,000100292	0	8,89E-16	0
pulp	0,000236032	0,000117397	0	3,50E-05	0	0	0	0	0	0	0	0	0	0	0	0	0	0	0	0,000518071	0	0	0	0	0	0	0	0,000469829	0	0	0	2,35E-16	0	0	0	0	0	0	0	0	0	0	0,000264962	0	4,35E-05	0
spcr	0	0	0	0	0	0	7,38E-06	0	0	0	0	0	0	0	0	0	0	0	0	0	0	0	0	0	0	0	0	0	0	0	0	0	0	0	0	0	0	0	0	0	0	0	0	0	3,06E-05	0
sppr	0	0	0	0	0	0	7,38E-06	0	0	0	0	0	0	0	0	0	0	0	0	0	0	0	0	0	0	0	0	0	0	0	0	0	0	0	0	0	0	0	0	0	0	0	0	0	3,06E-05	0
bore	0	8,64E-06	0	0	4,97E-06	0	0,000138485	0	0	0	0	0	0	0	0	0	0	0	0	0	0	0	0	0	4,45E-05	0	0	1,14E-05	0	0	0	5,60E-06	0	0	0	0	0	0	0	0	5,39E-05	3,21E-05	0	0	3,22E-05	0,000369861
calm	0	1,07E-05	0	0	1,83E-05	0	1,36E-05	0	3,33E-07	2,63E-05	0	0	2,24E-05	0	0	0	0	0	0	0	0	8,24E-05	0	0	0	0	4,22E-12	0	0	0	0	0	0,000107319	0	0	0	0	0	0	0	0	2,88E-06	0	0	4,07E-05	6,03E-05
clip	0	0	0	0	0,000265371	0	0	1,06E-05	3,64E-08	2,40E-05	0	0	0	0	0	0	0	0	0	0	0	0,001689027	0	0	0	0	0	0	0	0	0	0	3,74E-05	0	0	0	0	0	0	0	0	0	0	0	0	0
cbdl	6,17E-05	0	0	0	0	0	0	0	0	0	0	0	0	0	0	0	0	0	0	0	0	0	0	0	0	0	0	0	0	0	0	0	0	0	0	0	0	0,000175852	0	0	0	0	0	0	0	0
duct	1,81E-05	0	0	0	0	0	0,000117736	0	0	0	0	0	0	0	0	0	0	0	0	0	0	0	0	9,45E-05	0	0	0	0	0	0	0	0	0	0	0	0	0	6,53E-14	0	0	0	0	0	7,88E-05	0	0,000317259
vegf	0,000361675	0	0	0	0	0	0	0	0	0	0	0	0	0	0	0	0	0	0	0	0	0	0	0	0	0	0	0,000781884	0	0	0	0	0	0	0	0	0	1,25E-16	0	0	0	0	0	0	0	0
hear	0	0	2,49E-05	0	0,000140355	0,000130688	0	0	0	0	0	0	0	0	0	0	0	0	0	0	0	0,001068333	0	0	0	0	0	0	0	0	0	7,00E-05	0	0	0	0	0	0,000246984	0	0	0	0	0	0	0	0
pace	2,26E-05	8,85E-06	0	0	4,21E-06	9,78E-06	0	5,76E-05	8,27E-05	2,69E-05	0	3,10E-05	0	0,000106603	0,000174625	8,08E-05	1,00E-05	0	0	3,97E-15	0	0	0	0	7,69E-05	0	2,09E-05	2,66E-14	5,26E-13	0	0	0	0	0	0	0	0	0	0	0,000212684	0	0	0	0	0	0
slot	0	0	0	0	0	0	0,000231759	0	0	0,000370862	0	0	0	0	0	0	0	0	0	0	0	0	0	0	0	0	0	0	0	0	0	0	0	0	0	0	0	0	0	0	0,003393624	0	0	0	0	0
fail	0,000156924	1,86E-05	0	3,56E-05	0,000138422	0,000162049	6,57E-05	0,000213978	0,000155713	5,18E-05	7,63E-05	0	3,22E-14	1,67E-15	0,000109313	0,000109349	0	0,000275301	0,000223497	0	4,20E-16	0	0,000257169	0	0	0	0,000512181	0,000112689	0,000233251	9,22E-10	8,71E-05	0,000345233	6,26E-05	0	0,000299543	0	0,000310749	0	0,000199678	0,000159639	0	8,78E-05	0	6,97E-05	3,00E-08	1,05E-15
fhrs	0	0	0	0	0	0	7,38E-06	0	0	0	0	0	0	0	0	0	0	0	0	0	0	0	0	3,05E-05	0	0	0	0	0	0	0	0	0	0	0	0	0	0	0	0	0	0	0	0	0	0
mesh	0	0	0	0	0	0	0,000446439	0	0	0,000421494	0	0	0	0	0	0	0	0	0	0	0,002553875	0	0	0	0	0	0	0	0	0	0	0,000248991	0	0	0	0	0	0	0	0	0	0	0	0	0	0
forg	0	0	0	8,74E-09	7,21E-06	0	7,74E-05	2,13E-05	9,29E-06	0	0	0	0	0	0	0	0	0	0	0	0	0	8,57E-05	0	0,000208454	0	0	0	0	0	0	1,88E-05	0	0	0	0	0	0	0	0	0,000236912	0	0	0	0	0
leav	0	0,0003305	0,001210437	9,68E-05	3,48E-05	6,96E-11	0	4,45E-05	4,53E-05	0	0	0	0	0	0	0	0	0	0	0	0	0	0	0	0	0	0	0	0	0	0	0	0	0	0	0	0	0	0	0	0	0	0,008097257	0	0	0
usag	0	0,000211241	4,73E-09	0	8,11E-05	8,18E-05	8,46E-05	0,000967528	0,000158536	0	0	0	0	0	0,000658481	0	0,000973903	0,000387619	0,000170776	0	0	0	0	4,22E-11	3,24E-12	0	0	0	3,01E-08	0	0,000112009	0,00012261	0	1,24E-16	0,000691427	0	1,22E-16	0	0,00288335	0	9,70E-07	0	0	3,43E-05	0	0
grey	0	0,00046726	0	0	0	0,000231495	5,09E-09	0	2,70E-13	1,01E-05	0	0	0	1,68E-12	0	0	0,002306317	0	7,16E-05	0	0	0	0	0	0	0	0	0	0	0	0	0	0	0	0	0,000586432	0	0	0	0	0	0	0	0	0	0
ptsd	0	0	0	0	0	0	0	0	0,001047103	0	0	0	0	0	0	0	0	0,002928131	0	0	0	0	0	0	0	0	0	0	0	0	0	0	0	0	0	0	0	0	0	0	0	0	0	0	0	0
stay	0	1,05E-05	0	0	2,34E-05	0,000127188	3,35E-05	1,81E-07	8,91E-05	0	0	0	0	3,36E-05	0	2,07E-08	2,92E-05	0,000201025	0,000164204	0	0	8,72E-11	0	0	5,00E-05	0	0	0	0,000247751	0	5,58E-05	4,85E-05	0	0	0	7,06E-05	0	9,08E-12	0	0	0	0	0	5,70E-05	0	7,27E-05
kill	0,000190017	0	0,000164722	0	1,33E-05	0	0	2,58E-16	0	0	0	0	4,03E-05	0	0	0	0	0	0	0	0	0	0	0	0	0	0	9,18E-05	0	0	0	0	0	0	0	0	0,000889627	0	0	0	0	0	8,53E-05	0	0	0
novo	3,83E-05	0	0,00020163	0	0	2,70E-05	0	0	0	0	0	0	0	0,000170926	0	0	0	0	0	0	0	0	0	0	0	0,000450494	0	7,62E-05	0	0	0	0	0	0	0	0	0	0	0	0	0	0	0	0	0	0
pndm	0	0	1,26E-05	0	0	0	0	0	0	0	0	0	0	0	0	0	0	0	0	0	0	0	0	0	0	2,99E-05	0	0	0	0	0	0	0	0	0	0	0	0	0	0	0	0	0	0	0	0
rmpa	0	0	1,26E-05	0	0	0	0	0	0	0	0	0	0	0	0	0	0	0	0	0	0	0	0	0	0	2,99E-05	0	0	0	0	0	0	0	0	0	0	0	0	0	0	0	0	0	0	0	0
lean	0	0	5,97E-15	0	2,92E-07	0,000129136	2,06E-05	0	0,000540168	0	0	0	0	0	0	0	0	0	0	0	0	0	0	0	0,002415639	0	0	0	0	0	2,98E-05	0	0	0	0	0	0	0,000451421	0	0	0	0	0	0	0	0
tnts	3,51E-05	0	0	1,18E-05	0	0	0	0	0	0	0	0	0	0	0	0	0	0	0	0	0	0	0	0	0	0	0	0	0	0	0	3,47E-05	0	0	0	0	0	0	0	6,79E-05	0	0	0	0	0	0
moss	0	0	0	5,82E-05	0	0	0	0	0	0	0	0	0	0	0	0	0	0	0	0	0	0	0	0	0	0	0	0	0	0	0	0	0	3,94E-11	0	0	0	0	0	0	0	0	0,000205639	0	1,78E-05	0
dark	0,000145136	3,83E-07	9,72E-05	0,000374394	2,00E-05	1,78E-14	0	0	0	0	1,20E-14	0,000550996	0	0	0	0	0	0	0	0	0	0	0	0	0	0,000156504	7,33E-05	0	0	0	0	0	0	0	0	0,000576876	1,34E-16	8,41E-05	0	0	0	0	0	0,000172134	0,000196314	0
disc	0	0	0,000115068	0	8,21E-13	6,18E-05	0,000106723	7,57E-05	0	1,65E-05	0	0	2,92E-05	0	0	4,90E-05	0	0	0,000185818	0	4,14E-05	0	0,000320898	0,000339444	0	0,000245998	0	0	0	0	0,000133462	0	0	0	0	0	0	0	0	0	2,07E-05	0	0	0	0	0
emit	0	9,75E-11	0	9,29E-05	0	0	9,83E-05	4,02E-05	0	4,07E-05	0	5,62E-05	0	0	0	0	0	0	0	0	0	0	0	0,000370315	0	0	0	0	0	0	0	0,000131491	0,00013565	0	9,83E-16	0	0	7,84E-07	0,000100596	0	0	0	0	0	0	0,00018359
farm	0	0,00117182	0	0	0	0	0	0	0	0	0	0	0	0	0	0	0	0	0	0,004456184	0	0	0	1,61E-05	0	0	0	0	0	0	0	0	0	0	0	0	0	0	0	0	0	0,001177453	0	0	0	0
fece	0	0	1,66E-05	0,000194169	0	0	0	0	0	0	0,00042312	0	0	0	0	0	0	0	0	0	0	0	0	0	0	3,50E-05	0	0	0	0	0	0	0	0	0	0	0	0	0	0	0	0	0	0	4,60E-05	0
rear	9,49E-05	0	0,000114261	0	3,59E-05	0	4,21E-05	0	0	0	0	0	0	0	0	0	0	0,000114229	0	0	0	0	0	4,76E-05	0	0,000167074	0	2,27E-05	0	0	3,19E-05	0	0	0	0	0,000238918	0,000191819	3,00E-06	0	0	0	0	0	0	5,59E-15	6,03E-05
psha	0	6,44E-06	0	0	0	0	0	0	0	0	0	3,24E-05	0	0	0	0	0	0	0	0	0	0	0	0	0	0	0	0	0	0	0	0	0	0	0	0	0	0	0	0	0	0	0	0	0	0
bnst	6,17E-05	0	0	0	0	0	0	0	0	0	0	0	0	0	0	0	0	0	0	0	0	0	0	0	0	0	0	0	0	0	0	0	0	0	0	0,000196913	0	0	0	0	0	0	0	0	0	0
span	3,88E-05	6,33E-05	0,000109813	2,05E-05	5,01E-05	0	0,000213707	6,43E-06	3,69E-05	0,000131384	0	1,66E-11	0	0	0	0	0	0	0	0	0,000961288	0	0	0	1,41E-15	1,04E-05	0	4,20E-05	0	8,52E-06	0,000118006	0	0	0	0	6,24E-05	0	0	0	0,000296749	0	9,98E-05	9,64E-05	0	0	0,00026199
talk	4,10E-05	0	0	7,26E-06	0,000174483	0	0	1,94E-05	9,09E-05	8,90E-10	0	0	0	0	0	0	0	0	0	0	0	0,001407451	0	0	0	0	0	8,62E-05	0	0	0	0	2,71E-13	0	0	0	0	0	8,01E-05	5,35E-16	0	0	0	0	0	0
gibb	0	0	0	3,11E-05	0	0	1,09E-05	0	0	9,45E-06	0	0	0	0	0	0	0	0	0	0	7,05E-05	0	0	0	0	0	0	0	0	0	0	0	0	0	0	0	0	0	0	0	0	0	0	0	6,91E-05	0
nite	0	0	0	0	0	0	0	0	0	5,11E-06	0	0	0	0	0	0	0	0	0	0	1,88E-05	0	0	0	0	0	0	0	0	0	0	0	0	0	0	0	0	0	0	0	0	0	0	0	0	0
gift	0	0	1,30E-05	0	7,07E-05	0	0	0	1,86E-06	0	0	0	0	0	0	0	0	0	0	0	0	0	0	0	0	0	0	0	0	0,000368653	0	0	0	0	0	0	0	0	0	0	0	0	0	0	0	0
spur	0	0	0	0	0	6,35E-06	0	0	0,000115463	1,26E-05	0	0	2,09E-05	0	0	0	0	0	2,46E-05	0	0	0	0	0	0,00032602	0	0	0	0	0	0	0	5,76E-05	0	0	0	0	0	0	7,30E-05	0	0	0	0	0	0
cast	0	1,80E-05	0	2,23E-05	2,89E-05	0	0,000413876	3,31E-10	0	1,66E-14	0	0,000102206	0	0	0	0	0	0	0	0	0,000111681	0	0	4,73E-11	0	0	0	0	0	3,13E-07	0,000135333	0,001761186	0	0	0	0	0	0	0	0	0	0	0	0	0	2,95E-08
fall	0	0,000349385	0	0	1,52E-09	9,86E-05	0,000159284	0,000147749	0,00016242	6,17E-05	0	0,000399626	0	4,32E-05	0	0,000269441	0,000102765	5,03E-06	0,000253862	9,15E-13	0	0	0	0,000154615	0,000364589	0	0	0	0	0	2,80E-05	2,26E-05	1,77E-05	0	0	0	0	1,56E-05	0,000560704	9,98E-05	5,11E-11	0,001064534	0,000120162	0	0	0,000404675
fell	0	1,68E-05	0	4,57E-05	3,43E-05	2,42E-14	2,31E-05	0	1,17E-06	0	3,40E-05	0	0	0	0	0	0	0,000131108	0	0	0	7,84E-06	0	1,04E-06	4,59E-05	0	0	0	0	0	0	0	0	2,56E-09	0	0	0	5,56E-05	0	1,03E-10	0	0	0,000117344	0	0	6,06E-05
hike	0	6,44E-06	0	0	0	0	0	0	0	0	0	0	0	0	0	0	0	0	0	0	0	0	0	3,05E-05	0	0	0	0	0	0	0	0	0	0	0	0	0	0	0	0	0	0	0	0	0	0
late	0,000138932	0,000106457	0,000275382	2,37E-12	0,000134552	0,000404837	1,35E-05	1,73E-05	3,87E-05	1,25E-05	0	9,34E-06	0	0,001920978	0	0	0	0,000125039	0,000142417	0	6,03E-05	0,000270987	0	9,65E-05	0	0,000248372	4,30E-05	0,000119866	0	0,000254244	0	0	0	0	0	0	0	1,99E-16	2,75E-05	0,000147123	0	0,000320521	0,000280934	0,000408449	0	0
oecd	0	2,44E-05	0	0	0	0	2,37E-05	0	0	0	0	0	0	0	0	0	2,90E-05	0	0	0	0	0	0	0,000181762	0	0	0	0	0	0	0	0	0	0	0	0	0	0	0	0	0	0	0	0	0	0
opec	0	6,44E-06	0	0	0	0	0	0	0	0	0	0	0	0	0	0	0	0	0	0	0	0	0	3,05E-05	0	0	0	0	0	0	0	0	0	0	0	0	0	0	0	0	0	0	0	0	0	0
gram	0	1,93E-05	0,000117393	0,000205864	0	0	0	2,56E-11	0	0	0,000284308	0	0	0	0	3,87E-05	0	0	0	3,52E-05	0	0	0	0	0	2,34E-09	0	0	0	0	0	0	0	0	0	0	0,000148689	0	0	0	0	8,21E-05	0	0,000101318	0,000195725	0
kgha	0	6,44E-06	0	0	0	0	0	0	0	0	0	0	0	0	0	0	0	0	0	0	0	0	0	0	0	0	0	0	0	0	0	0	0	0	0	0	0	0	0	0	0	2,82E-05	0	0	0	0
loam	0	0,00013521	0	0	0	0	0	0	0	0	0	0	0	0	0	0	0	0	0	0	0	0	0	0	0	0	0	0	0	0	0	0	0	0	0	0	0	0	0	0	0	0,00059286	0	0	0	0
maiz	0	0,000531875	0,000257139	0	0	0	0	0	0	0	0	0	0	0	0	0	0	0	0	0	0	0	0	0	0	0	0	0	0	0	0	0	0	0	0	0	0	0	0	0	0	0,002023793	0,001457191	0	0	0
mgha	0	3,22E-05	0	0	0	0	0	0	0	0	0	0	0	0	0	0	0	0	0	0	0	0	0	0	0	0	0	0	0	0	0	0	0	5,39E-07	0	0	0	0	0	0	0	2,38E-05	0,000191987	0	0	0
mung	0	6,44E-06	0	0	0	0	0	0	0	0	0	0	0	0	0	0	0	0	0	0	0	0	0	0	0	0	0	0	0	0	0	0	0	0	0	0	0	0	0	0	0	2,82E-05	0	0	0	0
pira	0	6,44E-06	0	0	0	0	0	0	0	0	0	0	0	0	0	0	0	0	0	0	0	0	0	0	0	0	0	0	0	0	0	0	0	0	0	0	0	0	0	0	0	2,82E-05	0	0	0	0
enca	0	0	0	0	0	0	0,000479714	0	0	0	0	0	0	0	0	0	0	0	0	0	0	0	0	0	0	0	0	0	0	0	0,001835072	0	0	0	0	0	0	0	0	0	0	0	0	0	0	0
wilt	0	1,67E-05	5,56E-05	0	0	0	0	0	0	0	0	3,03E-05	0	0	0	0	0	0	0	0	0	0	0	0	0	1,36E-05	0	0	0	0	0	0	0	0	0	0	0	0	0	0	0	0	0,000238398	0	1,49E-05	0
park	0	0,00025262	0	0	1,28E-06	0	0	0,000165669	0	4,72E-06	0	0,000191295	0	0	0	0	0,001468951	0	0	1,40E-06	0	0	0	9,58E-05	0	5,12E-09	5,61E-12	0	0	0	0	0	0	0	0	0	0	0	1,23E-12	0	0	0	0,000117309	0	0	0
true	0	2,47E-05	5,29E-05	8,74E-06	0,000126236	9,77E-05	2,28E-06	0,000179839	8,65E-05	8,83E-05	0	0	5,54E-12	7,08E-05	1,63E-05	0,000202986	5,48E-05	0	0	0	0	0,000129759	0,000727178	0	0,000276254	4,28E-05	0,000355263	0	2,10E-08	8,39E-05	0	0	0	0,000255398	1,77E-14	0	0	0	1,78E-05	9,57E-05	0	0	0	0,000453725	3,71E-05	1,53E-12
akin	9,06E-06	0	1,42E-05	0	1,16E-09	0	5,70E-06	0	1,63E-05	0	0	0	3,08E-06	0	0	0	0	3,83E-05	0	0	0	0	0	0	0	0	0	0	0	0	0	0	0	0	0	3,10E-05	0	0	0	0	0	0	4,34E-05	0	0	2,75E-05
meso	0	2,36E-05	6,64E-05	0	0	0	7,89E-06	0	0	0	0	0	0	0	0	0	0	0	0	0,000126079	0	0	0	0	0	0	0	0	0	0	0	3,32E-05	0	0	0	0	0	0	0	0	0	0	0,000235678	0	0	0
pine	0	0,000121017	0,000128674	0	0	0	0	0	0	0	0	0	0	0	0	0	0	0	0	0	0	0	0	0	0	0	0	0	0	0	0	0	0	0	0	0	0	0	0	0	0	0	0,001349557	0	3,40E-11	0
seed	0,000173246	0,000187574	0,000556623	0,000218162	0	2,10E-05	1,97E-13	0	0	2,80E-05	0	0	0	0	0	0	0	0	0	0	0	0	0	1,01E-12	0	0	0	4,24E-05	0	0	0	8,77E-05	0	0	0	0,000380597	0	0	0	0	0	2,69E-16	0,004730387	0	0	0
half	0	0,000168796	0,000133504	0,000590207	0,00019724	0,000258245	0,000197776	0	5,46E-05	0,000148889	0,001129682	1,22E-07	4,01E-05	0	0	4,77E-05	0,000254901	0,000329263	0,000255761	0,000666464	3,48E-05	0,000573746	0,000137608	0	0	0,000105667	2,65E-05	0	0	4,00E-05	0,000627344	0,000320249	0,000551537	4,13E-12	0	0,000186404	6,34E-06	0,000298488	0	4,11E-05	0	8,00E-05	0,00013436	0,000343602	0	0
merg	0	0	0	0	0	1,04E-05	0	8,31E-05	7,45E-07	0,000238331	0	0,000133061	0	0	0	0,000986376	0	0	0	0	0	0	0	0	3,50E-05	0	0	0	0	0	0	5,02E-11	1,53E-05	0	3,90E-11	0	0	0	8,38E-05	0	3,63E-05	0	0	0	0	0
wise	0	6,23E-05	7,74E-06	0	2,39E-05	3,96E-05	2,55E-05	1,64E-05	0	6,76E-05	0	0	0	0,000133434	3,17E-05	0,000274615	6,80E-05	0	0	4,40E-05	1,16E-05	5,15E-11	7,55E-05	8,84E-06	0	2,43E-05	0	0	0	7,27E-06	0	0	2,64E-15	0	0	0,000134388	0	0	0	0	0	0,000125679	0	0	0	7,89E-05
duti	0	0	0	0	1,49E-05	0	0	0	3,42E-05	0,000193994	0	0	1,02E-05	0	0	0	0	3,87E-05	0	0	0	0	0	0	0	0	5,61E-06	0	9,01E-05	2,98E-05	0	0	0,00083978	0	0	0	0	0	0	0	1,65E-05	0	0	0	0	0
ppcc	0	0	0	0	0	0	0	0	0	2,55E-05	0	0	0	0	0	0	0	0	0	0	0	0	0	0	0	0	0	0	0	0	0	0	0,000111735	0	0	0	0	0	0	0	0	0	0	0	0	0
sort	9,51E-05	2,91E-05	0,000176899	0	5,59E-05	1,17E-05	0	5,23E-05	2,13E-05	8,10E-05	0	0	4,98E-05	0	0,000116474	0,000268732	0	2,01E-12	0	0	2,73E-09	0,000121962	0	0	0	2,67E-05	6,26E-05	0,000131059	0,000129127	0	0	0	0	0	9,10E-05	0	0,000372972	0,000145222	0	0	0,00010611	5,67E-05	0	3,16E-05	0	0
muco	0,000517304	0	8,02E-05	0	0	0	0	0	0	0	0	0	0	0	0	0	0	0	0	0	0	0	0	0	0	0	0	0	0	0	0	0	0	0	0	0	0,001983201	8,69E-06	0	0	0	0	0	0	0	0
papr	0	0	0	0	0	0	0	0	0	5,11E-06	0	0	0	0	0	0	0	0	0	0	0	0	0	0	0	0	0	0	0	0	0	0	2,24E-05	0	0	0	0	0	0	0	0	0	0	0	0	0
spot	1,05E-05	0,000111725	0,000146552	0,000172451	0	1,97E-05	4,34E-05	1,99E-05	0	2,88E-05	0,000132751	0,000572709	0	0	6,40E-05	6,35E-06	6,73E-07	0	2,33E-05	2,56E-07	3,85E-05	0	0	0,000152076	0	0,000168507	3,39E-10	0	0	0	5,30E-16	0,000188354	2,89E-15	0	3,37E-05	0	0	0	0	0	0	9,36E-05	0,000286311	0,000242606	0	1,65E-05
bath	0	7,72E-05	0	0	0	0,000419369	7,76E-06	0	0	0	0	0	0	0	0	0	5,48E-05	0	0,001673395	0	0	0	0	0	0	0	0	0	0	0	0	0	0	0	0	0	0	0	0	0	0	0	0	0	0	1,48E-08
naiv	0,000208536	0	1,99E-05	0	5,51E-05	0,00010496	0	7,26E-05	0	3,20E-05	0	0	8,72E-07	0	0,000195606	0,000225955	0	0	0,000309717	0	0	0,000266136	0	0	0	3,65E-05	0	0	0	1,33E-15	0	0	0	0	0	0,000341542	0,000419383	0	0	0	0	0	0	0	0	0
tnfi	0	0	0	0	0	0,000228222	0	0	0	0	0	0	0	0	0	0	0	0	0,000762376	0	0	0	0	0	0	0	0	0	0	0	0	0	0	0	0	0	0	0	0	0	0	0	0	0	0	0
slug	0	0	2,12E-05	0	0	0	0,000113071	0	0	0	0	0	0	0	0	0	0	0	0	0	0	0	0	0	0	0	0	0	0	0	0	0	0	0	0	0	5,86E-05	0	0	0	0	0	0	0	0	0,00036945
wait	0	6,11E-06	0	0	5,89E-05	0	2,06E-05	0,000190667	1,16E-05	9,91E-09	0	0	0	0	0,000556869	0	0	3,00E-10	0	6,29E-05	0	0	0	3,11E-05	6,41E-06	0	0	0	0	0,000384307	0	0	6,56E-07	0	9,83E-07	0	0	0	0,000117022	0	0	0	0	0	0	5,10E-05
fitc	7,14E-06	0	0	0,000141851	0	0	0	0	0	0	0,000320188	0	0	0	0	0	0	0	0	0	0	0	0	0	0	0	0	2,68E-05	0	0	0	0	0	0	0	0	0	0	0	0	0	0	0	0	0	0
liga	4,41E-05	0	0	0	0	0	0	0	0	0	0	0	0	0	0	0	0	0	0	0	0	0	0	0	0	0	0	9,54E-05	0	0	0	0	0	0	0	0	0	0	0	0	0	0	0	0	0	0
wake	0	0	0	0	0	0,000159926	0,000245589	0	0	0	0	0	0	0,000684675	0	0	0	0	4,91E-07	0	0	0	0	0	0	0	0	0	0	0	0	0	0	0	0	0	0	0	0	0	0	0	0	0	0	0,000863644
town	0	0,000164695	0	0	0	0	0	0	7,42E-05	0	0	0	0	0	0	0	0,000534836	6,09E-05	0	0,000419609	0	0	0	0	0	0	0	0	0	0	0	0	0	0	0	0	0	0	0	0	0	0	0	0	0	0
will	0	1,64E-05	0	0	0,000372649	0	0	0	1,85E-05	0	0	0	0,000782295	0	0	0	0	0,000243233	0	0,000190649	0	0	0	0	0	0	0,00027664	0	0	0,000432888	0	0	0	0	0	0	0	0	0	0	0	0	0	0	0	0
ongo	9,40E-05	6,19E-05	9,80E-05	0	4,29E-05	2,05E-05	0	1,10E-10	0,000483736	0	0	0	0,000140959	0,000199703	0	0	5,33E-05	1,73E-08	0,000112012	1,36E-07	0	0	0	0	0,000260575	0,000147721	0	0	2,57E-14	1,40E-05	0	0	0	0	0	0,00024129	7,45E-05	0	9,81E-05	0,000849875	0	0,000128096	0	0	3,74E-05	0
vana	0	0	1,26E-05	0	0	0	0	0	0	0	0	0	0	0	0	0	0	0	0	0	0	0	0	0	0	2,99E-05	0	0	0	0	0	0	0	0	0	0	0	0	0	0	0	0	0	0	0	0
nurb	0	0	0	0	0	0	0,000118083	0	0	0	0	0	0	0	0	0	0	0	0	0	0,000301274	0	0	0	0	0	0	0	0	0	0	0	0	0	0	0	0	0	0	0	0	0	0	0	0	0
unif	0	0	0	0	2,00E-06	0	0	1,71E-05	1,44E-05	1,21E-05	0	0	0	0	5,17E-05	0	0	0	0	0	4,99E-05	0	0	0	0	0	0	0	0	0	0	2,59E-09	0	0	0	0	0	0	7,24E-05	0	0	0	0	0	0	0
occa	7,99E-06	0	0	9,62E-07	0	3,74E-05	0	0	5,45E-05	0	5,27E-05	0	0,000112646	0	0	0	0	0	4,01E-05	0	0	1,30E-05	0	0	0	0	0	0	0	0	0	0	0	0	0	2,85E-05	2,76E-05	9,44E-07	0	5,67E-05	0	0	0	0	0	0
cope	0	0,00013556	0	0	0,000441719	0	0	0,000125769	0,000379671	3,71E-05	0	0	2,79E-08	0	0,000151965	4,64E-05	0,000273495	0,002126754	0	0,000293585	0	0	5,22E-05	0	1,30E-13	0	3,93E-15	0	0,000550119	0,000139908	0	0	0,000103147	0	0	0	0	0	0,000304753	0	0	0	0,000362344	0	0	0
clog	0	0	0	0	0	0	0,000398531	0	0	0	0	0	0	0	0	0	0	0	0	0	0	0	0	0	0	0	0	0	0	0	0,001438615	0	0	0	0	0	0	0	0	0	0	0	0	0	9,32E-05	0
wood	0	0,000785506	0	0	0	0	0	0	0	0	0	0	0	0	0	0	0	0	0	0	0	0	0	0	0	0	0	0	0	0	0	0	0	0	0	0	0	0	0	0	0	0	0,005677392	0	0	0
buck	0	0	0	0	0	0	0	0	0	0,000265641	0	0	0	0	0	0	0	0	0	0	0	0	0	0	0	0	0	0	0	0	0	0	0,001161962	0	0	0	0	0	0	0	0	0	0	0	0	0
pole	5,33E-11	0	0	0	1,15E-05	2,82E-09	0	0	0	0,000791484	0	0	0	0	0	0	0	0	0	0	0	0	0	0	0	0	0	0	0	0	0	0	0,000406595	0	0	0,000403912	0	0	0	0	0,004060752	0	0	0	0	0
cohe	0	0	0	0	0,000143561	0	0,000266788	0	0	0	0	0	9,25E-05	0	0	0	0	0	0	0	0	0,000160954	0	0	0	0	0	0	0	0,000472121	0,00101441	1,50E-06	0	0	0	0	0	0	0	0	0	0	0	0	0	0
amen	5,68E-06	6,05E-05	1,40E-05	0	7,15E-07	1,94E-05	0	8,55E-06	3,21E-05	3,47E-05	0	0	0	0	0	0	0,000167667	0	0	7,95E-05	0	1,50E-07	0	0	0	0	2,77E-05	0	6,18E-05	0	0	9,26E-05	3,34E-05	4,14E-09	0	0	9,08E-05	0	0	3,65E-05	4,81E-05	0	0,000145605	0	0	0
soon	1,17E-05	6,99E-13	2,61E-05	0	0	1,04E-05	1,69E-05	1,29E-09	0,000109423	0	0	4,35E-05	0	0	0	0	0	4,05E-16	7,46E-05	1,84E-09	0	0	0	0	0,000240926	0	0	0	0	0	1,68E-05	2,95E-05	0	0	0	0	0,00017137	0	0	0	0	2,46E-05	0	6,99E-05	0	0
earn	0	2,98E-05	0	0	0,000124201	0	0	0	0	0	0	0	0,000171051	0	0	0	0	0	0	8,28E-05	0	0	0	0	0	0	0,000421258	0	0	0	0	0	0	0	0	0	0	0	0	0	0	0	0	0	0	0
tran	6,41E-05	0	0	0,000629837	0,000114461	0	1,80E-10	0	0	2,46E-09	0,001285819	0	0,000620008	0,000269632	0	0	0	0	0	0	0	0	5,37E-05	6,24E-05	0	3,96E-07	0	3,24E-05	0	0	0	1,62E-05	0	0	0	0	0	0	0	0	0	0	0	5,12E-05	0	0
beck	0	0	9,48E-06	0	1,01E-05	9,15E-05	0	0	0	0	0	0	0	0	0	0	0	0,00030879	0	0	0	0	0	0	0	0	0	0	0	0	0	0	0	0	0	0	0	0	0	0	0	0	4,54E-05	0	0	0
easi	0	4,32E-06	7,19E-05	0,000155782	1,59E-05	2,79E-05	9,34E-05	0,000601822	5,84E-05	0,000192897	0	0	0	0	0,000231991	7,90E-05	7,30E-05	5,98E-05	0	0	0	0,00010153	0,00036033	0	3,08E-06	0	0	0	0	0	0,000190143	2,80E-16	0	7,53E-07	0,002544447	0	4,65E-05	0	8,79E-09	0	0,000187395	0	0	0	0	0
katz	0	0	0	0	0	5,82E-06	0	5,09E-05	7,51E-06	0	0	0	0	0	2,16E-05	0	0	0	0	0	0	3,06E-05	4,23E-05	0	0	0	0	0	0	0	0	0	0	0	0	2,53E-05	0	0	0,000149239	0	0	0	0	0	0	0
mmse	0	0	0	0	0	0,000167114	0	0	0	4,75E-05	0	0	0	0,000224534	0	0	0	0	0	0	0	0	0	0	0	0	0	0	0	0	0	0	0	0	0	0,000718393	0	0	0	0	0	0	0	0	0	0
rete	0	0	0	0	0	7,36E-06	0	0	0	0	0	0	0	0	0	0	0	0	0	0	0	0	0	0	0	0	0	0	0	0	0	0	0	0	0	2,81E-05	0	0	0	0	0	0	0	0	0	0
shop	6,85E-11	1,24E-05	3,71E-06	0	0	9,84E-06	0	0,000142512	4,83E-05	0	0	0	0	4,07E-13	0	0	0	3,22E-05	0	0	0	1,26E-09	0	0	3,58E-05	0	0	0	0	0	0	0	0	0	0,000430491	4,92E-05	1,76E-05	0	0,000105097	0	0	0	0	0	0	0
sigg	0	0	0	0	0	8,10E-05	0	0	0	0	0	0	0	0	0	0	0	0	0	0	0	0	0	0	0	0	0	0	0	0	0	0	0	0	0	2,65E-05	0	0	0	0	0	0	0	0,00040908	0	0
pure	0	0	2,45E-05	0,00066826	4,28E-05	5,34E-05	0,000134651	1,58E-05	0,000119989	4,05E-05	0,000505174	3,45E-05	0,00011183	4,84E-09	5,46E-06	5,66E-06	0	0	0	0	0,000206493	0	0	0	7,77E-05	0,000285296	0	0	0,000147984	0,000128701	0,000141405	0,000979171	0	0	0	1,78E-05	0	0,00022066	2,83E-08	4,15E-05	0,000115324	0	0	0,00020644	0	0,000163353
exit	0	4,48E-05	0	0	0	0	0,000249918	2,94E-05	0	0	0	0	0	0	9,22E-05	0	0	0	0	0	0	0	0	0	3,64E-05	0	0	0	0	0	0	0	0	0	0	0	0	0	1,89E-05	0	0	4,78E-05	0	0	7,86E-05	0,00087855
lift	0	5,63E-07	7,13E-14	0	0	0	0,000375745	0	0	0	0	0	0	0	0	0	0	0	0	0	0	0	0	1,91E-09	0	0	0	0	0	0	0	1,84E-05	0	0	0	0	8,47E-05	0	0	0	9,44E-05	7,41E-14	6,18E-05	0	0	0,001064252
valv	0	0	0	0	0	0	0,001306297	0	0	0	0	0	0	0,000160877	0	0	0	0	0	0	0	0	0	0	0	0	0	0	0	0	0	0	0	0	0	0	0	0	0	0	0	0	0,000126305	0	0	0,004153327
ankk	0,000105106	0	1,37E-05	0	0	0	0	0	0	0	0	0	0	0	0	0	0	0	0	0	0	0	0	0	0	4,96E-05	0	0,000216232	0	0	0	0	0	0	0	0	0	0	0	0	0	0	0	0	0	0
nich	9,44E-05	0	0,000230809	0	0	0	0	0	0	0	0	0	0	0	0	0	0	0	0	0	0	0	0	0	0	0,000433995	0	0,000204787	0	2,35E-05	2,61E-05	0	0	0	0	0	5,86E-05	0	0	0	0	0	0	0	0	0
coal	0	0,000502209	0	0	0	0	0	0	0	0	0	1,56E-11	0	0	0	0	0	0	0	0	0	0	0	0,000856542	0	0	0	0	0	0	0	0	0	0	0	0	0	0	0	0	0	0	0	0	0,00152792	0
ansi	0	0	0	0	0	0	0,000184741	1,68E-05	0	1,83E-05	0	0	0	0	0	0	0	0	0	0	0	0	4,76E-05	0,000244074	0	0	0	0	3,55E-05	0	0	7,99E-05	0	0	0	0	0	0	0	0	0,000300023	0	0	0	0	0,000217521
hesi	0	0	0	1,16E-05	0	0	0	0	0	0	0	0	0	0	0	0	0	0	0	0	0	0	0	0	0	0	0	0	0	0	0	0	0	0	0	2,81E-05	0	0	0	0	0	0	0	0	0	0
lake	0	0,001641836	0	0	0	0	0	0	0	0	0	0,002392924	0	0	0	0	0	0	0	2,39E-11	0	0	0	0	0	0	0	0	0	0	0	0	0	0	0	0	0	0	0	0	0	0,004390249	0	0	0,000783422	0
cbct	0	0	0	0	0	7,36E-05	0	0	0	0	0	0	0	0	0	0	0	0	0	0	0	0	0	0	0	0	0	0	0	0	0	0,000338018	0	0	0	0	0	0	0	0	0	0	0	0	0	0
flap	1,33E-05	0	0	0	0	7,85E-05	7,99E-05	0	0	0	0	0	0	0	0	0	0	0	0	0	0	0	0	0	0	0	0	0	0	0	0	0,000502136	0	0	0	0	0	0	0	0	0	0	0	0	0	0,000199383
neck	0	0	0	0	1,57E-05	0,000265892	4,47E-05	0	0	0	0	0	0	0	0	0	0	0	0,000566168	0	0	0,000131832	0	0	0	0	0	0	0	0	0	0,000384444	0	0	0	0	0	0	3,95E-05	0	0	1,60E-05	0	0,000114633	0	4,20E-05
arch	0	0	0	0	0	0	0,000295208	0	0	0	0	0	0	0,000417332	0	0	0	0	0	0	0	0	0	0	0	0	0	0	0	0	0,000229183	0,000437428	0	0	0	0	0	0	0	0	0	0	0	0	0	0,000169701
mbse	0	0	0	0	0	0	0	3,51E-05	0	0	0	0	0	0	0	0	0	0	0	0	0	0	0	0	0	0	0	0	0,000131194	0	0	0	0	0	0	0	0	0	0	0	0	0	0	0	0	0
mrsa	0	0	6,30E-05	0	0	0	0	0	0	0	0	0	0	0	0	0	0	0	0	0	0	0	0	0	0	0	0	0	0	0	0	0	0	0	0	0	0,000153381	0	0	0	0	0	0	0	0	0
page	0	0	0,000191325	5,60E-05	6,76E-06	0	0	0,000272232	0	0	0,000299829	0	0	0	0,001114726	0	0	0	0	0	0	0	0	0	0	0	3,12E-05	0	0	0	0	0	0	0	0	0	9,90E-05	0	0	0	0	0	0	0,00027563	0	0
pari	0	3,10E-05	0	1,97E-05	0	8,18E-06	9,26E-06	0	2,45E-05	0	0	0	0	5,48E-05	0	0	0,000154635	0	2,96E-05	0	0	0	0	0	0	0	0	0	0	0	0	5,10E-05	0	0	0	0	0	0	0	1,56E-05	0	0	0	0	3,93E-05	0
card	7,27E-06	0	0	0	1,56E-05	1,68E-05	0	0,000253168	0	0	0	0	0	0	0,000409015	0	0	0	0	0	0	0	0,000810142	0	0	0	0	0	0	7,30E-06	0	0	0	0	0	0	0	8,66E-05	0,000115479	0	0	0	0	0	0	0
copd	0	0	0	0	0	0,00022086	0	0	0	0	0	0	0	0,000218238	0	0	0	0	0	0	0	0	0	0	0	0	0	0	0	0	0	0	0	0	0	0	0	0,000595865	0	0	0	0	0	0	0	0
know	0	1,10E-05	2,41E-05	2,06E-05	0,000134573	1,27E-05	8,58E-05	0,000102787	0,000239033	2,57E-05	0	0	7,01E-06	8,59E-05	6,03E-09	0,000150874	0	0	0	5,11E-14	0	1,09E-05	0,00025904	0	0,00018801	0	0,000230192	0	0,000664189	0,000298444	9,61E-05	0	0	1,65E-08	0	0	0	0	0	0,00020443	8,57E-05	0	0,000109463	8,20E-15	0	7,78E-05
rara	0	0	0	0	0	7,36E-06	0	0	0	0	0	0	0	0	0	0	0	0	0	0	0	0	0	0	0	0	0	0	0	0	0	0	0	0	0	0	0	0	0	0	0	0	0	4,07E-05	0	0
edit	0	0	0,000299566	0	4,44E-06	7,16E-05	0	3,01E-05	8,21E-05	0	0	0	0	2,75E-05	3,84E-05	4,26E-05	0	0,000242601	0	0	0	0	0	0	0	0,000376726	0	0	0,00022362	0	0	0	0	0	0	0	6,02E-05	0	0	0,000181458	0	0	0	0	0	0
tall	0	8,47E-06	0	0	0	0	7,15E-05	0	0	0	0	0	0	0	0	0	0	0	0	0	0	0	0	9,09E-05	0	0	0	0	0	0	2,04E-05	0	0	0	0	0	0	0	0	0	0	0	3,70E-05	0	0	0,000159108
yahr	0	0	0	0	0	7,36E-06	0	0	0	0	0	0	0	0	0	0	0	0	0	0	0	0	0	0	0	0	0	0	0	0	0	0	0	0	0	0	0	0	0	0	0	0	0	0	3,06E-05	0
dfig	0	0	0	0	0	0	0	0	0	0,000112387	0	0	0	0	0	0	0	0	0	0	0	0	0	0	0	0	0	0	0	0	0	0	0	0	0	0	0	0	0	0	0,000717892	0	0	0	0	0
ship	0	2,66E-05	0	0	0	0	7,10E-05	1,36E-05	0	0,000113955	0	0,000175786	0	0	3,05E-05	0	0	0	0	0	0,000137297	0	0	0	0	0	0	0	0	0	0	0	0	0	0	0	0	0	0	0	0,000352892	0	0,000257471	0	0	0,000193357
elus	0,00011212	1,04E-05	4,74E-05	0	3,61E-05	0	0	1,05E-05	1,50E-05	0	0	6,71E-05	0,000133227	0	2,94E-05	0	0	0	0	4,18E-11	0	0	0	0	0	5,65E-05	0	0,000135968	0	9,93E-06	0	0	0	0	0	0,000114017	0	0	0	0,000117154	0	1,11E-13	0	5,85E-06	0	0
clin	0	0	2,84E-05	0	0	0	0	0	0,000108208	0	0	0	0	0	0	0	0	0	0	0	0	0	0	0	0	0	0	0	0	0	0	2,63E-05	0	0	0	0	2,28E-05	0	0	0	0	0	0	0,000588929	0	0
eoad	0	0	0	0	0	8,10E-05	0	0	0	0	0	0	0	0	0	0	0	0	0	0	0	0	0	0	0	0	0	0	0	0	0	0	0	0	0	0,000309429	0	0	0	0	0	0	0	0	0	0
qrcs	0	0	0,000252192	0	0	0	0	0	0	0	0,000552228	0	0	0	0	0	0	0	0	0	0	0	0	0	0	0	0	0	0	0	0	0	0	0	0	0	0	0	0	0	0	0	0	0	0	0
usda	0	1,06E-05	4,22E-05	0	0	0	0	0	0	0	3,20E-05	0	0	0	0	0	0	0	0	0	0	0	0	0	0	5,96E-08	0	0	0	0	0	0	0	0	0	0	0	0	0	0	0	5,74E-05	1,88E-12	7,34E-05	0	0
bare	0	0,000197621	2,89E-07	0,000251293	0	0	1,06E-05	1,25E-05	1,17E-05	0	9,43E-05	0,000433286	0	0	7,13E-05	0	0	0	0	0	0	0	4,01E-05	0	0	0	0	0	0	3,45E-05	0	0,000284849	0	0	0	0	0	0	0	0	3,26E-05	0,000735273	0	0	0	0
chao	0	0	0	0	4,63E-06	0	0	0	1,20E-06	0,000189085	0	0	0	0	0	0	0	0	0	0	0	0	0,001518415	0	0	0	0	0	0	0	0	0	0	0	0	0	0	0	0	0	0	0	0	0	0	0
hull	0	0	0	4,46E-05	0	0	2,16E-05	0	0	2,17E-05	0	0	0	0	0	0	0	0	0	0	8,90E-05	0	0	0	0	0	0	0	0	0	0	0	0	0	0	0	0	0	0	0	6,07E-05	0	0	7,88E-05	7,58E-05	4,76E-16
vlsi	0	0	0	0	0	0	0	0	0	2,55E-05	0	0	0	0	0	0	0	0	0	0	6,40E-05	0	0	0	0	0	0	0	0	0	0	0	3,58E-05	0	0	0	0	0	0	0	0	0	0	0	0	0
smap	0	0	0	0,000106374	0	0	0	2,01E-05	0	0	0	0,00029736	0	0	8,31E-05	0	0	0	0	0	0	0	0	0	0	0	0	0	0	0	0	0	0	0	0	0	0	0	0	0	0	0	0	0	0	0
drag	0	0	0	0	0	0	0,000450193	0	0	0	0	0	0	3,11E-05	0	0	0	0	0	0	0	0	0	0	0	0	0	0	0	0	0	0	0	0	0	0	0	0	0	0	5,22E-05	0	0	0	0	0,001432285
flat	0	0,000148967	0	0	0	0	0,000368346	1,98E-15	0	8,66E-05	0	1,84E-09	0	0	7,16E-13	0	6,67E-05	0	0	0	0	0	0	0,000243861	0	0	0	0	0	3,27E-06	0	0,000213881	0,000227498	3,40E-05	0	0	0	0	3,52E-05	0	0,000256232	0,000799908	0	0	9,54E-11	0,000576251
rcwa	0	0	0	0	0	0	7,38E-06	0	0	0	0	0	0	0	0	0	0	0	0	0	0	0	0	3,05E-05	0	0	0	0	0	0	0	0	0	0	0	0	0	0	0	0	0	0	0	0	0	0
ridg	0	0,000406306	0	0	0	0	4,35E-05	0	0	0	0	0	0	0	0	0	0	0	0	0	0	0	0	0	0	0	0	0	0	0	0	0	0	0	0	0	0	0	0	0	0	0,001947945	0	0	0	5,32E-14
room	0	0	0	0,000172967	0	2,37E-05	9,55E-05	0,000310111	7,33E-05	4,84E-05	0	0	6,75E-12	0	0	0	0	0	3,51E-05	0	0	0	0	0,000395559	9,77E-10	0	0	0	0,000304638	0	0	0,000396876	4,27E-05	0,000417037	0,000181807	0	0	0	0,000579998	0	0	0	0	0	0	0
aorn	0	0	0	0	0	0	0	0	7,87E-06	0	0	0	0	0	0	0	0	0	0	0	0	0	0	0	0	0	0	0	2,62E-05	0	0	0	0	0	0	0	0	0	0	0	0	0	0	0	0	0
coli	0	8,29E-05	0,000555833	0,000221621	0	0	0	0	0	0	3,10E-16	0	0	0	0	0	0	0	0	0	0	0	0	0	0	0,000663678	0	0	0	0	0	0	0	0	0	0	0,00050975	6,07E-08	0	0	0	0	0	0	0,001138068	0
wean	0,000176427	0	0	0	0	0	0	0	0	0	0	0	0	0	0	0	0	0	0	0	0	0	0	0	0	0	0	0	0	0	0	0	0	0	0	0	0,000212577	0,000288368	0	0	0	0	0	6,47E-05	0	0
sapt	5,29E-05	0	0	0	0	0	0	0	0	0	0	0	0	0	0	0	0	0	0	0	0	0	0	0	0	0	0	0,000114428	0	0	0	0	0	0	0	0	0	0	0	0	0	0	0	0	0	0
abat	0	7,08E-05	0	0	0	8,09E-05	0	1,06E-07	0	0	0	0	0	0	0	0	0	0	0	0,000105337	0	0	0	2,65E-05	0	0	0	0	2,36E-05	0	0	0	0	0	0	0	0	0,000298216	0	0	0	5,45E-05	8,40E-05	0	4,04E-05	0
dwnn	0	0	0	0	0	0	0	0	0	5,11E-06	0	0	0	0	0	1,97E-05	0	0	0	0	0	0	0	0	0	0	0	0	0	0	0	0	0	0	0	0	0	0	0	0	0	0	0	0	0	0
mddl	0	0	0	0	0	0	0	0	0	5,11E-06	0	0	0	0	0	1,97E-05	0	0	0	0	0	0	0	0	0	0	0	0	0	0	0	0	0	0	0	0	0	0	0	0	0	0	0	0	0	0
bdbd	8,82E-06	0	0	0	0	0	0	0	0	0	0	0	0	0	0	0	0	0	0	0	0	0	0	0	0	0	0	1,91E-05	0	0	0	0	0	0	0	0	0	0	0	0	0	0	0	0	0	0
bulk	1,70E-05	3,58E-05	0,000103045	0	1,09E-05	0	0,00046384	0	0	1,80E-05	0	0	3,49E-05	0	0	0	0	0	0	0	0	0	0	0,000172877	0	4,92E-05	2,11E-05	4,90E-05	2,19E-06	0	0,000154621	8,55E-05	7,31E-05	0	0	0	0	0	0	0	0	0,000272855	0	0	3,68E-05	0,001218482
mtor	0,000185248	0	0	0	0	0	0	0	0	0	0	0	0	0	0	0	0	0	0	0	0	0	0	0	0	0	0	0,000328359	0	0	0	0	0	0	0	0	0	0	0	0	0	0	0	0,00015383	0	0
abca	0,000105692	0	3,81E-05	0	0	0	0	0	0	0	0	0	0	0	0	0	0	0	0	0	0	0	0	0	0	0,000114687	0	0,000212807	0	0	0	0	0	0	0	0	0	0	0	0	0	0	0	0	0	0
celf	0	0	5,38E-11	0	0	7,36E-06	0	0	0	0	0	0	0	0	0	0	0	0	0	0	0	0	0	0	0	2,99E-05	0	0	0	0	0	0	0	0	0	0	0	0	0	0	0	0	0	0	0	0
inpp	0	0	1,08E-11	0	0	7,36E-06	0	0	0	0	0	0	0	0	0	0	0	0	0	0	0	0	0	0	0	2,99E-05	0	0	0	0	0	0	0	0	0	0	0	0	0	0	0	0	0	0	0	0
sorl	0	0	0,000176534	0	0	0	0	0	0	0	0	0	0	0	0	0	0	0	0	0	0	0	0	0	0	0,000418009	0	0	0	0	0	0	0	0	0	0	0	0	0	0	0	0	0	0	0	0
biom	0	2,12E-05	0,000295014	0,000207878	0	0	4,36E-05	2,92E-05	0,00017024	1,41E-05	0	0	5,42E-05	0	0	8,51E-05	0	0	0	0	0	0	0	0	5,39E-05	0	0	0	3,03E-08	0	0	0,000810865	0	0	0	0	0,000908787	0	9,53E-05	5,64E-05	0	0	0,000509907	0	0	0
ppws	0	8,37E-05	0	0	0	0	0	0	0	0	0	0	0	0	0	0	0,00036458	0	0	0	0	0	0	0	0	0	0	0	0	0	0	0	0	0	0	0	0	0	0	0	0	0	0	0	0	0
foxp	0,000185248	0	0	0	0	0	0	0	0	0	0	0	0	0	0	0	0	0	0	0	0	0	0	0	0	0	0	0	0	0	0	0	0	0	0	0	0,000644164	0	0	0	0	0	0	0	0	0
treg	0,000926241	0	0	0	0	0	0	0	0	0	0	0	0	0	0	0	0	0	0	0	0	0	0	0	0	0	0	0	0	0	0	0	0	0	0	0	0,003220773	0	0	0	0	0	0	0	0	0
fuse	3,23E-05	0	0	7,73E-05	0	0	9,82E-05	7,02E-05	0	0,000129692	0	4,24E-12	0	0	0	0,000456299	0	0	0	0	0	0	6,08E-13	0	0	0	0	6,58E-05	0	0	0	0,000981541	0	0	0	0	0	0	9,32E-05	0	0	0	0	0	0	0
nest	0	4,00E-05	0,000203692	0	1,87E-05	2,71E-05	0	0	1,37E-05	6,05E-05	0	0	4,50E-05	0	0	0	0	3,62E-05	3,56E-13	4,84E-05	0,000322402	0	0	0	0	0,000481897	0	0	0	4,15E-05	0	0	0	3,16E-11	0	0	0	9,24E-06	0	0	0	8,81E-05	8,41E-11	0	0	0
obey	0	0	0	0	5,25E-06	0	4,24E-05	6,41E-11	0	6,67E-06	0	0	2,97E-05	0	3,93E-05	0	0	0	0	0	0	0	0	0	0	0	0	0	0	0	0	0	0	0	0	0	0	0	0	0	3,26E-05	0	0	0	0	0,000114363
weak	0	0,000112336	0,000166768	7,56E-05	0,000140849	0,000113563	0,0003301	0,00045412	9,60E-05	0,000201332	8,00E-05	0,000149879	0,000154182	5,84E-07	0,000645065	0,000175623	0	7,46E-07	0,000153241	0,000139075	0,000312177	0	0,002590866	9,93E-05	8,78E-05	0,000238029	0,000196891	0	0,00040464	0,000213546	0,000440419	0	0,000174157	3,18E-11	2,67E-15	0	0	0,000200485	0	0	3,17E-07	0,000382664	0,000133727	4,30E-14	0	0,000235612
frog	0	0	8,83E-05	0	0	0	0	0	0	0	0	0	0	0	0	0	0	0	0	0	0	0	0	0	0	0,000175347	0	0	2,96E-05	0	0	0	0	0	0	0	0	0	0	0	0	0	0	0	0	0
taxa	0	0	0,000277411	0	0	0	0	0	0	0	0	0	0	0	0	0	0	0	0	0	0	0	0	0	0	0,000443795	0	0	0	0	0	0	0	0	0	0	0	0	0	0	0	0	0,000332097	0	0	0
hero	0	0	0	0	0,000183263	0	0	0	0	0	0	0	0,000958211	0	0	0	0	0	0	0	0	0	0	0	0	0	0	0	0	0	0	0	0	0	0	2,28E-05	0	0	0	0	0	0	0	0	0	0
firm	0	9,50E-05	2,23E-06	0,000176266	0,000117666	0	3,35E-05	8,55E-05	0	0	4,88E-05	0	3,85E-05	0	0	0	0	0	0	0	0	7,06E-05	0	8,96E-05	0	0	0	0	0,001269039	0	7,47E-06	0	0	0	0	0	0	2,29E-14	8,91E-09	0	0	0	0,000520259	0	0	0
evad	1,36E-05	0	0,000119263	0	0	0	0	0	0	0	0	0	0	0	6,73E-05	0	0	0	0	0	0	0	0,000106132	0	0	0	0	0	0	0	0	0	0	0	0	0	0,000185988	0	0	0	0	0	0	0	0	0
tick	0	0	0,000403507	0	0	0	0	0	0	0	0	0	0	0	0	0	0	0	0	0	0	0	0	0	1,53E-13	0,000129548	0	0	0	0	0	0	0	0	0	0	0	0	0	0	0	0	0	0,001125126	0	0
text	0	0	0	0	5,45E-05	0	0	0,000630663	0,00072816	1,44E-05	0	0	0,000146682	0	0	0,001258394	0	0	0	0	0	0,001787039	0,001544292	0	0,000558699	0	0	0	0,000418098	0	0	0	0	0	0	0	0	0	1,84E-06	0	0	0	0	0	0	0
west	0	0,000257771	0,000257296	0	1,24E-05	0	0	0	0,000207293	0	0	8,03E-07	8,34E-05	0	0	0	3,80E-15	0	0	0,001051055	0	0	0	0	0,000722106	9,86E-05	0	0	0	0	0	0	0	0	0	0	0	0	0	0	0	0,000818397	0	0	0	0
news	0	9,32E-06	0	0	0,000232433	0	0	0	0,000115721	0	0	0	0,001726535	0	0	0	0	0	0	0	0	0	0	0	0	0	0	0	0	0	0	0	0	0	0	0	0	0	0	0	0	0	0	0	0	0
gmbh	5,85E-05	7,92E-06	3,51E-05	3,89E-05	0	1,44E-14	6,01E-05	0	2,68E-05	2,29E-05	6,97E-05	0	0	0	0	4,88E-05	0	0	0	4,37E-05	0	0	9,58E-05	0	0,000205982	0	0	7,70E-05	3,20E-05	0	1,56E-05	0,000102956	0	0	0	0	3,96E-05	3,68E-05	0	0	0	0	0,000170009	0	0	1,56E-16
acyl	0	0	8,43E-05	0	0	9,70E-06	0	0	0	0	0,000183583	0	0	0	0	0	0	0	0	0	0	0	0	0	0	4,04E-05	0	0	0	0	0	0	0	0	0	0	0	0	0	0	0	0	0	0	0	0
holi	0	2,54E-05	1,06E-05	0	0	0	0	0	9,55E-06	0	2,76E-05	0	0	0	0	0	0,000106885	0	0	0	0	0	0	0	4,11E-05	0	0	0	0	0	0	0	0	0	0	0	0	0	0	0	0	0	0	0	0	0
blur	0	0	1,08E-05	0	0	2,98E-05	0	0	6,17E-14	0,00012819	0	0	0	3,01E-05	0	0,00054175	0	0	0	0	0	0	0	0	0	0	0	0	0	0	0	0	0	0	0	0	0	0	0	0	0	0	0	6,65E-05	0	0
june	0	0,000169844	0	0	0	0,000144745	0	0	3,12E-05	0	0	0,000222614	0	0	0	0	4,40E-05	1,03E-07	0,000335246	6,81E-05	0	4,64E-05	0	0	0	0	0	0	0	0	0	0	0	0	0	0	0	0	0	0	0	0,000542328	0	0,000208826	0	0
wear	0	0	0	0	6,25E-05	0,000143064	0,000387488	2,68E-05	0	0	0	0	0	0	0	0	0	0	0	0	0	0,000884512	0	0	0	0	0	0	0	0	0	0,002014449	0	0	0	0	0	0	0	0	0	0	0	0	0	0
mere	2,39E-05	0	7,68E-05	0	0,000185223	0	1,07E-05	3,94E-05	2,10E-05	6,44E-07	0	8,40E-09	0	0	0	1,37E-05	0	0	0	0	0	0	0,00011352	0	0	4,85E-05	0,000879761	0	0	2,09E-11	0	0	0	0	0	0	2,22E-05	0	8,46E-06	0,000116978	0	0	0	2,63E-15	0	5,18E-15
mica	8,85E-05	7,27E-06	0	0	0	0	1,36E-05	0	0	0	0	0	0	0	0	0	0	0	0	0	0	0	0	0	0	0	0	0,000190503	0	0	0	0	0	0	0	0	0	0	0	0	0	0	0	0	6,44E-05	2,22E-05
mask	0	3,10E-05	0	0	0,00016573	1,29E-05	5,06E-05	0	0	7,53E-05	0	0,00013366	0	0	0,000211866	7,13E-05	0	0	0	0	0	0,001119456	0	0	0	0	0	0	0	0	0	0,000246005	0	0	0	2,72E-12	0	0	0	0	0	0	0	0	3,42E-05	0
camp	0,000153992	0	0	0	2,21E-05	0	0	1,10E-05	0	0	0	0	0	2,83E-05	2,93E-05	0	0	0	0	0	0	2,90E-05	0	0	0	0	7,68E-05	0,000322093	0	0	0	0	0	0	0	0	0	0	0	0	0	0	0	0	0	0
till	6,57E-06	2,93E-05	0	0	0	0	0	4,25E-05	0	2,37E-05	0	0	0	0	2,41E-05	6,31E-05	0	0	0	0	0	0	2,44E-05	0	0	0	0	0	0	0	0	0	3,46E-05	0	0	2,45E-05	0	0	0,000110219	0	0	0,000140902	0	0	0	0
arid	0	0,000869207	0	0	0	0	0	0	0	0	0	0	0	0	0	0	0,001355637	0	0	0	0	0	0	0	0	0	0	0	0	0	0	0	0	0	0	0	0	0	0	0	0	0,002068032	0,000623873	0	0	0
bund	0	4,51E-05	0	0	0	0	0	0	0	0	0	0	0	0	0	0	0	0	0	0	0	0	0	0	0	0	0	0	0	0	0	0	0	0	0	0	0	0	0	0	0	0,000197627	0	0	0	0
buri	0	1,84E-05	2,57E-05	0	0	0	0,000152712	6,90E-06	0	2,21E-06	0	0	0	0	3,23E-05	0	0	0	0	0	0	0	0	0	0	5,89E-05	0	0	0	0	0,000348531	6,45E-12	3,91E-05	0	0	0	0	0	0	0	0,000123782	0,000170624	0	0	0	8,40E-08
sink	0	4,64E-05	0	0	0	0	8,24E-05	8,16E-05	0	0	0	5,63E-05	0	0	0,000174622	0	4,99E-05	0	0	0	0	0	0	0,000147775	0	0	0	0	0	0	0	0	0	0	0	0	0	0	0,000136282	0	0	7,99E-05	4,44E-05	0	0	0,000172178
wadi	0	0,000141649	0	0	0	0	0	0	0	0	0	0	0	0	0	0	0	0	0	0	0	0	0	0	0	0	0	0	0	0	0	0	0	0	0	0	0	0	0	0	0	0,000621091	0	0	0	0
aisi	0	0	0	2,52E-05	0	0	2,82E-05	0	1,59E-05	0	0	0	0	0	0	0	0	4,28E-05	0	0	0	0	0	0	0	0	0	0	0	0	0	0,000204635	0	0	0	0	0	0	0	0	0	0	0	0	0	0
burr	0	0	0	0	0	0	3,69E-05	0	0	0	0	0	0	0	0	0	0	0	0	0	0	0	0	0	0	0	0	0	0	0	0	0,000169015	0	0	0	0	0	0	0	0	0	0	0	0	0	0
mold	0	0	3,00E-06	0	0	0	0,000322974	0	0	0	0	0	0	0	0	0	0	0	0	0	0	0	0	0	0	0	0	0	0	0	0	0,001487234	0	0	0	0	0	0	0	0	0	0	0	0	0	0
piec	0	7,40E-08	1,15E-10	0	2,67E-05	0	0,000214581	9,70E-05	8,88E-05	0	0	0	0	1,72E-05	4,60E-05	0	0	0	0	0	0	0	2,47E-06	0	0,000121637	0	4,67E-05	0	0	0	0,000163266	0,000591549	0	0	0,00018231	0	0	0	0,000161736	0,000150226	5,99E-05	0	0,000116346	0	0	0
roll	0	0	0	0	0	0	0,000521774	0	6,37E-07	2,67E-05	0	0	0	0	0	3,50E-15	0	0	0	0	0	0	0	0,000185243	0	0	0	0	0	0	0	0,000492698	0	0	0	0	0	2,66E-06	0	0	0,000482216	0	0	0	0	0,000990433
tail	2,77E-05	3,86E-05	0,000123622	0,000170846	0	2,46E-05	0,000265728	0	0	1,19E-07	0	0	0	2,43E-05	0	0	0	0	0	0	0	0	0	5,81E-05	0	0,000205995	0	0	0	0	0,001180895	0	2,97E-05	0	0	7,39E-05	0,000125685	0	0	0	0	0	0	0,00016652	0,00029157	3,17E-14
mann	1,03E-05	4,48E-05	0	0	0	7,27E-05	0	0	0	0	0	0,00021172	0	0	0	0	0	0	1,25E-11	0	0	0	0	0	0	0	0	0	0	0	0	0	0	0	0	0	0	0,000287894	0	0	0	0	0	0	0	0
deem	0	1,16E-05	0	0	2,90E-05	0	0	2,30E-05	2,70E-05	6,47E-06	0	0	8,27E-05	0	5,22E-05	5,56E-05	0	0	2,41E-05	0	0	0	0	3,82E-05	6,15E-05	0	4,87E-05	0	0	0	0	0	0	0	0	0	0	0	1,76E-05	0	0	2,34E-05	0	0	0	0
apap	0	0	0	0,000127998	0	0	0	0	0	0	0,00030373	0	0	0	0	0	0	0	0	0	0	0	0	0	0	0	0	0	0	0	0	0	0	0	0	0	0	0	0	0	0	0	0	0	0	0
elit	0	0	4,10E-05	0	2,97E-05	0	1,03E-05	0	6,30E-05	0	0	0	0,000155334	0	0	0	0	2,41E-05	0	0	0	0	0	0	0,000152555	1,10E-05	0	0	0	0	0	0	0	0	0	0	0	0	0	0	0	0	0,000321037	0	0	0
flag	0	0	0,000353068	0	0	5,78E-13	0	0	0	0	3,10E-05	0	4,26E-15	0	0	0	0	0	1,96E-05	0	0	0	0	0	0	0	0	5,83E-05	0	0,000533019	0	0	0	0	0	0	0	0	0	0	0	0	0,000129588	0	0	0
suit	0	5,91E-05	0,000154611	2,79E-05	4,86E-12	0	6,14E-05	0,000315833	0,00010416	0,000171701	0,000135447	9,41E-05	0	0	0,000450678	2,25E-14	0	0	0	0	0,000209289	0	0,000381389	0	4,94E-05	4,42E-05	0	0	0,000531979	0	7,19E-05	0	0,000110338	1,93E-10	0,000686078	0	5,67E-05	0	3,41E-05	1,43E-12	0,000116501	8,88E-05	0,000198487	0	0	3,48E-05
evok	0,000152325	0	0	0	0,000129806	0	0	0	1,07E-05	0	0	0	0,000123721	0	0	2,14E-14	0	0	0	0	0	0,000184764	0	0	4,78E-05	0	3,54E-06	0,000136385	0	0,000142296	0	0	0	0	0	0,000506937	0	0	0	0	0	0	0	0	0	0
cord	9,08E-05	0	0	0	0	0,000203974	0	0	0	0	0	0	0	0,001118551	0	0	0	0	0	0	0	0	0	0	0	0	0	1,98E-05	0	0	0	0	0	0	0	0,000134288	3,25E-16	0	0	0	0	0	0	0	0	0
bold	0	0	7,60E-06	0	8,95E-05	0	0	0	0	6,57E-06	0	0	8,60E-05	0	0	2,86E-05	0	0	0	0	0	0	0	0	0	2,49E-05	0	0	0	0	0	0	0	0	0	0,000360733	0	0	0	0	0	0	0	0	0	0
held	9,53E-06	3,64E-05	2,18E-07	1,74E-05	0,000144338	0	0	8,39E-06	0,00024856	0	0	0	0,000301995	0	0	0	6,28E-05	1,44E-05	0	2,52E-08	0	9,70E-05	0	0	0,000183218	0	0,000332223	1,12E-09	0,00039401	1,10E-11	0	0	0	1,23E-10	6,10E-10	0	0	5,28E-05	0	0,000180677	0	3,57E-05	9,18E-05	0	0	0
wore	0	0	6,79E-06	0	1,91E-05	7,59E-06	0	0	0	0	0	0	0	0	0	0	0	0	0	0	0	0,00012999	0	0	0	0	0	0	0	0	0	0	0	0	0	0	0	2,44E-05	0	0	0	0	0	0	0	0
bing	0,000161027	0	0	0	0	8,56E-05	0	0	8,82E-06	0	0	0	0	0	0	0	0	0	0	0	0	0	0	0	0	0	0	0	0	0	0	0	0	0	0	0,000843194	0	2,57E-05	0	0	0	0	0	0	0	0
beam	0	0	0	8,59E-14	0	0	0,000780314	0	0	9,84E-05	0	0,000229001	0	0	0	0	0	0	0	0	0	0	0,000186205	0,000283277	0	0	0	0	0	0	0	0,001520601	0,000241529	0	0	0	0	0	0	0	0	0	0	0	0	0,001179222
rung	0	0	0	0	0	0	1,11E-05	0	0	3,32E-05	0	0	0	0	0	0	0	0	0	0	0,000150641	0	0	0	0	0	0	0	0	0	0	0	0	0	0	0	0	0	0	0	0	0	0	0	0	0
wash	4,82E-06	0,000209009	0	0,000126141	0	4,95E-05	5,65E-05	0	0	2,44E-05	4,41E-05	0	0	2,32E-13	0	0	0,000739187	1,61E-15	0	0	0	0	0	3,01E-05	0	0	0	0	0	0	0	0,000344879	0	0	0	4,42E-05	0	0,000122862	0	0	0,000156961	0	0	0	0,000385471	1,77E-12
erad	9,09E-05	7,33E-06	0,000197425	0	3,07E-06	0	0	0	1,06E-05	0	0	0	2,99E-05	0	0	0	0	0	0	0,000236468	0	0	0	0	0	0	0	8,59E-05	0	0	0	0	0	0	0	0	0,00048776	0	0	0	0	0	8,08E-06	0	0	0
fund	0	5,39E-05	0	0	0	8,14E-07	0	0	0,00031111	0	0	0	0	4,02E-16	0	0	5,73E-05	1,62E-06	0	0,000772573	0	0	0	0	0,000397766	0	0	0	0,000233891	0	0	4,11E-05	0	0	0	0	0	0	0	0	0	0	0	0	0	0
went	9,39E-06	0	0	0	0	2,06E-05	0	0	6,41E-05	0	0	0	0	2,06E-07	0	0	0	9,11E-11	0	0	0	0	0	0	0	0	0	0	0,000214794	0	0	0	0	0	0	0,000107108	0	0	0	0	0	0	0	0	0	0
prey	0	1,87E-14	0,000252192	0	0	0	0	0	0	0	0	0	0	0	0	0	0	0	0	4,04E-05	0	0	0	0	0	0,000478642	0	0	0	0	0	0	0	0	0	0	0	0	0	0	0	7,63E-05	0	0	0	0
purg	0	0	2,87E-05	0	0	0	8,60E-06	1,80E-05	0	0	0	0	0	0	5,95E-05	0	0	0	0	0	0	0	0	0	0	5,44E-05	0	0	0	0	0	0	0	0	0	0	0	0	0	0	3,27E-05	0	0	0	3,55E-05	0
uasp	0	0	0	6,98E-05	0	0	0	0	0	0	0,000165676	0	0	0	0	0	0	0	0	0	0	0	0	0	0	0	0	0	0	0	0	0	0	0	0	0	0	0	0	0	0	0	0	0	0	0
agil	0	0	0	0	0	0	0	4,40E-05	0	8,87E-06	0	0	0	0	0	0	0	0	0	0	0	0	0	0	6,37E-05	0	0	0	0	0	0	0	3,66E-05	0	0	0	0	0	0,000125707	0	0	0	0	0	0	0
cabl	0	4,03E-06	0	0	0	7,37E-06	0,000194631	0	0	5,76E-10	0	0	0	0	0	0	0	0	1,05E-09	0	0	0	0	0,000606378	5,54E-16	0	0	0	0	0	0	0	0,000180796	0	0	0	0	0	0	0	0	0	0	0	0	0
hide	0	0	0	0	0	0	0	0,00031577	0	9,83E-15	0	0	0	0	0,000176633	0	0	0	0	0	0	0	0,001559061	0	0	0	0	0	0	0	0	0	0	0	0	0	0	0	0	0	0	0	0	0	0	0
pile	0	0	0	0	0	0	0,000450193	0	0	0	0	0	0	0	0	0	0	0	0	0	0	0	0	0	0	0	0	0	0	0	0,001722146	0	0	0	0	0	0	0	0	0	0	0	0	0	0	0
shar	0	6,44E-06	0	0	0	0	0	0	0	0	0	0	0	0	0	0	2,81E-05	0	0	0	0	0	0	0	0	0	0	0	0	0	0	0	0	0	0	0	0	0	0	0	0	0	0	0	0	0
tide	0	0,000109113	0	0	0	0	9,07E-06	0	6,49E-06	0	0	0,000185777	0	0	0	0	0	0	0	0	0	0	0	0	0	0	0	0	0	0	0	0	0	0	0	0	0	0	0	0	0	0,00033734	0	5,34E-05	0	0
balb	7,94E-05	0	0	0	0	0	0	0	0	0	0	0	0	0	0	0	0	0	0	0	0	0	0	0	0	0	0	0,000100734	0	0	0	0	0	0	0	0	4,25E-14	7,51E-11	0	0	0	0	0	0,000151233	0	0
sgot	8,82E-06	0	0	0	0	0	0	0	0	0	0	0	0	0	0	0	0	0	0	0	0	0	0	0	0	0	0	0	0	0	0	0	0	0	0	0	0	2,51E-05	0	0	0	0	0	0	0	0
sgpt	8,82E-06	0	0	0	0	0	0	0	0	0	0	0	0	0	0	0	0	0	0	0	0	0	0	0	0	0	0	0	0	0	0	0	0	0	0	0	0	2,51E-05	0	0	0	0	0	0	0	0
lgrc	0	0	0	0	0	0	0	0	0	5,11E-06	0	0	0	0	0	0	0	0	0	0	1,88E-05	0	0	0	0	0	0	0	0	0	0	0	0	0	0	0	0	0	0	0	0	0	0	0	0	0
hong	0	6,44E-05	0	0	8,05E-05	2,49E-05	1,56E-05	0	4,72E-09	0	0	4,39E-05	0,00038086	0	0	0	0,000173246	0,000108179	4,79E-05	0	0	0	0	1,90E-05	3,68E-12	0	0	0	0	0	5,60E-05	0	0	0	0	0	0	0	0	0	0	0	0	0	6,21E-06	0
kong	0	6,56E-05	0	0	8,07E-05	2,47E-05	6,76E-06	0	0	0	0	4,40E-05	0,000379726	0	0	0	0,000174121	0,000108042	4,79E-05	0	0	0	0	1,81E-05	1,13E-13	0	0	0	0	0	2,84E-05	0	0	0	0	0	0	0	0	0	0	0	0	0	6,89E-06	0
poro	0	5,18E-10	0	0	0	0	0,000464953	0	0	0	0	0	0	0	0	0	0	0	0	0	0	0	0	0	0	0	0	0	0	0	0,000371078	0,000796243	0	0	0	0	0	0	0	0	0	8,41E-05	0	0	1,43E-12	0,000570857
elap	0	4,88E-15	0	0	0	1,22E-05	1,50E-05	9,21E-06	0	0	0	0	0	0	0	0	0	0	0	0	0	0	0	0	0	0	0	0	0	0	6,35E-05	0	0	0	0	0	0	0	5,57E-05	0	0	0	0	3,05E-05	0	0
pufa	8,55E-05	0	0,000306573	0	0	0	0	0	0	0	0	0	0	0	0	0	0	0	0	0	0	0	0	0	0	0	0	0	0	0	0	0	0	0	0	0	0	0	0	0	0	0	0	0,001382962	0	0
file	0	0	0	0	0	1,30E-10	1,15E-05	0,000908325	0	0	0	0	0	0	0,003138715	0	0	0	0	0	0	0	0,000164216	0	0,000429563	0	0	0	0	0	0	0,000274967	0	0	0	0	0	0	0	0	0	0	0	0	0	0
dyad	0	0	0	4,11E-05	0,000230301	0	0	0	1,35E-16	0	4,74E-05	0	0	0	0	0	0	0,000268555	0	0	0	0,000748686	0	0	0	0	0,000137758	0	0	4,71E-05	0	0	0	0	0	0	0	0	0	0	0	0	0	0	0	0
dock	1,63E-05	0	0	0,000203578	0	0	4,84E-06	0	0	0	0,000492449	0	0	0	3,05E-05	0	0	0	0	0	0	0	0	0	0	0	0	7,73E-07	0	0	0	0	0	0	0	0	0	0	0	0	0	0	0	0	0	2,67E-05
gout	0	0	0	2,28E-05	0	2,47E-05	0	0	4,48E-05	0	5,52E-05	0	0	0	0	0	0	0	0,00022134	0	0	0	0	0	0	0	0	0	0	0	0	0	0	0	0	0	0	0	0	0	0	0	0	0	0	0
uric	0	0	0	0,000174543	0	0	0	0	0	0	0,000414174	0	0	0	0	0	0	0	0	0	0	0	0	0	0	0	0	0	0	0	0	0	0	0	0	0	0	0	0	0	0	0	0	0	0	0
advi	0	0	0	1,47E-05	0	2,59E-05	1,05E-05	0	0,000140164	0	0	0	0	0	4,78E-05	0	2,74E-05	0	4,46E-14	0	0	4,04E-05	0	0	0,000307352	0	0	0	0	0	2,69E-05	3,18E-05	0	0	0	0	0	0	0	0	0	1,58E-05	0	0,000357759	0	0
rush	1,32E-13	0	8,24E-05	0	0	0	7,16E-06	0	1,96E-05	0	0	0	0	6,51E-05	0	0	4,17E-05	0	0	0	0	0	1,81E-05	0	0	6,24E-05	0	0	2,82E-15	0	2,78E-05	0	0	0	0	0	0	0	0	0	0	0	0	0,000126764	0	0
cold	0	5,07E-05	8,17E-05	0,000288995	9,25E-05	1,30E-05	0,00016523	0	0	0	0,00013174	0,000260383	5,81E-12	0	8,12E-09	0	2,82E-05	0	0	5,87E-15	0	0	0	0,000828653	0	6,70E-05	0,000389308	0	0	0	3,66E-05	0	0	0	0	0	0	0	0	0	0	0	0,0002835	0,000492059	0	0
mcpr	0	0	0	0	0	0	7,38E-06	0	0	0	0	0	0	0	0	0	0	0	0	0	0	0	0	3,05E-05	0	0	0	0	0	0	0	0	0	0	0	0	0	0	0	0	0	0	0	0	0	0
parc	0	0	0	0	0	0	7,38E-06	0	0	0	0	0	0	0	0	0	0	0	0	0	0	0	0	3,05E-05	0	0	0	0	0	0	0	0	0	0	0	0	0	0	0	0	0	0	0	0	0	0
pwrs	0	0	0	0	0	0	3,69E-05	0	0	0	0	0	0	0	0	0	0	0	0	0	0	0	0	0,000152296	0	0	0	0	0	0	0	0	0	0	0	0	0	0	0	0	0	0	0	0	0	0
dope	0	0	0	0,000593446	0	0	0	0	0	0	0,000135744	0	0	0	0	0	0	0	0	0	0	0	0	0	0	0	0	0	0	0	0	0,001557663	0	0	0	0	0	0	0	0	0	0	0	0	0	0
pbpk	0	0	0	0,000162907	0	0	0	0	0	0	0,000386563	0	0	0	0	0	0	0	0	0	0	0	0	0	0	0	0	0	0	0	0	0	0	0	0	0	0	0	0	0	0	0	0	0	0	0
hole	0	0	0	0	0	0	0,000634697	8,75E-10	0	0	0	0	0	0	0,000364799	0	0	0	0	0	0	0	0	0	0	0	0	0	0	0	0,000645644	0,000920666	0	0	0	0	0	0	0	0	0,000104485	0	1,55E-12	0	2,27E-05	0,000479691
levi	0	0	0	0	2,17E-05	0	0	0	0	1,58E-05	0	0	0	0	0	0	0	0	0	0	5,78E-05	3,09E-05	0	0	0	0	0	0	0	7,82E-05	0	0	0	0	0	0	0	0	0	0	0	0	0	0	0	0
http	0	2,75E-05	5,41E-05	0	3,83E-05	0	0	0,00030558	0	0	0	4,00E-05	0	0	0,000736321	0	0	2,07E-05	0	0,000175131	0,000116083	0,000146203	8,62E-05	0	0	9,30E-16	0	0	0	0	0	7,01E-09	0	0	0	0	7,10E-05	0	4,67E-05	0,000163138	0	0	0	0	0	0
tone	5,79E-05	0	0	0	0,000215737	2,35E-05	0	0	0	2,03E-06	0	0	0,000113927	0	0	6,83E-05	0	0,000346156	0	0	0	0,000365763	0	0	0	0	1,99E-05	8,56E-05	0	0	0	0	0	0	0	0,000261065	0	0	0	0	0	0	0	0	0	0
mpfc	0,000126617	0	0	0	0,000136872	0	0	0	0	0	0	0	0	0	0	0	0	0	0	0	0	0	0	0	0	0	0	0	0	0	0	0	0	0	0	0,00109704	0	0	0	0	0	0	0	0	0	0
slew	0	0	0	0	0	0	0	0	0	3,58E-05	0	0	0	0	0	0	0	0	0	0	0	0	0	0	0	0	0	0	0	0	0	0	0,000156425	0	0	0	0	0	0	0	0	0	0	0	0	0
dart	0	3,86E-05	0	0	0	0	0	0	0	0	0	0,000194258	0	0	0	0	0	0	0	0	0	0	0	0	0	0	0	0	0	0	0	0	0	0	0	0	0	0	0	0	0	0	0	0	0	0
motm	0	6,44E-06	0	0	0	0	0	0	0	0	0	3,24E-05	0	0	0	0	0	0	0	0	0	0	0	0	0	0	0	0	0	0	0	0	0	0	0	0	0	0	0	0	0	0	0	0	0	0
cdkn	8,82E-06	0	0	0	0	0	0	0	0	0	0	0	0	0	0	0	0	0	0	0	0	0	0	0	0	0	0	1,91E-05	0	0	0	0	0	0	0	0	0	0	0	0	0	0	0	0	0	0
mesc	7,06E-05	0	0	0	0	0	0	0	0	0	0	0	0	0	0	0	0	0	0	0	0	0	0	0	0	0	0	0,000152569	0	0	0	0	0	0	0	0	0	0	0	0	0	0	0	0	0	0
hmms	0	0	0	0	0	0	0	0	0	5,11E-06	0	0	0	0	2,95E-05	0	0	0	0	0	0	0	0	0	0	0	0	0	0	0	0	0	0	0	0	0	0	0	0	0	0	0	0	0	0	0
hire	0	0	0	0	8,33E-05	0	0	0	1,58E-05	0	0	0	0,000348503	0	0	0	0	0	0	0	0	1,87E-05	0	0	3,65E-05	0	8,25E-05	0	0	0	0	0	0	0	0	0	0	0	0	0	0	0	0	0	0	0
hypo	0	0	0	0	0	5,16E-05	7,34E-06	0	0	0	0	0	0	8,90E-05	0	0	0	0	0	0	1,93E-05	0	0	0	0	0	0	0	0	0	0	0	0	0	0	5,30E-05	0	0	0	0	0	0	0	0,000102899	0	0
twin	0	0	0,000529602	0	0	0	0	0	0	0	0	3,06E-05	0	0	0	0	0	0	0	0	0	0	0	0	0	0,001225789	0	0	0	0	0	0	0	0	0	0	0	0	0	0	0	0	0	0	0	0
apex	0	0	0	0	0	3,04E-05	1,38E-05	0	0	0	0	0	0	0	0	0	0	0	7,02E-05	0	0	0	0	0	0	0	0	0	0	0	0	5,26E-05	0	0	0	0	0	0	0	0	0	0	0	0	0	3,89E-05
lend	0	0	7,04E-06	0	1,88E-05	4,80E-06	1,29E-05	4,69E-06	0	0	0	0	3,49E-05	0	0	0	0	1,79E-05	1,20E-05	0	0	7,60E-05	0	0	0	3,10E-05	0	0	0	0	0	0	0	0	0	0	0	0	5,68E-14	0	0	0	0	0	0	2,77E-05
wang	1,24E-05	8,24E-06	0	1,44E-05	1,42E-06	0	0	2,32E-05	0	2,82E-05	2,98E-05	0	0	0	0	9,24E-05	5,32E-05	0	0	0	0	0	0,000131205	0	0	0	2,29E-05	1,98E-05	0	0	0	0	0	0	0	0	0	0	0	0	0	0	0	0	0	0
srtm	0	0	0	0,000116362	0	0	0	0	0	0	0	0,000323755	0	0	0	0	0	0	0	0	0	0	0	0	0	0	0	0	0	0	0	0	0	0	0	0	0	0	0	0	0	0	0	0	0	0
lcis	0	0	0	0	0	9,57E-05	0	0	0	0	0	0	0	0	0	0	0	0	0	0	0	0	0	0	0	0,000388152	0	0	0	0	0	0	0	0	0	0	0	0	0	0	0	0	0	8,50E-14	0	0
icss	0	0	0	0	0	0	0	7,02E-06	0	0	0	0	0	0	2,95E-05	0	0	0	0	0	0	0	0	0	0	0	0	0	0	0	0	0	0	0	0	0	0	0	0	0	0	0	0	0	0	0
aama	0	0	0	0,000186179	0	0	0	0	0	0	0,000441785	0	0	0	0	0	0	0	0	0	0	0	0	0	0	0	0	0	0	0	0	0	0	0	0	0	0	0	0	0	0	0	0	0	0	0
gama	0	0	0	0,000197815	0	0	0	0	0	0	0,000469396	0	0	0	0	0	0	0	0	0	0	0	0	0	0	0	0	0	0	0	0	0	0	0	0	0	0	0	0	0	0	0	0	0	0	0
corn	0	0,000107474	0	3,85E-05	0	0	0	0	0	0	3,51E-05	4,10E-05	0	0	0	0	0	0	0	0	0	0	0	0	0	0	0	0	0	0	0	0	0	0	0	0	0	0	0	0	0	0,000410821	0	0	8,91E-05	0
glow	0	0	0	1,17E-05	6,11E-05	0	0	0	0	0	2,76E-05	0	0	0	0	0	0	0	0	0	0	0	0	0	0	0	0,000248358	0	0	0	0	0	0	0	0	0	0	0	0	0	0	0	0	0	0	0
grew	0	3,27E-05	0,000149163	3,27E-05	2,38E-05	0	0	1,21E-08	0	0	8,90E-05	0	9,44E-05	0	5,46E-05	0	0	5,89E-05	0	4,94E-05	0	0	0	0	0	7,16E-05	0	0	0	0	0	5,77E-10	0	0	0	0	0	0	0	0	0	0,000117168	0,000197559	2,93E-05	0	5,22E-07
iron	0	0	0	0,001568359	0	0	0	0	0	0,000317836	0	0	0	0	0	0	0	0	0	0	0	0	0	0	0	0	0	0	0	0	0	0	0	0	0	0	0	0	0	0	0,004153341	0	0	0	0,002135704	0
kept	3,03E-05	9,62E-06	4,27E-05	0,000114453	3,45E-06	2,25E-05	4,56E-05	0	2,17E-06	7,52E-05	0	0	0	0	0	4,94E-05	0	0	5,05E-05	0	0	1,35E-05	0,000136819	0,000409593	0	4,14E-05	0	5,12E-05	3,83E-05	3,59E-05	5,95E-05	0	5,29E-05	0	0	2,95E-05	0	0	0	0	9,16E-05	0	0	6,73E-05	0,000130661	0
zinc	0,000117246	0	0	0,000811146	0	0	0	0	0	0	4,72E-13	0	0	0	0	0	0	0	0	0	0	0	0	0	0	0	0	9,93E-05	0	0	0	0,000490856	0	0	0	0	0	0	0	0	0	0	0	0,001474221	0,000827876	0
enzo	8,82E-06	0	0	0	0	0	0	0	0	0	0	0	0	0	0	0	0	0	0	0	0	0	0	0	0	0	0	1,91E-05	0	0	0	0	0	0	0	0	0	0	0	0	0	0	0	0	0	0
nasa	0	0	0	0,000106817	0	0	1,57E-05	4,84E-06	0	0	0	0,000296078	0	0	0	0	0	0	0	0	0	0	0	0	0	0	0	0	0	0	6,24E-05	0	0	0	0	0	0	0	0	0	0	0	0	0	0	1,58E-05
sige	0	0	0	0	0	0,000278393	7,11E-05	0	0	1,31E-05	0	0	0	0	0	0	0	0	0	0	0	0	0	0	0	0	0	0	0	0	0	0	7,58E-05	0	0	0	0	0	0	0	0	0	0	0,001895871	0	0
faci	0	5,77E-05	0	5,13E-07	0	0	0	8,19E-09	0	0	0	0,000226782	0	0	0	0	0	0	0	0	0	0	4,02E-05	0	0	0	0	0	0	0	0	0	0	0	0	0	0	0	0	0	0	0	0	0	3,03E-05	0
melt	0	6,32E-05	4,24E-05	0,000222525	0	0	0,000115863	0	0	0	0	0,000274172	0	0	0	0	0	0	0	0	0	0	0	0	0	3,89E-05	0	0	0	0	0	0,000995067	0	0	0	0	0	0	0	0	0	0,000248154	0	0	0	0
turk	0	0	0	0	2,78E-05	0	0	0	0	0	0	0	0,000108931	0	0	0	0	0	0	0	0	0	0	0	0	0	0	0	0	3,53E-05	0	0	0	0	0	0	0	0	0	0	0	0	0	0	0	0
agit	0	0	0	0	0	0,000101383	0	4,57E-13	1,04E-05	3,02E-05	3,66E-05	0	0	0	0	0	0	0	1,39E-14	2,06E-05	0	0	0	0	0	0	0	0	0	0	0	0	0	0	0,000107616	0,000384656	0	0	0	0	0	0	0	0	0	0
awak	0,000105856	0	0	0	0	0	0	0	0	0	0	0	0	0	0	0	0	0	0	0	0	0	0	0	0	0	0	0	0	0	0	0	0	0	0	0,000337558	0	0	0	0	0	0	0	0	0	0
ispr	0	0	0	6,44E-05	0	0	0	0	0	6,88E-05	0	0,000615124	0	0	0	0	0	0	0	0	0	0	0	0	0	0	0	0	0	0	0	0	0	0	0	0	0	0	0	0	0	0	0	0	0	0
pbna	0	0	0	0,000127998	0	0	0	0	0	0	0,00030373	0	0	0	0	0	0	0	0	0	0	0	0	0	0	0	0	0	0	0	0	0	0	0	0	0	0	0	0	0	0	0	0	0	0	0
auto	1,67E-05	0	0	4,82E-06	8,00E-06	0,000100765	0	4,83E-05	4,03E-09	9,03E-05	0	0	6,30E-05	0	0,000223262	0,00013363	0	0	0	0	0	0	0	0	8,95E-14	0	0	0	0	0	0	0	4,07E-12	0	0,000157321	0	0,000411748	0	0	0	0	5,93E-05	2,09E-15	8,91E-05	0	0
cite	0	1,13E-05	0	0	0	0	0	5,19E-06	0,000366171	0	0	0	0	0	0	0	0	0	0	0,000818085	0	0	0	0	0	0	0	0	0	0	0	0	0	0	0	0	0	0	0	0,0003988	0	0	0	0	0	0
mitm	0	0	0	0	0	0	0	7,02E-05	0	0	0	0	0	0	6,76E-05	0	0	0	0	0	0	0	0,000308159	0	0	0	0	0	0	0	0	0	0	0	0	0	0	0	0	0	0	0	0	0	0	0
rogu	0	0	0	0	0	0	2,19E-05	4,94E-05	0	0	0	0	0	0	0,000295247	0	0	0	0	0	0	0	0	0	0	0	0	0	0	0	0	0	0	0	0	0	0	0	0	0	0	0	0	0	0	0
wlan	0	0	0	0	0	0	0	4,91E-05	0	0	0	0	0	0	0,000206676	0	0	0	0	0	0	0	0	0	0	0	0	0	0	0	0	0	0	0	0	0	0	0	0	0	0	0	0	0	0	0
york	0	4,03E-05	1,99E-05	0	1,17E-05	8,40E-05	1,21E-05	0	0	0	0	0	0	0	0	0	8,33E-05	0	0,000272931	0	0	2,90E-05	0	0	0	6,29E-05	0	0	0	4,68E-05	0	0	0	0	0	0	0	0	0	0	0	4,65E-05	0,000116319	0	0	0
lamp	2,29E-06	0	0	0,000240561	0	0	0	5,66E-05	0	7,96E-16	0	2,47E-05	0	0	0	0	0	0	0	0	0	0	0	0	0	2,06E-12	0	0	0	0	0	0	0,000630981	0	0	0	0	0	0	0	0	0	0	0	0	0
yoke	3,47E-07	0	0	0	1,05E-05	0	0	0	0	9,74E-05	0	0	0	0	0	0	0	0	0	0	0	0	0,000114931	0	0	0	0	0	0	0	0	0	0	0	0	2,77E-14	0	0	0	0	0,000591404	0	0	0	0	0
bess	0	0	0	0	0	0	0	4,21E-05	0	0	2,89E-08	0	0	0	0	0	0	0	0	0	0	0	0	0,000182722	0	0	0	0	0	0	0	0	0	0	0	0	0	0	0	0	0	0	0	0	0	0
nsga	0	0	0	0	0	0	9,45E-16	0	0	3,58E-05	0	0	0	0	0	0	1,16E-05	0	0	0	8,90E-05	0	0	0	0	0	0	0	0	0	0	0	0	0	0	0	0	0	0	0	6,07E-05	0	0	0	0	0
pdip	0	0	0	0	0	0	0	0	0	5,11E-06	0	0	0	0	0	0	0	0	0	0	1,88E-05	0	0	0	0	0	0	0	0	0	0	0	0	0	0	0	0	0	0	0	0	0	0	0	0	0
gvhd	5,15E-05	0	0	0	0	6,74E-05	0	0	0	0	0	0	0	0	0	0	0	0	0,000368896	0	0	0	0	0	0	0	0	0	0	0	0	0	0	0	0	0	0	0	0	0	0	0	0	0	0	0
rcts	0	0	0	0	0	0	0	0	0,000102348	0	0	0	0	0	0	0	0	0	0,000319711	0	0	0	0	0	0	0	0	0	0	0	0	0	0	0	0	0	0	0	0	0	0	0	0	0	0	0
texa	0	7,45E-05	0	0	3,81E-06	0	2,44E-06	0	4,24E-05	1,55E-05	0	0	3,23E-05	0	0	0	0,000183374	0	0	4,95E-11	0	0	0	4,34E-05	0,000121504	0	0	0	0	0	0	0	5,74E-05	0	2,86E-05	0	0	0	0	0	0	0,000125511	2,00E-08	0	0	0
nzeb	0	6,44E-06	0	0	0	0	0	0	0	0	0	0	0	0	0	0	2,81E-05	0	0	0	0	0	0	0	0	0	0	0	0	0	0	0	0	0	0	0	0	0	0	0	0	0	0	0	0	0
mast	0,000599851	0	0	0	0	0	0	0	0	0	0	0	0	0	0	0	0	0	0	0	0	0	0	0	0	0	0	0,001231387	0	0	0	0	0	0	0	0	0	0	0	0	0,000111892	0	0	0	0	0
axon	0,000317568	0	0	0	0	1,47E-13	0	0	0	0	0	0	0	2,80E-05	0	0	0	0	0	0	0	0	0	0	0	0	0	0,000612214	0	0	0	0	0	0	0	8,70E-05	0	0	0	0	0	0	0	0	0	0
soma	5,29E-05	0	0	0	0	0	0	0	0	0	0	0	0	0	0	0	0	0	0	0	0	0	0	0	0	0	0	0,000114426	0	0	0	0	0	0	0	0	3,20E-09	0	0	0	0	0	0	0	0	0
trka	8,82E-06	0	0	0	0	0	0	0	0	0	0	0	0	0	0	0	0	0	0	0	0	0	0	0	0	0	0	1,91E-05	0	0	0	0	0	0	0	0	0	0	0	0	0	0	0	0	0	0
trkb	0,000114677	0	0	0	0	0	0	0	0	0	0	0	0	0	0	0	0	0	0	0	0	0	0	0	0	0	0	0,000247919	0	0	0	0	0	0	0	0	0	0	0	0	0	0	0	0	0	0
hepg	0	0	0	0,000151271	0	0	0	0	0	0	0,000358952	0	0	0	0	0	0	0	0	0	0	0	0	0	0	0	0	0	0	0	0	0	0	0	0	0	0	0	0	0	0	0	0	0	0	0
roma	0	0	0	1,15E-05	8,69E-05	0	0	0	2,85E-06	0	2,76E-05	0	0,000476328	0	0	0	0	0	0	0	0	0	0	0	0	0	0	0	0	0	0	0	0	0	0	0	0	0	0	0	0	0	0	0	0	0
gatb	0	0	1,26E-05	0	0	0	0	0	0	0	0	0	0	0	0	0	0	0	0	0	0	0	0	0	0	0	0	0	0	0	0	0	0	0	0	0	0	0	0	0	0	0	0	4,07E-05	0	0
lvto	0	0	1,26E-05	0	0	0	0	0	0	0	0	0	0	0	0	0	0	0	0	0	0	0	0	0	0	0	0	0	0	0	0	0	0	0	0	0	0	0	0	0	0	0	0	4,07E-05	0	0
dust	0	1,87E-05	0	0,000667185	0	0,000204711	6,61E-05	0	0	0	4,05E-15	0	0	0	0	0	0	0	0	0	0	0	0	0	0	0	0	0	0	0	0	0	0	0	0	0	0	0	0	0	0	2,77E-07	0	0,002987722	0,000721018	1,71E-11
invi	0	0	2,54E-05	0	5,05E-05	0	0	2,03E-05	0	0	0	0	0,000267192	0	2,82E-05	0	0	0	0	0	0	0	0	0	3,33E-05	0	0	0	0	0	0	0	0	0	0	0	0	0	5,91E-05	0	0	0	4,57E-05	0	0	0
pict	0	0	0	0	0	0	0	3,51E-05	0	0	0	0	0	0	0	0	0	0	0	0	0	0	0	0	0	0	0	0	0	0	0	0	0	0	0	0	0	0	0,000139209	0	0	0	0	0	0	0
sear	0	0	0	0	0	0	0	7,02E-06	0	0	0	0	0	0	0	0	0	0	0	0	0	0	0	0	0	0	0	0	0	0	0	0	0	0	0	0	0	0	2,79E-05	0	0	0	0	0	0	0
lurk	0	0	0	0	0	0	0	0	7,87E-06	0	0	0	0	0	0	0	0	0	0	0	0	0	0	0	0	0	0	0	0	0	0	0	0	0	0	0	0	0	0	1,71E-05	0	0	0	0	0	0
gold	0	0	6,36E-05	0,000369203	0	5,19E-05	2,98E-12	0	4,86E-05	0	2,16E-05	0	4,42E-14	0	0	0	0	0	0	0	0	0	0	0	0	4,18E-05	0	0	0	0	0,000200578	0,000489747	0	0	0	0	0,000521827	0	0	0	0	4,77E-05	0	0,000142691	0,000122945	0
gwas	0	0	0,000252192	0	0	0	0	0	0	0	0	0	0	0	0	0	0	0	0	0	0	0	0	0	0	0,000597151	0	0	0	0	0	0	0	0	0	0	0	0	0	0	0	0	0	0	0	0
zzph	0	0	1,26E-05	0	0	0	0	0	0	0	0	0	0	0	0	0	0	0	0	0	0	0	0	0	0	0	0	0	0	0	0	0	0	0	0	0	3,07E-05	0	0	0	0	0	0	0	0	0
fair	0	4,67E-05	5,17E-05	0	0,000332761	2,42E-05	3,30E-05	0,000242806	0	4,28E-05	0	0	0,00076435	6,22E-13	0,000364568	0	4,88E-05	0	0,000107873	0	0,000105695	0	0,000779074	0	0	8,43E-05	0	0	6,24E-05	0,000924988	0	0	0	0	2,83E-11	0	0	0	0	2,65E-05	0,000181647	0,000129416	0	0	0	1,73E-05
mcda	0	6,44E-05	0	0	0	0	0	0	0	0	0	0	0	0	0	0	0,000280449	0	0	0	0	0	0	0	0	0	0	0	0	0	0	0	0	0	0	0	0	0	0	0	0	0	0	0	0	0
hall	0	9,23E-06	0	0	5,24E-06	0	3,74E-05	1,47E-05	1,59E-13	1,77E-05	0	0	3,38E-05	0	0	0	2,74E-05	0	0	0	5,54E-05	0	0	0	0	0	0	0	0	0	1,42E-10	0	4,88E-05	2,14E-05	0	0	0	0	5,66E-05	0	4,40E-05	0	0	0	3,45E-05	0
cake	0	0	0	0	0	0	0,000132844	0	0	0	0	0	0	0	0	0	0	0	0	0	0	0	0	0	0	0	0	0	0	0	0,000155071	0	0	0	0	0	0	0	0	0	0	0	0	0	0	0,000306195
silt	0	0,000309051	0	0	0	0	0	0	0	0	0	0	0	0	0	0	0	0	0	0	0	0	0	0	0	0	0	0	0	0	0,001059233	0	0	0	0	0	0	0	0	0	0	0,000295892	0	0	0	0
cqas	4,41E-05	0	0	0	0	0	0	0	0	0	0	0	0	0	0	0	0	0	0	0	0	0	0	0	0	0	0	9,54E-05	0	0	0	0	0	0	0	0	0	0	0	0	0	0	0	0	0	0
mapk	0,000238176	0	0	0	0	0	0	0	0	0	0	0	0	0	0	0	0	0	0	0	0	0	0	0	0	0	0	0,000472333	0	0	0	0	0	0	0	0	0	0	0	0	0	0	0	9,08E-05	0	0
hugh	0	0	0	0	0	0	0	0	0	5,11E-06	0	0	0	0	0	0	0	0	0	0	1,88E-05	0	0	0	0	0	0	0	0	0	0	0	0	0	0	0	0	0	0	0	0	0	0	0	0	0
adss	0	0	0	0	0	0	7,38E-06	0	0	0	0	0	0	0	0	0	0	0	0	0	0	0	0	3,05E-05	0	0	0	0	0	0	0	0	0	0	0	0	0	0	0	0	0	0	0	0	0	0
clad	0	0	0	0	0	0	0,000184505	0	0	0	0	0	0	0	0	0	0	0	0	0	0	0	0	0,000713128	0	0	0	0	0	0	0	5,36E-05	0	0	0	0	0	0	0	0	0	0	0	0	0	0
para	0	0	0	7,45E-05	3,62E-05	0	0	1,45E-05	0	0	8,95E-05	0	0,000146487	0	5,78E-05	0	0	0	0	0	0	0	0	0	0	0	0	0	0	0	0	0	0	0	0	0	0	0	0	0	0	0	0	0	0,00014943	0
bact	0	0	0	1,16E-05	0	0	0	0	0	0	0	0	0	0	0	0	0	0	0	3,19E-05	0	0	0	0	0	0	0	0	0	0	0	0	0	0	0	0	0	0	0	0	0	0	0	0	0	0
cryo	0	0	0	1,16E-05	0	0	0	0	0	0	0	0	0	0	0	0	0	0	0	3,19E-05	0	0	0	0	0	0	0	0	0	0	0	0	0	0	0	0	0	0	0	0	0	0	0	0	0	0
voic	0	0	0	0	0,000467566	0	0	0,000111945	6,71E-06	0	0	0	0	0	0	0	0	0	0	0	0	0,003123367	0,000169366	0	0	0	0	0	0	0	0	0	0	0	0	0	0	0	0	0	0	0	0	0	0	0
xray	0	0	0	0	0	0	7,38E-06	0	0	0	0	0	0	0	0	0	0	0	0	0	0	0	0	0	0	0	0	0	0	0	0	3,38E-05	0	0	0	0	0	0	0	0	0	0	0	0	0	0
jute	0	0,000244666	0	0	0	0	0	0	0	0	0	0	0	0	0	0	0	0	0	0	0	0	0	0	0	0	0	0	0	0	0,001072816	0	0	0	0	0	0	0	0	0	0	0	0	0	0	0
geis	0	0	0	0	0	7,36E-06	0	0	0	0	0	0	0	0	0	0	0	2,20E-05	0	0	0	0	0	0	0	0	0	0	0	0	0	0	0	0	0	0	0	0	0	0	0	0	0	0	0	0
milk	0	0	0	7,03E-05	0	0,000787451	0	0	0	0	0	0	0	0	0	0	0	0	0	0	0	0	0	0	0	0	0	0	0	0	0	0	0	0	0	0	0	0	0	0	0	0	0	0,00459628	0	0
rfid	0	0	0	0	0	0	0	0,000182445	0	0	0	0	0	0	0	0	0	0	0	0	0	0	0,000749896	0	0	0	0	0	0	0	0	0	9,74E-12	0	0	0	0	0	0,000201371	0	0	0	0	0	0	0
mapp	0	0	1,26E-05	0	4,44E-05	0	0	0	0	0	0	0	0	0	0	0	0	0	0	0	0	0	0	0	0	2,45E-05	0	0	0	0	0	0	0	0	0	0,000230048	0	0	0	0	0	0	0	0	0	0
weav	0	0	0	2,59E-05	0	0	0,000101667	0	0	0	0	0	0	0	0	0	0	0	0	0	0	0	0	0	0	0	0	0	0	0	7,87E-07	0,000539878	0	0	0	0	0	0	0	0	0	0	0	0	0	0
hdac	0,00019407	0	0	0	0	0	0	0	0	0	0	0	0	0	0	0	0	0	0	0	0	0	0	0	0	0	0	0,000419551	0	0	0	0	0	0	0	0	0	0	0	0	0	0	0	0	0	0
ball	0	0	0	0	7,09E-05	1,53E-05	0,000141313	0	0	0	0	0	0	0	0	0	0	0	6,54E-05	0	0	0	0	0	9,52E-05	0	0,000123761	0	0	0,000205705	5,70E-05	0	0	0	0	0	0	0	0	0	0	0	0	0	0	0,000324825
toss	0	0	0	0	5,00E-05	0	0	0	0	0	0	0	0	0	0	0	0	0	0	0	0	0	0	0	0	0	0	0	0	0,000236995	0	0	0	0	0	0	0	0	0	0	0	0	0	0	0	0
boot	0	0	0	0	3,26E-06	0	0	3,80E-05	0	0	0	0	0	0	0,000153889	0	0	0	0	0	0	0	0	0	0	0	1,78E-05	0	0	0	0	0	0	0	0	0	0	0	0	0	0	0	0	0	0	0
cach	0	0	0	0	0	0	0	0,00021753	0	0	0	0	0	0	0,000889302	0	0	0	0	0	0	0	3,51E-05	0	0	0	0	0	0	0	0	0	0	0	0	0	0	0	0	0	0	0	0	0	0	0
shim	0	0	0	0	0	0	0	7,02E-06	0	0	0	0	0	0	2,95E-05	0	0	0	0	0	0	0	0	0	0	0	0	0	0	0	0	0	0	0	0	0	0	0	0	0	0	0	0	0	0	0
said	0	2,48E-05	0	0	4,05E-05	0	0	0	9,27E-05	1,58E-05	0	0	8,96E-05	0	5,54E-05	0	0	1,06E-05	0	0,000212007	0	3,20E-05	0	0	0,000109862	0	0,000134271	0	9,99E-06	0	0	1,85E-05	0	0	0	0	0	0	0	1,59E-11	4,13E-05	4,70E-05	0	0	0	0
cfme	4,41E-05	0	0	0	0	0	0	0	0	0	0	0	0	0	0	0	0	0	0	0	0	0	0	0	0	0	0	9,54E-05	0	0	0	0	0	0	0	0	0	0	0	0	0	0	0	0	0	0
halt	4,61E-05	0	2,66E-05	0	0	0	0	0	2,88E-05	0	0	0	0	0	0	0	0	0	5,92E-05	3,54E-05	0	0	0	0	0	0	0	8,84E-05	0	0	0	0	0	0	0	0	3,40E-05	0	0	0	0	1,90E-05	0	4,34E-05	0	0
hrts	0	6,44E-06	0	0	0	0	0	0	0	0	0	0	0	0	0	0	0	0	0	0	0	0	0	0	0	0	0	0	0	0	0	0	0	0	0	0	0	0	0	0	0	0	0	0	3,06E-05	0
push	0	3,59E-09	5,70E-06	0	0	0	7,55E-05	4,66E-05	6,72E-05	6,71E-05	0	0	0	0	0	0	0	0	0	0,00010416	0	0	0	0,000104278	9,40E-05	0	0	0	0	0	1,77E-05	0	0,000259705	0	1,24E-05	0	0	0	8,88E-05	9,55E-05	0	0	0	0	1,20E-05	0,000184947
ibro	4,25E-05	0	0	0	2,32E-05	0	0	0	0	0	0	0	0	0	0	0	0	0	0	0	0	0	0	0	0	0	0	0	0	0	0	0	0	0	0	0,000253171	0	0	0	0	0	0	0	0	0	0
opin	8,82E-06	0	0	0	0	0	0	0	0	0	0	0	0	0	0	0	0	0	0	0	0	0	0	0	0	0	0	0	0	0	0	0	0	0	0	0	0	0	0	1,71E-05	0	0	0	0	0	0
rrna	0	0	0,000403507	0	0	0	0	0	0	0	0	0	0	0	0	0	0	0	0	0	0	0	0	0	0	0,000792449	0	0	0	0	0	0	0	0	0	0	0	0	0	0	0	0	0	0	0,000167225	0
exom	0	0	0,000226972	0	0	0	0	0	0	0	0	0	0	0	0	0	0	0	0	0	0	0	0	0	0	0,000537437	0	0	0	0	0	0	0	0	0	0	0	0	0	0	0	0	0	0	0	0
iqcb	0	0	1,26E-05	0	0	0	0	0	0	0	0	0	0	0	0	0	0	0	0	0	0	0	0	0	0	2,99E-05	0	0	0	0	0	0	0	0	0	0	0	0	0	0	0	0	0	0	0	0
thai	0	0	3,81E-05	0	0	0	3,67E-05	0	0	0	0	0	0	0	0	0	0	0	0	0	0	0	0	0,000154244	0	8,77E-05	0	0	0	0	0	0	0	0	0	0	0	0	0	0	0	0	0	0	0	0
enth	0	0	0	0	0	0,000287118	0	0	0	0	0	0	0	0	0	0	0	0	0,000959116	0	0	0	0	0	0	0	0	0	0	0	0	0	0	0	0	0	0	0	0	0	0	0	0	0	0	0
morn	0	1,74E-05	0	0	0	0,000133038	2,38E-05	0	0	0	8,47E-05	0	0	8,68E-05	0	0	0	1,09E-06	7,63E-05	0	0	0	0	0	0	0	0	0	0	0	0	0	0	0	0	2,36E-13	0	0,000243222	0	0	0	2,85E-05	0	0	2,93E-06	0,000110068
mite	0	0	0,000461206	0	0	0,000157725	0	0	0	0	0	0	0	0	0	0	0	0	0	0	0	0	0	0	0	0,000344178	0	0	0	0	0	0	0	0	0	0	0	0	0	0	0	0	0	0,001890278	0	0
paus	0	0	0	0	2,06E-05	0	0	1,61E-05	0	0	0	0	0	0	0	0	0	0	0	0	0	0,000193686	0	0	0	0	0	0	0	0	0	0	0	0	0	0	0	0	4,85E-13	0	0	0	0	0	0	0
hbsc	0	0	0	0	5,55E-05	0	0	0	0	0	0	0	0	0	0	0	0	0,000220168	0	0	0	0	0	0	0	0	0	0	0	0	0	0	0	0	0	0	0	0	0	0	0	0	0	0	0	0
gmsm	0	0	0	0	3,33E-05	0	0	0	0	0	0	0	0,000178617	0	0	0	0	0	0	0	0	0	0	0	0	0	0	0	0	0	0	0	0	0	0	0	0	0	0	0	0	0	0	0	0	0
shoe	0	0	0	0	3,73E-05	0	3,04E-05	2,92E-05	0	0	0	0	0	0	0	0	0	0	0	0	0	0	0	0	0	0	0,000140677	0	0	0	2,92E-05	0	0	0	0	0	0	0	0,000159956	0	0	0	0	0	0	4,87E-05
lock	2,46E-05	0	0	0	0	0	5,64E-05	8,20E-05	0	0,000127127	0	0	0	0	0,000251601	0	0	0	0	0	0	0	0,000170962	0	0	1,88E-06	0	1,66E-05	0	0	0	6,79E-05	0,000597836	0	0	1,04E-10	0	0	0	0	0	0	0	3,23E-05	0	9,09E-05
bdnf	0,000529281	0	0	0	0	0	0	0	0	0	0	0	0	0	0	0	0	0	0	0	0	0	0	0	0	2,23E-14	0	0,000742764	0	0	0	0	0	0	0	0,000592154	0	0	0	0	0	0	0	0	0	0
maze	0,000299926	0	0	0	0	0	0	0	0	0	0	0	0	0	0	0	0	0	0	0	0	0	0	0	0	0	0	0,000240778	0	0	0	0	0	0	0	0,000572811	0	0	2,81E-05	0	0	0	0	0	0	0
felt	0	1,71E-05	0	0	0,000112659	0	0	0	0,000142212	0	0	0	0,00012737	0	0	0	2,84E-05	3,28E-05	0	0	0	0	0	0	0,000227936	0	0,000446174	0	0,000164705	0	0	0	0	0	0	0	0	0	0	0	0	3,91E-05	0	7,75E-06	0	0
mute	0	0	0	0	5,55E-06	0	0	0	0	0	0	0	0	0	0	0	0	0	0	0	0	0	0	0	0	0	2,26E-05	0	0	0	0	0	0	0	0	0	0	0	0	0	0	0	0	0	0	0
blet	0	0	0	1,16E-05	0	0	0	0	0	0	2,76E-05	0	0	0	0	0	0	0	0	0	0	0	0	0	0	0	0	0	0	0	0	0	0	0	0	0	0	0	0	0	0	0	0	0	0	0
rock	0,000114289	0,00022842	0	7,10E-05	2,76E-06	0	0,000139973	0	0	0	0	6,14E-05	0	0	0	0	0	0	0	0	0	0	0	0	0	0	4,22E-05	0,000235162	0	0	8,74E-05	0	0	0	0	0	0	0	0	0	0	0,000628869	0	0	0,000807167	0,000151322
hdpe	0	2,36E-06	0	0	0	0	0,000144899	0	0	0	0	0	0	0	0	0	0	0	0	0	0	0	0	0	0	0	0	0	0	0	0,000564645	0	0	0	0	0	0	0	0	0	0	0	0	0	0	0
wick	0	0,000186719	0	0	0	0	0	0	0	0	0	0	0	0	0	0	0	0	0	0	0	0	0	0	0	0	0	0	0	0	0,000818731	0	0	0	0	0	0	0	0	0	0	0	0	0	0	0
dune	0	6,17E-05	0	0	0	0	0,000106427	0	0	0	0	8,84E-05	0	0	0	0	0	0	0	0	0	0	0	0	0	0	0	0	0	0	0,000455943	0	0	0	0	0	0	0	0	0	0	0,00014453	0	0	0	0
tear	9,25E-06	0	7,55E-06	1,89E-06	5,79E-05	6,61E-05	8,70E-05	0	0	0	0	0	0	0	0	0	0	0	0,000235704	0	0	0,000363751	0	1,89E-05	0	0	0	1,29E-05	0	0	0,000272861	0	0	0	0	0	3,62E-05	0	0	0	0	0	0	0	0	0
icon	0	0	1,27E-05	0	7,47E-05	0	0	0	4,27E-06	0	0	0	0,000336944	0	0	0	0	0	0	0	0	5,75E-05	0	0	0	2,99E-05	0	0	0	0	0	0	0	0	0	0	0	0	0	0	0	0	0	3,65E-05	0	0
snif	0	0	0	0	0	7,38E-06	0	3,51E-05	0	0	0	0	0	0	0,000147569	0	0	0	0	0	0	0	0	0	0	0	0	0	0	0	0	0	0	0	0	2,82E-05	0	0	0	0	0	0	0	0	0	0
skew	6,61E-05	2,40E-06	0	0	0	0	2,29E-05	0	0	9,72E-05	0	0	0	0	0	0,000154801	3,50E-06	0	0	0	0	3,33E-05	8,52E-05	0	0	0	0	4,23E-05	0	0	0	0	0	0	0	0	0,000117126	0	0	2,32E-15	0,000342566	0	0	0	0	5,68E-05
foam	0	0	0	0	0	0	0,000184505	0	0	0	0	0	0	0	0	0	0	0	0	0	0	0	0	0	0	0	0	0	0	0	0	0	0	0	0	0	0	0	0	0	0	0	0	0	0	0,000612028
siev	0	0	0	0	0	0	0,00012788	0	0	3,44E-06	0	0	0	0	0	0	0	0	0	0	1,50E-05	0	0	0	0	0	0	0	0	0	0	0	0	0	0	0	0	0	0	0	0	0	3,99E-05	0	0	0,000400155
ksnp	0	0	0	0	0	0	7,38E-06	0	0	0	0	0	0	0	0	0	0	0	0	0	0	0	0	3,05E-05	0	0	0	0	0	0	0	0	0	0	0	0	0	0	0	0	0	0	0	0	0	0
loca	0	0	0	0	0	0	9,59E-05	0	0	0	0	0	0	0	0	0	0	0	0	0	0	0	0	0,000395952	0	0	0	0	0	0	0	0	0	0	0	0	0	0	0	0	0	0	0	0	0	0
anom	0	2,99E-05	0	1,90E-05	0	0	0	0,000107745	0	5,81E-05	0	0,000134697	0	0	0,000697816	0	0	0	0	0	4,69E-13	0	0	9,98E-06	0	0	0	0	0	0	0	0	0	0	0	0	0	0	0	0	2,26E-05	2,75E-05	6,85E-05	0	1,12E-11	4,25E-05
heme	3,29E-05	0	0	8,29E-05	0	1,13E-06	0	0	0	0	0,000230459	0	0	8,74E-05	0	0	0	0	0	0	0	0	0	0	0	0	0	2,65E-06	0	0	0	0	0	0	0	0	0	0	0	0	0	0	0	0	0	0
tris	0	0	0	0,000104726	0	0	0	0	0	0	0,000192883	0	0	0	0	3,97E-05	0	0	0	0	0	0	0	0	0	0	0	0	0	0	0	0	0	0	0	0	0	0	0	0	0	0	0	0	0	0
oliv	0	2,40E-05	0	0,000153957	0	1,50E-05	0	0	0	0	0,000241952	0	0	0	0	0	0	0	0	8,55E-05	0	0	0	0	0	0	0	0	0	0	0	0	0	0	0	0	0	0	0	0	0	0	0	0,000132637	0,000131559	0
jump	0	0	0	0	0	0	0,000453594	0	0	3,34E-05	0	0	0	0	0	0	0	0	0	0	0	0	0	0	0	0	0	0	0	0	0	0	0	0	0	0	0	0	0	0	0	0	0	0	0	0,0016647
mayb	0	0	0	9,68E-06	5,41E-06	0	0	1,95E-05	1,12E-05	0	0	0	0	0	2,87E-05	0	0	0	0	0	0	3,31E-05	4,70E-05	0	0	0	0	0	2,73E-05	0	0	0	0	0	3,59E-05	0	0	0	0	0	0	0	0	0	0	0
bake	0	0	0	0	0	0,000117792	0	0	0	0	0	0	0	0	0	0	0	0	0	0	0	0	0	0	0	0	0	0	0	0	0	0	0	0	0	0	0	0	0	0	0	0	0	0,000650814	0	0
dehp	0	0	0	0,000593446	0	0	0	0	0	0	0,001408166	0	0	0	0	0	0	0	0	0	0	0	0	0	0	0	0	0	0	0	0	0	0	0	0	0	0	0	0	0	0	0	0	0	0	0
mehp	0	0	0	0,000628355	0	0	0	0	0	0	0,001490998	0	0	0	0	0	0	0	0	0	0	0	0	0	0	0	0	0	0	0	0	0	0	0	0	0	0	0	0	0	0	0	0	0	0	0
mono	0	0	0	0,000395631	0	0	0	0	0	0	0,000938781	0	0	0	0	0	0	0	0	0	0	0	0	0	0	0	0	0	0	0	0	0	0	0	0	0	0	0	0	0	0	0	0	0	0	0
wish	0	0	0	0	4,85E-05	0	0	5,17E-05	3,86E-05	0	0	0	0	0	0	0	0	2,84E-07	0	0	0	8,30E-05	0	3,91E-05	0,000131878	0	1,92E-05	0	0	0,00012172	0	0	0	0	0	0	0	0	0,000218182	0	0	0	0	0	0	0
srec	0	0	0	0	0	0	0	7,02E-06	0	0	0	0	0	0	0	0	0	0	0	0	0	0	0	3,05E-05	0	0	0	0	0	0	0	0	0	0	0	0	0	0	0	0	0	0	0	0	0	0
mwth	0	0	0	0	0	0	5,17E-05	0	0	0	0	0	0	0	0	0	0	0	0	0	0	0	0	0,00021321	0	0	0	0	0	0	0	0	0	0	0	0	0	0	0	0	0	0	0	0	0	0
deni	0	0	0	0	3,70E-05	2,32E-05	0	1,53E-05	0	0	0	0	0	0	6,94E-05	0	0	4,93E-05	3,33E-05	0	0	0	0	0	0	0	0,000136713	0	0	0	0	0	0	0	0	0	0	0	0	0	0	0	0	0	0	0
bcdl	0	0	0	0	0	0	0	7,02E-06	0	0	0	0	0	0	0	0	0	0	0	0	0	0	0	0	0	0	0	0	0	0	0	0	0	0	0	0	0	0	2,79E-05	0	0	0	0	0	0	0
curl	0	0	0	0	0	0	3,35E-05	0	0	1,25E-05	0	0	0	0	0	3,40E-05	0	0	0	0	0	0	0	0	0	0	0	0	0	0	0	0	0	0	0	0	0	0	0	0	0	0	0	0	0	0,000129107
aslr	0	0	0	0	0	0	0	4,21E-05	0	0	0	0	0	0	0,000177152	0	0	0	0	0	0	0	0	0	0	0	0	0	0	0	0	0	0	0	0	0	0	0	0	0	0	0	0	0	0	0
cpus	0	0	0	0	0	0	0	7,02E-05	0	0	0	0	0	0	0,000295247	0	0	0	0	0	0	0	0	0	0	0	0	0	0	0	0	0	0	0	0	0	0	0	0	0	0	0	0	0	0	0
leak	0	4,22E-06	0	0	0	2,33E-05	6,39E-05	0,000108978	0	0	0	1,55E-05	0	0	0	0	4,78E-05	0	0	0	0	0	0,000764458	4,50E-05	0	0	0	0	0	0	0	0,000131214	0	0	0	0	0	0	0	0	0	0	3,68E-05	1,92E-05	0	1,52E-06
smep	0	0	0	0	0	0	0	7,02E-06	0	0	0	0	0	0	2,95E-05	0	0	0	0	0	0	0	0	0	0	0	0	0	0	0	0	0	0	0	0	0	0	0	0	0	0	0	0	0	0	0
bpnn	0	5,15E-05	0	0	0	0	0	0	0	0	0	0,000258997	0	0	0	0	0	0	0	0	0	0	0	0	0	0	0	0	0	0	0	0	0	0	0	0	0	0	0	0	0	8,13E-09	0	0	0	0
ndvi	0	0,00027042	0	0	0	0	0	0	0	0	0	0,001359732	0	0	0	0	0	0	0	0	0	0	0	0	0	0	0	0	0	0	0	0	0	0	0	0	0	0	0	0	0	0	0	0	0	0
rmse	0	0	0	0,000628355	0	0	0	0	0	0	0	0,001748224	0	0	0	0	0	0	0	0	0	0	0	0	0	0	0	0	0	0	0	0	0	0	0	0	0	0	0	0	0	0	0	0	0	0
xixi	0	0	0	1,16E-05	0	0	0	0	0	0	0	3,24E-05	0	0	0	0	0	0	0	0	0	0	0	0	0	0	0	0	0	0	0	0	0	0	0	0	0	0	0	0	0	0	0	0	0	0
list	0	0	0,000248632	7,03E-05	4,51E-05	0	0	0,000181487	0,000371995	3,23E-08	0,000122151	6,38E-05	0	5,71E-05	0,000616416	0,000171304	0	5,96E-05	0,000172898	0,000420301	0	0	1,20E-06	0	0,000275861	0,000205081	0,00021165	0	3,55E-05	0	0	0	0	0	0	0	0	0	0	0,000335447	0	0	0	4,96E-05	0	0
shut	0	5,80E-05	0	0	5,54E-06	0	0	0	0	0	0	0,000268532	0	0	0	0	0	0	0	0	0	0	0	3,67E-05	0	0	1,13E-05	0	0	0	0	0	0	0	0	0	0	0	0	0	0	0	0	0	0	1,73E-09
lest	0	6,44E-06	0	0	0	0	0	0	0	0	0	0	0	0	0	0	0	0	0	0	0	0	0	0	0	0	0	0	0	0	0	0	0	0	0	0	0	0	0	0	0	2,82E-05	0	0	0	0
aqua	0	0	0	0,000186179	0	0	0	0	0	0	0	0,000518001	0	0	0	0	0	0	0	0	0	0	0	0	0	0	0	0	0	0	0	0	0	0	0	0	0	0	0	0	0	0	0	0	0	0
buoy	0	0	0	3,66E-05	0	0	2,84E-05	0	0	0	0	0,000113993	0	0	0	0	0	0	0	0	0	0	0	0,000105968	0	0	0	0	0	0	0	0	0	0	0	0	0	0	0	0	0	0	0	0	0	0
hurt	0	0	0	0	8,11E-05	0	0	2,76E-06	0	0	0	0	1,26E-07	0	0	0	0	0	0	0	0	0	0	0	0	0	0	0	0	0,00036925	0	0	0	0	0	0	0	0	0	0	0	0	0	3,96E-05	0	0
pces	0	0	0	0	0	0	7,38E-06	0	0	0	0	0	0	0	0	0	0	0	0	0	0	0	0	3,05E-05	0	0	0	0	0	0	0	0	0	0	0	0	0	0	0	0	0	0	0	0	0	0
wrap	0	0	0	0	0	0	0,000265688	0	0	0	0	0	0	0	0	0	0	0	0	0	0	0	0	0	0	0	0	0	0	0	0,001003916	0	0	0	0	0	0	0	0	0	0	0	0	0	0	1,08E-05
lone	0	0	0	2,01E-06	0,000232284	0	0	0	0	0	0	0	0	0	0	0	0	0,000852809	0	0	0	0	0	0	0	0	7,37E-05	0	0	0	0	0	0	0	0	0	0	0	0	0	0	0	0	0	0	0
adra	0,000123499	0	0	0	0	0	0	0	0	0	0	0	0	0	0	0	0	0	0	0	0	0	0	0	0	0,000418009	0	0	0	0	0	0	0	0	0	9,69E-13	0	0	0	0	0	0	0	0	0	0
comt	0	0	1,93E-05	0	1,86E-05	0	0	0	2,46E-05	0	0	0	0	0	0	0	0	0	0	0	0	0	0	0	0,000112305	0,000141736	0	0	0	0	0	0	0	0	0	0	0	0	0	0	0	0	0	0	0	0
tomm	0	0	0	0	5,55E-06	0	0	0	0	0	0	0	0	0	0	0	0	0	0	0	0	0	0	0	0	0	0	0	0	0	0	0	0	0	0	2,81E-05	0	0	0	0	0	0	0	0	0	0
lose	3,03E-05	1,38E-05	1,33E-05	0	8,53E-05	3,50E-05	0	5,57E-05	1,35E-06	4,66E-05	0	0	0,000116204	9,20E-14	0,000108354	0	0	0	5,09E-05	0	2,11E-08	0	0	0	0	0	4,44E-05	0	0,000221454	4,54E-05	0	8,91E-08	0,000114241	0	0	0,00024954	0,00010895	0	1,15E-09	0	5,75E-05	1,53E-05	0,000110671	0	0	0
incr	2,52E-05	0	3,87E-06	2,81E-05	5,20E-06	0	0	1,74E-05	3,67E-10	0	0	2,91E-05	0	0	0	0	0	2,19E-05	0	0	0	0	6,06E-05	0	0	0	0	0	0	0	0	0	0	0	0	0	0	0	0	9,55E-05	0	0	0	0	0	0
anca	4,93E-05	0	0	0	0	5,46E-05	0	0	0	0	0	0	0	0,000451785	0	0	0	0	0	0	0	0	0	0	0	0	0	0	0	0	0	0	0	0	0	0	0	0	0	0	0	0	0	0	0	0
oner	0	0	0	0	0	0	0	7,02E-06	0	0	0	0	0	0	0	1,97E-05	0	0	0	0	0	0	0	0	0	0	0	0	0	0	0	0	0	0	0	0	0	0	0	0	0	0	0	0	0	0
poll	0	0	0	0	3,37E-05	0	0	3,30E-05	5,26E-06	2,88E-06	0	0	0,000260006	0	8,51E-05	0	0	0	0	0	0	0	0	0	0	0	0	0	0	0	0	0	0	0	0	1,07E-05	0	0	0	0	0	0	0	0	0	0
sell	0	4,58E-05	0	0	6,61E-05	0	0	6,87E-06	0	0	0	0	0	0	0	0	6,65E-05	0	0	0	0	0	7,34E-05	0,000138137	0	0	0	0	1,53E-06	0,000294891	0	0	0	0	0	0	0	0	0	0	0	0	0	0	0	0
fibr	0	0	1,68E-05	0,000381882	0	0	0,000161258	0	0	0	5,09E-05	0	0	0	0	0	0	0	0	9,64E-12	0	0	0	0	0	2,88E-05	0	0	0	0	0,001501647	0	0	0	0	0	0	0	0	0	0	0	1,16E-10	0	1,36E-10	0
qsar	0	0	0	0,000162907	0	0	0	0	0	0	0,000386563	0	0	0	0	0	0	0	0	0	0	0	0	0	0	0	0	0	0	0	0	0	0	0	0	0	0	0	0	0	0	0	0	0	0	0
dodd	0	0	0	0	0	0	7,38E-06	0	0	0	0	0	0	0	0	0	0	0	0	0	0	0	0	0	0	0	0	0	0	0	0	0	2,24E-05	0	0	0	0	0	0	0	0	0	0	0	0	0
gprs	1,24E-05	0	0	0	0	4,12E-05	0	1,40E-05	0	0	0	0	0	0,00018472	0	0	0	0	0	0	0	0	0	0	0	0	0	3,12E-05	0	0	0	0	0	0	6,18E-15	0	0	0	5,70E-05	0	0	0	0	0	0	0
iraq	0	3,22E-05	0	0	0	7,36E-06	0	0	0	0	0	0	0	0	0	0	8,39E-05	2,19E-05	0	0	0	0	0	0	0	0	0	0	0	0	5,21E-05	0	0	0	0	0	0	0	0	0	0	4,70E-06	0	0	0	0
kufa	0	6,44E-06	0	0	0	0	0	0	0	0	0	0	0	0	0	0	0	0	0	0	0	0	0	0	0	0	0	0	0	0	0	0	0	0	0	0	0	0	0	0	0	0	0	0	3,06E-05	0
soak	0	3,86E-05	0	0	0	0	0	0	0	0	0	0	0	0	0	0	0	0	0	0	0	0	0	0	0	0	0	0	0	0	0,000169401	0	0	0	0	0	0	0	0	0	0	0	0	0	0	0
lgbt	0	0	0	0	8,33E-05	0	0	0	0	0	0	0	0,000446526	0	0	0	0	0	0	0	0	0	0	0	0	0	0	0	0	0	0	0	0	0	0	0	0	0	0	0	0	0	0	0	0	0
peat	0	0	0	2,14E-06	0	0	5,03E-05	0	0	0	0	0	0	0	0	0	0	0	0	0	0	0	0	0	0	0	0	0	0	0	0,000174123	0	0	0	0	0	0	0	0	0	0	0	0	0	2,55E-05	0
kegg	0	0	0,000126096	0	0	0	0	0	0	0	0	0	0	0	0	0	0	0	0	0	0	0	0	0	0	0,000298581	0	0	0	0	0	0	0	0	0	0	0	0	0	0	0	0	0	0	0	0
tute	0	0	0	0	1,06E-05	0	0	0	2,43E-05	0	0	0	0	0	0	0	0	0	0	0	0	5,86E-05	0	0	0,000109931	0	0	0	0	0	0	0	0	0	0	0	0	0	0	0	0	0	0	0	0	0
ccme	0	6,44E-06	0	0	0	0	0	0	0	0	0	0	0	0	0	0	0	0	0	3,19E-05	0	0	0	0	0	0	0	0	0	0	0	0	0	0	0	0	0	0	0	0	0	0	0	0	0	0
royc	0	0	0	0	0	0	0	7,02E-06	0	0	0	0	0	0	0	0	0	0	0	0	0	0	0	0	0	0	0	0	0	0	0	0	0	0	2,01E-05	0	0	0	0	0	0	0	0	0	0	0
vine	0	4,25E-05	0	2,78E-05	0	0	0	0	0	0	0	0	0	0	0	0	0	0	0	0	0	0	0	0	0	0	0	0	0	0	0	0	0	0	0	0	0	0	0	0	0	9,92E-12	0,00041884	0	0	0
nadu	0	5,79E-05	0	0	0	0	0	0	0	0	0	0	0	0	0	0	4,53E-05	0	0	0,000216777	0	0	0	0	2,02E-05	0	0	0	0	0	0	0	0	0	0	0	0	0	0	0	0	0	0	0	0	0
cure	5,20E-05	0	8,23E-05	0,00017885	0	6,48E-05	0,000240175	0	0,000124921	0	0	0	0	0	0	0	0	0	0	0	0	0	0	0	0	0	0	5,57E-05	0	0	0	0,002076315	0	0	0	0	0,000321937	0	0	0	0	0	0	0,000413068	0	0
alta	0	6,44E-06	0	0	0	0	0	0	0	0	0	0	0	0	0	0	2,81E-05	0	0	0	0	0	0	0	0	0	0	0	0	0	0	0	0	0	0	0	0	0	0	0	0	0	0	0	0	0
peri	2,74E-05	0,000102299	0	0	0	9,56E-09	0	0	0	0	0	0	0	0	0	0	0,00043408	0	0	0	0	0	0	0	0	0	0	4,65E-05	0	0	0	3,66E-05	0	0	0	0	0	0	0	0	0	0	0	0	0	0
lump	0	1,96E-06	0	0	5,70E-06	0	1,02E-05	0	0	0,000113881	0	0	0	0	0	0	0	2,19E-05	0	0	0,000332289	0	0	0	0	0	0	0	0	0	0	0	0	0	0	0	0	0	0	0	0,000185032	1,94E-05	0	0	0	0
dcnn	0	0	0	0	0	0	0	0	0	3,58E-05	0	0,000226632	0	0	0	0	0	0	0	0	0	0	0	0	0	0	0	0	0	0	0	0	0	0	0	0	0	0	0	0	0	0	0	0	0	0
cole	0	0	0	6,98E-05	1,04E-05	0	8,32E-06	0	0	0	0	0	0	0	0	0	0	0	0	0	0	0	3,99E-05	0	0	0	3,77E-05	0	0	0	0	0,000214099	0	0	0	0	0	0	0	0	0	0	0	0	0	0
appl	5,46E-09	4,87E-12	3,12E-05	0,000199703	0	0	0,000110352	5,20E-05	0	0	0,000346435	0	0	0	0	0	0	0	0	0	0,000183084	0	0,000178479	0	0,000136498	0	0	1,70E-05	0	0	0	0,000116839	0	0	0	0	0	0	0	0	0	0	0,000323905	5,66E-12	0	0
lion	5,67E-06	0	0	0	0	5,61E-05	7,18E-05	0	0	0	0	0	0	0,000447477	0	0	0	0	0	0	7,83E-05	0	0	0	0	0	0	1,84E-05	0	0	0	0	0	0	0	0	0	0	0	0	0	0	0	0	0	0
math	0	0	0	0	6,64E-05	0	0,000111023	0	0	0	0	0	0	0	0	0	0	0	0	0	0,000284154	0	0	0	9,11E-05	0	0,000209293	0	0	0	0	0	0	0	0	0	0	0	0	0	0	0	0	0	0	0
imax	0	0	0	0	0	7,36E-06	0	0	0	0	0	0	0	0	0	0	0	0	2,46E-05	0	0	0	0	0	0	0	0	0	0	0	0	0	0	0	0	0	0	0	0	0	0	0	0	0	0	0
cone	2,13E-05	0	0	0	4,66E-05	4,93E-06	0,000166839	0	0	5,07E-05	0	5,52E-05	0	0	0	0	0	0	0	0	0,000115839	0	0	0	0	0	0	0	0	0	4,52E-05	0,000966039	0	0	0	0	0	0	0	0	0	0	0	0	0	0,000145988
cirp	0	0	0	0	0	0	0	0	0	5,11E-06	0	0	0	0	0	0	0	0	0	0	0	0	0	0	0	0	0	0	0	0	0	0	0	0	0	0	0	0	0	0	3,26E-05	0	0	0	0	0
conf	0	0	0	0	0	0	0	0	0	3,07E-05	0	0	0	0	0	0,000118209	0	0	0	0	0	0	0	0	0	0	0	0	0	0	0	0	0	0	0	0	0	0	0	0	0	0	0	0	0	0
vent	0	0	3,55E-05	0	0	0	5,56E-05	0	5,19E-06	0	0	0	0	0	0	0	0	2,20E-05	0	0	0	0	0	0	0	4,32E-05	0	0	0	0	0	2,15E-12	0	0	0	0	0	0	0	0	2,79E-05	0	0	5,89E-05	0	0,000152975
pmsm	0	0	0	0	0	0	0	0	0	0,000158363	0	0	0	0	0	0	0	0	0	0	0	0	0	0	0	0	0	0	0	0	0	0	0	0	0	0	0	0	0	0	0,00101157	0	0	0	0	0
smco	0	0	0	0	0	0	0	0	0	2,55E-05	0	0	0	0	0	0	0	0	0	0	0	0	0	0	0	0	0	0	0	0	0	0	0	0	0	0	0	0	0	0	0,000163167	0	0	0	0	0
chub	0	4,87E-06	0	4,94E-05	0	0	0	0	0	0	0	0	0	0	0	0	0	0	0	0,000159431	0	0	0	0	0	0	0	0	0	0	0	0	0	0	0	0	0	0	0	0	0	0	0	0	0	0
abra	0	0	0	0	0	0	0,000118083	0	0	0	0	0	0	0	0	0	0	0	0	0	0	0	0	0	0	0	0	0	0	0	6,81E-05	0,000459244	0	0	0	0	0	0	0	0	0	0	0	0	0	0
epac	5,29E-05	0	0	0	0	0	0	0	0	0	0	0	0	0	0	0	0	0	0	0	0	0	0	0	0	0	0	0,000114428	0	0	0	0	0	0	0	0	0	0	0	0	0	0	0	0	0	0
htgr	0	0	0	0	0	0	7,38E-06	0	0	0	0	0	0	0	0	0	0	0	0	0	0	0	0	3,05E-05	0	0	0	0	0	0	0	0	0	0	0	0	0	0	0	0	0	0	0	0	0	0
mont	0	4,79E-05	0	0	0	0	3,38E-05	0	0	0,000224691	0	1,43E-08	0	0	0	0	0	0	0	0	0,00099954	0	0	8,88E-05	0	0	0	0	0	0	0	0	0	2,02E-08	0	0	0	0	0	0	0	0	0	0	0	0
ride	0	0	0	0	0	0	3,42E-05	0	0	1,21E-05	0	0	0	0	0	0	0	0	0	0	0	0	0	0	4,82E-08	0	0	0	0	0	6,90E-06	0	0	0	0	0	0	0	0	0	0,000220404	0	0	0	0	0
pasi	0	0	0	0	0	5,89E-05	0	0	0	0	0	0	0	0	0	0	0	0	0,000196749	0	0	0	0	0	0	0	0	0	0	0	0	0	0	0	0	0	0	0	0	0	0	0	0	0	0	0
pest	0	3,28E-05	0,000211955	8,25E-05	0	0	0	0	0	0	0,000150643	2,72E-11	0	0	0	0	0	0	0	0,000224629	0	0	0	0	0	0,000276024	0	0	0	0	0	0	0	0	0	0	0	0	0	0	0	8,70E-14	0,000337587	0	0	0
edet	0	0	0	1,16E-05	0	0	0	0	0	0	2,76E-05	0	0	0	0	0	0	0	0	0	0	0	0	0	0	0	0	0	0	0	0	0	0	0	0	0	0	0	0	0	0	0	0	0	0	0
ntds	0	0	0	1,16E-05	0	0	0	0	0	0	2,76E-05	0	0	0	0	0	0	0	0	0	0	0	0	0	0	0	0	0	0	0	0	0	0	0	0	0	0	0	0	0	0	0	0	0	0	0
uplc	0	0	0	0,000116362	0	0	0	0	0	0	0,000276119	0	0	0	0	0	0	0	0	0	0	0	0	0	0	0	0	0	0	0	0	0	0	0	0	0	0	0	0	0	0	0	0	0	0	0
html	0	0	1,32E-05	0	0	0	0	0,000111969	0	0	0	0	0	0	0,00031007	0	0	0	0	0	2,64E-12	0	0	0	0	3,02E-05	0	0	0	0	0	0	0	0	0	0	0	0	0,000152766	0	0	0	0	0	0	0
tast	0,000164139	0	0	2,57E-05	3,19E-05	9,89E-05	0	0	0	0	0	0	0,000101881	0	0	0	0	0	0	0	0	0	0	0	0	0	0	0	0	0	0	0	0	0	0	0	0	0	0	0	0	0	0	0,001450802	2,79E-05	0
moon	8,54E-06	1,66E-05	0	5,35E-05	4,77E-06	0	0	0	0	0	0	0,000168483	0	0	0	0	0	0	0	7,23E-05	0	0	0	0	0	0	4,26E-10	1,90E-05	0	1,39E-05	0	0	0	0	0	0	0	0	0	0	0	0	0	0	0	0
nass	0	0	0	0	5,55E-06	0	0	0	0	0	0	0	0	0	0	0	0	0	0	0	0	0	0	0	0	0	1,32E-15	0	0	2,63E-05	0	0	0	0	0	0	0	0	0	0	0	0	0	0	0	0
apic	5,50E-05	0	0	6,86E-05	0	1,38E-05	7,36E-06	0	0	0	0,000144819	0	0	3,24E-05	0	0	0	0	1,20E-06	0	0	0	0	0	0	0	0	7,85E-05	0	0	0	6,96E-05	0	0	0	0	0	3,52E-05	0	0	0	0	5,55E-05	0	0	0
sirt	0,000123499	0	0	0	0	0	0	0	0	0	0	0	0	0	0	0	0	0	0	0	0	0	0	0	0	0	0	0,00026699	0	0	0	0	0	0	0	0	0	0	0	0	0	0	0	0	0	0
tirf	0	0	1,26E-05	0	0	0	0	0	0	0	0	3,24E-05	0	0	0	0	0	0	0	0	0	0	0	0	0	0	0	0	0	0	0	0	0	0	0	0	0	0	0	0	0	0	0	0	0	0
dlot	0	0	0	0	0	0	0	7,02E-06	0	0	0	0	0	0	0	0	0	0	0	0	0	0	0	0	0	0	0	0	2,62E-05	0	0	0	0	0	0	0	0	0	0	0	0	0	0	0	0	0
plug	0	0	0	0	0	0	0,000206611	2,39E-08	3,71E-09	4,07E-09	0	3,05E-05	0	0	0	0	0	0	0	0	0	0	0	0,000119542	9,54E-06	0	0	0	0	0	0	0	0	0	0	0	0	0	0	0	0	0	0	0	0	0,000559579
surg	8,58E-06	6,46E-05	0	0	0	0	0,000237617	1,03E-05	2,97E-08	2,22E-05	0	0	0	0	0	1,52E-07	7,71E-05	0	0	0	0	0	0	3,95E-05	0	0	0	0	0	0	0	0	0	0	0	0	0	0	0	7,35E-05	0	0	0	0	6,24E-05	0,000945091
isra	0	0	0	0	0,000104372	0	0	0	1,74E-05	0	0	0	0,000587157	0	0	0	0	0	0	4,07E-05	0	0	0	0	0	0	0	0	0	0	0	0	0	0	0	0	0	0	0	0	0	0	0	0	0	0
agfi	0	0	0	0	5,55E-06	0	0	0	0	0	0	0	2,98E-05	0	0	0	0	0	0	0	0	0	0	0	0	0	0	0	0	0	0	0	0	0	0	0	0	0	0	0	0	0	0	0	0	0
spns	0	0	0	0	0	0	7,38E-06	0	0	0	0	0	0	0	0	0	0	0	0	0	0	0	4,00E-05	0	0	0	0	0	0	0	0	0	0	0	0	0	0	0	0	0	0	0	0	0	0	0
lobe	0	0	0	2,19E-10	2,19E-05	0,000232498	5,61E-05	0	0	4,02E-05	0	0	0	0,000214342	0	0	0	0	0	0	8,01E-06	0	0	0	0	0	0	0	0	0	0	0	2,94E-13	0	6,55E-05	0,000890137	0	0	0	0	3,01E-05	0	0	7,96E-05	0	0,000162219
bace	0,000361675	0	0	0	0	0	0	0	0	0	0	0	0	0	0	0	0	0	0	0	0	0	0	0	0	0	0	0,000781884	0	0	0	0	0	0	0	0	0	0	0	0	0	0	0	0	0	0
creb	0,000158784	0	0	0	0	0	0	0	0	0	0	0	0	0	0	0	0	0	0	0	0	0	0	0	0	0	0	0,00034327	0	0	0	0	0	0	0	0	0	0	0	0	0	0	0	0	0	0
glur	8,82E-06	0	0	0	0	0	0	0	0	0	0	0	0	0	0	0	0	0	0	0	0	0	0	0	0	0	0	1,91E-05	0	0	0	0	0	0	0	0	0	0	0	0	0	0	0	0	0	0
snap	2,73E-05	0	0	0	0	0	0	6,95E-05	0	0	0	0	0	0	0,000231492	0	0	0	0	0	0	0	0	0	0	0	0	5,10E-05	0	0	0	0	0	0	2,21E-05	0	4,24E-05	0	0	0	0	0	0	0	0	0
deic	0	6,44E-06	0	0	0	0	0	0	0	0	0	0	0	0	0	0	0	0	0	0	0	0	0	0	0	0	0	0	0	0	0	0	0	0	0	0	0	0	0	0	0	0	0	0	3,06E-05	0
club	0	0	0	0	5,00E-05	0	0	0	0	0	0	0	8,77E-05	0	0	2,92E-10	0	0	0	0	0	0	0	0	0	0	0	0	0	0,000159393	0	0	0	0	0	0	0	0	0	0	0	0	0	0	0	0
slns	4,58E-05	0	0	0	0	5,95E-06	0	0	0	0	0	0	0	0	0	0	0	0	0	0	0	0	0	0	0	0	0	6,48E-05	0	0	0	0	0	0	0	0	0	0	0	0	0	0	0	0,000105846	0	0
ioad	0	0	0	0	0	0	0	7,02E-06	0	0	0	0	0	0	2,95E-05	0	0	0	0	0	0	0	0	0	0	0	0	0	0	0	0	0	0	0	0	0	0	0	0	0	0	0	0	0	0	0
sbac	0	0	0	8,15E-05	0	0	0	0	0	0	0,000193287	0	0	0	0	0	0	0	0	0	0	0	0	0	0	0	0	0	0	0	0	0	0	0	0	0	0	0	0	0	0	0	0	0	0	0
rflp	0	0	8,83E-05	0	0	0	0	0	0	0	0	0	0	0	0	0	0	0	0	0	0	0	0	0	0	0,00020901	0	0	0	0	0	0	0	0	0	0	0	0	0	0	0	0	0	0	0	0
fsos	0	0	0	0	0	0	0	7,02E-06	0	0	0	0	0	0	0	0	0	0	0	0	0	0	0	0	0	0	0	0	0	0	0	0	0	0	2,01E-05	0	0	0	0	0	0	0	0	0	0	0
dopm	0	0	1,26E-05	0	0	0	0	0	0	0	0	0	0	0	0	0	0	0	0	0	0	0	0	0	0	0	0	0	0	0	0	0	0	0	0	0	3,07E-05	0	0	0	0	0	0	0	0	0
boil	0	0	0	0	0	0	0,000206646	0	0	0	0	0	0	0	0	0	0	0	0	0	0	0	0	0,000718767	0	0	0	0	0	0	0	0	0	0	0	0	0	0	0	0	0	0	0	0	0	0,00010774
wsns	0	0	0	0	0	0	0	0,000245599	0	0	0	0	0	0	0,000539572	0	0	0	0	0	0	0	0,00066827	0	0	0	0	0	0	0	0	0	0	0	0	0	0	0	0	0	0	0	0	0	0	0
atyp	6,39E-05	0	1,16E-05	0	0,000125385	0,000178618	0	0	0	0	0	0	0	0,001054438	0	0	0	3,18E-12	0	0	0	0	0	0	0	0	0,000162234	2,57E-05	0	0,000377192	0	0	0	0	0	0	0	0	0	0	0	0	0	7,32E-05	0	0
pdxw	0	0	0	0,000127998	0	0	0	0	0	0	0,00030373	0	0	0	0	0	0	0	0	0	0	0	0	0	0	0	0	0	0	0	0	0	0	0	0	0	0	0	0	0	0	0	0	0	0	0
juic	0	0	0	6,98E-05	0	0	0	0	0	0	3,50E-05	0	0	0	0	0	0	0	0	0	0	0	0	2,94E-05	0	0	0	0	0	0	0	0	0	0	0	2,81E-05	0	0	0	0	0	0	0	0	8,48E-05	0
send	0	0	0	0	0	0	0	0,000364889	0	0	0	2,97E-05	0	0	0,000398277	0	0	0	0	0	0	1,73E-06	0,001058766	0	0	0	0	0	0	0	0	0	0	0	0	0	0	0	0,000307376	0	0	0	0	0	0	0
eaat	0,000141142	0	0	0	0	0	0	0	0	0	0	0	0	0	0	0	0	0	0	0	0	0	0	0	0	0	0	7,48E-08	0	0	0	0	0	0	0	0,000449964	0	0	0	0	0	0	0	0	0	0
qpcr	9,67E-05	0	0,000277852	0	0	0	0	0	0	0	0	0	0	0	0	0	0	0	0	0	0	0	0	0	0	0	0	0,000132011	0	0	0	0	0	0	0	0	0,000785404	0	0	0	0	0	0	0	1,45E-05	0
spin	0	0	0	4,08E-05	0	0	0,000162049	4,62E-05	0	0,000122385	4,22E-05	0	0	0	0,000300727	0	0	0	0	0	2,91E-08	0	0,000355107	8,68E-05	0	0	0	0	0	0	0	0,000622966	0	0	0	0,000149326	0	0	0	0	0,000287403	0	0	0	0	0
omit	0	0	1,23E-05	0	1,69E-05	0	0	0	6,96E-05	3,14E-05	0	3,66E-05	0	0	0	0,000175921	0	0	0	0	3,12E-05	0	0	0	0	1,75E-05	0,000107054	0	0	0	0	0	0	5,86E-16	0	0	0	0	0	1,78E-15	0	0	0	7,97E-05	0	0
ress	0	0	0	0	0	0	0	0	0	5,11E-06	0	0	0	0	0	0	0	0	0	0	0	0	0	3,05E-05	0	0	0	0	0	0	0	0	0	0	0	0	0	0	0	0	0	0	0	0	0	0
quiz	0	0	0	0	1,87E-13	0	0	0	7,87E-06	0	0	0	0	0	0	0	0	0	0	0	0	0	0	0	3,45E-05	0	0	0	0	0	0	0	0	0	0	0	0	0	0	0	0	0	0	0	0	0
mysm	6,17E-05	0	0	0	0	0	0	0	0	0	0	0	0	0	0	0	0	0	0	0	0	0	0	0	0	0	0	0,000133498	0	0	0	0	0	0	0	0	0	0	0	0	0	0	0	0	0	0
sale	0	6,55E-05	0	0	0,00010958	0	0	3,58E-05	0	0	0	0	0	0	0	0	0,000113619	0	0	0	0	0	0	0	0	0	0	0	0,000608404	0,000204334	0	0	0	0	0	0	0	0	0	0	0	0	0	0	0	0
asid	0	7,94E-06	1,88E-05	1,13E-05	0	0	0	0	3,39E-05	0	0	1,56E-05	5,25E-05	0	0	0	0	0	0	1,62E-05	0	0	0	0	0	3,29E-05	0	0	8,21E-09	0	0	0	0	0	0	0	0	0	0	2,47E-06	0	0	0	8,26E-05	6,03E-05	0
nmol	3,49E-05	0	0	0,000302989	0	0	0	0	0	0	0,000727156	0	0	0	0	0	0	0	0	0	0	0	0	0	0	0	0	0	0	0	0	0	0	0	0	0,00010308	0	0	0	0	0	0	0	0	0	0
ceil	6,29E-06	0	0	0	1,09E-05	2,95E-07	0	9,72E-06	7,05E-06	0	0	0	0	0	0	9,59E-06	0	4,71E-05	0	0	0	0	0	0	0	0	0	0	0	0	0	0	0	0	0	1,66E-05	0	0	2,22E-05	1,68E-05	0	0	0	0	0	0
noic	0	0	0	0	0	0	0	7,02E-06	0	0	0	0	0	0	0	0	0	0	0	0	0	0	0	3,05E-05	0	0	0	0	0	0	0	0	0	0	0	0	0	0	0	0	0	0	0	0	0	0
dump	0	6,11E-05	0	0	0	0	0	1,06E-05	0	0	0	0,000107132	0	0	1,94E-05	0	0	0	0	0	0	0	0	0	0	0	0	0	0	0	0	0	0	0	0	0	0	0	0	0	0	0	0	0	0,000215514	0
tula	0	0	0	1,16E-05	0	0	0	0	0	0	0	3,24E-05	0	0	0	0	0	0	0	0	0	0	0	0	0	0	0	0	0	0	0	0	0	0	0	0	0	0	0	0	0	0	0	0	0	0
boom	0	0	0	0	0	0	0	7,02E-05	0	0	0	3,00E-05	0	0	8,74E-06	0	0	0	0	0	0	0	3,30E-05	0,000125871	8,63E-05	0	0	0	3,46E-05	0	0	0	0	0	0	0	0	0	0	0	0	0	0	0	0	0
msns	0	0	0	0	0	0	0	4,21E-05	0	0	0	0	0	0	0	0	0	0	0	0	0	0	0,000239762	0	0	0	0	0	0	0	0	0	0	0	0	0	0	0	0	0	0	0	0	0	0	0
afor	0	1,50E-05	1,65E-05	0	1,63E-05	0	3,31E-05	5,57E-05	4,95E-05	3,94E-05	0	0	0	0	7,55E-05	0,000142365	1,01E-05	4,29E-05	0	6,96E-05	0	0	1,13E-06	0	0	0	0	0	0,000190815	0	5,42E-05	0	2,37E-05	0	0	0	0	0	7,06E-05	2,45E-05	5,46E-05	0	0	0	0	6,86E-05
roov	0	6,44E-06	0	0	0	0	0	0	0	0	0	0	0	0	0	0	0	0	0	0	0	0	0	0	0	0	0	0	0	0	0	0	0	0	0	0	0	0	0	0	0	0	0	0	0	2,45E-05
icpm	0	0	0	9,31E-05	0	0	0	0	0	0	0,000140786	0	0	0	0	0	0	0	0	0	0	0	0	0	0	0	0	0	0	0	0	0	0	0	0	0	0	0	0	0	0	0	0	0	8,89E-05	0
thio	0	0	0	0,000104726	0	0	0	0	0	0	0,000248508	0	0	0	0	0	0	0	0	0	0	0	0	0	0	0	0	0	0	0	0	0	0	0	0	0	0	0	0	0	0	0	0	0	0	0
nano	2,73E-05	0	0	0,000160329	0	0	0,000296145	2,00E-08	0	0	0	0	0	0	0	0	0	0	0	0	0	0	0	0	0	0	0	0	0	0	0	0,00192664	0	0	0	0	0	0	0	0	0	0	0	0	0	0
rcbf	0	0	0	0	0	3,68E-05	0	0	0	0	0	0	0	0	0	0	0	0	0	0	0	0	0	0	0	0	0	0	0	0	0	0	0	0	0	0,000140655	0	0	0	0	0	0	0	0	0	0
rcpm	0	0	0	0	0	4,42E-05	0	0	0	0	0	0	0	0	0	0	0	0	0	0	0	0	0	0	0	0	0	0	0	0	0	0	0	0	0	0,000168784	0	0	0	0	0	0	0	0	0	0
beer	0	0	0	8,33E-05	3,80E-05	0	0	0	0	0	0	3,26E-05	0	0	0	0	0	0	0	0	0	0,000159301	0	0	0	0	2,45E-05	0	0	0	0	0	0	0	0	0	0	0,000154106	0	0	0	0	0	0	2,56E-05	0
rmsd	0	0	0	1,16E-05	0	0	0	0	0	0	0	3,24E-05	0	0	0	0	0	0	0	0	0	0	0	0	0	0	0	0	0	0	0	0	0	0	0	0	0	0	0	0	0	0	0	0	0	0
eros	0	6,44E-06	0	0	0	0	0	0	0	0	0	0	0	0	0	0	0	0	0	0	0	0	0	0	0	0	0	0	0	0	0	0	0	0	0	0	0	0	0	0	0	2,82E-05	0	0	0	0
gorg	0	3,86E-05	0	0	0	0	0	0	0	0	0	0	0	0	0	0	0	0	0	0	0	0	0	0	0	0	0	0	0	0	0	0	0	0	0	0	0	0	0	0	0	0,000169396	0	0	0	0
enum	0	5,46E-06	0,000106147	7,35E-08	0	0	0	0	2,04E-05	2,11E-05	0	6,47E-06	0	0	0	0	0	0	0	0,000107007	5,28E-05	0	0	0	0	0	0	0	0	0	0	0	0	1,93E-05	0	0	5,10E-05	0	0	0	0	0	0	0	0,000209796	0
hing	9,09E-06	0	0	0	1,17E-05	0	8,75E-05	0	0	0	0	0	1,99E-05	0	0	0	0	0	0	0	0	0	0	0	0	0	3,02E-05	0	0	0	3,60E-05	0	0	0	0	0	3,16E-05	0	0	0	0,00034886	0	0	0	0	0
shot	0	0	0	0	5,07E-05	0	0,000125053	0	0	5,58E-05	0	0	0	0	0	0,000115218	0	0	0	0	3,54E-05	9,66E-15	0	0	0	0	0	0	0	0,000212408	0	0	0	9,22E-07	0	0	0	0	0	0	0	0	0	0	0	0,000517752
1000	8,82E-06	0	0	0	0	0	0	0	0	0	0	0	0	0	0	0	0	0	0	0	0	0	0	0	0	0	0	1,91E-05	0	0	0	0	0	0	0	6,02E-10	0	0	0	0	0	0	0	0	0	0
chat	2,59E-05	0	0	0	3,59E-05	0	0	2,52E-05	0	0	0	0	0	0	6,38E-05	0	0	8,85E-05	0	0	0	0,000103479	0	0	0	0	1,53E-15	0	0	0	0	0	0	0	0	0,00010166	0	0	0	0	0	0	0	0	0	0
1001	0	0	0	0	0	0	0	7,02E-06	0	0	0	0	0	0	0	0	0	0	0	0	0	0	0	3,05E-05	0	0	0	0	0	0	0	0	0	0	0	0	0	0	0	0	0	0	0	0	0	0
1002	0	0	0	0	5,55E-06	0	0	0	0	0	0	0	0	0	0	0	0	0	0	0	0	3,23E-05	0	0	0	0	0	0	0	0	0	0	0	0	0	0	0	0	0	0	0	0	0	0	0	0
1003	0	0	0	1,16E-05	0	0	0	0	0	0	0	0	0	0	0	0	0	0	0	3,19E-05	0	0	0	0	0	0	0	0	0	0	0	0	0	0	0	0	0	0	0	0	0	0	0	0	0	0
1004	0	0	0	0	0	0	7,38E-06	0	0	0	0	0	0	0	0	0	0	0	0	0	0	0	0	0	0	0	0	0	0	0	0	0	0	0	0	0	0	0	0	0	0	0	0	0	0	2,45E-05
1005	0	6,44E-06	0	0	0	0	0	0	0	0	0	0	0	0	0	0	0	0	0	3,19E-05	0	0	0	0	0	0	0	0	0	0	0	0	0	0	0	0	0	0	0	0	0	0	0	0	0	0
palm	0	9,94E-05	0	5,31E-05	5,52E-06	0	0	0	0	0	7,02E-05	0	0	0	0	0	0	0	0	0	0	3,22E-05	0	0	0	0	0	0	0	0	0	0	0	0	0	0	0	0	0	0	0	0,000358779	0,000159363	0	4,06E-05	0
1006	0	0	0	1,16E-05	0	0	0	0	0	0	0	0	0	0	0	0	0	0	0	0	1,88E-05	0	0	0	0	0	0	0	0	0	0	0	0	0	0	0	0	0	0	0	0	0	0	0	0	0
1007	8,82E-06	0	0	0	0	0	0	0	0	0	0	0	0	0	0	0	0	0	0	0	0	0	0	0	0	0	0	0	0	0	0	3,38E-05	0	0	0	0	0	0	0	0	0	0	0	0	0	0
hesc	4,41E-05	0	0	0	0	0	0	0	0	0	0	0	0	0	0	0	0	0	0	0	0	0	0	0	0	0	0	0	0	0	0	0,000169015	0	0	0	0	0	0	0	0	0	0	0	0	0	0
1008	0	6,44E-06	0	0	0	0	0	0	0	0	0	0	0	0	0	0	0	0	0	0	0	0	0	0	0	0	0	0	0	0	0	0	0	0	0	0	0	0	0	0	0	0	4,66E-05	0	0	0
1009	0	6,44E-06	0	0	0	0	0	0	0	0	0	0	0	0	0	0	0	0	0	0	0	0	0	0	0	0	0	0	0	0	0	0	0	0	0	0	0	0	0	0	0	2,82E-05	0	0	0	0
asrc	0	5,15E-05	0	0	0	0	0	0	0	0	0	0	0	0	0	0	0	0	0	0	0	0	0	0	0	0	0	0	0	0	0	0	0	0	0	0	0	0	0	0	0	0,000225858	0	0	0	0
cgwb	0	3,22E-05	0	0	0	0	0	0	0	0	0	0	0	0	0	0	0	0	0	0	0	0	0	0	0	0	0	0	0	0	0	0	0	0	0	0	0	0	0	0	0	0,000141165	0	0	0	0
hscs	8,92E-06	2,57E-05	0	0	0	0	0	0	0	0	0	0	0	0	0	0	0	0	0	0	0	0	0	0	0	0	0	0	0	0	0	0	0	0	0	0	2,68E-05	0	0	0	0	0,000116472	0	0	0	0
mscs	0,00032432	2,73E-05	0	0	0	0	0	0	0	0	0	0	0	0	0	0	0	0	0	0	0	0	0	0	0	0	0	0,000689549	0	0	0	0	0	0	0	0	0	0	0	0	0	0,000124806	1,96E-05	0	0	0
swmm	0	0,000109456	0	0	0	0	0	0	0	0	0	0	0	0	0	0	0	0	0	0	0	0	0	0	0	0	0	0	0	0	0	0	0	0	0	0	0	0	0	0	0	0,000479936	0	0	0	0
1010	0	0	0	0	0	7,36E-06	0	0	0	0	0	0	0	0	0	0	0	0	2,46E-05	0	0	0	0	0	0	0	0	0	0	0	0	0	0	0	0	0	0	0	0	0	0	0	0	0	0	0
rmdq	0	0	0	0	0	7,36E-06	0	0	0	0	0	0	0	0	0	0	0	0	2,46E-05	0	0	0	0	0	0	0	0	0	0	0	0	0	0	0	0	0	0	0	0	0	0	0	0	0	0	0
1011	0	0	0	0	0	0	0	0	0	5,11E-06	0	0	0	0	0	0	0	0	0	0	0	0	0	0	0	0	0	0	0	0	0	0	2,24E-05	0	0	0	0	0	0	0	0	0	0	0	0	0
prng	0	0	0	0	0	0	0	0	0	3,58E-05	0	0	0	0	0	0	0	0	0	0	0	0	0,000267361	0	0	0	0	0	0	0	0	0	6,91E-06	0	0	0	0	0	0	0	0	0	0	0	0	0
xtal	0	0	0	0	0	0	0	0	0	2,55E-05	0	0	0	0	0	0	0	0	0	0	0	0	0	0	0	0	0	0	0	0	0	0	0,000111735	0	0	0	0	0	0	0	0	0	0	0	0	0
1012	0	6,44E-06	0	0	0	0	0	0	0	0	0	0	0	0	0	0	0	0	0	0	0	0	0	0	0	0	0	0	0	0	0	0	0	0	0	0	0	0	0	0	0	2,82E-05	0	0	0	0
1013	0	0	0	1,16E-05	0	0	0	0	0	0	2,76E-05	0	0	0	0	0	0	0	0	0	0	0	0	0	0	0	0	0	0	0	0	0	0	0	0	0	0	0	0	0	0	0	0	0	0	0
1014	0	0	0	0	5,55E-06	0	0	0	0	0	0	0	0	0	0	0	0	0	0	0	0	0	0	0	0	0	0	0	0	2,63E-05	0	0	0	0	0	0	0	0	0	0	0	0	0	0	0	0
1015	0	6,44E-06	0	0	0	0	0	0	0	0	0	0	0	0	0	0	2,81E-05	0	0	0	0	0	0	0	0	0	0	0	0	0	0	0	0	0	0	0	0	0	0	0	0	0	0	0	0	0
1016	0	0	0	1,16E-05	0	0	0	0	0	0	2,76E-05	0	0	0	0	0	0	0	0	0	0	0	0	0	0	0	0	0	0	0	0	0	0	0	0	0	0	0	0	0	0	0	0	0	0	0
1017	0	0	0	0	0	7,36E-06	0	0	0	0	2,76E-05	0	0	0	0	0	0	0	0	0	0	0	0	0	0	0	0	0	0	0	0	0	0	0	0	0	0	0	0	0	0	0	0	0	0	0
1018	0	0	0	0	1,45E-14	0	0	0	7,87E-06	0	0	0	2,98E-05	0	0	0	0	0	0	0	0	0	0	0	0	0	0	0	0	0	0	0	0	0	0	0	0	0	0	0	0	0	0	0	0	0
1019	0	0	0	0	0	7,36E-06	0	0	0	0	0	0	0	0	0	0	0	0	2,46E-05	0	0	0	0	0	0	0	0	0	0	0	0	0	0	0	0	0	0	0	0	0	0	0	0	0	0	0
nadc	0	0	0	0	0	6,63E-05	0	0	0	0	0	0	0	0	0	0	0	0	0,000221342	0	0	0	0	0	0	0	0	0	0	0	0	0	0	0	0	0	0	0	0	0	0	0	0	0	0	0
1020	0	0	1,26E-05	0	0	0	0	0	0	0	0	0	0	0	0	0	0	0	0	0	0	0	0	0	0	2,99E-05	0	0	0	0	0	0	0	0	0	0	0	0	0	0	0	0	0	0	0	0
parp	1,05E-05	0	7,32E-05	0	0	0	0	0	0	0	0	0	0	0	0	0	0	0	0	0	0	0	0	0	0	1,90E-14	0	1,41E-10	0	0	0	0	0	0	0	0	0,000214729	0	0	0	0	0	0	0	0	0
xrcc	0	0	1,26E-05	0	0	0	0	0	0	0	0	0	0	0	0	0	0	0	0	0	0	0	0	0	0	2,99E-05	0	0	0	0	0	0	0	0	0	0	0	0	0	0	0	0	0	0	0	0
1021	0	0	0	0	0	0	0	7,02E-06	0	0	0	0	0	0	0	0	0	0	0	0	0	0	0	0	0	0	0	0	2,62E-05	0	0	0	0	0	0	0	0	0	0	0	0	0	0	0	0	0
1022	0	6,44E-06	0	0	0	0	0	0	0	0	0	0	0	0	0	0	2,81E-05	0	0	0	0	0	0	0	0	0	0	0	0	0	0	0	0	0	0	0	0	0	0	0	0	0	0	0	0	0
1023	0	0	0	0	0	0	0	7,02E-06	0	0	0	0	0	0	0	1,97E-05	0	0	0	0	0	0	0	0	0	0	0	0	0	0	0	0	0	0	0	0	0	0	0	0	0	0	0	0	0	0
1024	0	6,44E-06	0	0	0	0	0	0	0	0	0	0	0	0	0	0	0	0	0	0	0	0	0	0	0	0	0	0	0	0	0	0	0	0	0	0	0	0	0	0	0	0	0	0	3,06E-05	0
1025	0	0	2,64E-10	1,16E-05	0	0	0	0	0	0	2,76E-05	0	0	0	0	0	0	0	0	0	0	0	0	0	0	0	0	0	0	0	0	0	0	0	0	0	0	0	0	0	0	0	0	0	0	0
1026	0	0	0	0	0	7,36E-06	0	0	0	0	0	0	0	0	0	0	0	0	0	0	0	0	0	0	0	0	0	1,91E-05	0	0	0	0	0	0	0	0	0	0	0	0	0	0	0	0	0	0
ampa	7,94E-05	0	0	0	0	0	0	0	0	0	0	0	0	0	0	0	0	0	0	0	0	0	0	0	0	0	0	0	0	0	0	0	0	0	0	0,000253171	0	0	0	0	0	0	0	0	0	0
glua	4,41E-05	0	0	0	0	0	0	0	0	0	0	0	0	0	0	0	0	0	0	0	0	0	0	0	0	0	0	0	0	0	0	0	0	0	0	0,000140655	0	0	0	0	0	0	0	0	0	0
1027	0	0	0	0	5,55E-06	0	0	0	0	0	0	0	0	0	0	0	0	0	0	0	0	3,23E-05	0	0	0	0	0	0	0	0	0	0	0	0	0	0	0	0	0	0	0	0	0	0	0	0
1028	0	0	0	0	0	0	0	0	0	5,11E-06	0	0	0	0	0	0	0	0	0	0	0	0	0	0	0	0	0	0	0	0	0	0	0	0	2,01E-05	0	0	0	0	0	0	0	0	0	0	0
1029	0	0	0	0	0	0	7,38E-06	0	0	0	0	0	0	0	0	0	0	0	0	0	0	0	0	0	0	0	0	0	0	0	2,82E-05	0	0	0	0	0	0	0	0	0	0	0	0	0	0	0
1030	0	0	0	0	5,55E-06	0	0	0	0	0	0	0	2,98E-05	0	0	0	0	0	0	0	0	0	0	0	0	0	0	0	0	0	0	0	0	0	0	0	0	0	0	0	0	0	0	0	0	0
1031	0	0	0	0	0	5,74E-15	0	0	7,87E-06	0	0	0	0	3,48E-05	0	0	0	0	0	0	0	0	0	0	0	0	0	0	0	0	0	0	0	0	0	0	0	0	0	0	0	0	0	0	0	0
1032	8,82E-06	0	0	0	0	0	0	0	0	0	0	0	0	0	0	0	0	0	0	0	0	0	0	0	0	0	0	0	0	0	0	0	0	0	0	0	0	0	0	0	0	0	0	4,07E-05	0	0
1033	0	0	0	0	0	0	7,38E-06	0	0	0	0	0	0	0	0	0	0	0	0	0	0	0	0	0	0	0	0	0	0	0	0	0	0	0	0	0	0	0	0	0	3,26E-05	0	0	0	0	0
bush	0	0	0	0	0	0	7,38E-06	0	0	0	0	0	0	0	0	0	0	0	0	0	0	0	0	0	0	0	0	0	0	0	0	0	0	0	0	0	0	0	0	0	3,26E-05	0	0	0	0	0
gear	0	0	0	0	0	0	0,000353315	0	5,56E-11	0,000174336	0	0	0	0	0	0	0	0	0	0	0	0	0	0	0	0	0	0	0	0	0	0	0	0	0	0	0	0	0	0	0,002675745	0	0	0	0	0
1034	0	0	0	0	0	0	7,38E-06	0	0	0	0	0	0	0	0	0	0	0	0	0	0	0	0	0	0	0	0	0	0	0	2,82E-05	0	0	0	0	0	0	0	0	0	0	0	0	0	0	0
1035	0	6,44E-06	0	0	0	0	0	0	0	0	0	0	0	0	0	0	0	0	0	0	0	0	0	0	0	0	0	0	0	0	0	3,38E-05	0	0	0	0	0	0	0	0	0	0	0	0	0	0
warp	0	0	0	0	0	0	8,09E-05	3,17E-05	0	7,75E-06	0	0	0	0	2,48E-05	8,34E-05	0	0	0	0	0	2,99E-05	0	0	0	0	0	0	0	0	0,00011777	0,000199596	0	0	0	0	0	0	2,57E-05	0	0	0	0	0	0	0
yarn	0	0	0	0	0	0	0,000405911	0	0	0	0	0	0	0	0	0	0	0	0	0	0	0	0	0	0	0	0	0	0	0	0,001373574	0,000214525	0	0	0	0	0	0	0	0	0	0	0	0	0	0
1036	0	0	0	0	0	0	0	0	7,87E-06	0	0	0	0	0	0	0	0	0	0	0	0	0	0	0	3,45E-05	0	0	0	0	0	0	0	0	0	0	0	0	0	0	0	0	0	0	0	0	0
1037	0	0	0	0	0	0	0	0	7,87E-06	0	0	0	0	0	0	0	0	0	0	0	0	0	0	0	3,45E-05	0	0	0	0	0	0	0	0	0	0	0	0	0	0	0	0	0	0	0	0	0
1038	0	0	0	0	1,30E-08	0	0	0	7,85E-06	0	0	0	2,98E-05	0	0	0	0	0	0	0	0	0	0	0	0	0	0	0	0	0	0	0	0	0	0	0	0	0	0	0	0	0	0	0	0	0
1039	0	0	0	0	0	0	0	7,02E-06	0	0	0	0	0	0	0	0	0	0	0	0	0	0	0	0	0	0	0	0	0	0	0	0	0	0	2,01E-05	0	0	0	0	0	0	0	0	0	0	0
1040	0	0	0	0	0	0	0	0	0	5,11E-06	0	0	0	0	0	0	0	0	0	0	1,88E-05	0	0	0	0	0	0	0	0	0	0	0	0	0	0	0	0	0	0	0	0	0	0	0	0	0
1041	0	0	0	0	0	7,36E-06	0	0	0	0	0	0	0	0	0	0	0	0	2,46E-05	0	0	0	0	0	0	0	0	0	0	0	0	0	0	0	0	0	0	0	0	0	0	0	0	0	0	0
1042	0	0	0	0	0	0	0	0	7,87E-06	0	0	0	0	0	0	0	0	2,20E-05	0	0	0	0	0	0	0	0	0	0	0	0	0	0	0	0	0	0	0	0	0	0	0	0	0	0	0	0
1043	0	0	0	0	0	0	7,38E-06	0	0	0	0	0	0	0	0	0	0	0	0	0	0	0	0	0	0	0	0	0	0	0	0	3,38E-05	0	0	0	0	0	0	0	0	0	0	0	0	0	0
bite	0	0	0,000168876	0	3,25E-06	0	5,18E-05	0	0	0	0	0	0	8,55E-05	0	0	0	0	0	0	0	0	0	0	0	0	0	0	0	0	0	0,000103907	0	0	0	0	0	0	0	0	0	0	0	0,000629124	0	0
1044	0	0	0	0	0	0	7,38E-06	0	0	0	0	0	0	0	0	0	0	0	0	0	0	0	0	0	0	0	0	0	0	0	2,82E-05	0	0	0	0	0	0	0	0	0	0	0	0	0	0	0
1045	0	0	0	0	0	0	0	0	0	5,11E-06	0	0	0	0	2,95E-05	0	0	0	0	0	0	0	0	0	0	0	0	0	0	0	0	0	0	0	0	0	0	0	0	0	0	0	0	0	0	0
1046	0	0	0	0	5,55E-06	0	0	0	0	0	0	0	0	0	0	0	0	0	0	0	0	0	0	0	0	0	0	0	0	2,63E-05	0	0	0	0	0	0	0	0	0	0	0	0	0	0	0	0
1047	0	0	0	0	0	7,36E-06	0	0	0	0	0	0	0	3,48E-05	0	0	0	0	0	0	0	0	0	0	0	0	0	0	0	0	0	0	0	0	0	0	0	0	0	0	0	0	0	0	0	0
asag	0	0	0	0	0	7,36E-06	0	0	0	0	0	0	0	3,48E-05	0	0	0	0	0	0	0	0	0	0	0	0	0	0	0	0	0	0	0	0	0	0	0	0	0	0	0	0	0	0	0	0
1048	0	0	1,26E-05	0	0	0	0	0	0	0	0	0	0	0	0	0	0	0	0	0	0	0	0	0	0	2,99E-05	0	0	0	0	0	0	0	0	0	0	0	0	0	0	0	0	0	0	0	0
cdna	2,21E-05	0	0,000208053	0	0	0	0	0	0	0	0,000141389	0	0	0	0	0	0	0	0	0	0	0	0	0	0	0,000358969	0	0	0	0	0	0	0	0	0	0	5,70E-05	0	0	0	0	0	0	0	0	0
pamp	0	0	1,26E-05	0	0	0	0	0	0	0	0	0	0	0	0	0	0	0	0	0	0	0	0	0	0	2,99E-05	0	0	0	0	0	0	0	0	0	0	0	0	0	0	0	0	0	0	0	0
rnai	4,32E-05	0	6,44E-05	0	0	0	0	0	0	0	0	0	0	0	0	0	0	0	0	0	0	0	0	0	0	0,000142981	0	9,48E-05	0	0	0	0	0	0	0	0	7,44E-06	0	0	0	0	0	0	0	0	0
1049	0	0	0	1,16E-05	0	0	0	0	0	0	0	0	0	0	0	0	0	0	0	0	0	0	0	0	0	0	0	0	0	0	0	0	0	0	0	0	0	2,51E-05	0	0	0	0	0	0	0	0
1050	0	0	0	0	0	0	0	0	0	5,11E-06	0	0	0	0	0	1,97E-05	0	0	0	0	0	0	0	0	0	0	0	0	0	0	0	0	0	0	0	0	0	0	0	0	0	0	0	0	0	0
1051	0	0	0	0	0	0	0	0	7,87E-06	0	0	0	0	0	0	0	0	0	0	0	0	0	0	0	3,45E-05	0	0	0	0	0	0	0	0	0	0	0	0	0	0	0	0	0	0	0	0	0
1052	8,82E-06	0	0	0	0	0	0	0	0	0	0	0	0	3,48E-05	0	0	0	0	0	0	0	0	0	0	0	0	0	0	0	0	0	0	0	0	0	0	0	0	0	0	0	0	0	0	0	0
1053	0	6,44E-06	0	0	0	0	0	0	0	0	0	0	0	0	0	0	2,81E-05	0	0	0	0	0	0	0	0	0	0	0	0	0	0	0	0	0	0	0	0	0	0	0	0	0	0	0	0	0
1054	0	0	0	0	5,55E-06	0	0	0	0	0	0	0	0	0	0	0	0	0	0	0	0	0	0	0	0	0	2,26E-05	0	0	0	0	0	0	0	0	0	0	0	0	0	0	0	0	0	0	0
gaug	8,06E-06	0,000176399	0	0	1,35E-05	0	9,78E-05	4,83E-15	0	0	0	0,000582999	0	0	0	0	0	0	0	0	0	0	0	0	7,53E-05	0	5,21E-05	1,81E-05	0	0	0,000184077	0	0	0	0	0	0	0	0	0	0	0,000396229	0	0	0	0
1055	0	0	0	0	0	0	7,38E-06	0	0	0	0	0	0	0	0	0	0	0	0	0	0	0	0	0	0	0	0	0	0	0	0	0	0	1,71E-05	0	0	0	0	0	0	0	0	0	0	0	0
1056	0	0	0	0	0	0	0	0	0	5,11E-06	0	0	0	0	0	0	0	0	0	0	0	0	0	0	0	0	0	0	0	0	0	0	2,24E-05	0	0	0	0	0	0	0	0	0	0	0	0	0
1057	0	0	0	0	5,55E-06	0	0	0	0	0	0	0	0	0	0	0	0	0	0	0	0	0	0	0	0	0	0	0	0	2,63E-05	0	0	0	0	0	0	0	0	0	0	0	0	0	0	0	0
badg	0	0	0	0	5,55E-06	0	0	0	0	0	0	0	0	0	0	0	0	0	0	0	0	0	0	0	0	0	0	0	0	2,63E-05	0	0	0	0	0	0	0	0	0	0	0	0	0	0	0	0
xbox	0	0	0	0	5,55E-06	0	0	0	0	0	0	0	0	0	0	0	0	0	0	0	0	0	0	0	0	0	0	0	0	2,63E-05	0	0	0	0	0	0	0	0	0	0	0	0	0	0	0	0
1058	0	0	0	0	0	0	0	0	0	5,11E-06	0	0	0	0	0	1,97E-05	0	0	0	0	0	0	0	0	0	0	0	0	0	0	0	0	0	0	0	0	0	0	0	0	0	0	0	0	0	0
1059	0	0	0	0	0	0	0	0	0	5,11E-06	0	0	0	0	0	1,97E-05	0	0	0	0	0	0	0	0	0	0	0	0	0	0	0	0	0	0	0	0	0	0	0	0	0	0	0	0	0	0
alia	0	1,27E-05	0	2,71E-05	0	0	0	3,61E-07	0	2,37E-05	4,01E-05	0	0	0	0	0	5,57E-05	0	0	0	8,69E-06	0	0	0	0	0	0	0	0	0	0	5,14E-05	8,01E-05	0	0	0	0	0	0	0	0	0	0	0	0	0
1060	0	0	0	0	0	0	0	7,02E-06	0	0	0	0	0	0	0	0	0	0	0	0	0	0	0	0	0	0	0	0	0	0	0	0	0	0	0	0	0	0	2,79E-05	0	0	0	0	0	0	0
1061	0	0	0	0	5,55E-06	0	0	0	0	0	0	0	2,98E-05	0	0	0	0	0	0	0	0	0	0	0	0	0	0	0	0	0	0	0	0	0	0	0	0	0	0	0	0	0	0	0	0	0
1062	0	0	0	0	0	0	0	7,02E-06	0	0	0	0	0	0	0	0	0	0	0	0	0	0	0	0	0	0	0	0	2,62E-05	0	0	0	0	0	0	0	0	0	0	0	0	0	0	0	0	0
1063	0	0	0	0	0	0	7,38E-06	0	0	0	0	0	0	0	0	0	0	0	0	0	0	0	0	0	0	0	0	0	0	0	0	3,38E-05	0	0	0	0	0	0	0	0	0	0	0	0	0	0
pont	0	0	0	0	0	0	7,38E-06	0	0	0	0	0	0	0	0	0	0	0	0	0	0	0	0	0	0	0	0	0	0	0	0	3,38E-05	0	0	0	0	0	0	0	0	0	0	0	0	0	0
1064	0	0	0	1,16E-05	0	0	0	0	0	0	0	3,24E-05	0	0	0	0	0	0	0	0	0	0	0	0	0	0	0	0	0	0	0	0	0	0	0	0	0	0	0	0	0	0	0	0	0	0
dawn	0	0	0	1,16E-05	0	0	0	0	0	0	0	3,24E-05	0	0	0	0	0	0	0	0	0	0	0	0	0	0	0	0	0	0	0	0	0	0	0	0	0	0	0	0	0	0	0	0	0	0
dusk	0	0	0	1,16E-05	0	0	0	0	0	0	0	3,24E-05	0	0	0	0	0	0	0	0	0	0	0	0	0	0	0	0	0	0	0	0	0	0	0	0	0	0	0	0	0	0	0	0	0	0
1065	0	0	0	0	0	7,36E-06	0	0	0	0	0	0	0	0	0	0	0	0	0	0	0	0	0	0	0	0	0	0	0	0	0	0	0	0	0	0	0	2,51E-05	0	0	0	0	0	0	0	0
1066	0	0	0	0	0	7,36E-06	0	0	0	0	0	0	0	0	0	0	0	0	0	0	0	0	0	0	0	0	0	0	0	0	0	0	0	0	0	2,81E-05	0	0	0	0	0	0	0	0	0	0
1067	0	0	0	0	0	0	0	0	0	5,11E-06	0	0	0	0	0	0	0	0	0	0	1,88E-05	0	0	0	0	0	0	0	0	0	0	0	0	0	0	0	0	0	0	0	0	0	0	0	0	0
1068	0	0	0	0	5,55E-06	0	0	0	0	0	0	0	0	0	0	0	0	0	0	0	0	0	0	0	0	0	2,26E-05	0	0	0	0	0	0	0	0	0	0	0	0	0	0	0	0	0	0	0
1069	0	0	0	0	0	0	0	0	0	5,11E-06	0	0	0	0	0	0	0	0	0	0	0	0	0	0	0	0	0	0	0	0	0	0	0	0	0	0	0	0	0	0	3,26E-05	0	0	0	0	0
1070	0	0	0	0	0	0	0	7,02E-06	0	0	0	0	0	0	0	0	0	0	0	0	0	0	0	0	0	0	0	0	0	0	0	0	0	0	0	0	0	0	2,79E-05	0	0	0	0	0	0	0
1071	0	0	0	0	5,55E-06	0	0	0	0	0	0	0	0	0	0	0	0	2,20E-05	0	0	0	0	0	0	0	0	0	0	0	0	0	0	0	0	0	0	0	0	0	0	0	0	0	0	0	0
1072	0	0	1,26E-05	0	0	0	0	0	0	0	0	0	0	0	0	0	0	0	0	0	0	0	0	0	0	0	0	0	0	0	0	0	0	0	0	0	3,07E-05	0	0	0	0	0	0	0	0	0
1073	0	0	0	0	0	0	0	0	7,87E-06	0	0	0	0	0	0	0	0	0	0	0	0	0	0	0	0	0	0	0	0	0	0	0	0	0	0	0	0	0	0	0	0	0	4,66E-05	0	0	0
pact	0	0	0	0	0	0	0	0	4,72E-05	0	0	0	0	0	0	0	0	0	0	0	0	0	0	0	0	0	0	0	0	0	0	0	0	0	0	0	0	0	0	0	0	0	0,000279233	0	0	0
1074	0	0	0	0	0	0	0	0	0	5,11E-06	0	0	0	0	0	0	0	0	0	0	0	0	4,00E-05	0	0	0	0	0	0	0	0	0	0	0	0	0	0	0	0	0	0	0	0	0	0	0
hash	0	0	0	0	0	0	0	0,000273667	0	0	0	0	0	0	0,00056146	0	0	0	0	0	0	0	0,000798478	0	0	0	0	0	0	0	0	0	0	0	0	0	0	0	0	0	0	0	0	0	0	0
shor	0	0	0	0	0	0	0	0	0	5,11E-06	0	0	0	0	0	0	0	0	0	0	0	0	4,00E-05	0	0	0	0	0	0	0	0	0	0	0	0	0	0	0	0	0	0	0	0	0	0	0
1075	0	0	0	0	0	0	7,38E-06	0	0	0	0	0	0	0	0	0	0	0	0	0	0	0	0	0	0	0	0	0	0	0	2,82E-05	0	0	0	0	0	0	0	0	0	0	0	0	0	0	0
1076	0	0	0	1,16E-05	0	0	0	0	0	0	0	0	0	0	0	0	0	0	0	0	0	0	0	3,05E-05	0	0	0	0	0	0	0	0	0	0	0	0	0	0	0	0	0	0	0	0	0	0
1077	0	0	0	1,16E-05	0	0	0	0	0	0	0	0	0	0	0	0	0	0	0	0	0	0	0	0	0	0	0	0	0	0	0	0	0	0	0	0	0	0	0	0	0	0	0	0	3,06E-05	0
1078	8,82E-06	0	0	0	0	0	0	0	0	0	0	0	0	0	0	0	0	0	0	0	0	0	0	0	0	0	0	1,91E-05	0	0	0	0	0	0	0	0	0	0	0	0	0	0	0	0	0	0
1079	0	0	0	0	0	0	0	0	0	5,11E-06	0	0	0	0	0	0	0	0	0	0	1,88E-05	0	0	0	0	0	0	0	0	0	0	0	0	0	0	0	0	0	0	0	0	0	0	0	0	0
1080	0	0	0	0	0	0	0	7,02E-06	0	0	0	0	0	0	0	0	0	0	0	0	0	0	0	0	0	0	0	0	1,18E-16	0	0	0	0	0	2,01E-05	0	0	0	0	0	0	0	0	0	0	0
muda	0	0	0	0	0	0	0	7,02E-06	0	0	0	0	0	0	0	0	0	0	0	0	0	0	0	0	0	0	0	0	3,80E-14	0	0	0	0	0	2,01E-05	0	0	0	0	0	0	0	0	0	0	0
1081	0	0	0	1,16E-05	0	0	0	0	0	0	2,76E-05	0	0	0	0	0	0	0	0	0	0	0	0	0	0	0	0	0	0	0	0	0	0	0	0	0	0	0	0	0	0	0	0	0	0	0
1082	0	0	1,26E-05	0	0	0	0	0	0	0	0	0	0	0	0	0	0	0	0	0	0	0	0	0	0	0	0	0	0	0	0	3,38E-05	0	0	0	0	0	0	0	0	0	0	0	0	0	0
1083	0	6,44E-06	0	0	0	0	0	0	0	0	0	0	0	0	0	0	0	0	0	0	0	0	0	0	0	0	0	0	0	0	0	0	0	0	0	0	0	0	0	0	0	0	0	0	3,06E-05	0
tire	0	0	0	0	0	1,45E-05	0,000137148	0	0	2,25E-06	0	0	0	0	0	0	0	6,10E-05	0	0	0	0	0	0	0	0	0	0	0	1,70E-12	3,21E-05	0,000478305	0	0	0	0	0	0	0	0	9,60E-05	0	0	0	0	0
1084	0	0	0	0	5,55E-06	0	0	0	0	0	0	0	2,98E-05	0	0	0	0	0	0	0	0	0	0	0	0	0	0	0	0	0	0	0	0	0	0	0	0	0	0	0	0	0	0	0	0	0
1085	0	0	0	0	5,55E-06	0	0	0	0	0	0	0	0	0	0	0	0	2,20E-05	0	0	0	0	0	0	0	0	0	0	0	0	0	0	0	0	0	0	0	0	0	0	0	0	0	0	0	0
1086	0	0	0	0	5,55E-06	0	0	0	0	0	0	0	0	0	0	0	0	0	0	0	0	0	0	0	0	0	2,26E-05	0	0	0	0	0	0	0	0	0	0	0	0	0	0	0	0	0	0	0
1087	0	0	0	0	0	7,36E-06	0	0	0	0	0	0	0	0	0	0	0	0	2,46E-05	0	0	0	0	0	0	0	0	0	0	0	0	0	0	0	0	0	0	0	0	0	0	0	0	0	0	0
1088	0	0	0	0	0	0	7,38E-06	0	0	0	0	0	0	0	0	0	0	0	0	0	0	0	4,00E-05	0	0	0	0	0	0	0	0	0	0	0	0	0	0	0	0	0	0	0	0	0	0	0
mach	0	0	0	0	0	0	5,59E-05	0	0	1,75E-05	0	0	0	0	0	0	0	0	0	0	0	0	3,95E-05	0	0	0	0	0	0	0	0	0	7,10E-05	0	0	0	0	0	0	0	0	0	0	0	0	0,000167329
1089	0	6,44E-06	0	0	0	0	0	0	0	0	0	0	0	0	0	0	0	0	0	0	0	0	0	0	0	0	0	0	0	0	0	0	0	0	0	0	0	0	0	0	0	2,82E-05	0	0	0	0
1090	0	0	0	0	0	0	0	7,02E-06	0	0	0	0	0	0	0	0	0	0	0	0	0	0	0	0	0	0	0	0	0	0	0	0	0	0	0	0	0	0	2,79E-05	0	0	0	0	0	0	0
1091	0	0	0	0	5,55E-06	0	0	0	0	0	0	0	0	0	0	0	0	0	0	0	0	0	0	0	0	0	2,26E-05	0	0	0	0	0	0	0	0	0	0	0	0	0	0	0	0	0	0	0
1092	0	0	0	0	0	0	7,38E-06	0	0	0	0	0	0	0	0	0	0	0	0	0	0	0	0	0	0	0	0	0	0	0	0	0	0	0	0	0	0	0	0	0	0	0	0	0	0	2,45E-05
vice	2,67E-05	8,19E-06	0	0	2,42E-05	1,13E-07	1,84E-05	0	0	2,48E-05	0	0	0	0	0	5,82E-09	2,15E-05	0	0	0	0	4,76E-05	7,22E-05	4,52E-05	0	0	4,39E-05	8,11E-06	0	0	0	0	4,86E-05	0	0	0	0	5,61E-05	0	4,67E-05	0	0	0	0	0	2,34E-05
1093	0	0	0	0	0	0	0	0	7,87E-06	0	0	0	0	0	0	0	0	0	2,46E-05	0	0	0	0	0	0	0	0	0	0	0	0	0	0	0	0	0	0	0	0	0	0	0	0	0	0	0
1094	0	0	0	0	0	0	0	7,02E-06	0	0	0	0	0	0	0	0	0	0	0	0	0	0	0	0	0	0	0	0	0	0	0	0	0	0	0	0	0	0	2,79E-05	0	0	0	0	0	0	0
1095	0	0	1,26E-05	0	0	0	0	0	0	0	0	0	0	0	0	0	0	0	0	0	0	0	0	0	0	0	0	0	0	0	0	0	0	0	0	0	0	0	0	0	0	0	0	0	3,06E-05	0
1096	0	6,44E-06	0	0	0	0	0	0	0	0	0	0	0	0	0	0	2,81E-05	0	0	0	0	0	0	0	0	0	0	0	0	0	0	0	0	0	0	0	0	0	0	0	0	0	0	0	0	0
taif	0	6,44E-06	0	0	0	0	0	0	0	0	0	0	0	0	0	0	2,81E-05	0	0	0	0	0	0	0	0	0	0	0	0	0	0	0	0	0	0	0	0	0	0	0	0	0	0	0	0	0
1097	0	0	0	0	0	0	0	0	0	5,11E-06	0	0	0	0	0	0	0	0	0	0	0	0	4,00E-05	0	0	0	0	0	0	0	0	0	0	0	0	0	0	0	0	0	0	0	0	0	0	0
asic	0	0	0	0	0	0	0	0	0	4,09E-05	0	0	0	0	0,000132626	0	0	0	0	0	0	0	0	0	0	0	0	0	0	0	0	3,80E-05	5,32E-05	0	0	0	0	0	0	0	0	0	0	0	0	0
1098	0	0	0	0	0	0	0	7,02E-06	0	0	0	0	0	0	0	0	0	0	0	0	0	0	0	0	0	0	0	0	2,62E-05	0	0	0	0	0	0	0	0	0	0	0	0	0	0	0	0	0
1099	0	0	0	0	5,55E-06	0	0	0	0	0	0	0	0	0	0	0	0	0	0	0	0	0	0	0	0	0	0	0	0	2,63E-05	0	0	0	0	0	0	0	0	0	0	0	0	0	0	0	0
1100	8,82E-06	0	0	0	0	0	0	0	0	0	0	0	0	0	0	0	0	0	0	0	0	0	0	0	0	0	0	1,91E-05	0	0	0	0	0	0	0	0	0	0	0	0	0	0	0	0	0	0
1101	0	0	0	0	0	0	2,35E-12	0	0	5,11E-06	0	0	0	0	0	0	0	0	0	0	0	0	0	0	0	0	0	0	0	0	0	0	0	0	0	0	0	0	0	0	3,26E-05	0	0	0	0	0
1102	0	6,44E-06	0	0	0	0	0	0	0	0	0	3,24E-05	0	0	0	0	0	0	0	0	0	0	0	0	0	0	0	0	0	0	0	0	0	0	0	0	0	0	0	0	0	0	0	0	0	0
1103	0	0	0	0	0	0	0	0	0	5,11E-06	0	3,05E-11	0	0	0	1,97E-05	0	0	0	0	0	0	0	0	0	0	0	0	0	0	0	0	0	0	0	0	0	0	0	0	0	0	0	0	0	0
1104	0	0	0	0	0	7,36E-06	0	0	0	0	0	0	0	0	0	0	0	0	2,46E-05	0	0	0	0	0	0	0	0	0	0	0	0	0	0	0	0	0	0	1,09E-08	0	0	0	0	0	0	0	0
limb	2,15E-05	1,92E-05	4,79E-07	0	0	7,34E-05	7,77E-10	3,91E-05	0	0	0	0	0	0	0	0	0	0	7,25E-05	0	0	0	0	0	0	4,88E-05	0	6,27E-16	0	0	0	0,000154001	0	0	0	0,000153851	0	0	0,000109074	0	0	5,96E-05	1,69E-05	0	0	0
1105	0	0	0	1,16E-05	0	0	0	0	0	0	0	0	0	0	2,95E-05	0	0	0	0	0	0	0	0	0	0	0	0	0	0	0	0	0	0	0	0	0	0	0	0	0	0	0	0	0	0	0
1106	0	0	0	0	5,46E-06	0	0	1,14E-07	0	0	0	0	0	0	0	0	0	0	0	0	0	0	0	0	0	0	0	0	0	0	0	0	0	0	0	0	0	0	2,79E-05	0	0	0	0	0	0	0
fade	0	0	0	0	7,68E-06	9,05E-06	0	5,44E-05	0	3,27E-06	0	0	0	0	0	0	0	0	2,60E-05	0	0	0	0	0	0	0	3,63E-15	0	0	0	0	0	2,18E-12	0	0	0	0	0	0,000276824	0	0	0	0	0	0	0
1107	8,82E-06	0	0	0	1,20E-13	0	0	0	0	0	0	0	0	0	0	0	0	0	0	0	0	0	0	0	0	0	0	0	0	2,63E-05	0	0	0	0	0	0	0	0	0	0	0	0	0	0	0	0
avpr	0	0	0	0	3,33E-05	0	0	0	0	0	0	0	0	0	0	0	0	0	0	0	0	0	0	0	0	0	0	0	0	0,000158	0	0	0	0	0	0	0	0	0	0	0	0	0	0	0	0
1108	0	0	0	0	0	0	0	7,02E-06	0	0	0	0	0	0	2,95E-05	0	0	0	0	0	0	0	0	0	0	0	0	0	0	0	0	0	0	0	0	0	0	0	0	0	0	0	0	0	0	0
1109	0	6,44E-06	0	0	0	0	0	0	0	0	0	0	0	0	0	0	0	0	0	1,67E-12	0	0	0	0	0	0	0	0	0	0	0	0	0	0	0	0	0	0	0	0	0	2,82E-05	0	0	0	0
cash	0	3,04E-05	0	0	1,25E-05	0	6,20E-06	8,35E-06	0	0	0	0	0	0	0	0	0,000112146	0	0	2,43E-05	0	0	4,23E-05	7,55E-13	0	0	7,18E-05	0	0	0	0	0	0	0	0	0	0	0	3,32E-09	0	0	0	0	0	0	0
1110	8,82E-06	0	0	0	0	0	0	0	0	0	0	0	0	0	0	0	0	0	0	0	0	0	0	0	0	0	0	1,91E-05	0	0	0	0	0	0	0	0	0	0	0	0	0	0	0	0	0	0
1111	0	0	0	0	0	0	7,38E-06	0	0	0	0	0	0	0	0	0	0	0	0	0	0	0	0	3,05E-05	0	0	0	0	0	0	0	0	0	0	0	0	0	0	0	0	0	0	0	0	0	0
1112	0	0	0	0	0	7,36E-06	0	0	0	0	0	0	0	0	0	0	0	0	0	0	0	0	0	0	0	0	0	0	0	0	0	0	0	0	0	2,81E-05	0	0	0	0	0	0	0	0	0	0
gray	0	0,000122488	0	0	1,20E-05	0,000223838	0	0	0	9,40E-05	0	0	0	0	0	0,000294069	0,000525394	0	0	0	0	0	4,44E-05	0	0	0	0	0	0	0	0	0	0	0	0	0,000966573	0	0	0	0	6,15E-15	0	4,02E-05	0	0	0
1113	0	0	0	0	0	0	0	7,02E-06	0	0	0	0	0	0	2,95E-05	0	0	0	0	0	0	0	0	0	0	0	0	0	0	0	0	0	0	0	0	0	0	0	0	0	0	0	0	0	0	0
cipa	0	0	0	0	0	0	0	4,21E-05	0	0	0	0	0	0	0,000177152	0	0	0	0	0	0	0	0	0	0	0	0	0	0	0	0	0	0	0	0	0	0	0	0	0	0	0	0	0	0	0
ddos	0	0	0	0	0	0	0	0,00026665	0	0	0	0	0	0	0,001121906	0	0	0	0	0	0	0	0	0	0	0	0	0	0	0	0	0	0	0	0	0	0	0	0	0	0	0	0	0	0	0
1114	0	0	0	0	5,55E-06	0	0	0	0	0	0	0	0	0	0	0	0	0	0	0	0	0	0	0	0	0	0	0	0	2,63E-05	0	0	0	0	0	0	0	0	0	0	0	0	0	0	0	0
1115	8,82E-06	0	0	0	0	0	0	0	0	0	0	0	0	0	0	0	0	0	0	0	0	0	0	0	0	0	0	1,91E-05	0	0	0	0	0	0	0	0	0	0	0	0	0	0	0	0	0	0
duck	0	0	7,65E-05	0	0	0	6,88E-06	0	0	0	0	3,37E-05	0	0	0	0	0	0	0	0	0	0	0	0	0	5,40E-05	0	0	0	0	0	0	0	0	0	0	0,000127288	0	0	0	0	0	0	0	0	0
mott	7,06E-05	0	0	0	0	0	0	0	0	0	0	0	0	0	0	0	0	0	0	0	0	0	0	0	0	0	0	0,000152569	0	0	0	0	0	0	0	0	0	0	0	0	0	0	0	0	0	0
1116	0	0	0	0	0	0	0	0	7,87E-06	0	0	0	0	0	0	0	0	0	0	0	0	0	0	0	0	0	0	0	0	0	0	0	0	0	0	0	0	0	0	0	0	0	0	4,07E-05	0	0
1117	0	0	0	0	0	0	7,38E-06	0	0	0	0	0	0	0	0	0	0	0	0	0	0	0	0	3,05E-05	0	0	0	0	0	0	0	0	0	0	0	0	0	0	0	0	0	0	0	0	0	0
heav	0	0	0	0	0	0	8,12E-05	0	0	0	0	0	0	0	0	0	0	0	0	0	0	0	0	9,27E-05	0	0	0	0	0	0	0,000224615	0	0	0	0	0	0	0	0	0	0	0	0	0	0	0
1118	0	0	0	0	5,55E-06	0	0	0	0	0	0	0	2,98E-05	0	0	0	0	0	0	0	0	0	0	0	0	0	0	0	0	0	0	0	0	0	0	0	0	0	0	0	0	0	0	0	0	0
peac	0	0	0	0	0,000111068	0	0	0	0	0	0	0	0,000595364	0	0	0	0	0	0	0	0	0	0	0	0	0	0	0	0	0	0	0	0	0	0	0	0	0	0	0	0	0	0	0	0	0
1119	0	6,44E-06	0	0	0	0	0	0	0	0	0	0	0	0	0	0	0	0	0	0	0	0	0	0	0	0	0	0	1,44E-13	0	2,82E-05	0	0	0	0	0	0	0	0	0	0	0	0	0	0	0
1120	0	0	0	0	0	0	0	0	0	5,11E-06	0	0	0	0	0	1,97E-05	0	0	0	0	0	0	0	0	0	0	0	0	0	0	0	0	0	0	0	0	0	0	0	0	0	0	0	0	0	0
1121	0	0	0	1,16E-05	0	0	0	0	0	0	0	0	0	0	2,95E-05	0	0	0	0	0	0	0	0	0	0	0	0	0	0	0	0	0	0	0	0	0	0	0	0	0	0	0	0	0	0	0
1122	0	0	0	0	0	0	0	7,02E-06	0	0	0	0	0	0	0	0	0	0	0	0	0	0	0	0	0	0	0	0	0	0	0	0	0	0	2,01E-05	0	0	0	0	0	0	0	0	0	0	0
1123	0	0	1,26E-05	0	0	0	0	0	0	0	0	0	0	0	0	0	0	0	0	0	0	0	0	0	0	0	0	0	0	0	0	0	0	0	0	0	0	0	0	0	0	0	4,66E-05	0	0	0
coss	0	0	1,26E-05	0	0	0	0	0	0	0	0	0	0	0	0	0	0	0	0	0	0	0	0	0	0	0	0	0	0	0	0	0	0	0	0	0	0	0	0	0	0	0	4,66E-05	0	0	0
erik	0	0	1,26E-05	0	0	0	0	0	0	0	0	0	0	0	0	0	0	0	0	0	0	0	0	0	0	0	0	0	0	0	0	0	0	0	0	0	0	0	0	0	0	0	4,66E-05	0	0	0
rust	0	0	8,83E-05	0	0	0	0	0	0	0	0	0	0	0	0	0	0	0	0	0	0	0	0	0	0	0	0	0	0	0	0	0	0	0	0	0	0	0	0	0	0	0	0,000325769	0	0	0
1124	8,82E-06	0	0	0	0	0	0	0	0	0	0	0	0	0	0	0	0	0	0	0	0	0	0	0	0	0	0	1,91E-05	0	0	0	0	0	0	0	0	0	0	0	0	0	0	0	0	0	0
skov	8,82E-06	0	0	0	0	0	0	0	0	0	0	0	0	0	0	0	0	0	0	0	0	0	0	0	0	0	0	1,91E-05	0	0	0	0	0	0	0	0	0	0	0	0	0	0	0	0	0	0
stat	0,000123499	0	0	0	0	0	0	0	0	0	0	0	0	0	0	0	0	0	0	0	0	0	0	0	0	0	0	0,00026699	0	0	0	0	0	0	0	0	0	0	0	0	0	0	0	0	0	0
1125	0	0	0	0	0	0	0	0	7,87E-06	0	0	0	0	0	0	0	0	0	0	0	0	0	0	0	0	0	2,26E-05	0	0	0	0	0	0	0	0	0	0	0	0	0	0	0	0	0	0	0
1126	8,82E-06	0	0	0	0	0	0	0	0	0	0	0	0	0	0	0	0	0	2,46E-05	0	0	0	0	0	0	0	0	0	0	0	0	0	0	0	0	0	0	0	0	0	0	0	0	0	0	0
inci	0	9,29E-05	0	0	0	1,61E-05	8,40E-05	0	0	0	0	0	0	0	0	0	0	0	0	0	0	0	0	0	0	0	0	0	0	0	0	1,47E-06	0	0	0	0	0	0	0	0	0	0,000789247	0	0	0	0
1127	0	0	0	0	5,55E-06	0	0	0	0	0	0	0	0	0	0	0	0	0	0	0	0	0	0	0	0	0	0	0	0	2,63E-05	0	0	0	0	0	0	0	0	0	0	0	0	0	0	0	0
hcrf	0	0	0	0	5,55E-06	0	0	0	0	0	0	0	0	0	0	0	0	0	0	0	0	0	0	0	0	0	0	0	0	2,63E-05	0	0	0	0	0	0	0	0	0	0	0	0	0	0	0	0
1128	0	6,44E-06	0	0	0	0	0	0	0	0	0	0	0	0	0	0	0	0	0	0	0	0	0	0	0	0	0	0	0	0	0	0	0	0	0	0	0	0	0	0	0	0	4,66E-05	0	0	0
hsms	0	6,44E-06	0	0	0	0	0	0	0	0	0	0	0	0	0	0	0	0	0	0	0	0	0	0	0	0	0	0	0	0	0	0	0	0	0	0	0	0	0	0	0	0	4,66E-05	0	0	0
1129	8,82E-06	0	0	0	0	0	0	0	0	0	0	0	0	3,48E-05	0	0	0	0	0	0	0	0	0	0	0	0	0	0	0	0	0	0	0	0	0	0	0	0	0	0	0	0	0	0	0	0
trem	0,000308747	0	0	0	0	0	0	0	0	0	0	0	0	0,001216321	0	0	0	0	0	0	0	0	0	0	0	0	0	0	0	0	0	0	0	0	0	0	0	0	0	0	0	0	0	0	0	0
1130	8,82E-06	0	0	0	0	0	0	0	0	0	0	0	0	0	0	0	0	0	0	0	0	0	0	0	0	0	0	1,91E-05	0	0	0	0	0	0	0	0	0	0	0	0	0	0	0	0	0	0
1131	0	0	0	1,16E-05	0	0	0	0	0	0	0	3,24E-05	0	0	0	0	0	0	0	0	0	0	0	0	0	0	0	0	0	0	0	0	0	0	0	0	0	0	0	0	0	0	0	0	0	0
mead	0	0	0	0	0	0	0	0	1,39E-05	1,65E-05	0	2,82E-05	0	0	0	0	0	0	0	0	2,01E-05	0	0	0	3,62E-05	0	0	0	0	0	0	0	0	0	0	0	0	0	0	0	6,56E-05	0	0	0	0	0
nure	0	0	0	1,16E-05	0	0	0	0	0	0	0	3,24E-05	0	0	0	0	0	0	0	0	0	0	0	0	0	0	0	0	0	0	0	0	0	0	0	0	0	0	0	0	0	0	0	0	0	0
1132	0	0	0	0	0	0	0	0	0	5,11E-06	0	0	0	0	0	0	0	0	0	0	0	0	0	0	0	0	0	0	0	0	0	0	2,24E-05	0	0	0	0	0	0	0	0	0	0	0	0	0
1133	0	0	0	0	0	0	0	0	0	5,11E-06	0	0	0	0	0	1,97E-05	0	0	0	0	0	0	0	0	0	0	0	0	0	0	0	0	0	0	0	0	0	0	0	0	0	0	0	0	0	0
cnns	0	0	0	0	0	0	0	0	0	0,000112387	0	0	0	0	0	0,000351118	0	0	0	0	0	0	0	0	0	0	0	0	0	0	0	0	9,33E-05	0	0	0	0	0	0	0	0	0	0	0	0	0
dbns	0	0	0	0	0	0	0	0	0	5,11E-06	0	0	0	0	0	1,97E-05	0	0	0	0	0	0	0	0	0	0	0	0	0	0	0	0	0	0	0	0	0	0	0	0	0	0	0	0	0	0
lstm	0	0	0	0	0	0	0	0	0	2,55E-05	0	0	0	0	0	9,85E-05	0	0	0	0	0	0	0	0	0	0	0	0	0	0	0	0	0	0	0	0	0	0	0	0	0	0	0	0	0	0
1134	0	0	0	0	0	0	0	0	0	5,11E-06	0	0	0	0	0	0	0	0	0	0	0	0	0	0	0	0	0	0	0	0	0	0	0	0	0	0	0	0	2,79E-05	0	0	0	0	0	0	0
wsos	0	0	0	0	0	0	0	0	0	3,07E-05	0	0	0	0	0	0	0	0	0	0	0	0	0	0	0	0	0	0	0	0	0	0	0	0	0	0	0	0	0,000167049	0	0	0	0	0	0	0
1135	0	6,44E-06	0	0	0	0	0	0	0	0	0	0	0	0	0	0	0	0	0	0	0	0	0	0	0	0	0	0	0	0	0	0	0	0	0	0	0	0	0	0	0	0	0	0	3,06E-05	0
1136	0	0	0	0	0	7,36E-06	0	0	0	0	0	0	0	0	0	0	0	2,20E-05	0	0	0	0	0	0	0	0	0	0	0	0	0	0	0	0	0	0	0	0	0	0	0	0	0	0	0	0
1137	0	0	0	0	0	0	0	7,02E-06	0	0	0	0	0	0	0	0	0	0	0	0	0	0	0	0	0	0	0	0	0	0	0	0	0	0	0	0	0	0	2,79E-05	0	0	0	0	0	0	0
1138	0	6,44E-06	0	0	0	0	0	0	0	0	0	0	0	0	0	0	0	0	0	0	0	0	0	0	0	0	0	0	0	0	0	0	0	0	0	0	0	0	0	0	0	2,82E-05	0	0	0	0
1139	0	0	0	0	0	7,36E-06	0	0	0	0	0	0	0	0	0	0	0	0	0	0	0	0	0	0	0	0	0	0	0	0	0	3,38E-05	0	0	0	0	0	0	0	0	0	0	0	0	0	0
bsbs	0	0	0	0	0	7,36E-06	0	0	0	0	0	0	0	0	0	0	0	0	0	0	0	0	0	0	0	0	0	0	0	0	0	3,38E-05	0	0	0	0	0	0	0	0	0	0	0	0	0	0
1140	0	6,44E-06	0	0	0	0	0	0	0	0	0	0	0	0	0	0	0	0	0	0	0	0	0	0	0	0	0	0	0	0	0	0	0	0	0	0	0	0	0	0	0	0	4,66E-05	0	0	0
inbr	0	0	0,000100877	0	0	0	0	0	0	0	0	0	0	0	0	0	0	0	0	0	0	0	0	0	0	0,00019678	0	0	0	0	0	0	0	0	0	0	1,29E-15	0	0	0	0	0	6,56E-05	0	0	0
tian	0	3,86E-05	0	0	0	0	0	0	0	0	0	0	0	0	0	0	0	0	0	0	0	0	0	0	0	0	0	0	0	0	0	0	0	0	0	0	0	0	0	0	0	0	0,000279233	0	0	0
1141	0	0	1,26E-05	0	0	0	0	0	0	0	0	0	0	0	0	0	0	0	0	0	0	0	0	0	0	0	0	0	0	0	0	0	0	0	0	0	3,07E-05	0	0	0	0	0	0	0	0	0
pmhc	0	0	0,000113486	0	0	0	0	0	0	0	0	0	0	0	0	0	0	0	0	0	0	0	0	0	0	0	0	0	0	0	0	0	0	0	0	0	0,000276077	0	0	0	0	0	0	0	0	0
1142	0	0	0	0	0	0	7,38E-06	0	0	0	0	0	0	0	0	0	0	0	0	0	0	0	0	0	0	0	0	0	0	0	0	0	0	0	0	0	0	0	0	0	0	0	0	0	0	2,45E-05
dive	0	4,68E-16	5,76E-05	0	0	0	3,16E-06	0	0	0	0	0	0	0	0	0	0	0	0	4,39E-05	0	0	0	0	0	0	0	0	0	0	0	0	0	0	0	0	0	0	0	0	0	0	0	0,000106472	0	2,46E-05
1143	8,82E-06	0	0	0	0	0	0	0	0	0	0	0	0	0	0	0	0	0	0	0	0	0	0	0	0	0	0	1,91E-05	0	0	0	0	0	0	0	0	0	0	0	0	0	0	0	0	0	0
clot	5,56E-06	0	5,51E-05	0	0	0	0	0	0	0	0	0	0	8,53E-05	0	0	0	0	0	0	0	0	0	0	0	4,44E-05	0	2,02E-05	0	0	0	0	0	0	0	0	0	0	0	0	0	0	0	0	0	0
1144	0	0	0	0	5,55E-06	0	0	0	0	0	0	0	0	0	0	0	0	0	0	0	0	0	0	0	0	0	2,26E-05	0	0	0	0	0	0	0	0	0	0	0	0	0	0	0	0	0	0	0
1145	0	0	0	0	0	0	0	0	7,87E-06	0	0	0	0	0	0	0	0	0	0	0	0	0	0	0	0	0	0	0	0	0	0	0	0	0	0	0	0	0	0	0	0	0	0	4,07E-05	0	0
1146	0	6,44E-06	0	0	0	0	0	0	0	0	0	0	0	0	0	0	0	0	0	0	0	0	0	3,05E-05	0	0	0	0	0	0	0	0	0	0	0	0	0	0	0	0	0	0	0	0	0	0
cent	0	3,89E-05	0	0	0	0,000101615	3,81E-05	0	0	0	0	0	0	0	0	0	5,63E-05	2,30E-12	0,000172322	3,83E-05	0	0	0	6,95E-05	0	0	0	0	0	0	0	0,000130145	0	4,15E-11	0	9,10E-05	0	0	0	0	0	4,83E-05	4,61E-05	0,000110569	0	0
1147	0	0	0	0	5,55E-06	0	0	0	0	0	0	0	0	0	0	0	0	0	0	0	0	0	0	0	0	0	0	0	0	2,63E-05	0	0	0	0	0	0	0	0	0	0	0	0	0	0	0	0
1148	0	0	0	0	5,55E-06	0	0	0	0	0	0	0	0	0	0	0	0	0	0	0	0	0	0	0	0	0	0	0	0	0	0	0	0	0	0	2,81E-05	0	0	0	0	0	0	0	0	0	0
1149	8,82E-06	0	0	0	0	0	0	0	0	0	0	0	0	0	0	0	0	0	0	0	0	0	0	0	0	0	0	1,91E-05	0	0	0	0	0	0	0	0	0	0	0	0	0	0	0	0	0	0
1150	0	0	0	0	0	0	0	0	0	5,11E-06	0	0	0	0	0	0	0	0	0	0	0	0	0	0	0	0	0	0	0	0	0	0	0	0	0	0	0	0	0	0	3,26E-05	0	0	0	0	0
1151	0	0	0	0	5,55E-06	0	0	0	0	0	0	0	0	0	0	0	0	0	0	0	0	0	0	0	0	0	0	0	0	0	0	0	0	0	0	2,81E-05	0	0	0	0	0	0	0	0	0	0
1152	0	0	0	0	5,55E-06	0	0	0	0	0	0	0	2,98E-05	0	0	0	0	0	0	0	0	0	0	0	0	0	0	0	0	0	0	0	0	0	0	0	0	0	0	0	0	0	0	0	0	0
1153	0	0	1,26E-05	0	0	0	0	0	0	0	0	0	0	0	0	0	0	0	0	0	0	0	0	0	0	2,99E-05	0	0	0	0	0	0	0	0	0	0	0	0	0	0	0	0	0	0	0	0
1154	0	6,44E-06	0	0	0	0	0	0	0	0	0	0	0	0	0	0	0	0	0	3,19E-05	0	0	0	0	0	0	0	0	0	0	0	0	0	0	0	0	0	0	0	0	0	0	0	0	0	0
yuan	0	6,44E-06	0	0	0	0	0	0	0	0	0	0	0	0	0	0	0	0	0	3,19E-05	0	0	0	0	0	0	0	0	0	0	0	0	0	0	0	0	0	0	0	0	0	0	0	0	0	0
1155	0	6,44E-06	0	0	0	0	0	0	0	0	0	0	0	0	0	0	0	0	0	2,27E-13	0	0	0	0	0	0	0	0	0	0	0	0	0	0	0	0	0	0	0	0	0	2,82E-05	0	0	0	0
1156	0	0	1,26E-05	0	0	0	0	0	0	0	0	0	0	0	0	0	0	0	0	3,19E-05	0	0	0	0	0	0	0	0	0	0	0	0	0	0	0	0	0	0	0	0	0	0	0	0	0	0
aryl	0	0	1,26E-05	0	0	0	0	0	0	0	0	0	0	0	0	0	0	0	0	3,19E-05	0	0	0	0	0	0	0	0	0	0	0	0	0	0	0	0	0	0	0	0	0	0	0	0	0	0
1157	0	0	0	0	0	0	0	0	0	5,11E-06	0	0	0	0	0	1,97E-05	0	0	0	0	0	0	0	0	0	0	0	0	0	0	0	0	0	0	0	0	0	0	0	0	0	0	0	0	0	0
1158	0	0	0	1,16E-05	0	0	0	0	0	0	0	0	0	0	0	0	0	0	0	0	0	0	0	0	0	0	0	0	0	0	0	3,38E-05	0	0	0	0	0	0	0	0	0	0	0	0	0	0
1159	0	0	0	0	0	7,36E-06	0	0	0	0	0	0	0	3,48E-05	0	0	0	0	0	0	0	0	0	0	0	0	0	0	0	0	0	0	0	0	0	0	0	0	0	0	0	0	0	0	0	0
1160	0	0	0	1,16E-05	0	0	0	0	0	0	0	0	0	0	0	0	0	0	0	0	1,88E-05	0	0	0	0	0	0	0	0	0	0	0	0	0	0	0	0	0	0	0	0	0	0	0	0	0
deca	0	0	0	1,16E-05	0	0	0	0	0	0	0	0	0	0	0	0	0	0	0	0	1,88E-05	0	0	0	0	0	0	0	0	0	0	0	0	0	0	0	0	0	0	0	0	0	0	0	0	0
1161	0	6,44E-06	0	0	0	0	0	0	0	0	0	0	0	0	0	0	2,81E-05	0	0	0	0	0	0	0	0	0	0	0	0	0	0	0	0	0	0	0	0	0	0	0	0	0	0	0	0	0
1162	0	0	0	0	0	0	0	0	0	5,11E-06	0	0	0	0	0	0	0	0	0	0	0	0	0	0	0	0	0	0	0	0	0	0	2,24E-05	0	0	0	0	0	0	0	0	0	0	0	0	0
1163	0	6,44E-06	0	0	0	0	0	0	0	0	0	0	0	0	0	0	0	0	0	0	0	0	0	0	0	0	0	0	0	0	2,82E-05	0	0	0	0	0	0	0	0	0	0	0	0	0	0	0
batu	0	6,44E-06	0	0	0	0	0	0	0	0	0	0	0	0	0	0	0	0	0	0	0	0	0	0	0	0	0	0	0	0	2,82E-05	0	0	0	0	0	0	0	0	0	0	0	0	0	0	0
bpsc	0	6,44E-06	0	0	0	0	0	0	0	0	0	0	0	0	0	0	0	0	0	0	0	0	0	0	0	0	0	0	0	0	2,82E-05	0	0	0	0	0	0	0	0	0	0	0	0	0	0	0
raya	0	6,44E-06	0	0	0	0	0	0	0	0	0	0	0	0	0	0	0	0	0	0	0	0	0	0	0	0	0	0	0	0	2,82E-05	0	0	0	0	0	0	0	0	0	0	0	0	0	0	0
rgcl	0	6,44E-06	0	0	0	0	0	0	0	0	0	0	0	0	0	0	0	0	0	0	0	0	0	0	0	0	0	0	0	0	2,82E-05	0	0	0	0	0	0	0	0	0	0	0	0	0	0	0
uthm	0	6,44E-06	0	0	0	0	0	0	0	0	0	0	0	0	0	0	0	0	0	0	0	0	0	0	0	0	0	0	0	0	2,82E-05	0	0	0	0	0	0	0	0	0	0	0	0	0	0	0
1164	0	0	0	0	0	0	0	0	0	5,11E-06	0	0	0	0	0	0	0	0	0	0	0	0	0	0	0	0	0	0	0	0	0	0	2,24E-05	0	0	0	0	0	0	0	0	0	0	0	0	0
smpc	0	0	0	0	0	0	0	0	0	5,11E-06	0	0	0	0	0	0	0	0	0	0	0	0	0	0	0	0	0	0	0	0	0	0	2,24E-05	0	0	0	0	0	0	0	0	0	0	0	0	0
1165	0	0	0	0	0	0	0	7,02E-06	0	0	0	0	0	0	0	0	0	0	0	0	0	0	0	0	0	0	0	0	0	0	0	0	0	0	0	0	0	0	2,79E-05	0	0	0	0	0	0	0
1166	0	0	0	0	0	0	7,38E-06	0	0	0	0	0	0	0	0	0	0	0	0	0	0	0	0	0	0	0	0	0	0	0	0	3,38E-05	0	0	0	0	0	0	0	0	0	0	0	0	0	0
jude	0	0	0	0	0	0	5,18E-05	0	0	5,02E-06	0	0	0	0,000278026	0	0	0	0	0	0	0	0	0	0	0	0	0	0	0	0	0	0	0	0	0	0	0	0	0	0	0	0	0	0	0	0
mhvs	0	0	0	0	0	0	7,38E-06	0	0	0	0	0	0	0	0	0	0	0	0	0	0	0	0	0	0	0	0	0	0	0	0	3,38E-05	0	0	0	0	0	0	0	0	0	0	0	0	0	0
rece	0	1,56E-05	0	0	0	0	1,90E-05	0	0	0	0	1,63E-05	0	0	0	0	0	0	0	0	0	0	0	0	0	0	0	0	0	0	0	6,94E-05	0	0	0	0	0	0	0	0	0	6,90E-05	0	0	0	0
1167	0	0	1,26E-05	0	0	0	0	0	0	0	0	0	0	0	0	0	0	0	0	0	0	0	0	0	0	2,99E-05	0	0	0	0	0	0	0	0	0	0	0	0	0	0	0	0	0	0	0	0
erap	0	0	0,000277411	0	0	0	0	0	0	0	0	0	0	0	0	0	0	0	0	0	0	0	0	0	0	0,000656866	0	0	0	0	0	0	0	0	0	0	0	0	0	0	0	0	0	0	0	0
1168	0	0	0	0	5,55E-06	0	0	0	0	0	0	0	2,98E-05	0	0	0	0	0	0	0	0	0	0	0	0	0	0	0	0	0	0	0	0	0	0	0	0	0	0	0	0	0	0	0	0	0
1169	0	0	0	0	0	0	7,38E-06	0	0	0	0	0	0	0	0	0	0	0	0	0	1,88E-05	0	0	0	0	0	0	0	0	0	0	0	0	0	0	0	0	0	0	0	0	0	0	0	0	0
yang	8,82E-06	0	0	5,45E-06	0	0	2,61E-05	0	0	0	0	0	0	0	0	0	0	0	0	0	0	0	0,000169099	0	0	0	0	0	0	0	0	0	0	0	0	0	2,36E-05	0	0	0	0	0	0	0	0	0
1170	0	0	0	0	0	0	0	0	7,87E-06	0	0	0	0	0	0	0	0	0	2,46E-05	0	0	0	0	0	0	0	0	0	0	0	0	0	0	0	0	0	0	0	0	0	0	0	0	0	0	0
herg	0,000141141	0	0	0	0	0	0	0	0	0	0,000111674	0	0	0	0	0	0	0	0	0	0	0	0	0	0	0	0	0,000212146	0	0	0	0	0	0	0	0	0	0	0	0	0	0	3,87E-05	0	0	0
1171	0	0	0	0	0	0	0	0	0	5,11E-06	0	0	0	0	0	0	0	0	0	0	0	0	0	0	0	0	0	0	0	0	0	0	2,24E-05	0	0	0	0	0	0	0	0	0	0	0	0	0
siso	0	0	0	0	0	0	0	0	0	2,55E-05	0	0	0	0	0	0	0	0	0	0	0	0	0	0	0	0	0	0	0	0	0	0	0,000111735	0	0	0	0	0	0	0	0	0	0	0	0	0
1172	0	0	0	0	0	0	0	0	7,87E-06	0	0	0	0	0	0	0	0	0	2,46E-05	0	0	0	0	0	0	0	0	0	0	0	0	0	0	0	0	0	0	0	0	0	0	0	0	0	0	0
1173	0	0	0	0	0	0	0	7,02E-06	0	0	0	0	0	0	0	0	0	0	0	0	0	0	0	0	3,45E-05	0	0	0	0	0	0	0	0	0	0	0	0	0	0	0	0	0	0	0	0	0
1174	0	0	0	0	0	0	0	7,02E-06	0	0	0	0	0	0	0	0	0	0	0	0	0	0	0	0	0	0	0	0	0	0	0	0	0	0	0	0	0	0	2,79E-05	0	0	0	0	0	0	0
1175	0	0	0	0	0	0	0	7,02E-06	0	0	0	0	0	0	2,95E-05	0	0	0	0	0	0	0	0	0	0	0	0	0	0	0	0	0	0	0	0	0	0	0	0	0	0	0	0	0	0	0
1176	0	0	0	0	0	0	7,38E-06	0	0	0	0	0	0	0	0	0	0	0	0	0	0	0	0	0	0	0	0	0	0	0	0	0	0	0	0	0	0	0	0	0	0	0	0	0	0	2,45E-05
dean	0	0	0	0	0	0	3,70E-05	0	7,78E-06	0	0	0	0	0	0	0	0	0	0	0	0	0	0	0	0	0	0	0	0	0	0	0	0	0	0	0	0	0	0	1,67E-05	0	0	0	0	0	0,000122929
1177	8,82E-06	0	0	0	0	0	0	0	0	0	0	0	0	0	0	0	0	0	0	0	0	0	0	0	0	0	0	0	0	0	0	0	0	0	0	0	3,07E-05	0	0	0	0	0	0	0	0	0
1178	0	0	0	0	5,55E-06	0	0	0	0	0	0	0	2,98E-05	0	0	0	0	0	0	0	0	0	0	0	0	0	0	0	0	0	0	0	0	0	0	0	0	0	0	0	0	0	0	0	0	0
1179	0	0	0	0	0	0	0	0	0	5,11E-06	0	0	0	0	0	0	0	0	0	0	0	0	0	0	0	0	0	0	0	0	0	0	2,24E-05	0	0	0	0	0	0	0	0	0	0	0	0	0
1180	0	0	0	0	5,55E-06	0	0	0	0	0	0	0	0	0	0	0	0	0	0	0	0	3,23E-05	0	0	0	0	0	0	0	0	0	0	0	0	0	0	0	0	0	0	0	0	0	0	0	0
sibl	0	0	9,96E-05	0	0,000330072	1,96E-05	0	0	0	0	0	0	0	0	0	0	0	0,001445226	0	0	0	0	0	0	0	5,52E-05	0	0	0	0	0	0	0	0	0	7,05E-05	0	0	0	0	0	0	0	0	0	0
1181	0	6,44E-06	0	0	0	0	0	0	0	0	0	0	0	0	0	0	0	0	0	0	0	0	0	0	0	0	0	0	0	0	0	0	0	0	0	0	0	0	0	0	0	0	0	0	3,06E-05	0
1182	0	0	0	3,50E-09	0	0	0	0	0	5,11E-06	0	0	0	0	0	0	0	0	0	0	0	0	0	0	0	0	0	0	0	0	0	0	2,24E-05	0	0	0	0	0	0	0	0	0	0	0	0	0
1183	0	0	0	0	0	0	0	0	0	5,11E-06	0	0	0	0	0	0	0	0	0	0	0	0	0	0	0	0	0	0	0	0	0	0	2,24E-05	0	0	0	0	0	0	0	0	0	0	0	0	0
llrf	0	0	0	0	0	0	0	0	0	2,55E-05	0	0	0	0	0	0	0	0	0	0	0	0	0	0	0	0	0	0	0	0	0	0	0,000111735	0	0	0	0	0	0	0	0	0	0	0	0	0
pick	3,34E-05	9,33E-06	2,21E-09	0	4,69E-05	0	0,000105741	6,47E-06	0	3,10E-05	0	0	0	2,33E-05	0	5,50E-05	0	0	0	0	0	0,000226488	8,27E-05	0	0	0	3,38E-05	0	0	0	0	0	2,44E-05	0	0	0	0,00017522	0	0	0	0,000433053	2,49E-05	0	0	0	0
1184	0	0	0	0	0	7,36E-06	0	0	0	0	0	0	0	0	0	0	0	2,20E-05	0	0	0	0	0	0	0	0	0	0	0	0	0	0	0	0	0	0	0	0	0	0	0	0	0	0	0	0
1185	0	0	0	0	5,55E-06	0	0	0	0	0	0	0	2,98E-05	0	0	0	0	0	0	0	0	0	0	0	0	0	0	0	0	0	0	0	0	0	0	0	0	0	0	0	0	0	0	0	0	0
1186	0	0	0	0	5,55E-06	0	0	0	0	0	0	0	2,98E-05	0	0	0	0	0	0	0	0	0	0	0	0	0	0	0	0	0	0	0	0	0	0	0	0	0	0	0	0	0	0	0	0	0
1187	0	0	1,26E-05	0	0	0	0	0	0	0	0	0	0	0	0	1,97E-05	0	0	0	0	0	0	0	0	0	0	0	0	0	0	0	0	0	0	0	0	0	0	0	0	0	0	0	0	0	0
1188	0	0	0	0	0	0	0	0	7,87E-06	0	0	0	0	0	0	0	0	0	0	0	0	0	0	0	3,45E-05	0	0	0	0	0	0	0	0	0	0	0	0	0	0	0	0	0	0	0	0	0
1189	0	0	0	0	0	7,36E-06	0	0	0	0	0	0	0	0	0	0	0	0	0	0	0	0	0	0	0	0	0	0	0	0	0	0	0	0	0	2,81E-05	0	0	0	0	0	0	0	0	0	0
1190	8,82E-06	0	0	0	0	0	0	0	0	0	0	0	0	3,48E-05	0	0	0	0	0	0	0	0	0	0	0	0	0	0	0	0	0	0	0	0	0	0	0	0	0	0	0	0	0	0	0	0
1191	0	0	0	1,16E-05	0	0	0	0	0	0	0	0	0	0	0	0	0	0	0	0	0	0	0	0	0	0	0	0	0	0	0	3,38E-05	0	0	0	0	0	0	0	0	0	0	0	0	0	0
foil	0	0	0	5,99E-05	0	0	5,06E-05	0	0	0	0	0	0	0	0	0	0	0	0	0	0	0	0	2,60E-05	0	0	0	0	0	0	0	0,000376729	0	0	0	0	0	0	0	0	0	0	0	0	0	0
1192	0	0	0	0	0	0	0	0	0	5,11E-06	0	0	0	0	0	0	0	0	0	0	0	0	4,00E-05	0	0	0	0	0	0	0	0	0	0	0	0	0	0	0	0	0	0	0	0	0	0	0
vhdl	0	0	0	0	0	0	0	0	0	3,58E-05	0	0	0	0	0,000109595	0	0	0	0	0	0	0	0	0	0	0	0	0	0	0	0	0	7,35E-05	0	0	0	0	0	0	0	0	0	0	0	0	0
1193	0	0	0	0	0	0	0	0	7,87E-06	0	0	0	0	0	0	0	0	2,20E-05	0	0	0	0	0	0	0	0	0	0	0	0	0	0	0	0	0	0	0	0	0	0	0	0	0	0	0	0
1194	0	0	0	0	0	0	0	0	0	5,11E-06	0	0	0	0	0	0	0	0	0	0	1,88E-05	0	0	0	0	0	0	0	0	0	0	0	0	0	0	0	0	0	0	0	0	0	0	0	0	0
disk	0	3,17E-08	8,69E-06	6,31E-05	0	1,30E-05	0,000251249	0,000115731	0	2,85E-05	0	8,66E-13	0	6,16E-05	0,000457483	0	0	0	1,19E-05	0	0,000100406	0	0	0	0	0	0	0	0	0	4,19E-05	0,000270843	0	0	0	0	0	0	0	0	0,000313493	0	0	0	0,00017311	0,000395709
1195	0	0	0	0	0	0	7,38E-06	0	0	0	0	0	0	0	0	0	0	0	0	0	0	0	4,00E-05	0	0	0	0	0	0	0	0	0	0	0	0	0	0	0	0	0	0	0	0	0	0	0
1196	0	0	0	0	0	7,36E-06	0	0	0	0	0	0	0	0	0	0	0	0	2,46E-05	0	0	0	0	0	0	0	0	0	0	0	0	0	0	0	0	0	0	0	0	0	0	0	0	0	0	0
1197	0	0	0	0	0	0	0	0	0	5,11E-06	0	0	0	0	0	0	0	0	0	0	0	0	0	0	0	2,99E-05	0	0	0	0	0	0	0	0	0	0	0	0	0	0	0	0	0	0	0	0
gait	0	0	0	0	0	3,49E-05	0	0	0	0,00022612	0	0	0	3,82E-05	0	0,000875489	0	0	0	0	0	0,000111724	0	0	0	0	0	0	0	0	0	0	0	0	0	0	0	0	0	0	0	0	0	0	0	0
lame	6,55E-06	0	0	0	0	0	0	0	0	4,22E-05	0	0	0	0	0	0	0	0	0	0	0	0	0	0	0	0,000268724	0	0	0	0	0	0	0	0	0	0	0	0	0	0	0	0	0	0	0	0
1198	0	0	0	0	0	0	7,38E-06	0	0	0	0	0	0	0	0	0	0	0	0	0	0	0	0	3,05E-05	0	0	0	0	0	0	0	0	0	0	0	0	0	0	0	0	0	0	0	0	0	0
1199	0	6,44E-06	0	0	0	0	0	0	0	0	0	0	0	0	0	0	0	0	0	0	0	0	0	0	0	0	0	0	0	0	0	0	0	0	0	0	0	0	0	0	0	0	0	0	3,06E-05	0
swim	4,44E-05	0	0	0	0	1,33E-05	0,000238823	0	1,42E-05	0	0	4,28E-05	0	0	0	0	0	0	3,03E-05	0	0	0	0	0	0	0	0	0	0	0	0	0	0	0	0	0,000139533	0	0	0	0	0	0	0	0	0	0,000819741
1200	0	0	0	1,16E-05	0	0	0	0	0	0	0	0	0	0	0	0	0	0	0	0	0	0	0	0	0	0	0	0	0	0	0	0	0	0	0	0	0	0	0	0	0	0	0	0	3,06E-05	0
1201	0	0	0	0	0	0	0	7,02E-06	0	0	0	0	0	0	0	0	0	0	0	0	0	0	0	0	0	0	0	0	0	0	0	0	0	0	0	0	0	0	2,79E-05	0	0	0	0	0	0	0
1202	0	0	0	0	0	0	7,38E-06	0	0	3,46E-14	0	0	0	0	0	0	0	0	0	0	0	0	0	0	0	0	0	0	0	0	0	0	0	0	0	0	0	0	0	0	3,26E-05	0	0	0	0	0
1203	0	0	0	0	0	0	0	7,02E-06	0	0	0	0	0	0	0	0	0	0	0	0	0	0	0	0	0	0	0	0	0	0	0	0	0	0	0	0	0	0	2,79E-05	0	0	0	0	0	0	0
ribo	1,09E-05	0	6,01E-05	0	0	0	0	2,65E-15	0	0	0	0	0	0	0	0	0	0	0	0	0	0	0	0	0	6,45E-05	0	2,85E-05	0	0	0	0	0	0	0	0	0	0	0	4,00E-05	0	0	0	0	0	0
1204	0	0	0	0	0	0	0	7,02E-06	0	0	0	0	0	0	0	0	0	0	0	0	0	0	0	0	0	0	0	0	0	0	0	0	0	0	0	0	0	0	2,79E-05	0	0	0	0	0	0	0
1205	0	0	0	0	0	0	0	0	0	5,11E-06	0	0	0	0	0	0	0	0	0	0	0	0	0	0	0	0	0	0	0	0	0	0	2,24E-05	0	0	0	0	0	0	0	0	0	0	0	0	0
vcos	0	0	0	0	0	0	0	0	0	5,11E-06	0	0	0	0	0	0	0	0	0	0	0	0	0	0	0	0	0	0	0	0	0	0	2,24E-05	0	0	0	0	0	0	0	0	0	0	0	0	0
1206	0	0	0	0	0	0	0	0	0	5,11E-06	0	0	0	0	0	0	0	0	0	0	0	0	0	0	0	0	0	0	0	0	0	0	2,24E-05	0	0	0	0	0	0	0	0	0	0	0	0	0
1207	8,82E-06	0	0	1,35E-14	0	0	0	0	0	0	2,76E-05	0	0	0	0	0	0	0	0	0	0	0	0	0	0	0	0	0	0	0	0	0	0	0	0	0	0	0	0	0	0	0	0	0	0	0
1208	0	0	0	0	0	0	7,38E-06	0	0	0	0	0	0	0	0	0	0	0	0	0	0	0	4,00E-05	0	0	0	0	0	0	0	0	0	0	0	0	0	0	0	0	0	0	0	0	0	0	0
1209	0	0	0	0	0	0	7,38E-06	0	0	0	0	0	0	0	0	0	0	0	0	0	0	0	4,00E-05	0	0	0	0	0	0	0	0	0	0	0	0	0	0	0	0	0	0	0	0	0	0	0
1210	0	0	0	0	5,55E-06	0	0	0	0	0	0	0	2,98E-05	0	0	0	0	0	0	0	0	0	0	0	0	0	0	0	0	0	0	0	0	0	0	0	0	0	0	0	0	0	0	0	0	0
gmfs	0	0	0	0	5,55E-06	0	0	0	0	0	0	0	2,98E-05	0	0	0	0	0	0	0	0	0	0	0	0	0	0	0	0	0	0	0	0	0	0	0	0	0	0	0	0	0	0	0	0	0
1211	0	0	0	0	0	0	0	0	7,87E-06	0	0	0	0	0	0	0	0	0	0	0	0	0	0	0	3,45E-05	0	0	0	0	0	0	0	0	0	0	0	0	0	0	0	0	0	0	0	0	0
1212	0	0	0	0	0	0	0	7,02E-06	0	0	0	0	0	0	0	0	0	0	0	0	0	0	4,00E-05	0	0	0	0	0	0	0	0	0	0	0	0	0	0	0	0	0	0	0	0	0	0	0
buzz	0	0	0	0	0	0	0	7,02E-06	0	0	0	0	0	0	0	0	0	0	0	0	0	0	4,00E-05	0	0	0	0	0	0	0	0	0	0	0	0	0	0	0	0	0	0	0	0	0	0	0
smes	0	0	0	0	0	0	0	0,000119291	0	0	0	0	0	0	0	0	0	0	0	0	0	0	0	0	0	0	0	0	0,000446037	0	0	0	0	0	0	0	0	0	0	0	0	0	0	0	0	0
1213	0	0	0	1,16E-05	0	0	0	0	0	0	0	0	0	0	0	0	0	0	0	0	0	0	0	0	0	0	0	0	0	0	0	0	0	0	0	0	3,07E-05	0	0	0	0	0	0	0	0	0
1214	0	0	0	0	0	0	0	0	7,87E-06	0	0	0	0	0	0	0	0	0	0	0	0	0	0	0	3,45E-05	0	0	0	0	0	0	0	0	0	0	0	0	0	0	0	0	0	0	0	0	0
1215	0	0	0	0	0	7,36E-06	0	0	0	0	0	0	0	0	0	0	0	0	0	0	0	0	0	0	0	0	0	0	0	0	0	0	0	0	0	0	0	2,51E-05	0	0	0	0	0	0	0	0
1216	8,82E-06	0	0	0	0	0	0	0	0	0	0	0	0	0	0	0	0	0	0	0	0	0	0	0	0	2,99E-05	0	0	0	0	0	0	0	0	0	0	0	0	0	0	0	0	0	0	0	0
nake	2,71E-05	0	0	2,25E-05	0	0	0	0	0	0	5,51E-05	0	0	0	0	0	0	0	0	0	0	0	0	0	0	3,29E-05	0	0	0	5,01E-05	0	0	0	0	0	0	0	0	0	0	0	0	0	0	0	0
1217	0	0	1,26E-05	0	0	0	0	0	0	0	0	0	0	3,48E-05	0	0	0	0	0	0	0	0	0	0	0	0	0	0	0	0	0	0	0	0	0	0	0	0	0	0	0	0	0	0	0	0
1218	0	0	0	0	0	0	7,38E-06	0	0	0	0	0	0	0	0	0	0	0	0	0	0	0	0	3,05E-05	0	0	0	0	0	0	0	0	0	0	0	0	0	0	0	0	0	0	0	0	0	0
eddi	0	0	0	0	0	0	0,000155223	0	0	0,000102005	0	0,000105162	0	0	0	0	0	0	0	0	0	0	0	0	0	0	0	0	0	0	0	0	0	0	0	0	0	0	0	0	0,000604864	0	0	0	0	0,00047041
1219	0	0	0	0	0	0	0	0	7,87E-06	0	0	0	0	0	0	0	0	0	0	0	0	0	0	0	0	0	0	0	0	0	0	3,38E-05	0	0	0	0	0	0	0	0	0	0	0	0	0	0
aziz	0	0	0	0	0	0	0	0	7,87E-06	0	0	0	0	0	0	0	0	0	0	0	0	0	0	0	0	0	0	0	0	0	0	3,38E-05	0	0	0	0	0	0	0	0	0	0	0	0	0	0
trio	0	0	3,60E-05	0	0	0	0	0	5,63E-05	0	0	0	0	0	0	0	0	0	0	0	0	0	0	0	0	8,74E-05	0	0	0	5,13E-05	0	0,00017325	0	0	0	0	0	0	0	0	0	0	0	0	0	0
1220	0	0	0	1,16E-05	0	0	0	0	0	0	2,76E-05	0	0	0	0	0	0	0	0	0	0	0	0	0	0	0	0	0	0	0	0	0	0	0	0	0	0	0	0	0	0	0	0	0	0	0
1221	0	0	0	0	0	0	7,38E-06	0	0	0	0	0	0	0	0	0	0	0	0	0	0	0	0	0	0	0	0	0	0	0	0	3,38E-05	0	0	0	0	0	0	0	0	0	0	0	0	0	0
etch	0	0	0	4,40E-05	4,54E-06	0	0,000172731	0	0	0	0	0	0	0	0	0	0	0	0	0	0	0	0	0	0	0	0	0	0	0	0	0,000946426	0	0	0	0	0	0	0	0	0	0	0	0	0	0
gase	0	6,39E-05	0	0	0	0	7,43E-05	0	0	0	0	0	0	0	0	0	0	0	0	5,09E-05	0	0	0	0,000442478	0	0	0	0	0	0	0	3,68E-05	0	0	0	0	0	0	0	0	0	0	0	0	2,00E-05	5,23E-05
1222	0	0	0	0	0	0	0	7,02E-06	0	0	0	0	0	0	0	0	0	0	0	0	0	0	0	0	0	0	0	0	0	0	0	0	0	0	0	0	0	0	2,79E-05	0	0	0	0	0	0	0
1223	0	0	1,26E-05	0	0	0	0	0	0	0	0	0	0	0	0	0	0	0	0	0	0	0	0	0	0	2,99E-05	0	0	0	0	0	0	0	0	0	0	0	0	0	0	0	0	0	0	0	0
1224	0	0	0	0	0	0	0	0	7,87E-06	0	0	0	0	0	0	0	0	0	0	0	0	0	0	0	1,28E-12	0	0	0	2,62E-05	0	0	0	0	0	0	0	0	0	0	0	0	0	0	0	0	0
1225	0	0	0	0	0	0	7,38E-06	0	0	0	0	0	0	0	0	0	0	0	0	0	0	0	0	3,05E-05	0	0	0	0	0	0	0	0	0	0	0	0	0	0	0	0	0	0	0	0	0	0
1226	0	0	0	0	0	0	7,38E-06	0	0	0	0	0	0	0	0	0	0	0	0	0	0	0	0	0	0	0	0	0	0	0	2,82E-05	0	0	0	0	0	0	0	0	0	0	0	0	0	0	0
1227	0	6,44E-06	0	0	0	0	0	0	0	0	0	0	0	0	0	0	2,81E-05	0	0	0	0	0	0	0	0	0	0	0	0	0	0	0	0	0	0	0	0	0	0	0	0	0	0	0	0	0
opex	0	6,44E-06	0	0	0	0	0	0	0	0	0	0	0	0	0	0	2,81E-05	0	0	0	0	0	0	0	0	0	0	0	0	0	0	0	0	0	0	0	0	0	0	0	0	0	0	0	0	0
1228	0	0	0	0	0	0	7,38E-06	0	0	0	0	0	0	0	0	0	0	0	0	0	0	0	0	0	0	0	0	0	0	0	0	0	0	0	0	0	0	0	0	0	3,26E-05	0	0	0	0	0
1229	0	0	0	0	5,55E-06	0	0	0	0	0	0	0	0	0	0	0	0	0	0	0	0	3,23E-05	0	0	0	0	0	0	0	0	0	0	0	0	0	0	0	0	0	0	0	0	0	0	0	0
1230	0	0	0	0	0	0	7,38E-06	0	0	0	0	0	0	0	0	0	0	0	0	0	1,88E-05	0	0	0	0	0	0	0	0	0	0	0	0	0	0	0	0	0	0	0	0	0	0	0	0	0
1231	0	0	0	0	0	0	0	7,02E-06	0	0	0	0	0	0	0	0	0	0	0	3,19E-05	0	0	0	0	0	0	0	0	0	0	0	0	0	0	0	0	0	0	0	0	0	0	0	0	0	0
1232	0	0	0	0	0	0	0	7,02E-06	0	0	0	0	0	0	0	0	0	0	0	0	1,88E-05	0	0	0	0	0	0	0	0	0	0	0	0	0	0	0	0	0	5,96E-09	0	0	0	0	0	0	0
1233	0	6,44E-06	0	0	0	0	0	0	0	0	0	0	0	0	0	0	0	0	0	0	0	0	0	0	0	0	0	0	0	0	2,82E-05	0	0	0	0	0	0	0	0	0	0	0	0	0	0	0
cfrp	0	0	0	0	0	0	3,69E-05	0	0	0	0	0	0	0	0	0	0	0	0	0	0	0	0	0	0	0	0	0	0	0	0,000141169	0	0	0	0	0	0	0	0	0	0	0	0	0	0	0
1234	0	0	0	1,16E-05	0	0	0	0	0	0	2,76E-05	0	0	0	0	0	0	0	0	0	0	0	0	0	0	0	0	0	0	0	0	0	0	0	0	0	0	0	0	0	0	0	0	0	0	0
1235	0	0	0	0	0	0	0	0	7,87E-06	0	0	0	0	0	0	0	0	0	0	0	0	0	0	0	3,45E-05	0	0	0	0	0	0	0	0	0	0	0	0	0	0	0	0	0	0	0	0	0
poss	5,23E-06	0	0	0	0	0	0	6,60E-05	0	0	0	0	0	0	0	0	0	0	0	0	0	0	0	0	0	0	0	7,92E-06	0,000251482	0	0	0	0	0	0	0	0	0	0	0	0	0	0	0	0	0
qura	0	0	0	0	0	0	0	0	7,87E-06	0	0	0	0	0	0	0	0	0	0	0	0	0	0	0	3,45E-05	0	0	0	0	0	0	0	0	0	0	0	0	0	0	0	0	0	0	0	0	0
siri	0	0	0	0	0	0	0	0	7,87E-06	0	0	0	0	0	0	0	0	0	0	0	0	0	0	0	3,45E-05	0	0	0	0	0	0	0	0	0	0	0	0	0	0	0	0	0	0	0	0	0
1236	8,82E-06	0	0	0	0	0	0	0	0	0	0	0	0	0	0	0	0	0	0	0	0	0	0	0	0	0	0	1,91E-05	0	0	0	0	0	0	0	0	0	0	0	0	0	0	0	0	0	0
1237	0	6,44E-06	0	0	0	0	0	0	0	0	0	0	0	0	0	0	0	0	0	0	0	0	0	3,05E-05	0	0	0	0	0	0	0	0	0	0	0	0	0	0	0	0	0	0	0	0	0	0
1238	0	0	0	0	5,55E-06	0	0	0	0	0	0	0	0	0	0	0	0	2,20E-05	0	0	0	0	0	0	0	0	0	0	0	0	0	0	0	0	0	0	0	0	0	0	0	0	0	0	0	0
1239	0	0	0	1,16E-05	0	0	0	0	0	0	0	0	0	0	0	0	0	0	0	0	0	0	0	0	0	0	0	0	0	0	0	0	0	0	0	0	0	0	0	0	0	0	0	0	3,06E-05	0
1240	0	0	0	0	0	0	0	0	0	5,11E-06	0	0	0	0	0	0	0	0	0	0	0	0	0	0	0	0	0	0	0	0	0	0	0	0	2,01E-05	0	0	0	0	0	0	0	0	0	0	0
capp	0	0	0	0	0	0	0	6,32E-05	0	0	0	0	0	0	0	0	0	0	0	0	0	0	0	0	0	0	0	0	0	0	0	0	0	0	0,000181006	0	0	0	0	0	0	0	0	0	0	0
1241	0	0	0	0	0	0	0	7,02E-06	0	0	0	0	0	0	0	0	0	0	0	0	0	0	0	0	0	0	0	0	0	0	0	0	0	0	0	0	0	0	2,79E-05	0	0	0	0	0	0	0
1242	0	0	0	0	0	0	7,38E-06	0	0	0	0	0	0	0	0	0	0	0	0	0	0	0	0	0	0	0	0	0	0	0	0	0	0	0	0	0	0	0	0	0	0	0	0	0	0	2,45E-05
seab	0	1,81E-05	0	0	0	0	5,31E-05	0	0	0	0	9,44E-05	0	0	0	0	0	0	0	0	0	0	0	0	0	0	0	0	0	0	9,51E-05	0	0	0	0	0	0	0	0	0	0	0	0	0	0	9,09E-05
1243	0	0	1,26E-05	0	0	0	0	0	0	0	2,02E-15	0	0	3,48E-05	0	0	0	0	0	0	0	0	0	0	0	0	0	0	0	0	0	0	0	0	0	0	0	0	0	0	0	0	0	0	0	0
1244	0	6,44E-06	0	0	0	0	0	0	0	0	0	0	0	0	0	0	0	0	0	0	0	0	0	0	0	0	0	0	0	0	0	0	0	0	0	0	0	0	0	0	0	0	0	0	3,06E-05	0
1245	8,82E-06	0	0	0	0	0	0	0	0	0	0	0	0	0	0	0	0	0	0	0	0	0	0	0	0	0	0	0	0	0	0	0	0	0	0	2,81E-05	0	0	0	0	0	0	0	0	0	0
trpv	0,000176427	0	0	0	0	0	0	0	0	0	0	0	0	0	0	0	0	0	0	0	0	0	0	0	0	0	0	0,000239487	0	0	0	0	0	0	0	0,000209341	0	0	0	0	0	0	0	0	0	0
1246	0	6,44E-06	0	0	0	0	0	0	0	0	0	0	0	0	0	0	2,81E-05	0	0	0	0	0	0	0	0	0	0	0	0	0	0	0	0	0	0	0	0	0	0	0	0	0	0	0	0	0
bric	0	6,44E-06	0	0	0	0	0	0	0	0	0	0	0	0	0	0	2,81E-05	0	0	0	0	0	0	0	0	0	0	0	0	0	0	0	0	0	0	0	0	0	0	0	0	0	0	0	0	0
1247	8,82E-06	0	0	0	0	0	0	0	0	0	0	0	0	0	0	0	0	0	0	0	0	0	0	0	0	0	0	1,91E-05	0	0	0	0	0	0	0	0	0	0	0	0	0	0	0	0	0	0
brdu	4,41E-05	0	0	0	0	0	0	0	0	0	0	0	0	0	0	0	0	0	0	0	0	0	0	0	0	0	0	9,54E-05	0	0	0	0	0	0	0	0	0	0	0	0	0	0	0	0	0	0
1248	0	0	1,26E-05	0	0	0	0	0	0	0	0	0	0	0	0	0	0	0	0	0	0	0	0	0	0	0	0	0	0	0	0	0	0	0	0	0	0	0	0	0	0	0	0	4,07E-05	0	0
1249	0	0	0	0	0	0	0	0	0	5,11E-06	0	0	0	0	0	1,97E-05	0	0	0	0	0	0	0	0	0	0	0	0	0	0	0	0	0	0	0	0	0	0	0	0	0	0	0	0	0	0
1250	0	0	1,26E-05	0	0	0	0	0	0	0	0	0	0	0	0	0	0	0	0	0	0	0	0	0	0	2,99E-05	0	0	0	0	0	0	0	0	0	0	0	0	0	0	0	0	0	0	0	0
mocv	0	0	8,83E-05	0	0	0	0	0	0	0	0	0	0	0	0	0	0	0	0	0	0	0	0	0	0	0,00020901	0	0	0	0	0	0	0	0	0	0	0	0	0	0	0	0	0	0	0	0
1251	0	0	0	0	0	0	7,38E-06	0	0	0	0	0	0	0	0	0	0	0	0	0	0	0	0	0	0	0	0	0	0	0	2,82E-05	0	0	0	0	0	0	0	0	0	0	0	0	0	0	0
1252	0	0	0	0	0	7,36E-06	0	0	0	0	0	0	0	0	0	0	0	0	0	0	0	0	0	0	0	0	0	0	0	0	0	0	0	0	0	0	0	0	0	0	0	0	0	0	0	2,45E-05
1253	8,82E-06	0	0	0	0	0	0	0	0	0	0	0	0	0	0	0	0	0	0	0	0	0	0	0	0	0	0	0	0	0	0	0	0	0	0	0	3,07E-05	0	0	0	0	0	0	0	0	0
1254	0	0	1,26E-05	0	0	0	0	0	0	0	2,76E-05	0	0	0	0	0	0	0	0	0	0	0	0	0	0	0	0	0	0	0	0	0	0	0	0	0	0	0	0	0	0	0	0	0	0	0
1255	0	0	0	0	0	0	0	0	7,87E-06	0	0	0	0	0	0	0	0	0	0	0	0	0	4,00E-05	0	0	0	0	0	0	0	0	0	0	0	0	0	0	0	0	0	0	0	0	0	0	0
1256	0	0	0	0	0	0	0	7,02E-06	0	0	0	0	0	0	0	0	0	0	0	0	0	0	4,00E-05	0	0	0	0	0	0	0	0	0	0	0	0	0	0	0	0	0	0	0	0	0	0	0
1257	0	0	0	0	0	0	7,38E-06	0	0	0	0	0	0	0	0	0	0	0	0	0	0	0	0	3,05E-05	0	0	0	0	0	0	0	0	0	0	0	0	0	0	0	0	0	0	0	0	0	0
demo	0	0	0	0	0	0	0,000172335	1,86E-05	0	0	0	0	0	0	0	0	0	0	0	0	0	0	0	0,000791893	0	0	0	0	0	0	0	0	0	0	0	0	0	0	0	0	0	0	0	0	0	0
pend	0	5,23E-06	0	0	0	0	3,74E-05	0	8,85E-06	0	0	0	2,59E-05	0	0	0	2,91E-05	0	0	0	0	0	0	8,99E-16	0	0	0	0	0	0	0	0	0	0	0	0	0	0	0	0	0	0	0	0	0	0,000124713
1258	0	0	0	0	0	0	0	0	7,87E-06	0	0	0	0	0	0	0	0	0	0	0	0	0	0	0	0	0	0	0	0	0	0	0	0	0	0	0	0	0	0	1,71E-05	0	0	0	0	0	0
1259	8,82E-06	0	0	0	0	0	0	0	0	0	0	0	0	0	0	0	0	0	0	0	0	0	0	0	0	0	0	1,91E-05	0	0	0	0	0	0	0	0	0	0	0	0	0	0	0	0	0	0
1260	0	0	0	0	0	0	0	0	7,87E-06	0	0	0	2,98E-05	0	0	0	0	0	0	0	0	0	0	0	0	0	0	0	0	0	0	0	0	0	0	0	0	0	0	0	0	0	0	0	0	0
sick	7,64E-06	0	0	0	0	0	0	1,54E-05	0,000101904	0	0	0	0	0	3,00E-05	0	0	0,000297343	0	0	0	0	0	0	0	0	0	0	0	0	0	0	0	0	0	0	0	0	4,12E-05	0	0	0	0	0	0	0
1261	0	0	0	0	0	0	0	7,02E-06	0	0	0	0	0	0	0	0	0	0	0	0	0	0	0	0	0	0	0	0	0	0	0	0	0	0	2,01E-05	0	0	0	0	0	0	0	0	0	0	0
1262	0	0	0	0	0	0	0	0	0	5,11E-06	0	0	0	0	2,95E-05	0	0	0	0	0	0	0	0	0	0	0	0	0	0	0	0	0	0	0	0	0	0	0	0	0	0	0	0	0	0	0
1263	0	0	0	1,16E-05	0	0	0	0	0	0	2,76E-05	0	0	0	0	0	0	0	0	0	0	0	0	0	0	0	0	0	0	0	0	0	0	0	0	0	0	0	0	0	0	0	0	0	0	0
1264	0	0	1,26E-05	0	0	0	0	0	0	0	0	0	0	0	0	0	0	0	0	0	0	0	0	0	0	0	0	0	0	0	0	0	0	0	0	0	0	0	0	0	0	0	0	4,07E-05	0	0
1265	0	0	0	0	0	0	0	7,02E-06	0	0	0	0	0	0	0	0	0	0	0	0	0	0	0	0	0	0	0	0	0	0	0	0	0	0	0	0	0	0	2,79E-05	0	0	0	0	0	0	0
1266	0	0	0	0	0	0	0	0	0	5,11E-06	0	0	0	0	0	0	0	0	0	0	1,88E-05	0	0	0	0	0	0	0	0	0	0	0	0	0	0	0	0	0	0	0	0	0	0	0	0	0
hook	1,29E-05	0	4,52E-05	0	0	0	9,01E-06	0	0	3,75E-06	0	0	0	0	0	0	0	0	0	0	2,89E-05	0	0	0	0	0,00010674	0	3,19E-05	0	0	6,28E-06	3,96E-13	0	0	0	0	0	0	0	0	0	0	0	0	0	0
jeev	0	0	0	0	0	0	0	0	0	5,11E-06	0	0	0	0	0	0	0	0	0	0	1,88E-05	0	0	0	0	0	0	0	0	0	0	0	0	0	0	0	0	0	0	0	0	0	0	0	0	0
1267	0	0	0	0	0	0	0	0	0	5,11E-06	0	0	0	0	0	0	0	0	0	0	0	0	0	0	0	0	0	0	0	0	0	0	2,13E-05	5,27E-14	0	0	0	0	0	0	0	0	2,12E-06	0	0	0
1268	0	0	1,26E-05	0	0	0	0	0	0	0	0	0	0	0	0	0	0	0	0	0	0	0	0	0	0	2,99E-05	0	0	0	0	0	0	0	0	0	0	0	0	0	0	0	0	0	0	0	0
peel	0	0	0	0	0	0	0,000154984	0	0	0	0	0	0	0	0	0	0	0	0	0	0	0	0	0	0	9,41E-15	0	0	0	0	0,000173685	0,000501878	0	0	0	0	0	0	0	0	0	0	0	0	0	0
1269	0	6,44E-06	0	0	0	0	0	0	0	0	0	0	0	0	0	0	0	0	0	0	0	0	0	0	0	0	0	0	0	0	0	0	0	0	0	0	0	0	0	0	0	1,33E-05	2,46E-05	0	0	0
1270	0	0	0	0	0	0	0	7,02E-06	0	0	0	0	0	0	0	0	0	0	0	0	0	0	0	0	0	0	0	0	0	0	0	0	0	0	0	0	0	0	2,79E-05	0	0	0	0	0	0	0
1271	0	0	0	0	0	7,36E-06	0	0	0	0	0	0	0	0	0	0	0	0	2,46E-05	0	0	0	0	0	0	0	0	0	0	0	0	0	0	0	0	0	0	0	0	0	0	0	0	0	0	0
knee	0	0	0	0	0	0,000397548	0	0	0	0	0	0	0	0	0	0	0	0	0,001303205	0	0	0	0	0	0	0	0	0	0	0	0	0	0	0	0	0	0	0	0	0	3,29E-05	0	0	0	0	0
1272	0	0	0	1,16E-05	0	0	0	0	0	0	2,76E-05	0	0	0	0	0	0	0	0	0	0	0	0	0	0	0	0	0	0	0	0	0	0	0	0	0	0	0	0	0	0	0	0	0	0	0
1273	0	0	0	0	5,55E-06	0	0	0	0	0	0	0	0	0	0	0	0	0	0	0	0	0	0	0	0	0	2,26E-05	0	0	0	0	0	0	0	0	0	0	0	0	0	0	0	0	0	0	0
1274	0	0	0	0	0	0	7,38E-06	0	0	0	0	0	0	0	0	0	0	0	0	0	0	0	0	0	0	0	0	0	0	0	0	0	2,24E-05	0	0	0	0	0	0	0	0	0	0	0	0	0
anal	0	0	3,71E-05	0	0	0	1,71E-05	0	2,94E-05	0	0	0	0,00026792	0	0	0	0	0	0	0	0	0	0	0	0	0	0	0	0	0	0	0	0	0	0	0	0	0	0	0	0	0	0	0	0	0
mech	0	0	0	0	0	0	5,17E-05	0	0	0	0	0	0	0	0	0	0	0	0	0	0	0	0	0	0	0	0	0	0	0	0	0	0	0	0	0	0	0	0	0	0	0	0	0	0	0,000171374
siam	0	0	0	0	0	0	7,38E-06	0	0	0	0	0	0	0	0	0	0	0	0	0	0	0	0	0	0	0	0	0	0	0	0	0	2,24E-05	0	0	0	0	0	0	0	0	0	0	0	0	0
1275	0	0	0	0	0	0	7,38E-06	0	0	0	0	0	0	0	0	0	0	0	0	0	0	0	0	0	0	0	0	0	0	0	0	0	0	0	0	0	0	0	0	0	0	0	0	0	0	2,45E-05
1276	0	6,44E-06	0	0	0	0	0	0	0	0	0	0	0	0	0	0	0	0	0	0	0	0	0	0	0	0	0	0	0	0	0	0	0	0	0	0	0	0	0	0	0	0	0	0	3,06E-05	0
1277	0	0	0	0	0	7,36E-06	0	0	0	0	0	0	0	3,48E-05	0	0	0	0	0	0	0	0	0	0	0	0	0	0	0	0	0	0	0	0	0	0	0	0	0	0	0	0	0	0	0	0
beij	0	0,000184152	0	0	0	5,22E-06	0	0	0	3,52E-06	0	0,000114803	0	3,40E-05	0	0	0,000443624	0	0	1,73E-16	0	0	0	5,61E-05	0	0	0	0	0	0	0	0	0	0	0	0	0	0	2,91E-05	0	0	4,68E-05	0	0	0,000156644	0
1278	8,82E-06	0	0	0	0	0	0	0	0	0	0	0	0	3,48E-05	0	0	0	0	0	0	0	0	0	0	0	0	0	0	0	0	0	0	0	0	0	0	0	0	0	0	0	0	0	0	0	0
1279	0	0	0	0	0	0	0	0	0	5,11E-06	0	0	0	0	0	1,97E-05	0	0	0	0	0	0	0	0	0	0	0	0	0	0	0	0	0	0	0	0	0	0	0	0	0	0	0	0	0	0
1280	0	6,44E-06	0	0	0	0	0	0	0	0	0	0	0	0	0	0	0	0	0	0	0	0	0	0	0	0	0	0	0	0	0	0	0	0	0	0	0	0	0	0	0	2,82E-05	0	0	0	0
1281	0	6,44E-06	0	0	0	0	0	0	0	0	0	0	0	0	0	0	0	0	0	0	0	0	0	0	0	0	0	0	0	0	0	0	0	0	0	0	0	0	0	0	0	0	4,66E-05	0	0	0
alli	0	0	0	0	3,32E-05	0	0	0	4,74E-05	0	0	0	0,000296239	0	0	0	0	0	0	0	0	0	0	0	0	0	0	0	0	0	0	0	0	0	0	1,00E-11	0	0	0	0	0	0	9,53E-05	0	0	0
1282	0	0	0	0	0	0	0	0	7,87E-06	0	0	0	0	0	0	0	0	0	0	0	0	0	0	0	0	0	0	0	2,62E-05	0	0	0	0	0	0	0	0	0	0	0	0	0	0	0	0	0
1283	0	0	0	0	0	0	0	0	0	5,11E-06	0	0	0	0	0	0	0	0	0	0	0	0	0	0	0	0	0	0	0	0	0	0	0	0	0	0	0	0	0	0	3,26E-05	0	0	0	0	0
1284	0	6,44E-06	0	0	0	0	0	0	0	0	0	0	0	0	0	0	0	0	0	0	0	0	0	0	0	0	0	0	0	0	0	0	0	0	0	0	0	0	0	0	0	2,82E-05	0	0	0	0
1285	8,82E-06	0	0	0	0	0	0	0	0	0	0	0	0	0	0	0	0	0	0	0	0	0	0	0	0	0	0	1,91E-05	0	0	0	0	0	0	0	0	0	0	0	0	0	0	0	0	0	0
1286	0	0	0	0	5,55E-06	0	0	0	0	0	0	0	2,98E-05	0	0	0	0	0	0	0	0	0	0	0	0	0	0	0	0	0	0	0	0	0	0	0	0	0	0	0	0	0	0	0	0	0
1287	0	0	0	0	0	0	0	0	0	5,11E-06	0	0	0	0	0	0	0	0	0	0	0	0	0	0	0	0	0	0	0	0	0	0	0	0	0	0	0	0	0	0	3,26E-05	0	0	0	0	0
1288	0	0	0	0	0	0	0	7,02E-06	0	0	0	0	0	0	0	0	0	0	0	0	0	0	0	0	3,45E-05	0	0	0	0	0	0	0	0	0	0	0	0	0	0	0	0	0	0	0	0	0
1289	0	0	0	0	0	0	0	0	7,87E-06	0	0	0	0	0	0	0	0	0	0	0	0	0	0	0	3,45E-05	0	0	0	0	0	0	0	0	0	0	0	0	0	0	0	0	0	0	0	0	0
1290	0	0	1,26E-05	0	0	0	0	0	0	0	0	0	0	0	0	0	0	0	0	0	0	0	0	0	0	2,99E-05	0	0	0	0	0	0	0	0	0	0	0	0	0	0	0	0	0	0	0	0
1291	0	0	0	0	0	0	0	0	7,87E-06	0	0	0	0	0	0	0	0	0	0	0	0	0	4,00E-05	0	0	0	0	0	0	0	0	0	0	0	0	0	0	0	0	0	0	0	0	0	0	0
1292	0	0	0	0	0	7,36E-06	0	0	0	0	0	0	0	0	0	0	0	0	0	0	0	0	0	0	0	0	0	0	0	0	0	0	0	0	0	2,81E-05	0	0	0	0	0	0	0	0	0	0
rmet	0	0	0	0	0	6,63E-05	0	0	0	0	0	0	0	0	0	0	0	0	0	0	0	0	0	0	0	0	0	0	0	0	0	0	0	0	0	0,000253171	0	0	0	0	0	0	0	0	0	0
1293	0	6,44E-06	0	0	0	0	0	0	0	0	0	0	0	0	0	0	0	0	0	0	0	0	0	0	3,45E-05	0	0	0	0	0	0	0	0	0	0	0	0	0	0	0	0	0	0	0	0	0
hpet	0	6,44E-05	0	0	0	0	0	0	0	0	0	0	0	0	0	0	0	0	0	0	0	0	0	0	0,000345227	0	0	0	0	0	0	0	0	0	0	0	0	0	0	0	0	0	0	0	0	0
1294	0	0	0	0	0	0	0	7,02E-06	0	0	0	0	0	0	0	0	0	0	0	0	0	0	0	3,05E-05	0	0	0	0	0	0	0	0	0	0	0	0	0	0	0	0	0	0	0	0	0	0
1295	0	0	0	0	0	0	0	0	7,87E-06	0	0	0	0	0	0	0	0	0	0	0	0	3,23E-05	0	0	0	0	0	0	0	0	0	0	0	0	0	0	0	0	0	0	0	0	0	0	0	0
kine	8,80E-06	0	0	0	6,67E-05	0	0	0	0	0	0	0	0	0	0	0	0	0	0	0	0	0,000419638	0	0	0	0	0	0	0	0	0	0	0	0	0	0	0	0	0	0	0	0	0	0	0	0
1296	0	0	0	1,16E-05	0	0	0	0	0	0	0	3,24E-05	0	0	0	0	0	0	0	0	0	0	0	0	0	0	0	0	0	0	0	0	0	0	0	0	0	0	0	0	0	0	0	0	0	0
maqu	0	0	0	1,16E-05	0	0	0	0	0	0	0	3,24E-05	0	0	0	0	0	0	0	0	0	0	0	0	0	0	0	0	0	0	0	0	0	0	0	0	0	0	0	0	0	0	0	0	0	0
1297	0	0	0	0	0	0	0	0	0	5,11E-06	0	0	0	0	0	1,97E-05	0	0	0	0	0	0	0	0	0	0	0	0	0	0	0	0	0	0	0	0	0	0	0	0	0	0	0	0	0	0
1298	0	6,44E-06	0	0	0	0	0	0	0	0	0	0	0	0	0	0	2,81E-05	0	0	0	0	0	0	0	0	0	0	0	0	0	0	0	0	0	0	0	0	0	0	0	0	0	0	0	0	0
arba	0	6,44E-06	0	0	0	0	0	0	0	0	0	0	0	0	0	0	2,81E-05	0	0	0	0	0	0	0	0	0	0	0	0	0	0	0	0	0	0	0	0	0	0	0	0	0	0	0	0	0
mola	0	6,44E-06	0	0	0	0	0	0	0	0	0	0	0	0	0	0	2,81E-05	0	0	0	0	0	0	0	0	0	0	0	0	0	0	0	0	0	0	0	0	0	0	0	0	0	0	0	0	0
msbs	0	1,87E-05	0	0	8,94E-05	0	0	0	0	0	0	0	0	0	0	0	8,41E-05	0	0	0	0	0	0	0	0	0	0	0	0	0,000421302	0	0	0	0	0	0	0	0	0	0	0	0	0	0	0	0
1299	0	0	0	0	0	0	0	7,02E-06	0	1,23E-15	0	0	0	0	2,95E-05	0	0	0	0	0	0	0	0	0	0	0	0	0	0	0	0	0	0	0	0	0	0	0	0	0	0	0	0	0	0	0
1300	0	0	0	0	0	0	0	0	7,87E-06	0	0	0	0	0	0	0	0	0	0	0	0	0	0	0	0	0	0	0	0	0	0	0	0	0	0	0	0	0	0	0	0	0	0	4,07E-05	0	0
1301	0	0	0	0	0	0	0	0	7,87E-06	0	0	0	0	3,48E-05	0	0	0	0	0	0	0	0	0	0	0	0	0	0	0	0	0	0	0	0	0	0	0	0	0	0	0	0	0	0	0	0
lyme	1,86E-05	0	0	0	0	0	0	0	2,28E-05	0	0	0	0	8,98E-05	0	0	0	0	0	0	0	0	0	0	0	0	0	3,54E-05	0	0	0	0	0	0	0	0	0	0	0	0	0	0	2,61E-05	0	0	0
1302	0	0	0	0	0	0	7,38E-06	0	0	0	0	0	0	0	0	0	0	0	0	0	0	0	0	0	3,45E-05	0	0	0	0	0	0	0	0	0	0	0	0	0	0	0	0	0	0	0	0	0
1303	0	0	0	0	0	0	0	7,02E-06	0	0	0	0	0	0	0	0	0	0	0	0	0	0	0	0	0	0	0	0	0	0	0	0	0	0	0	0	0	0	2,79E-05	0	0	0	0	0	0	0
1304	0	0	0	0	0	0	0	7,02E-06	0	0	0	0	0	0	2,95E-05	0	0	0	0	0	0	0	0	0	0	0	0	0	0	0	0	0	0	0	0	0	0	0	0	0	0	0	0	0	0	0
1305	0	6,44E-06	0	0	0	0	0	0	0	0	0	0	0	0	0	0	2,81E-05	0	0	0	0	0	0	0	0	0	0	0	0	0	0	0	0	0	0	0	0	0	0	0	0	0	0	0	0	0
1306	0	0	0	0	0	0	7,38E-06	0	0	0	0	0	0	0	0	0	0	0	0	0	0	0	0	0	0	0	0	0	0	0	0	3,38E-05	0	0	0	0	0	0	0	0	0	0	0	0	0	0
1307	0	0	0	0	0	0	0	0	0	5,11E-06	0	0	0	0	0	0	0	0	0	0	0	0	0	0	0	0	0	0	0	0	0	0	0	0	0	0	0	0	0	0	3,26E-05	0	0	0	0	0
1308	0	0	0	0	0	7,36E-06	0	0	0	0	0	0	0	0	0	0	0	0	2,46E-05	0	0	0	0	0	0	0	0	0	0	0	0	0	0	0	0	0	0	0	0	0	0	0	0	0	0	0
aimw	0	0	0	0	0	7,36E-06	0	0	0	0	0	0	0	0	0	0	0	0	2,46E-05	0	0	0	0	0	0	0	0	0	0	0	0	0	0	0	0	0	0	0	0	0	0	0	0	0	0	0
1309	0	0	0	0	0	0	0	0	0	5,11E-06	0	0	0	0	0	1,97E-05	0	0	0	0	0	0	0	0	0	0	0	0	0	0	0	0	0	0	0	0	0	0	0	0	0	0	0	0	0	0
1310	0	0	0	0	0	0	0	7,02E-06	0	0	0	0	0	0	0	0	0	0	0	0	0	0	0	0	0	0	0	0	0	0	0	0	0	0	0	0	0	0	2,79E-05	0	0	0	0	0	0	0
1311	8,82E-06	0	0	0	0	0	0	0	0	0	0	0	0	0	0	0	0	0	0	0	0	0	0	0	0	0	0	1,91E-05	0	0	0	0	0	0	0	0	0	0	0	0	0	0	0	0	0	0
1312	0	0	0	0	0	0	0	7,02E-06	0	0	0	0	0	0	2,95E-05	0	0	0	0	0	0	0	0	0	0	0	0	0	0	0	0	0	0	0	0	0	0	0	0	0	0	0	0	0	0	0
1313	0	0	0	0	0	0	7,38E-06	0	0	0	0	0	0	0	0	0	0	0	0	0	0	0	0	0	0	0	0	0	0	0	0	0	0	0	0	0	0	0	0	0	0	0	0	0	3,06E-05	0
1314	8,82E-06	0	0	0	0	0	0	0	0	0	0	0	0	0	0	0	0	0	0	0	0	0	0	0	0	0	0	1,91E-05	0	0	0	0	0	0	0	0	0	0	0	0	0	0	0	0	0	0
1315	0	0	0	0	0	0	0	7,02E-06	0	0	0	0	0	0	0	0	0	0	0	0	0	0	4,00E-05	0	0	0	0	0	0	0	0	0	0	0	0	0	0	0	0	0	0	0	0	0	0	0
1316	0	0	0	0	5,55E-06	0	0	0	0	0	0	0	0	0	0	0	0	0	0	0	0	3,23E-05	0	0	0	0	0	0	0	0	0	0	0	0	0	0	0	0	0	0	0	0	0	0	0	0
lord	0	0	0	0	5,55E-06	0	0	0	0	0	0	0	0	0	0	0	0	0	0	0	0	3,23E-05	0	0	0	0	0	0	0	0	0	0	0	0	0	0	0	0	0	0	0	0	0	0	0	0
risi	0	0	0	0	5,55E-06	0	0	0	0	0	0	0	0	0	0	0	0	0	0	0	0	3,23E-05	0	0	0	0	0	0	0	0	0	0	0	0	0	0	0	0	0	0	0	0	0	0	0	0
1317	8,82E-06	0	0	0	0	0	0	0	0	0	0	0	0	0	0	0	0	0	0	0	0	0	0	0	0	3,40E-13	0	0	0	0	0	0	0	0	0	0	0	0	0	1,24E-12	0	0	0	4,07E-05	0	0
1318	0	6,44E-06	0	0	0	0	0	0	0	0	0	0	0	0	0	0	2,81E-05	0	0	0	0	0	0	0	0	0	0	0	0	0	0	0	0	0	0	0	0	0	0	0	0	0	0	0	0	0
nanj	0	6,44E-05	0	0	0	0	0	0	0	0	0	0	0	0	0	0	0	0	0	0,000318851	0	0	0	0	0	0	0	0	0	0	0	0	0	0	0	0	0	0	0	0	0	0	0	0	0	0
1319	0	0	1,26E-05	0	0	0	0	0	0	0	0	0	0	0	0	0	0	0	0	0	0	0	0	0	0	2,99E-05	0	0	0	0	0	0	0	0	0	0	0	0	0	0	0	0	0	0	0	0
1320	0	6,44E-06	0	0	0	0	0	0	0	0	0	0	0	0	0	0	0	0	0	0	0	0	0	0	0	0	0	0	0	0	0	0	0	0	0	0	0	0	0	0	0	0	4,66E-05	0	0	0
1321	0	6,44E-06	0	0	0	0	0	0	0	0	0	0	0	0	0	0	0	0	0	0	0	0	0	0	0	0	0	0	0	0	0	0	0	0	0	0	0	0	0	0	0	0	0	0	3,06E-05	0
1322	0	6,44E-06	0	0	0	0	0	0	0	0	0	0	0	0	0	0	0	0	0	3,19E-05	0	0	0	0	0	0	0	0	0	0	0	0	0	0	0	0	0	0	0	0	0	0	0	0	0	0
1323	0	0	0	0	0	0	0	7,02E-06	0	0	0	0	0	0	0	0	0	0	0	0	0	0	0	0	0	0	0	0	0	0	0	0	0	0	0	0	0	0	2,79E-05	0	0	0	0	0	0	0
1324	0	0	0	0	0	0	0	7,02E-06	0	0	0	0	0	0	2,95E-05	0	0	0	0	0	0	0	0	0	0	0	0	0	0	0	0	0	0	0	0	0	0	0	0	0	0	0	0	0	0	0
1325	0	6,44E-06	0	0	0	0	0	0	0	0	0	0	0	0	0	0	2,81E-05	0	0	0	0	0	0	0	0	0	0	0	0	0	0	0	0	0	0	0	0	0	0	0	0	0	0	0	0	0
1326	0	0	0	0	0	0	0	7,02E-06	0	0	0	0	0	0	0	0	0	0	0	0	0	0	0	0	0	0	0	0	0	0	0	0	0	0	0	0	0	0	2,79E-05	0	0	0	0	0	0	0
1327	0	0	0	0	0	0	7,38E-06	0	0	0	0	0	0	0	0	0	0	0	0	0	0	0	0	0	0	0	0	0	0	0	0	3,38E-05	0	0	0	0	0	0	0	0	0	0	0	0	0	0
1328	0	0	0	0	5,55E-06	0	0	0	0	0	0	0	0	0	0	0	0	0	0	0	0	3,23E-05	0	0	0	0	0	0	0	0	0	0	0	0	0	0	0	0	0	0	0	0	0	0	0	0
1329	0	0	0	0	5,55E-06	0	0	0	0	0	0	0	0	0	0	0	0	0	0	3,19E-05	0	0	0	0	0	0	0	0	0	0	0	0	0	0	0	0	0	0	0	0	0	0	0	0	0	0
cape	0	3,09E-05	0	0	0	0	0	0	8,81E-05	0	0	0	1,37E-05	0	0	0	6,80E-05	0,000135492	2,64E-05	0,000187687	0	0	0	0	0	0	0	0	0	0	0	0	0	0	0	0	0	0	0	0	0	0	0	0	0	0
1330	0	0	0	0	0	0	0	0	0	5,11E-06	0	0	0	0	0	1,97E-05	0	0	0	0	0	0	0	0	0	0	0	0	0	0	0	0	0	0	0	0	0	0	0	0	0	0	0	0	0	0
1331	8,82E-06	0	0	0	0	0	0	0	0	0	0	0	0	0	0	0	0	0	0	0	0	0	0	0	0	0	0	1,91E-05	0	0	0	0	0	0	0	0	0	0	0	0	0	0	0	0	0	0
nfts	0,000105856	0	0	0	0	0	0	0	0	0	0	0	0	9,44E-05	0	0	0	0	0	0	0	0	0	0	0	0	0	0,000177026	0	0	0	0	0	0	0	0	0	0	0	0	0	0	0	0	0	0
otub	6,17E-05	0	0	0	0	0	0	0	0	0	0	0	0	0	0	0	0	0	0	0	0	0	0	0	0	0	0	0,000133498	0	0	0	0	0	0	0	0	0	0	0	0	0	0	0	0	0	0
1332	0	0	0	0	0	0	0	0	0	5,11E-06	0	0	0	0	0	0	0	0	0	0	0	0	4,00E-05	0	0	0	0	0	0	0	0	0	0	0	0	0	0	0	0	0	0	0	0	0	0	0
alic	0	0	0	0	0	0	0,000118083	0	0	0	0	0	0	0	0	0	0	0	0	0	0	0	0,000639341	0	0	0	0	0	0	0	0	0	0	0	0	0	0	0	0	0	0	0	0	0	0	0
1333	0	0	0	0	0	0	0	7,02E-06	0	0	0	0	0	0	0	0	0	0	0	0	0	0	4,00E-05	0	0	0	0	0	0	0	0	0	0	0	0	0	0	0	0	0	0	0	0	0	0	0
1334	0	0	0	0	0	7,36E-06	0	0	0	0	0	0	0	0	0	0	0	0	0	0	0	0	0	0	0	0	0	0	0	0	0	0	0	0	0	2,81E-05	0	0	0	0	0	0	0	0	0	0
1335	0	0	0	0	0	0	0	0	7,87E-06	0	0	0	0	0	0	0	0	0	0	0	0	0	0	0	3,45E-05	0	0	0	0	0	0	0	0	0	0	0	0	0	0	0	0	0	0	0	0	0
ecol	0	0	0	0	0	0	0	0	7,87E-06	0	0	0	0	0	0	0	0	0	0	0	0	0	0	0	3,45E-05	0	0	0	0	0	0	0	0	0	0	0	0	0	0	0	0	0	0	0	0	0
icam	0,000114738	0	0	0	0	0	0	0	4,72E-05	0	0	0	0	0	0	0	0	0	0	0	0	0	0	0	0,000201426	0	0	1,63E-05	0	0	0	0	0	0	0	0	0	0,000309294	0	0	0	0	0	0	0	0
nant	0	0	0	0	0	0	0	0	7,87E-06	0	0	0	0	0	0	0	0	0	0	0	0	0	0	0	3,45E-05	0	0	0	0	0	0	0	0	0	0	0	0	0	0	0	0	0	0	0	0	0
noir	0	0	0	0	0	0	0	0	7,87E-06	0	0	0	0	0	0	0	0	0	0	0	0	0	0	0	3,45E-05	0	0	0	0	0	0	0	0	0	0	0	0	0	0	0	0	0	0	0	0	0
rail	0	0	0	0	0	0	2,32E-05	0,000139109	0	4,62E-05	0	0	0	0	0	0	0	0	0	0	0	0	0	0	2,82E-05	0	0	0	0	0	5,98E-05	0	0,000234413	0	0,000373602	0	0	0	0	0	0	0	0	0	0	0
tole	0	0	0	0	0	0	0	0	7,87E-06	0	0	0	0	0	0	0	0	0	0	0	0	0	0	0	3,45E-05	0	0	0	0	0	0	0	0	0	0	0	0	0	0	0	0	0	0	0	0	0
vann	0	0	0	0	0	0	0	0	7,87E-06	0	0	0	0	0	0	0	0	0	0	0	0	0	0	0	3,45E-05	0	0	0	0	0	0	0	0	0	0	0	0	0	0	0	0	0	0	0	0	0
1336	0	0	0	0	0	0	0	0	7,87E-06	0	0	0	0	0	0	0	0	0	2,46E-05	0	0	0	0	0	0	0	0	0	0	0	0	0	0	0	0	0	0	0	0	0	0	0	0	0	0	0
1337	0	0	0	1,16E-05	0	0	0	0	0	0	2,76E-05	0	0	0	0	0	0	0	0	0	0	0	0	0	0	0	0	0	0	0	0	0	0	0	0	0	0	0	0	0	0	0	0	0	0	0
1338	0	6,44E-06	0	0	0	0	0	0	0	0	0	0	0	0	0	0	2,81E-05	0	0	0	0	0	0	0	0	0	0	0	0	0	0	0	0	0	0	0	0	0	0	0	0	0	0	0	0	0
1339	0	0	0	0	5,55E-06	0	0	0	0	0	0	0	0	0	0	0	0	2,20E-05	0	0	0	0	0	0	0	0	0	0	0	0	0	0	0	0	0	0	0	0	0	0	0	0	0	0	0	0
1340	0	0	0	0	5,55E-06	3,33E-10	0	0	0	0	0	0	0	0	0	0	0	0	0	0	0	0	0	0	0	0	0	0	0	0	0	0	0	0	0	2,81E-05	0	0	0	0	0	0	0	0	0	0
pnfa	0	0	0	0	2,78E-05	3,03E-10	0	0	0	0	0	0	0	0	0	0	0	0	0	0	0	0	0	0	0	0	0	0	0	0	0	0	0	0	0	0,000140655	0	0	0	0	0	0	0	0	0	0
1341	0	0	0	0	0	0	0	0	0	5,11E-06	0	0	0	0	0	0	0	0	0	0	0	0	0	3,05E-05	0	0	0	0	0	0	0	0	0	0	0	0	0	0	0	0	0	0	0	0	0	0
milp	0	0	0	0	0	0	0	7,02E-05	0	0	0	0	0	0	0,000127679	0	0	0	0	0	0	0	0	0,000172865	0	0	0	0	0	0	0	0	0	0	0	0	0	0	0	0	0	0	0	0	0	0
1342	0	0	0	0	0	0	0	0	0	5,11E-06	0	0	0	0	0	0	0	0	0	0	0	0	0	0	0	0	0	0	0	0	0	0	2,24E-05	0	0	0	0	0	0	0	0	0	0	0	0	0
1343	0	0	0	0	5,55E-06	0	0	0	0	0	0	0	0	0	0	0	0	0	0	0	0	0	0	0	0	0	0	0	0	2,63E-05	0	0	0	0	0	0	0	0	0	0	0	0	0	0	0	0
1344	0	6,44E-06	0	0	0	0	0	0	0	0	0	0	0	0	0	0	2,56E-05	0	0	0	0	0	0	0	0	0	0	0	0	0	0	0	0	0	0	0	0	0	0	0	0	0	4,09E-06	0	0	0
1345	0	0	0	0	0	0	0	7,02E-06	0	0	0	0	0	0	0	1,97E-05	0	0	0	0	0	0	0	0	0	0	0	0	0	0	0	0	0	0	0	0	0	0	0	0	0	0	0	0	0	0
asus	0	0	0	0	0	0	0	7,02E-06	0	0	0	0	0	0	0	1,97E-05	0	0	0	0	0	0	0	0	0	0	0	0	0	0	0	0	0	0	0	0	0	0	0	0	0	0	0	0	0	0
1346	0	6,44E-06	0	0	0	0	0	0	0	0	0	0	0	0	0	0	0	0	0	0	0	0	0	0	0	0	0	0	0	0	0	0	0	0	0	0	0	0	0	0	0	2,82E-05	0	0	0	0
1347	0	0	0	0	0	0	5,21E-10	0	0	5,11E-06	0	0	0	0	0	0	0	0	0	0	0	0	0	0	0	0	0	0	0	0	0	0	0	0	0	0	0	0	0	0	3,26E-05	0	0	0	0	0
1348	0	0	1,26E-05	0	0	0	0	0	0	0	0	0	0	0	0	0	0	0	0	0	0	0	0	0	0	2,84E-05	0	0	0	0	0	0	0	0	0	0	0	0	0	0	0	0	0	0	1,46E-06	0
azol	0	0	1,26E-05	0	0	0	0	0	0	0	0	0	0	0	0	0	0	0	0	0	0	0	0	0	0	2,63E-05	0	0	0	0	0	0	0	0	0	0	0	0	0	0	0	0	0	0	3,63E-06	0
1349	0	0	0	0	0	0	0	7,02E-06	0	0	0	3,24E-05	0	0	0	0	0	0	0	0	0	0	0	0	0	0	0	0	0	0	0	0	0	0	0	0	0	0	0	0	0	0	0	0	0	0
1350	0	6,44E-06	0	0	0	0	0	0	0	0	0	0	0	0	0	0	2,81E-05	0	0	0	0	0	0	0	0	0	0	0	0	0	0	0	0	0	0	0	0	0	0	0	0	0	0	0	0	0
stir	0	0	0	0	0	8,06E-05	9,63E-05	0	0	0	0	0	0	0	0	0	0	0	0	0	0	0	0	0	0,000254665	0	0	0	0	0	0	0	0	1,38E-09	0	0	0	0,00030844	0	0	0	0	0	0	0	0,000106363
1351	0	0	0	1,16E-05	0	0	0	0	0	0	0	0	0	0	0	0	0	0	0	0	0	0	0	0	0	0	0	0	0	0	0	3,38E-05	0	0	0	0	0	0	0	0	0	0	0	0	0	0
1352	0	0	0	0	5,55E-06	0	0	0	0	0	0	0	0	0	0	0	0	0	0	0	0	3,23E-05	0	0	0	0	0	0	0	0	0	0	0	0	0	0	0	0	0	0	0	0	0	0	0	0
1353	8,82E-06	0	0	0	0	0	0	0	0	0	0	0	0	0	0	0	0	0	0	0	0	0	0	0	0	0	0	0	0	0	0	3,38E-05	0	0	0	0	0	0	0	0	0	0	0	0	0	0
pdms	2,31E-12	0	0	0,000151271	0	0	0	0	0	0	0	0	0	0	0	0	0	0	0	0	0	0	0	0	0	0	0	0	0	0	0	0,000439419	0	0	0	0	0	0	0	0	0	0	0	0	0	0
plla	6,17E-05	0	0	0	0	0	0	0	0	0	0	0	0	0	0	0	0	0	0	0	0	0	0	0	0	0	0	0	0	0	0	0,000236616	0	0	0	0	0	0	0	0	0	0	0	0	0	0
vein	7,54E-05	0	0,000245311	0	0	9,26E-09	0	0	0	0	0	0	0	0	0	0	0	0	0	0	0	0	0	0	0	0	0	9,72E-05	0	0	0	0	0	0	0	3,22E-05	0	0	0	0	0	0	0,001012679	0	0	0
1354	0	0	0	0	5,55E-06	0	0	0	0	0	0	0	0	0	0	0	0	0	0	0	0	0	0	0	0	0	2,26E-05	0	0	0	0	0	0	0	0	0	0	0	0	0	0	0	0	0	0	0
1355	0	0	0	0	5,55E-06	0	0	0	0	0	0	0	0	0	0	0	0	0	0	0	0	0	0	0	0	0	0	0	0	0	0	0	0	0	0	2,81E-05	0	0	0	0	0	0	0	0	0	0
1356	0	6,44E-06	0	0	0	0	0	0	0	0	0	0	0	0	0	0	0	0	0	0	0	0	0	0	0	0	0	0	0	0	0	0	0	0	0	0	0	0	0	0	0	0	0	0	3,06E-05	0
1357	0	0	0	0	0	0	7,38E-06	0	0	0	0	0	0	0	0	0	0	0	0	0	0	0	0	0	0	0	0	0	0	0	0	3,38E-05	0	0	0	0	0	0	0	0	0	0	0	0	0	0
gnif	0	0	0	0	0	0	7,38E-06	0	0	0	0	0	0	0	0	0	0	0	0	0	0	0	0	0	0	0	0	0	0	0	0	3,38E-05	0	0	0	0	0	0	0	0	0	0	0	0	0	0
mise	0	0	0	0	0	0	3,69E-05	0	0	0	0	0	0	0	0	0	0	0	0	0	0	0	0	0	0	0	0	0	0	0	0	0,000169015	0	0	0	0	0	0	0	0	0	0	0	0	0	0
1358	0	0	1,26E-05	0	0	0	0	0	0	0	0	0	0	0	0	0	0	0	0	0	0	0	0	0	0	0	0	0	0	0	0	0	0	0	0	0	0	0	0	0	0	2,82E-05	0	0	0	0
indo	0	7,54E-09	0,000113131	1,19E-05	0	0	0	0	0	0	0	0	0	0	0	0	0	0	0	0	0	3,97E-05	0	0	0	0,00014281	0	0	0	0	0	0	0	0	0	0	0	0	0	0	0	0,00011259	0	0	0	0
1359	0	0	0	0	0	0	7,38E-06	0	0	0	0	0	0	0	0	0	0	0	0	0	0	0	0	0	0	0	0	0	0	0	0	0	0	0	0	0	0	0	0	0	3,26E-05	0	0	0	0	0
gunt	0	0	0	0	0	0	7,38E-06	0	0	0	0	0	0	0	0	0	0	0	0	0	0	0	0	0	0	0	0	0	0	0	0	0	0	0	0	0	0	0	0	0	3,26E-05	0	0	0	0	0
1360	0	0	0	0	0	7,36E-06	0	0	0	0	0	0	0	0	0	0	0	0	2,46E-05	0	0	0	0	0	0	0	0	0	0	0	0	0	0	0	0	0	0	0	0	0	0	0	0	0	0	0
lewi	7,18E-05	0	0	0	0	0,000138755	7,44E-06	0	0	0	0	0	0	0,000678502	0	0	0	0	9,77E-05	0	0	0	0	0	0	0	0	6,66E-05	0	0	0	0	0	0	0	0	0	0	0	0	0	0	0	0	0	2,48E-05
1361	8,82E-06	0	0	0	0	0	0	0	0	0	0	0	0	0	0	0	0	0	0	0	0	0	0	0	0	0	0	1,91E-05	0	0	0	0	0	0	0	0	0	0	0	0	0	0	0	0	0	0
1362	0	0	0	0	0	0	0	0	0	5,11E-06	0	0	0	0	0	0	0	0	0	0	0	0	0	0	0	0	0	0	0	0	0	0	0	0	0	0	0	0	0	0	3,26E-05	0	0	0	0	0
1363	0	0	0	0	5,55E-06	0	0	0	0	0	0	0	0	0	0	0	0	0	0	0	0	0	0	0	0	0	0	0	0	2,63E-05	0	0	0	0	0	0	0	0	0	0	0	0	0	0	0	0
1364	0	0	0	0	0	0	0	0	0	5,11E-06	0	0	0	0	0	0	0	0	0	0	0	0	0	3,05E-05	0	0	0	0	0	0	0	0	0	0	0	0	0	0	0	0	0	0	0	0	0	0
1365	0	0	0	0	0	0	0	7,02E-06	0	0	0	0	0	0	0	0	2,81E-05	0	0	0	0	0	0	0	0	0	0	0	0	0	0	0	0	0	0	0	0	0	0	0	0	0	0	0	0	0
sure	0	0	1,62E-05	0	0	0	0	6,83E-05	0	5,05E-06	0	0	0	0	0	2,38E-05	0	0	0	0	0	0	0	0	0	7,23E-11	0	0	1,03E-13	0	0	0	0	0	0	0	0	0	0,000273957	0	0	0	0	3,87E-05	0	0
1366	0	0	1,26E-05	0	0	0	0	0	0	0	0	0	0	0	0	0	0	0	0	0	0	0	0	0	0	0	0	0	0	2,63E-05	0	0	0	0	0	0	0	0	0	0	0	0	0	0	0	0
1367	0	0	0	0	0	0	0	0	7,87E-06	0	0	0	0	0	0	0	0	0	0	0	0	0	0	0	3,45E-05	0	0	0	0	0	0	0	0	0	0	0	0	0	0	0	0	0	0	0	0	0
ehea	0	0	0	0	0	0	0	0	4,72E-05	0	0	0	0	0	0	0	0	0	0	0	0	0	0	0	0,000207142	0	0	0	0	0	0	0	0	0	0	0	0	0	0	0	0	0	0	0	0	0
1368	0	0	0	0	5,55E-06	0	0	0	0	0	0	0	0	0	0	0	0	2,20E-05	0	0	0	0	0	0	0	0	0	0	0	0	0	0	0	0	0	0	0	0	0	0	0	0	0	0	0	0
nssi	0	0	0	0	6,11E-05	0	0	0	0	0	0	0	0	0	0	0	0	0,000242184	0	0	0	0	0	0	0	0	0	0	0	0	0	0	0	0	0	0	0	0	0	0	0	0	0	0	0	0
1369	0	0	0	0	5,55E-06	0	0	0	0	0	0	0	0	0	0	0	0	0	0	0	0	3,23E-05	0	0	0	0	0	0	0	0	0	0	0	0	0	0	0	0	0	0	0	0	0	0	0	0
1370	0	0	1,26E-05	0	0	0	0	0	0	0	0	0	0	0	0	0	0	0	0	0	0	0	0	0	0	0	0	0	0	0	0	0	0	0	0	0	0	0	0	1,71E-05	0	0	0	0	0	0
1371	0	0	0	1,16E-05	0	0	0	0	0	0	2,76E-05	0	0	0	0	0	0	0	0	0	0	0	0	0	0	0	0	0	0	0	0	0	0	0	0	0	0	0	0	0	0	0	0	0	0	0
pege	0	0	0	1,16E-05	0	0	0	0	0	0	2,76E-05	0	0	0	0	0	0	0	0	0	0	0	0	0	0	0	0	0	0	0	0	0	0	0	0	0	0	0	0	0	0	0	0	0	0	0
1372	0	6,44E-06	0	0	0	0	0	0	0	0	0	0	0	0	0	0	2,81E-05	0	0	0	0	0	0	0	0	0	0	0	0	0	0	0	0	0	0	0	0	0	0	0	0	0	0	0	0	0
inwq	0	3,22E-05	0	0	0	0	0	0	0	0	0	0	0	0	0	0	0,00014023	0	0	0	0	0	0	0	0	0	0	0	0	0	0	0	0	0	0	0	0	0	0	0	0	0	0	0	0	0
raja	0	6,44E-06	0	0	0	0	0	0	0	0	0	0	0	0	0	0	2,81E-05	0	0	0	0	0	0	0	0	0	0	0	0	0	0	0	0	0	0	0	0	0	0	0	0	0	0	0	0	0
1373	0	6,44E-06	0	0	0	0	0	0	0	0	0	0	0	0	0	0	2,81E-05	0	0	0	0	0	0	0	0	0	0	0	0	0	0	0	0	0	0	0	0	0	0	0	0	0	0	0	0	0
1374	0	0	0	0	0	0	0	0	7,87E-06	0	0	0	0	0	0	0	0	0	0	0	0	0	0	0	3,45E-05	0	0	0	0	0	0	0	0	0	0	0	0	0	0	0	0	0	0	0	0	0
1375	0	0	0	0	0	0	0	7,02E-06	0	0	0	0	0	0	0	0	0	0	0	0	1,88E-05	0	0	0	0	0	0	0	0	0	0	0	0	0	0	0	0	0	0	0	0	0	0	0	0	0
1376	0	0	0	0	0	0	0	0	7,87E-06	0	0	0	0	0	0	0	0	0	0	0	0	0	0	0	3,45E-05	0	0	0	0	0	0	0	0	0	0	0	0	0	0	0	0	0	0	0	0	0
1377	0	0	0	0	0	0	0	0	0	5,11E-06	0	0	0	0	2,95E-05	0	0	0	0	0	0	0	0	0	0	0	0	0	0	0	0	0	0	0	0	0	0	0	0	0	0	0	0	0	0	0
abcc	0	0	0,000176534	0	0	0	0	0	0	0	0	0	0	0	0,000116443	0	0	0	0	0	0	0	0	0	0	0,000300252	0	0	0	0	0	0	0	0	0	0	0	0	0	0	0	0	0	0	0	0
heed	0	0	0	0	0	0	0	0	0	5,11E-06	0	0	0	0	2,95E-05	0	0	0	0	0	0	0	0	0	0	0	0	0	0	0	0	0	0	0	0	0	0	0	0	0	0	0	0	0	0	0
1378	0	0	0	0	0	0	0	0	0	5,11E-06	0	0	0	0	0	1,97E-05	0	0	0	0	0	0	0	0	0	0	0	0	0	0	0	0	0	0	0	0	0	0	0	0	0	0	0	0	0	0
1379	0	0	1,26E-05	0	0	0	0	0	0	0	0	0	0	0	0	0	0	0	0	0	0	0	0	0	0	0	0	1,91E-05	0	0	0	0	0	0	0	0	0	0	0	0	0	0	0	0	0	0
1380	0	0	0	0	0	0	0	0	7,87E-06	0	0	0	0	0	0	0	0	2,20E-05	0	0	0	0	0	0	0	0	0	0	0	0	0	0	0	0	0	0	0	0	0	0	0	0	0	0	0	0
1381	0	0	0	0	0	0	0	7,02E-06	0	0	0	0	0	0	0	0	0	0	0	0	0	0	4,00E-05	0	0	0	0	0	0	0	0	0	0	0	0	0	0	0	0	0	0	0	0	0	0	0
1382	0	0	0	0	0	0	7,38E-06	0	0	0	0	0	0	0	0	0	0	0	0	0	0	0	0	0	0	0	0	0	0	0	0	3,38E-05	0	0	0	0	0	0	0	0	0	0	0	0	0	0
1383	0	6,44E-06	0	0	0	0	0	0	0	0	0	0	0	0	0	0	2,81E-05	0	0	0	0	0	0	0	0	0	0	0	0	0	0	0	0	0	0	0	0	0	0	0	0	0	0	0	0	0
1384	0	0	0	0	0	0	0	0	0	5,11E-06	0	0	0	0	0	1,97E-05	0	0	0	0	0	0	0	0	0	0	0	0	0	0	0	0	0	0	0	0	0	0	0	0	0	0	0	0	0	0
1385	0	0	1,26E-05	0	0	0	0	0	0	0	0	0	0	0	0	0	0	0	0	0	0	0	0	0	0	0	0	1,91E-05	0	0	0	0	0	0	0	0	3,32E-13	0	0	0	0	0	0	0	0	0
1386	0	0	0	0	0	0	7,38E-06	0	0	0	0	0	0	0	0	0	0	0	0	0	1,88E-05	0	0	0	0	0	0	0	0	0	0	0	0	0	0	0	0	0	0	0	0	0	0	0	0	0
1387	0	6,44E-06	0	0	0	0	0	0	0	0	0	3,24E-05	0	0	0	0	0	0	0	0	0	0	0	0	0	0	0	0	0	0	0	0	0	0	0	0	0	0	0	0	0	0	0	0	0	0
1388	0	0	0	0	0	7,36E-06	0	0	0	0	0	0	0	0	0	0	0	0	2,46E-05	0	0	0	0	0	0	0	0	0	0	0	0	0	0	0	0	0	0	0	0	0	0	0	0	0	0	0
1389	0	0	0	0	0	0	0	7,02E-06	0	0	0	0	0	0	2,95E-05	0	0	0	0	0	0	0	0	0	0	0	0	0	0	0	0	0	0	0	0	0	0	0	0	0	0	0	0	0	0	0
1390	0	0	0	0	5,55E-06	0	0	0	0	0	0	0	0	0	0	0	0	0	0	0	0	0	0	0	0	0	2,26E-05	0	0	0	0	0	0	0	0	0	0	0	0	0	0	0	0	0	0	0
1391	0	0	0	0	5,55E-06	0	0	0	0	0	0	0	2,98E-05	0	0	0	0	0	0	0	0	0	0	0	0	0	0	0	0	0	0	0	0	0	0	0	0	0	0	0	0	0	0	0	0	0
1392	0	0	0	0	0	0	0	0	0	5,11E-06	0	0	0	0	0	0	0	0	0	0	0	0	0	0	0	0	0	0	0	0	0	0	2,24E-05	0	0	0	0	0	0	0	0	0	0	0	0	0
1393	0	0	0	0	0	0	0	7,02E-06	0	0	0	0	0	0	2,95E-05	0	0	0	0	0	0	0	0	0	0	0	0	0	0	0	0	0	0	0	0	0	0	0	0	0	0	0	0	0	0	0
1394	0	0	0	1,16E-05	0	0	0	0	0	0	0	0	0	3,48E-05	0	0	0	0	0	0	0	0	0	0	0	0	0	0	0	0	0	0	0	0	0	0	0	0	0	0	0	0	0	0	0	0
1395	0	0	0	0	0	7,36E-06	0	0	0	0	0	0	0	0	0	0	0	0	0	0	0	0	0	0	0	0	0	0	0	0	0	0	0	0	0	2,81E-05	0	0	0	0	0	0	0	0	0	0
1396	8,82E-06	0	0	0	0	0	0	0	0	0	0	0	0	0	0	0	0	0	0	0	0	0	0	0	0	0	0	0	0	0	0	0	0	0	0	0	0	0	0	0	0	0	0	4,07E-05	0	0
rnas	0,000198864	0	8,14E-05	0	0	0	0	0	0	0	0	0	0	0	0	0	0	0	0	0	0	0	0	0	0	0,00022414	0	0,000354663	0	0	0	0	0	0	0	0	8,88E-05	0	0	0	0	0	0	6,32E-08	0	0
1397	2,87E-10	0	0	0	0	7,36E-06	0	0	0	0	0	0	0	0	0	0	0	0	0	0	0	0	0	0	0	0	0	0	0	0	0	0	0	0	0	0	3,07E-05	0	0	0	0	0	0	0	0	0
1398	0	0	0	0	0	0	0	7,02E-06	0	0	0	0	0	0	0	0	0	0	0	0	0	0	0	0	0	0	0	0	0	0	0	3,38E-05	0	0	0	0	0	0	0	0	0	0	0	0	0	0
1399	0	0	0	0	5,55E-06	0	0	1,56E-12	0	0	0	0	0	0	0	0	0	0	0	0	0	0	0	0	0	0	0	0	0	2,63E-05	0	0	0	0	0	0	0	0	0	0	0	0	0	0	0	0
snss	0	0	0	0	7,20E-05	0	0	0	2,70E-07	0	0	0	0	0	0	0	0	0	0	0	0	0	0	0	0	0	0	0	0	0,000342321	0	0	0	0	0	0	0	0	0	0	0	0	0	0	0	0
1400	0	6,44E-06	0	0	0	0	0	0	0	0	0	0	0	0	0	0	0	0	0	0	0	0	0	0	0	0	0	0	0	0	0	0	0	0	0	0	0	0	0	0	0	2,82E-05	0	0	0	0
1401	0	0	0	1,16E-05	0	0	0	0	0	0	1,73E-11	0	0	0	0	0	0	0	0	3,19E-05	0	0	0	0	0	0	0	0	0	0	0	0	0	0	0	0	0	0	0	0	0	0	0	0	0	0
hoof	0	0	0	1,16E-05	0	0	0	0	0	0	0	0	0	0	0	0	0	0	0	3,19E-05	0	0	0	0	0	0	0	0	0	0	0	0	0	0	0	0	0	0	0	0	0	0	0	0	0	0
1402	0	0	1,26E-05	0	0	0	0	0	0	0	0	0	0	0	0	0	0	0	0	0	0	0	0	0	0	0	0	0	0	0	0	0	0	0	0	0	3,07E-05	0	0	0	0	0	0	0	0	0
1403	0	0	0	1,16E-05	0	0	0	0	0	0	2,76E-05	0	0	0	0	0	0	0	0	0	0	0	0	0	0	0	0	0	0	0	0	0	0	0	0	0	0	0	0	0	0	0	0	0	0	0
msfb	0	0	0	1,16E-05	0	0	0	0	0	0	2,76E-05	0	0	0	0	0	0	0	0	0	0	0	0	0	0	0	0	0	0	0	0	0	0	0	0	0	0	0	0	0	0	0	0	0	0	0
1404	0	0	0	0	0	0	0	0	0	5,11E-06	0	3,24E-05	0	0	0	0	0	0	0	0	0	0	0	0	0	0	0	0	0	0	0	0	0	0	0	0	0	0	0	0	0	0	0	0	0	0
1405	0	6,44E-06	0	0	0	0	0	0	0	0	0	0	0	0	0	0	0	0	0	0	0	0	0	0	0	0	0	0	0	0	0	0	0	0	0	0	0	0	0	0	0	2,82E-05	0	0	0	0
1406	0	0	0	0	5,55E-06	0	0	0	0	0	0	0	0	0	0	0	0	2,20E-05	0	0	0	0	0	0	0	0	0	0	0	0	0	0	0	0	0	0	0	0	0	0	0	0	0	0	0	0
1407	0	0	0	0	0	0	0	0	0	5,11E-06	0	0	0	0	3,95E-12	0	0	0	0	0	0	0	4,00E-05	0	0	0	0	0	0	0	0	0	0	0	0	0	0	0	0	0	0	0	0	0	0	0
1408	0	0	0	0	0	0	0	0	0	5,11E-06	0	0	0	0	0	1,97E-05	0	0	0	0	0	0	0	0	0	0	0	0	0	0	0	0	0	0	0	0	0	0	0	0	0	0	0	0	0	0
1409	0	0	0	0	0	0	0	0	0	5,11E-06	0	0	0	0	0	1,97E-05	0	0	0	0	0	0	0	0	0	0	0	0	0	0	0	0	0	0	0	0	0	0	0	0	0	0	0	0	0	0
mser	0	0	0	0	0	0	0	0	0	5,11E-06	0	0	0	0	0	1,97E-05	0	0	0	0	0	0	0	0	0	0	0	0	0	0	0	0	0	0	0	0	0	0	0	0	0	0	0	0	0	0
sift	0	0	0	0	0	0	0	0	0	8,68E-05	0	0	0	0	0	0,000294215	0	0	0	0	0	0	8,25E-05	0	0	0	0	0	0	0	0	0	0	0	0	0	0	0	0	0	0	0	0	0	0	0
1410	0	0	0	1,16E-05	0	0	0	0	0	0	2,76E-05	0	0	0	0	0	0	0	0	0	0	0	0	0	0	0	0	0	0	0	0	0	0	0	0	0	0	0	0	0	0	0	0	0	0	0
hsqc	0	0	0	6,98E-05	0	0	0	0	0	0	0,000165676	0	0	0	0	0	0	0	0	0	0	0	0	0	0	0	0	0	0	0	0	0	0	0	0	0	0	0	0	0	0	0	0	0	0	0
1411	0	0	0	0	0	0	0	7,02E-06	0	0	0	0	0	0	0	2,64E-15	0	0	0	0	0	0	0	0	0	0	0	0	0	0	0	0	0	0	0	0	0	0	2,79E-05	0	0	0	0	0	0	0
1412	0	0	0	0	0	0	0	0	0	5,11E-06	0	0	0	0	0	0	0	0	0	0	1,88E-05	0	0	0	0	0	0	0	0	0	0	0	0	0	0	0	0	0	0	0	0	0	0	0	0	0
darl	0	0	0	0	0	0	0	0	0	5,11E-06	0	0	0	0	0	0	0	0	0	0	1,88E-05	0	0	0	0	0	0	0	0	0	0	0	0	0	0	0	0	0	0	0	0	0	0	0	0	0
1413	0	0	0	1,16E-05	0	0	0	0	0	0	2,76E-05	0	0	0	0	0	0	0	0	0	0	0	0	0	0	0	0	0	0	0	0	0	0	0	0	0	0	0	0	0	0	0	0	0	0	0
hrgc	0	0	0	1,16E-05	0	0	0	0	0	0	2,76E-05	0	0	0	0	0	0	0	0	0	0	0	0	0	0	0	0	0	0	0	0	0	0	0	0	0	0	0	0	0	0	0	0	0	0	0
1414	0	0	0	0	0	0	0	0	0	5,11E-06	0	0	0	0	2,95E-05	0	0	0	0	0	0	0	0	0	0	0	0	0	0	0	0	0	0	0	0	0	0	0	0	0	0	0	0	0	0	0
numa	0	0	0	0	0	0	0	7,02E-06	0	0	0	0	0	0	2,95E-05	0	0	0	0	0	0	0	0	0	0	0	0	0	0	0	0	0	0	0	0	0	0	0	0	0	0	0	0	0	0	0
1415	0	0	0	0	0	7,36E-06	0	0	0	0	0	0	0	0	0	0	0	0	2,46E-05	0	0	0	0	0	0	0	0	0	0	0	0	0	0	0	0	0	0	0	0	0	0	0	0	0	0	0
asda	0	0	0	0	0	0,000360738	0	0	0	0	0	0	0	0	0	0	0	0	0,001205041	0	0	0	0	0	0	0	0	0	0	0	0	0	0	0	0	0	0	0	0	0	0	0	0	0	0	0
1416	0	0	0	1,16E-05	0	0	0	0	0	0	0	0	0	0	0	0	0	0	0	0	0	0	0	0	0	0	0	0	0	0	0	3,38E-05	0	0	0	0	0	0	0	0	0	0	0	0	0	0
moor	0	0	0	3,38E-05	0	0	0	4,28E-05	0	0	0	6,41E-05	0	0	0	0	0	0	0	0	0	0	0	0	0	0	0	0	7,17E-05	0	0	9,47E-05	0	0	2,98E-05	0	0	0	0	0	0	0	0	0	0	0
1417	8,82E-06	0	0	0	0	0	0	0	0	0	0	0	0	0	0	0	0	0	2,46E-05	0	0	0	0	0	0	0	0	0	0	0	0	0	0	0	0	0	0	0	0	0	0	0	0	0	0	0
boni	0	0	0	0	0	7,36E-05	0	0	0	0	0	0	0	0	0	0	0	0	0,000154669	0	0	0	0	0	0	0	0	0	0	0	0	0,000125437	0	0	0	0	0	0	0	0	0	0	0	0	0	0
1418	0	0	1,26E-05	0	0	0	0	0	0	0	0	0	0	0	0	0	0	0	0	0	0	0	0	0	0	2,99E-05	0	0	0	0	0	0	0	0	0	0	0	0	0	0	0	0	0	0	0	0
1419	0	0	0	0	0	0	0	0	0	5,11E-06	0	0	0	0	2,95E-05	0	0	0	0	0	0	0	0	0	0	0	0	0	0	0	0	0	0	0	0	0	0	0	0	0	0	0	0	0	0	0
1420	0	0	0	0	0	7,36E-06	0	0	0	0	0	0	0	3,48E-05	0	0	0	0	0	0	0	0	0	0	0	0	0	0	0	0	0	0	0	0	0	0	0	0	0	0	0	0	0	0	0	0
1421	0	0	0	0	0	0	0	0	0	5,11E-06	0	0	0	0	0	1,97E-05	0	0	0	0	0	0	0	0	0	0	0	0	0	0	0	0	0	0	0	0	0	0	0	0	0	0	0	0	0	0
1422	0	0	0	0	0	0	0	0	7,87E-06	0	0	0	0	0	0	0	0	0	0	0	0	0	0	0	3,45E-05	0	0	0	0	0	0	0	0	0	0	0	0	0	0	0	0	0	0	0	0	0
1423	0	0	0	0	5,55E-06	0	0	0	0	0	0	0	0	0	0	0	0	0	0	0	0	0	0	0	0	0	2,26E-05	0	0	0	0	0	0	0	0	0	0	0	0	0	0	0	0	0	0	0
null	0,000144946	0	6,29E-05	0	3,41E-05	0	2,70E-05	0	0	1,93E-05	0	0	0	0	0	0	0	2,21E-05	0	0	0	0	0	0	0	0,000156614	1,66E-05	0,00021167	0	4,80E-05	0	0	0,000163956	0	0	0,000218232	0	0	0	0	0	0	0	5,10E-09	0	0
tarr	0	0	0	0	5,55E-06	0	0	0	0	0	0	0	0	0	0	0	0	0	0	0	0	0	0	0	0	0	2,26E-05	0	0	0	0	0	0	0	0	0	0	0	0	0	0	0	0	0	0	0
1424	0	0	0	0	0	0	0	0	0	5,11E-06	0	0	0	0	0	0	0	0	0	0	0	0	0	0	0	0	0	0	0	0	0	0	0	0	0	0	0	0	0	0	3,26E-05	0	0	0	0	0
1425	0	0	1,26E-05	0	0	0	0	0	0	0	0	0	0	0	0	0	0	0	0	0	0	0	0	0	0	0	0	0	0	0	0	0	0	0	0	0	0	0	0	0	0	0	4,66E-05	0	0	0
1426	0	0	0	0	0	0	0	0	7,87E-06	0	0	0	0	0	0	0	0	0	0	0	0	0	4,00E-05	0	0	0	0	0	0	0	0	0	0	0	0	0	0	0	0	0	0	0	0	0	0	0
1427	0	0	0	0	0	7,36E-06	0	0	0	0	0	0	0	0	0	0	0	0	0	0	0	0	0	0	0	0	0	0	0	0	0	0	0	0	0	0	0	0	0	0	0	0	0	4,07E-05	0	0
alga	0	9,41E-05	0,000125	4,04E-05	0	0	0	0	0	0	2,37E-05	0	0	0	0	0	0	0	0	0,000363148	0	0	0	0	0	4,96E-05	0	0	0	0	0	0	0	0	0	0	0	0	0	0	0	0	0,000655849	0	0	6,05E-13
lard	0	0	0	0	0	7,36E-06	0	0	0	0	0	0	0	0	0	0	0	0	0	0	0	0	0	0	0	0	0	0	0	0	0	0	0	0	0	0	0	0	0	0	0	0	0	4,07E-05	0	0
1428	0	0	0	0	0	0	7,38E-06	0	0	0	0	0	0	0	0	0	0	0	0	0	0	0	0	0	0	0	0	0	0	0	2,82E-05	0	0	0	0	0	0	0	0	0	0	0	0	0	0	0
bulg	0	0	0	0	0	0	0,000103323	0	0	0	0	0	0	0	0	0	0	0	0	0	0	0	0	0	0	0	0	0	0	0	0,000395255	0	0	0	0	0	0	0	0	0	0	0	0	0	0	0
1429	0	0	0	0	0	0	7,38E-06	0	0	0	0	0	0	0	0	0	0	0	0	0	0	0	0	3,05E-05	0	0	0	0	0	0	0	0	0	0	0	0	0	0	0	0	0	0	0	0	0	0
rbmk	0	0	0	0	0	0	7,38E-06	0	0	0	0	0	0	0	0	0	0	0	0	0	0	0	0	3,05E-05	0	0	0	0	0	0	0	0	0	0	0	0	0	0	0	0	0	0	0	0	0	0
1430	0	6,44E-06	0	0	0	0	0	0	0	0	0	0	0	0	0	0	0	0	0	0	0	0	0	0	0	0	0	0	0	0	0	0	0	0	0	0	0	0	0	0	0	2,82E-05	0	0	0	0
abut	0	0	0	0	0	0	0,00036901	0	0	0	0	0	0	0	0	0	0	0	0	0	0	0	0	0	0	0	0	0	0	0	0,000107482	0,001561354	0	0	0	0	0	0	0	0	0	0	0	0	0	0
erod	0	0,000129782	0	0	2,52E-12	2,52E-10	5,05E-05	0	0	0	0	0	2,86E-05	0	0	0	0	0	0	0,000153323	0	0	0	0	0	0	0	0	0	0	0	0	0	0	0	0	0	0	0	0	0	0,000599377	0	0	0	0
pros	0	3,70E-09	2,13E-05	0	0	0	9,05E-06	3,41E-05	9,67E-06	1,02E-05	0	0	0	0	0,000112155	0	0	0	0	0	0	0	1,85E-05	5,87E-05	1,00E-05	0	0	0	0	0	0	0	2,81E-05	0	0	0	7,59E-05	0	0	2,22E-07	0	2,20E-05	0	0	0	0
reef	0	0,000354121	0	0	0	0	0	0	0	0	0	0	0	0	0	0	0	0	0	0,001753624	0	0	0	0	0	0	0	0	0	0	0	0	0	0	0	0	0	0	0	0	0	0	0	0	0	0
1431	8,79E-06	0	4,44E-08	0	0	0	0	0	0	0	2,76E-05	0	0	0	0	0	0	0	0	0	0	0	0	0	0	0	0	0	0	0	0	0	0	0	0	0	0	0	0	0	0	0	0	0	0	0
gaba	0,000255819	0	0	0	0	0	0	0	0	0	0	0	0	0	0	0	0	0	0	0	0	0	0	0	0	0	0	0	0	0	0	0	0	0	0	0,000815751	0	0	0	0	0	0	0	0	0	0
1432	0	0	0	0	0	0	0	7,02E-06	0	0	0	0	0	0	0	0	0	0	0	0	0	0	4,00E-05	0	0	0	0	0	0	0	0	0	0	0	0	0	0	0	0	0	0	0	0	0	0	0
1433	0	6,44E-06	0	0	0	0	0	0	0	0	0	0	0	0	0	0	0	0	0	0	0	0	0	0	0	0	0	0	0	0	0	0	0	0	0	0	0	0	0	0	0	0	4,66E-05	0	0	0
1434	0	6,44E-06	0	0	0	0	0	0	0	0	0	0	0	0	0	0	0	0	0	0	0	0	0	0	0	0	0	0	0	0	0	0	0	0	0	0	0	0	0	0	0	2,82E-05	0	0	0	0
1435	0	0	0	0	0	0	0	0	0	5,11E-06	0	0	0	0	0	0	0	0	0	0	1,88E-05	0	0	0	0	0	0	0	0	0	0	0	0	0	0	0	0	0	0	0	0	0	0	0	0	0
ofth	0	1,05E-05	0	0	0	0	0	8,28E-06	0	1,11E-05	0	4,19E-05	0	0	0	1,85E-05	2,35E-05	0	0	0	1,64E-05	0	4,22E-05	0	0	0	0	0	0	0	0	0	0	0	0	0	0	0	0	0	0	0	0	0	0	0
1436	0	0	0	0	0	0	0	0	0	5,11E-06	0	0	0	0	0	0	0	0	0	0	0	0	0	0	0	0	0	0	0	0	0	0	0	0	0	0	0	0	0	0	3,26E-05	0	0	0	0	0
1437	8,82E-06	0	0	0	0	0	0	0	0	0	0	0	0	0	0	0	0	0	0	0	0	0	0	0	0	0	0	1,91E-05	0	0	0	0	0	0	0	0	0	0	0	0	0	0	0	0	0	0
ankl	0	0	0	0	0	0,00021034	4,01E-05	0	0	0	0	0	0	0	0	0	0	0	0,000784436	0	0	0	0	0	0	0	0	0	0	0	0	7,11E-05	0	0	0	0	0	0	0	0	0	0	0	0	0	0
cxcl	0,00019407	0	0	0	0	0	0	0	0	0	0	0	0	0	0	0	0	0	0	0	0	0	0	0	0	0	0	0,000367544	0	0	0	0	0	0	0	7,67E-05	0	0	0	0	0	0	0	0	0	0
1438	0	0	0	0	5,55E-06	0	0	0	0	0	0	0	2,98E-05	0	0	0	0	0	0	0	0	0	0	0	0	0	0	0	0	0	0	0	0	0	0	0	0	0	0	0	0	0	0	0	0	0
stis	0	0	0	0	0,000127729	0	0	0	0	0	0	0	0	0	0	0	0	0	0	0	0	0	0	0	0	0	0,000519289	0	0	0	0	0	0	0	0	0	0	0	0	0	0	0	0	0	0	0
1439	0	0	0	0	0	0	7,38E-06	0	0	0	0	0	0	0	0	0	0	0	0	0	1,88E-05	0	0	0	0	0	0	0	0	0	0	0	0	0	0	0	0	0	0	0	0	0	0	0	0	0
1440	0	0	0	0	0	0	0	0	7,87E-06	0	0	0	0	0	0	0	0	0	0	0	0	0	0	0	3,45E-05	0	0	0	0	0	0	0	0	0	0	0	0	0	0	0	0	0	0	0	0	0
1441	0	0	1,26E-05	0	0	0	0	0	0	0	0	0	0	0	0	0	0	0	0	0	0	0	0	0	0	2,99E-05	0	0	0	0	0	0	0	0	0	0	0	0	0	0	0	0	0	0	0	0
beet	0	1,92E-05	2,54E-05	0	0	0	0	0	0	0	0	0	0	0	0	0	0	0	0	0	0	0	0	0	0	5,41E-05	0	0	0	0	0	0	0	0	0	0	0	0	0	0	0	0	0,000148335	0	0	0
1442	0	0	0	0	0	0	0	7,02E-06	0	0	0	0	0	0	0	0	0	0	0	0	0	0	4,00E-05	0	0	0	0	0	0	0	0	0	0	0	0	0	0	0	0	0	0	0	0	0	0	0
1443	0	0	0	1,16E-05	0	0	0	0	0	0	0	3,24E-05	0	0	0	0	0	0	0	0	0	0	0	0	0	0	0	0	0	0	0	0	0	0	0	0	0	0	0	0	0	0	0	0	0	0
rome	0	0	0	1,50E-16	0	5,15E-05	0	0	0	0	0	3,76E-05	0	1,67E-13	0	0	0	0,000128572	0	0	0	0	0	0	0	0	0	0	0	0	0	0	0	0	0	0	0	0	0	0	0	0	0	0	0	0
1444	8,82E-06	0	0	0	0	0	0	0	0	0	0	0	0	0	0	0	0	0	0	0	0	0	0	0	0	0	0	0	0	0	0	0	0	0	0	2,81E-05	0	0	0	0	0	0	0	0	0	0
1445	0	0	0	0	5,55E-06	0	0	0	0	0	0	0	0	0	0	0	0	0	0	0	0	0	0	0	0	0	0	0	0	2,63E-05	0	0	0	0	0	0	0	0	0	0	0	0	0	0	0	0
1446	8,82E-06	0	0	0	0	0	0	0	0	0	0	0	0	0	0	0	0	0	0	0	0	0	0	0	0	0	0	1,91E-05	0	0	0	0	0	0	0	0	0	0	0	0	0	0	0	0	0	0
ldlr	9,14E-05	0	9,63E-05	0	0	0	0	0	0	0	0	0	0	0,000625543	0	0	0	0	0	0	0	0	0	0	0	0	0	0	0	0	0	0	0	0	0	0	0	0	0	0	0	0	0	0	0	0
1447	0	0	0	0	0	7,36E-06	0	0	0	0	0	0	0	0	0	0	0	0	2,46E-05	0	0	0	0	0	0	0	0	0	0	0	0	0	0	0	0	0	0	0	0	0	0	0	0	0	0	0
1448	0	0	0	1,16E-05	0	0	0	0	0	0	2,76E-05	0	0	0	0	0	0	0	0	0	0	0	0	0	0	0	0	0	0	0	0	0	0	0	0	0	0	0	0	0	0	0	0	0	0	0
heaa	0	0	0	1,16E-05	0	0	0	0	0	0	2,76E-05	0	0	0	0	0	0	0	0	0	0	0	0	0	0	0	0	0	0	0	0	0	0	0	0	0	0	0	0	0	0	0	0	0	0	0
1449	0	0	0	0	0	0	0	7,02E-06	0	0	0	0	0	0	0	0	0	0	0	0	0	0	0	0	0	0	0	0	0	0	0	0	0	0	0	0	0	0	2,79E-05	0	0	0	0	0	0	0
1450	0	6,44E-06	0	0	0	0	0	0	0	0	0	0	0	0	0	0	2,81E-05	0	0	0	0	0	0	0	0	0	0	0	0	0	0	0	0	0	0	0	0	0	0	0	0	0	0	0	0	0
scms	0	5,79E-05	0	0	0	0	0	0	0	0	0	0	0	0	0	0	0,000252405	0	0	0	0	0	0	0	0	0	0	0	0	0	0	0	0	0	0	0	0	0	0	0	0	0	0	0	0	0
1451	0	0	0	0	0	0	0	7,02E-06	0	0	0	0	0	0	0	0	0	0	0	0	0	0	0	0	0	0	0	0	0	0	0	0	0	0	0	0	0	0	2,79E-05	0	0	0	0	0	0	0
1452	0	0	0	0	0	0	0	7,02E-06	0	0	0	0	0	0	0	0	0	0	0	0	0	0	0	0	0	0	0	0	0	0	0	0	0	0	0	0	0	0	2,79E-05	0	0	0	0	0	0	0
1453	0	6,44E-06	0	0	0	0	0	0	0	0	0	0	0	0	0	0	0	0	0	0	0	0	0	0	0	0	0	0	0	0	0	0	0	0	0	0	0	0	0	0	0	2,82E-05	0	0	0	0
1454	0	6,44E-06	0	0	0	0	0	0	0	0	0	0	0	0	0	0	0	0	0	0	0	0	0	0	0	0	0	0	0	0	0	0	0	0	0	0	0	0	0	0	0	2,82E-05	0	0	0	0
1455	0	0	0	0	0	0	0	0	7,87E-06	0	0	0	0	0	0	0	0	2,20E-05	0	0	0	0	0	0	0	0	0	0	0	0	0	0	0	0	0	0	0	0	0	0	0	0	0	0	0	0
bvaq	0	0	0	0	0	0	0	0	7,87E-06	0	0	0	0	0	0	0	0	2,20E-05	0	0	0	0	0	0	0	0	0	0	0	0	0	0	0	0	0	0	0	0	0	0	0	0	0	0	0	0
stai	0	0	0	0	1,66E-05	5,90E-05	0	0	0	0	0	0	0	0	0	0	0	0,000161596	0	0	0	0	0	0	0	0	0	0	0	0	0	0	0	0	0	0,000102965	0	0	0	0	0	0	0	0	0	0
1456	0	0	0	0	0	0	0	7,02E-06	0	0	0	0	0	0	0	0	0	0	0	0	0	0	0	0	0	0	0	0	0	0	0	0	0	0	0	0	0	0	2,79E-05	0	0	0	0	0	0	0
1457	0	0	0	0	5,55E-06	0	0	0	0	0	0	0	2,98E-05	0	0	0	0	0	0	0	0	0	0	0	0	0	0	0	0	0	0	0	0	0	0	0	0	0	0	0	0	0	0	0	0	0
1458	0	0	0	0	0	0	0	7,02E-06	0	0	0	0	0	0	0	0	0	0	0	0	0	0	0	0	0	0	0	0	0	0	0	0	0	0	0	0	0	0	2,79E-05	0	0	0	0	0	0	0
1459	0	0	0	0	0	0	0	0	0	5,11E-06	0	0	0	0	0	0	0	0	0	0	0	0	0	0	0	0	0	0	0	0	0	0	2,24E-05	0	0	0	0	0	0	0	0	0	0	0	0	0
1460	0	0	0	0	0	0	0	0	7,87E-06	0	0	0	0	0	0	0	0	0	0	0	0	0	0	0	0	0	0	0	0	0	0	3,38E-05	0	0	0	0	0	0	0	0	0	0	0	0	0	0
1461	0	0	0	0	5,55E-06	0	0	0	0	0	0	0	0	0	0	0	0	0	0	0	0	0	0	0	0	0	0	0	0	0	0	0	0	0	0	2,81E-05	0	0	0	0	0	0	0	0	0	0
1462	0	0	0	0	5,55E-06	0	0	0	0	0	0	0	0	0	0	0	0	2,20E-05	0	0	0	0	0	0	0	0	0	0	0	0	0	0	0	0	0	0	0	0	0	0	0	0	0	0	0	0
1463	0	0	0	0	0	0	7,38E-06	0	0	0	0	0	0	0	0	0	0	0	0	0	0	0	0	0	0	0	0	0	0	0	0	0	0	0	0	0	0	0	0	0	0	0	0	0	0	2,45E-05
1464	0	0	0	1,16E-05	0	0	0	0	0	0	3,02E-13	0	0	0	0	0	0	0	0	0	0	0	0	0	0	0	0	0	0	0	0	0	0	0	0	0	3,07E-05	0	0	0	0	0	0	0	0	0
1465	0	0	1,26E-05	0	0	0	0	0	0	0	0	0	0	3,48E-05	0	0	0	0	0	0	0	0	0	0	0	0	0	0	0	0	0	0	0	0	0	0	0	0	0	0	0	0	0	0	0	0
barr	2,96E-05	0	0	0	0	1,94E-05	0	0	0	0	0	0	0	0	0	0	0	0	6,22E-05	0	0	0	0	0	0	0	0	0	0	0	0	0	0	0	0	0	0,000106445	0	0	0	0	0	0	0	0	0
1466	0	0	1,26E-05	0	0	0	0	0	0	0	0	0	0	0	0	0	0	0	0	0	0	0	0	0	0	2,99E-05	0	0	0	0	0	0	0	0	0	0	0	0	0	0	0	0	0	0	0	0
1467	0	0	0	0	0	0	0	0	0	5,11E-06	0	0	0	0	0	0	0	0	0	0	0	0	0	0	0	0	0	0	0	0	0	0	0	0	0	0	0	0	0	0	3,26E-05	0	0	0	0	0
1468	0	0	0	0	0	0	7,38E-06	0	0	0	0	0	0	0	0	0	0	0	0	0	0	0	0	0	0	0	0	0	0	0	0	0	0	0	0	0	0	0	0	0	3,26E-05	0	0	0	0	0
1469	0	0	0	0	0	0	0	7,02E-06	0	0	0	0	0	0	0	0	0	0	0	0	0	0	0	3,05E-05	0	0	0	0	0	0	0	0	0	0	0	0	0	0	0	0	0	0	0	0	0	0
rpgs	0	0	0	0	0	0	0	7,02E-06	0	0	0	0	0	0	0	0	0	0	0	0	0	0	0	3,05E-05	0	0	0	0	0	0	0	0	0	0	0	0	0	0	0	0	0	0	0	0	0	0
1470	8,82E-06	0	0	0	0	0	0	0	0	0	0	0	0	0	0	0	0	0	0	0	0	0	0	0	0	0	0	1,91E-05	0	0	0	0	0	0	0	0	0	0	0	0	0	0	0	0	0	0
germ	0,000209246	9,89E-06	6,60E-10	0	2,63E-05	0	0	0	0	0	0	0	0,00015522	0	0	0	0	0	0	1,33E-05	0	0	0	0	0	0	0	0,000464739	0	0	0	0	0	0	0	0	0	0	0	0	0	0	0	0	0	0
mlns	8,82E-06	0	0	0	0	0	0	0	0	0	0	0	0	0	0	0	0	0	0	0	0	0	0	0	0	0	0	1,91E-05	0	0	0	0	0	0	0	0	0	0	0	0	0	0	0	0	0	0
1471	0	0	0	0	0	0	7,38E-06	0	0	0	0	0	0	0	0	0	0	0	0	0	0	0	0	0	0	0	0	0	0	0	2,82E-05	0	0	0	0	0	0	0	0	0	0	0	0	0	0	0
1472	0	0	0	0	0	0	7,38E-06	0	0	0	0	0	0	0	0	0	0	0	0	0	0	0	0	0	0	0	0	0	0	0	0	3,38E-05	0	0	0	0	0	0	0	0	0	0	0	0	0	0
1473	0	0	0	0	0	0	0	0	0	5,11E-06	0	0	0	0	0	0	0	0	0	0	1,88E-05	0	0	0	0	0	0	0	0	0	0	0	0	0	0	0	0	0	0	0	0	0	0	0	0	0
sisr	0	0	0	0	0	0	0	0	0	5,11E-06	0	0	0	0	0	0	0	0	0	0	1,88E-05	0	0	0	0	0	0	0	0	0	0	0	0	0	0	0	0	0	0	0	0	0	0	0	0	0
1474	8,82E-06	0	0	0	0	0	0	0	0	0	0	0	0	0	0	0	0	0	0	0	0	0	0	0	0	0	0	0	0	0	0	0	0	0	0	0	3,07E-05	0	0	0	0	0	0	0	0	0
1475	0	0	0	0	0	0	0	0	0	5,11E-06	0	0	0	0	0	0	0	0	0	0	0	0	4,00E-05	0	0	0	0	0	0	0	0	0	0	0	0	0	0	0	0	0	0	0	0	0	0	0
1476	8,82E-06	0	0	0	0	0	0	0	0	0	0	0	0	0	0	0	0	0	0	0	0	0	0	0	0	0	0	0	0	0	0	0	0	0	0	0	3,07E-05	0	0	0	0	0	0	0	0	0
1477	0	6,44E-06	0	0	0	0	0	0	0	0	0	0	0	0	0	0	2,81E-05	0	0	0	0	0	0	0	0	0	0	0	0	0	0	0	0	0	0	0	0	0	0	0	0	0	0	0	0	0
1478	8,82E-06	0	0	0	0	0	0	0	0	0	0	0	0	0	0	0	0	0	0	0	0	0	0	0	0	0	0	0	0	0	0	3,38E-05	0	0	0	0	0	0	0	0	0	0	0	0	0	0
1479	8,82E-06	0	0	0	0	0	0	0	0	0	0	0	0	0	0	0	0	0	0	0	0	0	0	0	0	0	0	0	0	0	0	0	0	0	0	2,81E-05	0	0	0	0	0	0	0	0	0	0
1480	0	0	0	0	5,55E-06	0	0	0	0	0	0	0	0	3,48E-05	0	0	0	0	0	0	0	0	0	0	0	0	0	0	0	0	0	0	0	0	0	0	0	0	0	0	0	0	0	0	0	0
toll	0,000135314	0	0	0	0	2,24E-05	0	4,32E-06	0	0	0	0	0	0	0	0	0	2,40E-05	0	0	0	0	0	0	0	0	0	1,53E-11	0	0	0	0	0	0	0	0	0,000402818	0,000119982	0	0	0	0	0	0	0	0
1481	0	0	0	0	0	0	7,38E-06	0	0	0	0	0	0	0	0	0	0	0	0	0	0	0	0	0	0	0	0	0	0	0	0	0	0	0	0	0	0	0	0	0	6,00E-10	0	0	0	0	2,45E-05
1482	0	0	0	0	0	0	0	0	0	5,11E-06	0	0	0	0	0	0	0	0	0	0	0	0	0	0	0	0	0	0	0	0	0	0	0	0	0	0	0	0	0	0	3,26E-05	0	0	0	0	0
1483	0	0	0	0	0	0	0	0	0	5,11E-06	0	0	0	0	0	0	0	0	0	0	0	0	0	0	0	0	0	0	0	0	0	0	2,24E-05	0	0	0	0	0	0	0	0	0	0	0	0	0
1484	0	0	0	0	0	0	7,38E-06	0	0	0	0	0	0	0	0	0	0	0	0	0	0	0	0	3,05E-05	0	0	0	0	0	0	0	0	0	0	0	0	0	0	0	0	0	0	0	0	0	0
1485	0	0	0	1,16E-05	0	0	0	0	0	0	0	3,24E-05	0	0	0	0	0	0	0	0	0	0	0	0	0	0	0	0	0	0	0	0	0	0	0	0	0	0	0	0	0	0	0	0	0	0
1486	0	0	0	0	0	0	0	0	7,87E-06	0	0	0	0	0	0	0	0	0	0	0	0	0	0	0	3,45E-05	0	0	0	0	0	0	0	0	0	0	0	0	0	0	0	0	0	0	0	0	0
gran	0	0	0	0	0	0	0	0	7,87E-06	0	0	0	0	0	0	0	0	0	0	0	0	0	0	0	3,45E-05	0	0	0	0	0	0	0	0	0	0	0	0	0	0	0	0	0	0	0	0	0
1487	0	0	0	0	5,55E-06	0	0	0	0	0	0	0	2,98E-05	0	0	0	0	0	0	0	0	0	0	0	0	0	0	0	0	0	0	0	0	0	0	0	0	0	0	0	0	0	0	0	0	0
1488	0	0	0	0	0	0	0	0	0	5,11E-06	0	1,86E-14	0	0	0	1,97E-05	0	0	0	0	0	0	0	0	0	0	0	0	0	0	0	0	0	0	0	0	0	0	0	0	0	0	0	0	0	0
1489	0	0	0	1,16E-05	0	0	0	0	0	0	0	0	0	0	0	0	0	0	0	0	0	0	0	0	0	0	0	0	0	0	0	0	0	0	0	0	0	0	0	0	0	0	0	0	3,06E-05	0
cdom	0	0	0	0,000209452	0	0	0	0	0	0	0	0,000267481	0	0	0	0	0	0	0	0	0	0	0	0	0	0	0	0	0	0	0	0	0	0	0	0	0	0	0	0	0	0	0	0	0,000298317	0
1490	0	0	0	1,16E-05	0	0	0	0	0	0	0	0	0	0	0	0	0	0	0	3,19E-05	0	0	0	0	0	0	0	0	0	0	0	0	0	0	0	0	0	0	0	0	0	0	0	0	0	0
1491	0	0	0	0	0	0	0	0	0	5,11E-06	0	0	0	0	0	0	0	0	0	0	0	0	0	0	0	0	0	0	0	0	0	0	2,41E-11	0	2,01E-05	0	0	0	0	0	0	0	0	0	0	0
1492	0	0	0	0	0	0	0	0	0	5,11E-06	0	0	0	0	0	0	0	0	0	0	0	0	0	0	0	0	0	0	0	0	0	0	0	0	0	0	0	0	0	0	3,26E-05	0	0	0	0	0
smpm	0	0	0	0	0	0	0	0	0	5,11E-05	0	0	0	0	0	0	0	0	0	0	0	0	0	0	0	0	0	0	0	0	0	0	0	0	0	0	0	0	0	0	0,000326321	0	0	0	0	0
1493	0	0	0	0	0	0	0	7,02E-06	0	0	0	0	0	0	0	0	0	0	0	0	0	0	0	0	0	0	0	0	0	0	0	0	0	0	0	0	0	0	2,79E-05	0	0	0	0	0	0	0
1494	0	0	0	0	0	0	0	0	0	5,11E-06	0	0	0	0	0	1,97E-05	0	0	0	0	0	0	0	0	0	0	0	0	0	0	0	0	0	0	0	0	0	0	0	0	0	0	0	0	0	0
1495	0	0	0	0	5,55E-06	0	0	0	0	0	0	0	0	0	0	0	0	0	0	0	0	0	0	0	0	0	2,26E-05	0	0	0	0	0	0	0	0	0	0	0	0	0	0	0	0	0	0	0
1496	0	0	0	1,16E-05	0	0	0	0	0	0	2,76E-05	0	0	0	0	0	0	0	0	0	0	0	0	0	0	0	0	0	0	0	0	0	0	0	0	0	0	0	0	0	0	0	0	0	0	0
1497	0	0	0	0	0	0	0	0	0	5,11E-06	0	0	0	0	2,95E-05	0	0	0	0	0	0	0	0	0	0	0	0	0	0	0	0	0	0	0	0	0	0	0	0	0	0	0	0	0	0	0
sdcs	0	0	0	0	0	0	0	0	0	3,07E-05	0	0	0	0	0,000177152	0	0	0	0	0	0	0	0	0	0	0	0	0	0	0	0	0	0	0	0	0	0	0	0	0	0	0	0	0	0	0
1498	0	0	0	0	5,55E-06	0	0	0	0	0	0	0	0	0	0	0	0	0	2,46E-05	0	0	0	0	0	0	0	0	0	0	0	0	0	0	0	0	0	0	0	0	0	0	0	0	0	0	0
1499	0	0	0	0	0	0	0	0	0	5,11E-06	0	0	0	0	0	0	0	0	0	0	1,88E-05	0	0	0	0	0	0	0	0	0	0	0	0	0	0	0	0	0	0	0	0	0	0	0	0	0
1500	8,82E-06	0	0	0	0	0	0	0	0	0	0	0	0	0	0	0	0	0	0	0	0	0	0	0	0	0	0	0	0	0	0	3,38E-05	0	0	0	0	0	0	0	0	0	0	0	0	0	0
1501	0	0	0	0	0	0	0	7,02E-06	0	0	0	0	0	0	0	0	0	0	0	0	0	0	4,00E-05	0	0	0	0	0	0	0	0	0	0	0	0	0	0	0	0	0	0	0	0	0	0	0
1502	0	0	0	0	0	0	7,38E-06	0	0	0	0	0	0	0	0	0	0	0	0	0	0	0	0	0	3,45E-05	0	0	0	0	0	0	0	0	0	0	0	0	0	0	0	0	0	0	0	0	0
1503	0	6,44E-06	0	0	0	0	0	0	0	0	0	3,24E-05	0	0	0	0	0	0	0	0	0	0	0	0	0	0	0	0	0	0	0	0	0	0	0	0	0	0	0	0	0	0	0	0	0	0
1504	0	0	0	0	5,55E-06	0	0	0	0	0	0	0	0	0	0	0	0	0	0	0	0	0	0	0	0	0	2,26E-05	0	0	0	0	0	0	0	0	0	0	0	0	0	0	0	0	0	0	0
1505	0	0	0	0	0	0	0	0	0	5,11E-06	0	0	0	0	0	0	0	0	0	0	1,88E-05	0	0	0	0	0	0	0	0	0	0	0	0	0	0	0	0	0	0	0	0	0	0	0	0	0
1506	0	0	0	0	0	0	7,38E-06	0	0	0	0	0	0	0	0	0	0	0	0	0	0	0	0	0	0	0	0	0	0	0	0	3,38E-05	0	0	0	0	0	0	0	0	0	0	0	0	0	0
1507	8,82E-06	0	0	0	0	0	0	0	0	0	2,76E-05	0	0	0	0	0	0	0	0	0	0	0	0	0	0	0	0	0	0	0	0	0	0	0	0	0	0	0	0	0	0	0	0	0	0	0
etoh	0,000423425	0	0	0	0	0	0	0	0	0	0	0	0	0	0	0	0	0	0	0	0	0	0	0	0	0	0	0	0	0	0	0	0	0	0	0,001350201	0	0	0	0	0	0	0	0	0	0
1508	0	0	0	0	0	0	0	7,02E-06	0	0	0	0	0	0	0	0	0	0	0	0	0	0	0	3,05E-05	0	0	0	0	0	0	0	0	0	0	0	0	0	0	0	0	0	0	0	0	0	0
1509	0	0	1,26E-05	0	0	0	0	0	0	0	0	0	0	0	0	0	0	0	0	0	0	0	0	0	0	0	0	0	0	0	0	0	0	0	0	0	0	0	0	1,71E-05	0	0	0	0	0	0
vbnc	0	0	1,26E-05	0	0	0	0	0	0	0	0	0	0	0	0	0	0	0	0	0	0	0	0	0	0	0	0	0	0	0	0	0	0	0	0	0	0	0	0	1,71E-05	0	0	0	0	0	0
1510	0	0	1,26E-05	0	0	0	0	0	0	0	0	0	0	0	0	0	0	0	0	0	0	0	0	0	0	2,99E-05	0	0	0	0	0	0	0	0	0	0	0	0	0	0	0	0	0	0	0	0
cabp	0	0	1,26E-05	0	0	0	0	0	0	0	0	0	0	0	0	0	0	0	0	0	0	0	0	0	0	2,99E-05	0	0	0	0	0	0	0	0	0	0	0	0	0	0	0	0	0	0	0	0
1511	0	0	0	0	0	0	0	0	7,87E-06	0	0	0	2,98E-05	0	0	0	0	0	0	0	0	0	0	0	0	0	0	0	0	0	0	0	0	0	0	0	0	0	0	0	0	0	0	0	0	0
bloc	0	0	0	0	0	0	0	0	7,87E-06	0	0	0	2,98E-05	0	0	0	0	0	0	0	0	0	0	0	0	0	0	0	0	0	0	0	0	0	0	0	0	0	0	0	0	0	0	0	0	0
1512	8,82E-06	0	0	0	0	5,53E-13	0	0	0	0	0	0	0	0	0	0	0	0	0	0	0	0	0	0	0	0	0	0	0	0	0	0	0	0	0	0	0	2,51E-05	0	0	0	0	0	0	0	0
mdcs	8,82E-06	0	0	0	0	3,44E-13	0	0	0	0	0	0	0	0	0	0	0	0	0	0	0	0	0	0	0	0	0	0	0	0	0	0	0	0	0	0	0	2,51E-05	0	0	0	0	0	0	0	0
1513	0	0	0	0	5,55E-06	0	0	0	0	0	0	0	2,98E-05	0	0	0	0	0	0	0	0	0	0	0	0	0	0	0	0	0	0	0	0	0	0	0	0	0	0	0	0	0	0	0	0	0
1514	0	0	0	0	0	0	0	7,02E-06	0	0	0	0	0	0	0	0	0	0	0	0	0	0	0	0	0	0	0	0	0	0	0	3,38E-05	0	0	0	0	0	0	0	0	0	0	0	0	0	0
1515	8,82E-06	0	0	0	0	0	0	0	0	0	0	0	0	0	0	0	0	0	0	0	0	0	0	0	0	0	0	0	0	0	0	0	0	0	0	2,81E-05	0	0	0	0	0	0	0	0	0	0
glun	6,17E-05	0	0	0	0	0	0	0	0	0	0	0	0	0	0	0	0	0	0	0	0	0	0	0	0	0	0	0	0	0	0	0	0	0	0	0,000196913	0	0	0	0	0	0	0	0	0	0
1516	0	0	0	0	5,55E-06	0	0	0	0	0	0	0	0	0	0	0	0	0	0	0	0	0	0	0	0	0	0	0	2,62E-05	0	0	0	0	0	0	0	0	0	0	0	0	0	0	0	0	0
logo	0	0	0	0	5,61E-05	0	0	0	0	4,58E-06	0	0	3,17E-05	0	0	0	0	0	0	0	0	0	4,03E-05	0	0	0	0	0	0,000154877	0	0	0	0	0	0	8,51E-05	0	0	0	0	0	0	0	0	0	0
1517	0	0	0	0	5,55E-06	0	0	0	0	0	0	0	0	0	0	0	0	0	0	0	0	0	0	0	0	0	0	0	0	2,63E-05	0	0	0	0	0	0	0	0	0	0	0	0	0	0	0	0
1518	0	0	0	1,16E-05	0	0	0	0	0	0	2,76E-05	0	0	0	0	0	0	0	0	0	0	0	0	0	0	0	0	0	0	0	0	0	0	0	0	0	0	0	0	0	0	0	0	0	0	0
1519	8,82E-06	0	0	0	0	0	0	0	0	0	0	0	0	0	0	0	0	0	0	0	0	0	0	0	0	0	0	1,91E-05	0	0	0	0	0	0	0	0	0	0	0	0	0	0	0	0	0	0
ppar	0,000149968	0	1,26E-05	0	0	0	0	0	0	0	0	0	0	0	0	0	0	0	0	0	0	0	0	0	0	2,98E-05	0	0,000324243	0	0	0	0	0	0	0	0	0	0	0	0	0	0	0	0	0	0
ppre	8,82E-06	0	0	0	0	0	0	0	0	0	0	0	0	0	0	0	0	0	0	0	0	0	0	0	0	0	0	1,91E-05	0	0	0	0	0	0	0	0	0	0	0	0	0	0	0	0	0	0
tzds	8,82E-06	0	0	0	0	0	0	0	0	0	0	0	0	0	0	0	0	0	0	0	0	0	0	0	0	0	0	1,91E-05	0	0	0	0	0	0	0	0	0	0	0	0	0	0	0	0	0	0
1520	0	0	0	1,16E-05	0	0	0	0	0	0	0	3,24E-05	0	0	0	0	0	0	0	0	0	0	0	0	0	0	0	0	0	0	0	0	0	0	0	0	0	0	0	0	0	0	0	0	0	0
1521	0	0	0	0	5,55E-06	0	0	0	0	0	0	0	2,98E-05	0	0	0	0	0	0	0	0	0	0	0	0	0	0	0	0	0	0	0	0	0	0	0	0	0	0	0	0	0	0	0	0	0
1522	0	0	1,26E-05	0	0	0	0	0	0	0	0	0	0	0	0	0	0	0	0	0	0	0	0	0	0	2,99E-05	0	0	0	0	0	0	0	0	0	0	0	0	0	0	0	0	0	0	0	0
hpah	0	0	0,000113486	0	0	0	0	0	0	0	0	0	0	0	0	0	0	0	0	0	0	0	0	0	0	0,000268724	0	0	0	0	0	0	0	0	0	0	0	0	0	0	0	0	0	0	0	0
ipah	0	0	6,30E-05	0	0	0	0	0	0	0	0	0	0	0	0	0	0	0	0	0	0	0	0	0	0	0,000149296	0	0	0	0	0	0	0	0	0	0	0	0	0	0	0	0	0	0	0	0
kcnk	0	0	1,26E-05	0	0	0	0	0	0	0	0	0	0	0	0	0	0	0	0	0	0	0	0	0	0	2,99E-05	0	0	0	0	0	0	0	0	0	0	0	0	0	0	0	0	0	0	0	0
1523	0	6,44E-06	0	0	0	0	0	0	0	0	0	0	0	0	0	0	2,81E-05	0	0	0	0	0	0	0	0	0	0	0	0	0	0	0	0	0	0	0	0	0	0	0	0	0	0	0	0	0
1524	0	6,44E-06	0	0	0	0	0	0	0	0	0	0	0	0	0	0	2,81E-05	0	0	0	0	0	0	0	0	0	0	0	0	0	0	0	0	0	0	0	0	0	0	0	0	0	0	0	0	0
1525	0	0	0	0	0	0	0	7,02E-06	0	0	0	0	0	0	0	0	0	0	0	0	0	0	0	0	0	0	0	0	0	0	0	3,38E-05	0	0	0	0	0	0	0	0	0	0	0	0	0	0
1526	0	0	0	0	0	0	0	7,02E-06	0	0	0	0	0	0	0	0	0	0	0	0	0	0	0	0	0	0	0	0	0	0	0	0	0	0	0	0	0	0	2,79E-05	0	0	0	0	0	0	0
1527	0	6,44E-06	0	0	0	0	0	0	0	0	0	0	0	0	0	0	2,81E-05	0	0	0	0	0	0	0	0	0	0	0	0	0	0	0	0	0	0	0	0	0	0	0	0	0	0	0	0	0
1528	0	0	0	0	0	0	0	7,02E-06	0	0	0	0	0	0	0	0	0	0	0	0	0	0	0	0	0	0	0	0	0	0	0	3,38E-05	0	0	0	0	0	0	0	0	0	0	0	0	0	0
nmup	0	0	0	0	0	0	0	7,02E-06	0	0	0	0	0	0	0	0	0	0	0	0	0	0	0	0	0	0	0	0	0	0	0	3,38E-05	0	0	0	0	0	0	0	0	0	0	0	0	0	0
1529	0	0	0	1,16E-05	0	0	0	0	0	0	0	0	0	0	0	0	0	0	0	0	0	0	0	0	3,45E-05	0	0	0	0	0	0	0	0	0	0	0	0	0	0	0	0	0	0	0	0	0
1530	0	6,44E-06	0	0	0	0	0	0	0	0	0	0	0	0	0	0	0	0	0	0	0	0	0	0	0	0	0	0	0	0	0	0	0	0	0	0	0	0	0	0	0	0	4,66E-05	0	0	0
coir	0	0,000141649	0	0	0	0	0	0	0	0	0	0	0	0	0	0	0	0	0	0	0	0	0	0	0	0	0	0	0	0	0,000355609	0	0	0	0	0	0	0	0	0	0	0	0,000437638	0	0	0
1531	0	0	0	0	0	7,36E-06	0	0	0	0	2,76E-05	0	0	0	0	0	0	0	0	0	0	0	0	0	0	0	0	0	0	0	0	0	0	0	0	0	0	0	0	0	0	0	0	0	0	0
1532	0	0	0	0	0	0	0	0	0	5,11E-06	0	0	0	0	0	0	0	0	0	0	0	0	0	0	0	0	0	0	0	0	0	0	2,24E-05	0	0	0	0	0	0	0	0	0	0	0	0	0
1533	8,82E-06	0	0	0	0	0	0	0	0	0	0	0	0	0	0	0	0	0	0	0	0	0	0	0	0	0	0	1,91E-05	0	0	0	0	0	0	0	0	0	0	0	0	0	0	0	0	0	0
1534	0	0	0	0	0	0	7,38E-06	0	0	0	0	0	0	0	0	0	0	0	0	0	0	0	0	0	0	0	0	0	0	0	2,82E-05	0	0	0	0	0	0	0	0	0	0	0	0	0	0	0
1535	8,82E-06	0	0	0	0	0	0	0	0	0	0	0	0	0	0	0	0	0	0	0	0	0	0	0	0	0	0	0	0	0	0	0	0	0	0	0	0	0	0	0	0	0	0	4,07E-05	0	0
tkis	9,70E-05	0	0	0	0	0	0	0	0	0	0	0	0	0	0	0	0	0	0	0	0	0	0	0	0	0	0	0,000209779	0	0	0	0	0	0	0	0	0	0	0	0	0	0	0	0	0	0
1536	0	0	0	0	0	0	7,38E-06	0	0	0	0	0	0	0	0	0	0	0	0	0	0	0	0	0	0	0	0	0	0	0	0	0	0	0	0	0	0	0	0	0	0	0	0	0	0	2,45E-05
drum	0	6,70E-06	0	0	0	0	1,21E-05	0	0	2,72E-05	0	0	0	0	0	0	0	0	0	0	0	0	0	5,24E-05	0	0	0	0	0	0	0	0	0	0	0	0	0	0	0	0	0,000204959	0	0	0	0	0
1537	0	0	0	1,16E-05	0	0	0	0	0	0	2,76E-05	0	0	0	0	0	0	0	0	0	0	0	0	0	0	0	0	0	0	0	0	0	0	0	0	0	0	0	0	0	0	0	0	0	0	0
mmol	0	0	0	0,000151271	0	0	0	0	0	0	0,000358792	0	0	0	0	0	0	0	0	0	0	0	0	0	0	0	0	0	0	0	0	0	0	0	0	0	0	1,45E-07	0	0	0	0	0	0	0	0
1538	0	0	0	0	5,55E-06	0	0	0	0	0	0	0	0	3,48E-05	0	0	0	0	0	0	0	0	0	0	0	0	0	0	0	0	0	0	0	0	0	0	0	0	0	0	0	0	0	0	0	0
1539	0	0	0	0	0	0	0	7,02E-06	0	0	0	0	0	0	0	0	0	0	0	0	0	0	0	0	0	0	0	0	0	0	0	0	0	0	0	0	0	0	2,79E-05	0	0	0	0	0	0	0
1540	0	0	0	0	0	0	0	0	0	5,11E-06	0	0	0	0	0	0	0	0	0	0	0	0	0	0	0	0	0	0	0	0	0	3,38E-05	0	0	0	0	0	0	0	0	0	0	0	0	0	0
1541	0	0	0	0	0	0	0	0	0	5,11E-06	0	0	0	0	0	0	0	0	0	0	1,88E-05	0	0	0	0	0	0	0	0	0	0	0	0	0	0	0	0	0	0	0	0	0	0	0	0	0
1542	0	0	0	0	0	0	7,38E-06	0	0	0	0	0	0	0	0	0	0	0	0	0	1,88E-05	0	0	0	0	0	0	0	0	0	0	0	0	0	0	0	0	0	0	0	0	0	0	0	0	0
1543	0	0	0	0	0	0	0	0	0	5,11E-06	0	0	0	0	0	0	0	0	0	0	0	0	0	0	0	0	0	0	0	0	0	0	0	0	0	0	0	0	0	0	3,26E-05	0	0	0	0	0
1544	0	0	0	0	0	0	0	0	0	5,11E-06	0	0	0	0	0	1,97E-05	0	0	0	0	0	0	0	0	0	0	0	0	0	0	0	0	0	0	0	0	0	0	0	0	0	0	0	0	0	0
1545	0	0	0	1,16E-05	0	0	0	0	0	0	0	3,24E-05	0	0	0	0	0	0	0	0	0	0	0	0	0	0	0	0	0	0	0	0	0	0	0	0	0	0	0	0	0	0	0	0	0	0
pour	0	4,48E-05	0	1,32E-05	1,76E-05	0	2,02E-05	0	0	0	0	6,24E-05	8,71E-05	0	0	0	0,00011292	0	0	0	0	0	0	0	0	0	0	0	0	0	7,46E-05	0	0	0	0	0	2,12E-05	0	0	0	2,60E-07	0	0	0	5,44E-05	0
1546	0	0	0	1,16E-05	0	0	0	0	0	0	0	0	0	0	0	0	0	0	0	0	0	0	0	0	0	0	0	0	0	0	0	0	0	0	0	0	0	0	0	0	0	0	4,66E-05	0	0	0
1547	0	0	0	0	1,65E-10	0	0	0	7,87E-06	0	0	0	2,98E-05	0	0	0	0	0	0	0	0	0	0	0	0	0	0	0	0	2,05E-09	0	0	0	0	0	0	0	0	0	0	0	0	0	0	0	0
1548	0	0	0	0	0	0	0	7,02E-06	0	0	0	0	0	0	0	0	0	0	0	0	0	0	4,00E-05	0	0	0	0	0	0	0	0	0	0	0	0	0	0	0	0	0	0	0	0	0	0	0
1549	0	0	1,26E-05	0	0	0	0	0	0	0	0	0	0	0	0	0	0	0	0	0	0	0	0	0	0	0	0	0	0	0	0	0	0	0	0	0	3,07E-05	0	0	0	0	0	0	0	0	0
kink	0	0	1,26E-05	0	0	0	0	0	0	0	0	0	0	0	0	0	0	0	0	0	0	0	0	0	0	0	0	0	0	0	0	0	0	0	0	0	3,07E-05	0	0	0	0	0	0	0	0	0
nand	1,45E-05	0	1,13E-05	0	5,17E-06	0	1,72E-05	0	0	2,14E-05	0	0	0	0	0	0	0	2,21E-05	0	0	0	0	0	0	0	0	0	2,24E-05	0	0	0	5,65E-05	0,000100735	0	0	0	2,30E-05	0	0	0	0	0	0	0	0	2,18E-05
1550	0	0	0	1,16E-05	0	0	0	0	0	0	0	3,24E-05	0	0	0	0	0	0	0	0	0	0	0	0	0	0	0	0	0	0	0	0	0	0	0	0	0	0	0	0	0	0	0	0	0	0
wofe	0	0	0	8,15E-05	0	0	0	0	0	0	0	0,000226632	0	0	0	0	0	0	0	0	0	0	0	0	0	0	0	0	0	0	0	0	0	0	0	0	0	0	0	0	0	0	0	0	0	0
1551	0	0	0	0	0	7,36E-06	0	0	0	0	0	0	0	0	0	0	0	0	0	0	0	0	0	0	0	0	0	0	0	0	0	0	0	0	0	0	0	0	0	0	0	0	0	4,07E-05	0	0
1552	0	6,44E-06	0	0	0	0	0	0	0	0	0	0	0	0	0	0	0	0	0	0	0	0	0	0	0	0	0	0	0	0	2,82E-05	0	0	0	0	0	0	0	0	0	0	0	0	0	0	0
1553	0	0	0	0	5,55E-06	0	0	0	0	0	0	0	0	0	0	0	0	0	0	0	0	3,23E-05	0	0	0	0	0	0	0	0	0	0	0	0	0	0	0	0	0	0	0	0	0	0	0	0
1554	0	0	0	0	0	0	0	0	7,87E-06	0	0	0	0	0	0	0	0	0	0	0	0	0	0	0	0	0	0	0	0	0	0	0	0	0	0	0	0	0	0	1,71E-05	0	0	0	0	0	0
1555	0	6,44E-06	0	0	0	0	0	0	0	0	0	0	0	0	0	0	0	0	0	0	0	0	0	0	0	0	0	0	0	0	0	0	0	0	0	0	0	0	0	0	0	0	0	0	3,06E-05	0
1556	0	0	0	0	5,55E-06	0	0	0	0	0	0	0	0	0	0	0	0	0	0	0	0	3,23E-05	0	0	0	0	0	0	0	0	0	0	0	0	0	0	0	0	0	0	0	0	0	0	0	0
1557	0	0	0	1,16E-05	0	0	0	0	0	0	0	0	0	0	0	0	0	0	0	0	0	0	0	0	0	0	0	0	0	0	0	0	0	0	0	0	0	0	0	0	0	0	0	0	3,06E-05	0
ntas	0	0	0	1,16E-05	0	0	0	0	0	0	0	0	0	0	0	0	0	0	0	0	0	0	0	0	0	0	0	0	0	0	0	0	0	0	0	0	0	0	0	0	0	0	0	0	3,06E-05	0
1558	0	0	0	0	0	0	0	0	0	5,11E-06	0	0	0	0	2,95E-05	0	0	0	0	0	0	0	0	0	0	0	0	0	0	0	0	0	0	0	0	0	0	0	0	0	0	0	0	0	0	0
1559	0	0	0	0	5,55E-06	0	0	0	0	0	0	0	0	0	0	0	0	2,20E-05	0	0	0	0	0	0	0	0	0	0	0	0	0	0	0	0	0	0	0	0	0	0	0	0	0	0	0	0
alik	0	1,87E-05	0	0	2,11E-05	0	0	3,02E-05	0	0	0	0	0	0	3,44E-05	0	4,90E-05	0	0	0	0	0	0	0	0	0	5,09E-05	0	1,85E-10	0	0	0	0	0	0	0	0	0	9,65E-05	5,91E-06	0	0	9,43E-05	0	0	0
1560	0	0	0	0	5,55E-06	0	0	0	0	0	0	0	0	0	0	0	0	0	0	0	0	0	0	0	0	0	0	0	0	0	0	0	0	0	0	0	3,07E-05	0	0	0	0	0	0	0	0	0
1561	0	0	0	0	2,48E-11	0	7,38E-06	0	0	0	0	0	0	0	0	0	0	0	0	0	0	0	0	0	0	0	0	0	0	0	0	0	0	0	0	0	0	0	0	0	0	2,82E-05	0	0	0	0
1562	0	6,44E-06	0	0	0	0	0	0	0	0	0	0	0	0	0	0	0	0	0	0	0	0	0	0	0	0	0	0	0	0	0	0	0	0	0	0	0	0	0	0	0	2,82E-05	0	0	0	0
cmip	0	3,86E-05	0	0	0	0	0	0	0	0	0	0,000104054	0	0	0	0	0	0	0	0	0	0	0	0	0	0	0	0	0	0	0	0	0	0	0	0	0	0	0	0	0	7,87E-05	0	0	0	0
1563	0	0	0	0	0	0	7,38E-06	0	0	0	0	0	0	0	0	0	0	0	0	0	0	0	0	0	0	0	0	0	0	0	6,60E-16	3,38E-05	0	0	0	0	0	0	0	0	0	0	0	0	0	0
1564	0	0	0	0	5,55E-06	0	0	0	0	0	0	0	0	0	0	0	0	2,20E-05	0	0	0	0	0	0	0	0	0	0	0	0	0	0	0	0	0	0	0	0	0	0	0	0	0	0	0	0
1565	0	0	0	0	0	0	0	0	0	5,11E-06	0	0	0	0	0	0	0	0	0	0	0	0	0	0	0	0	0	0	0	0	0	0	2,97E-07	0	0	0	0	0	0	0	3,22E-05	0	0	0	0	0
1566	0	6,44E-06	0	0	0	0	0	0	0	0	0	0	0	0	0	0	0	0	0	0	0	0	0	0	3,45E-05	0	0	0	0	0	0	0	0	0	0	0	0	0	0	0	0	0	0	0	0	0
culm	0	6,44E-06	0	0	0	0	0	0	0	0	0	0	0	0	0	0	0	0	0	0	0	0	0	0	3,45E-05	0	0	0	0	0	0	0	0	0	0	0	0	0	0	0	0	0	0	0	0	0
1567	0	0	0	1,16E-05	0	0	0	0	0	0	2,76E-05	0	0	0	0	0	0	0	0	0	0	0	0	0	0	0	0	0	0	0	0	0	0	0	0	0	0	0	0	0	0	0	0	0	0	0
1568	0	0	0	0	0	0	0	0	0	5,11E-06	0	0	0	0	0	0	0	0	0	0	0	0	0	0	0	0	0	0	0	0	0	0	2,24E-05	0	0	0	0	0	0	0	0	0	0	0	0	0
1569	0	0	0	0	5,55E-06	0	0	0	0	0	0	0	0	0	0	0	0	0	0	0	0	3,23E-05	0	0	0	0	0	0	0	0	0	0	0	0	0	0	0	0	0	0	0	0	0	0	0	0
1570	0	0	1,26E-05	0	0	0	0	0	0	0	0	0	0	0	0	0	0	0	0	0	0	0	0	0	0	2,99E-05	0	0	0	0	0	0	0	0	0	0	0	0	0	0	0	0	0	0	0	0
cytb	0	0	6,30E-05	0	0	0	0	0	0	0	0	0	0	0	0	0	0	0	0	0	0	0	0	0	0	0,000149296	0	0	0	0	0	0	0	0	0	0	0	0	0	0	0	0	0	0	0	0
1571	0	0	0	0	5,55E-06	0	0	0	0	0	0	0	0	0	0	0	0	0	0	0	0	0	0	0	0	0	2,26E-05	0	0	0	0	0	0	0	0	0	0	0	0	0	0	0	0	0	0	0
1572	0	0	0	0	5,55E-06	0	0	0	0	0	0	0	0	0	0	0	0	0	0	0	0	0	0	0	0	0	2,26E-05	0	0	0	0	0	0	0	0	0	0	0	0	0	0	0	0	0	0	0
1573	0	0	0	0	0	0	0	0	0	5,11E-06	0	0	0	0	0	0	0	0	0	0	0	0	0	0	0	0	0	0	0	0	0	0	2,24E-05	0	0	0	0	0	0	0	0	0	0	0	0	0
1574	0	6,44E-06	0	9,33E-10	0	0	0	0	0	0	0	0	0	0	0	0	0	0	0	3,19E-05	0	0	0	0	0	0	0	0	0	0	0	0	0	0	0	0	0	0	0	0	0	0	0	0	0	0
joao	0	6,44E-06	0	8,32E-10	0	0	0	0	0	0	0	0	0	0	0	0	0	0	0	3,19E-05	0	0	0	0	0	0	0	0	0	0	0	0	0	0	0	0	0	0	0	0	0	0	0	0	0	0
1575	0	0	0	1,16E-05	0	0	0	0	0	0	0	0	0	0	0	0	0	0	0	0	0	0	0	0	0	0	0	0	0	0	0	0	0	0	0	0	0	0	0	0	0	0	0	0	3,06E-05	0
1576	8,82E-06	0	0	0	0	0	0	0	0	0	0	0	0	0	0	0	0	0	0	0	0	0	0	0	0	0	0	1,91E-05	0	0	0	0	0	0	0	0	0	0	0	0	0	0	0	0	0	0
gdnf	5,29E-05	0	0	0	0	0	0	0	0	0	0	0	0	0	0	0	0	0	0	0	0	0	0	0	0	0	0	0,000114428	0	0	0	0	0	0	0	0	0	0	0	0	0	0	0	0	0	0
sscs	7,94E-05	1,93E-05	0	0	0	0	0	0	0	0	0	0	0	0	0	0	0	0	0	0	0	0	0	0	0	0	0	0,000171631	0	0	0	0	0	0	0	0	0	0	0	0	0	8,47E-05	0	0	0	0
1577	0	6,44E-06	0	0	0	0	0	0	0	0	0	0	0	0	0	0	2,81E-05	0	0	0	0	0	0	0	0	0	0	0	0	0	0	0	0	0	0	0	0	0	0	0	0	0	0	0	0	0
1578	0	0	1,26E-05	0	0	0	0	0	0	0	0	0	0	0	0	0	0	0	0	3,19E-05	0	0	0	0	0	0	0	0	0	0	0	0	0	0	0	0	0	0	0	0	0	0	0	0	0	0
qmra	0	3,22E-05	0	0	0	0	0	0	0	0	0	0	0	0	0	0	0	0	0	0,000159431	0	0	0	0	0	0	0	0	0	0	0	0	0	0	0	0	0	0	0	0	0	0	0	0	0	0
1579	0	0	0	0	5,55E-06	0	0	0	0	0	0	0	2,98E-05	0	0	0	0	0	0	0	0	0	0	0	0	0	0	0	0	0	0	0	0	0	0	0	0	0	0	0	0	0	0	0	0	0
1580	0	0	1,26E-05	0	0	0	0	0	0	0	0	0	0	0	0	0	0	0	0	0	0	0	0	0	0	2,99E-05	0	0	0	0	0	0	0	0	0	0	0	0	0	0	0	0	0	0	0	0
pgpr	0	0	1,26E-05	0	0	0	0	0	0	0	0	0	0	0	0	0	0	0	0	0	0	0	0	0	0	2,99E-05	0	0	0	0	0	0	0	0	0	0	0	0	0	0	0	0	0	0	0	0
1581	0	0	0	0	0	0	0	0	0	5,11E-06	0	0	0	0	0	0	0	0	0	0	0	0	0	0	0	0	0	0	0	0	0	0	0	0	0	0	0	0	0	0	3,26E-05	0	0	0	0	0
cadc	0	0	0	0	0	0	0	0	0	5,11E-06	0	0	0	0	0	0	0	0	0	0	0	0	0	0	0	0	0	0	0	0	0	0	0	0	0	0	0	0	0	0	3,26E-05	0	0	0	0	0
1582	0	0	0	0	0	0	0	0	0	5,11E-06	0	0	0	0	0	0	0	0	0	0	0	0	0	0	0	0	0	0	0	0	0	0	2,24E-05	0	0	0	0	0	0	0	0	0	0	0	0	0
1583	0	0	0	5,63E-16	0	0	7,38E-06	0	0	0	0	0	0	0	0	0	0	0	0	0	0	0	0	0	0	0	0	0	0	0	0	3,38E-05	0	0	0	0	0	0	0	0	0	0	0	0	0	0
1584	0	0	0	1,16E-05	0	0	0	0	0	0	0	0	0	0	0	0	0	0	0	0	0	0	0	3,05E-05	0	0	0	0	0	0	0	0	0	0	0	0	0	0	0	0	0	0	0	0	0	0
1585	0	0	0	0	0	0	0	0	0	5,11E-06	0	0	0	0	0	0	0	0	0	0	1,88E-05	0	0	0	0	0	0	0	0	0	0	0	0	0	0	0	0	0	0	0	0	0	0	0	0	0
1586	0	6,44E-06	0	0	0	0	0	0	0	0	0	0	0	0	0	0	2,81E-05	0	0	0	0	0	0	0	0	0	0	0	0	0	0	0	0	0	0	0	0	0	0	0	0	0	0	0	0	0
dera	0	6,44E-06	0	0	0	0	0	0	0	0	0	0	0	0	0	0	2,81E-05	0	0	0	0	0	0	0	0	0	0	0	0	0	0	0	0	0	0	0	0	0	0	0	0	0	0	0	0	0
1587	0	6,44E-06	0	0	0	0	0	0	0	0	0	0	0	0	0	0	0	0	0	0	0	0	0	0	0	0	0	0	0	0	0	0	0	0	0	0	0	0	0	0	0	0	0	0	3,06E-05	0
1588	0	0	0	0	0	0	7,38E-06	0	0	0	0	0	0	0	0	0	0	0	0	0	0	0	0	0	0	0	0	0	0	0	0	0	0	0	0	0	0	0	0	0	0	0	0	0	0	2,45E-05
barg	0	0	0	0	0	0	0,000154984	0	0	0	0	0	0	0	0	0	0	0	0	0	0	0	0	0	0	0	0	0	0	0	0	0	0	0	0	0	0	0	0	0	0	0	0	0	0	0,000514105
slip	0	0	0	0	0	0	0,000249555	0	0	1,12E-05	0	0	0	0	0	0	0	0	0	0	0	0	0	0	0	0	0	0	0	0	0	0	0	0	0	0	0	0	0	0	9,53E-05	0	0	0	0	0,000809828
1589	0	0	0	0	0	0	0	0	0	5,11E-06	0	0	0	0	0	0	0	0	0	0	1,88E-05	0	0	0	0	0	0	0	0	0	0	0	0	0	0	0	0	0	0	0	0	0	0	0	0	0
1590	0	0	1,26E-05	0	0	0	0	0	0	0	0	0	0	0	0	0	0	0	0	0	0	0	0	0	0	0	0	0	0	0	0	0	0	0	0	0	0	0	0	0	0	0	4,66E-05	0	0	0
1591	0	6,44E-06	0	0	0	0	0	0	0	0	0	0	0	0	0	0	2,81E-05	0	0	0	0	0	0	0	0	0	0	0	0	0	0	0	0	0	0	0	0	0	0	0	0	0	0	0	0	0
silk	0	6,83E-05	0	2,13E-05	0	4,15E-06	0	0	0	0	0	0	0	6,86E-05	0	0	0	0	0	0	0	0	0	0	0	0	0	1,74E-05	0	0	0	0	0	0	0	0	0	0	0	0	0	0	0,000470507	0	0	0
1592	0	0	0	0	5,55E-06	0	0	0	0	0	0	0	2,98E-05	0	0	0	0	0	0	0	0	0	0	0	0	0	0	0	0	0	0	0	0	0	0	0	0	0	0	0	0	0	0	0	0	0
1593	0	0	0	0	0	0	0	7,02E-06	0	0	0	0	0	0	0	0	0	0	0	0	0	0	0	0	0	0	0	0	0	0	0	0	0	0	2,45E-11	0	0	0	0	1,71E-05	0	0	0	0	0	0
1594	8,82E-06	0	0	0	0	0	0	0	0	0	0	0	0	0	0	0	0	0	0	0	0	0	0	0	0	0	0	1,91E-05	0	0	0	0	0	0	0	0	0	0	0	0	0	0	0	0	0	0
ftld	4,28E-05	0	0	0	0	1,58E-05	0	0	0	0	0	0	0	0,000243275	0	0	0	0	0	0	0	0	0	0	0	0	0	0	0	0	0	0	0	0	0	0	0	0	0	0	0	0	0	0	0	0
1595	0	0	0	0	5,55E-06	0	0	0	0	0	0	0	0	0	0	0	0	0	0	0	0	0	0	0	0	0	0	0	0	2,63E-05	0	0	0	0	0	0	0	0	0	0	0	0	0	0	0	0
1596	0	0	0	0	5,55E-06	0	0	0	0	0	0	0	2,98E-05	0	0	0	0	0	0	0	0	0	0	0	0	0	0	0	0	0	0	0	0	0	0	0	0	0	0	0	0	0	0	0	0	0
1597	0	0	1,26E-05	0	0	0	0	0	0	0	2,76E-05	0	0	0	0	0	0	0	0	0	0	0	0	0	0	0	0	0	0	0	0	0	0	0	0	0	0	0	0	0	0	0	0	0	0	0
1598	0	0	0	0	0	0	0	7,02E-06	0	0	0	0	0	0	0	0	0	0	0	0	0	0	0	0	3,45E-05	0	0	0	0	0	0	0	0	0	0	0	0	0	0	0	0	0	0	0	0	0
1599	0	0	0	0	0	0	0	0	0	5,11E-06	0	0	0	0	0	1,97E-05	0	0	0	0	0	0	0	0	0	0	0	0	0	0	0	0	0	0	0	0	0	0	0	0	0	0	0	0	0	0
1600	0	6,44E-06	0	0	0	0	0	0	0	0	0	0	0	0	0	0	0	0	0	0	0	0	0	0	0	0	0	0	0	0	0	0	0	0	0	0	0	0	0	0	0	0	0	0	3,06E-05	0
1601	0	0	0	0	5,55E-06	0	0	0	0	0	0	0	0	0	0	0	0	0	0	0	0	0	0	0	0	0	2,26E-05	0	0	0	0	0	0	0	0	0	0	0	0	0	0	0	0	0	0	0
1602	0	0	0	0	0	7,36E-06	0	0	0	0	0	0	0	0	0	0	0	0	0	0	0	0	0	0	0	0	0	0	0	0	0	0	0	0	0	0	0	2,51E-05	0	0	0	0	0	0	0	0
1603	0	0	0	0	0	0	7,38E-06	0	0	0	0	0	0	0	0	0	0	0	0	0	0	0	0	0	0	0	0	0	0	0	0	0	0	0	0	0	0	0	0	0	0	0	0	0	0	2,45E-05
1604	8,82E-06	0	0	0	0	0	0	0	0	0	0	0	0	0	0	0	0	0	0	0	0	0	0	0	0	0	0	1,91E-05	0	0	0	0	0	0	0	0	0	0	0	0	0	0	0	0	0	0
1605	0	0	0	0	0	0	7,38E-06	0	0	2,43E-15	0	0	0	0	0	0	0	0	0	0	1,88E-05	0	0	0	0	0	0	0	0	0	0	0	0	0	0	0	0	0	0	0	0	0	0	0	0	0
1606	0	0	0	0	0	0	0	0	7,87E-06	0	0	0	0	0	0	0	0	2,20E-05	0	0	0	0	0	0	0	0	0	0	0	0	0	0	0	0	0	0	0	0	0	0	0	0	0	0	0	0
1607	8,82E-06	0	0	0	0	0	0	0	0	0	0	0	0	0	0	0	0	0	0	0	0	0	0	0	0	0	0	1,91E-05	0	0	0	0	0	0	0	0	0	0	0	0	0	0	0	0	0	0
breg	8,82E-06	0	0	0	0	0	0	0	0	0	0	0	0	0	0	0	0	0	0	0	0	0	0	0	0	0	0	1,91E-05	0	0	0	0	0	0	0	0	0	0	0	0	0	0	0	0	0	0
1608	0	0	0	0	5,55E-06	0	0	0	0	0	0	0	0	0	0	0	0	0	0	0	0	3,23E-05	0	0	0	0	0	0	0	0	0	0	0	0	0	0	0	0	0	0	0	0	0	0	0	0
1609	0	0	0	0	0	0	7,38E-06	0	0	0	0	0	0	0	0	0	0	0	0	0	0	0	0	0	0	0	0	0	0	0	2,82E-05	0	0	0	0	0	0	0	0	0	0	0	0	0	0	0
1610	0	0	0	0	5,55E-06	0	0	0	0	0	0	0	0	0	0	0	0	2,20E-05	0	0	0	0	0	0	0	0	0	0	0	0	0	0	0	0	0	0	0	0	0	0	0	0	0	0	0	0
1611	0	6,44E-06	0	0	0	0	0	0	0	0	0	0	0	0	0	0	2,81E-05	0	0	0	0	0	0	0	0	0	0	0	0	0	0	0	0	0	0	0	0	0	0	0	0	0	0	0	0	0
1612	0	6,44E-06	0	0	0	0	0	0	0	0	0	0	0	0	0	0	0	0	0	0	0	0	0	3,05E-05	0	0	0	0	0	0	0	0	0	0	0	0	0	0	0	0	0	0	0	0	0	0
1613	0	0	0	0	0	7,36E-06	0	0	0	0	0	0	0	3,48E-05	0	0	0	0	0	0	0	0	0	0	0	0	0	0	0	0	0	0	0	0	0	0	0	0	0	0	0	0	0	0	0	0
1614	0	0	0	1,16E-05	0	0	0	0	0	0	0	0	0	0	0	0	0	0	0	0	0	0	0	0	0	0	0	0	0	0	0	3,38E-05	0	0	0	0	0	0	0	0	0	0	0	0	0	0
1615	0	0	0	0	0	0	0	7,02E-06	0	0	0	0	0	0	0	0	0	0	0	0	0	0	0	0	0	0	0	0	0	0	0	0	0	0	2,01E-05	0	0	0	1,74E-12	0	0	0	0	0	0	0
1616	0	0	1,26E-05	0	0	0	0	0	0	0	0	0	0	0	0	0	0	0	0	0	0	0	0	0	0	2,99E-05	0	0	0	0	0	0	0	0	0	0	0	0	0	0	0	0	0	0	0	0
1617	0	0	0	0	0	0	7,38E-06	0	0	0	0	0	0	0	0	0	0	0	0	0	0	0	0	3,05E-05	0	0	0	0	0	0	0	0	0	0	0	0	0	0	0	0	0	0	0	0	0	0
1618	0	0	0	0	0	7,36E-06	0	0	0	0	0	0	0	0	0	0	0	0	0	0	0	0	0	0	0	0	0	0	0	0	0	0	0	0	0	0	0	2,51E-05	0	0	0	0	0	0	0	0
cinc	0	0	0	0	0	7,36E-06	0	0	0	0	0	0	0	0	0	0	0	0	0	0	0	0	0	0	0	0	0	0	0	0	0	0	0	0	0	0	0	2,51E-05	0	0	0	0	0	0	0	0
peep	0	0	0	0	0	7,36E-06	0	0	0	0	0	0	0	0	0	0	0	0	0	0	0	0	0	0	0	0	0	0	0	0	0	0	0	0	0	0	0	2,51E-05	0	0	0	0	0	0	0	0
1619	0	6,44E-06	0	0	0	0	0	0	0	0	0	0	0	0	0	0	2,81E-05	0	0	0	0	0	0	0	0	0	0	0	0	0	0	0	0	0	0	0	0	0	0	0	0	0	5,66E-14	0	0	0
1620	0	0	0	0	0	0	0	7,02E-06	0	0	0	0	0	0	0	0	0	0	0	0	0	0	0	0	3,45E-05	0	0	0	0	0	0	0	0	0	0	0	0	0	0	0	0	0	0	0	0	0
evop	0	0	0	0	0	0	0	7,02E-06	0	0	0	0	0	0	0	0	0	0	0	0	0	0	0	0	3,45E-05	0	0	0	0	0	0	0	0	0	0	0	0	0	0	0	0	0	0	0	0	0
1621	0	0	0	1,16E-05	0	0	0	0	0	0	2,76E-05	0	0	0	0	0	0	0	0	0	0	0	0	0	0	0	0	0	0	0	0	0	0	0	0	0	0	0	0	0	0	0	0	0	0	0
dinp	0	0	0	0,000267633	0	0	0	0	0	0	0,000635061	0	0	0	0	0	0	0	0	0	0	0	0	0	0	0	0	0	0	0	0	0	0	0	0	0	0	0	0	0	0	0	0	0	0	0
1622	0	0	0	0	5,55E-06	0	0	0	0	0	0	0	2,98E-05	0	0	0	0	0	0	0	0	0	0	0	0	0	0	0	0	0	0	0	0	0	0	0	0	0	0	0	0	0	0	0	0	0
1623	0	0	0	0	0	0	0	7,02E-06	0	0	0	0	0	0	2,95E-05	0	0	0	0	0	0	0	0	0	0	0	0	0	0	0	0	0	0	0	0	0	0	0	0	0	0	0	0	0	0	0
1624	0	0	0	0	0	0	0	0	0	5,11E-06	0	0	0	0	2,95E-05	0	0	0	0	0	0	0	0	0	0	0	0	0	0	0	0	0	0	0	0	0	0	0	0	0	0	0	0	0	0	0
1625	0	0	0	0	5,55E-06	0	0	0	0	0	0	0	0	0	0	0	0	0	0	0	0	0	0	0	0	0	2,26E-05	0	0	0	0	0	0	0	0	0	0	0	0	0	0	0	0	0	0	0
1626	0	6,44E-06	0	0	0	0	0	0	0	0	0	0	0	0	0	0	2,81E-05	0	0	0	0	0	0	0	0	0	0	0	0	0	0	0	0	0	0	0	0	0	0	0	0	0	0	0	0	0
1627	8,82E-06	0	0	0	0	0	0	0	0	0	0	0	0	0	0	0	0	0	0	0	0	0	0	0	0	0	0	1,91E-05	0	0	0	0	0	0	0	0	0	0	0	0	0	0	0	0	0	0
1628	0	0	0	0	0	0	0	0	7,87E-06	0	0	0	0	0	0	0	0	2,20E-05	0	0	0	0	0	0	0	0	0	0	0	0	0	0	0	0	0	0	0	0	0	0	0	0	0	0	0	0
flaw	0	0	0	1,91E-05	3,32E-15	0	9,21E-06	4,72E-05	3,18E-05	2,73E-05	2,89E-05	0	0,00012362	0	2,71E-05	7,58E-05	0	7,29E-06	0	0	0	0	0,000180837	7,99E-13	0	0	0	0	0	0	0	9,46E-05	0	0	0	0	0	0	2,51E-13	0	0	0	0	0	0	3,38E-05
1629	0	0	0	0	0	0	0	7,02E-06	0	0	0	0	0	0	0	0	0	0	0	0	0	0	0	0	0	0	0	0	0	0	0	0	0	0	0	0	0	0	2,79E-05	0	0	0	0	0	0	0
fipa	0	0	0	0	0	0	0	7,02E-06	0	0	0	0	0	0	0	0	0	0	0	0	0	0	0	0	0	0	0	0	0	0	0	0	0	0	0	0	0	0	2,79E-05	0	0	0	0	0	0	0
1630	0	0	0	0	0	0	7,38E-06	0	0	0	0	0	0	0	0	0	0	0	0	0	0	0	0	0	0	0	0	0	0	0	0	3,38E-05	0	0	0	0	0	0	0	0	0	0	0	0	0	0
cuff	0	0	0	0	0	7,31E-06	8,12E-05	0	0	0	0	0	0	0	0	0	0	0	0	0	0	0	0	0	0	0	0	0	0	0	0	0,000344095	0	0	0	0	0	0	5,07E-05	0	0	0	0	0	0	0
1631	0	0	0	0	0	0	0	7,02E-06	0	0	0	0	0	0	2,95E-05	0	0	0	0	0	0	0	0	0	0	0	0	0	0	0	0	0	0	0	0	0	0	0	0	0	0	0	0	0	0	0
1632	0	0	0	0	0	0	0	0	7,87E-06	0	0	0	0	3,48E-05	0	0	0	0	0	0	0	0	0	0	0	0	0	0	0	0	0	0	0	0	0	0	0	0	0	0	0	0	0	0	0	0
ovid	0	0	0	0	0	4,42E-05	0	0	0	0	0	0	0	0	0	0	0	0	0,000147564	0	0	0	0	0	0	0	0	0	0	0	0	0	0	0	0	0	0	0	0	0	0	0	0	0	0	0
1633	0	0	0	0	0	7,36E-06	0	0	0	0	0	0	0	0	0	0	0	0	2,46E-05	0	0	0	0	0	0	0	0	0	0	0	0	0	0	0	0	0	0	0	0	0	0	0	0	0	0	0
dish	9,20E-06	0	1,11E-13	3,79E-06	0	0,000199445	3,51E-05	5,49E-06	7,68E-10	0	0	0	0	0	0	0	2,49E-05	0	0,000631325	0	0	0	0	0	0	0	0	0	0	0	0	0	0	0	2,49E-05	0	4,41E-05	0	0	0	0	0	0	0	0	0,000116726
1634	0	0	0	0	0	0	0	0	0	5,11E-06	0	0	0	0	0	0	0	0	0	0	0	0	0	0	0	0	0	0	0	0	0	0	0	0	2,01E-05	0	0	0	0	0	0	0	0	0	0	0
1635	0	6,44E-06	0	0	0	0	0	0	0	0	0	0	0	0	0	0	0	0	0	0	0	0	0	0	0	0	0	0	0	0	0	0	0	0	0	0	0	0	0	0	0	2,82E-05	0	0	0	0
amsr	0	0,000103017	0	0	0	0	0	0	0	0	0	0,000518001	0	0	0	0	0	0	0	0	0	0	0	0	0	0	0	0	0	0	0	0	0	0	0	0	0	0	0	0	0	0	0	0	0	0
1636	0	0	0	1,16E-05	0	0	0	0	0	0	0	3,24E-05	0	0	0	0	0	0	0	0	0	0	0	0	0	0	0	0	0	0	0	0	0	0	0	0	0	0	0	0	0	0	0	0	0	0
1637	8,82E-06	0	0	0	0	0	0	0	0	0	0	0	0	0	0	0	0	0	0	0	0	0	0	0	0	0	0	1,91E-05	0	0	0	0	0	0	0	0	0	0	0	0	0	0	0	0	0	0
1638	0	0	0	0	5,55E-06	0	0	0	0	0	0	0	0	0	0	0	0	0	0	0	0	0	0	0	0	0	2,26E-05	0	0	0	0	0	0	0	0	0	0	0	0	0	0	0	0	0	0	0
1639	0	0	0	0	0	0	0	7,02E-06	0	0	0	0	0	0	0	0	0	0	0	0	0	0	4,00E-05	0	0	0	0	0	0	0	0	0	0	0	0	0	0	0	0	0	0	0	0	0	0	0
1640	0	0	0	0	0	0	0	7,02E-06	0	0	0	0	0	0	2,95E-05	0	0	0	0	0	0	0	0	0	0	0	0	0	0	0	0	0	0	0	0	0	0	0	0	0	0	0	0	0	0	0
1641	0	0	0	0	0	0	0	0	0	5,11E-06	0	0	0	0	0	0	0	0	0	0	0	0	0	0	0	0	0	0	0	0	0	0	2,24E-05	0	0	0	0	0	0	0	0	0	0	0	0	0
1642	0	0	0	0	0	7,36E-06	0	0	0	0	0	0	0	0	0	0	0	0	0	0	0	0	0	0	0	0	0	0	0	0	0	0	0	0	0	0	0	2,51E-05	0	0	0	0	0	0	0	0
armd	0	0	0	0	0	7,36E-05	0	0	0	0	0	0	0	0	0	0	0	0	0	0	0	0	0	0	0	0	0	0	0	0	0	0	0	0	0	0	0	0,000251212	0	0	0	0	0	0	0	0
1643	0	0	0	0	0	0	0	0	7,87E-06	0	0	0	0	0	0	0	0	0	0	0	0	0	4,00E-05	0	0	0	0	0	0	0	0	0	0	0	0	0	0	0	0	0	0	0	0	0	0	0
1644	0	0	0	0	5,55E-06	0	0	0	0	0	0	0	0	0	0	0	0	0	0	0	0	0	0	0	0	0	2,26E-05	0	0	0	0	0	0	0	0	0	0	0	0	0	0	0	0	0	0	0
1645	0	0	1,26E-05	0	0	0	0	0	0	0	0	0	0	0	0	0	0	0	0	0	0	0	0	0	0	0	0	0	0	0	0	0	0	0	0	0	3,07E-05	0	0	0	0	0	0	0	0	0
1646	0	0	0	1,16E-05	0	0	0	0	0	0	0	0	0	0	0	0	0	0	0	0	1,88E-05	0	0	0	0	0	0	0	0	0	0	0	0	0	0	0	0	0	0	0	0	0	0	0	0	0
1647	0	0	0	0	0	0	7,38E-06	0	0	0	0	0	0	0	0	0	0	0	0	0	0	0	0	3,05E-05	0	0	0	0	0	0	0	0	0	0	0	0	0	0	0	0	0	0	0	0	0	0
1648	0	0	0	0	0	0	0	0	7,87E-06	0	0	0	0	0	0	0	0	0	0	0	0	0	0	0	3,45E-05	0	0	0	0	0	0	0	0	0	0	0	0	0	0	0	0	0	0	0	0	0
tier	0	0	0	0	0	0	0	6,01E-06	0,000197953	0	0	0	0	0	0	0	0	0	0	0	0	0	0	0	0,000243372	0	0	0	0,000497202	0	0	0	0	0	0	0	0	0	0	0	0	0	0	0	0	0
1649	0	0	0	0	0	0	0	0	0	5,11E-06	0	0	0	0	0	0	0	0	0	0	0	0	0	3,05E-05	0	0	0	0	0	0	0	0	0	0	0	0	0	0	0	0	0	0	0	0	0	0
1650	0	0	0	0	0	0	0	0	7,87E-06	0	0	0	0	0	0	0	0	0	0	0	0	0	0	0	0	0	0	0	0	2,63E-05	0	0	0	0	0	0	0	0	0	0	0	0	0	0	0	0
1651	0	0	0	0	0	0	0	0	0	5,11E-06	0	0	0	0	0	0	0	0	0	0	1,88E-05	0	0	0	0	0	0	0	0	0	0	0	0	0	0	0	0	0	0	0	0	0	0	0	0	0
1652	0	0	0	0	0	0	7,38E-06	0	0	0	0	0	0	0	0	0	0	0	0	0	0	0	0	0	0	0	0	0	0	0	0	0	0	0	0	0	0	0	0	0	0	2,82E-05	0	0	0	0
1653	0	0	0	0	5,55E-06	0	0	0	0	0	0	0	0	0	0	0	0	0	0	0	0	0	0	0	0	0	0	0	0	0	0	0	0	0	0	2,81E-05	0	0	0	0	0	0	0	0	0	0
1654	0	0	0	0	0	7,36E-06	0	0	0	0	0	0	0	0	0	0	0	0	0	0	0	0	0	0	0	2,99E-05	0	0	0	0	0	0	0	0	0	0	0	0	0	0	0	0	0	0	0	0
1655	0	0	0	0	0	0	0	7,02E-06	0	0	0	0	0	0	0	0	0	0	0	0	0	0	0	0	0	0	0	0	2,62E-05	0	0	0	0	0	0	0	0	0	0	0	0	0	0	0	0	0
1656	0	0	0	0	0	0	7,38E-06	0	0	0	0	0	0	0	0	0	0	0	0	0	0	0	0	0	0	0	0	0	0	0	0	0	0	0	0	0	0	0	0	0	0	0	0	0	0	2,45E-05
1657	0	0	0	0	0	0	0	0	0	5,11E-06	0	0	0	0	2,95E-05	0	0	0	0	0	0	0	0	0	0	0	0	0	0	0	0	0	0	0	0	0	0	0	0	0	0	0	0	0	0	0
1658	8,82E-06	0	0	0	0	0	0	0	0	0	0	0	0	0	0	0	0	0	0	0	0	0	0	0	0	0	0	1,91E-05	0	0	0	0	0	0	0	0	0	0	0	0	0	0	0	0	0	0
1659	0	0	0	0	0	0	0	0	0	5,11E-06	0	0	0	0	0	0	0	0	0	0	0	0	0	0	0	0	0	0	0	0	0	0	0	0	0	0	0	0	0	0	3,26E-05	0	0	0	0	0
1660	0	0	0	0	5,55E-06	0	0	0	0	0	0	0	0	0	0	0	0	0	0	0	0	3,23E-05	0	0	0	0	0	0	0	0	0	0	0	0	0	0	0	0	0	0	0	0	0	0	0	0
1661	8,82E-06	0	0	0	0	0	0	0	0	0	0	0	0	0	0	0	0	0	0	0	0	0	0	0	0	0	0	0	0	0	0	0	0	0	0	0	3,07E-05	0	0	0	0	0	0	0	0	0
1662	0	0	0	0	0	0	0	0	7,87E-06	0	0	0	0	0	0	0	0	0	0	0	0	0	0	0	3,45E-05	0	0	0	0	0	0	0	0	0	0	0	0	0	0	0	0	0	0	0	0	0
pepa	0	0	0	0	0	0	0	0	7,87E-06	0	0	0	0	0	0	0	0	0	0	0	0	0	0	0	3,45E-05	0	0	0	0	0	0	0	0	0	0	0	0	0	0	0	0	0	0	0	0	0
1663	0	0	0	0	0	7,36E-06	0	0	0	0	0	0	0	0	0	0	0	0	0	0	0	0	0	0	0	0	0	0	0	0	0	0	0	1,71E-05	0	0	0	0	0	0	0	0	0	0	0	0
1664	0	0	1,26E-05	0	0	0	0	0	0	0	0	0	0	0	0	0	0	0	0	0	0	0	0	0	0	0	0	0	0	0	0	0	0	0	0	0	3,07E-05	0	0	0	0	0	0	0	0	0
momp	0	0	8,83E-05	0	0	0	0	0	0	0	0	0	0	0	0	0	0	0	0	0	0	0	0	0	0	0	0	0	0	0	0	0	0	0	0	0	0,000214729	0	0	0	0	0	0	0	0	0
1665	0	6,44E-06	0	0	0	0	0	0	0	0	0	0	0	0	0	0	2,81E-05	0	0	0	0	0	0	0	0	0	0	0	0	0	0	0	0	0	0	0	0	0	0	0	0	0	0	0	0	0
1666	0	0	0	0	0	0	0	0	7,87E-06	0	0	0	0	0	0	0	0	0	0	0	0	0	0	0	0	0	0	0	0	0	0	0	0	0	0	2,81E-05	0	0	0	0	0	0	0	0	0	0
1667	0	0	0	1,16E-05	0	0	0	0	0	0	0	3,24E-05	0	0	0	0	0	0	0	0	0	0	0	0	0	0	0	0	0	0	0	0	0	0	0	0	0	0	0	0	0	0	0	0	0	0
1668	0	0	1,26E-05	0	0	0	0	0	0	0	0	0	0	0	0	0	0	0	0	0	0	0	0	0	0	0	0	0	0	0	0	0	0	0	0	0	0	0	0	0	0	0	0	0	3,06E-05	0
1669	0	0	1,26E-05	0	0	0	0	0	0	0	0	0	0	0	0	0	0	0	0	0	0	0	0	0	0	0	0	0	0	0	0	0	0	0	0	0	3,07E-05	0	0	0	0	0	0	0	0	0
1670	0	0	0	0	5,55E-06	0	0	0	0	0	0	0	0	0	0	0	0	2,20E-05	0	0	0	0	0	0	0	0	0	0	0	0	0	0	0	0	0	0	0	0	0	0	0	0	0	0	0	0
aihq	0	0	0	0	3,33E-05	0	0	0	0	0	0	0	0	0	0	0	0	0,000132104	0	0	0	0	0	0	0	0	0	0	0	0	0	0	0	0	0	0	0	0	0	0	0	0	0	0	0	0
1671	0	0	0	0	0	0	7,38E-06	0	0	0	0	0	0	0	0	0	0	0	0	0	0	0	0	0	0	0	0	0	0	0	0	0	0	0	0	0	0	0	0	0	0	0	0	0	0	2,45E-05
phan	0	0	0	0	0	0	7,38E-06	0	0	0	0	0	0	0	0	0	0	0	0	0	0	0	0	0	0	0	0	0	0	0	0	0	0	0	0	0	0	0	0	0	0	0	0	0	0	2,45E-05
1672	0	0	0	0	0	0	7,38E-06	0	0	0	0	0	0	0	0	0	0	0	0	0	0	0	0	0	0	0	0	0	0	0	0	0	0	0	0	0	0	0	0	0	0	0	0	0	0	2,45E-05
[truncated: 23,450 more rows]
