# Supplementary material for: Analysis and tuning of hierarchical topic models based on Renyi entropy approach
Source: PeerJ Comput Sci. 2021 Jul 29;7:e608. doi: 10.7717/peerj-cs.608 (PMC8330431; doi:10.7717/peerj-cs.608)
Supplement: Supplemental Information 14 — The first column corresponds to unique words, other columns conatin probability distributions for topics. [file peerj-cs-07-608-s014.zip › Phi_matrices/HPAM_phi_20topics_lem1_T1_14_T2_1.csv]

words	T1	T2	T3	T4	T5	T6	T7	T8	T9	T10	T11	T12	T13	T14
ever	0,000913384	0,000510528	4,28E-06	0,001159933	0,000279667	0,000962312	0,000318103	6,25E-05	0,001092716	0,000225397	7,69E-05	0,000112222	0,000159897	0,000337673
hoss	5,17E-07	1,39E-06	4,28E-06	1,27E-06	1,24E-06	2,82E-06	2,63E-06	3,91E-06	1,73E-06	4,02E-06	8,23E-06	0,000134227	2,62E-06	2,03E-06
mine	0,000517722	0,000503553	2,57E-05	0,000720661	2,60E-05	0,001300955	0,000212945	0,000570413	0,000148928	2,41E-05	4,25E-05	1,32E-05	0,000133685	0,000642799
mass	0,000238431	5,02E-05	4,28E-06	0,000166796	0,000211606	0,001230404	0,001382828	0,000355531	1,73E-06	6,44E-05	2,88E-05	2,20E-06	2,62E-06	8,34E-05
sdsc	5,17E-07	1,39E-06	4,28E-06	1,27E-06	1,24E-06	4,52E-05	2,63E-06	3,91E-06	1,73E-06	4,02E-06	7,69E-05	2,20E-06	2,62E-06	2,03E-06
poke	1,34E-05	5,72E-05	4,28E-06	1,27E-06	1,24E-06	2,82E-06	2,63E-06	3,91E-06	1,73E-06	4,02E-06	2,88E-05	2,20E-06	1,57E-05	1,22E-05
surg	5,17E-07	5,72E-05	4,28E-06	1,27E-06	1,24E-06	1,69E-05	2,63E-06	0,000257858	1,04E-05	4,02E-06	1,37E-06	2,20E-06	2,62E-06	2,03E-06
pose	8,07E-05	8,37E-06	4,28E-06	1,27E-06	1,98E-05	0,000101593	2,63E-06	3,91E-06	0,000105635	4,02E-06	1,37E-06	0,00010122	2,62E-06	7,32E-05
quiz	3,10E-06	1,39E-06	4,28E-06	1,27E-06	1,24E-06	1,69E-05	2,63E-06	3,91E-06	1,73E-06	4,02E-06	1,37E-06	2,20E-06	2,62E-06	9,36E-05
ensu	5,17E-07	1,39E-06	4,28E-06	1,27E-06	5,07E-05	2,82E-06	1,58E-05	3,91E-06	1,73E-06	4,02E-06	1,37E-06	2,20E-06	2,62E-06	2,03E-06
jove	5,17E-07	1,39E-06	4,28E-06	1,27E-06	1,24E-06	2,82E-06	4,21E-05	2,34E-05	1,73E-06	4,02E-06	1,37E-06	2,20E-06	2,62E-06	2,03E-06
ktkt	1,34E-05	1,39E-06	4,28E-06	1,27E-06	1,24E-06	2,82E-06	2,63E-06	3,91E-06	1,73E-06	4,02E-06	1,37E-06	2,20E-06	2,62E-06	2,03E-06
resp	3,10E-06	8,37E-06	4,28E-06	1,27E-06	1,24E-06	2,82E-06	2,63E-06	3,91E-06	1,73E-06	4,02E-06	1,51E-05	2,20E-06	2,62E-06	2,03E-06
giga	5,17E-07	1,39E-06	4,28E-06	1,27E-06	0,000118796	2,82E-06	2,63E-06	3,91E-06	1,73E-06	4,02E-06	1,37E-06	2,20E-06	2,62E-06	2,03E-06
grad	5,17E-07	0,000106011	4,28E-06	7,64E-06	1,36E-05	1,69E-05	8,15E-05	3,91E-06	7,10E-05	2,41E-05	1,37E-06	6,82E-05	2,88E-05	3,25E-05
sgot	1,09E-05	1,39E-06	4,28E-06	1,27E-06	1,24E-06	2,82E-06	1,58E-05	3,91E-06	1,04E-05	4,02E-06	1,37E-06	1,32E-05	2,62E-06	2,03E-06
duke	3,10E-06	0,000189704	4,28E-06	6,49E-05	6,31E-05	2,82E-06	2,63E-06	3,91E-06	0,00094552	4,02E-06	8,23E-06	4,62E-05	8,13E-05	0,000388527
lost	0,000230673	0,000133909	4,28E-06	0,000255924	0,000273479	0,000143923	0,000173511	0,000238323	0,001802722	0,000567519	4,25E-05	3,52E-05	0,000120578	0,000235964
ajay	5,17E-07	1,39E-06	4,28E-06	1,27E-06	1,24E-06	2,82E-06	5,52E-05	3,91E-06	1,73E-06	4,02E-06	1,51E-05	2,20E-06	2,62E-06	6,31E-05
efff	5,17E-07	1,39E-06	4,28E-06	1,27E-06	1,24E-06	2,82E-06	2,63E-06	3,91E-06	1,73E-06	4,02E-06	1,37E-06	2,20E-06	2,62E-06	5,29E-05
sele	5,17E-07	1,39E-06	4,28E-06	1,27E-06	1,24E-06	2,82E-06	2,63E-06	3,91E-06	1,73E-06	4,02E-06	8,37E-05	2,20E-06	2,62E-06	2,03E-06
vogt	5,17E-07	1,39E-06	4,28E-06	1,27E-06	1,24E-06	2,82E-06	2,63E-06	3,91E-06	1,73E-06	4,02E-06	1,37E-06	0,000189238	2,62E-06	2,03E-06
blvd	5,17E-07	9,21E-05	2,57E-05	1,40E-05	1,24E-06	3,10E-05	2,63E-06	8,20E-05	1,90E-05	4,02E-06	8,37E-05	3,52E-05	2,88E-05	1,22E-05
jpau	5,17E-07	1,53E-05	4,28E-06	1,27E-06	1,24E-06	2,82E-06	2,63E-06	4,30E-05	1,73E-06	4,02E-06	1,37E-06	2,20E-06	2,62E-06	2,03E-06
lose	0,000220329	0,000106011	2,57E-05	0,000204994	0,000143546	8,75E-05	2,89E-05	3,91E-06	0,000832958	0,000285772	1,37E-06	4,62E-05	6,82E-05	0,000144426
june	1,09E-05	5,02E-05	4,28E-06	7,64E-06	0,000205419	7,34E-05	0,000633577	0,000394601	0,000183563	4,43E-05	0,000207234	0,00055231	5,50E-05	2,03E-06
pren	5,17E-07	1,39E-06	4,28E-06	1,27E-06	1,36E-05	2,82E-06	4,21E-05	3,91E-06	1,73E-06	4,02E-06	1,37E-06	2,20E-06	2,62E-06	2,03E-06
yugo	5,17E-07	1,39E-06	4,28E-06	4,58E-05	1,24E-06	2,82E-06	2,63E-06	3,91E-06	1,73E-06	4,02E-06	1,37E-06	2,20E-06	2,62E-06	2,03E-06
vlbi	5,17E-07	1,39E-06	4,28E-06	1,27E-06	1,24E-06	2,82E-06	0,0001998	3,91E-06	1,73E-06	4,02E-06	1,37E-06	2,20E-06	2,62E-06	2,03E-06
poni	5,17E-07	1,39E-06	4,28E-06	2,04E-05	1,24E-06	2,82E-06	1,58E-05	3,91E-06	1,73E-06	4,02E-06	1,37E-06	2,20E-06	2,62E-06	2,03E-06
manu	5,17E-07	1,39E-06	4,28E-06	1,27E-06	1,24E-06	2,82E-06	2,63E-06	3,91E-06	1,73E-06	4,02E-06	1,37E-06	2,20E-06	0,000133685	2,03E-06
tree	0,000261706	1,39E-06	4,28E-06	4,58E-05	8,79E-05	1,69E-05	2,63E-06	0,000394601	2,77E-05	4,02E-06	0,000131751	2,20E-06	0,000120578	0,000174939
hahn	2,38E-05	1,39E-06	4,28E-06	2,04E-05	1,24E-06	2,82E-06	2,63E-06	2,34E-05	1,73E-06	4,02E-06	1,51E-05	2,20E-06	2,62E-06	2,24E-05
info	6,78E-05	0,002100697	4,28E-06	0,000879818	1,24E-06	3,10E-05	0,000186655	0,000902502	0,000157587	0,001976253	0,002368781	0,000420284	0,000566194	0,001273393
albe	5,17E-07	1,39E-06	4,28E-06	1,27E-06	1,24E-06	2,82E-06	5,52E-05	3,91E-06	1,73E-06	4,02E-06	1,37E-06	2,20E-06	2,62E-06	2,03E-06
ofth	0,000504792	0,000280372	4,28E-06	0,000243191	0,000360102	0,000214474	0,000357537	0,000394601	0,000235514	0,000305897	0,000104303	9,02E-05	0,000212323	0,000154597
pick	0,000106544	0,0005454	4,28E-06	0,00031322	0,000242543	2,82E-06	2,63E-06	0,000335997	0,001300523	0,000265647	6,31E-05	2,20E-06	0,000107472	1,22E-05
zorg	5,17E-07	1,39E-06	0,000111197	1,27E-06	1,24E-06	2,82E-06	2,63E-06	3,91E-06	1,73E-06	4,02E-06	1,37E-06	2,20E-06	2,62E-06	2,03E-06
teel	5,17E-07	1,39E-06	4,28E-06	1,27E-06	1,24E-06	2,82E-06	2,63E-06	4,30E-05	4,50E-05	4,02E-06	1,37E-06	2,20E-06	2,62E-06	2,03E-06
goss	5,17E-07	1,39E-06	4,28E-06	0,000103133	1,24E-06	2,82E-06	2,63E-06	3,91E-06	1,73E-06	4,02E-06	1,37E-06	2,20E-06	2,62E-06	2,03E-06
sabl	5,17E-07	1,39E-06	4,28E-06	3,95E-05	1,24E-06	1,69E-05	2,63E-06	2,34E-05	1,73E-06	4,02E-06	1,37E-06	2,20E-06	2,62E-06	2,03E-06
leaf	5,17E-07	1,39E-06	4,28E-06	1,27E-06	1,24E-06	2,82E-06	2,63E-06	0,000609482	0,000486614	4,02E-06	1,37E-06	2,20E-06	2,62E-06	2,03E-06
fern	5,69E-06	1,39E-06	4,28E-06	1,27E-06	1,24E-06	2,82E-06	2,63E-06	4,30E-05	1,04E-05	4,02E-06	1,37E-06	2,20E-06	2,62E-06	2,03E-06
loma	5,17E-07	1,39E-06	4,28E-06	1,27E-06	1,24E-06	2,82E-06	2,63E-06	3,91E-06	1,73E-06	4,02E-06	1,37E-06	4,62E-05	2,62E-06	2,03E-06
tank	0,000228087	1,39E-06	4,28E-06	0,000166796	0,000254917	0,001964132	9,46E-05	0,000238323	1,04E-05	4,02E-06	1,37E-06	2,20E-06	2,62E-06	2,03E-06
ward	5,69E-06	8,37E-06	4,28E-06	3,31E-05	3,84E-05	5,93E-05	0,000318103	6,25E-05	1,04E-05	2,41E-05	8,37E-05	0,000123225	2,62E-06	9,36E-05
bolt	1,60E-05	3,63E-05	4,28E-06	0,000154064	1,24E-06	0,000256805	2,63E-06	3,91E-06	1,73E-06	4,02E-06	8,23E-06	1,32E-05	1,57E-05	2,03E-06
inth	0,000339286	0,00011996	2,57E-05	0,000198627	0,000261105	0,000256805	9,46E-05	2,34E-05	0,000304783	8,45E-05	3,57E-05	0,000244249	0,000173004	2,24E-05
dsps	5,17E-07	1,53E-05	4,28E-06	1,27E-06	1,24E-06	2,82E-06	2,63E-06	3,91E-06	1,73E-06	4,02E-06	8,23E-06	2,20E-06	2,62E-06	2,03E-06
wgep	5,17E-07	1,39E-06	4,28E-06	1,27E-06	1,24E-06	2,82E-06	2,63E-06	3,91E-06	1,73E-06	4,02E-06	1,37E-06	2,20E-06	0,000120578	2,03E-06
troi	1,86E-05	8,37E-06	4,28E-06	1,40E-05	1,24E-06	2,82E-06	2,63E-06	3,91E-06	2,77E-05	4,02E-06	1,37E-06	2,20E-06	2,62E-06	2,24E-05
perm	5,17E-07	1,39E-06	4,28E-06	7,64E-06	1,24E-06	2,82E-06	2,63E-06	3,91E-06	1,73E-06	4,02E-06	1,37E-06	2,20E-06	2,62E-06	8,34E-05
wsnc	1,34E-05	1,39E-06	4,28E-06	1,27E-06	1,24E-06	2,82E-06	2,63E-06	4,30E-05	1,73E-06	4,02E-06	1,37E-06	2,20E-06	2,62E-06	2,03E-06
chiu	5,17E-07	1,39E-06	4,28E-06	1,27E-06	1,24E-06	1,69E-05	2,63E-06	0,000296927	1,73E-06	4,02E-06	1,37E-06	2,20E-06	1,57E-05	2,03E-06
shai	2,64E-05	1,39E-06	4,28E-06	1,27E-06	0,000230168	0,000143923	2,63E-06	3,91E-06	1,73E-06	4,02E-06	1,37E-06	2,20E-06	2,62E-06	2,03E-06
flap	5,17E-07	1,39E-06	4,28E-06	1,27E-06	1,24E-06	5,93E-05	2,63E-06	3,91E-06	1,73E-06	4,02E-06	1,37E-06	2,20E-06	2,62E-06	2,03E-06
nunn	5,17E-07	1,39E-06	4,28E-06	1,27E-06	1,24E-06	2,82E-06	2,63E-06	3,91E-06	1,73E-06	4,02E-06	1,37E-06	2,20E-06	2,62E-06	2,03E-06
attr	5,17E-07	1,39E-06	4,28E-06	1,27E-06	1,24E-06	2,82E-06	2,63E-06	3,91E-06	1,73E-06	4,02E-06	1,37E-06	2,20E-06	0,000225429	2,03E-06
cube	0,000147921	8,37E-06	6,84E-05	7,64E-06	1,24E-06	1,69E-05	2,63E-06	8,20E-05	1,73E-06	0,000104649	8,37E-05	5,72E-05	4,19E-05	2,03E-06
stew	1,34E-05	1,39E-06	4,28E-06	1,27E-06	1,24E-06	2,82E-06	2,63E-06	3,91E-06	1,73E-06	4,02E-06	8,23E-06	2,20E-06	2,62E-06	2,03E-06
wept	8,28E-06	1,39E-06	4,28E-06	1,27E-06	1,24E-06	2,82E-06	2,63E-06	2,34E-05	1,73E-06	4,02E-06	1,37E-06	2,20E-06	2,62E-06	2,03E-06
upto	5,17E-07	7,81E-05	4,28E-06	3,31E-05	1,98E-05	2,82E-06	2,89E-05	3,91E-06	1,73E-06	4,02E-06	1,37E-06	2,42E-05	1,57E-05	8,34E-05
sane	1,34E-05	3,63E-05	4,28E-06	1,27E-06	1,24E-06	2,82E-06	2,63E-06	3,91E-06	1,73E-06	4,02E-06	1,37E-06	2,20E-06	2,62E-06	2,03E-06
stds	5,17E-07	1,39E-06	4,28E-06	1,27E-06	1,24E-06	2,82E-06	2,63E-06	3,91E-06	1,73E-06	4,02E-06	1,37E-06	4,62E-05	2,62E-06	2,03E-06
food	0,000140163	1,39E-06	2,57E-05	0,002643273	0,000230168	0,000412016	2,63E-06	3,91E-06	1,73E-06	4,02E-06	1,37E-06	0,000486297	2,62E-06	2,03E-06
ilan	5,17E-07	1,39E-06	4,28E-06	1,27E-06	1,36E-05	2,82E-06	6,84E-05	3,91E-06	1,73E-06	4,02E-06	1,37E-06	2,20E-06	2,62E-06	2,03E-06
cels	5,17E-07	1,39E-06	4,28E-06	1,27E-06	1,24E-06	2,82E-06	6,84E-05	3,91E-06	1,73E-06	4,02E-06	1,37E-06	2,20E-06	2,62E-06	2,03E-06
taxi	5,17E-07	1,39E-06	4,28E-06	8,40E-05	1,24E-06	2,82E-06	1,58E-05	3,91E-06	1,04E-05	4,02E-06	1,37E-06	2,20E-06	2,62E-06	2,03E-06
nich	5,17E-07	5,02E-05	4,28E-06	1,40E-05	1,24E-06	2,82E-06	2,89E-05	3,91E-06	1,73E-06	4,02E-06	1,37E-06	2,20E-06	2,62E-06	2,03E-06
tube	5,17E-07	0,000517502	4,28E-06	1,40E-05	1,24E-06	0,000256805	2,63E-06	0,001000176	1,04E-05	4,02E-06	1,37E-06	0,000145229	2,62E-06	2,03E-06
sacr	0,000181539	1,39E-06	4,28E-06	1,40E-05	1,98E-05	2,82E-06	2,63E-06	3,91E-06	1,73E-06	4,02E-06	1,37E-06	2,20E-06	2,62E-06	2,03E-06
haas	5,17E-07	5,72E-05	4,28E-06	1,27E-06	1,24E-06	2,82E-06	2,63E-06	3,91E-06	1,73E-06	4,02E-06	1,37E-06	2,20E-06	6,82E-05	2,03E-06
torr	5,17E-07	1,39E-06	4,28E-06	1,27E-06	1,24E-06	2,82E-06	2,63E-06	0,00010158	0,000252831	4,02E-06	1,37E-06	2,20E-06	2,62E-06	2,03E-06
gaya	5,17E-07	1,39E-06	4,28E-06	1,27E-06	0,000174482	2,82E-06	2,63E-06	3,91E-06	1,73E-06	4,02E-06	1,37E-06	2,20E-06	2,62E-06	2,03E-06
onmi	8,28E-06	8,37E-06	4,28E-06	1,40E-05	1,24E-06	2,82E-06	2,63E-06	3,91E-06	1,73E-06	4,02E-06	1,37E-06	2,20E-06	5,50E-05	2,03E-06
palm	3,67E-05	8,37E-06	4,28E-06	5,22E-05	1,24E-06	2,82E-06	2,63E-06	3,91E-06	1,04E-05	4,02E-06	1,37E-06	3,52E-05	2,62E-06	8,34E-05
take	0,002069337	0,001612487	4,28E-06	0,002656005	0,001436695	0,000891761	0,000541564	0,001937841	0,001612233	0,000305897	0,000666991	0,000717343	0,001247723	0,00112083
letm	3,10E-06	1,53E-05	4,28E-06	1,27E-06	1,24E-06	1,69E-05	2,63E-06	2,34E-05	1,73E-06	4,02E-06	1,37E-06	1,32E-05	2,62E-06	1,22E-05
gore	5,17E-07	1,39E-06	4,28E-06	1,27E-06	1,36E-05	1,69E-05	2,63E-06	6,25E-05	2,77E-05	4,02E-06	1,37E-06	7,92E-05	2,62E-06	2,03E-06
grbs	5,17E-07	1,39E-06	4,28E-06	1,27E-06	1,24E-06	2,82E-06	0,000252379	3,91E-06	1,73E-06	4,02E-06	1,37E-06	2,20E-06	2,62E-06	2,03E-06
hear	0,000626335	0,000503553	4,28E-06	0,000816155	0,000421975	0,00076477	2,63E-06	0,000648552	0,000304783	4,02E-06	1,37E-06	1,32E-05	5,50E-05	0,000347844
aust	5,17E-07	1,39E-06	4,28E-06	1,27E-06	1,24E-06	2,82E-06	2,63E-06	3,91E-06	1,73E-06	4,02E-06	3,57E-05	2,20E-06	2,62E-06	3,25E-05
kiss	1,60E-05	1,39E-06	2,57E-05	1,27E-06	0,000137358	2,82E-06	2,63E-06	3,91E-06	1,04E-05	4,02E-06	8,23E-06	2,20E-06	2,62E-06	1,22E-05
flee	4,19E-05	1,39E-06	4,28E-06	1,27E-06	0,000279667	0,000158034	2,63E-06	3,91E-06	1,73E-06	4,02E-06	1,37E-06	2,20E-06	2,62E-06	2,03E-06
shot	4,45E-05	2,23E-05	4,28E-06	0,000332319	0,000855087	0,001188074	1,58E-05	0,00010158	0,000789665	4,02E-06	1,37E-06	0,000233246	2,62E-06	1,22E-05
seek	0,00027205	0,000231551	4,28E-06	0,000115866	0,000174482	2,82E-06	1,58E-05	3,91E-06	1,04E-05	4,02E-06	2,88E-05	0,000145229	0,000120578	2,03E-06
hoen	5,17E-07	1,39E-06	4,28E-06	1,27E-06	1,24E-06	1,69E-05	2,63E-06	4,30E-05	1,73E-06	4,02E-06	1,37E-06	2,20E-06	2,62E-06	2,03E-06
tsos	5,17E-07	1,39E-06	2,57E-05	1,27E-06	1,24E-06	2,82E-06	2,63E-06	3,91E-06	1,73E-06	6,44E-05	1,37E-06	2,20E-06	2,62E-06	2,03E-06
lyon	5,17E-07	1,39E-06	4,28E-06	1,27E-06	1,36E-05	2,82E-06	2,63E-06	0,000121115	5,37E-05	4,02E-06	1,37E-06	2,20E-06	2,62E-06	2,03E-06
onan	5,69E-06	2,93E-05	4,28E-06	7,64E-06	1,24E-06	2,82E-06	2,63E-06	3,91E-06	1,73E-06	4,02E-06	1,37E-06	2,20E-06	2,88E-05	1,22E-05
xian	1,60E-05	1,39E-06	4,28E-06	1,27E-06	1,24E-06	2,82E-06	2,63E-06	4,30E-05	1,73E-06	4,02E-06	1,37E-06	2,20E-06	2,62E-06	2,03E-06
cpsr	5,17E-07	1,39E-06	4,28E-06	1,27E-06	1,24E-06	2,82E-06	2,63E-06	3,91E-06	1,73E-06	4,02E-06	9,06E-05	2,20E-06	2,62E-06	2,03E-06
want	0,002340869	0,003411889	4,28E-06	0,002878825	0,001702749	0,001413836	4,21E-05	0,001859702	0,001136009	0,001694506	0,001456128	2,20E-06	0,00293844	0,003602522
demo	3,10E-06	9,21E-05	2,57E-05	7,64E-06	1,24E-06	2,82E-06	2,63E-06	3,91E-06	1,73E-06	0,000285772	0,00079737	2,20E-06	2,62E-06	0,000154597
neat	1,34E-05	0,000133909	4,28E-06	8,40E-05	1,24E-06	7,34E-05	2,63E-06	0,000218788	1,73E-06	4,02E-06	2,88E-05	2,20E-06	2,88E-05	2,03E-06
bong	5,17E-07	1,39E-06	4,28E-06	1,27E-06	1,24E-06	2,82E-06	2,63E-06	3,91E-06	1,73E-06	4,02E-06	1,37E-06	2,42E-05	2,62E-06	2,03E-06
cabl	5,17E-07	0,001975157	4,28E-06	1,27E-06	1,36E-05	0,000242694	0,000107787	3,91E-06	1,90E-05	4,02E-06	3,57E-05	5,72E-05	0,00068415	2,03E-06
temp	5,17E-07	8,37E-06	2,57E-05	5,86E-05	1,24E-06	0,000270915	4,21E-05	6,25E-05	1,73E-06	0,000587643	4,25E-05	2,20E-06	1,57E-05	0,000164768
pant	5,17E-07	1,39E-06	4,28E-06	5,22E-05	0,000112609	2,82E-06	2,63E-06	2,34E-05	1,73E-06	4,02E-06	1,37E-06	1,32E-05	2,62E-06	2,03E-06
mbit	5,17E-07	1,39E-06	2,57E-05	1,27E-06	1,24E-06	2,82E-06	2,63E-06	3,91E-06	1,73E-06	4,02E-06	1,37E-06	2,20E-06	2,62E-06	2,03E-06
stab	3,15E-05	1,39E-06	4,28E-06	2,67E-05	0,000149733	4,52E-05	2,63E-06	2,34E-05	1,04E-05	4,02E-06	1,37E-06	7,92E-05	2,62E-06	2,03E-06
whop	5,17E-07	8,37E-06	4,28E-06	1,40E-05	7,42E-06	1,69E-05	2,63E-06	3,91E-06	1,73E-06	4,02E-06	1,37E-06	2,20E-06	2,62E-06	2,03E-06
thew	5,69E-06	1,39E-06	4,28E-06	7,64E-06	1,24E-06	1,69E-05	2,63E-06	3,91E-06	1,73E-06	2,41E-05	1,37E-06	2,20E-06	2,62E-06	2,03E-06
leas	5,17E-07	7,11E-05	4,28E-06	1,27E-06	1,24E-06	0,000186254	2,63E-06	3,91E-06	3,64E-05	4,02E-06	1,37E-06	2,20E-06	2,62E-06	2,03E-06
tile	3,10E-06	1,39E-06	4,70E-05	1,40E-05	1,98E-05	2,82E-06	2,63E-06	3,91E-06	1,73E-06	4,02E-06	7,00E-05	2,20E-06	5,50E-05	6,31E-05
oili	5,17E-07	1,39E-06	4,28E-06	7,13E-05	1,24E-06	1,69E-05	2,63E-06	3,91E-06	1,73E-06	4,02E-06	1,37E-06	2,20E-06	2,62E-06	2,03E-06
fore	1,09E-05	1,39E-06	4,28E-06	2,04E-05	1,24E-06	3,10E-05	2,89E-05	3,91E-06	2,77E-05	4,02E-06	1,37E-06	2,20E-06	2,62E-06	2,03E-06
sami	2,90E-05	1,39E-06	4,28E-06	7,64E-06	7,42E-06	2,82E-06	2,63E-06	3,91E-06	1,73E-06	4,02E-06	1,37E-06	2,20E-06	4,19E-05	2,03E-06
boil	2,38E-05	1,39E-06	4,28E-06	7,77E-05	3,84E-05	0,000172144	6,84E-05	3,91E-06	1,73E-06	4,02E-06	1,37E-06	2,20E-06	2,62E-06	2,03E-06
note	0,000869421	0,000538426	4,28E-06	0,000548772	0,000112609	0,000369686	0,000686156	2,34E-05	0,000720396	0,002519622	0,001469852	0,000475295	0,001064234	0,000490236
mget	1,09E-05	1,39E-06	4,28E-06	1,27E-06	1,24E-06	2,82E-06	2,63E-06	3,91E-06	1,73E-06	4,02E-06	2,20E-05	3,52E-05	2,62E-06	1,22E-05
foia	5,17E-07	1,39E-06	4,28E-06	1,27E-06	1,24E-06	2,82E-06	2,63E-06	3,91E-06	1,73E-06	4,02E-06	1,37E-06	2,20E-06	2,62E-06	2,03E-06
hmri	5,17E-07	1,39E-06	4,28E-06	1,27E-06	1,24E-06	2,82E-06	2,63E-06	3,91E-06	1,73E-06	4,02E-06	1,37E-06	5,72E-05	2,62E-06	2,03E-06
bchm	5,17E-07	1,39E-06	4,28E-06	1,27E-06	1,24E-06	2,82E-06	2,63E-06	3,91E-06	0,0003221	4,02E-06	1,37E-06	2,20E-06	2,62E-06	2,03E-06
seri	1,09E-05	0,000461707	4,28E-06	0,000134965	2,60E-05	0,000539007	0,000357537	0,000199254	0,001205278	4,02E-06	0,000419958	0,000277255	0,000251642	6,31E-05
bego	5,17E-07	1,39E-06	4,28E-06	2,67E-05	1,24E-06	2,82E-06	2,63E-06	3,91E-06	1,73E-06	4,02E-06	1,37E-06	2,20E-06	2,62E-06	2,03E-06
lead	0,000393593	0,000280372	2,57E-05	0,000236825	0,000347727	0,000242694	0,000462695	0,001371335	0,000893568	0,000366271	4,94E-05	0,000750349	0,000225429	2,24E-05
oran	5,17E-07	8,37E-06	4,28E-06	1,27E-06	1,24E-06	2,82E-06	2,89E-05	3,91E-06	1,73E-06	4,02E-06	1,37E-06	2,20E-06	2,62E-06	2,03E-06
here	0,002258116	0,001472999	0,000474724	0,002204001	0,001504755	0,001498497	0,00022609	0,001859702	0,001413085	0,000587643	0,000625819	0,000211242	0,001562275	0,001924329
rpms	5,17E-07	1,39E-06	4,28E-06	7,77E-05	1,24E-06	2,82E-06	2,63E-06	3,91E-06	1,73E-06	4,02E-06	1,37E-06	2,20E-06	2,62E-06	2,03E-06
luci	8,28E-06	1,39E-06	4,28E-06	1,27E-06	1,24E-06	2,82E-06	2,63E-06	3,91E-06	1,73E-06	4,43E-05	1,37E-06	1,32E-05	2,62E-06	2,03E-06
xinu	5,17E-07	1,39E-06	4,28E-06	1,27E-06	1,24E-06	2,82E-06	2,63E-06	3,91E-06	1,73E-06	4,02E-06	2,88E-05	2,20E-06	2,62E-06	2,03E-06
scub	5,17E-07	1,39E-06	8,98E-05	1,27E-06	1,24E-06	2,82E-06	2,63E-06	3,91E-06	1,73E-06	4,02E-06	1,37E-06	2,20E-06	2,62E-06	2,03E-06
lise	3,10E-06	1,39E-06	2,57E-05	1,27E-06	1,24E-06	2,82E-06	2,63E-06	2,34E-05	1,73E-06	4,02E-06	1,51E-05	2,20E-06	2,62E-06	2,03E-06
pulp	3,10E-06	1,39E-06	4,28E-06	1,27E-06	1,24E-06	2,82E-06	2,63E-06	3,91E-06	1,73E-06	2,41E-05	1,37E-06	2,42E-05	2,62E-06	2,03E-06
estd	5,17E-07	1,39E-06	4,28E-06	1,27E-06	1,24E-06	2,82E-06	2,63E-06	0,00010158	1,73E-06	4,02E-06	1,37E-06	2,20E-06	2,62E-06	2,03E-06
navo	5,17E-07	1,39E-06	4,28E-06	3,31E-05	1,24E-06	2,82E-06	2,63E-06	3,91E-06	1,73E-06	4,43E-05	1,37E-06	2,20E-06	2,62E-06	2,03E-06
eoka	5,17E-07	1,39E-06	4,28E-06	1,27E-06	3,84E-05	2,82E-06	2,63E-06	3,91E-06	1,73E-06	4,02E-06	1,37E-06	2,20E-06	2,62E-06	2,03E-06
tohc	5,17E-07	1,39E-06	8,98E-05	1,27E-06	1,24E-06	2,82E-06	2,63E-06	3,91E-06	1,73E-06	4,02E-06	1,37E-06	2,20E-06	2,62E-06	2,03E-06
sync	5,17E-07	0,000343142	4,28E-06	1,27E-06	7,42E-06	2,82E-06	2,63E-06	2,34E-05	1,73E-06	4,02E-06	1,51E-05	1,32E-05	2,62E-06	2,03E-06
bare	2,38E-05	2,23E-05	4,28E-06	7,77E-05	0,000168295	2,82E-06	2,63E-06	3,91E-06	7,97E-05	4,02E-06	1,37E-06	7,92E-05	0,000277854	2,03E-06
ryne	5,17E-07	1,39E-06	4,28E-06	1,27E-06	1,24E-06	2,82E-06	2,63E-06	3,91E-06	3,64E-05	4,02E-06	1,37E-06	2,20E-06	2,62E-06	2,03E-06
tmpl	5,17E-07	1,39E-06	4,28E-06	1,27E-06	1,24E-06	2,82E-06	2,63E-06	3,91E-06	1,73E-06	6,44E-05	1,37E-06	2,20E-06	6,82E-05	2,03E-06
tuft	5,17E-07	4,32E-05	4,28E-06	7,64E-06	1,98E-05	2,82E-06	1,58E-05	2,34E-05	1,73E-06	4,02E-06	1,37E-06	4,62E-05	0,000290961	4,27E-05
each	0,000763394	0,001312587	4,28E-06	0,000497842	0,000366289	0,000327355	0,001369683	8,20E-05	0,001032106	0,001734755	0,001181645	0,000882376	0,001103553	0,00054109
acsu	5,17E-07	1,39E-06	4,28E-06	1,27E-06	1,24E-06	2,82E-06	2,63E-06	4,30E-05	1,73E-06	2,41E-05	8,23E-06	2,20E-06	1,57E-05	0,000317331
oahu	5,17E-07	1,39E-06	4,28E-06	1,27E-06	1,24E-06	2,82E-06	2,63E-06	3,91E-06	1,73E-06	4,02E-06	2,20E-05	1,32E-05	2,62E-06	2,03E-06
dali	3,10E-06	7,81E-05	4,28E-06	1,27E-06	1,24E-06	2,82E-06	2,63E-06	3,91E-06	1,73E-06	4,02E-06	1,37E-06	2,20E-06	2,62E-06	2,03E-06
anti	0,000494448	9,21E-05	4,28E-06	0,000421447	0,000892211	2,82E-06	0,000778169	3,91E-06	1,73E-06	4,02E-06	5,63E-05	0,000596319	1,57E-05	3,25E-05
muck	5,69E-06	1,39E-06	4,28E-06	1,27E-06	1,24E-06	2,82E-06	2,63E-06	6,25E-05	1,73E-06	4,02E-06	1,37E-06	2,20E-06	2,62E-06	3,25E-05
kjiv	5,17E-07	1,39E-06	4,28E-06	2,67E-05	1,24E-06	2,82E-06	2,63E-06	3,91E-06	1,73E-06	4,02E-06	1,37E-06	2,20E-06	2,62E-06	2,03E-06
pena	5,17E-07	1,39E-06	4,28E-06	1,27E-06	1,24E-06	2,82E-06	2,63E-06	3,91E-06	0,000209538	4,02E-06	1,37E-06	2,20E-06	1,57E-05	2,03E-06
moto	5,17E-07	2,23E-05	4,28E-06	1,27E-06	1,24E-06	2,82E-06	2,63E-06	3,91E-06	1,73E-06	2,41E-05	1,37E-06	2,20E-06	2,62E-06	1,22E-05
prez	5,17E-07	1,39E-06	4,28E-06	1,27E-06	1,24E-06	2,82E-06	2,63E-06	3,91E-06	1,73E-06	4,02E-06	1,37E-06	2,20E-06	2,62E-06	1,22E-05
cruz	1,60E-05	1,39E-06	4,28E-06	3,31E-05	1,24E-06	1,69E-05	2,63E-06	3,91E-06	3,64E-05	4,02E-06	8,23E-06	2,20E-06	2,62E-06	4,27E-05
eduu	5,17E-07	1,39E-06	4,28E-06	1,27E-06	1,24E-06	1,69E-05	2,63E-06	2,34E-05	1,73E-06	4,02E-06	1,51E-05	2,20E-06	2,62E-06	7,32E-05
smcm	1,09E-05	1,39E-06	4,28E-06	1,27E-06	1,24E-06	2,82E-06	2,63E-06	3,91E-06	1,73E-06	4,02E-06	1,37E-06	2,20E-06	2,62E-06	2,03E-06
htsa	5,17E-07	1,39E-06	4,28E-06	1,27E-06	1,24E-06	2,82E-06	2,63E-06	3,91E-06	1,73E-06	4,02E-06	1,37E-06	2,20E-06	5,50E-05	2,03E-06
mcnc	5,17E-07	8,37E-06	4,28E-06	1,27E-06	1,24E-06	2,82E-06	2,63E-06	8,20E-05	1,73E-06	4,02E-06	1,37E-06	6,82E-05	2,62E-06	2,03E-06
yuck	5,17E-07	1,39E-06	4,28E-06	2,67E-05	1,24E-06	2,82E-06	2,63E-06	3,91E-06	1,73E-06	4,02E-06	1,37E-06	2,20E-06	4,19E-05	2,03E-06
hugo	3,10E-06	8,37E-06	4,28E-06	1,40E-05	1,24E-06	2,82E-06	1,58E-05	3,91E-06	1,73E-06	4,02E-06	1,37E-06	2,20E-06	1,57E-05	2,03E-06
njit	1,60E-05	5,72E-05	4,28E-06	1,27E-06	1,24E-06	1,69E-05	2,63E-06	8,20E-05	0,000174904	4,02E-06	8,23E-06	2,20E-06	2,62E-06	1,22E-05
xlib	5,17E-07	1,39E-06	4,28E-06	1,27E-06	1,24E-06	2,82E-06	2,63E-06	3,91E-06	1,73E-06	4,43E-05	0,000618957	2,20E-06	0,001195297	2,03E-06
cstp	5,17E-07	3,63E-05	4,28E-06	1,27E-06	1,24E-06	2,82E-06	2,63E-06	3,91E-06	1,73E-06	4,02E-06	1,37E-06	2,20E-06	2,62E-06	2,03E-06
hiwi	5,17E-07	1,39E-06	4,28E-06	1,27E-06	1,24E-06	2,82E-06	2,63E-06	3,91E-06	1,73E-06	4,02E-06	1,37E-06	2,20E-06	2,62E-06	2,03E-06
tnet	1,09E-05	1,39E-06	4,28E-06	1,27E-06	2,60E-05	2,82E-06	2,63E-06	3,91E-06	1,73E-06	4,02E-06	1,37E-06	2,20E-06	2,62E-06	1,22E-05
bloc	1,09E-05	1,39E-06	4,28E-06	1,27E-06	1,24E-06	2,82E-06	2,63E-06	3,91E-06	1,73E-06	4,02E-06	1,37E-06	1,32E-05	2,62E-06	2,03E-06
duan	3,10E-06	1,39E-06	4,28E-06	1,27E-06	1,24E-06	2,82E-06	2,63E-06	0,000335997	2,77E-05	2,41E-05	1,37E-06	1,32E-05	2,62E-06	1,22E-05
orar	8,28E-06	1,39E-06	4,28E-06	1,27E-06	1,24E-06	2,82E-06	2,63E-06	3,91E-06	1,04E-05	4,02E-06	1,37E-06	2,20E-06	2,62E-06	2,03E-06
hurl	5,17E-07	1,39E-06	4,28E-06	1,27E-06	1,98E-05	4,52E-05	2,63E-06	4,30E-05	2,77E-05	4,02E-06	1,37E-06	2,20E-06	2,62E-06	2,03E-06
edip	5,17E-07	1,39E-06	4,28E-06	1,27E-06	3,22E-05	2,82E-06	4,21E-05	3,91E-06	1,73E-06	4,02E-06	1,37E-06	2,20E-06	2,62E-06	2,03E-06
nuff	3,10E-06	1,39E-06	4,28E-06	1,27E-06	1,24E-06	2,82E-06	2,63E-06	3,91E-06	1,04E-05	4,02E-06	1,37E-06	2,20E-06	2,62E-06	2,03E-06
xdvi	5,17E-07	1,39E-06	4,28E-06	1,27E-06	1,24E-06	2,82E-06	2,63E-06	3,91E-06	1,73E-06	4,02E-06	1,37E-06	2,20E-06	0,000120578	2,03E-06
calm	1,34E-05	1,53E-05	4,28E-06	1,40E-05	0,000384851	5,93E-05	1,58E-05	2,34E-05	2,77E-05	4,02E-06	1,37E-06	2,42E-05	2,62E-06	2,03E-06
risp	5,17E-07	1,39E-06	4,28E-06	1,27E-06	1,24E-06	2,82E-06	2,63E-06	3,91E-06	5,37E-05	4,02E-06	1,37E-06	2,20E-06	2,62E-06	2,03E-06
rise	0,000186711	1,39E-06	4,28E-06	2,04E-05	0,000137358	0,000129813	0,000252379	0,000179719	6,23E-05	4,02E-06	1,37E-06	6,82E-05	2,62E-06	1,22E-05
meek	1,60E-05	8,37E-06	4,28E-06	1,27E-06	1,24E-06	2,82E-06	2,63E-06	3,91E-06	1,73E-06	4,02E-06	1,37E-06	2,20E-06	2,62E-06	2,03E-06
ingr	3,15E-05	1,39E-06	4,28E-06	5,86E-05	1,24E-06	0,000186254	2,63E-06	0,002230861	7,97E-05	4,02E-06	2,20E-05	2,20E-06	2,62E-06	2,03E-06
owen	8,28E-06	3,63E-05	2,57E-05	1,27E-06	7,55E-05	2,82E-06	2,63E-06	8,20E-05	0,000122952	4,02E-06	4,94E-05	3,52E-05	0,000212323	1,22E-05
eren	5,17E-07	1,39E-06	4,28E-06	1,27E-06	4,45E-05	2,82E-06	2,63E-06	3,91E-06	1,73E-06	4,02E-06	1,37E-06	2,20E-06	2,62E-06	2,03E-06
ncsc	5,17E-07	1,39E-06	4,28E-06	1,27E-06	1,24E-06	2,82E-06	2,63E-06	3,91E-06	1,73E-06	4,02E-06	3,57E-05	3,52E-05	2,62E-06	2,03E-06
kock	5,17E-07	1,39E-06	4,28E-06	1,27E-06	1,24E-06	2,82E-06	2,63E-06	3,91E-06	1,73E-06	4,02E-06	1,37E-06	2,20E-06	2,62E-06	4,27E-05
cart	5,17E-07	0,00011996	4,28E-06	2,67E-05	6,31E-05	2,82E-06	1,58E-05	3,91E-06	1,73E-06	4,02E-06	1,37E-06	2,20E-06	2,62E-06	3,25E-05
gita	2,12E-05	1,39E-06	4,28E-06	1,27E-06	1,24E-06	2,82E-06	2,63E-06	3,91E-06	1,73E-06	4,02E-06	1,37E-06	2,20E-06	2,62E-06	2,03E-06
usus	5,17E-07	1,39E-06	4,28E-06	2,04E-05	1,24E-06	2,82E-06	2,63E-06	2,34E-05	1,73E-06	4,02E-06	1,37E-06	2,20E-06	2,62E-06	2,03E-06
howw	1,09E-05	1,39E-06	4,28E-06	1,27E-06	1,24E-06	2,82E-06	2,63E-06	3,91E-06	1,73E-06	4,02E-06	1,37E-06	2,20E-06	2,62E-06	2,03E-06
hans	1,86E-05	1,39E-06	4,28E-06	1,27E-06	1,24E-06	2,82E-06	2,63E-06	3,91E-06	1,73E-06	4,02E-06	2,20E-05	2,20E-06	2,62E-06	1,22E-05
tsay	3,10E-06	8,37E-06	4,28E-06	1,27E-06	7,42E-06	2,82E-06	1,58E-05	3,91E-06	1,73E-06	4,02E-06	1,37E-06	2,20E-06	2,62E-06	2,03E-06
ralf	5,17E-07	1,39E-06	4,28E-06	1,27E-06	1,24E-06	2,82E-06	2,63E-06	3,91E-06	1,73E-06	4,02E-06	1,37E-06	2,20E-06	2,62E-06	7,32E-05
shan	5,17E-07	2,93E-05	4,28E-06	1,27E-06	1,24E-06	2,82E-06	2,63E-06	3,91E-06	1,73E-06	2,41E-05	1,37E-06	2,20E-06	2,62E-06	3,25E-05
abod	1,60E-05	1,39E-06	4,28E-06	1,27E-06	1,36E-05	2,82E-06	2,63E-06	3,91E-06	1,73E-06	4,02E-06	1,37E-06	2,20E-06	2,62E-06	2,03E-06
warm	2,90E-05	4,32E-05	4,28E-06	0,0001095	1,98E-05	0,000539007	0,000278669	2,34E-05	0,000105635	4,02E-06	1,37E-06	2,42E-05	2,62E-06	2,03E-06
reza	3,10E-06	1,39E-06	4,28E-06	1,27E-06	1,98E-05	2,82E-06	2,63E-06	3,91E-06	1,73E-06	0,000165023	1,37E-06	2,20E-06	2,62E-06	4,27E-05
till	7,03E-05	7,11E-05	4,28E-06	7,13E-05	0,000100235	3,10E-05	1,58E-05	4,30E-05	4,50E-05	0,000185148	1,37E-06	2,20E-06	2,62E-06	2,03E-06
bark	5,17E-07	1,39E-06	4,28E-06	8,40E-05	5,07E-05	2,82E-06	2,89E-05	3,91E-06	1,73E-06	4,02E-06	1,37E-06	2,20E-06	2,62E-06	2,03E-06
smyx	5,17E-07	1,39E-06	8,98E-05	1,27E-06	1,24E-06	2,82E-06	2,63E-06	3,91E-06	1,73E-06	4,02E-06	1,37E-06	2,20E-06	2,62E-06	2,03E-06
main	0,000191883	0,000559349	4,28E-06	0,000217726	0,000316791	0,000313245	0,000462695	0,000218788	0,000503931	2,41E-05	0,000392509	0,000387277	0,001287042	0,000378356
byte	5,17E-07	0,000712786	4,28E-06	1,27E-06	1,24E-06	2,82E-06	2,63E-06	3,91E-06	1,73E-06	0,003505735	0,000358199	2,20E-06	0,000264748	0,000286819
inch	1,09E-05	0,000475656	4,28E-06	0,00021136	7,42E-06	8,75E-05	0,000107787	0,000121115	7,10E-05	4,02E-06	0,000131751	2,20E-06	6,82E-05	2,03E-06
trap	5,48E-05	1,53E-05	4,28E-06	0,000115866	0,00015592	7,34E-05	2,63E-06	0,000218788	1,73E-06	4,02E-06	1,37E-06	2,20E-06	1,57E-05	5,29E-05
bass	5,17E-07	4,32E-05	4,28E-06	1,27E-06	1,24E-06	2,82E-06	1,58E-05	0,00010158	4,50E-05	4,02E-06	8,37E-05	2,20E-06	2,62E-06	5,29E-05
alow	5,17E-07	1,39E-06	4,28E-06	1,40E-05	1,24E-06	1,69E-05	2,63E-06	3,91E-06	1,73E-06	4,02E-06	1,37E-06	2,20E-06	2,62E-06	2,03E-06
ncsa	5,17E-07	1,39E-06	4,28E-06	1,27E-06	1,24E-06	2,82E-06	2,63E-06	3,91E-06	1,73E-06	4,02E-06	0,000337613	2,20E-06	2,62E-06	5,29E-05
hupp	5,17E-07	1,39E-06	4,28E-06	1,27E-06	1,24E-06	2,82E-06	2,63E-06	3,91E-06	1,73E-06	4,02E-06	1,37E-06	2,20E-06	2,62E-06	0,000174939
half	0,000140163	0,000280372	4,28E-06	0,000198627	0,000378664	0,000299135	0,000659866	0,000589947	0,000400028	0,000144898	0,000111165	0,000431286	5,50E-05	0,000113914
sick	0,000147921	2,93E-05	4,28E-06	0,000746126	8,79E-05	0,000158034	2,63E-06	3,91E-06	0,000226856	4,02E-06	1,37E-06	0,000266253	2,62E-06	2,03E-06
fist	1,34E-05	1,39E-06	4,28E-06	7,64E-06	4,45E-05	0,000129813	2,63E-06	3,91E-06	1,73E-06	4,02E-06	1,51E-05	2,20E-06	2,62E-06	2,03E-06
ling	3,10E-06	1,39E-06	4,28E-06	1,27E-06	7,42E-06	2,82E-06	2,63E-06	2,34E-05	1,73E-06	4,02E-06	1,37E-06	2,20E-06	4,19E-05	2,24E-05
bund	5,17E-07	1,39E-06	4,28E-06	1,27E-06	1,98E-05	2,82E-06	2,63E-06	3,91E-06	1,73E-06	4,02E-06	1,37E-06	1,32E-05	2,62E-06	2,03E-06
atas	5,17E-07	1,39E-06	4,28E-06	1,27E-06	1,36E-05	2,82E-06	4,21E-05	3,91E-06	1,73E-06	4,02E-06	1,37E-06	2,20E-06	2,62E-06	2,03E-06
beso	5,69E-06	1,39E-06	4,28E-06	1,27E-06	1,24E-06	2,82E-06	2,63E-06	3,91E-06	1,73E-06	4,02E-06	1,37E-06	2,20E-06	2,62E-06	2,03E-06
fair	0,000406523	0,000266423	4,28E-06	0,000459644	1,24E-06	0,000341465	0,000186655	6,25E-05	0,000495272	0,000165023	0,000138613	0,000123225	0,000277854	0,000174939
clod	5,17E-07	1,39E-06	4,28E-06	1,27E-06	1,24E-06	2,82E-06	2,63E-06	3,91E-06	1,73E-06	4,02E-06	1,37E-06	2,20E-06	2,62E-06	2,03E-06
bode	5,17E-07	8,37E-06	4,28E-06	1,27E-06	1,24E-06	5,93E-05	4,21E-05	2,34E-05	1,90E-05	4,02E-06	8,23E-06	2,20E-06	2,62E-06	2,03E-06
veal	5,17E-07	1,39E-06	4,28E-06	1,27E-06	1,24E-06	2,82E-06	2,63E-06	3,91E-06	1,04E-05	4,02E-06	1,37E-06	2,20E-06	2,62E-06	2,03E-06
gfci	5,17E-07	1,39E-06	4,28E-06	1,27E-06	1,24E-06	2,82E-06	2,63E-06	3,91E-06	1,73E-06	4,02E-06	1,37E-06	2,20E-06	0,000671044	2,03E-06
bogg	5,17E-07	1,39E-06	4,28E-06	1,27E-06	1,24E-06	2,82E-06	2,63E-06	2,34E-05	0,000529907	4,02E-06	1,37E-06	2,20E-06	2,62E-06	2,03E-06
ohip	5,17E-07	1,39E-06	4,28E-06	1,27E-06	1,24E-06	2,82E-06	2,63E-06	3,91E-06	1,73E-06	4,02E-06	1,37E-06	7,92E-05	2,62E-06	2,03E-06
prnt	5,17E-07	1,39E-06	4,28E-06	1,27E-06	1,24E-06	7,34E-05	2,63E-06	3,91E-06	1,73E-06	4,02E-06	1,37E-06	2,20E-06	2,62E-06	2,03E-06
jbig	5,17E-07	1,39E-06	4,28E-06	1,27E-06	1,24E-06	2,82E-06	2,63E-06	3,91E-06	1,73E-06	0,000185148	1,37E-06	2,20E-06	2,62E-06	2,03E-06
shaw	3,10E-06	0,000106011	4,28E-06	7,64E-06	0,000230168	2,82E-06	9,46E-05	3,91E-06	1,73E-06	4,02E-06	1,37E-06	4,62E-05	2,88E-05	1,22E-05
aura	3,10E-06	1,39E-06	4,28E-06	3,31E-05	1,24E-06	2,82E-06	2,63E-06	0,000648552	2,77E-05	4,02E-06	1,37E-06	2,20E-06	2,62E-06	2,03E-06
sank	7,03E-05	1,39E-06	2,57E-05	1,27E-06	1,24E-06	2,82E-06	1,58E-05	3,91E-06	1,04E-05	4,02E-06	1,37E-06	2,20E-06	2,62E-06	2,03E-06
milk	1,09E-05	1,39E-06	4,28E-06	0,000134965	2,60E-05	2,82E-06	2,63E-06	2,34E-05	1,73E-06	2,41E-05	1,37E-06	0,000343268	2,62E-06	2,03E-06
view	0,001552132	0,00030827	4,28E-06	0,00021136	0,000335352	0,000129813	0,000370682	2,34E-05	7,10E-05	0,002720869	0,001071853	0,000178235	2,62E-06	0,000703824
stgt	5,17E-07	2,93E-05	4,28E-06	1,27E-06	1,24E-06	2,82E-06	2,63E-06	3,91E-06	1,73E-06	4,02E-06	1,37E-06	2,20E-06	2,62E-06	2,03E-06
ason	5,69E-06	1,39E-06	4,28E-06	1,27E-06	1,24E-06	2,82E-06	2,63E-06	3,91E-06	1,73E-06	4,02E-06	1,37E-06	2,20E-06	2,62E-06	2,03E-06
sail	5,17E-07	1,39E-06	4,28E-06	1,27E-06	7,42E-06	0,001286845	0,000331248	3,91E-06	1,73E-06	4,02E-06	1,37E-06	2,20E-06	2,62E-06	2,03E-06
foti	5,17E-07	1,39E-06	4,28E-06	1,27E-06	1,24E-06	2,82E-06	2,63E-06	3,91E-06	1,73E-06	4,02E-06	0,000152338	2,20E-06	2,62E-06	2,03E-06
wrap	1,86E-05	1,39E-06	4,28E-06	3,95E-05	5,07E-05	3,10E-05	0,000344392	3,91E-06	1,73E-06	4,02E-06	1,37E-06	2,20E-06	0,000238535	0,000235964
cape	3,10E-06	1,39E-06	4,28E-06	1,27E-06	5,69E-05	7,34E-05	0,000173511	2,34E-05	3,64E-05	4,02E-06	1,37E-06	2,20E-06	2,62E-06	2,03E-06
herp	5,17E-07	1,39E-06	4,28E-06	2,04E-05	1,24E-06	2,82E-06	2,63E-06	3,91E-06	1,73E-06	4,02E-06	1,37E-06	5,72E-05	2,62E-06	1,22E-05
plow	5,17E-07	1,39E-06	4,28E-06	2,04E-05	1,24E-06	2,82E-06	2,63E-06	3,91E-06	1,73E-06	4,02E-06	1,37E-06	2,20E-06	2,88E-05	2,03E-06
itev	1,09E-05	1,39E-06	4,28E-06	1,27E-06	1,24E-06	2,82E-06	2,63E-06	3,91E-06	1,73E-06	4,02E-06	1,37E-06	2,20E-06	2,62E-06	2,03E-06
eden	4,71E-05	1,39E-06	4,28E-06	1,27E-06	7,42E-06	2,82E-06	2,63E-06	3,91E-06	1,73E-06	4,02E-06	1,37E-06	2,20E-06	2,62E-06	2,24E-05
qazi	5,17E-07	1,39E-06	4,28E-06	1,40E-05	1,24E-06	0,000299135	2,63E-06	3,91E-06	1,73E-06	4,02E-06	1,37E-06	2,20E-06	2,62E-06	2,03E-06
vote	1,60E-05	8,37E-06	4,28E-06	1,27E-06	8,79E-05	1,69E-05	2,63E-06	0,001136919	0,000226856	4,02E-06	3,57E-05	9,02E-05	2,62E-06	2,03E-06
jose	5,17E-07	9,90E-05	4,28E-06	1,27E-06	1,36E-05	0,000256805	2,63E-06	0,000492274	0,000902227	4,02E-06	3,57E-05	7,92E-05	2,62E-06	3,25E-05
vida	5,17E-07	1,39E-06	4,28E-06	7,77E-05	1,24E-06	2,82E-06	2,63E-06	0,00010158	1,04E-05	4,02E-06	1,37E-06	1,32E-05	2,62E-06	2,03E-06
alon	0,000339286	0,000175756	4,28E-06	0,00016043	0,000230168	0,000129813	8,15E-05	4,30E-05	0,000148928	4,02E-06	6,31E-05	0,000233246	2,62E-06	0,000124085
zion	2,38E-05	1,39E-06	4,28E-06	1,27E-06	7,42E-06	4,52E-05	2,63E-06	3,91E-06	1,73E-06	4,02E-06	1,37E-06	2,20E-06	2,62E-06	2,03E-06
azer	5,17E-07	1,39E-06	4,28E-06	1,27E-06	2,60E-05	2,82E-06	2,63E-06	3,91E-06	1,73E-06	4,02E-06	1,37E-06	2,20E-06	2,62E-06	2,03E-06
hung	4,45E-05	9,21E-05	4,28E-06	0,0001095	1,36E-05	1,69E-05	2,63E-06	0,00014065	0,000174904	4,02E-06	1,37E-06	2,20E-06	2,62E-06	0,000164768
wine	1,09E-05	1,39E-06	4,28E-06	1,40E-05	7,42E-06	2,82E-06	2,63E-06	0,000179719	1,73E-06	4,02E-06	1,37E-06	2,20E-06	2,62E-06	2,03E-06
hull	5,17E-07	5,72E-05	4,28E-06	1,27E-06	1,24E-06	2,82E-06	1,58E-05	3,91E-06	4,50E-05	2,41E-05	7,00E-05	2,42E-05	2,62E-06	2,03E-06
term	0,000833217	0,000147858	4,28E-06	0,000561504	0,000273479	0,000256805	0,000659866	0,000629017	0,0003221	0,000426645	0,0001592	0,000618323	0,000671044	2,03E-06
hall	3,93E-05	6,42E-05	4,28E-06	1,27E-06	0,000124984	1,69E-05	4,21E-05	0,00043367	0,000841617	4,02E-06	0,000365061	4,62E-05	2,88E-05	2,03E-06
enim	5,17E-07	1,39E-06	4,28E-06	1,27E-06	1,24E-06	2,82E-06	2,63E-06	8,20E-05	1,73E-06	4,02E-06	1,37E-06	2,20E-06	2,62E-06	2,03E-06
cdma	5,17E-07	1,39E-06	4,28E-06	1,27E-06	1,24E-06	2,82E-06	2,63E-06	3,91E-06	1,73E-06	4,02E-06	1,37E-06	2,20E-06	2,62E-06	2,03E-06
goto	5,69E-06	8,37E-06	4,28E-06	7,64E-06	1,24E-06	2,82E-06	2,63E-06	3,91E-06	1,73E-06	4,02E-06	1,37E-06	2,20E-06	4,19E-05	1,22E-05
doso	3,15E-05	1,39E-06	4,28E-06	1,27E-06	1,24E-06	2,82E-06	2,63E-06	3,91E-06	1,04E-05	4,02E-06	1,37E-06	2,42E-05	2,62E-06	2,03E-06
tumb	5,17E-07	1,39E-06	4,28E-06	1,27E-06	5,07E-05	2,82E-06	2,63E-06	3,91E-06	1,73E-06	4,02E-06	1,37E-06	2,20E-06	2,62E-06	2,03E-06
zinc	5,17E-07	1,53E-05	4,28E-06	0,000166796	1,24E-06	2,82E-06	2,63E-06	0,000179719	1,73E-06	4,02E-06	3,57E-05	2,20E-06	2,62E-06	1,22E-05
mbxn	5,17E-07	1,39E-06	0,000410572	1,27E-06	1,24E-06	2,82E-06	2,63E-06	3,91E-06	1,73E-06	4,02E-06	1,37E-06	2,20E-06	2,62E-06	2,03E-06
turn	0,000582373	0,001228894	4,28E-06	0,001255427	0,000787026	0,000270915	0,00044955	0,000375066	0,000486614	0,000346146	0,000104303	6,82E-05	0,000356492	0,000642799
coal	5,17E-07	1,39E-06	4,28E-06	5,22E-05	1,24E-06	0,000101593	2,63E-06	3,91E-06	1,73E-06	4,02E-06	1,37E-06	1,32E-05	2,62E-06	2,03E-06
plcc	5,17E-07	2,93E-05	4,28E-06	1,27E-06	1,24E-06	2,82E-06	2,63E-06	3,91E-06	1,73E-06	4,02E-06	1,37E-06	2,20E-06	2,62E-06	2,03E-06
chun	5,17E-07	1,39E-06	4,28E-06	1,27E-06	1,24E-06	2,82E-06	2,63E-06	0,00014065	1,73E-06	4,02E-06	1,37E-06	2,20E-06	2,62E-06	6,31E-05
rule	0,000747878	8,37E-06	4,28E-06	0,000141331	0,000360102	0,000341465	1,58E-05	3,91E-06	0,000919544	0,003465486	1,37E-06	0,00029926	6,82E-05	3,25E-05
kimd	5,17E-07	2,93E-05	4,28E-06	1,27E-06	1,24E-06	2,82E-06	2,63E-06	3,91E-06	1,73E-06	4,02E-06	1,37E-06	2,20E-06	2,62E-06	2,03E-06
slay	1,60E-05	1,39E-06	4,28E-06	1,27E-06	2,60E-05	2,82E-06	2,63E-06	3,91E-06	1,73E-06	4,02E-06	1,37E-06	2,20E-06	2,62E-06	2,03E-06
afil	5,17E-07	1,39E-06	4,70E-05	1,27E-06	1,24E-06	2,82E-06	2,63E-06	3,91E-06	1,73E-06	8,45E-05	1,37E-06	2,20E-06	2,62E-06	2,03E-06
wage	6,78E-05	1,39E-06	4,28E-06	1,27E-06	5,07E-05	2,82E-06	2,63E-06	3,91E-06	7,97E-05	4,02E-06	1,37E-06	2,42E-05	2,62E-06	2,03E-06
pdes	5,17E-07	1,39E-06	4,28E-06	1,27E-06	1,24E-06	2,82E-06	2,63E-06	3,91E-06	1,73E-06	4,02E-06	2,88E-05	2,20E-06	2,62E-06	2,03E-06
snap	1,60E-05	2,93E-05	4,28E-06	2,04E-05	1,24E-06	1,69E-05	2,89E-05	0,000238323	1,04E-05	4,02E-06	1,37E-06	2,20E-06	2,62E-06	2,03E-06
jure	8,28E-06	1,39E-06	4,28E-06	1,27E-06	1,24E-06	2,82E-06	2,63E-06	3,91E-06	1,73E-06	4,02E-06	1,37E-06	2,20E-06	2,62E-06	2,03E-06
lind	5,17E-07	1,39E-06	4,28E-06	1,27E-06	1,24E-06	2,82E-06	2,63E-06	2,34E-05	7,10E-05	4,02E-06	1,37E-06	2,20E-06	2,62E-06	2,03E-06
olaf	5,17E-07	1,39E-06	4,28E-06	1,27E-06	1,24E-06	2,82E-06	2,63E-06	3,91E-06	1,73E-06	4,02E-06	1,37E-06	2,20E-06	5,50E-05	2,24E-05
hadn	4,19E-05	1,39E-06	4,28E-06	4,58E-05	0,00018067	7,34E-05	2,63E-06	2,34E-05	0,000157587	4,02E-06	1,37E-06	2,20E-06	2,62E-06	1,22E-05
ledg	1,09E-05	1,39E-06	4,28E-06	1,27E-06	1,24E-06	2,82E-06	2,63E-06	3,91E-06	1,73E-06	4,02E-06	1,37E-06	2,20E-06	2,62E-06	2,03E-06
notx	5,17E-07	1,39E-06	4,28E-06	1,27E-06	1,24E-06	2,82E-06	2,63E-06	3,91E-06	1,73E-06	0,000124774	1,37E-06	2,20E-06	2,62E-06	2,03E-06
jbis	5,17E-07	1,39E-06	4,28E-06	1,27E-06	1,24E-06	2,82E-06	9,46E-05	3,91E-06	1,73E-06	4,02E-06	1,37E-06	2,20E-06	2,62E-06	2,03E-06
unlv	5,17E-07	1,39E-06	4,28E-06	1,27E-06	1,24E-06	2,82E-06	2,63E-06	0,000355531	1,73E-06	4,02E-06	1,37E-06	2,20E-06	2,62E-06	2,03E-06
arch	5,69E-06	1,39E-06	4,28E-06	3,31E-05	1,24E-06	0,000101593	1,58E-05	2,34E-05	1,73E-06	4,02E-06	1,37E-06	2,20E-06	0,000159897	2,03E-06
hamp	5,17E-07	1,39E-06	4,28E-06	1,27E-06	1,24E-06	2,82E-06	2,63E-06	0,00014065	1,73E-06	4,02E-06	1,37E-06	2,20E-06	2,62E-06	2,03E-06
suni	5,17E-07	1,39E-06	4,28E-06	1,27E-06	1,24E-06	2,82E-06	2,63E-06	3,91E-06	1,04E-05	2,41E-05	1,37E-06	2,20E-06	2,62E-06	7,32E-05
dire	3,10E-06	1,39E-06	4,28E-06	7,64E-06	2,60E-05	2,82E-06	2,63E-06	2,34E-05	2,77E-05	4,02E-06	1,37E-06	1,32E-05	2,62E-06	2,03E-06
fusi	5,17E-07	8,37E-06	4,28E-06	0,0001095	1,24E-06	2,82E-06	2,63E-06	3,91E-06	1,73E-06	4,02E-06	1,37E-06	2,20E-06	2,62E-06	2,03E-06
orig	3,10E-06	1,53E-05	4,28E-06	1,27E-06	1,24E-06	2,82E-06	2,63E-06	3,91E-06	1,73E-06	4,02E-06	8,23E-06	2,20E-06	2,88E-05	2,03E-06
ariv	3,10E-06	1,39E-06	4,28E-06	1,27E-06	6,93E-05	2,82E-06	2,63E-06	3,91E-06	1,73E-06	4,02E-06	1,37E-06	2,20E-06	2,62E-06	2,03E-06
msen	5,17E-07	6,42E-05	4,28E-06	1,27E-06	1,24E-06	2,82E-06	2,63E-06	3,91E-06	1,73E-06	4,02E-06	1,37E-06	2,20E-06	1,57E-05	2,03E-06
cuba	5,17E-07	8,37E-06	4,28E-06	1,27E-06	1,24E-06	2,82E-06	2,63E-06	3,91E-06	4,50E-05	4,02E-06	1,37E-06	2,20E-06	2,62E-06	1,22E-05
morn	9,36E-05	1,39E-06	4,28E-06	0,000166796	0,000360102	0,000101593	0,00022609	2,34E-05	0,000192221	2,41E-05	1,37E-06	6,82E-05	2,62E-06	7,32E-05
ofit	1,34E-05	1,53E-05	2,57E-05	7,64E-06	1,24E-06	4,52E-05	2,63E-06	3,91E-06	1,90E-05	4,02E-06	1,37E-06	1,32E-05	4,19E-05	2,03E-06
keng	5,17E-07	1,39E-06	4,28E-06	1,27E-06	1,24E-06	2,82E-06	2,63E-06	0,000160184	1,73E-06	4,02E-06	1,51E-05	2,20E-06	2,62E-06	2,24E-05
urib	1,09E-05	1,39E-06	4,28E-06	1,27E-06	1,24E-06	2,82E-06	2,63E-06	3,91E-06	2,77E-05	4,02E-06	1,37E-06	2,20E-06	2,62E-06	2,03E-06
bash	3,15E-05	1,39E-06	4,28E-06	2,67E-05	5,07E-05	2,82E-06	2,63E-06	2,34E-05	1,90E-05	4,02E-06	1,37E-06	2,20E-06	6,82E-05	5,29E-05
agcg	5,17E-07	1,39E-06	4,28E-06	1,27E-06	1,24E-06	2,82E-06	2,63E-06	0,000121115	1,73E-06	4,02E-06	1,37E-06	2,20E-06	2,62E-06	2,03E-06
tuff	2,90E-05	1,39E-06	4,28E-06	1,27E-06	1,24E-06	2,82E-06	2,63E-06	3,91E-06	1,73E-06	4,02E-06	1,37E-06	1,32E-05	2,62E-06	2,03E-06
piti	4,97E-05	1,39E-06	4,28E-06	3,31E-05	2,60E-05	2,82E-06	1,58E-05	3,91E-06	1,73E-06	4,02E-06	1,37E-06	2,20E-06	2,62E-06	2,03E-06
ntfi	5,17E-07	1,39E-06	4,28E-06	1,27E-06	1,24E-06	2,82E-06	2,63E-06	3,91E-06	1,73E-06	4,02E-06	1,37E-06	2,20E-06	5,50E-05	2,03E-06
slap	3,15E-05	1,39E-06	4,28E-06	2,04E-05	1,24E-06	0,000115703	2,63E-06	3,91E-06	3,64E-05	4,02E-06	1,37E-06	3,52E-05	2,62E-06	2,03E-06
tori	5,17E-07	1,39E-06	4,28E-06	1,27E-06	1,24E-06	2,82E-06	2,63E-06	3,91E-06	1,73E-06	4,02E-06	1,37E-06	0,000189238	2,62E-06	2,03E-06
zghj	5,17E-07	1,39E-06	8,98E-05	1,27E-06	1,24E-06	2,82E-06	2,63E-06	3,91E-06	1,73E-06	4,02E-06	1,37E-06	2,20E-06	2,62E-06	2,03E-06
rtfm	5,17E-07	2,93E-05	4,28E-06	1,27E-06	1,24E-06	2,82E-06	2,63E-06	4,30E-05	1,73E-06	0,00040652	0,000145476	2,20E-06	8,13E-05	2,03E-06
layn	5,17E-07	1,39E-06	4,28E-06	1,27E-06	1,24E-06	7,34E-05	2,63E-06	3,91E-06	1,73E-06	4,02E-06	1,37E-06	2,20E-06	2,62E-06	2,03E-06
wagl	5,17E-07	8,37E-06	4,28E-06	3,95E-05	1,24E-06	2,82E-06	2,63E-06	3,91E-06	1,73E-06	4,02E-06	1,37E-06	2,20E-06	2,62E-06	2,03E-06
gill	3,10E-06	1,39E-06	4,28E-06	1,27E-06	1,36E-05	2,82E-06	2,63E-06	2,34E-05	1,90E-05	0,000124774	1,37E-06	2,20E-06	0,000212323	0,000144426
exam	3,10E-06	1,53E-05	4,28E-06	3,31E-05	1,24E-06	2,82E-06	2,63E-06	0,00010158	1,73E-06	4,02E-06	1,37E-06	0,000134227	2,62E-06	2,03E-06
cpac	5,17E-07	1,39E-06	4,28E-06	1,27E-06	1,24E-06	2,82E-06	2,63E-06	0,000121115	1,73E-06	4,02E-06	1,37E-06	2,20E-06	2,62E-06	2,03E-06
kriz	1,34E-05	1,39E-06	4,28E-06	1,27E-06	1,24E-06	2,82E-06	2,63E-06	3,91E-06	1,73E-06	4,02E-06	1,37E-06	2,42E-05	2,62E-06	2,03E-06
acca	5,17E-07	1,39E-06	4,28E-06	1,27E-06	1,24E-06	2,82E-06	2,63E-06	3,91E-06	1,73E-06	4,02E-06	1,37E-06	0,000145229	2,62E-06	2,03E-06
ness	3,41E-05	1,39E-06	4,28E-06	1,27E-06	1,24E-06	1,69E-05	2,63E-06	0,00010158	1,73E-06	4,02E-06	1,37E-06	2,42E-05	2,62E-06	5,29E-05
armi	6,52E-05	1,39E-06	4,28E-06	1,40E-05	0,001616127	0,000101593	1,58E-05	0,00010158	1,73E-06	6,44E-05	0,000275855	1,32E-05	1,57E-05	2,03E-06
ftms	5,17E-07	1,39E-06	4,28E-06	1,27E-06	1,24E-06	2,82E-06	2,63E-06	3,91E-06	1,73E-06	4,02E-06	1,37E-06	2,20E-06	2,62E-06	0,000134255
welt	5,17E-07	1,39E-06	4,28E-06	2,04E-05	1,24E-06	2,82E-06	2,63E-06	2,34E-05	1,73E-06	4,02E-06	1,37E-06	2,20E-06	2,62E-06	2,03E-06
pact	3,10E-06	1,39E-06	4,28E-06	7,64E-06	8,79E-05	5,93E-05	2,63E-06	3,91E-06	1,73E-06	4,02E-06	1,37E-06	2,20E-06	2,62E-06	2,03E-06
rate	1,60E-05	0,001786848	4,28E-06	0,000491476	1,24E-06	0,000553118	0,000436406	4,30E-05	0,000443321	4,43E-05	0,000124889	0,003346866	6,82E-05	0,000225793
halv	5,17E-07	2,23E-05	4,28E-06	1,27E-06	1,24E-06	2,82E-06	2,89E-05	3,91E-06	1,73E-06	2,41E-05	1,37E-06	2,20E-06	2,88E-05	2,03E-06
sean	5,17E-07	0,000287346	4,28E-06	1,27E-06	1,24E-06	2,82E-06	2,63E-06	3,91E-06	0,00020088	2,41E-05	2,20E-05	2,20E-06	2,62E-06	0,000591945
buya	5,17E-07	1,39E-06	4,28E-06	1,27E-06	1,24E-06	3,10E-05	2,63E-06	3,91E-06	1,73E-06	4,02E-06	1,37E-06	1,32E-05	2,62E-06	1,22E-05
tool	7,29E-05	1,39E-06	4,70E-05	0,000179529	7,42E-06	0,000369686	2,63E-06	3,91E-06	1,73E-06	0,000165023	0,00253347	2,20E-06	0,000304067	0,00030716
wive	6,00E-05	1,39E-06	4,28E-06	3,31E-05	6,31E-05	2,82E-06	2,63E-06	3,91E-06	1,73E-06	4,02E-06	1,37E-06	2,42E-05	2,62E-06	2,03E-06
nlcs	5,17E-07	1,39E-06	4,28E-06	1,27E-06	1,24E-06	2,82E-06	2,63E-06	3,91E-06	5,37E-05	4,02E-06	1,37E-06	2,20E-06	2,62E-06	2,03E-06
hint	1,34E-05	5,02E-05	4,28E-06	9,04E-05	7,42E-06	7,34E-05	2,63E-06	2,34E-05	5,37E-05	0,000245522	4,25E-05	2,20E-06	0,0005793	0,000317331
date	0,000225501	0,000196679	4,28E-06	0,000147697	0,000174482	0,000158034	0,000791314	0,000629017	0,000122952	0,000688267	0,000666991	0,000508301	2,62E-06	0,000947925
fuzz	5,17E-07	1,53E-05	4,28E-06	1,27E-06	1,24E-06	2,82E-06	2,63E-06	4,30E-05	1,73E-06	4,02E-06	1,37E-06	2,20E-06	2,62E-06	2,03E-06
gage	5,17E-07	1,39E-06	4,28E-06	1,27E-06	1,24E-06	2,82E-06	2,63E-06	2,34E-05	1,90E-05	4,02E-06	1,37E-06	5,72E-05	2,62E-06	2,03E-06
iucf	3,10E-06	1,39E-06	4,28E-06	1,27E-06	1,24E-06	2,82E-06	2,63E-06	6,25E-05	1,73E-06	4,02E-06	1,37E-06	2,20E-06	2,62E-06	2,03E-06
lige	5,17E-07	1,39E-06	4,28E-06	1,27E-06	1,24E-06	2,82E-06	2,63E-06	4,30E-05	1,73E-06	4,02E-06	1,51E-05	2,20E-06	2,62E-06	2,03E-06
mist	3,10E-06	1,39E-06	4,28E-06	1,27E-06	2,60E-05	7,34E-05	1,58E-05	3,91E-06	1,73E-06	4,02E-06	1,37E-06	2,20E-06	2,62E-06	2,03E-06
clad	3,10E-06	1,39E-06	4,28E-06	1,27E-06	1,24E-06	2,82E-06	2,63E-06	2,34E-05	1,73E-06	4,02E-06	1,37E-06	2,20E-06	2,62E-06	1,22E-05
ussr	1,34E-05	1,39E-06	4,28E-06	1,27E-06	0,000100235	2,82E-06	0,000147221	3,91E-06	1,73E-06	4,02E-06	2,20E-05	5,72E-05	2,62E-06	2,03E-06
picl	5,17E-07	1,39E-06	4,28E-06	3,95E-05	1,24E-06	2,82E-06	2,63E-06	3,91E-06	1,73E-06	4,02E-06	1,37E-06	1,32E-05	2,62E-06	2,03E-06
brag	5,17E-07	1,39E-06	4,28E-06	2,67E-05	1,24E-06	2,82E-06	2,63E-06	3,91E-06	1,73E-06	4,02E-06	1,37E-06	1,32E-05	1,57E-05	2,24E-05
ihav	5,74E-05	0,000106011	4,28E-06	5,22E-05	7,42E-06	2,82E-06	2,63E-06	0,000160184	2,77E-05	4,02E-06	3,57E-05	2,20E-06	4,19E-05	0,000124085
flog	8,28E-06	1,39E-06	4,28E-06	2,04E-05	1,24E-06	2,82E-06	2,63E-06	3,91E-06	1,73E-06	4,02E-06	1,37E-06	2,20E-06	2,62E-06	2,03E-06
calc	5,17E-07	1,39E-06	4,28E-06	1,27E-06	1,24E-06	1,69E-05	2,63E-06	3,91E-06	1,73E-06	4,02E-06	5,63E-05	2,20E-06	2,62E-06	2,03E-06
tiga	5,17E-07	1,39E-06	4,28E-06	1,27E-06	1,24E-06	2,82E-06	2,63E-06	3,91E-06	1,73E-06	4,02E-06	4,94E-05	2,20E-06	2,88E-05	2,03E-06
coli	5,17E-07	1,39E-06	4,28E-06	1,27E-06	1,24E-06	2,82E-06	2,63E-06	3,91E-06	1,73E-06	4,02E-06	1,37E-06	0,000354271	2,62E-06	2,03E-06
tuba	5,17E-07	8,37E-06	4,28E-06	1,27E-06	1,24E-06	2,82E-06	2,63E-06	0,000179719	1,73E-06	4,02E-06	1,37E-06	2,20E-06	2,62E-06	2,03E-06
beza	5,17E-07	1,39E-06	4,28E-06	1,27E-06	1,24E-06	2,82E-06	2,63E-06	3,91E-06	1,73E-06	4,02E-06	5,63E-05	2,20E-06	2,62E-06	2,03E-06
chao	3,15E-05	4,32E-05	4,28E-06	2,04E-05	1,24E-06	2,82E-06	2,63E-06	0,000160184	6,23E-05	4,02E-06	1,51E-05	2,20E-06	2,62E-06	2,03E-06
hoil	5,17E-07	1,39E-06	4,28E-06	1,27E-06	1,24E-06	2,82E-06	2,63E-06	3,91E-06	3,64E-05	4,02E-06	1,37E-06	2,20E-06	2,62E-06	2,03E-06
ywid	5,17E-07	1,39E-06	4,28E-06	1,27E-06	1,24E-06	2,82E-06	2,63E-06	3,91E-06	1,73E-06	4,02E-06	1,37E-06	2,20E-06	5,50E-05	2,03E-06
sola	2,64E-05	1,39E-06	4,28E-06	7,64E-06	1,24E-06	2,82E-06	0,000304958	3,91E-06	1,73E-06	4,02E-06	1,37E-06	2,20E-06	2,62E-06	2,03E-06
calf	8,28E-06	1,39E-06	4,28E-06	7,64E-06	1,24E-06	2,82E-06	2,63E-06	3,91E-06	1,73E-06	4,02E-06	1,37E-06	2,20E-06	2,62E-06	2,03E-06
pole	1,09E-05	3,63E-05	6,84E-05	1,40E-05	2,60E-05	2,82E-06	0,000410116	0,000316462	1,04E-05	4,02E-06	2,88E-05	2,20E-06	5,50E-05	2,03E-06
inou	5,17E-07	1,39E-06	4,28E-06	1,27E-06	1,24E-06	2,82E-06	2,63E-06	3,91E-06	1,73E-06	8,45E-05	1,37E-06	2,20E-06	2,62E-06	2,03E-06
wwhj	5,17E-07	1,39E-06	0,000218116	1,27E-06	1,24E-06	2,82E-06	2,63E-06	3,91E-06	1,73E-06	4,02E-06	1,37E-06	2,20E-06	2,62E-06	2,03E-06
deut	3,67E-05	1,39E-06	4,28E-06	1,27E-06	1,24E-06	2,82E-06	2,63E-06	3,91E-06	1,73E-06	4,02E-06	1,37E-06	2,20E-06	2,62E-06	2,03E-06
sram	5,17E-07	1,53E-05	4,28E-06	1,27E-06	1,24E-06	2,82E-06	2,63E-06	3,91E-06	1,73E-06	4,02E-06	1,37E-06	2,20E-06	2,62E-06	3,25E-05
cola	5,17E-07	1,53E-05	4,28E-06	1,27E-06	1,24E-06	2,82E-06	8,15E-05	0,000238323	1,04E-05	4,02E-06	1,37E-06	1,32E-05	2,62E-06	2,03E-06
dust	4,45E-05	7,11E-05	4,28E-06	1,27E-06	8,17E-05	8,75E-05	0,000488985	3,91E-06	3,64E-05	4,02E-06	1,37E-06	2,20E-06	2,62E-06	1,22E-05
wear	0,000166023	0,000133909	4,28E-06	0,000281389	0,000193044	0,000355576	2,63E-06	0,000121115	0,000192221	4,02E-06	1,37E-06	5,72E-05	1,57E-05	0,000124085
cach	5,17E-07	0,000873198	4,28E-06	1,27E-06	7,42E-06	1,69E-05	2,63E-06	3,91E-06	1,73E-06	4,02E-06	1,37E-06	2,20E-06	0,00033028	0,000429211
rlds	1,60E-05	1,39E-06	4,28E-06	1,27E-06	1,24E-06	2,82E-06	2,63E-06	3,91E-06	1,73E-06	4,02E-06	1,37E-06	1,32E-05	2,62E-06	2,03E-06
deem	3,93E-05	1,39E-06	4,28E-06	1,27E-06	1,24E-06	2,82E-06	2,63E-06	3,91E-06	1,73E-06	4,02E-06	1,37E-06	3,52E-05	2,62E-06	2,03E-06
diku	5,17E-07	2,23E-05	4,28E-06	1,27E-06	1,24E-06	2,82E-06	2,63E-06	3,91E-06	1,73E-06	4,02E-06	8,23E-06	2,20E-06	2,62E-06	2,03E-06
four	0,000140163	0,000315244	4,28E-06	0,000370517	0,000520972	0,000101593	0,000567853	4,30E-05	0,000555883	0,000265647	0,000179786	0,000717343	2,88E-05	8,34E-05
nren	5,17E-07	1,39E-06	4,28E-06	1,27E-06	1,24E-06	2,82E-06	2,63E-06	3,91E-06	1,73E-06	4,02E-06	0,000172924	2,20E-06	2,62E-06	2,03E-06
yung	5,17E-07	2,93E-05	4,28E-06	1,40E-05	1,24E-06	2,82E-06	2,63E-06	3,91E-06	1,73E-06	4,02E-06	1,37E-06	1,32E-05	2,62E-06	2,03E-06
katl	5,17E-07	1,39E-06	4,28E-06	1,27E-06	2,60E-05	2,82E-06	2,63E-06	3,91E-06	1,73E-06	4,02E-06	1,37E-06	2,20E-06	2,62E-06	2,03E-06
when	0,004290731	0,004025638	4,28E-06	0,005113383	0,004678848	0,002246335	0,001211946	0,002211326	0,004053961	0,002157376	0,000358199	0,000794358	0,006346086	0,004650122
also	0,002966687	0,003711789	4,28E-06	0,004082048	0,001962616	0,002472097	0,003275672	0,001312731	0,002088456	0,002901992	0,005079291	0,002191636	0,003292311	0,002860049
coin	9,10E-05	2,93E-05	2,57E-05	1,27E-06	1,36E-05	2,82E-06	2,63E-06	8,20E-05	0,000105635	4,02E-06	1,37E-06	2,20E-06	2,62E-06	2,03E-06
aziz	5,69E-06	1,39E-06	4,28E-06	1,27E-06	4,45E-05	2,82E-06	2,63E-06	3,91E-06	1,73E-06	4,02E-06	1,37E-06	2,20E-06	2,62E-06	1,22E-05
just	0,00416143	0,004918364	4,28E-06	0,005132482	0,002352417	0,004997813	0,001119933	0,002211326	0,003898106	0,000607768	0,000790508	2,20E-06	0,002453505	0,004792514
xore	5,17E-07	1,39E-06	4,28E-06	1,27E-06	1,24E-06	2,82E-06	2,63E-06	3,91E-06	1,73E-06	0,000104649	1,37E-06	2,20E-06	2,62E-06	2,03E-06
worn	1,09E-05	8,37E-06	4,28E-06	7,77E-05	3,22E-05	1,69E-05	1,58E-05	2,34E-05	1,04E-05	4,02E-06	1,37E-06	2,20E-06	2,62E-06	2,03E-06
xvgr	5,17E-07	1,39E-06	4,28E-06	1,27E-06	1,24E-06	2,82E-06	2,63E-06	3,91E-06	1,73E-06	4,02E-06	7,00E-05	2,20E-06	1,57E-05	2,03E-06
coca	3,10E-06	1,39E-06	4,28E-06	4,58E-05	1,24E-06	2,82E-06	8,15E-05	0,00010158	1,04E-05	4,02E-06	1,37E-06	1,32E-05	2,62E-06	2,03E-06
henn	5,17E-07	1,39E-06	4,28E-06	1,27E-06	1,24E-06	2,82E-06	2,63E-06	3,91E-06	1,73E-06	4,02E-06	1,37E-06	2,20E-06	6,82E-05	2,03E-06
mivj	5,17E-07	4,32E-05	4,28E-06	1,27E-06	1,24E-06	2,82E-06	2,63E-06	3,91E-06	1,73E-06	4,02E-06	1,37E-06	2,20E-06	2,62E-06	2,03E-06
juda	0,000228087	1,39E-06	4,28E-06	1,27E-06	1,24E-06	2,82E-06	2,63E-06	3,91E-06	1,73E-06	4,02E-06	1,37E-06	2,20E-06	2,62E-06	3,25E-05
engg	5,17E-07	8,37E-06	4,28E-06	1,27E-06	1,24E-06	2,82E-06	2,63E-06	3,91E-06	1,73E-06	4,02E-06	1,51E-05	2,20E-06	1,57E-05	2,03E-06
nuke	3,10E-06	2,93E-05	4,28E-06	1,27E-06	1,24E-06	0,000143923	2,63E-06	3,91E-06	1,73E-06	4,02E-06	8,23E-06	2,20E-06	2,88E-05	2,03E-06
lion	4,97E-05	1,39E-06	4,28E-06	1,27E-06	1,24E-06	2,82E-06	2,63E-06	4,30E-05	9,70E-05	4,02E-06	1,37E-06	2,20E-06	2,62E-06	2,24E-05
wier	5,17E-07	1,39E-06	4,28E-06	1,27E-06	1,24E-06	0,000214474	2,63E-06	3,91E-06	1,73E-06	4,02E-06	1,37E-06	2,20E-06	2,62E-06	2,03E-06
asst	5,17E-07	1,39E-06	4,28E-06	7,64E-06	1,24E-06	2,82E-06	6,84E-05	3,91E-06	1,73E-06	4,02E-06	1,37E-06	2,20E-06	2,62E-06	2,03E-06
vinc	5,17E-07	1,39E-06	4,28E-06	1,27E-06	1,24E-06	2,82E-06	2,63E-06	3,91E-06	0,000140269	4,02E-06	1,37E-06	2,20E-06	2,62E-06	2,03E-06
dnet	5,17E-07	1,39E-06	4,28E-06	1,27E-06	1,24E-06	2,82E-06	2,63E-06	6,25E-05	2,77E-05	4,02E-06	8,23E-06	1,32E-05	2,62E-06	2,03E-06
sino	5,17E-07	1,39E-06	4,28E-06	1,27E-06	1,24E-06	2,82E-06	2,63E-06	3,91E-06	1,73E-06	0,000144898	1,37E-06	2,20E-06	2,62E-06	2,03E-06
klan	3,10E-06	8,37E-06	4,28E-06	1,27E-06	1,24E-06	2,82E-06	2,89E-05	3,91E-06	1,73E-06	4,02E-06	1,37E-06	2,20E-06	2,62E-06	2,03E-06
mere	0,000569443	7,81E-05	4,28E-06	9,04E-05	6,31E-05	0,000101593	1,58E-05	3,91E-06	7,97E-05	4,02E-06	1,37E-06	1,32E-05	5,50E-05	3,25E-05
guru	3,10E-06	3,63E-05	4,28E-06	1,27E-06	1,24E-06	2,82E-06	2,63E-06	3,91E-06	1,73E-06	4,02E-06	1,37E-06	2,20E-06	5,50E-05	5,29E-05
ball	5,69E-06	0,000126935	4,28E-06	0,000122232	1,98E-05	0,000186254	5,52E-05	0,001000176	0,002382849	4,02E-06	1,51E-05	2,20E-06	5,50E-05	4,27E-05
heck	6,00E-05	6,42E-05	4,28E-06	5,22E-05	1,24E-06	0,000285025	1,58E-05	0,000257858	0,000157587	4,02E-06	1,37E-06	2,20E-06	2,62E-06	6,31E-05
pool	5,17E-07	1,39E-06	2,57E-05	1,40E-05	4,45E-05	0,000129813	2,63E-06	2,34E-05	0,000382711	4,02E-06	1,51E-05	0,000310262	2,88E-05	2,03E-06
unca	5,17E-07	1,39E-06	4,28E-06	2,04E-05	1,24E-06	2,82E-06	2,63E-06	3,91E-06	1,73E-06	4,02E-06	1,37E-06	2,20E-06	2,62E-06	9,36E-05
stud	1,60E-05	1,39E-06	4,28E-06	2,04E-05	1,36E-05	3,10E-05	2,63E-06	3,91E-06	1,04E-05	4,02E-06	1,37E-06	2,20E-06	4,19E-05	4,27E-05
anna	5,17E-07	1,39E-06	4,28E-06	1,27E-06	1,98E-05	2,82E-06	2,63E-06	3,91E-06	3,64E-05	4,02E-06	1,37E-06	2,20E-06	2,62E-06	2,03E-06
thad	5,17E-07	5,72E-05	4,28E-06	7,64E-06	1,24E-06	2,82E-06	2,63E-06	3,91E-06	1,04E-05	4,02E-06	1,37E-06	2,20E-06	2,62E-06	2,03E-06
jahn	5,17E-07	1,39E-06	4,28E-06	1,27E-06	1,24E-06	2,82E-06	5,52E-05	3,91E-06	1,73E-06	4,02E-06	1,37E-06	2,20E-06	2,62E-06	2,03E-06
lace	2,12E-05	1,39E-06	4,28E-06	1,27E-06	1,24E-06	2,82E-06	2,63E-06	3,91E-06	1,73E-06	4,02E-06	1,37E-06	2,20E-06	1,57E-05	2,03E-06
gaus	1,09E-05	1,39E-06	4,28E-06	1,27E-06	1,24E-06	2,82E-06	2,63E-06	3,91E-06	1,73E-06	4,02E-06	1,37E-06	2,20E-06	2,62E-06	2,03E-06
catt	5,17E-07	2,23E-05	4,28E-06	1,27E-06	1,24E-06	2,82E-06	2,63E-06	3,91E-06	1,73E-06	2,41E-05	1,37E-06	2,20E-06	0,000146791	2,03E-06
abig	8,28E-06	1,39E-06	4,28E-06	2,67E-05	1,24E-06	1,69E-05	1,58E-05	2,34E-05	2,77E-05	4,02E-06	2,20E-05	2,20E-06	2,62E-06	2,03E-06
thia	5,17E-07	1,39E-06	4,28E-06	1,27E-06	1,24E-06	2,82E-06	2,63E-06	3,91E-06	1,73E-06	4,02E-06	1,37E-06	2,20E-06	2,62E-06	6,31E-05
abat	5,17E-07	1,39E-06	4,28E-06	1,27E-06	1,24E-06	2,82E-06	2,63E-06	3,91E-06	1,73E-06	4,02E-06	1,37E-06	5,72E-05	2,62E-06	2,03E-06
wtte	5,17E-07	7,11E-05	4,28E-06	1,27E-06	1,24E-06	2,82E-06	2,63E-06	3,91E-06	1,73E-06	4,02E-06	8,23E-06	2,20E-06	2,62E-06	2,03E-06
gert	5,17E-07	1,39E-06	8,98E-05	1,27E-06	1,24E-06	2,82E-06	2,63E-06	3,91E-06	1,04E-05	4,02E-06	1,37E-06	2,20E-06	2,62E-06	2,03E-06
zeno	5,17E-07	1,39E-06	4,28E-06	7,64E-06	1,24E-06	2,82E-06	4,21E-05	3,91E-06	1,73E-06	2,41E-05	1,37E-06	2,20E-06	2,62E-06	2,03E-06
porg	3,10E-06	1,39E-06	4,28E-06	1,27E-06	1,24E-06	3,10E-05	2,63E-06	3,91E-06	1,73E-06	4,02E-06	1,37E-06	2,20E-06	2,62E-06	2,03E-06
scin	5,17E-07	1,39E-06	4,28E-06	5,22E-05	1,24E-06	2,82E-06	2,63E-06	3,91E-06	1,73E-06	4,02E-06	1,37E-06	2,20E-06	2,62E-06	2,03E-06
warg	5,17E-07	1,39E-06	6,84E-05	1,27E-06	1,24E-06	2,82E-06	2,63E-06	3,91E-06	1,73E-06	4,02E-06	8,23E-06	2,20E-06	2,88E-05	2,03E-06
senc	2,12E-05	2,23E-05	4,28E-06	1,27E-06	7,42E-06	2,82E-06	2,63E-06	3,91E-06	1,73E-06	4,02E-06	1,37E-06	2,20E-06	2,62E-06	2,03E-06
hern	2,90E-05	1,39E-06	4,28E-06	1,27E-06	1,24E-06	2,82E-06	2,63E-06	3,91E-06	1,73E-06	4,02E-06	1,37E-06	2,20E-06	2,62E-06	2,03E-06
peri	5,17E-07	1,39E-06	4,28E-06	1,27E-06	1,36E-05	2,82E-06	9,46E-05	3,91E-06	1,73E-06	4,02E-06	1,37E-06	2,20E-06	2,62E-06	2,03E-06
ijam	5,17E-07	1,39E-06	6,84E-05	1,27E-06	1,24E-06	2,82E-06	2,63E-06	3,91E-06	1,73E-06	4,02E-06	1,37E-06	2,20E-06	2,62E-06	2,03E-06
joyc	3,10E-06	8,37E-06	4,28E-06	1,27E-06	1,24E-06	2,82E-06	2,63E-06	4,30E-05	1,73E-06	4,02E-06	1,37E-06	2,20E-06	2,62E-06	2,03E-06
pmdb	5,17E-07	1,39E-06	4,28E-06	1,27E-06	1,24E-06	0,000115703	2,63E-06	3,91E-06	1,73E-06	4,02E-06	1,37E-06	2,20E-06	2,62E-06	2,03E-06
plug	5,17E-07	0,000949917	4,28E-06	0,000230459	1,24E-06	5,93E-05	1,58E-05	0,000414135	1,73E-06	8,45E-05	7,69E-05	1,32E-05	0,000199216	2,03E-06
tech	1,09E-05	0,000461707	4,28E-06	7,77E-05	1,24E-06	0,000101593	0,000147221	0,000472739	1,73E-06	4,43E-05	6,31E-05	0,000134227	1,57E-05	0,000327502
drip	1,86E-05	1,39E-06	4,28E-06	7,64E-06	1,24E-06	1,69E-05	2,63E-06	3,91E-06	1,73E-06	4,02E-06	1,37E-06	2,20E-06	2,62E-06	2,03E-06
more	0,003977822	0,003467684	6,84E-05	0,00441946	0,001925492	0,003826671	0,002671013	0,000882968	0,005058359	0,003324613	0,003054986	0,004238043	0,001745763	0,00263629
told	0,000559098	0,000636068	4,28E-06	0,000962579	0,00149238	0,000143923	8,15E-05	3,91E-06	0,000226856	4,02E-06	1,37E-06	4,62E-05	6,82E-05	0,000358015
cerl	5,17E-07	1,39E-06	4,28E-06	1,27E-06	1,24E-06	2,82E-06	2,63E-06	3,91E-06	1,73E-06	4,02E-06	4,25E-05	2,20E-06	2,62E-06	2,03E-06
disp	5,17E-07	1,39E-06	4,28E-06	1,27E-06	1,24E-06	2,82E-06	2,63E-06	3,91E-06	1,73E-06	4,02E-06	7,69E-05	2,20E-06	2,62E-06	2,03E-06
kemp	8,28E-06	1,39E-06	4,28E-06	1,27E-06	1,24E-06	3,10E-05	2,63E-06	4,30E-05	1,73E-06	4,02E-06	1,37E-06	2,20E-06	2,62E-06	2,03E-06
uhcc	5,17E-07	8,37E-06	4,28E-06	1,27E-06	1,24E-06	2,82E-06	2,63E-06	3,91E-06	1,73E-06	4,02E-06	1,37E-06	0,00020024	2,62E-06	2,03E-06
homm	5,17E-07	8,37E-06	4,28E-06	1,27E-06	1,24E-06	8,75E-05	2,63E-06	2,34E-05	1,73E-06	4,02E-06	1,37E-06	2,20E-06	2,62E-06	2,03E-06
plus	4,45E-05	0,001298638	4,28E-06	0,00021136	1,24E-06	0,000200364	0,000147221	3,91E-06	0,000296124	0,000205273	0,000454268	0,000178235	5,50E-05	0,000174939
fall	0,000481518	8,51E-05	4,28E-06	0,000332319	0,000242543	0,000581338	0,000357537	3,91E-06	0,000278807	0,000165023	1,37E-06	0,000321264	2,88E-05	0,000144426
xpic	5,17E-07	1,39E-06	4,28E-06	1,27E-06	1,24E-06	2,82E-06	2,63E-06	3,91E-06	1,73E-06	4,02E-06	3,57E-05	2,20E-06	2,62E-06	2,03E-06
desk	1,09E-05	6,42E-05	4,28E-06	1,27E-06	2,60E-05	1,69E-05	2,89E-05	2,34E-05	2,77E-05	4,02E-06	8,37E-05	0,000167233	2,62E-06	7,32E-05
gari	1,86E-05	0,000343142	4,28E-06	0,000122232	1,24E-06	0,000242694	0,000686156	8,20E-05	0,000755031	4,02E-06	8,23E-06	0,001311461	0,000146791	4,27E-05
tyet	5,17E-07	1,39E-06	4,28E-06	1,27E-06	1,24E-06	2,82E-06	2,63E-06	3,91E-06	2,77E-05	4,02E-06	1,37E-06	2,20E-06	1,57E-05	2,03E-06
czar	5,17E-07	1,39E-06	4,28E-06	1,27E-06	8,17E-05	2,82E-06	2,63E-06	3,91E-06	1,73E-06	4,02E-06	1,37E-06	2,20E-06	2,62E-06	2,03E-06
than	0,003452859	0,003488607	4,28E-06	0,003553648	0,001195389	0,003488027	0,00232925	0,000160184	0,004261767	0,004189978	0,000509164	0,003742945	0,002086528	0,002229455
spun	5,17E-07	1,53E-05	4,28E-06	1,27E-06	1,24E-06	3,10E-05	2,63E-06	3,91E-06	1,04E-05	4,02E-06	1,37E-06	2,20E-06	2,62E-06	2,03E-06
svhs	5,17E-07	3,63E-05	4,28E-06	1,27E-06	1,24E-06	2,82E-06	2,63E-06	3,91E-06	1,73E-06	4,02E-06	1,37E-06	2,20E-06	2,62E-06	2,03E-06
keef	5,17E-07	1,39E-06	4,28E-06	1,27E-06	1,24E-06	2,82E-06	2,63E-06	3,91E-06	1,73E-06	4,02E-06	1,37E-06	0,000112222	2,62E-06	2,03E-06
utrc	5,17E-07	1,39E-06	4,28E-06	2,04E-05	1,24E-06	2,82E-06	2,63E-06	3,91E-06	1,73E-06	4,02E-06	8,23E-06	2,20E-06	2,62E-06	2,03E-06
aodc	5,17E-07	1,39E-06	4,28E-06	1,27E-06	1,24E-06	2,82E-06	2,63E-06	3,91E-06	1,73E-06	4,02E-06	1,37E-06	2,20E-06	5,50E-05	2,03E-06
stna	5,17E-07	1,39E-06	4,28E-06	1,27E-06	1,24E-06	2,82E-06	2,63E-06	3,91E-06	1,73E-06	4,02E-06	2,88E-05	2,20E-06	2,62E-06	2,03E-06
hlnv	5,17E-07	1,39E-06	4,28E-06	1,27E-06	1,24E-06	2,82E-06	2,63E-06	0,000121115	1,73E-06	4,02E-06	1,37E-06	2,20E-06	2,62E-06	2,03E-06
peng	5,17E-07	6,42E-05	4,28E-06	1,27E-06	1,24E-06	2,82E-06	2,63E-06	3,91E-06	1,73E-06	4,02E-06	8,23E-06	2,20E-06	2,62E-06	2,24E-05
cycl	1,86E-05	0,000294321	4,28E-06	0,000408714	1,24E-06	0,000242694	0,0001998	0,000531343	1,73E-06	6,44E-05	4,94E-05	0,000156231	4,19E-05	2,03E-06
gain	0,000147921	0,000301295	4,28E-06	0,000446912	4,45E-05	2,82E-06	0,000370682	8,20E-05	1,73E-06	4,02E-06	1,37E-06	2,42E-05	1,57E-05	0,000205452
verb	5,22E-05	1,39E-06	4,28E-06	1,27E-06	1,24E-06	2,82E-06	2,63E-06	3,91E-06	1,73E-06	4,02E-06	1,37E-06	2,20E-06	2,88E-05	2,03E-06
smug	1,09E-05	1,39E-06	4,28E-06	1,27E-06	1,24E-06	2,82E-06	2,63E-06	3,91E-06	1,73E-06	4,02E-06	1,37E-06	2,20E-06	2,62E-06	2,03E-06
dpmi	5,17E-07	1,39E-06	4,28E-06	1,27E-06	1,24E-06	2,82E-06	2,63E-06	3,91E-06	1,73E-06	6,44E-05	8,23E-06	2,20E-06	2,62E-06	1,22E-05
glen	5,17E-07	8,51E-05	4,28E-06	7,64E-06	1,24E-06	5,93E-05	2,63E-06	2,34E-05	1,90E-05	4,02E-06	4,94E-05	5,72E-05	2,62E-06	2,03E-06
been	0,003013235	0,001933311	4,28E-06	0,003655509	0,004369482	0,00175248	0,002592145	0,000160184	0,003361272	0,001050513	0,001524748	0,002037606	0,000448237	0,001954841
make	0,003320972	0,002728395	4,28E-06	0,002745133	0,001065456	0,002810741	0,000988485	0,001039245	0,002382849	0,002338499	0,001016956	0,000728345	0,003541331	0,002504068
saul	1,86E-05	1,39E-06	4,28E-06	1,27E-06	7,42E-06	2,82E-06	2,63E-06	6,25E-05	1,90E-05	4,02E-06	1,37E-06	2,20E-06	2,62E-06	2,03E-06
seca	5,17E-07	1,39E-06	4,28E-06	3,31E-05	1,24E-06	2,82E-06	2,63E-06	3,91E-06	1,73E-06	4,02E-06	1,37E-06	2,20E-06	2,62E-06	2,03E-06
mate	5,48E-05	8,37E-06	4,28E-06	5,22E-05	7,42E-06	2,82E-06	2,63E-06	3,91E-06	1,73E-06	4,02E-06	1,37E-06	2,20E-06	1,57E-05	2,24E-05
cool	1,60E-05	0,000231551	0,000111197	0,000192261	3,22E-05	0,001681929	0,000173511	8,20E-05	0,000122952	4,02E-06	2,88E-05	2,20E-06	4,19E-05	0,000327502
soak	5,17E-07	1,39E-06	4,28E-06	0,000103133	7,42E-06	3,10E-05	2,63E-06	2,34E-05	1,90E-05	4,02E-06	1,37E-06	1,32E-05	2,62E-06	2,03E-06
gist	1,86E-05	1,39E-06	4,28E-06	7,64E-06	1,24E-06	2,82E-06	2,63E-06	2,34E-05	1,73E-06	4,02E-06	8,23E-06	2,20E-06	2,88E-05	2,03E-06
head	0,000419453	0,000398937	4,28E-06	0,000777957	0,000985021	0,000609558	0,000344392	0,000335997	0,000581858	0,000165023	0,000172924	0,000222244	0,000146791	0,000439382
acct	3,10E-06	8,37E-06	4,28E-06	1,27E-06	1,24E-06	2,82E-06	2,63E-06	3,91E-06	1,73E-06	4,02E-06	2,88E-05	2,20E-06	2,62E-06	2,03E-06
high	0,000370319	0,001661308	4,28E-06	0,001510078	0,00024873	0,002570868	0,001711446	0,001742494	0,000798324	0,001010264	0,000824819	0,001498498	8,13E-05	0,000368186
vier	5,17E-07	1,39E-06	4,28E-06	1,27E-06	1,24E-06	2,82E-06	2,63E-06	3,91E-06	1,73E-06	4,02E-06	1,37E-06	1,32E-05	2,62E-06	2,03E-06
mohn	5,17E-07	1,39E-06	4,28E-06	1,27E-06	1,24E-06	2,82E-06	2,63E-06	3,91E-06	1,73E-06	4,02E-06	1,37E-06	2,20E-06	2,62E-06	6,31E-05
katz	5,17E-07	1,39E-06	4,28E-06	7,64E-06	1,24E-06	5,93E-05	2,63E-06	3,91E-06	1,73E-06	4,02E-06	1,37E-06	4,62E-05	2,88E-05	2,03E-06
gota	5,17E-07	1,39E-06	4,28E-06	1,27E-06	1,24E-06	4,52E-05	2,63E-06	3,91E-06	1,04E-05	4,02E-06	1,37E-06	2,20E-06	2,62E-06	2,03E-06
jokk	1,60E-05	1,39E-06	4,28E-06	1,27E-06	1,24E-06	2,82E-06	2,63E-06	3,91E-06	1,73E-06	4,02E-06	1,37E-06	2,20E-06	2,62E-06	2,03E-06
ceas	9,88E-05	1,39E-06	4,28E-06	3,95E-05	7,55E-05	2,82E-06	0,000134076	3,91E-06	1,73E-06	4,02E-06	1,51E-05	2,20E-06	2,62E-06	2,03E-06
mlin	5,17E-07	1,39E-06	4,28E-06	1,27E-06	1,24E-06	2,82E-06	2,63E-06	3,91E-06	1,73E-06	4,02E-06	8,23E-06	2,20E-06	2,62E-06	3,25E-05
hplb	5,17E-07	1,39E-06	4,28E-06	1,27E-06	1,24E-06	2,82E-06	2,63E-06	8,20E-05	1,73E-06	4,02E-06	1,37E-06	2,20E-06	2,62E-06	2,03E-06
pill	5,17E-07	1,39E-06	4,28E-06	0,000179529	1,24E-06	2,82E-06	2,63E-06	3,91E-06	1,73E-06	4,02E-06	1,37E-06	7,92E-05	2,62E-06	2,03E-06
udel	0,000116888	0,000378014	4,28E-06	1,27E-06	1,24E-06	4,52E-05	2,63E-06	0,000316462	0,000174904	4,02E-06	1,37E-06	2,20E-06	2,62E-06	0,000266477
taob	5,17E-07	1,39E-06	4,28E-06	1,27E-06	1,24E-06	2,82E-06	2,63E-06	0,00014065	1,73E-06	4,02E-06	1,37E-06	2,20E-06	2,62E-06	2,03E-06
wool	3,10E-06	1,39E-06	4,28E-06	1,27E-06	1,24E-06	2,82E-06	2,63E-06	2,34E-05	1,04E-05	4,02E-06	1,37E-06	3,52E-05	2,62E-06	2,03E-06
rlhz	5,17E-07	1,39E-06	8,98E-05	1,27E-06	1,24E-06	2,82E-06	2,63E-06	3,91E-06	1,73E-06	4,02E-06	1,37E-06	2,20E-06	2,62E-06	2,03E-06
taib	5,17E-07	1,39E-06	4,28E-06	1,27E-06	1,24E-06	2,82E-06	2,63E-06	3,91E-06	1,73E-06	4,02E-06	1,37E-06	2,20E-06	5,50E-05	0,000144426
urin	5,17E-07	1,39E-06	4,28E-06	1,27E-06	1,24E-06	3,10E-05	2,63E-06	3,91E-06	1,73E-06	4,02E-06	1,37E-06	0,000222244	2,62E-06	2,03E-06
wipe	1,86E-05	1,53E-05	4,28E-06	7,64E-06	0,000112609	5,93E-05	2,63E-06	0,000121115	1,73E-06	4,02E-06	1,37E-06	2,20E-06	2,62E-06	4,27E-05
jazz	1,86E-05	8,37E-06	4,28E-06	1,27E-06	1,24E-06	2,82E-06	2,63E-06	0,000257858	1,73E-06	4,02E-06	1,37E-06	2,20E-06	2,62E-06	2,03E-06
nutr	5,17E-07	1,39E-06	4,28E-06	3,95E-05	1,24E-06	2,82E-06	2,63E-06	3,91E-06	1,73E-06	4,02E-06	1,37E-06	2,20E-06	2,62E-06	2,03E-06
dion	5,17E-07	1,39E-06	4,28E-06	1,27E-06	1,24E-06	2,82E-06	2,63E-06	4,30E-05	2,77E-05	4,02E-06	1,37E-06	2,20E-06	2,62E-06	2,03E-06
bead	5,69E-06	1,39E-06	4,28E-06	1,27E-06	1,24E-06	2,82E-06	2,63E-06	3,91E-06	1,73E-06	4,02E-06	1,37E-06	2,20E-06	2,62E-06	2,03E-06
pebi	5,17E-07	2,93E-05	4,28E-06	7,64E-06	1,24E-06	2,82E-06	2,63E-06	3,91E-06	1,73E-06	4,02E-06	1,37E-06	2,20E-06	2,62E-06	2,03E-06
soil	2,64E-05	1,39E-06	4,28E-06	3,31E-05	0,000174482	1,69E-05	0,00022609	2,34E-05	1,73E-06	4,02E-06	1,37E-06	4,62E-05	2,62E-06	1,22E-05
thex	5,17E-07	1,39E-06	4,28E-06	1,27E-06	1,24E-06	1,69E-05	2,63E-06	3,91E-06	1,73E-06	0,000607768	1,37E-06	2,20E-06	5,50E-05	2,03E-06
zack	5,17E-07	3,63E-05	4,28E-06	1,27E-06	1,24E-06	2,82E-06	2,63E-06	3,91E-06	1,73E-06	4,02E-06	1,37E-06	2,20E-06	2,62E-06	2,03E-06
fisk	5,17E-07	1,39E-06	4,28E-06	1,27E-06	1,24E-06	2,82E-06	1,58E-05	3,91E-06	5,37E-05	4,02E-06	1,37E-06	2,20E-06	2,62E-06	8,34E-05
barf	5,17E-07	1,53E-05	4,28E-06	1,27E-06	1,24E-06	2,82E-06	2,63E-06	3,91E-06	1,73E-06	4,02E-06	1,37E-06	2,20E-06	2,62E-06	2,03E-06
tene	5,17E-07	1,39E-06	4,28E-06	1,27E-06	1,24E-06	2,82E-06	2,63E-06	3,91E-06	1,73E-06	4,02E-06	2,88E-05	2,20E-06	2,62E-06	2,03E-06
zcat	5,17E-07	1,39E-06	2,57E-05	1,27E-06	1,24E-06	2,82E-06	2,63E-06	3,91E-06	1,73E-06	4,02E-06	2,20E-05	2,20E-06	2,62E-06	2,03E-06
lift	5,74E-05	4,32E-05	4,28E-06	0,000115866	0,000168295	0,000313245	0,000239234	3,91E-06	7,97E-05	0,000144898	1,37E-06	1,32E-05	5,50E-05	2,03E-06
volt	5,17E-07	0,000196679	4,28E-06	1,27E-06	1,24E-06	0,000101593	0,000120932	0,000394601	1,04E-05	4,02E-06	1,37E-06	2,20E-06	0,000173004	2,03E-06
ando	5,17E-07	1,39E-06	4,28E-06	1,27E-06	1,24E-06	2,82E-06	2,63E-06	3,91E-06	1,73E-06	8,45E-05	1,37E-06	2,20E-06	2,62E-06	2,03E-06
debt	2,12E-05	1,39E-06	4,28E-06	1,27E-06	5,07E-05	2,82E-06	2,63E-06	3,91E-06	1,04E-05	4,02E-06	1,37E-06	2,20E-06	2,62E-06	2,03E-06
knbr	5,17E-07	1,39E-06	4,28E-06	3,31E-05	1,24E-06	2,82E-06	2,63E-06	3,91E-06	1,73E-06	4,02E-06	1,37E-06	2,20E-06	2,62E-06	2,03E-06
mach	5,17E-07	1,39E-06	4,28E-06	7,13E-05	1,24E-06	0,000143923	1,58E-05	3,91E-06	1,73E-06	4,43E-05	5,63E-05	2,20E-06	0,000277854	6,31E-05
anni	8,28E-06	1,39E-06	4,28E-06	7,64E-06	1,24E-06	2,82E-06	5,52E-05	3,91E-06	1,73E-06	4,02E-06	1,37E-06	2,20E-06	2,62E-06	2,03E-06
nlns	5,17E-07	1,39E-06	4,28E-06	1,27E-06	1,24E-06	2,82E-06	2,63E-06	3,91E-06	1,73E-06	4,02E-06	1,37E-06	0,000145229	2,62E-06	2,03E-06
muir	4,45E-05	1,39E-06	4,28E-06	1,27E-06	1,24E-06	2,82E-06	2,63E-06	8,20E-05	1,73E-06	4,02E-06	1,37E-06	2,20E-06	2,62E-06	2,03E-06
agro	1,09E-05	1,39E-06	4,28E-06	1,27E-06	1,24E-06	2,82E-06	2,63E-06	3,91E-06	1,73E-06	4,02E-06	1,37E-06	2,20E-06	2,62E-06	2,03E-06
chin	2,12E-05	1,53E-05	4,28E-06	5,22E-05	1,24E-06	2,82E-06	2,63E-06	3,91E-06	3,64E-05	4,02E-06	3,57E-05	2,20E-06	2,88E-05	3,25E-05
ruud	2,12E-05	1,39E-06	4,28E-06	7,64E-06	1,24E-06	2,82E-06	2,63E-06	3,91E-06	1,73E-06	4,02E-06	1,37E-06	2,20E-06	2,62E-06	2,03E-06
knee	1,09E-05	1,39E-06	4,28E-06	5,86E-05	8,79E-05	2,82E-06	2,63E-06	3,91E-06	0,000114294	4,02E-06	3,57E-05	2,42E-05	2,62E-06	2,03E-06
fort	3,10E-06	3,63E-05	4,28E-06	1,27E-06	1,24E-06	1,69E-05	2,63E-06	4,30E-05	0,000157587	4,02E-06	3,57E-05	1,32E-05	0,000120578	2,03E-06
netd	2,12E-05	1,39E-06	4,28E-06	1,27E-06	1,24E-06	2,82E-06	2,63E-06	3,91E-06	1,73E-06	4,02E-06	1,37E-06	2,20E-06	2,62E-06	2,03E-06
aman	8,28E-06	1,39E-06	4,28E-06	1,27E-06	1,24E-06	2,82E-06	2,63E-06	3,91E-06	1,73E-06	4,02E-06	1,37E-06	1,32E-05	2,62E-06	2,03E-06
meif	5,17E-07	1,53E-05	4,28E-06	1,27E-06	1,24E-06	2,82E-06	2,63E-06	4,30E-05	1,73E-06	4,02E-06	1,37E-06	2,20E-06	2,62E-06	2,03E-06
ajjb	5,17E-07	1,39E-06	4,70E-05	1,27E-06	1,24E-06	3,10E-05	2,63E-06	3,91E-06	1,73E-06	4,02E-06	1,37E-06	2,20E-06	2,62E-06	2,03E-06
butt	5,69E-06	6,42E-05	4,28E-06	8,40E-05	5,69E-05	4,52E-05	2,63E-06	2,34E-05	0,000209538	4,02E-06	1,37E-06	2,20E-06	2,62E-06	2,03E-06
must	0,002051234	0,00067094	4,28E-06	0,000752492	0,001065456	0,00077888	0,000107787	0,000472739	0,000547224	0,002338499	0,000577785	0,000563312	0,001064234	0,000703824
npri	5,17E-07	3,63E-05	4,28E-06	1,27E-06	1,24E-06	2,82E-06	2,63E-06	3,91E-06	1,73E-06	4,02E-06	1,37E-06	2,20E-06	2,62E-06	2,03E-06
kent	0,000698744	1,39E-06	4,28E-06	1,27E-06	1,24E-06	2,82E-06	2,63E-06	3,91E-06	0,000174904	4,02E-06	9,06E-05	2,20E-06	2,62E-06	0,000144426
bled	5,17E-07	1,39E-06	4,28E-06	7,64E-06	7,42E-06	2,82E-06	2,63E-06	3,91E-06	1,73E-06	4,02E-06	1,37E-06	1,32E-05	2,62E-06	2,03E-06
axon	8,28E-06	1,39E-06	4,28E-06	1,27E-06	7,42E-06	2,82E-06	2,63E-06	3,91E-06	1,73E-06	4,02E-06	1,37E-06	2,20E-06	2,62E-06	2,03E-06
glas	5,17E-07	1,39E-06	4,28E-06	2,67E-05	1,24E-06	2,82E-06	2,63E-06	3,91E-06	1,73E-06	4,02E-06	1,37E-06	2,20E-06	2,62E-06	2,03E-06
mick	5,17E-07	1,53E-05	6,84E-05	1,27E-06	1,24E-06	2,82E-06	2,63E-06	3,91E-06	1,73E-06	2,41E-05	1,37E-06	2,20E-06	2,62E-06	2,03E-06
data	3,67E-05	0,002344802	4,28E-06	0,000166796	1,24E-06	2,82E-06	0,002421263	3,91E-06	0,000382711	0,001996377	0,005573359	0,001179435	0,001195297	0,000398698
such	0,002677052	0,000887147	4,28E-06	0,00142095	0,001807933	0,00176659	0,001027919	3,91E-06	0,000703079	0,001432884	0,00183354	0,001575514	0,000906958	0,001049634
flux	3,10E-06	1,39E-06	4,28E-06	7,64E-06	1,24E-06	5,93E-05	0,000160366	2,34E-05	1,73E-06	4,02E-06	1,37E-06	2,20E-06	2,62E-06	2,03E-06
gass	3,93E-05	1,39E-06	4,28E-06	5,22E-05	3,22E-05	0,000172144	1,58E-05	3,91E-06	1,73E-06	4,02E-06	1,37E-06	2,20E-06	1,57E-05	1,22E-05
what	5,17E-07	7,11E-05	2,57E-05	2,04E-05	1,24E-06	2,82E-06	2,63E-06	2,34E-05	4,50E-05	4,02E-06	1,37E-06	2,20E-06	2,62E-06	4,27E-05
mice	5,17E-07	0,000106011	4,28E-06	5,22E-05	1,24E-06	2,82E-06	2,63E-06	3,91E-06	1,73E-06	4,02E-06	1,37E-06	0,000244249	2,88E-05	8,34E-05
rpem	5,17E-07	1,39E-06	4,28E-06	1,27E-06	1,24E-06	2,82E-06	2,63E-06	3,91E-06	1,73E-06	4,02E-06	4,94E-05	2,20E-06	2,62E-06	2,03E-06
soft	2,64E-05	9,21E-05	4,28E-06	9,68E-05	4,45E-05	0,000129813	0,000107787	0,00010158	0,000105635	4,02E-06	0,000152338	2,20E-06	2,62E-06	7,32E-05
edua	5,17E-07	2,93E-05	4,28E-06	1,27E-06	1,24E-06	2,82E-06	2,63E-06	3,91E-06	1,04E-05	4,02E-06	8,23E-06	2,20E-06	2,62E-06	2,03E-06
mssl	5,17E-07	1,39E-06	4,28E-06	1,27E-06	1,24E-06	2,82E-06	2,63E-06	3,91E-06	1,73E-06	4,02E-06	2,88E-05	2,20E-06	2,62E-06	2,03E-06
exec	5,17E-07	1,39E-06	4,28E-06	1,27E-06	1,24E-06	2,82E-06	2,63E-06	3,91E-06	1,73E-06	6,44E-05	5,63E-05	2,20E-06	0,000592406	2,03E-06
nowi	3,10E-06	8,37E-06	4,28E-06	7,64E-06	1,24E-06	2,82E-06	1,58E-05	4,30E-05	1,73E-06	4,02E-06	1,37E-06	2,20E-06	2,62E-06	2,03E-06
iter	3,10E-06	1,39E-06	4,70E-05	1,27E-06	1,24E-06	2,82E-06	2,63E-06	2,34E-05	1,73E-06	0,000285772	1,37E-06	2,20E-06	2,62E-06	4,27E-05
pace	5,69E-06	3,63E-05	4,28E-06	1,27E-06	1,24E-06	7,34E-05	1,58E-05	6,25E-05	0,000131611	4,02E-06	0,000104303	2,20E-06	2,62E-06	2,03E-06
esca	5,17E-07	1,39E-06	4,28E-06	1,27E-06	1,24E-06	2,82E-06	2,63E-06	3,91E-06	2,77E-05	4,02E-06	1,51E-05	2,20E-06	2,62E-06	2,03E-06
adda	4,19E-05	1,39E-06	4,28E-06	1,27E-06	1,24E-06	2,82E-06	2,63E-06	3,91E-06	1,73E-06	4,02E-06	8,23E-06	2,20E-06	2,62E-06	2,03E-06
ouch	1,09E-05	3,63E-05	4,28E-06	7,64E-06	1,24E-06	2,82E-06	2,63E-06	3,91E-06	2,77E-05	4,02E-06	1,37E-06	2,20E-06	1,57E-05	2,03E-06
wand	5,17E-07	2,23E-05	4,28E-06	1,27E-06	1,24E-06	2,82E-06	2,63E-06	3,91E-06	1,73E-06	4,02E-06	1,37E-06	2,20E-06	2,62E-06	2,03E-06
isth	9,10E-05	4,32E-05	4,28E-06	1,40E-05	1,24E-06	4,52E-05	2,63E-06	0,000121115	4,50E-05	4,02E-06	3,57E-05	1,32E-05	2,62E-06	5,29E-05
ship	5,17E-07	0,001668282	4,28E-06	1,27E-06	6,93E-05	0,000524897	0,000791314	0,000179719	1,04E-05	0,000547394	0,000323889	4,62E-05	0,000107472	1,22E-05
seti	5,17E-07	1,39E-06	4,28E-06	1,27E-06	1,24E-06	2,82E-06	9,46E-05	3,91E-06	1,73E-06	4,02E-06	1,37E-06	2,20E-06	2,62E-06	2,03E-06
hewa	4,71E-05	1,39E-06	4,28E-06	1,27E-06	4,45E-05	2,82E-06	2,63E-06	3,91E-06	6,23E-05	4,02E-06	1,37E-06	2,42E-05	2,62E-06	2,03E-06
trys	5,17E-07	1,39E-06	4,28E-06	1,27E-06	1,36E-05	2,82E-06	2,63E-06	3,91E-06	1,73E-06	4,02E-06	1,37E-06	2,20E-06	2,88E-05	2,03E-06
type	0,000308254	0,001047559	4,28E-06	0,001070806	1,24E-06	0,000849431	0,000278669	0,000746225	7,10E-05	0,000990139	0,001943333	0,000717343	0,002610781	0,00100895
ofra	1,86E-05	1,39E-06	4,28E-06	1,27E-06	1,24E-06	2,82E-06	2,63E-06	3,91E-06	1,73E-06	4,02E-06	1,37E-06	2,20E-06	2,62E-06	2,03E-06
ruff	3,67E-05	1,39E-06	4,28E-06	1,27E-06	1,24E-06	2,82E-06	2,63E-06	3,91E-06	1,73E-06	4,02E-06	2,88E-05	2,20E-06	2,62E-06	2,03E-06
quak	1,34E-05	8,37E-06	4,28E-06	1,40E-05	1,24E-06	2,82E-06	2,63E-06	2,34E-05	2,77E-05	4,02E-06	1,37E-06	2,20E-06	2,62E-06	2,03E-06
ccwf	1,34E-05	4,32E-05	4,28E-06	3,31E-05	1,24E-06	0,000186254	2,63E-06	2,34E-05	1,73E-06	4,02E-06	1,37E-06	2,20E-06	1,57E-05	0,000408869
etci	3,10E-06	1,53E-05	4,28E-06	1,27E-06	1,24E-06	2,82E-06	2,63E-06	3,91E-06	1,73E-06	4,02E-06	1,37E-06	2,20E-06	2,62E-06	1,22E-05
joec	1,09E-05	1,39E-06	4,28E-06	1,27E-06	1,24E-06	2,82E-06	2,63E-06	3,91E-06	5,37E-05	4,02E-06	1,37E-06	2,20E-06	2,62E-06	2,03E-06
buzz	8,28E-06	6,42E-05	4,28E-06	1,27E-06	4,45E-05	1,69E-05	2,63E-06	8,20E-05	1,73E-06	6,44E-05	7,69E-05	2,20E-06	9,44E-05	2,03E-06
ridg	5,17E-07	1,39E-06	2,57E-05	2,04E-05	3,22E-05	1,69E-05	1,58E-05	3,91E-06	1,73E-06	4,02E-06	2,20E-05	3,52E-05	2,62E-06	2,24E-05
nore	5,17E-07	1,39E-06	4,28E-06	0,000707928	1,24E-06	2,82E-06	2,63E-06	3,91E-06	1,73E-06	4,02E-06	1,37E-06	2,20E-06	2,62E-06	2,03E-06
borg	5,17E-07	1,39E-06	4,28E-06	1,27E-06	1,24E-06	2,82E-06	2,63E-06	3,91E-06	1,73E-06	4,02E-06	1,37E-06	2,20E-06	2,62E-06	9,36E-05
eeap	4,97E-05	2,23E-05	4,28E-06	1,27E-06	1,24E-06	2,82E-06	2,63E-06	3,91E-06	1,73E-06	4,02E-06	1,37E-06	2,20E-06	2,62E-06	2,03E-06
cole	5,17E-07	4,32E-05	4,28E-06	1,27E-06	1,24E-06	2,82E-06	1,58E-05	0,000218788	0,000157587	4,02E-06	1,37E-06	2,20E-06	1,57E-05	2,03E-06
pasa	5,17E-07	1,39E-06	4,28E-06	1,27E-06	7,42E-06	2,82E-06	6,84E-05	3,91E-06	1,73E-06	4,02E-06	1,37E-06	2,20E-06	2,62E-06	2,03E-06
adsp	5,17E-07	1,39E-06	4,28E-06	1,27E-06	1,24E-06	2,82E-06	2,63E-06	3,91E-06	1,73E-06	4,02E-06	2,88E-05	2,20E-06	2,62E-06	2,03E-06
sink	8,28E-06	0,000371039	4,28E-06	5,22E-05	6,93E-05	0,000129813	2,89E-05	3,91E-06	1,73E-06	4,02E-06	1,37E-06	2,20E-06	1,57E-05	2,03E-06
tohi	1,34E-05	1,39E-06	4,28E-06	1,27E-06	7,42E-06	2,82E-06	2,63E-06	3,91E-06	1,73E-06	4,02E-06	1,37E-06	2,20E-06	2,62E-06	2,03E-06
andb	8,28E-06	1,39E-06	4,70E-05	7,64E-06	1,24E-06	2,82E-06	2,63E-06	2,34E-05	1,04E-05	4,02E-06	1,37E-06	1,32E-05	2,62E-06	1,22E-05
finn	1,09E-05	1,39E-06	4,28E-06	1,27E-06	7,42E-06	2,82E-06	2,63E-06	6,25E-05	1,90E-05	4,02E-06	1,37E-06	4,62E-05	4,19E-05	3,25E-05
cato	5,17E-07	1,39E-06	4,28E-06	1,27E-06	1,24E-06	2,82E-06	2,63E-06	3,91E-06	1,73E-06	4,02E-06	1,37E-06	0,000123225	2,62E-06	1,22E-05
tuck	5,17E-07	2,23E-05	4,28E-06	1,27E-06	3,22E-05	2,82E-06	2,63E-06	3,91E-06	1,73E-06	4,02E-06	1,37E-06	2,20E-06	1,57E-05	2,03E-06
mohr	5,17E-07	2,93E-05	4,28E-06	1,27E-06	1,24E-06	2,82E-06	2,63E-06	3,91E-06	1,73E-06	4,02E-06	1,37E-06	2,20E-06	2,62E-06	2,03E-06
tali	5,17E-07	1,39E-06	4,28E-06	1,27E-06	1,24E-06	2,82E-06	2,63E-06	3,91E-06	1,73E-06	4,02E-06	2,88E-05	2,20E-06	2,62E-06	2,03E-06
texa	1,60E-05	6,42E-05	4,28E-06	0,000198627	1,24E-06	0,000849431	0,000212945	0,000179719	0,000244173	2,41E-05	5,63E-05	7,92E-05	2,62E-06	0,000327502
aton	8,33E-05	1,39E-06	4,28E-06	1,27E-06	1,24E-06	2,82E-06	5,52E-05	2,34E-05	1,73E-06	4,02E-06	1,37E-06	2,20E-06	2,62E-06	2,03E-06
jari	5,17E-07	1,39E-06	4,28E-06	1,27E-06	1,24E-06	2,82E-06	2,63E-06	2,34E-05	1,04E-05	4,02E-06	2,88E-05	2,20E-06	2,62E-06	2,03E-06
ruth	4,45E-05	8,37E-06	4,28E-06	1,27E-06	4,45E-05	2,82E-06	2,63E-06	3,91E-06	0,000330759	4,02E-06	1,37E-06	0,000112222	2,62E-06	2,03E-06
keyn	5,17E-07	1,39E-06	4,28E-06	1,27E-06	1,24E-06	2,82E-06	2,63E-06	3,91E-06	0,000114294	4,02E-06	1,37E-06	2,20E-06	2,62E-06	2,03E-06
hein	1,09E-05	1,53E-05	4,28E-06	1,27E-06	1,24E-06	2,82E-06	2,63E-06	6,25E-05	1,73E-06	4,02E-06	8,23E-06	2,20E-06	2,62E-06	9,36E-05
shun	2,12E-05	1,39E-06	4,28E-06	1,27E-06	7,42E-06	2,82E-06	2,63E-06	4,30E-05	1,73E-06	4,02E-06	8,23E-06	2,20E-06	2,62E-06	2,03E-06
doom	2,64E-05	1,39E-06	4,28E-06	1,27E-06	5,07E-05	1,69E-05	2,89E-05	2,34E-05	1,04E-05	4,02E-06	1,37E-06	2,20E-06	2,62E-06	2,03E-06
foke	5,17E-07	1,39E-06	4,28E-06	1,27E-06	1,24E-06	2,82E-06	2,63E-06	3,91E-06	1,73E-06	4,02E-06	1,37E-06	2,20E-06	2,62E-06	2,03E-06
sung	5,17E-07	1,39E-06	4,28E-06	2,67E-05	1,24E-06	2,82E-06	2,63E-06	3,91E-06	1,73E-06	4,02E-06	1,37E-06	2,20E-06	2,62E-06	2,03E-06
staf	5,17E-07	1,39E-06	4,28E-06	1,27E-06	1,24E-06	2,82E-06	2,63E-06	3,91E-06	1,73E-06	4,02E-06	1,37E-06	1,32E-05	2,62E-06	2,03E-06
tous	8,28E-06	4,32E-05	4,28E-06	1,40E-05	7,42E-06	1,69E-05	2,63E-06	3,91E-06	1,90E-05	4,02E-06	2,88E-05	2,20E-06	5,50E-05	1,22E-05
cshi	5,17E-07	1,39E-06	4,28E-06	1,27E-06	2,60E-05	2,82E-06	2,63E-06	3,91E-06	1,73E-06	4,02E-06	1,37E-06	2,20E-06	2,62E-06	2,03E-06
shum	5,17E-07	1,39E-06	4,28E-06	1,27E-06	1,24E-06	2,82E-06	2,63E-06	3,91E-06	1,73E-06	4,02E-06	1,37E-06	2,20E-06	2,62E-06	2,03E-06
kvam	5,17E-07	1,39E-06	4,28E-06	1,27E-06	1,24E-06	2,82E-06	2,63E-06	0,000121115	1,73E-06	4,02E-06	1,37E-06	2,20E-06	2,62E-06	2,03E-06
auvm	8,28E-06	1,39E-06	4,28E-06	1,27E-06	1,24E-06	2,82E-06	2,63E-06	3,91E-06	1,73E-06	4,02E-06	1,37E-06	3,52E-05	2,62E-06	2,03E-06
dtcc	5,17E-07	1,39E-06	4,28E-06	1,27E-06	1,24E-06	2,82E-06	2,63E-06	0,000160184	1,73E-06	4,02E-06	1,37E-06	2,20E-06	2,62E-06	2,03E-06
zond	5,17E-07	1,39E-06	4,28E-06	1,27E-06	1,24E-06	2,82E-06	5,52E-05	3,91E-06	1,73E-06	4,02E-06	1,37E-06	2,20E-06	2,62E-06	2,03E-06
klux	5,17E-07	1,39E-06	4,28E-06	1,27E-06	1,24E-06	2,82E-06	1,58E-05	3,91E-06	1,73E-06	4,02E-06	1,37E-06	2,20E-06	2,62E-06	2,03E-06
beth	2,12E-05	5,02E-05	4,28E-06	5,86E-05	1,98E-05	2,82E-06	2,63E-06	6,25E-05	2,77E-05	6,44E-05	1,37E-06	2,20E-06	1,57E-05	2,03E-06
bxlt	5,17E-07	1,39E-06	0,00045334	1,27E-06	1,24E-06	2,82E-06	2,63E-06	3,91E-06	1,73E-06	4,02E-06	1,37E-06	2,20E-06	2,62E-06	2,03E-06
book	0,001880557	0,000405912	4,28E-06	0,000618801	0,000768464	0,000623668	0,001711446	0,001078315	0,000408686	0,000165023	0,002272712	0,001146428	0,000553087	0,000551261
dusk	5,17E-07	1,39E-06	4,28E-06	7,64E-06	1,24E-06	7,34E-05	2,63E-06	3,91E-06	1,73E-06	4,02E-06	1,37E-06	1,32E-05	2,62E-06	2,03E-06
ella	5,17E-07	1,39E-06	4,28E-06	5,86E-05	1,24E-06	2,82E-06	2,63E-06	3,91E-06	1,73E-06	4,02E-06	1,37E-06	1,32E-05	2,62E-06	2,03E-06
delt	5,17E-07	1,39E-06	4,28E-06	1,27E-06	1,24E-06	1,69E-05	2,63E-06	2,34E-05	1,73E-06	4,02E-06	2,20E-05	2,20E-06	4,19E-05	2,03E-06
witt	1,34E-05	1,39E-06	4,28E-06	1,27E-06	1,24E-06	2,82E-06	2,89E-05	3,91E-06	4,50E-05	4,02E-06	1,37E-06	2,20E-06	2,62E-06	2,03E-06
tuse	5,69E-06	1,53E-05	4,28E-06	1,27E-06	1,24E-06	2,82E-06	2,63E-06	3,91E-06	1,73E-06	6,44E-05	1,37E-06	2,20E-06	2,62E-06	2,03E-06
inhi	2,90E-05	1,39E-06	4,28E-06	1,27E-06	5,69E-05	2,82E-06	2,63E-06	2,34E-05	4,50E-05	4,02E-06	1,37E-06	1,32E-05	2,62E-06	2,03E-06
guyd	5,17E-07	5,02E-05	4,28E-06	1,27E-06	1,24E-06	2,82E-06	2,63E-06	3,91E-06	1,73E-06	4,02E-06	1,37E-06	2,20E-06	2,62E-06	4,27E-05
musa	5,17E-07	1,39E-06	4,28E-06	1,27E-06	9,40E-05	2,82E-06	2,63E-06	3,91E-06	1,73E-06	4,02E-06	8,23E-06	2,20E-06	2,62E-06	2,03E-06
yake	5,17E-07	1,39E-06	4,28E-06	1,27E-06	1,24E-06	2,82E-06	2,63E-06	3,91E-06	3,64E-05	4,02E-06	1,37E-06	2,20E-06	2,62E-06	2,03E-06
cord	5,17E-07	0,000217602	4,28E-06	1,27E-06	2,60E-05	1,69E-05	2,63E-06	2,34E-05	1,73E-06	4,02E-06	1,37E-06	2,42E-05	8,13E-05	2,03E-06
dark	0,000153093	6,42E-05	4,28E-06	5,22E-05	0,000131171	0,000680109	0,000528419	0,000218788	7,10E-05	0,000205273	3,57E-05	2,20E-06	2,62E-06	0,000164768
usaf	5,17E-07	1,39E-06	4,28E-06	1,27E-06	1,36E-05	5,93E-05	0,0001998	3,91E-06	1,73E-06	4,02E-06	1,37E-06	2,20E-06	2,62E-06	2,03E-06
scam	5,17E-07	1,39E-06	4,28E-06	9,68E-05	1,24E-06	2,82E-06	2,63E-06	4,30E-05	1,73E-06	4,02E-06	2,20E-05	2,20E-06	2,62E-06	2,03E-06
kern	5,69E-06	1,39E-06	4,28E-06	1,40E-05	1,24E-06	2,82E-06	2,63E-06	3,91E-06	1,73E-06	4,02E-06	1,37E-06	2,20E-06	2,62E-06	1,22E-05
whiz	5,17E-07	1,39E-06	4,28E-06	1,27E-06	1,24E-06	3,10E-05	2,63E-06	3,91E-06	1,04E-05	4,02E-06	1,37E-06	2,20E-06	2,62E-06	2,03E-06
eecg	5,17E-07	5,72E-05	4,28E-06	2,67E-05	3,22E-05	2,82E-06	2,63E-06	3,91E-06	1,73E-06	4,02E-06	1,37E-06	2,20E-06	2,62E-06	9,36E-05
xssr	5,17E-07	1,39E-06	4,28E-06	1,27E-06	1,24E-06	2,82E-06	5,52E-05	3,91E-06	1,73E-06	4,02E-06	1,37E-06	2,20E-06	2,62E-06	2,03E-06
henk	5,17E-07	1,39E-06	4,28E-06	1,27E-06	1,24E-06	2,82E-06	2,63E-06	3,91E-06	4,50E-05	4,02E-06	1,37E-06	2,20E-06	2,62E-06	2,03E-06
toni	0,00012206	0,000189704	4,28E-06	1,27E-06	1,24E-06	2,82E-06	4,21E-05	0,001175988	0,000157587	6,44E-05	0,000145476	2,20E-06	2,88E-05	0,000693653
grim	3,10E-06	1,39E-06	4,28E-06	1,27E-06	3,22E-05	2,82E-06	2,63E-06	3,91E-06	1,73E-06	4,02E-06	1,37E-06	2,20E-06	2,62E-06	2,03E-06
lyme	5,17E-07	1,39E-06	4,28E-06	0,000185895	1,24E-06	2,82E-06	2,63E-06	3,91E-06	1,73E-06	4,02E-06	1,37E-06	0,000673334	2,62E-06	2,03E-06
loud	4,97E-05	4,32E-05	4,28E-06	0,000103133	5,69E-05	2,82E-06	2,63E-06	4,30E-05	5,37E-05	4,02E-06	1,37E-06	2,20E-06	2,88E-05	2,03E-06
iton	3,10E-06	8,37E-06	4,28E-06	1,27E-06	7,42E-06	1,69E-05	2,63E-06	3,91E-06	1,04E-05	4,02E-06	1,37E-06	2,20E-06	1,57E-05	2,03E-06
ihop	8,28E-06	1,39E-06	2,57E-05	1,27E-06	1,24E-06	2,82E-06	2,63E-06	3,91E-06	2,77E-05	4,43E-05	8,23E-06	2,20E-06	2,62E-06	2,03E-06
valu	0,000719432	0,000252474	4,28E-06	0,000504208	1,36E-05	2,82E-06	0,000344392	6,25E-05	0,000477955	0,000648018	0,000680716	0,000112222	0,003056396	0,000358015
bore	4,45E-05	1,39E-06	8,98E-05	0,0001095	1,98E-05	5,93E-05	2,63E-06	4,30E-05	0,000114294	4,02E-06	1,37E-06	2,20E-06	5,50E-05	0,000113914
cair	5,17E-07	1,39E-06	4,28E-06	1,27E-06	1,24E-06	2,82E-06	2,63E-06	2,34E-05	1,73E-06	4,02E-06	1,37E-06	2,20E-06	2,62E-06	4,27E-05
iiin	3,15E-05	2,93E-05	4,28E-06	1,27E-06	7,42E-06	8,75E-05	2,63E-06	3,91E-06	1,73E-06	4,02E-06	1,37E-06	2,20E-06	2,62E-06	2,03E-06
dens	3,10E-06	1,39E-06	4,28E-06	6,49E-05	2,60E-05	1,69E-05	0,000147221	3,91E-06	1,73E-06	4,02E-06	1,51E-05	2,20E-06	2,62E-06	2,03E-06
wade	1,09E-05	1,39E-06	4,28E-06	0,000179529	1,24E-06	2,82E-06	2,63E-06	3,91E-06	0,000374052	4,02E-06	1,37E-06	2,20E-06	2,62E-06	2,03E-06
zeus	6,52E-05	3,63E-05	4,28E-06	4,58E-05	1,24E-06	5,93E-05	1,58E-05	3,91E-06	1,73E-06	4,02E-06	1,51E-05	2,20E-06	2,62E-06	4,27E-05
ving	5,17E-07	1,39E-06	4,28E-06	1,27E-06	1,24E-06	2,82E-06	2,63E-06	0,000199254	1,73E-06	4,02E-06	1,37E-06	2,20E-06	2,62E-06	1,22E-05
veek	5,17E-07	1,39E-06	4,28E-06	2,04E-05	1,24E-06	2,82E-06	2,63E-06	3,91E-06	1,04E-05	4,02E-06	1,37E-06	2,20E-06	2,62E-06	2,03E-06
sgml	5,17E-07	1,39E-06	4,28E-06	1,27E-06	1,24E-06	2,82E-06	2,63E-06	3,91E-06	1,73E-06	4,43E-05	4,94E-05	2,20E-06	2,62E-06	2,03E-06
eeee	5,17E-07	9,90E-05	4,28E-06	1,27E-06	1,24E-06	2,82E-06	2,63E-06	3,91E-06	1,73E-06	4,02E-06	1,37E-06	2,20E-06	2,62E-06	2,03E-06
bern	3,10E-06	1,39E-06	2,57E-05	1,27E-06	1,24E-06	2,82E-06	2,89E-05	3,91E-06	1,04E-05	4,02E-06	1,51E-05	2,20E-06	1,57E-05	2,03E-06
jock	5,69E-06	1,39E-06	4,28E-06	1,27E-06	1,24E-06	2,82E-06	2,63E-06	3,91E-06	1,73E-06	4,02E-06	1,37E-06	2,20E-06	2,62E-06	2,03E-06
gene	6,00E-05	8,37E-06	4,28E-06	4,58E-05	1,24E-06	0,001300955	2,63E-06	4,30E-05	1,90E-05	4,02E-06	1,37E-06	0,000442288	1,57E-05	4,27E-05
ture	1,09E-05	1,53E-05	4,28E-06	1,27E-06	1,24E-06	2,82E-06	2,63E-06	3,91E-06	1,73E-06	4,02E-06	6,31E-05	2,20E-06	2,62E-06	2,03E-06
thou	0,000331528	1,39E-06	4,28E-06	1,27E-06	1,24E-06	5,93E-05	2,63E-06	3,91E-06	1,73E-06	4,02E-06	8,23E-06	2,20E-06	2,62E-06	2,03E-06
beno	3,10E-06	1,39E-06	4,28E-06	1,27E-06	1,24E-06	1,69E-05	2,63E-06	3,91E-06	1,73E-06	4,02E-06	8,23E-06	2,20E-06	2,62E-06	2,03E-06
jake	5,17E-07	0,001005712	4,28E-06	1,27E-06	0,00066328	2,82E-06	2,63E-06	3,91E-06	1,73E-06	4,02E-06	1,37E-06	2,20E-06	2,62E-06	2,03E-06
ucsb	5,48E-05	3,63E-05	4,28E-06	1,40E-05	1,24E-06	2,82E-06	2,63E-06	3,91E-06	1,73E-06	4,02E-06	7,69E-05	2,20E-06	2,88E-05	2,03E-06
apto	5,17E-07	1,39E-06	4,28E-06	1,27E-06	1,24E-06	2,82E-06	2,63E-06	3,91E-06	1,73E-06	4,02E-06	1,37E-06	2,20E-06	2,62E-06	2,03E-06
tang	5,17E-07	1,39E-06	4,28E-06	1,27E-06	1,24E-06	2,82E-06	5,52E-05	8,20E-05	1,73E-06	4,02E-06	3,57E-05	2,20E-06	2,62E-06	2,03E-06
jimb	5,17E-07	1,53E-05	4,28E-06	7,77E-05	1,24E-06	2,82E-06	2,63E-06	3,91E-06	1,73E-06	4,02E-06	1,37E-06	2,20E-06	2,62E-06	2,03E-06
olav	5,17E-07	1,53E-05	4,28E-06	1,27E-06	1,24E-06	2,82E-06	2,63E-06	6,25E-05	1,73E-06	4,02E-06	5,63E-05	2,20E-06	2,62E-06	2,03E-06
vclk	5,17E-07	1,39E-06	8,98E-05	1,27E-06	1,24E-06	2,82E-06	2,63E-06	3,91E-06	1,73E-06	4,02E-06	1,37E-06	2,20E-06	2,62E-06	2,03E-06
tonn	5,17E-07	1,39E-06	4,28E-06	1,27E-06	1,24E-06	5,93E-05	1,58E-05	3,91E-06	1,73E-06	4,02E-06	1,37E-06	2,20E-06	2,62E-06	2,03E-06
best	0,000678056	0,001214945	4,28E-06	0,00137002	0,000162108	2,82E-06	0,000134076	0,001097849	0,002581997	0,000929765	0,000632681	0,00010122	0,000566194	0,000815704
worf	3,10E-06	1,39E-06	4,28E-06	1,27E-06	1,24E-06	2,82E-06	2,63E-06	3,91E-06	1,73E-06	4,02E-06	1,51E-05	2,20E-06	2,62E-06	2,24E-05
visa	5,17E-07	2,23E-05	4,28E-06	1,27E-06	5,07E-05	2,82E-06	0,000134076	3,91E-06	1,73E-06	4,02E-06	1,51E-05	2,20E-06	1,57E-05	2,03E-06
iqvf	5,17E-07	1,39E-06	8,98E-05	1,27E-06	1,24E-06	2,82E-06	2,63E-06	3,91E-06	1,73E-06	4,02E-06	1,37E-06	2,20E-06	2,62E-06	2,03E-06
buti	6,00E-05	0,00011996	4,28E-06	3,95E-05	1,24E-06	0,000115703	2,63E-06	3,91E-06	4,50E-05	2,41E-05	1,37E-06	2,20E-06	4,19E-05	5,29E-05
aclu	8,28E-06	8,37E-06	4,28E-06	1,27E-06	1,24E-06	1,69E-05	2,63E-06	3,91E-06	1,73E-06	4,02E-06	1,37E-06	2,20E-06	2,62E-06	2,03E-06
ifon	5,69E-06	1,39E-06	4,28E-06	7,64E-06	1,24E-06	2,82E-06	2,63E-06	3,91E-06	1,73E-06	4,02E-06	1,37E-06	2,20E-06	2,62E-06	2,03E-06
oper	8,33E-05	0,000705812	4,28E-06	0,000294121	0,000335352	0,000651889	0,001540565	0,000961106	1,73E-06	0,000426645	0,002059988	0,000178235	0,000317173	0,000174939
fire	0,000856491	7,81E-05	4,28E-06	7,13E-05	0,000873649	0,004391077	0,000107787	0,000863433	0,000183563	4,02E-06	1,37E-06	1,32E-05	1,57E-05	2,03E-06
kuen	5,17E-07	1,39E-06	4,28E-06	1,27E-06	1,24E-06	2,82E-06	2,63E-06	3,91E-06	1,73E-06	4,02E-06	1,37E-06	2,20E-06	2,62E-06	2,03E-06
omar	5,69E-06	1,39E-06	4,28E-06	1,27E-06	7,55E-05	2,82E-06	2,63E-06	3,91E-06	9,70E-05	4,02E-06	1,37E-06	2,20E-06	2,62E-06	7,32E-05
nnnn	5,17E-07	1,39E-06	4,28E-06	1,27E-06	1,24E-06	2,82E-06	2,63E-06	3,91E-06	1,73E-06	4,02E-06	3,57E-05	2,20E-06	2,62E-06	2,24E-05
voss	3,10E-06	1,39E-06	4,28E-06	1,27E-06	1,24E-06	2,82E-06	2,63E-06	3,91E-06	1,73E-06	4,02E-06	2,88E-05	2,20E-06	2,62E-06	2,03E-06
even	0,003057198	0,001486947	4,28E-06	0,002121239	0,002698907	0,00179481	0,000646722	3,91E-06	0,002079798	0,001855504	0,000317027	0,00065133	0,001208404	0,001314076
adrg	5,17E-07	1,39E-06	4,28E-06	1,27E-06	1,24E-06	2,82E-06	2,63E-06	3,91E-06	1,73E-06	4,02E-06	2,88E-05	2,20E-06	2,62E-06	2,03E-06
baud	3,10E-06	0,000224576	4,28E-06	1,27E-06	1,24E-06	2,82E-06	1,58E-05	3,91E-06	1,73E-06	4,02E-06	9,06E-05	2,20E-06	2,62E-06	0,00018511
lobo	5,17E-07	1,39E-06	4,28E-06	1,27E-06	1,24E-06	0,000158034	2,63E-06	3,91E-06	1,73E-06	4,02E-06	1,51E-05	2,20E-06	2,62E-06	2,03E-06
taho	5,17E-07	1,39E-06	4,28E-06	7,64E-06	1,24E-06	2,82E-06	1,58E-05	6,25E-05	1,73E-06	4,02E-06	1,37E-06	2,20E-06	2,62E-06	2,03E-06
reap	1,34E-05	1,39E-06	4,28E-06	1,27E-06	1,24E-06	2,82E-06	2,63E-06	0,00010158	1,04E-05	4,02E-06	1,37E-06	2,20E-06	2,62E-06	2,03E-06
paul	0,001629712	0,000503553	4,28E-06	0,000319586	5,69E-05	0,000242694	0,000462695	0,0013518	0,00063381	4,02E-06	0,000207234	7,92E-05	0,000474449	0,000439382
imam	2,38E-05	1,39E-06	4,28E-06	1,27E-06	3,22E-05	2,82E-06	2,63E-06	3,91E-06	1,73E-06	4,02E-06	1,37E-06	2,20E-06	2,62E-06	2,03E-06
iowa	5,17E-07	8,37E-06	4,28E-06	2,67E-05	1,24E-06	3,10E-05	2,89E-05	3,91E-06	1,90E-05	4,02E-06	9,74E-05	2,20E-06	2,88E-05	2,03E-06
miss	0,000328942	0,000259449	4,28E-06	0,000141331	0,000205419	0,000285025	0,000252379	0,000492274	0,000434662	0,000386396	0,000152338	0,00020024	0,000317173	0,000256306
time	0,00327701	0,003669942	4,28E-06	0,003986555	0,003076333	0,003008283	0,003748883	0,001019711	0,004530184	0,002600121	0,001469852	0,001421483	0,002086528	0,003022783
barn	5,17E-07	7,11E-05	4,28E-06	2,04E-05	1,24E-06	2,82E-06	2,63E-06	2,34E-05	2,77E-05	4,02E-06	1,37E-06	4,62E-05	2,62E-06	2,03E-06
coil	5,17E-07	3,63E-05	4,28E-06	3,95E-05	1,24E-06	1,69E-05	2,63E-06	0,000179719	1,73E-06	4,02E-06	1,37E-06	2,20E-06	2,62E-06	2,03E-06
slot	5,17E-07	0,001138226	4,28E-06	1,27E-06	1,24E-06	1,69E-05	2,63E-06	3,91E-06	5,37E-05	4,02E-06	1,37E-06	2,20E-06	2,62E-06	2,03E-06
banz	5,17E-07	1,39E-06	4,28E-06	1,27E-06	1,24E-06	2,82E-06	2,63E-06	3,91E-06	1,73E-06	4,02E-06	1,37E-06	2,20E-06	2,62E-06	4,27E-05
piss	3,15E-05	3,63E-05	4,28E-06	0,000103133	3,84E-05	4,52E-05	2,63E-06	3,91E-06	3,64E-05	4,02E-06	1,37E-06	1,32E-05	2,62E-06	2,03E-06
tsee	1,09E-05	1,39E-06	4,28E-06	7,64E-06	1,24E-06	2,82E-06	2,63E-06	3,91E-06	1,04E-05	4,02E-06	1,37E-06	2,20E-06	2,62E-06	2,24E-05
beng	5,17E-07	1,53E-05	4,28E-06	1,27E-06	1,24E-06	2,82E-06	2,63E-06	3,91E-06	1,73E-06	4,02E-06	1,37E-06	1,32E-05	2,62E-06	9,36E-05
ager	1,60E-05	1,39E-06	4,28E-06	1,27E-06	1,24E-06	2,82E-06	2,63E-06	3,91E-06	1,73E-06	4,02E-06	1,37E-06	2,20E-06	2,62E-06	2,03E-06
keen	1,34E-05	2,23E-05	4,28E-06	1,27E-06	1,24E-06	4,52E-05	2,63E-06	3,91E-06	1,73E-06	4,02E-06	1,37E-06	2,20E-06	5,50E-05	2,03E-06
rhia	5,17E-07	1,39E-06	4,28E-06	1,27E-06	1,24E-06	2,82E-06	2,63E-06	3,91E-06	1,73E-06	4,02E-06	1,37E-06	2,20E-06	2,62E-06	4,27E-05
mhsu	1,09E-05	1,39E-06	4,28E-06	1,27E-06	1,24E-06	2,82E-06	2,63E-06	3,91E-06	1,73E-06	4,02E-06	1,37E-06	2,20E-06	2,62E-06	2,03E-06
nota	3,41E-05	4,32E-05	4,28E-06	3,31E-05	1,24E-06	1,69E-05	5,52E-05	8,20E-05	1,90E-05	4,02E-06	1,37E-06	2,20E-06	2,62E-06	2,24E-05
wasn	0,000388421	0,000147858	4,28E-06	0,000357784	0,000360102	0,000200364	0,000120932	0,000160184	0,000659786	4,02E-06	1,37E-06	2,20E-06	6,82E-05	0,000113914
amor	1,86E-05	1,39E-06	4,28E-06	1,27E-06	1,24E-06	2,82E-06	2,63E-06	2,34E-05	1,73E-06	4,02E-06	1,37E-06	2,20E-06	2,62E-06	2,03E-06
onus	5,17E-07	8,37E-06	4,28E-06	1,27E-06	1,24E-06	2,82E-06	2,63E-06	3,91E-06	1,04E-05	4,02E-06	1,37E-06	2,20E-06	2,88E-05	2,03E-06
aeon	5,17E-07	1,39E-06	4,28E-06	1,27E-06	1,24E-06	2,82E-06	2,63E-06	2,34E-05	1,73E-06	4,02E-06	1,37E-06	2,20E-06	6,82E-05	2,03E-06
usto	8,28E-06	1,39E-06	4,28E-06	1,27E-06	7,42E-06	2,82E-06	2,63E-06	3,91E-06	1,73E-06	4,02E-06	1,37E-06	2,20E-06	2,62E-06	2,03E-06
homo	2,64E-05	1,39E-06	4,28E-06	1,27E-06	1,24E-06	2,82E-06	2,63E-06	2,34E-05	1,73E-06	4,02E-06	1,37E-06	1,32E-05	2,62E-06	2,03E-06
majd	5,17E-07	2,93E-05	4,28E-06	1,27E-06	1,24E-06	2,82E-06	2,63E-06	3,91E-06	1,73E-06	4,02E-06	1,37E-06	2,20E-06	2,62E-06	2,03E-06
phil	8,33E-05	1,39E-06	4,28E-06	7,64E-06	1,24E-06	0,000468457	0,00022609	0,002015979	0,000547224	4,02E-06	1,37E-06	2,20E-06	4,19E-05	0,000103743
full	0,00029791	0,000726735	4,28E-06	0,000567871	0,0004096	0,000482567	8,15E-05	0,000218788	0,000157587	0,001513383	0,001023818	0,000145229	0,000343386	0,000785191
shin	5,17E-07	1,53E-05	4,28E-06	1,27E-06	1,36E-05	2,82E-06	2,63E-06	3,91E-06	1,73E-06	0,000124774	2,88E-05	2,20E-06	2,62E-06	2,03E-06
tobr	5,17E-07	1,39E-06	4,28E-06	1,27E-06	3,84E-05	2,82E-06	2,63E-06	3,91E-06	1,73E-06	4,02E-06	1,37E-06	2,20E-06	2,62E-06	2,03E-06
gyuc	5,17E-07	1,39E-06	8,98E-05	1,27E-06	1,24E-06	2,82E-06	2,63E-06	3,91E-06	1,73E-06	4,02E-06	1,37E-06	2,20E-06	2,62E-06	2,03E-06
bail	5,17E-07	1,39E-06	4,28E-06	1,40E-05	1,24E-06	2,82E-06	2,63E-06	6,25E-05	1,73E-06	4,02E-06	1,37E-06	2,20E-06	2,62E-06	2,03E-06
uezd	5,17E-07	1,39E-06	4,28E-06	1,27E-06	7,55E-05	2,82E-06	2,63E-06	3,91E-06	1,73E-06	4,02E-06	1,37E-06	2,20E-06	2,62E-06	2,03E-06
shed	2,64E-05	6,42E-05	4,28E-06	5,22E-05	5,07E-05	2,82E-06	2,89E-05	0,00010158	1,73E-06	4,02E-06	1,37E-06	2,42E-05	2,62E-06	2,03E-06
asia	4,19E-05	1,39E-06	4,28E-06	1,27E-06	0,000106422	1,69E-05	8,15E-05	2,34E-05	1,73E-06	4,02E-06	1,51E-05	2,20E-06	2,62E-06	2,03E-06
indi	5,17E-07	1,39E-06	4,28E-06	2,67E-05	1,24E-06	2,82E-06	2,63E-06	3,91E-06	1,73E-06	4,02E-06	1,37E-06	2,20E-06	2,62E-06	2,03E-06
dure	0,000339286	0,000266423	4,28E-06	0,000650632	0,001882181	0,000962312	0,001238235	4,30E-05	0,000729055	8,45E-05	2,20E-05	0,001080415	0,000173004	0,000256306
moor	5,22E-05	6,42E-05	4,28E-06	1,27E-06	7,42E-06	0,000143923	8,15E-05	3,91E-06	4,50E-05	4,02E-06	0,000118027	4,62E-05	2,62E-06	0,000103743
hawk	8,28E-06	0,00018273	4,28E-06	7,64E-06	1,36E-05	4,52E-05	0,000318103	3,91E-06	3,64E-05	6,44E-05	1,37E-06	2,20E-06	2,62E-06	1,22E-05
ncsu	2,12E-05	0,000203653	4,28E-06	7,77E-05	0,000261105	0,000143923	2,63E-06	8,20E-05	2,77E-05	0,000225397	9,74E-05	1,32E-05	2,62E-06	0,000144426
ffts	5,17E-07	1,39E-06	4,28E-06	1,27E-06	1,24E-06	2,82E-06	2,63E-06	3,91E-06	1,73E-06	4,02E-06	4,25E-05	2,20E-06	2,62E-06	2,03E-06
pork	5,17E-07	1,39E-06	4,28E-06	1,27E-06	1,24E-06	2,82E-06	2,63E-06	0,000238323	1,73E-06	4,02E-06	1,37E-06	2,20E-06	2,62E-06	2,03E-06
wfan	5,17E-07	1,39E-06	4,28E-06	1,27E-06	1,24E-06	2,82E-06	2,63E-06	3,91E-06	0,000122952	4,02E-06	1,37E-06	2,20E-06	2,62E-06	2,03E-06
esdi	5,17E-07	0,000210628	4,28E-06	1,27E-06	1,24E-06	2,82E-06	2,63E-06	3,91E-06	1,73E-06	4,02E-06	1,37E-06	2,20E-06	2,62E-06	2,03E-06
juan	5,17E-07	1,39E-06	4,28E-06	1,27E-06	1,24E-06	2,82E-06	2,63E-06	3,91E-06	0,000183563	4,02E-06	1,51E-05	2,20E-06	2,88E-05	1,22E-05
weed	5,17E-07	1,39E-06	4,28E-06	7,64E-06	1,98E-05	2,82E-06	2,63E-06	6,25E-05	1,73E-06	4,02E-06	1,37E-06	2,42E-05	2,62E-06	2,03E-06
geod	5,17E-07	1,39E-06	4,28E-06	1,27E-06	1,24E-06	7,34E-05	6,84E-05	2,34E-05	1,73E-06	4,02E-06	1,37E-06	2,20E-06	2,62E-06	2,03E-06
duff	5,17E-07	1,39E-06	4,28E-06	2,04E-05	1,24E-06	2,82E-06	2,63E-06	0,000160184	1,73E-06	4,02E-06	2,88E-05	6,82E-05	2,62E-06	2,03E-06
agat	5,17E-07	1,39E-06	4,28E-06	2,04E-05	1,24E-06	2,82E-06	2,63E-06	4,30E-05	1,73E-06	4,02E-06	1,37E-06	2,20E-06	2,62E-06	2,03E-06
angl	8,28E-06	8,37E-06	4,28E-06	0,0001095	7,42E-06	0,000172144	0,000383827	0,000121115	3,64E-05	8,45E-05	0,000172924	2,20E-06	2,62E-06	2,03E-06
uncc	5,17E-07	1,39E-06	4,28E-06	1,27E-06	1,24E-06	2,82E-06	2,63E-06	0,000121115	1,73E-06	4,02E-06	1,37E-06	2,20E-06	2,62E-06	2,03E-06
aero	5,17E-07	1,39E-06	4,28E-06	1,40E-05	1,24E-06	1,69E-05	0,00022609	2,34E-05	1,73E-06	4,02E-06	1,37E-06	2,20E-06	2,62E-06	3,25E-05
nuyn	5,17E-07	1,39E-06	0,000111197	1,27E-06	1,24E-06	2,82E-06	2,63E-06	3,91E-06	1,73E-06	4,02E-06	1,37E-06	2,20E-06	2,62E-06	2,03E-06
nimh	5,17E-07	1,39E-06	4,28E-06	1,27E-06	1,24E-06	2,82E-06	2,63E-06	3,91E-06	1,73E-06	4,02E-06	2,88E-05	1,32E-05	2,62E-06	2,03E-06
rack	3,10E-06	9,21E-05	4,28E-06	7,64E-06	2,60E-05	8,75E-05	2,63E-06	2,34E-05	0,000148928	4,02E-06	1,37E-06	2,20E-06	2,62E-06	2,03E-06
nose	5,17E-07	1,39E-06	4,28E-06	0,000408714	8,17E-05	0,000158034	2,63E-06	3,91E-06	4,50E-05	4,02E-06	1,37E-06	2,20E-06	2,62E-06	2,03E-06
slab	5,17E-07	1,39E-06	4,28E-06	2,67E-05	1,24E-06	2,82E-06	2,63E-06	3,91E-06	1,73E-06	2,41E-05	8,23E-06	2,20E-06	2,62E-06	2,03E-06
znkj	5,17E-07	1,39E-06	0,000153965	1,27E-06	1,24E-06	2,82E-06	2,63E-06	3,91E-06	1,73E-06	4,02E-06	1,37E-06	2,20E-06	2,62E-06	2,03E-06
bush	2,64E-05	5,72E-05	4,28E-06	1,27E-06	0,000273479	2,82E-06	2,63E-06	3,91E-06	1,73E-06	4,02E-06	1,37E-06	2,20E-06	2,62E-06	2,03E-06
yuri	5,17E-07	7,11E-05	4,28E-06	1,27E-06	1,36E-05	2,82E-06	2,63E-06	3,91E-06	1,90E-05	4,02E-06	1,37E-06	2,20E-06	0,000107472	2,03E-06
ntfs	5,17E-07	1,39E-06	4,28E-06	1,27E-06	1,24E-06	2,82E-06	2,63E-06	3,91E-06	1,73E-06	4,02E-06	1,37E-06	2,20E-06	2,62E-06	6,31E-05
herl	5,17E-07	1,39E-06	4,28E-06	2,67E-05	1,24E-06	2,82E-06	2,63E-06	3,91E-06	1,73E-06	4,02E-06	1,37E-06	2,20E-06	2,62E-06	2,03E-06
saab	5,17E-07	1,39E-06	4,28E-06	0,000300488	1,24E-06	2,82E-06	2,63E-06	3,91E-06	1,73E-06	4,02E-06	1,37E-06	2,20E-06	2,62E-06	1,22E-05
itto	3,10E-06	1,39E-06	4,28E-06	1,27E-06	1,98E-05	2,82E-06	1,58E-05	3,91E-06	1,73E-06	4,02E-06	1,37E-06	2,20E-06	2,62E-06	3,25E-05
dowd	5,17E-07	1,39E-06	4,28E-06	1,27E-06	1,24E-06	2,82E-06	2,63E-06	0,00014065	1,73E-06	4,02E-06	1,37E-06	2,20E-06	2,62E-06	2,03E-06
farr	5,17E-07	1,39E-06	4,28E-06	1,27E-06	1,24E-06	2,82E-06	2,63E-06	3,91E-06	6,23E-05	4,02E-06	1,37E-06	2,20E-06	2,62E-06	2,03E-06
serc	5,17E-07	1,39E-06	4,28E-06	1,27E-06	1,24E-06	2,82E-06	2,63E-06	3,91E-06	1,73E-06	4,02E-06	8,23E-06	2,20E-06	2,88E-05	2,24E-05
ecst	5,17E-07	8,37E-06	4,28E-06	1,27E-06	1,24E-06	1,69E-05	2,63E-06	0,000355531	1,73E-06	4,02E-06	1,37E-06	2,20E-06	2,62E-06	6,31E-05
sind	5,17E-07	1,39E-06	4,28E-06	1,27E-06	1,24E-06	2,82E-06	2,63E-06	3,91E-06	1,73E-06	4,02E-06	1,37E-06	2,20E-06	2,62E-06	4,27E-05
spam	1,60E-05	1,39E-06	4,28E-06	7,64E-06	4,45E-05	0,000426126	2,63E-06	3,91E-06	1,73E-06	4,02E-06	2,88E-05	2,20E-06	2,62E-06	2,03E-06
harb	5,17E-07	1,39E-06	4,28E-06	1,27E-06	2,60E-05	2,82E-06	0,0001998	3,91E-06	1,73E-06	4,02E-06	1,37E-06	2,20E-06	2,62E-06	2,03E-06
dunk	3,10E-06	1,39E-06	4,28E-06	1,27E-06	1,24E-06	2,82E-06	2,63E-06	4,30E-05	1,73E-06	4,02E-06	1,37E-06	1,32E-05	2,62E-06	2,03E-06
frog	1,86E-05	9,21E-05	4,28E-06	2,67E-05	1,24E-06	0,000101593	1,58E-05	3,91E-06	1,73E-06	4,02E-06	1,37E-06	2,20E-06	4,19E-05	0,000144426
nice	0,000313426	0,000656991	4,28E-06	0,000733394	5,69E-05	0,000341465	2,89E-05	0,000218788	0,000460638	0,000466895	0,000330751	2,20E-06	4,19E-05	0,000907242
wynn	5,17E-07	1,39E-06	4,28E-06	1,27E-06	1,24E-06	2,82E-06	2,63E-06	2,34E-05	4,50E-05	4,02E-06	1,37E-06	2,20E-06	2,62E-06	2,03E-06
hose	5,17E-07	1,39E-06	4,28E-06	0,000141331	1,24E-06	0,000101593	1,58E-05	3,91E-06	1,73E-06	4,02E-06	1,37E-06	2,20E-06	1,57E-05	4,27E-05
snsc	5,69E-06	1,39E-06	4,28E-06	1,27E-06	3,22E-05	2,82E-06	2,63E-06	3,91E-06	1,73E-06	4,02E-06	1,37E-06	2,20E-06	2,62E-06	2,03E-06
exot	5,17E-07	1,39E-06	4,28E-06	0,0001095	1,24E-06	4,52E-05	2,89E-05	3,91E-06	1,73E-06	4,02E-06	1,51E-05	2,20E-06	2,62E-06	2,03E-06
zech	1,34E-05	1,39E-06	4,28E-06	1,27E-06	1,24E-06	2,82E-06	2,63E-06	3,91E-06	1,73E-06	4,02E-06	1,37E-06	2,20E-06	2,62E-06	2,03E-06
inev	3,10E-06	1,53E-05	4,28E-06	7,64E-06	1,24E-06	4,52E-05	2,63E-06	3,91E-06	1,90E-05	4,02E-06	1,37E-06	2,20E-06	2,62E-06	2,03E-06
nerd	3,10E-06	1,39E-06	4,28E-06	1,27E-06	1,24E-06	1,69E-05	2,63E-06	3,91E-06	1,73E-06	4,02E-06	1,51E-05	2,20E-06	2,62E-06	1,22E-05
crop	1,60E-05	1,39E-06	4,28E-06	1,27E-06	1,98E-05	1,69E-05	4,21E-05	3,91E-06	1,73E-06	0,000627893	4,25E-05	2,20E-06	2,62E-06	1,22E-05
cpva	5,17E-07	1,39E-06	4,28E-06	1,27E-06	1,24E-06	2,82E-06	8,15E-05	3,91E-06	1,73E-06	4,02E-06	1,37E-06	2,20E-06	2,62E-06	2,03E-06
pitt	0,000163437	4,32E-05	4,28E-06	0,001357287	1,24E-06	2,82E-06	2,63E-06	3,91E-06	0,000616493	4,02E-06	2,88E-05	0,000618323	2,62E-06	2,03E-06
atyp	5,17E-07	8,37E-06	4,28E-06	7,64E-06	1,24E-06	2,82E-06	2,63E-06	3,91E-06	1,73E-06	0,000124774	1,37E-06	2,20E-06	2,62E-06	2,03E-06
jono	2,12E-05	1,39E-06	4,28E-06	1,27E-06	1,24E-06	2,82E-06	2,63E-06	3,91E-06	1,73E-06	4,02E-06	1,37E-06	2,20E-06	2,62E-06	2,03E-06
adon	1,34E-05	1,39E-06	4,28E-06	1,27E-06	1,24E-06	2,82E-06	2,63E-06	3,91E-06	1,73E-06	4,02E-06	1,37E-06	2,20E-06	2,62E-06	2,03E-06
blow	4,19E-05	0,000154832	4,28E-06	0,000185895	0,000211606	0,000285025	4,21E-05	3,91E-06	0,000157587	4,02E-06	1,37E-06	2,20E-06	1,57E-05	0,000124085
dara	5,17E-07	1,39E-06	4,28E-06	1,27E-06	2,60E-05	2,82E-06	2,63E-06	3,91E-06	1,73E-06	4,02E-06	1,37E-06	2,20E-06	2,62E-06	2,03E-06
sara	3,10E-06	8,37E-06	4,28E-06	1,27E-06	1,36E-05	2,82E-06	2,63E-06	3,91E-06	1,73E-06	4,02E-06	1,37E-06	1,32E-05	2,62E-06	2,03E-06
rpao	5,17E-07	5,02E-05	4,28E-06	1,27E-06	1,24E-06	2,82E-06	2,63E-06	3,91E-06	1,73E-06	4,02E-06	1,37E-06	2,20E-06	2,62E-06	2,03E-06
slhs	5,17E-07	1,39E-06	4,28E-06	1,27E-06	1,24E-06	2,82E-06	2,63E-06	0,00014065	1,73E-06	4,02E-06	1,37E-06	2,20E-06	2,62E-06	2,03E-06
fife	5,17E-07	5,02E-05	4,28E-06	1,27E-06	1,24E-06	2,82E-06	2,63E-06	2,34E-05	1,73E-06	4,02E-06	1,37E-06	2,20E-06	2,62E-06	2,03E-06
ptfe	5,17E-07	1,39E-06	4,28E-06	2,67E-05	1,24E-06	2,82E-06	2,63E-06	3,91E-06	1,73E-06	4,02E-06	1,37E-06	2,20E-06	2,62E-06	2,03E-06
wing	3,93E-05	1,39E-06	4,28E-06	1,27E-06	0,000254917	0,000369686	0,000147221	0,000121115	0,000746372	4,02E-06	1,37E-06	2,20E-06	2,62E-06	1,22E-05
ivem	5,17E-07	1,39E-06	4,28E-06	1,27E-06	1,24E-06	2,82E-06	2,63E-06	3,91E-06	1,73E-06	4,02E-06	1,37E-06	2,20E-06	2,62E-06	4,27E-05
wray	5,17E-07	1,39E-06	4,28E-06	1,27E-06	1,24E-06	2,82E-06	2,63E-06	3,91E-06	1,73E-06	4,02E-06	1,37E-06	2,20E-06	2,62E-06	2,03E-06
eacj	5,17E-07	2,93E-05	4,28E-06	1,27E-06	1,24E-06	2,82E-06	2,63E-06	3,91E-06	1,73E-06	4,02E-06	1,37E-06	2,20E-06	2,62E-06	2,03E-06
isan	3,93E-05	1,39E-06	4,28E-06	1,27E-06	1,24E-06	2,82E-06	1,58E-05	2,34E-05	1,04E-05	4,02E-06	1,37E-06	2,42E-05	2,62E-06	2,03E-06
isin	0,000158265	4,32E-05	4,28E-06	1,27E-06	1,24E-06	2,82E-06	2,63E-06	8,20E-05	1,04E-05	4,02E-06	1,37E-06	2,20E-06	1,57E-05	2,03E-06
larg	0,000362561	0,000677914	4,28E-06	0,000797056	0,000335352	0,001625489	0,001159367	0,000121115	0,000270149	0,001151137	0,000852267	0,000310262	0,000474449	0,000195281
argc	5,17E-07	1,39E-06	4,28E-06	1,27E-06	1,24E-06	2,82E-06	2,63E-06	3,91E-06	1,73E-06	0,000426645	1,37E-06	2,20E-06	0,000199216	2,03E-06
umbc	5,17E-07	1,39E-06	6,84E-05	1,27E-06	1,24E-06	7,34E-05	2,63E-06	6,25E-05	1,04E-05	4,02E-06	1,37E-06	2,20E-06	2,62E-06	1,22E-05
snuf	5,17E-07	1,39E-06	4,28E-06	1,27E-06	1,98E-05	1,69E-05	2,63E-06	3,91E-06	1,04E-05	4,02E-06	1,37E-06	2,20E-06	2,62E-06	2,03E-06
wong	5,17E-07	2,93E-05	4,28E-06	1,40E-05	1,24E-06	2,82E-06	1,58E-05	3,91E-06	0,000105635	4,02E-06	1,51E-05	2,20E-06	2,62E-06	0,000195281
ordo	5,17E-07	1,39E-06	4,28E-06	1,27E-06	1,24E-06	2,82E-06	2,63E-06	0,000257858	1,73E-06	4,02E-06	1,37E-06	2,20E-06	2,62E-06	2,03E-06
thus	0,000758222	0,000238525	4,28E-06	0,000154064	0,000199232	0,000143923	0,0001998	0,000414135	0,000218197	0,000829141	0,000179786	2,20E-06	0,000277854	0,000134255
howi	3,10E-06	1,39E-06	4,28E-06	1,27E-06	1,36E-05	2,82E-06	2,63E-06	3,91E-06	1,90E-05	4,02E-06	1,37E-06	2,20E-06	1,57E-05	2,03E-06
kari	5,17E-07	8,37E-06	4,28E-06	1,27E-06	1,24E-06	1,69E-05	2,63E-06	4,30E-05	1,73E-06	4,02E-06	1,37E-06	6,82E-05	2,62E-06	2,03E-06
webo	2,12E-05	1,39E-06	4,28E-06	7,64E-06	1,24E-06	2,82E-06	2,63E-06	3,91E-06	5,37E-05	4,02E-06	1,37E-06	2,20E-06	4,19E-05	2,03E-06
fill	0,000199641	0,000350116	4,28E-06	0,000230459	0,000261105	0,000143923	0,000147221	3,91E-06	0,000166245	6,44E-05	0,00019351	0,00020024	0,000238535	0,000144426
ismb	5,17E-07	1,39E-06	4,28E-06	1,27E-06	1,24E-06	2,82E-06	2,63E-06	3,91E-06	1,73E-06	4,02E-06	1,37E-06	4,62E-05	2,62E-06	2,03E-06
acad	5,17E-07	1,39E-06	4,28E-06	4,58E-05	1,24E-06	2,82E-06	2,63E-06	3,91E-06	0,000140269	4,02E-06	2,20E-05	2,20E-06	2,62E-06	2,03E-06
ulav	5,17E-07	2,23E-05	4,28E-06	1,27E-06	1,24E-06	2,82E-06	2,63E-06	3,91E-06	1,73E-06	4,02E-06	1,37E-06	2,20E-06	1,57E-05	2,03E-06
houl	3,10E-06	1,39E-06	4,28E-06	3,95E-05	1,24E-06	2,82E-06	2,63E-06	3,91E-06	1,73E-06	4,02E-06	1,37E-06	2,20E-06	2,62E-06	2,03E-06
rile	5,17E-07	1,39E-06	4,28E-06	1,27E-06	1,24E-06	2,82E-06	2,63E-06	3,91E-06	9,70E-05	4,02E-06	1,37E-06	1,32E-05	2,62E-06	2,03E-06
hmmm	3,93E-05	5,72E-05	4,28E-06	7,13E-05	1,24E-06	4,52E-05	2,63E-06	4,30E-05	0,000174904	4,02E-06	1,51E-05	2,20E-06	2,88E-05	4,27E-05
bmps	5,17E-07	1,39E-06	4,28E-06	1,27E-06	1,24E-06	2,82E-06	2,63E-06	3,91E-06	1,73E-06	4,02E-06	1,51E-05	2,20E-06	2,62E-06	2,24E-05
fung	5,17E-07	2,93E-05	4,28E-06	1,27E-06	1,24E-06	2,82E-06	2,63E-06	3,91E-06	1,73E-06	4,02E-06	2,88E-05	2,20E-06	2,62E-06	2,03E-06
emul	1,09E-05	8,51E-05	4,28E-06	1,27E-06	1,24E-06	2,82E-06	2,63E-06	4,30E-05	1,73E-06	4,02E-06	0,000207234	2,20E-06	0,000474449	0,000103743
rtgs	5,17E-07	1,39E-06	4,28E-06	1,27E-06	1,24E-06	2,82E-06	5,52E-05	3,91E-06	1,73E-06	4,02E-06	1,37E-06	2,20E-06	2,62E-06	2,03E-06
eyad	1,34E-05	1,39E-06	4,28E-06	1,27E-06	1,24E-06	2,82E-06	2,63E-06	3,91E-06	1,73E-06	4,02E-06	1,37E-06	2,20E-06	2,62E-06	2,03E-06
burk	5,17E-07	1,39E-06	4,28E-06	1,27E-06	7,42E-06	2,82E-06	2,63E-06	3,91E-06	7,10E-05	4,02E-06	1,37E-06	1,32E-05	2,88E-05	2,24E-05
wyse	5,17E-07	1,39E-06	4,28E-06	1,27E-06	1,24E-06	2,82E-06	2,63E-06	3,91E-06	1,73E-06	4,02E-06	8,23E-06	2,20E-06	1,57E-05	2,24E-05
vile	3,10E-06	1,39E-06	4,28E-06	1,27E-06	1,98E-05	2,82E-06	2,63E-06	3,91E-06	1,73E-06	4,02E-06	1,37E-06	2,20E-06	2,62E-06	2,03E-06
leak	5,17E-07	1,39E-06	4,28E-06	0,000192261	1,24E-06	7,34E-05	5,52E-05	3,91E-06	1,73E-06	4,02E-06	1,37E-06	2,20E-06	5,50E-05	0,000134255
mail	0,000391007	0,002477316	0,000196733	0,001179032	1,24E-06	4,52E-05	1,58E-05	0,001957375	0,001187961	0,000245522	0,007686871	0,000596319	0,001929252	0,004487388
well	0,002312423	0,002079773	4,28E-06	0,00252868	0,001820308	0,001230404	0,001593144	0,000707156	0,003378589	0,002076877	0,000666991	0,001223443	0,001090447	0,002615948
jcpl	5,17E-07	1,39E-06	2,57E-05	1,27E-06	2,60E-05	0,000270915	2,63E-06	3,91E-06	1,73E-06	4,02E-06	1,37E-06	2,20E-06	2,62E-06	2,03E-06
surf	5,17E-07	1,39E-06	4,28E-06	7,64E-06	7,42E-06	2,82E-06	2,63E-06	3,91E-06	9,70E-05	4,02E-06	1,37E-06	2,20E-06	2,88E-05	1,22E-05
moop	3,10E-06	1,39E-06	4,28E-06	3,31E-05	1,24E-06	2,82E-06	2,63E-06	3,91E-06	6,23E-05	4,02E-06	1,37E-06	2,20E-06	2,62E-06	2,03E-06
gate	2,38E-05	0,000112986	2,57E-05	5,22E-05	7,42E-06	8,75E-05	1,58E-05	0,000121115	1,04E-05	2,41E-05	2,20E-05	1,32E-05	2,62E-06	2,24E-05
hurh	5,17E-07	2,93E-05	4,28E-06	1,27E-06	1,24E-06	2,82E-06	2,63E-06	3,91E-06	1,73E-06	4,02E-06	8,23E-06	2,20E-06	2,62E-06	2,03E-06
arpa	5,69E-06	8,37E-06	4,28E-06	1,27E-06	1,24E-06	3,10E-05	2,63E-06	3,91E-06	1,73E-06	4,02E-06	8,37E-05	2,20E-06	2,88E-05	2,03E-06
wish	0,000393593	0,000168781	4,28E-06	0,000185895	0,000242543	2,82E-06	0,0001998	4,30E-05	9,70E-05	8,45E-05	0,000275855	0,000233246	0,000133685	0,000195281
tent	3,10E-06	1,39E-06	4,28E-06	1,27E-06	3,22E-05	0,000143923	2,63E-06	3,91E-06	1,73E-06	4,02E-06	1,37E-06	2,20E-06	2,62E-06	2,03E-06
curt	3,10E-06	1,39E-06	4,28E-06	1,27E-06	1,24E-06	2,82E-06	2,63E-06	3,91E-06	7,10E-05	0,00040652	8,23E-06	2,20E-06	2,62E-06	2,03E-06
reno	1,34E-05	1,39E-06	4,28E-06	1,27E-06	1,24E-06	2,82E-06	2,63E-06	2,34E-05	1,04E-05	4,02E-06	1,37E-06	2,20E-06	2,62E-06	2,03E-06
unsw	5,17E-07	1,39E-06	4,28E-06	1,27E-06	1,36E-05	2,82E-06	2,63E-06	2,34E-05	1,73E-06	4,02E-06	1,37E-06	2,20E-06	2,62E-06	9,36E-05
alto	5,17E-07	1,39E-06	4,28E-06	1,27E-06	1,24E-06	2,82E-06	1,58E-05	2,34E-05	1,73E-06	4,02E-06	4,94E-05	2,42E-05	2,62E-06	2,03E-06
ersi	5,17E-07	1,39E-06	4,28E-06	1,27E-06	1,24E-06	2,82E-06	2,63E-06	0,000238323	1,73E-06	4,02E-06	1,37E-06	2,20E-06	2,62E-06	2,03E-06
luke	0,000411695	1,39E-06	4,28E-06	1,27E-06	1,24E-06	2,82E-06	2,63E-06	3,91E-06	1,73E-06	2,41E-05	8,23E-06	2,20E-06	2,62E-06	6,31E-05
gayr	5,17E-07	1,39E-06	4,28E-06	1,27E-06	1,24E-06	2,82E-06	6,84E-05	3,91E-06	1,73E-06	4,02E-06	1,37E-06	2,20E-06	2,62E-06	2,03E-06
roof	1,34E-05	1,53E-05	4,28E-06	0,000173162	8,17E-05	0,000200364	2,63E-06	8,20E-05	2,77E-05	4,02E-06	1,37E-06	2,20E-06	2,62E-06	2,03E-06
care	0,000776324	0,000384988	4,28E-06	0,000593336	0,000230168	0,000256805	2,63E-06	0,000121115	0,000296124	0,000426645	0,000118027	0,00241168	0,000199216	0,000205452
bday	5,17E-07	1,39E-06	4,28E-06	1,27E-06	1,24E-06	7,34E-05	2,63E-06	0,000121115	1,73E-06	4,02E-06	1,37E-06	2,20E-06	2,62E-06	2,03E-06
alma	5,17E-07	8,37E-06	4,28E-06	1,27E-06	7,42E-06	2,82E-06	2,63E-06	3,91E-06	1,04E-05	4,02E-06	1,37E-06	2,20E-06	2,62E-06	1,22E-05
wake	2,12E-05	3,63E-05	4,28E-06	3,31E-05	3,84E-05	2,82E-06	2,63E-06	3,91E-06	4,50E-05	4,02E-06	1,37E-06	5,72E-05	0,000264748	1,22E-05
jinx	5,17E-07	1,39E-06	4,28E-06	1,27E-06	1,24E-06	2,82E-06	2,63E-06	3,91E-06	3,64E-05	4,02E-06	1,37E-06	2,20E-06	2,62E-06	2,03E-06
ezra	2,64E-05	1,39E-06	4,28E-06	1,27E-06	1,24E-06	2,82E-06	2,63E-06	2,34E-05	1,73E-06	4,02E-06	1,37E-06	2,20E-06	2,62E-06	2,03E-06
sped	5,17E-07	1,39E-06	4,28E-06	1,27E-06	1,24E-06	2,82E-06	1,58E-05	3,91E-06	3,64E-05	4,02E-06	8,23E-06	2,20E-06	2,62E-06	2,03E-06
rboc	5,17E-07	1,39E-06	4,28E-06	1,27E-06	1,24E-06	2,82E-06	2,63E-06	6,25E-05	1,73E-06	4,02E-06	1,37E-06	2,20E-06	2,62E-06	2,03E-06
next	0,000393593	0,000440784	4,28E-06	0,000822521	0,000589032	0,000976422	0,000567853	8,20E-05	0,00137845	0,000587643	0,00046113	9,02E-05	0,000631725	0,000836046
self	0,000716846	0,000196679	4,28E-06	0,000306854	0,000217793	7,34E-05	2,89E-05	0,000160184	3,64E-05	0,000165023	4,25E-05	0,001080415	1,57E-05	8,34E-05
corp	3,93E-05	0,000224576	4,28E-06	6,49E-05	0,000106422	0,000383796	0,000107787	0,000902502	0,000174904	4,02E-06	0,00019351	1,32E-05	0,000159897	0,000246135
vmkg	5,17E-07	1,39E-06	0,000111197	1,27E-06	1,24E-06	2,82E-06	2,63E-06	3,91E-06	1,73E-06	4,02E-06	1,37E-06	2,20E-06	2,62E-06	2,03E-06
neal	3,10E-06	5,72E-05	4,28E-06	1,27E-06	1,24E-06	2,82E-06	2,89E-05	0,000472739	0,000166245	4,02E-06	1,37E-06	0,000288257	2,88E-05	2,03E-06
lent	2,90E-05	1,39E-06	4,28E-06	1,27E-06	1,98E-05	2,82E-06	2,63E-06	3,91E-06	1,73E-06	4,02E-06	1,37E-06	2,20E-06	2,62E-06	2,03E-06
toss	9,36E-05	1,39E-06	4,28E-06	5,86E-05	1,36E-05	2,82E-06	2,63E-06	3,91E-06	0,000140269	4,02E-06	8,23E-06	2,20E-06	2,62E-06	2,03E-06
liam	5,17E-07	2,93E-05	4,28E-06	1,27E-06	1,24E-06	2,82E-06	2,63E-06	3,91E-06	1,73E-06	4,02E-06	3,57E-05	2,20E-06	2,88E-05	2,03E-06
inel	5,17E-07	1,39E-06	4,28E-06	1,40E-05	1,24E-06	2,82E-06	2,63E-06	3,91E-06	2,77E-05	4,02E-06	1,37E-06	3,52E-05	2,62E-06	2,03E-06
unib	5,17E-07	1,39E-06	4,28E-06	1,27E-06	1,24E-06	2,82E-06	2,63E-06	3,91E-06	1,04E-05	4,02E-06	5,63E-05	2,20E-06	2,62E-06	2,03E-06
arco	5,17E-07	1,39E-06	4,28E-06	1,27E-06	1,24E-06	1,69E-05	2,63E-06	3,91E-06	2,77E-05	4,02E-06	1,51E-05	2,20E-06	2,62E-06	2,03E-06
noon	3,67E-05	1,39E-06	4,28E-06	5,22E-05	5,07E-05	1,69E-05	6,84E-05	4,30E-05	7,97E-05	2,41E-05	1,37E-06	2,42E-05	4,19E-05	2,03E-06
mimi	3,10E-06	1,39E-06	4,28E-06	1,27E-06	7,42E-06	5,93E-05	2,63E-06	3,91E-06	1,73E-06	4,02E-06	1,37E-06	2,20E-06	2,62E-06	2,03E-06
sass	5,17E-07	1,39E-06	4,28E-06	1,27E-06	1,24E-06	2,82E-06	2,63E-06	3,91E-06	1,73E-06	4,02E-06	2,88E-05	2,20E-06	2,62E-06	2,03E-06
reid	5,22E-05	1,39E-06	4,28E-06	5,22E-05	1,24E-06	5,93E-05	2,63E-06	8,20E-05	1,73E-06	4,02E-06	6,31E-05	2,20E-06	2,62E-06	3,25E-05
lpts	5,17E-07	1,53E-05	4,28E-06	1,27E-06	1,24E-06	2,82E-06	2,63E-06	4,30E-05	1,73E-06	4,02E-06	8,23E-06	2,20E-06	5,50E-05	2,03E-06
skew	5,17E-07	1,39E-06	4,28E-06	1,27E-06	1,24E-06	2,82E-06	4,21E-05	3,91E-06	1,73E-06	4,43E-05	1,37E-06	1,32E-05	2,62E-06	2,03E-06
haya	5,17E-07	1,39E-06	4,28E-06	1,27E-06	1,24E-06	2,82E-06	2,63E-06	3,91E-06	1,73E-06	0,000144898	1,37E-06	2,20E-06	2,62E-06	2,03E-06
inoc	5,17E-07	1,39E-06	4,28E-06	1,27E-06	2,60E-05	2,82E-06	2,63E-06	3,91E-06	1,73E-06	4,02E-06	1,37E-06	2,20E-06	2,62E-06	2,03E-06
blip	5,17E-07	1,39E-06	4,28E-06	2,67E-05	1,24E-06	7,34E-05	2,63E-06	3,91E-06	1,73E-06	4,02E-06	1,37E-06	2,20E-06	2,62E-06	2,03E-06
soar	5,17E-07	8,37E-06	4,28E-06	1,40E-05	1,98E-05	4,52E-05	2,63E-06	4,30E-05	1,04E-05	4,02E-06	1,37E-06	2,20E-06	2,62E-06	2,03E-06
jump	0,000153093	0,000315244	4,28E-06	0,000198627	9,40E-05	1,69E-05	2,63E-06	6,25E-05	0,000174904	4,02E-06	1,37E-06	2,20E-06	0,000133685	3,25E-05
nthu	5,17E-07	1,39E-06	4,28E-06	1,27E-06	1,24E-06	2,82E-06	2,63E-06	3,91E-06	1,73E-06	4,02E-06	1,37E-06	2,20E-06	2,62E-06	0,000215622
woke	5,69E-06	1,39E-06	4,28E-06	6,49E-05	3,22E-05	2,82E-06	2,63E-06	3,91E-06	1,90E-05	4,02E-06	1,37E-06	2,20E-06	1,57E-05	2,03E-06
pera	5,17E-07	1,39E-06	4,28E-06	1,27E-06	1,24E-06	2,82E-06	2,63E-06	6,25E-05	1,04E-05	4,02E-06	1,37E-06	2,20E-06	2,62E-06	2,03E-06
crep	0,000114302	1,39E-06	4,28E-06	1,27E-06	1,24E-06	2,82E-06	2,63E-06	3,91E-06	1,73E-06	4,02E-06	1,37E-06	2,20E-06	2,62E-06	2,03E-06
oxal	5,17E-07	1,39E-06	4,28E-06	0,000204994	1,24E-06	2,82E-06	2,63E-06	3,91E-06	1,73E-06	4,02E-06	1,37E-06	2,20E-06	2,62E-06	2,03E-06
draw	0,000186711	9,21E-05	4,28E-06	3,31E-05	5,69E-05	4,52E-05	2,89E-05	0,000121115	0,000235514	0,00048702	0,001387507	2,42E-05	0,002191379	9,36E-05
itin	5,69E-06	1,39E-06	4,28E-06	7,64E-06	1,24E-06	2,82E-06	2,63E-06	3,91E-06	3,64E-05	4,02E-06	1,37E-06	2,20E-06	2,88E-05	4,27E-05
hill	3,10E-06	8,37E-06	4,28E-06	4,58E-05	0,000267292	0,000186254	4,21E-05	0,000179719	5,37E-05	4,43E-05	0,000296441	0,000464292	2,62E-06	5,29E-05
imak	5,17E-07	1,39E-06	4,28E-06	1,27E-06	1,24E-06	2,82E-06	2,63E-06	3,91E-06	1,73E-06	4,02E-06	8,37E-05	2,20E-06	0,00107734	2,03E-06
inde	0,000628921	6,42E-05	4,28E-06	5,86E-05	0,000285854	0,000327355	0,000107787	8,20E-05	9,70E-05	0,000124774	1,37E-06	0,000266253	2,62E-06	0,000205452
itne	3,10E-06	1,39E-06	4,28E-06	1,27E-06	1,24E-06	2,82E-06	2,63E-06	2,34E-05	1,73E-06	4,02E-06	1,37E-06	2,20E-06	2,62E-06	2,24E-05
deir	5,17E-07	1,39E-06	4,28E-06	1,27E-06	0,000421975	2,82E-06	2,63E-06	3,91E-06	1,73E-06	4,02E-06	1,37E-06	2,20E-06	2,62E-06	2,03E-06
ntsb	5,17E-07	1,39E-06	4,28E-06	1,27E-06	1,24E-06	2,82E-06	9,46E-05	3,91E-06	1,73E-06	4,02E-06	1,37E-06	2,20E-06	2,62E-06	2,03E-06
curv	3,10E-06	1,39E-06	2,57E-05	0,000147697	1,24E-06	0,000129813	9,46E-05	4,30E-05	0,000174904	0,000567519	0,000172924	3,52E-05	2,62E-06	2,03E-06
wilk	5,17E-07	1,39E-06	4,28E-06	1,27E-06	1,24E-06	5,93E-05	1,58E-05	2,34E-05	1,73E-06	4,02E-06	1,37E-06	3,52E-05	4,19E-05	2,03E-06
wess	5,17E-07	1,39E-06	4,28E-06	1,27E-06	1,24E-06	2,82E-06	1,58E-05	6,25E-05	1,73E-06	4,02E-06	1,37E-06	2,20E-06	2,62E-06	2,03E-06
olia	5,17E-07	1,39E-06	4,28E-06	1,27E-06	1,24E-06	2,82E-06	2,63E-06	3,91E-06	1,73E-06	4,02E-06	1,37E-06	2,20E-06	2,62E-06	2,03E-06
chen	5,17E-07	8,51E-05	4,28E-06	0,000249558	1,24E-06	2,82E-06	2,63E-06	3,91E-06	5,37E-05	4,02E-06	0,000118027	2,20E-06	2,62E-06	0,000154597
fiat	1,09E-05	1,39E-06	4,28E-06	2,67E-05	1,24E-06	2,82E-06	2,63E-06	2,34E-05	1,73E-06	4,02E-06	1,37E-06	2,20E-06	2,62E-06	2,03E-06
klee	5,17E-07	1,39E-06	4,28E-06	1,27E-06	1,24E-06	2,82E-06	2,63E-06	3,91E-06	1,73E-06	4,02E-06	1,37E-06	2,20E-06	0,00018611	2,03E-06
post	0,002302079	0,001514845	2,57E-05	0,001280892	0,000626156	0,000891761	0,000580998	0,001234592	0,001248571	0,001453009	0,003727467	0,001388476	0,000946277	0,002534581
cwis	4,71E-05	5,02E-05	4,28E-06	1,27E-06	1,24E-06	3,10E-05	2,63E-06	3,91E-06	1,73E-06	4,02E-06	0,000111165	2,20E-06	2,62E-06	1,22E-05
nyeo	5,17E-07	1,39E-06	4,28E-06	1,27E-06	1,24E-06	2,82E-06	2,63E-06	3,91E-06	1,73E-06	4,02E-06	2,20E-05	2,20E-06	2,88E-05	2,03E-06
xrdb	5,17E-07	1,39E-06	4,28E-06	1,27E-06	1,24E-06	2,82E-06	2,63E-06	3,91E-06	1,73E-06	4,02E-06	1,37E-06	2,20E-06	0,000290961	2,03E-06
jerk	3,93E-05	8,37E-06	4,28E-06	6,49E-05	1,24E-06	2,82E-06	2,63E-06	4,30E-05	7,97E-05	4,02E-06	1,37E-06	2,20E-06	2,62E-06	1,22E-05
mdbs	1,60E-05	1,39E-06	4,28E-06	1,27E-06	1,24E-06	2,82E-06	2,63E-06	3,91E-06	1,73E-06	4,02E-06	1,37E-06	2,20E-06	2,62E-06	2,03E-06
jami	5,17E-07	1,39E-06	2,57E-05	7,64E-06	1,24E-06	2,82E-06	2,63E-06	3,91E-06	3,64E-05	4,02E-06	2,88E-05	0,000112222	0,000107472	0,000154597
agap	1,60E-05	1,39E-06	4,28E-06	1,27E-06	1,24E-06	2,82E-06	2,63E-06	3,91E-06	1,73E-06	4,02E-06	1,37E-06	2,20E-06	2,62E-06	2,03E-06
wtei	5,17E-07	1,39E-06	8,98E-05	1,27E-06	1,24E-06	2,82E-06	2,63E-06	3,91E-06	1,73E-06	4,02E-06	1,37E-06	2,20E-06	2,62E-06	2,03E-06
crit	5,17E-07	1,39E-06	4,28E-06	1,27E-06	1,24E-06	1,69E-05	2,63E-06	6,25E-05	1,73E-06	4,02E-06	1,37E-06	2,20E-06	2,62E-06	2,03E-06
putz	5,17E-07	1,39E-06	4,28E-06	1,27E-06	1,24E-06	2,82E-06	2,63E-06	3,91E-06	1,73E-06	4,02E-06	8,23E-06	2,20E-06	2,62E-06	2,03E-06
ramp	3,10E-06	1,39E-06	4,28E-06	7,13E-05	1,24E-06	2,82E-06	2,63E-06	3,91E-06	1,73E-06	8,45E-05	1,37E-06	2,20E-06	1,57E-05	2,03E-06
ucar	5,17E-07	8,37E-06	4,28E-06	7,64E-06	1,24E-06	2,82E-06	2,89E-05	3,91E-06	0,000140269	4,02E-06	0,000124889	2,20E-06	6,82E-05	7,32E-05
gram	5,17E-07	3,63E-05	4,28E-06	0,000128599	1,24E-06	2,82E-06	2,63E-06	2,34E-05	1,73E-06	4,02E-06	1,51E-05	3,52E-05	2,88E-05	2,03E-06
rwth	5,17E-07	1,39E-06	4,28E-06	1,27E-06	1,24E-06	2,82E-06	2,63E-06	3,91E-06	1,90E-05	2,41E-05	1,51E-05	2,20E-06	2,62E-06	2,03E-06
waiz	5,17E-07	1,39E-06	4,28E-06	1,27E-06	3,22E-05	2,82E-06	2,63E-06	3,91E-06	1,73E-06	4,02E-06	1,37E-06	2,20E-06	2,62E-06	2,03E-06
vlad	5,69E-06	1,39E-06	4,28E-06	1,27E-06	1,24E-06	2,82E-06	2,63E-06	4,30E-05	1,73E-06	4,02E-06	1,37E-06	2,20E-06	2,62E-06	2,03E-06
chop	1,60E-05	1,39E-06	2,57E-05	1,27E-06	7,42E-06	5,93E-05	2,63E-06	0,00010158	9,70E-05	4,43E-05	8,23E-06	2,20E-06	2,62E-06	4,27E-05
nine	0,000101372	1,39E-06	4,28E-06	1,27E-06	0,000137358	0,000129813	5,52E-05	0,000199254	0,000183563	4,02E-06	6,31E-05	9,02E-05	2,62E-06	8,34E-05
sahl	5,17E-07	1,39E-06	4,28E-06	1,27E-06	1,24E-06	2,82E-06	2,63E-06	3,91E-06	1,73E-06	4,02E-06	1,37E-06	0,000112222	2,62E-06	2,03E-06
show	0,001552132	0,000398937	4,28E-06	0,000898916	0,000836525	0,000694219	0,000633577	0,000492274	0,000936861	0,000627893	0,000152338	0,001322463	0,001064234	0,000622457
dent	5,69E-06	1,39E-06	4,28E-06	4,58E-05	1,24E-06	3,10E-05	2,63E-06	3,91E-06	4,50E-05	2,41E-05	1,37E-06	2,20E-06	2,62E-06	2,03E-06
ucnv	5,17E-07	2,93E-05	4,28E-06	1,27E-06	1,24E-06	2,82E-06	2,63E-06	3,91E-06	1,73E-06	4,02E-06	1,51E-05	2,20E-06	1,57E-05	2,03E-06
inov	5,17E-07	2,23E-05	4,28E-06	1,27E-06	1,24E-06	2,82E-06	2,63E-06	8,20E-05	1,73E-06	4,02E-06	1,37E-06	2,20E-06	2,62E-06	2,03E-06
mode	8,33E-05	0,001472999	4,28E-06	5,22E-05	1,24E-06	0,000186254	0,000331248	3,91E-06	1,73E-06	0,001956128	0,000392509	2,20E-06	0,000657938	0,002300651
sent	0,000166023	0,000210628	4,28E-06	0,000141331	0,000589032	4,52E-05	0,000594143	0,000277393	0,000278807	6,44E-05	0,000481716	0,000145229	0,000120578	0,000266477
skok	5,17E-07	4,32E-05	4,28E-06	1,27E-06	1,24E-06	2,82E-06	2,63E-06	3,91E-06	1,73E-06	4,02E-06	1,37E-06	2,20E-06	2,62E-06	2,03E-06
kruk	5,17E-07	1,39E-06	4,28E-06	1,27E-06	1,24E-06	2,82E-06	2,63E-06	3,91E-06	6,23E-05	4,02E-06	1,37E-06	2,20E-06	2,62E-06	2,03E-06
hugh	8,28E-06	0,000378014	4,28E-06	1,27E-06	2,60E-05	0,000341465	1,58E-05	3,91E-06	1,73E-06	4,02E-06	6,31E-05	3,52E-05	6,82E-05	2,24E-05
stdc	5,17E-07	1,39E-06	4,28E-06	1,27E-06	1,24E-06	2,82E-06	2,63E-06	3,91E-06	1,73E-06	2,41E-05	1,37E-06	2,20E-06	5,50E-05	2,03E-06
talk	0,001536616	0,000524477	4,28E-06	0,000542406	0,001046894	0,000708329	0,00022609	0,000199254	0,00094552	6,44E-05	0,000118027	0,000222244	0,000120578	0,000317331
vaux	4,19E-05	1,39E-06	4,28E-06	1,27E-06	1,24E-06	2,82E-06	2,63E-06	3,91E-06	1,73E-06	4,02E-06	1,37E-06	2,20E-06	2,62E-06	2,03E-06
dang	5,17E-07	1,39E-06	4,28E-06	1,27E-06	1,24E-06	7,34E-05	2,63E-06	4,30E-05	1,73E-06	4,02E-06	1,51E-05	2,20E-06	2,62E-06	4,27E-05
bizm	5,17E-07	1,39E-06	0,000367804	1,27E-06	1,24E-06	2,82E-06	2,63E-06	3,91E-06	1,73E-06	4,02E-06	1,37E-06	2,20E-06	2,62E-06	2,03E-06
hate	0,000809943	0,00018273	4,28E-06	0,000204994	0,000199232	0,000115703	2,63E-06	6,25E-05	0,0003221	2,41E-05	1,37E-06	2,20E-06	2,88E-05	0,000124085
swan	5,17E-07	1,39E-06	4,28E-06	1,27E-06	1,24E-06	2,82E-06	2,63E-06	3,91E-06	1,73E-06	4,02E-06	1,37E-06	2,42E-05	2,62E-06	2,03E-06
cdlr	5,17E-07	1,39E-06	4,28E-06	1,27E-06	3,22E-05	2,82E-06	2,63E-06	3,91E-06	1,73E-06	4,02E-06	1,37E-06	2,20E-06	2,62E-06	2,03E-06
ampr	5,17E-07	1,39E-06	4,28E-06	9,68E-05	1,24E-06	2,82E-06	2,63E-06	8,20E-05	1,73E-06	4,02E-06	1,37E-06	2,20E-06	2,62E-06	1,22E-05
itri	3,10E-06	3,63E-05	4,28E-06	1,27E-06	1,24E-06	2,82E-06	2,63E-06	3,91E-06	1,04E-05	4,02E-06	1,37E-06	2,20E-06	2,62E-06	3,25E-05
inki	5,17E-07	1,39E-06	4,28E-06	1,27E-06	1,24E-06	2,82E-06	2,63E-06	3,91E-06	3,64E-05	4,02E-06	1,37E-06	2,20E-06	2,62E-06	2,03E-06
odin	1,60E-05	1,39E-06	4,28E-06	7,64E-06	1,24E-06	2,82E-06	2,63E-06	3,91E-06	1,73E-06	4,02E-06	1,37E-06	2,20E-06	2,62E-06	7,32E-05
paus	5,69E-06	1,39E-06	4,28E-06	1,27E-06	7,42E-06	3,10E-05	6,84E-05	3,91E-06	1,04E-05	0,000205273	1,37E-06	2,20E-06	6,82E-05	4,27E-05
huot	5,17E-07	8,51E-05	2,57E-05	1,27E-06	1,24E-06	2,82E-06	2,63E-06	3,91E-06	1,73E-06	4,02E-06	1,37E-06	2,20E-06	2,62E-06	2,03E-06
limb	1,86E-05	1,39E-06	4,28E-06	1,27E-06	1,98E-05	2,82E-06	5,52E-05	3,91E-06	1,73E-06	4,02E-06	1,51E-05	4,62E-05	2,62E-06	2,03E-06
boyc	5,17E-07	1,39E-06	4,28E-06	1,27E-06	1,24E-06	2,82E-06	2,63E-06	0,00010158	1,73E-06	4,02E-06	1,37E-06	2,20E-06	2,62E-06	2,03E-06
whip	1,34E-05	1,53E-05	4,28E-06	5,22E-05	7,42E-06	0,000115703	2,63E-06	2,34E-05	2,77E-05	4,02E-06	1,37E-06	2,20E-06	2,62E-06	2,03E-06
hare	5,74E-05	1,39E-06	4,28E-06	1,27E-06	1,24E-06	2,82E-06	2,63E-06	3,91E-06	1,04E-05	4,02E-06	1,37E-06	2,20E-06	2,62E-06	2,03E-06
toll	5,17E-07	7,81E-05	4,70E-05	1,27E-06	8,17E-05	2,82E-06	2,63E-06	3,91E-06	1,73E-06	4,02E-06	1,51E-05	0,000134227	2,62E-06	2,03E-06
fget	5,17E-07	1,39E-06	4,28E-06	1,27E-06	1,24E-06	2,82E-06	2,63E-06	3,91E-06	1,73E-06	0,000144898	1,37E-06	2,20E-06	2,62E-06	2,03E-06
puka	2,12E-05	1,39E-06	4,28E-06	1,27E-06	1,24E-06	2,82E-06	2,63E-06	3,91E-06	1,73E-06	4,02E-06	1,37E-06	2,20E-06	2,62E-06	2,03E-06
noll	5,17E-07	1,39E-06	4,28E-06	1,27E-06	1,24E-06	2,82E-06	2,63E-06	3,91E-06	1,73E-06	0,000527269	1,37E-06	2,20E-06	2,62E-06	2,03E-06
meto	8,28E-06	8,37E-06	4,28E-06	1,27E-06	1,24E-06	2,82E-06	2,63E-06	3,91E-06	1,73E-06	2,41E-05	1,37E-06	2,20E-06	2,62E-06	1,22E-05
theo	5,69E-06	2,23E-05	4,28E-06	1,27E-06	7,42E-06	4,52E-05	2,63E-06	3,91E-06	1,73E-06	4,02E-06	1,37E-06	2,20E-06	2,62E-06	2,03E-06
carr	5,17E-07	5,02E-05	4,28E-06	3,95E-05	1,24E-06	2,82E-06	2,63E-06	0,000199254	1,73E-06	4,02E-06	1,37E-06	2,20E-06	2,62E-06	2,03E-06
herd	1,09E-05	1,39E-06	4,28E-06	7,64E-06	4,45E-05	2,82E-06	2,63E-06	2,34E-05	1,73E-06	4,02E-06	1,37E-06	1,32E-05	2,62E-06	2,03E-06
weav	5,17E-07	1,39E-06	4,28E-06	2,67E-05	1,24E-06	2,82E-06	2,63E-06	3,91E-06	1,73E-06	4,02E-06	1,37E-06	2,20E-06	2,62E-06	2,03E-06
cept	3,10E-06	1,39E-06	4,28E-06	1,27E-06	1,24E-06	2,82E-06	2,63E-06	3,91E-06	1,90E-05	4,02E-06	1,37E-06	2,20E-06	2,62E-06	2,03E-06
prot	5,17E-07	1,39E-06	4,28E-06	1,27E-06	1,24E-06	2,82E-06	2,63E-06	3,91E-06	1,73E-06	4,43E-05	2,20E-05	2,20E-06	2,62E-06	2,03E-06
loan	5,17E-07	1,39E-06	2,57E-05	7,64E-06	1,24E-06	2,82E-06	0,000107787	3,91E-06	1,73E-06	4,02E-06	1,37E-06	2,42E-05	2,62E-06	2,03E-06
ware	5,17E-07	8,37E-06	4,28E-06	1,27E-06	1,24E-06	2,82E-06	2,63E-06	3,91E-06	1,73E-06	4,02E-06	0,000111165	2,42E-05	0,000146791	3,25E-05
pict	5,17E-07	1,39E-06	4,28E-06	1,27E-06	1,24E-06	2,82E-06	2,63E-06	3,91E-06	1,73E-06	0,00040652	0,000104303	2,20E-06	2,62E-06	5,29E-05
hair	5,74E-05	2,23E-05	4,28E-06	0,000243191	0,000174482	0,000101593	2,89E-05	2,34E-05	6,23E-05	4,02E-06	1,37E-06	4,62E-05	4,19E-05	2,03E-06
lxmu	5,17E-07	1,39E-06	4,28E-06	1,27E-06	1,24E-06	2,82E-06	2,63E-06	3,91E-06	1,73E-06	4,02E-06	1,37E-06	2,20E-06	0,000264748	2,03E-06
bell	3,67E-05	0,00018273	4,28E-06	0,000128599	1,24E-06	1,69E-05	0,000147221	0,000648552	0,000434662	4,02E-06	0,000282717	5,72E-05	0,000133685	0,000174939
jyow	5,17E-07	8,37E-06	4,28E-06	1,40E-05	1,24E-06	2,82E-06	2,63E-06	3,91E-06	1,73E-06	4,02E-06	1,37E-06	2,20E-06	2,62E-06	2,03E-06
emil	5,17E-07	8,37E-06	4,28E-06	1,27E-06	1,24E-06	2,82E-06	2,63E-06	3,91E-06	1,73E-06	4,02E-06	1,37E-06	2,20E-06	2,62E-06	6,31E-05
jfif	5,17E-07	1,39E-06	4,28E-06	1,27E-06	1,24E-06	2,82E-06	2,63E-06	3,91E-06	1,73E-06	0,001815255	1,37E-06	2,20E-06	2,62E-06	2,03E-06
dial	5,69E-06	7,81E-05	4,28E-06	2,04E-05	1,24E-06	2,82E-06	2,63E-06	0,00014065	5,37E-05	4,02E-06	9,06E-05	4,62E-05	2,62E-06	0,000256306
litr	5,17E-07	1,39E-06	4,28E-06	9,04E-05	1,24E-06	2,82E-06	2,63E-06	3,91E-06	1,73E-06	4,02E-06	1,37E-06	2,20E-06	2,62E-06	2,03E-06
metu	5,17E-07	1,39E-06	0,000111197	1,27E-06	1,24E-06	2,82E-06	2,63E-06	3,91E-06	1,73E-06	4,02E-06	1,37E-06	2,20E-06	2,62E-06	2,03E-06
buch	5,17E-07	1,39E-06	4,28E-06	1,27E-06	2,60E-05	2,82E-06	2,63E-06	3,91E-06	1,73E-06	4,02E-06	1,37E-06	2,20E-06	2,62E-06	2,03E-06
gifi	5,17E-07	1,39E-06	4,28E-06	1,27E-06	1,24E-06	2,82E-06	2,63E-06	3,91E-06	1,73E-06	4,02E-06	8,23E-06	2,20E-06	1,57E-05	2,24E-05
csee	5,17E-07	2,23E-05	4,28E-06	1,27E-06	1,24E-06	2,82E-06	2,63E-06	3,91E-06	1,04E-05	4,02E-06	1,37E-06	2,20E-06	2,62E-06	2,03E-06
kyee	5,17E-07	1,39E-06	4,28E-06	1,27E-06	1,24E-06	2,82E-06	2,63E-06	3,91E-06	3,64E-05	4,02E-06	1,37E-06	2,20E-06	2,62E-06	2,03E-06
boyd	5,17E-07	1,39E-06	4,28E-06	1,27E-06	1,24E-06	2,82E-06	2,63E-06	0,000179719	1,73E-06	2,41E-05	7,00E-05	2,42E-05	2,62E-06	0,000154597
sdcn	5,17E-07	1,39E-06	4,28E-06	1,27E-06	1,24E-06	2,82E-06	2,63E-06	3,91E-06	0,000114294	4,02E-06	1,37E-06	2,20E-06	2,62E-06	2,03E-06
geez	1,60E-05	2,93E-05	4,28E-06	1,27E-06	1,24E-06	2,82E-06	2,89E-05	2,34E-05	3,64E-05	4,02E-06	1,37E-06	2,42E-05	2,62E-06	2,03E-06
bond	2,90E-05	8,37E-06	4,28E-06	0,000122232	1,36E-05	0,000228584	1,58E-05	3,91E-06	0,001265889	4,02E-06	5,63E-05	2,20E-06	0,000146791	2,03E-06
deci	5,17E-07	8,37E-06	4,28E-06	1,27E-06	1,24E-06	2,82E-06	2,63E-06	6,25E-05	1,04E-05	4,02E-06	1,37E-06	2,20E-06	2,62E-06	2,03E-06
belt	3,10E-06	1,39E-06	4,28E-06	0,000249558	1,24E-06	2,82E-06	0,000423261	3,91E-06	2,77E-05	6,44E-05	1,37E-06	0,000354271	2,62E-06	2,03E-06
itch	3,10E-06	1,39E-06	4,28E-06	4,58E-05	1,24E-06	2,82E-06	2,63E-06	3,91E-06	1,90E-05	4,02E-06	1,37E-06	2,20E-06	2,62E-06	1,22E-05
tint	5,17E-07	1,39E-06	4,28E-06	5,86E-05	1,24E-06	2,82E-06	2,63E-06	3,91E-06	1,73E-06	2,41E-05	1,37E-06	2,20E-06	2,62E-06	2,03E-06
shao	5,69E-06	1,39E-06	4,28E-06	1,27E-06	1,24E-06	2,82E-06	2,63E-06	3,91E-06	1,73E-06	4,02E-06	1,37E-06	2,20E-06	1,57E-05	1,22E-05
craf	5,17E-07	1,39E-06	4,28E-06	1,27E-06	1,24E-06	2,82E-06	6,84E-05	3,91E-06	1,73E-06	4,02E-06	1,37E-06	2,20E-06	2,62E-06	2,03E-06
vbdi	5,17E-07	1,39E-06	8,98E-05	1,27E-06	1,24E-06	2,82E-06	2,63E-06	3,91E-06	1,73E-06	4,02E-06	1,37E-06	2,20E-06	2,62E-06	2,03E-06
wasa	2,38E-05	1,53E-05	4,28E-06	5,86E-05	7,42E-06	2,82E-06	2,63E-06	3,91E-06	3,64E-05	4,02E-06	1,37E-06	1,32E-05	2,88E-05	2,03E-06
tthe	5,17E-07	8,37E-06	4,28E-06	1,27E-06	7,42E-06	2,82E-06	2,63E-06	3,91E-06	1,04E-05	4,43E-05	1,37E-06	2,20E-06	2,62E-06	2,03E-06
gase	5,17E-07	1,39E-06	4,28E-06	1,27E-06	1,24E-06	0,000101593	4,21E-05	3,91E-06	1,73E-06	4,02E-06	1,37E-06	1,32E-05	2,62E-06	2,03E-06
xwud	5,17E-07	1,39E-06	4,28E-06	1,27E-06	1,24E-06	2,82E-06	2,63E-06	3,91E-06	1,73E-06	4,02E-06	1,37E-06	2,20E-06	8,13E-05	2,03E-06
bcci	5,48E-05	1,39E-06	4,28E-06	1,27E-06	1,24E-06	2,82E-06	2,63E-06	3,91E-06	1,73E-06	4,02E-06	1,37E-06	2,20E-06	2,62E-06	2,03E-06
buta	1,34E-05	1,39E-06	4,28E-06	7,64E-06	1,24E-06	2,82E-06	2,63E-06	3,91E-06	1,73E-06	4,02E-06	8,23E-06	2,20E-06	2,62E-06	2,03E-06
crew	5,17E-07	1,39E-06	4,28E-06	5,22E-05	5,07E-05	0,000553118	0,00022609	6,25E-05	0,000114294	4,02E-06	1,37E-06	2,20E-06	2,62E-06	2,03E-06
vali	5,17E-07	1,39E-06	4,28E-06	1,27E-06	1,24E-06	2,82E-06	2,63E-06	3,91E-06	1,73E-06	4,02E-06	1,37E-06	2,20E-06	2,62E-06	4,27E-05
vogu	5,69E-06	1,39E-06	4,28E-06	1,40E-05	1,24E-06	2,82E-06	2,63E-06	2,34E-05	1,73E-06	4,02E-06	1,37E-06	2,20E-06	2,62E-06	2,03E-06
olli	5,17E-07	1,39E-06	4,28E-06	7,64E-06	1,24E-06	2,82E-06	2,63E-06	3,91E-06	1,73E-06	4,02E-06	1,37E-06	2,20E-06	2,88E-05	2,03E-06
ncga	5,17E-07	1,39E-06	4,28E-06	1,27E-06	1,24E-06	2,82E-06	2,63E-06	3,91E-06	1,73E-06	4,02E-06	3,57E-05	2,20E-06	2,62E-06	2,03E-06
iacr	5,17E-07	1,39E-06	4,28E-06	1,27E-06	1,24E-06	2,82E-06	2,63E-06	3,91E-06	1,73E-06	4,02E-06	1,37E-06	4,62E-05	2,62E-06	2,03E-06
ting	1,09E-05	1,39E-06	4,28E-06	1,27E-06	1,24E-06	2,82E-06	2,63E-06	3,91E-06	1,73E-06	4,02E-06	1,37E-06	2,20E-06	2,62E-06	1,22E-05
give	0,001753842	0,001417203	0,000111197	0,001185398	0,001046894	0,001442057	0,000502129	0,000160184	0,002105773	0,000708392	0,000660129	0,000189238	0,00175887	0,00147681
cozi	5,17E-07	1,39E-06	2,57E-05	1,27E-06	1,24E-06	2,82E-06	2,89E-05	3,91E-06	1,04E-05	4,02E-06	1,37E-06	2,20E-06	2,62E-06	2,03E-06
vcrs	5,17E-07	1,39E-06	4,28E-06	1,27E-06	1,24E-06	2,82E-06	2,63E-06	6,25E-05	1,73E-06	4,02E-06	1,37E-06	2,20E-06	2,88E-05	1,22E-05
hath	8,59E-05	1,39E-06	4,28E-06	1,27E-06	1,24E-06	2,82E-06	2,63E-06	3,91E-06	1,73E-06	4,02E-06	1,37E-06	2,20E-06	2,62E-06	2,03E-06
ietf	5,17E-07	1,39E-06	4,28E-06	1,27E-06	1,24E-06	2,82E-06	2,63E-06	3,91E-06	1,73E-06	4,02E-06	1,51E-05	2,20E-06	2,88E-05	2,03E-06
honk	5,17E-07	1,39E-06	4,28E-06	5,22E-05	7,42E-06	2,82E-06	2,63E-06	3,91E-06	1,73E-06	4,02E-06	1,37E-06	2,20E-06	1,57E-05	3,25E-05
holi	0,000812529	1,39E-06	4,28E-06	1,27E-06	3,84E-05	2,82E-06	2,63E-06	3,91E-06	1,73E-06	4,02E-06	1,37E-06	2,20E-06	2,62E-06	2,03E-06
alfr	1,60E-05	8,37E-06	4,28E-06	7,77E-05	1,98E-05	2,82E-06	8,15E-05	3,91E-06	1,90E-05	4,02E-06	2,20E-05	1,32E-05	2,62E-06	1,22E-05
mask	2,12E-05	7,11E-05	4,28E-06	1,27E-06	1,24E-06	0,000285025	2,63E-06	4,30E-05	1,73E-06	2,41E-05	0,000104303	2,20E-06	0,000893852	2,03E-06
marc	5,17E-07	9,90E-05	4,70E-05	1,27E-06	1,24E-06	2,82E-06	2,63E-06	0,0013518	0,00020088	4,02E-06	0,000166062	0,000134227	2,62E-06	0,000347844
weak	0,000279808	1,39E-06	4,28E-06	0,000128599	5,69E-05	1,69E-05	2,89E-05	2,34E-05	0,000252831	4,02E-06	8,23E-06	5,72E-05	1,57E-05	1,22E-05
jack	2,64E-05	0,000378014	4,28E-06	6,49E-05	1,24E-06	0,000694219	4,21E-05	0,000277393	0,001179302	4,43E-05	8,23E-06	0,000211242	6,82E-05	0,000256306
iivx	5,17E-07	0,000252474	4,28E-06	1,27E-06	1,24E-06	2,82E-06	2,63E-06	3,91E-06	1,73E-06	4,02E-06	1,37E-06	2,20E-06	2,62E-06	2,03E-06
word	0,003271837	0,000364065	2,57E-05	0,000173162	0,000533346	2,82E-06	0,000357537	0,000511809	0,000451979	2,41E-05	0,000687578	0,000134227	0,000304067	0,001192026
zuma	5,17E-07	1,39E-06	4,28E-06	1,27E-06	0,00082415	2,82E-06	2,63E-06	3,91E-06	1,73E-06	4,02E-06	1,37E-06	2,20E-06	2,62E-06	3,25E-05
tray	5,17E-07	2,93E-05	4,28E-06	7,77E-05	1,36E-05	2,82E-06	2,63E-06	8,20E-05	1,73E-06	4,02E-06	1,37E-06	2,20E-06	2,62E-06	2,03E-06
pete	4,45E-05	2,23E-05	4,28E-06	7,64E-06	1,36E-05	0,000228584	1,58E-05	3,91E-06	0,000382711	4,02E-06	8,37E-05	2,20E-06	0,000120578	5,29E-05
cmap	5,17E-07	1,39E-06	4,28E-06	1,27E-06	1,24E-06	2,82E-06	2,63E-06	3,91E-06	1,73E-06	4,02E-06	1,37E-06	2,20E-06	0,000343386	2,03E-06
ravi	5,17E-07	9,21E-05	4,28E-06	6,49E-05	1,24E-06	2,82E-06	2,63E-06	3,91E-06	1,73E-06	4,02E-06	1,37E-06	1,32E-05	2,62E-06	2,03E-06
isat	5,69E-06	1,39E-06	4,28E-06	1,27E-06	7,42E-06	1,69E-05	5,52E-05	3,91E-06	1,73E-06	4,02E-06	1,37E-06	2,20E-06	2,62E-06	2,03E-06
wont	1,86E-05	8,37E-06	4,28E-06	5,86E-05	7,42E-06	1,69E-05	2,63E-06	6,25E-05	1,73E-06	4,02E-06	1,37E-06	2,20E-06	2,62E-06	8,34E-05
lord	0,001596094	1,39E-06	4,28E-06	7,64E-06	5,07E-05	2,82E-06	2,63E-06	2,34E-05	1,73E-06	4,02E-06	1,51E-05	3,52E-05	2,62E-06	2,03E-06
dice	3,10E-06	8,37E-06	4,28E-06	2,04E-05	1,24E-06	2,82E-06	2,63E-06	3,91E-06	1,04E-05	4,02E-06	1,37E-06	2,20E-06	2,62E-06	2,03E-06
init	5,17E-07	0,00018273	4,28E-06	7,64E-06	1,24E-06	2,82E-06	4,21E-05	3,91E-06	1,73E-06	4,02E-06	0,000344475	2,20E-06	6,82E-05	2,03E-06
sion	5,17E-07	1,39E-06	4,28E-06	1,27E-06	1,24E-06	2,82E-06	2,63E-06	3,91E-06	1,73E-06	4,02E-06	8,23E-06	2,20E-06	2,62E-06	2,03E-06
grub	5,17E-07	1,39E-06	4,28E-06	1,27E-06	1,24E-06	2,82E-06	2,63E-06	3,91E-06	7,10E-05	4,02E-06	1,37E-06	2,42E-05	2,62E-06	2,03E-06
swap	5,17E-07	0,000175756	4,28E-06	2,67E-05	1,24E-06	2,82E-06	2,63E-06	3,91E-06	1,04E-05	0,000165023	1,37E-06	1,32E-05	0,000159897	0,001466639
arfa	5,17E-07	1,39E-06	4,28E-06	1,27E-06	3,22E-05	2,82E-06	4,21E-05	3,91E-06	1,73E-06	4,02E-06	1,37E-06	2,20E-06	2,62E-06	2,03E-06
chum	5,17E-07	1,39E-06	4,28E-06	1,27E-06	7,42E-06	2,82E-06	2,63E-06	3,91E-06	1,73E-06	4,02E-06	1,37E-06	2,20E-06	2,62E-06	2,03E-06
elid	5,69E-06	1,39E-06	4,28E-06	1,27E-06	1,24E-06	2,82E-06	2,63E-06	3,91E-06	1,73E-06	4,02E-06	1,51E-05	2,20E-06	2,62E-06	2,03E-06
joke	8,59E-05	1,39E-06	4,28E-06	1,27E-06	0,000162108	1,69E-05	2,63E-06	0,00043367	0,000270149	4,02E-06	4,25E-05	1,32E-05	2,62E-06	1,22E-05
ihad	1,09E-05	3,63E-05	4,28E-06	1,27E-06	2,60E-05	1,69E-05	2,63E-06	3,91E-06	1,90E-05	4,02E-06	1,37E-06	2,20E-06	2,62E-06	2,03E-06
mari	0,000693572	1,39E-06	4,28E-06	0,000128599	1,24E-06	2,82E-06	2,63E-06	0,001390869	4,50E-05	4,02E-06	8,23E-06	0,000134227	2,88E-05	2,03E-06
lieu	5,17E-07	1,39E-06	4,28E-06	1,27E-06	1,24E-06	2,82E-06	2,63E-06	3,91E-06	1,04E-05	4,02E-06	8,23E-06	2,42E-05	2,62E-06	2,03E-06
alec	5,17E-07	1,39E-06	4,28E-06	1,27E-06	1,98E-05	2,82E-06	2,63E-06	3,91E-06	1,73E-06	4,02E-06	1,37E-06	2,20E-06	2,62E-06	0,000113914
amon	5,17E-07	1,39E-06	4,28E-06	1,27E-06	1,24E-06	2,82E-06	2,63E-06	3,91E-06	1,73E-06	4,02E-06	1,37E-06	2,42E-05	2,62E-06	2,24E-05
jaar	5,17E-07	1,39E-06	8,98E-05	1,27E-06	1,24E-06	2,82E-06	2,63E-06	3,91E-06	1,73E-06	4,02E-06	1,37E-06	2,20E-06	2,62E-06	2,03E-06
oleg	5,17E-07	1,39E-06	4,28E-06	7,64E-06	1,24E-06	2,82E-06	2,63E-06	3,91E-06	1,73E-06	4,02E-06	1,37E-06	1,32E-05	5,50E-05	2,03E-06
dear	0,000119474	0,000126935	4,28E-06	3,95E-05	0,000124984	4,52E-05	2,63E-06	8,20E-05	3,64E-05	4,02E-06	8,23E-06	0,00010122	4,19E-05	1,22E-05
clas	7,81E-05	2,93E-05	4,28E-06	8,40E-05	1,24E-06	2,82E-06	2,63E-06	3,91E-06	1,73E-06	4,02E-06	1,37E-06	2,20E-06	2,62E-06	2,03E-06
didn	0,001034927	0,000656991	4,28E-06	0,001045341	0,001919305	0,000863541	2,63E-06	0,000316462	0,001724795	0,000225397	1,37E-06	2,20E-06	0,000264748	0,000917413
sabi	5,17E-07	1,39E-06	4,28E-06	1,27E-06	2,60E-05	2,82E-06	2,63E-06	3,91E-06	1,73E-06	4,02E-06	1,37E-06	2,20E-06	2,62E-06	2,03E-06
kris	5,17E-07	5,02E-05	2,57E-05	1,40E-05	1,24E-06	2,82E-06	2,63E-06	0,00014065	2,77E-05	4,02E-06	1,37E-06	2,20E-06	2,62E-06	2,03E-06
zone	5,69E-06	7,81E-05	4,28E-06	3,31E-05	0,000378664	0,000270915	6,84E-05	3,91E-06	0,000348076	4,02E-06	1,37E-06	5,72E-05	2,62E-06	3,25E-05
tort	5,17E-07	1,39E-06	4,28E-06	1,27E-06	1,24E-06	2,82E-06	2,63E-06	6,25E-05	1,73E-06	4,02E-06	1,37E-06	2,20E-06	2,62E-06	2,03E-06
milt	5,17E-07	1,39E-06	4,28E-06	1,27E-06	1,24E-06	2,82E-06	2,89E-05	3,91E-06	7,97E-05	4,02E-06	1,37E-06	2,20E-06	2,62E-06	2,03E-06
mprc	1,60E-05	1,39E-06	4,28E-06	1,27E-06	1,24E-06	2,82E-06	2,63E-06	3,91E-06	1,73E-06	4,02E-06	1,37E-06	2,20E-06	2,62E-06	2,03E-06
dale	9,10E-05	0,000259449	4,28E-06	1,27E-06	1,24E-06	0,000129813	2,63E-06	0,000121115	0,000711738	4,02E-06	4,94E-05	6,82E-05	0,000212323	0,000154597
brew	5,17E-07	1,53E-05	4,28E-06	1,27E-06	1,24E-06	1,69E-05	2,63E-06	3,91E-06	4,50E-05	4,02E-06	1,37E-06	2,20E-06	2,62E-06	2,03E-06
ford	5,17E-07	0,000133909	4,28E-06	0,0016947	1,24E-06	2,82E-06	2,89E-05	2,34E-05	1,73E-06	4,02E-06	8,23E-06	2,20E-06	6,82E-05	2,03E-06
goug	5,17E-07	1,39E-06	4,28E-06	7,64E-06	6,31E-05	2,82E-06	2,63E-06	3,91E-06	1,73E-06	4,02E-06	1,37E-06	2,20E-06	2,62E-06	2,03E-06
skim	1,34E-05	1,39E-06	4,28E-06	2,04E-05	1,24E-06	2,82E-06	2,63E-06	3,91E-06	1,73E-06	4,02E-06	1,37E-06	2,20E-06	2,62E-06	2,03E-06
pale	5,17E-07	8,37E-06	4,28E-06	2,67E-05	6,31E-05	5,93E-05	2,63E-06	3,91E-06	1,73E-06	4,02E-06	1,37E-06	2,20E-06	2,62E-06	2,03E-06
mgbs	5,17E-07	1,39E-06	4,28E-06	5,22E-05	1,24E-06	2,82E-06	2,63E-06	3,91E-06	1,73E-06	4,02E-06	1,37E-06	2,20E-06	2,62E-06	2,03E-06
aiaa	5,17E-07	1,39E-06	4,28E-06	1,27E-06	1,24E-06	2,82E-06	0,00022609	3,91E-06	1,73E-06	4,02E-06	1,37E-06	2,20E-06	2,62E-06	2,03E-06
macc	5,17E-07	3,63E-05	4,28E-06	7,64E-06	1,24E-06	2,82E-06	2,63E-06	0,000160184	1,73E-06	4,02E-06	5,63E-05	1,32E-05	2,62E-06	2,03E-06
jama	5,17E-07	1,39E-06	2,57E-05	1,27E-06	1,98E-05	2,82E-06	2,63E-06	3,91E-06	1,73E-06	4,02E-06	1,37E-06	1,32E-05	2,62E-06	2,03E-06
whit	8,28E-06	5,72E-05	4,28E-06	1,27E-06	1,24E-06	3,10E-05	4,21E-05	6,25E-05	1,73E-06	4,02E-06	1,37E-06	2,20E-06	1,57E-05	2,03E-06
sift	8,28E-06	1,39E-06	4,28E-06	7,64E-06	1,98E-05	2,82E-06	2,63E-06	3,91E-06	1,73E-06	4,02E-06	1,37E-06	2,20E-06	2,62E-06	5,29E-05
onin	5,17E-07	1,39E-06	4,28E-06	1,27E-06	1,98E-05	2,82E-06	2,63E-06	2,34E-05	1,73E-06	4,02E-06	1,37E-06	2,20E-06	2,62E-06	2,03E-06
dick	2,12E-05	9,21E-05	4,28E-06	0,000179529	1,24E-06	0,000270915	0,000318103	3,91E-06	0,000105635	4,02E-06	8,23E-06	2,20E-06	0,000107472	2,03E-06
iraq	2,90E-05	8,37E-06	4,28E-06	1,27E-06	0,000589032	2,82E-06	2,63E-06	3,91E-06	1,73E-06	4,02E-06	1,37E-06	1,32E-05	2,62E-06	2,03E-06
pure	0,000153093	3,63E-05	4,28E-06	9,04E-05	9,40E-05	0,000299135	0,000120932	0,000355531	1,73E-06	0,000265647	3,57E-05	0,000112222	8,13E-05	0,000103743
nari	5,17E-07	1,39E-06	4,28E-06	7,64E-06	1,24E-06	2,82E-06	2,63E-06	3,91E-06	1,73E-06	4,02E-06	1,37E-06	2,20E-06	2,62E-06	6,31E-05
amid	5,17E-07	1,39E-06	4,28E-06	1,27E-06	5,07E-05	2,82E-06	2,63E-06	3,91E-06	1,73E-06	4,02E-06	8,23E-06	2,20E-06	2,62E-06	2,03E-06
sach	5,17E-07	5,02E-05	4,28E-06	1,27E-06	1,24E-06	3,10E-05	2,63E-06	3,91E-06	1,73E-06	4,02E-06	1,37E-06	2,20E-06	2,62E-06	2,03E-06
matt	0,000189297	0,000133909	4,28E-06	7,64E-06	1,24E-06	2,82E-06	2,89E-05	0,000238323	0,000339417	2,41E-05	9,74E-05	1,32E-05	2,62E-06	0,00041904
phys	3,10E-06	1,53E-05	2,57E-05	1,27E-06	1,24E-06	2,82E-06	2,63E-06	0,00014065	1,73E-06	4,02E-06	2,20E-05	2,20E-06	5,50E-05	0,000144426
swee	5,17E-07	1,39E-06	4,28E-06	1,27E-06	1,24E-06	2,82E-06	2,63E-06	3,91E-06	1,73E-06	4,02E-06	1,37E-06	2,20E-06	5,50E-05	2,03E-06
atim	5,69E-06	1,39E-06	4,28E-06	2,04E-05	1,24E-06	2,82E-06	2,63E-06	3,91E-06	1,73E-06	2,41E-05	1,37E-06	2,20E-06	2,62E-06	2,03E-06
hole	9,10E-05	0,000231551	4,28E-06	0,000287755	0,000131171	0,001089303	0,001080498	3,91E-06	0,000209538	8,45E-05	0,000131751	2,20E-06	2,88E-05	5,29E-05
nurs	5,17E-07	1,39E-06	4,28E-06	8,40E-05	5,07E-05	2,82E-06	1,58E-05	3,91E-06	1,73E-06	4,02E-06	1,37E-06	0,000255251	2,62E-06	2,03E-06
wien	5,17E-07	1,39E-06	2,57E-05	1,27E-06	1,24E-06	2,82E-06	2,63E-06	3,91E-06	1,73E-06	4,02E-06	1,51E-05	2,20E-06	0,000107472	2,03E-06
andw	1,86E-05	1,39E-06	4,28E-06	1,27E-06	1,24E-06	2,82E-06	2,63E-06	3,91E-06	9,70E-05	2,41E-05	1,37E-06	2,20E-06	2,62E-06	2,03E-06
amir	5,17E-07	1,39E-06	4,28E-06	1,27E-06	9,40E-05	2,82E-06	2,63E-06	0,00010158	1,73E-06	4,02E-06	1,37E-06	2,20E-06	2,62E-06	1,22E-05
cofc	1,60E-05	1,39E-06	4,28E-06	1,27E-06	1,24E-06	2,82E-06	2,63E-06	3,91E-06	1,73E-06	4,02E-06	1,37E-06	2,20E-06	2,62E-06	2,03E-06
oasi	5,17E-07	1,39E-06	4,28E-06	8,40E-05	1,24E-06	2,82E-06	8,15E-05	0,00076576	3,64E-05	4,02E-06	1,37E-06	2,20E-06	2,62E-06	2,03E-06
crow	2,12E-05	1,39E-06	4,28E-06	1,27E-06	1,24E-06	2,82E-06	2,63E-06	2,34E-05	1,73E-06	4,02E-06	8,23E-06	2,42E-05	2,62E-06	4,27E-05
will	0,000504792	0,000161807	4,28E-06	0,000166796	3,84E-05	0,000228584	2,63E-06	0,000238323	0,000131611	0,000144898	0,000104303	2,20E-06	0,00018611	0,000103743
chid	5,17E-07	1,39E-06	4,28E-06	1,27E-06	1,24E-06	2,82E-06	2,63E-06	3,91E-06	1,73E-06	4,02E-06	8,23E-06	4,62E-05	2,62E-06	2,03E-06
case	0,001316804	0,001145201	4,28E-06	0,001198131	0,000613782	0,000524897	0,000357537	0,000511809	0,000564541	0,001573757	0,000378785	0,002180634	0,001536062	0,00041904
ivan	5,17E-07	5,72E-05	4,28E-06	9,68E-05	7,42E-06	2,82E-06	2,63E-06	3,91E-06	1,90E-05	4,02E-06	2,88E-05	2,20E-06	2,62E-06	2,03E-06
cisc	5,17E-07	0,000168781	4,28E-06	1,27E-06	1,24E-06	2,82E-06	2,63E-06	3,91E-06	1,73E-06	4,02E-06	1,37E-06	2,20E-06	2,62E-06	2,03E-06
amin	5,17E-07	1,39E-06	4,28E-06	0,000217726	6,31E-05	2,82E-06	2,63E-06	3,91E-06	1,90E-05	4,02E-06	1,37E-06	2,20E-06	2,62E-06	2,03E-06
inan	8,28E-06	8,37E-06	4,28E-06	7,64E-06	3,22E-05	2,82E-06	1,58E-05	3,91E-06	1,73E-06	4,02E-06	1,37E-06	1,32E-05	2,62E-06	2,03E-06
rene	3,10E-06	1,39E-06	4,28E-06	5,22E-05	2,60E-05	2,82E-06	2,63E-06	3,91E-06	3,64E-05	0,000225397	1,37E-06	2,20E-06	2,62E-06	3,25E-05
jcav	5,17E-07	5,02E-05	4,28E-06	1,27E-06	1,24E-06	2,82E-06	2,63E-06	3,91E-06	1,73E-06	4,02E-06	1,37E-06	2,20E-06	2,62E-06	2,03E-06
jedi	5,17E-07	8,37E-06	4,28E-06	1,27E-06	1,24E-06	2,82E-06	2,63E-06	3,91E-06	1,90E-05	4,02E-06	8,23E-06	2,20E-06	2,62E-06	2,03E-06
swim	1,09E-05	1,53E-05	4,28E-06	7,13E-05	1,24E-06	1,69E-05	2,63E-06	3,91E-06	5,37E-05	4,02E-06	1,37E-06	0,000134227	2,62E-06	2,03E-06
auck	5,17E-07	1,39E-06	4,28E-06	1,27E-06	1,24E-06	2,82E-06	2,63E-06	3,91E-06	1,73E-06	4,02E-06	1,37E-06	2,20E-06	2,62E-06	7,32E-05
russ	3,15E-05	5,02E-05	4,28E-06	2,67E-05	1,24E-06	2,82E-06	2,63E-06	3,91E-06	0,000278807	4,02E-06	1,37E-06	6,82E-05	0,00018611	0,000266477
sing	7,03E-05	1,39E-06	4,28E-06	1,27E-06	1,98E-05	2,82E-06	1,58E-05	4,30E-05	1,90E-05	4,02E-06	1,37E-06	2,20E-06	2,62E-06	2,03E-06
zeev	5,17E-07	1,53E-05	4,28E-06	1,27E-06	1,24E-06	2,82E-06	2,63E-06	3,91E-06	1,73E-06	4,02E-06	1,37E-06	2,20E-06	2,62E-06	2,03E-06
nzin	5,17E-07	2,23E-05	4,28E-06	1,27E-06	1,24E-06	2,82E-06	2,63E-06	3,91E-06	1,04E-05	4,02E-06	1,37E-06	2,20E-06	2,62E-06	2,24E-05
mich	5,17E-07	1,39E-06	4,28E-06	1,27E-06	1,24E-06	2,82E-06	2,63E-06	0,00010158	1,04E-05	2,41E-05	1,51E-05	3,52E-05	2,62E-06	2,03E-06
kell	5,17E-07	1,39E-06	4,28E-06	1,27E-06	1,24E-06	2,82E-06	2,63E-06	3,91E-06	1,73E-06	4,02E-06	1,37E-06	5,72E-05	2,62E-06	2,03E-06
asdg	5,17E-07	1,39E-06	4,28E-06	1,27E-06	1,24E-06	2,82E-06	2,63E-06	3,91E-06	1,73E-06	6,44E-05	1,37E-06	1,32E-05	2,62E-06	2,03E-06
stpl	5,17E-07	1,39E-06	4,28E-06	1,27E-06	1,24E-06	2,82E-06	2,63E-06	3,91E-06	9,70E-05	4,02E-06	1,37E-06	2,20E-06	2,62E-06	2,03E-06
mede	5,17E-07	1,39E-06	4,28E-06	1,27E-06	1,24E-06	2,82E-06	2,63E-06	0,000121115	1,73E-06	4,02E-06	1,37E-06	2,20E-06	1,57E-05	2,03E-06
soot	1,09E-05	1,39E-06	4,28E-06	2,67E-05	2,60E-05	1,69E-05	2,63E-06	3,91E-06	1,73E-06	4,02E-06	1,37E-06	2,20E-06	2,62E-06	2,03E-06
ncsl	5,17E-07	1,39E-06	4,28E-06	3,95E-05	1,24E-06	2,82E-06	2,63E-06	3,91E-06	1,73E-06	4,02E-06	1,51E-05	0,00029926	2,62E-06	2,03E-06
peac	0,000838389	1,39E-06	4,28E-06	7,64E-06	0,001863619	1,69E-05	2,63E-06	0,000179719	1,73E-06	4,02E-06	1,37E-06	2,20E-06	2,62E-06	7,32E-05
pull	4,19E-05	0,000357091	4,28E-06	0,000427813	0,00024873	0,000976422	4,21E-05	0,000160184	0,000183563	4,02E-06	7,00E-05	2,42E-05	2,88E-05	0,000103743
embl	5,17E-07	1,39E-06	4,28E-06	1,27E-06	1,24E-06	2,82E-06	2,63E-06	2,34E-05	1,73E-06	4,02E-06	2,20E-05	2,20E-06	2,62E-06	2,03E-06
amar	5,17E-07	1,39E-06	4,28E-06	1,27E-06	1,24E-06	2,82E-06	2,63E-06	3,91E-06	1,73E-06	4,02E-06	1,37E-06	2,20E-06	2,62E-06	2,03E-06
svga	5,17E-07	0,000391963	4,28E-06	1,27E-06	1,24E-06	2,82E-06	2,63E-06	3,91E-06	1,73E-06	4,02E-06	9,74E-05	2,20E-06	2,62E-06	0,000439382
mace	5,17E-07	5,72E-05	4,28E-06	7,64E-06	1,24E-06	0,000101593	2,63E-06	3,91E-06	1,90E-05	4,02E-06	8,23E-06	2,20E-06	2,62E-06	2,03E-06
wigg	5,17E-07	1,39E-06	4,28E-06	1,27E-06	1,24E-06	5,93E-05	2,63E-06	3,91E-06	1,73E-06	4,02E-06	1,37E-06	2,20E-06	2,62E-06	2,03E-06
arno	5,17E-07	1,39E-06	4,28E-06	1,27E-06	1,24E-06	2,82E-06	2,63E-06	3,91E-06	1,73E-06	2,41E-05	1,37E-06	2,20E-06	2,62E-06	0,000124085
mesh	5,17E-07	1,39E-06	2,57E-05	1,40E-05	1,24E-06	2,82E-06	1,58E-05	2,34E-05	1,73E-06	0,000124774	0,000111165	2,20E-06	2,62E-06	2,03E-06
rkba	5,17E-07	1,39E-06	4,28E-06	1,27E-06	1,24E-06	2,82E-06	2,63E-06	3,91E-06	1,73E-06	4,02E-06	1,37E-06	0,000376275	2,62E-06	2,03E-06
orsa	5,17E-07	1,39E-06	4,28E-06	1,27E-06	1,24E-06	2,82E-06	2,63E-06	3,91E-06	5,37E-05	4,02E-06	1,37E-06	2,20E-06	2,62E-06	2,03E-06
comm	0,000111716	2,23E-05	4,28E-06	0,000154064	1,24E-06	0,000129813	0,000147221	0,000218788	1,73E-06	0,000124774	4,25E-05	2,20E-06	2,62E-06	0,000246135
mose	0,000246189	1,39E-06	4,28E-06	1,27E-06	3,22E-05	1,69E-05	4,21E-05	3,91E-06	1,73E-06	4,02E-06	1,37E-06	2,20E-06	2,62E-06	2,03E-06
kahn	5,17E-07	1,39E-06	4,28E-06	1,27E-06	1,24E-06	2,82E-06	2,63E-06	2,34E-05	5,37E-05	4,02E-06	1,37E-06	2,20E-06	2,62E-06	2,03E-06
ofus	1,34E-05	1,39E-06	4,28E-06	2,67E-05	1,24E-06	2,82E-06	4,21E-05	3,91E-06	2,77E-05	4,02E-06	1,37E-06	2,20E-06	2,62E-06	2,03E-06
selv	1,34E-05	1,39E-06	4,28E-06	7,64E-06	1,24E-06	2,82E-06	2,63E-06	3,91E-06	1,04E-05	4,02E-06	1,37E-06	2,42E-05	2,62E-06	1,22E-05
tall	2,38E-05	5,72E-05	4,28E-06	2,04E-05	6,93E-05	4,52E-05	2,63E-06	2,34E-05	3,64E-05	4,02E-06	1,37E-06	1,32E-05	2,88E-05	2,03E-06
irit	5,17E-07	1,39E-06	4,28E-06	1,27E-06	1,24E-06	2,82E-06	2,63E-06	3,91E-06	1,73E-06	4,02E-06	2,88E-05	2,20E-06	2,62E-06	5,29E-05
snes	5,17E-07	2,93E-05	4,28E-06	1,27E-06	1,24E-06	2,82E-06	2,63E-06	8,20E-05	1,90E-05	4,02E-06	8,23E-06	2,20E-06	2,62E-06	2,03E-06
abil	0,000197055	7,81E-05	4,28E-06	0,000141331	3,84E-05	8,75E-05	4,21E-05	3,91E-06	0,000495272	4,02E-06	0,000323889	9,02E-05	2,62E-06	0,000134255
acid	5,17E-07	1,39E-06	4,28E-06	0,000516941	1,24E-06	0,000115703	0,000147221	0,000785294	1,73E-06	4,02E-06	1,37E-06	0,000211242	2,62E-06	2,03E-06
boca	5,17E-07	1,39E-06	4,28E-06	1,27E-06	1,24E-06	2,82E-06	2,63E-06	3,91E-06	1,73E-06	4,02E-06	1,37E-06	2,20E-06	2,62E-06	4,27E-05
soup	3,67E-05	8,37E-06	4,28E-06	6,49E-05	1,24E-06	4,52E-05	2,63E-06	3,91E-06	1,73E-06	4,02E-06	1,37E-06	2,20E-06	2,88E-05	2,03E-06
bobn	5,17E-07	1,39E-06	2,57E-05	1,27E-06	1,24E-06	2,82E-06	2,63E-06	3,91E-06	2,77E-05	4,02E-06	1,37E-06	2,20E-06	2,62E-06	2,03E-06
vagu	3,15E-05	5,02E-05	4,28E-06	2,04E-05	7,42E-06	0,000115703	2,63E-06	4,30E-05	1,73E-06	8,45E-05	1,37E-06	4,62E-05	2,88E-05	2,24E-05
itdo	1,60E-05	1,53E-05	4,28E-06	1,27E-06	1,24E-06	2,82E-06	2,63E-06	3,91E-06	1,73E-06	4,02E-06	2,20E-05	2,20E-06	2,62E-06	2,03E-06
robi	0,00029791	1,39E-06	4,28E-06	1,27E-06	1,24E-06	2,82E-06	2,63E-06	0,000121115	1,73E-06	4,02E-06	1,37E-06	2,20E-06	2,62E-06	2,03E-06
bung	5,17E-07	1,39E-06	4,28E-06	1,27E-06	1,24E-06	7,34E-05	1,58E-05	3,91E-06	1,73E-06	4,02E-06	1,37E-06	2,20E-06	2,62E-06	2,03E-06
pink	6,52E-05	6,42E-05	4,28E-06	2,04E-05	1,24E-06	2,82E-06	1,58E-05	0,000277393	1,73E-06	2,41E-05	1,37E-06	1,32E-05	2,62E-06	2,03E-06
chem	5,17E-07	3,63E-05	4,28E-06	1,40E-05	1,24E-06	2,82E-06	2,63E-06	3,91E-06	0,000356735	4,02E-06	4,25E-05	2,42E-05	2,62E-06	9,36E-05
zeta	5,69E-06	8,37E-06	4,28E-06	7,64E-06	1,24E-06	2,82E-06	5,52E-05	3,91E-06	1,04E-05	4,02E-06	1,37E-06	2,20E-06	2,62E-06	2,03E-06
dyer	5,17E-07	1,39E-06	4,28E-06	0,000720661	1,24E-06	2,82E-06	2,63E-06	3,91E-06	1,73E-06	4,02E-06	1,37E-06	2,20E-06	2,62E-06	2,03E-06
andr	1,60E-05	0,000112986	4,28E-06	1,27E-06	1,24E-06	3,10E-05	2,63E-06	0,000238323	0,000304783	4,02E-06	1,37E-06	2,20E-06	0,001260829	2,03E-06
jail	5,17E-07	1,39E-06	4,28E-06	1,27E-06	1,24E-06	2,82E-06	2,63E-06	3,91E-06	7,10E-05	2,41E-05	1,37E-06	2,20E-06	2,62E-06	2,03E-06
iota	1,34E-05	1,39E-06	2,57E-05	1,27E-06	7,42E-06	2,82E-06	2,63E-06	4,30E-05	1,73E-06	4,02E-06	1,37E-06	2,20E-06	2,62E-06	2,03E-06
vivo	5,17E-07	1,39E-06	4,28E-06	1,27E-06	1,24E-06	2,82E-06	2,63E-06	3,91E-06	1,73E-06	4,02E-06	1,37E-06	6,82E-05	2,62E-06	2,03E-06
frac	5,17E-07	1,39E-06	4,28E-06	1,27E-06	1,24E-06	2,82E-06	2,63E-06	3,91E-06	1,73E-06	2,41E-05	1,37E-06	2,20E-06	4,19E-05	2,03E-06
pawn	5,17E-07	1,39E-06	4,28E-06	7,64E-06	1,24E-06	2,82E-06	2,63E-06	2,34E-05	1,73E-06	4,02E-06	1,37E-06	2,20E-06	2,62E-06	2,03E-06
doin	5,17E-07	8,37E-06	4,28E-06	7,64E-06	1,24E-06	2,82E-06	2,63E-06	3,91E-06	1,73E-06	4,02E-06	1,37E-06	2,20E-06	2,62E-06	2,03E-06
ripe	3,10E-06	1,39E-06	4,28E-06	1,27E-06	7,42E-06	3,10E-05	1,58E-05	3,91E-06	1,73E-06	4,02E-06	1,37E-06	1,32E-05	2,62E-06	2,03E-06
sipb	5,17E-07	1,39E-06	4,28E-06	1,27E-06	1,24E-06	2,82E-06	2,63E-06	0,00010158	1,73E-06	4,02E-06	1,37E-06	2,20E-06	2,62E-06	2,03E-06
axwm	5,17E-07	1,39E-06	0,000153965	1,27E-06	1,24E-06	2,82E-06	2,63E-06	3,91E-06	1,73E-06	4,02E-06	1,37E-06	2,20E-06	2,62E-06	2,03E-06
slam	5,17E-07	1,39E-06	4,28E-06	2,67E-05	1,36E-05	1,69E-05	2,63E-06	3,91E-06	0,000114294	4,02E-06	1,37E-06	2,20E-06	2,62E-06	1,22E-05
keev	5,17E-07	1,39E-06	0,000132581	1,27E-06	1,24E-06	2,82E-06	2,63E-06	3,91E-06	1,73E-06	4,02E-06	1,37E-06	2,20E-06	2,62E-06	2,03E-06
jona	2,64E-05	8,37E-06	4,28E-06	1,27E-06	5,07E-05	2,82E-06	2,63E-06	2,34E-05	1,73E-06	4,02E-06	5,63E-05	2,20E-06	2,62E-06	2,03E-06
bill	0,000463416	0,000433809	4,28E-06	0,000147697	1,24E-06	0,001032862	1,58E-05	0,001996445	0,000495272	4,02E-06	0,000289579	0,000365273	0,000120578	1,22E-05
opus	5,17E-07	2,93E-05	4,28E-06	1,27E-06	1,24E-06	2,82E-06	2,63E-06	2,34E-05	1,90E-05	4,02E-06	1,51E-05	2,20E-06	1,57E-05	6,31E-05
yell	2,12E-05	1,39E-06	4,28E-06	3,95E-05	0,000118796	0,000101593	2,63E-06	3,91E-06	9,70E-05	2,41E-05	8,23E-06	2,20E-06	1,57E-05	2,03E-06
trei	5,17E-07	1,39E-06	4,28E-06	1,27E-06	1,24E-06	2,82E-06	2,63E-06	0,000277393	1,73E-06	4,02E-06	1,37E-06	2,20E-06	2,62E-06	2,03E-06
loop	4,71E-05	0,000343142	4,28E-06	3,95E-05	1,24E-06	8,75E-05	5,52E-05	3,91E-06	1,73E-06	0,000185148	0,000124889	2,20E-06	0,001496743	2,03E-06
ghod	5,17E-07	1,39E-06	4,28E-06	1,27E-06	1,24E-06	7,34E-05	2,63E-06	3,91E-06	1,73E-06	4,02E-06	1,37E-06	2,20E-06	2,62E-06	2,03E-06
holt	3,93E-05	1,39E-06	4,28E-06	2,04E-05	1,24E-06	2,82E-06	2,63E-06	3,91E-06	3,64E-05	4,02E-06	1,37E-06	2,20E-06	2,62E-06	2,03E-06
fact	0,002343455	0,000273397	4,28E-06	0,001089904	0,001678	3,10E-05	0,000396971	2,34E-05	0,000547224	0,000205273	7,69E-05	0,000860371	0,00033028	0,00030716
form	0,000773738	0,000126935	4,28E-06	0,000548772	0,000391038	2,82E-06	0,000962196	6,25E-05	0,000131611	0,000225397	0,001318886	0,000761351	9,44E-05	2,03E-06
golf	5,17E-07	2,93E-05	4,28E-06	1,27E-06	1,24E-06	2,82E-06	2,63E-06	2,34E-05	6,23E-05	4,02E-06	1,37E-06	2,20E-06	2,62E-06	4,27E-05
ross	5,17E-07	0,000196679	4,28E-06	1,27E-06	1,24E-06	8,75E-05	1,58E-05	0,000121115	1,04E-05	4,02E-06	1,37E-06	0,000112222	0,000173004	7,32E-05
fang	5,17E-07	2,23E-05	4,28E-06	1,27E-06	1,24E-06	2,82E-06	2,63E-06	3,91E-06	1,04E-05	4,02E-06	1,37E-06	2,20E-06	2,62E-06	2,03E-06
phig	5,17E-07	1,39E-06	4,28E-06	1,27E-06	1,24E-06	2,82E-06	2,63E-06	3,91E-06	1,73E-06	4,02E-06	0,000749336	2,20E-06	2,62E-06	2,03E-06
dave	0,00025912	0,000315244	2,57E-05	0,000243191	1,24E-06	0,000510787	6,84E-05	0,001605751	0,001655526	4,43E-05	0,000248406	2,42E-05	0,000238535	0,000836046
baku	5,17E-07	1,39E-06	4,28E-06	1,27E-06	0,000842712	2,82E-06	2,63E-06	3,91E-06	1,73E-06	4,02E-06	1,37E-06	2,20E-06	2,62E-06	2,03E-06
neto	8,28E-06	1,39E-06	4,28E-06	1,27E-06	1,24E-06	2,82E-06	2,63E-06	3,91E-06	1,73E-06	4,02E-06	1,37E-06	2,20E-06	5,50E-05	2,03E-06
gcub	5,17E-07	1,39E-06	0,000175349	1,27E-06	1,24E-06	2,82E-06	2,63E-06	3,91E-06	1,73E-06	4,02E-06	1,37E-06	2,20E-06	2,62E-06	2,03E-06
emin	3,10E-06	1,39E-06	4,28E-06	1,27E-06	4,45E-05	2,82E-06	9,46E-05	3,91E-06	1,73E-06	4,02E-06	1,37E-06	2,20E-06	2,62E-06	2,03E-06
cite	0,000359975	1,39E-06	4,28E-06	9,68E-05	7,42E-06	2,82E-06	8,15E-05	3,91E-06	1,04E-05	0,000104649	8,23E-06	0,000233246	2,62E-06	2,24E-05
beam	3,10E-06	1,53E-05	4,28E-06	0,000103133	3,22E-05	0,000595448	0,000173511	0,000257858	1,73E-06	4,02E-06	0,000118027	2,20E-06	4,19E-05	2,03E-06
andh	5,17E-07	1,39E-06	4,28E-06	1,27E-06	1,36E-05	2,82E-06	2,63E-06	3,91E-06	5,37E-05	4,02E-06	1,37E-06	2,20E-06	2,62E-06	2,03E-06
fuss	8,28E-06	1,39E-06	4,28E-06	1,27E-06	1,36E-05	2,82E-06	2,63E-06	3,91E-06	1,04E-05	4,02E-06	1,37E-06	2,20E-06	2,62E-06	1,22E-05
feng	5,17E-07	1,39E-06	4,28E-06	1,27E-06	1,24E-06	2,82E-06	2,63E-06	3,91E-06	1,73E-06	4,02E-06	1,37E-06	6,82E-05	2,62E-06	2,03E-06
fdhd	5,17E-07	7,81E-05	4,28E-06	1,27E-06	1,24E-06	2,82E-06	2,63E-06	3,91E-06	1,73E-06	4,02E-06	1,37E-06	2,20E-06	2,62E-06	2,03E-06
club	2,64E-05	5,02E-05	4,28E-06	0,000204994	0,00018067	3,10E-05	4,21E-05	0,00010158	0,000703079	4,02E-06	1,37E-06	0,000167233	2,62E-06	2,24E-05
spva	5,17E-07	8,37E-06	4,28E-06	1,27E-06	1,24E-06	2,82E-06	2,63E-06	6,25E-05	1,73E-06	4,02E-06	0,000104303	2,20E-06	2,62E-06	2,03E-06
vmsb	5,17E-07	1,39E-06	4,28E-06	1,27E-06	1,24E-06	2,82E-06	2,63E-06	3,91E-06	2,77E-05	4,02E-06	1,37E-06	2,20E-06	2,62E-06	3,25E-05
marv	2,90E-05	1,39E-06	4,28E-06	1,27E-06	1,24E-06	2,82E-06	2,63E-06	3,91E-06	1,04E-05	4,02E-06	1,37E-06	2,20E-06	2,62E-06	2,03E-06
itti	5,17E-07	1,39E-06	4,28E-06	1,27E-06	1,24E-06	2,82E-06	2,63E-06	3,91E-06	1,73E-06	4,02E-06	8,23E-06	2,20E-06	0,000120578	2,03E-06
stac	5,17E-07	1,39E-06	4,28E-06	1,27E-06	1,24E-06	2,82E-06	2,63E-06	3,91E-06	1,73E-06	4,02E-06	1,37E-06	2,20E-06	2,62E-06	4,27E-05
karu	5,17E-07	1,39E-06	4,28E-06	1,27E-06	1,24E-06	2,82E-06	2,63E-06	3,91E-06	1,73E-06	4,02E-06	1,37E-06	2,20E-06	2,62E-06	4,27E-05
gatt	5,17E-07	1,39E-06	4,28E-06	1,27E-06	7,42E-06	2,82E-06	2,63E-06	3,91E-06	1,73E-06	4,02E-06	1,37E-06	2,20E-06	2,62E-06	2,03E-06
unit	8,33E-05	0,000789505	4,28E-06	0,000173162	0,00117064	0,000242694	0,000949051	0,00043367	1,04E-05	0,001251761	0,000378785	0,001828564	5,50E-05	1,22E-05
ammo	5,17E-07	1,39E-06	4,28E-06	1,27E-06	1,24E-06	0,000214474	2,63E-06	3,91E-06	1,73E-06	4,02E-06	1,37E-06	1,32E-05	2,62E-06	2,03E-06
caen	5,17E-07	1,39E-06	4,28E-06	7,64E-06	1,24E-06	2,82E-06	2,63E-06	3,91E-06	1,73E-06	4,02E-06	2,20E-05	2,20E-06	2,62E-06	2,03E-06
knox	8,28E-06	2,23E-05	4,28E-06	1,27E-06	1,24E-06	0,000341465	2,63E-06	3,91E-06	1,73E-06	4,02E-06	1,37E-06	0,00020024	2,62E-06	2,03E-06
petr	5,17E-07	1,39E-06	4,28E-06	1,27E-06	1,24E-06	2,82E-06	2,63E-06	8,20E-05	1,73E-06	4,02E-06	1,37E-06	2,20E-06	2,62E-06	2,03E-06
veng	1,34E-05	1,39E-06	4,28E-06	1,27E-06	1,24E-06	2,82E-06	2,63E-06	3,91E-06	1,73E-06	4,02E-06	1,37E-06	2,20E-06	2,62E-06	2,03E-06
fari	1,86E-05	1,39E-06	4,28E-06	1,27E-06	1,24E-06	2,82E-06	2,63E-06	3,91E-06	1,73E-06	4,02E-06	1,37E-06	2,20E-06	2,62E-06	2,03E-06
ying	5,17E-07	1,39E-06	4,28E-06	1,27E-06	1,24E-06	2,82E-06	2,63E-06	3,91E-06	1,73E-06	4,02E-06	1,37E-06	2,20E-06	4,19E-05	4,27E-05
bera	5,17E-07	1,39E-06	4,28E-06	1,27E-06	1,24E-06	2,82E-06	2,63E-06	3,91E-06	1,73E-06	4,02E-06	1,37E-06	2,20E-06	2,62E-06	2,03E-06
emma	5,17E-07	1,39E-06	4,28E-06	1,27E-06	0,000112609	2,82E-06	2,63E-06	3,91E-06	1,73E-06	4,02E-06	1,37E-06	2,20E-06	2,62E-06	2,03E-06
rolf	5,17E-07	1,39E-06	4,28E-06	1,27E-06	1,24E-06	2,82E-06	2,63E-06	0,000511809	1,73E-06	4,02E-06	1,37E-06	2,20E-06	2,62E-06	2,03E-06
ornl	5,17E-07	1,39E-06	4,28E-06	1,27E-06	1,24E-06	2,82E-06	2,63E-06	3,91E-06	1,73E-06	4,02E-06	2,20E-05	2,20E-06	2,88E-05	2,03E-06
bgsu	5,48E-05	2,93E-05	4,28E-06	7,64E-06	1,24E-06	2,82E-06	2,63E-06	3,91E-06	7,97E-05	4,02E-06	1,37E-06	2,20E-06	2,62E-06	2,24E-05
neep	5,17E-07	1,39E-06	4,28E-06	1,27E-06	1,24E-06	2,82E-06	2,63E-06	3,91E-06	2,77E-05	4,02E-06	1,37E-06	2,20E-06	2,62E-06	2,03E-06
list	0,000478932	0,000698837	4,28E-06	0,000580603	0,000329165	0,000299135	0,000488985	0,000218788	0,001413085	0,000829141	0,006136047	0,000717343	0,001142872	0,000805533
nike	5,17E-07	1,39E-06	4,28E-06	1,27E-06	1,24E-06	2,82E-06	9,46E-05	3,91E-06	1,73E-06	4,02E-06	1,37E-06	2,20E-06	2,62E-06	2,03E-06
fare	3,10E-06	1,39E-06	4,28E-06	1,40E-05	1,24E-06	2,82E-06	2,63E-06	3,91E-06	3,64E-05	2,41E-05	8,23E-06	0,000145229	2,62E-06	2,03E-06
dept	6,00E-05	0,000315244	4,28E-06	5,86E-05	1,24E-06	2,82E-06	1,58E-05	0,000609482	1,90E-05	4,02E-06	0,000186648	0,000926384	0,000159897	0,000266477
spit	8,28E-06	2,93E-05	4,28E-06	1,27E-06	2,60E-05	4,52E-05	2,63E-06	3,91E-06	1,90E-05	4,02E-06	1,37E-06	1,32E-05	4,19E-05	3,25E-05
sole	0,000155679	1,53E-05	4,28E-06	2,67E-05	0,000143546	8,75E-05	2,63E-06	3,91E-06	1,90E-05	4,02E-06	8,23E-06	2,42E-05	2,62E-06	2,03E-06
mors	5,17E-07	1,39E-06	4,28E-06	1,27E-06	1,24E-06	2,82E-06	2,63E-06	3,91E-06	1,73E-06	4,02E-06	2,20E-05	2,42E-05	2,62E-06	2,03E-06
karn	5,17E-07	1,39E-06	4,28E-06	1,27E-06	1,24E-06	2,82E-06	2,63E-06	3,91E-06	1,73E-06	4,02E-06	1,37E-06	2,20E-06	2,62E-06	1,22E-05
sack	8,28E-06	1,39E-06	4,28E-06	1,27E-06	0,000137358	2,82E-06	2,63E-06	3,91E-06	1,73E-06	4,02E-06	1,37E-06	1,32E-05	2,62E-06	2,03E-06
peev	5,17E-07	1,53E-05	4,28E-06	1,40E-05	1,24E-06	2,82E-06	2,63E-06	3,91E-06	1,73E-06	4,02E-06	1,37E-06	2,20E-06	2,62E-06	2,03E-06
ruin	1,34E-05	1,39E-06	4,28E-06	1,27E-06	0,000223981	8,75E-05	9,46E-05	0,000257858	1,73E-06	2,41E-05	1,37E-06	2,20E-06	2,62E-06	1,22E-05
tith	1,09E-05	1,39E-06	4,28E-06	1,27E-06	1,24E-06	2,82E-06	2,63E-06	3,91E-06	1,73E-06	4,02E-06	1,37E-06	2,20E-06	2,62E-06	2,03E-06
azmi	5,17E-07	1,39E-06	4,28E-06	1,27E-06	1,36E-05	2,82E-06	2,63E-06	3,91E-06	1,73E-06	4,02E-06	1,37E-06	2,20E-06	2,62E-06	3,25E-05
kohl	5,17E-07	1,39E-06	4,28E-06	1,27E-06	1,24E-06	2,82E-06	2,63E-06	3,91E-06	1,73E-06	4,02E-06	1,37E-06	2,20E-06	2,62E-06	2,03E-06
howl	5,17E-07	1,39E-06	4,28E-06	1,27E-06	0,000131171	2,82E-06	2,63E-06	3,91E-06	1,73E-06	4,02E-06	1,37E-06	2,20E-06	2,62E-06	2,03E-06
bake	0,000101372	1,39E-06	4,28E-06	7,64E-06	1,24E-06	2,82E-06	2,63E-06	2,34E-05	1,73E-06	4,02E-06	1,37E-06	2,20E-06	2,62E-06	2,03E-06
hard	0,000703916	0,002623779	4,28E-06	0,000988044	0,000347727	0,000595448	2,63E-06	2,34E-05	0,000503931	0,000346146	0,000255268	2,20E-06	0,000107472	0,001436127
spur	5,17E-07	1,39E-06	4,28E-06	1,27E-06	3,84E-05	2,82E-06	2,63E-06	3,91E-06	1,73E-06	4,02E-06	1,37E-06	1,32E-05	2,62E-06	2,03E-06
juli	5,22E-05	8,37E-06	4,70E-05	0,000154064	0,000316791	2,82E-06	0,000331248	8,20E-05	8,83E-05	0,000104649	7,00E-05	0,000288257	2,62E-06	2,03E-06
xall	5,17E-07	1,39E-06	4,28E-06	1,27E-06	1,24E-06	2,82E-06	2,63E-06	3,91E-06	1,73E-06	0,000124774	1,37E-06	2,20E-06	2,62E-06	2,03E-06
valv	5,17E-07	0,000210628	4,28E-06	0,000370517	1,24E-06	1,69E-05	2,63E-06	0,000296927	1,73E-06	4,02E-06	1,37E-06	2,20E-06	2,62E-06	2,03E-06
mill	5,17E-07	6,42E-05	2,57E-05	7,64E-06	1,24E-06	2,82E-06	1,58E-05	2,34E-05	1,04E-05	4,02E-06	1,37E-06	3,52E-05	2,62E-06	5,29E-05
argh	3,10E-06	1,39E-06	4,28E-06	1,27E-06	1,24E-06	3,10E-05	2,63E-06	3,91E-06	2,77E-05	2,41E-05	1,37E-06	2,20E-06	2,62E-06	2,03E-06
imus	5,17E-07	1,39E-06	4,28E-06	1,27E-06	1,24E-06	2,82E-06	2,63E-06	3,91E-06	6,23E-05	4,02E-06	1,37E-06	2,20E-06	2,62E-06	2,03E-06
soni	5,17E-07	0,000754633	4,28E-06	1,27E-06	7,42E-06	1,69E-05	2,63E-06	3,91E-06	1,73E-06	4,02E-06	4,25E-05	2,20E-06	5,50E-05	2,03E-06
aerg	5,17E-07	1,39E-06	4,28E-06	1,27E-06	1,24E-06	2,82E-06	2,63E-06	3,91E-06	1,73E-06	4,02E-06	1,37E-06	2,20E-06	2,62E-06	9,36E-05
shos	5,17E-07	1,39E-06	4,28E-06	7,77E-05	1,24E-06	2,82E-06	2,63E-06	3,91E-06	1,73E-06	4,02E-06	1,37E-06	1,32E-05	2,62E-06	2,03E-06
dobb	5,17E-07	1,53E-05	4,70E-05	1,27E-06	1,24E-06	2,82E-06	2,63E-06	3,91E-06	0,000114294	4,02E-06	4,25E-05	2,20E-06	2,62E-06	2,03E-06
uvac	5,17E-07	1,39E-06	4,28E-06	7,64E-06	1,24E-06	2,82E-06	2,63E-06	3,91E-06	1,73E-06	6,44E-05	5,63E-05	2,20E-06	2,62E-06	2,03E-06
kbos	5,17E-07	1,39E-06	4,28E-06	1,27E-06	1,24E-06	2,82E-06	2,63E-06	3,91E-06	7,10E-05	4,02E-06	1,37E-06	2,20E-06	2,62E-06	2,03E-06
vuse	5,17E-07	1,39E-06	4,28E-06	1,27E-06	1,24E-06	2,82E-06	2,63E-06	0,000355531	1,73E-06	4,02E-06	1,37E-06	2,20E-06	2,62E-06	2,03E-06
ufsa	5,17E-07	1,39E-06	4,28E-06	1,27E-06	1,24E-06	2,82E-06	2,63E-06	3,91E-06	5,37E-05	4,02E-06	1,37E-06	2,20E-06	2,62E-06	2,03E-06
whom	0,000357389	1,39E-06	4,28E-06	1,27E-06	0,000329165	2,82E-06	2,63E-06	4,30E-05	0,000166245	4,02E-06	1,37E-06	0,000222244	2,62E-06	2,03E-06
yhwh	1,60E-05	1,39E-06	4,28E-06	1,27E-06	1,24E-06	2,82E-06	2,63E-06	3,91E-06	1,73E-06	4,02E-06	1,37E-06	2,20E-06	2,62E-06	2,03E-06
barb	5,17E-07	1,39E-06	4,28E-06	1,27E-06	1,24E-06	2,82E-06	2,63E-06	3,91E-06	1,73E-06	4,02E-06	1,37E-06	2,20E-06	2,62E-06	2,24E-05
luca	8,28E-06	2,23E-05	4,28E-06	7,64E-06	1,24E-06	2,82E-06	2,63E-06	2,34E-05	1,73E-06	0,000305897	8,23E-06	2,20E-06	2,62E-06	2,03E-06
hook	5,17E-07	0,000796479	4,28E-06	1,27E-06	3,22E-05	2,82E-06	1,58E-05	0,00043367	1,90E-05	4,02E-06	3,57E-05	2,20E-06	0,000238535	8,34E-05
lone	1,09E-05	8,37E-06	4,28E-06	2,04E-05	1,24E-06	4,52E-05	2,89E-05	4,30E-05	1,73E-06	4,02E-06	1,37E-06	1,32E-05	2,62E-06	1,22E-05
mind	0,001293529	0,000301295	4,28E-06	0,000606068	0,000304416	0,000468457	5,52E-05	0,000707156	0,000521248	0,000386396	7,00E-05	2,42E-05	0,000277854	2,03E-06
rees	5,17E-07	1,39E-06	4,28E-06	1,27E-06	1,24E-06	2,82E-06	2,63E-06	4,30E-05	3,64E-05	4,02E-06	1,37E-06	1,32E-05	2,62E-06	2,03E-06
usma	5,17E-07	1,39E-06	4,28E-06	1,27E-06	1,24E-06	2,82E-06	2,63E-06	3,91E-06	1,73E-06	4,02E-06	1,37E-06	2,20E-06	2,62E-06	7,32E-05
tide	5,17E-07	1,39E-06	4,28E-06	1,27E-06	1,24E-06	2,82E-06	2,63E-06	0,00010158	1,73E-06	4,02E-06	1,37E-06	4,62E-05	2,62E-06	2,03E-06
taiz	5,17E-07	1,39E-06	4,28E-06	1,27E-06	8,79E-05	2,82E-06	2,63E-06	2,34E-05	1,73E-06	4,02E-06	1,37E-06	2,20E-06	2,62E-06	2,03E-06
bean	7,29E-05	8,37E-06	4,28E-06	9,04E-05	7,42E-06	2,82E-06	2,63E-06	2,34E-05	1,73E-06	4,02E-06	1,37E-06	2,42E-05	2,62E-06	2,03E-06
pogo	6,78E-05	1,39E-06	4,28E-06	1,27E-06	1,24E-06	2,82E-06	2,63E-06	3,91E-06	1,04E-05	4,02E-06	1,37E-06	2,20E-06	2,62E-06	2,24E-05
juha	5,17E-07	2,23E-05	4,28E-06	1,27E-06	1,24E-06	2,82E-06	2,63E-06	3,91E-06	4,50E-05	4,02E-06	1,37E-06	2,20E-06	2,62E-06	4,27E-05
yoyo	0,000137576	1,39E-06	4,28E-06	1,27E-06	1,24E-06	2,82E-06	2,63E-06	4,30E-05	1,73E-06	4,02E-06	1,37E-06	1,32E-05	2,62E-06	1,22E-05
dame	5,17E-07	1,39E-06	4,28E-06	1,27E-06	1,24E-06	2,82E-06	2,63E-06	3,91E-06	1,73E-06	4,02E-06	1,37E-06	0,000112222	2,62E-06	6,31E-05
heav	5,17E-07	1,39E-06	4,28E-06	3,31E-05	1,24E-06	2,82E-06	2,63E-06	3,91E-06	1,73E-06	4,02E-06	1,37E-06	2,20E-06	2,62E-06	2,03E-06
clog	5,17E-07	1,39E-06	4,28E-06	4,58E-05	1,24E-06	2,82E-06	2,63E-06	3,91E-06	1,73E-06	4,02E-06	1,37E-06	2,20E-06	1,57E-05	2,03E-06
kwun	5,17E-07	4,32E-05	4,28E-06	1,27E-06	1,24E-06	2,82E-06	2,63E-06	3,91E-06	1,73E-06	4,02E-06	1,37E-06	2,20E-06	2,62E-06	2,03E-06
anon	8,28E-06	1,39E-06	4,28E-06	1,27E-06	1,24E-06	1,69E-05	1,58E-05	4,30E-05	1,73E-06	8,45E-05	0,000433682	0,000112222	1,57E-05	2,03E-06
gold	5,22E-05	0,000133909	4,28E-06	5,22E-05	0,000131171	0,000172144	0,000134076	0,000160184	0,000183563	4,02E-06	1,51E-05	4,62E-05	2,62E-06	7,32E-05
mock	3,41E-05	8,37E-06	4,28E-06	1,27E-06	2,60E-05	2,82E-06	2,89E-05	3,91E-06	1,73E-06	4,02E-06	1,37E-06	2,20E-06	2,62E-06	2,03E-06
geir	5,17E-07	1,39E-06	4,28E-06	1,27E-06	1,24E-06	2,82E-06	2,63E-06	2,34E-05	1,73E-06	4,02E-06	8,23E-06	2,20E-06	2,88E-05	2,03E-06
xxxi	5,17E-07	1,39E-06	4,28E-06	1,27E-06	1,24E-06	2,82E-06	6,84E-05	3,91E-06	1,73E-06	4,02E-06	1,37E-06	2,20E-06	2,62E-06	2,03E-06
smtp	5,17E-07	8,37E-06	4,28E-06	1,27E-06	1,24E-06	2,82E-06	2,63E-06	3,91E-06	1,73E-06	4,02E-06	0,000104303	3,52E-05	0,000120578	2,03E-06
bena	5,17E-07	1,39E-06	4,28E-06	1,27E-06	1,24E-06	2,82E-06	2,63E-06	6,25E-05	1,73E-06	4,02E-06	1,37E-06	1,32E-05	2,62E-06	2,03E-06
alik	7,03E-05	1,39E-06	4,28E-06	1,27E-06	0,000106422	1,69E-05	2,63E-06	3,91E-06	1,90E-05	4,02E-06	4,94E-05	2,42E-05	2,62E-06	3,25E-05
fmgs	5,17E-07	1,39E-06	4,28E-06	1,27E-06	1,24E-06	2,82E-06	2,63E-06	3,91E-06	1,73E-06	4,02E-06	1,37E-06	0,000112222	2,62E-06	2,03E-06
flaw	9,10E-05	9,21E-05	2,57E-05	9,04E-05	1,24E-06	0,000200364	2,63E-06	3,91E-06	1,04E-05	2,41E-05	8,23E-06	2,20E-06	1,57E-05	2,03E-06
hunt	0,00010913	3,63E-05	4,28E-06	1,27E-06	1,98E-05	0,000228584	1,58E-05	3,91E-06	1,90E-05	4,02E-06	1,37E-06	0,000332266	2,62E-06	2,24E-05
nasm	5,17E-07	2,93E-05	4,28E-06	1,27E-06	1,24E-06	1,69E-05	1,58E-05	3,91E-06	1,73E-06	4,02E-06	1,37E-06	2,20E-06	2,62E-06	2,03E-06
aren	0,000432383	0,000112986	4,28E-06	0,000529673	0,000223981	0,000256805	0,00022609	2,34E-05	0,000296124	0,000165023	1,37E-06	0,000134227	0,000199216	0,00018511
leon	3,10E-06	1,39E-06	4,28E-06	4,58E-05	7,42E-06	2,82E-06	2,63E-06	3,91E-06	1,04E-05	4,02E-06	0,000104303	2,20E-06	2,62E-06	2,03E-06
ooop	5,17E-07	1,39E-06	4,28E-06	1,27E-06	1,24E-06	2,82E-06	2,63E-06	0,000121115	1,73E-06	4,02E-06	1,37E-06	2,20E-06	2,62E-06	2,03E-06
lobe	5,17E-07	1,39E-06	4,28E-06	7,64E-06	1,24E-06	2,82E-06	2,63E-06	3,91E-06	1,73E-06	4,02E-06	1,37E-06	3,52E-05	2,62E-06	2,03E-06
rtsg	2,38E-05	6,42E-05	4,28E-06	0,000217726	1,24E-06	8,75E-05	2,63E-06	4,30E-05	1,73E-06	4,02E-06	1,37E-06	2,20E-06	5,50E-05	3,25E-05
gmbh	5,17E-07	1,39E-06	4,70E-05	1,27E-06	1,24E-06	2,82E-06	1,58E-05	3,91E-06	1,73E-06	4,02E-06	1,51E-05	2,20E-06	5,50E-05	2,03E-06
toan	5,17E-07	1,39E-06	4,28E-06	1,27E-06	1,24E-06	2,82E-06	2,63E-06	3,91E-06	1,73E-06	4,02E-06	1,51E-05	2,20E-06	2,62E-06	2,03E-06
trim	8,28E-06	1,39E-06	4,28E-06	0,000134965	1,24E-06	4,52E-05	1,58E-05	2,34E-05	1,73E-06	0,000104649	2,20E-05	2,20E-06	5,50E-05	1,22E-05
goof	8,28E-06	8,37E-06	4,28E-06	2,04E-05	1,24E-06	2,82E-06	2,63E-06	2,34E-05	1,73E-06	4,02E-06	1,37E-06	2,20E-06	2,62E-06	1,22E-05
cxwm	5,17E-07	1,39E-06	0,000153965	1,27E-06	1,24E-06	2,82E-06	2,63E-06	3,91E-06	1,73E-06	4,02E-06	1,37E-06	2,20E-06	2,62E-06	2,03E-06
rock	0,000168609	4,32E-05	4,28E-06	0,000529673	0,00018067	0,000115703	0,000410116	4,30E-05	0,000174904	4,02E-06	1,37E-06	4,62E-05	2,62E-06	1,22E-05
fell	4,71E-05	1,39E-06	4,28E-06	7,13E-05	0,000335352	7,34E-05	1,58E-05	3,91E-06	7,10E-05	4,02E-06	1,37E-06	2,20E-06	2,62E-06	2,03E-06
spin	5,17E-07	0,000112986	4,28E-06	1,27E-06	1,98E-05	0,000158034	0,000396971	0,000414135	1,73E-06	4,02E-06	8,23E-06	2,20E-06	1,57E-05	6,31E-05
itwa	5,74E-05	1,39E-06	4,28E-06	5,86E-05	9,40E-05	3,10E-05	2,63E-06	2,34E-05	7,10E-05	4,02E-06	1,37E-06	2,20E-06	2,62E-06	3,25E-05
jane	2,64E-05	1,39E-06	4,28E-06	7,64E-06	7,42E-06	2,82E-06	4,21E-05	4,30E-05	1,04E-05	4,02E-06	1,37E-06	7,92E-05	2,62E-06	2,24E-05
jimi	5,17E-07	1,39E-06	4,28E-06	1,27E-06	1,24E-06	2,82E-06	2,63E-06	3,91E-06	1,73E-06	2,41E-05	2,20E-05	2,20E-06	2,62E-06	2,03E-06
stpc	5,17E-07	1,39E-06	4,28E-06	1,27E-06	1,24E-06	2,82E-06	2,63E-06	3,91E-06	1,73E-06	4,02E-06	1,37E-06	2,20E-06	4,19E-05	2,24E-05
macx	5,17E-07	1,53E-05	4,28E-06	1,27E-06	1,24E-06	2,82E-06	2,63E-06	3,91E-06	1,73E-06	4,02E-06	6,31E-05	2,20E-06	0,000159897	1,22E-05
batf	2,38E-05	1,39E-06	4,28E-06	1,27E-06	1,24E-06	2,82E-06	2,63E-06	3,91E-06	1,04E-05	4,02E-06	1,37E-06	2,20E-06	2,62E-06	2,03E-06
slip	5,69E-06	2,93E-05	4,28E-06	0,000306854	5,07E-05	1,69E-05	2,63E-06	3,91E-06	5,37E-05	4,02E-06	4,94E-05	2,20E-06	2,62E-06	0,000632628
whim	1,60E-05	1,39E-06	4,28E-06	1,27E-06	1,98E-05	2,82E-06	2,63E-06	3,91E-06	1,73E-06	4,02E-06	1,37E-06	2,20E-06	2,62E-06	2,03E-06
lest	7,03E-05	1,39E-06	4,28E-06	1,27E-06	1,98E-05	3,10E-05	2,89E-05	3,91E-06	1,73E-06	4,43E-05	1,37E-06	2,20E-06	2,62E-06	2,24E-05
uwyo	5,17E-07	1,39E-06	4,28E-06	1,27E-06	1,24E-06	2,82E-06	2,63E-06	3,91E-06	1,73E-06	4,02E-06	1,37E-06	2,20E-06	2,62E-06	4,27E-05
xmas	8,28E-06	1,39E-06	4,28E-06	1,27E-06	1,24E-06	2,82E-06	2,63E-06	6,25E-05	1,73E-06	4,02E-06	1,37E-06	2,20E-06	1,57E-05	2,03E-06
wise	0,00012206	7,81E-05	2,57E-05	0,000141331	1,24E-06	4,52E-05	2,63E-06	3,91E-06	0,000270149	2,41E-05	2,88E-05	2,20E-06	2,62E-06	9,36E-05
swam	1,09E-05	1,39E-06	4,28E-06	1,27E-06	1,36E-05	2,82E-06	2,63E-06	3,91E-06	1,73E-06	4,02E-06	1,37E-06	2,20E-06	2,62E-06	2,03E-06
barr	5,17E-07	1,39E-06	4,28E-06	3,31E-05	1,24E-06	1,69E-05	2,63E-06	3,91E-06	1,73E-06	4,02E-06	8,23E-06	6,82E-05	0,000120578	2,03E-06
imho	9,10E-05	7,11E-05	4,28E-06	0,000224092	1,36E-05	0,000158034	2,63E-06	3,91E-06	0,000296124	4,02E-06	7,00E-05	2,20E-06	8,13E-05	0,000124085
java	5,17E-07	1,39E-06	4,28E-06	1,27E-06	1,24E-06	2,82E-06	1,58E-05	3,91E-06	1,73E-06	4,02E-06	3,57E-05	2,20E-06	2,62E-06	2,03E-06
exug	5,17E-07	1,39E-06	4,28E-06	1,27E-06	1,24E-06	2,82E-06	2,63E-06	3,91E-06	1,73E-06	4,02E-06	3,57E-05	2,20E-06	1,57E-05	2,03E-06
trig	5,17E-07	1,39E-06	4,28E-06	2,04E-05	1,24E-06	2,82E-06	2,63E-06	3,91E-06	1,73E-06	2,41E-05	1,37E-06	2,20E-06	2,62E-06	2,03E-06
hoyt	5,17E-07	1,39E-06	4,28E-06	1,27E-06	1,24E-06	2,82E-06	2,63E-06	3,91E-06	4,50E-05	4,02E-06	1,37E-06	2,20E-06	2,62E-06	2,03E-06
gizm	5,17E-07	1,39E-06	0,000325036	1,27E-06	1,24E-06	2,82E-06	2,63E-06	3,91E-06	1,73E-06	4,02E-06	1,37E-06	2,20E-06	2,62E-06	2,03E-06
oser	2,38E-05	1,39E-06	4,28E-06	1,27E-06	1,24E-06	2,82E-06	2,63E-06	3,91E-06	1,73E-06	4,02E-06	1,37E-06	2,20E-06	2,62E-06	2,03E-06
damn	0,000132404	3,63E-05	4,28E-06	0,000141331	1,98E-05	5,93E-05	2,63E-06	0,000218788	0,000304783	2,41E-05	1,37E-06	2,20E-06	2,62E-06	9,36E-05
mesa	5,17E-07	8,37E-06	4,28E-06	1,27E-06	1,24E-06	1,69E-05	2,63E-06	3,91E-06	1,04E-05	4,02E-06	1,37E-06	1,32E-05	2,62E-06	2,03E-06
humu	5,17E-07	2,93E-05	4,28E-06	1,27E-06	1,24E-06	2,82E-06	2,63E-06	3,91E-06	1,73E-06	4,02E-06	1,37E-06	2,20E-06	2,62E-06	2,03E-06
lake	0,000147921	1,39E-06	4,28E-06	1,27E-06	0,000118796	0,000143923	0,000120932	6,25E-05	0,000114294	4,02E-06	5,63E-05	5,72E-05	0,000159897	3,25E-05
ohsu	1,09E-05	1,39E-06	4,28E-06	1,40E-05	1,24E-06	2,82E-06	2,63E-06	0,000296927	1,73E-06	4,02E-06	1,37E-06	2,20E-06	2,62E-06	6,31E-05
obes	5,17E-07	1,39E-06	4,28E-06	0,000134965	1,24E-06	2,82E-06	2,63E-06	2,34E-05	1,73E-06	4,02E-06	1,37E-06	4,62E-05	2,62E-06	2,03E-06
cult	0,000641851	1,39E-06	4,28E-06	1,27E-06	1,24E-06	2,82E-06	2,63E-06	3,91E-06	1,73E-06	4,02E-06	1,37E-06	2,20E-06	2,62E-06	2,03E-06
conn	5,17E-07	1,39E-06	4,28E-06	1,27E-06	1,24E-06	1,69E-05	6,84E-05	3,91E-06	1,73E-06	4,02E-06	1,37E-06	5,72E-05	2,88E-05	2,03E-06
budg	5,17E-07	8,37E-06	4,28E-06	3,31E-05	1,24E-06	2,82E-06	2,63E-06	3,91E-06	1,04E-05	4,02E-06	1,37E-06	2,20E-06	2,62E-06	2,03E-06
yard	5,17E-07	1,39E-06	4,28E-06	0,000103133	0,000131171	3,10E-05	2,63E-06	3,91E-06	0,000183563	4,02E-06	1,37E-06	6,82E-05	2,62E-06	2,03E-06
cdac	5,17E-07	1,39E-06	4,28E-06	0,000249558	1,24E-06	2,82E-06	2,63E-06	3,91E-06	1,73E-06	4,43E-05	1,37E-06	2,20E-06	2,62E-06	2,03E-06
jael	1,09E-05	1,39E-06	4,28E-06	1,27E-06	1,24E-06	2,82E-06	2,63E-06	3,91E-06	1,73E-06	4,02E-06	1,37E-06	2,20E-06	2,62E-06	2,03E-06
open	0,000478932	0,000566323	4,28E-06	0,000466011	0,001121141	0,000412016	0,000239234	3,91E-06	0,000599176	0,001855504	0,001133611	0,000189238	0,001824401	0,000693653
walt	8,28E-06	1,53E-05	4,28E-06	7,64E-06	1,24E-06	2,82E-06	2,63E-06	3,91E-06	8,83E-05	4,02E-06	2,20E-05	2,20E-06	2,62E-06	2,03E-06
mess	3,67E-05	0,000175756	4,28E-06	0,000103133	9,40E-05	3,10E-05	2,63E-06	3,91E-06	1,04E-05	6,44E-05	1,37E-06	5,72E-05	5,50E-05	6,31E-05
inon	1,60E-05	1,39E-06	4,28E-06	7,64E-06	1,24E-06	2,82E-06	2,89E-05	3,91E-06	1,73E-06	4,02E-06	1,37E-06	2,20E-06	2,88E-05	1,22E-05
iraf	5,17E-07	1,39E-06	4,28E-06	1,27E-06	1,24E-06	2,82E-06	2,63E-06	3,91E-06	1,73E-06	4,02E-06	9,06E-05	2,20E-06	2,62E-06	2,03E-06
atop	5,17E-07	1,39E-06	4,28E-06	1,27E-06	2,60E-05	2,82E-06	6,84E-05	3,91E-06	1,73E-06	4,02E-06	2,88E-05	2,20E-06	2,62E-06	2,03E-06
badg	5,17E-07	1,53E-05	4,28E-06	2,67E-05	1,24E-06	2,82E-06	2,63E-06	3,91E-06	1,04E-05	4,02E-06	1,37E-06	1,32E-05	2,62E-06	2,03E-06
pixi	4,19E-05	1,39E-06	4,28E-06	1,27E-06	1,24E-06	2,82E-06	2,63E-06	3,91E-06	1,73E-06	4,02E-06	1,37E-06	2,20E-06	2,62E-06	2,03E-06
juri	1,60E-05	1,39E-06	4,28E-06	1,27E-06	1,36E-05	2,82E-06	2,63E-06	2,34E-05	1,73E-06	4,02E-06	1,37E-06	2,42E-05	2,62E-06	2,03E-06
cray	1,34E-05	9,90E-05	4,28E-06	5,86E-05	1,24E-06	4,52E-05	1,58E-05	3,91E-06	6,23E-05	4,43E-05	0,000255268	0,00010122	2,62E-06	1,22E-05
nude	3,10E-06	1,39E-06	4,28E-06	1,27E-06	1,98E-05	2,82E-06	2,63E-06	4,30E-05	1,73E-06	4,02E-06	1,37E-06	2,20E-06	2,62E-06	2,03E-06
ifth	3,67E-05	1,39E-06	4,28E-06	7,64E-06	7,42E-06	2,82E-06	1,58E-05	3,91E-06	3,64E-05	4,02E-06	1,37E-06	3,52E-05	4,19E-05	1,22E-05
dudu	5,17E-07	1,39E-06	4,28E-06	7,64E-06	3,22E-05	2,82E-06	2,63E-06	3,91E-06	1,73E-06	4,02E-06	1,37E-06	2,20E-06	2,62E-06	2,03E-06
usca	5,17E-07	1,39E-06	4,28E-06	1,27E-06	1,24E-06	2,82E-06	2,63E-06	3,91E-06	1,73E-06	4,02E-06	1,37E-06	2,20E-06	2,62E-06	2,03E-06
clip	5,69E-06	0,000133909	4,70E-05	1,27E-06	1,24E-06	7,34E-05	2,63E-06	4,30E-05	1,04E-05	0,000346146	0,000214096	3,52E-05	0,000304067	2,03E-06
pyle	5,17E-07	1,39E-06	4,28E-06	1,27E-06	7,42E-06	2,82E-06	2,63E-06	3,91E-06	1,73E-06	2,41E-05	1,37E-06	1,32E-05	2,62E-06	2,03E-06
chpc	5,17E-07	8,37E-06	4,28E-06	1,27E-06	1,24E-06	5,93E-05	2,63E-06	3,91E-06	1,73E-06	4,02E-06	8,23E-06	2,20E-06	1,57E-05	3,25E-05
gile	5,17E-07	1,39E-06	4,28E-06	1,27E-06	1,24E-06	2,82E-06	2,63E-06	2,34E-05	1,73E-06	4,02E-06	1,37E-06	2,20E-06	2,62E-06	2,03E-06
viet	5,17E-07	1,39E-06	4,28E-06	1,27E-06	1,24E-06	1,69E-05	1,58E-05	3,91E-06	1,73E-06	4,02E-06	1,37E-06	2,20E-06	2,62E-06	2,03E-06
sune	5,17E-07	3,63E-05	4,28E-06	1,27E-06	1,24E-06	2,82E-06	2,63E-06	3,91E-06	1,73E-06	2,41E-05	0,000111165	2,20E-06	2,62E-06	2,03E-06
llib	5,17E-07	1,39E-06	4,28E-06	1,27E-06	1,24E-06	2,82E-06	2,63E-06	3,91E-06	1,73E-06	0,000165023	1,37E-06	2,20E-06	2,62E-06	2,03E-06
hogg	5,17E-07	1,39E-06	4,28E-06	1,27E-06	1,24E-06	2,82E-06	2,63E-06	3,91E-06	1,73E-06	4,02E-06	1,37E-06	2,20E-06	8,13E-05	2,03E-06
porn	5,17E-07	1,39E-06	4,28E-06	7,64E-06	1,24E-06	2,82E-06	2,63E-06	3,91E-06	1,73E-06	4,02E-06	1,37E-06	2,20E-06	2,62E-06	2,03E-06
boer	5,17E-07	1,39E-06	4,28E-06	1,27E-06	1,24E-06	2,82E-06	2,63E-06	3,91E-06	1,73E-06	0,000144898	1,37E-06	2,20E-06	2,62E-06	2,03E-06
cess	5,17E-07	1,39E-06	4,28E-06	1,27E-06	1,24E-06	2,82E-06	2,63E-06	3,91E-06	3,64E-05	4,02E-06	1,37E-06	2,20E-06	2,62E-06	2,03E-06
door	8,84E-05	8,51E-05	4,28E-06	0,000746126	0,001084018	0,000256805	2,63E-06	3,91E-06	1,73E-06	4,43E-05	5,63E-05	2,20E-06	2,62E-06	2,03E-06
sell	3,10E-06	0,001975157	4,28E-06	0,000727027	0,000149733	0,000143923	1,58E-05	0,000550878	0,000131611	4,02E-06	0,000385647	2,20E-06	2,62E-06	2,03E-06
wors	0,000209985	0,000196679	4,28E-06	0,000345052	0,000168295	0,000129813	1,58E-05	2,34E-05	0,000356735	0,000285772	8,23E-06	2,20E-06	1,57E-05	9,36E-05
toso	5,17E-07	1,39E-06	4,28E-06	1,27E-06	1,24E-06	2,82E-06	2,63E-06	0,00010158	1,73E-06	4,02E-06	1,37E-06	2,20E-06	2,62E-06	2,03E-06
hama	5,17E-07	1,39E-06	4,28E-06	1,27E-06	0,000335352	2,82E-06	2,63E-06	3,91E-06	1,73E-06	4,02E-06	1,37E-06	2,20E-06	2,62E-06	2,03E-06
west	8,84E-05	0,000287346	4,28E-06	7,64E-06	0,00075609	0,000313245	0,000265524	0,000511809	0,000555883	4,02E-06	0,000179786	0,000398279	2,62E-06	0,000124085
sifr	5,17E-07	1,39E-06	4,28E-06	1,27E-06	1,24E-06	2,82E-06	6,84E-05	3,91E-06	1,73E-06	4,02E-06	1,37E-06	2,20E-06	2,62E-06	2,03E-06
lerc	5,17E-07	1,39E-06	4,28E-06	7,64E-06	1,24E-06	0,000129813	4,21E-05	0,000453205	6,23E-05	4,02E-06	5,63E-05	1,32E-05	2,62E-06	2,03E-06
tend	0,000295324	9,21E-05	4,28E-06	0,000453278	3,22E-05	0,000299135	2,63E-06	0,000257858	0,000131611	0,000326021	2,88E-05	1,32E-05	0,000107472	2,03E-06
near	0,000129818	0,000357091	4,28E-06	0,000472377	0,000960271	0,001075193	0,001514275	0,00043367	0,000278807	0,000285772	0,0001592	0,000486297	0,000133685	0,000358015
poll	5,69E-06	6,42E-05	4,28E-06	1,27E-06	1,24E-06	2,82E-06	2,63E-06	3,91E-06	1,73E-06	4,02E-06	3,57E-05	0,000244249	2,62E-06	2,03E-06
undu	1,60E-05	1,39E-06	4,28E-06	1,27E-06	1,24E-06	1,69E-05	2,63E-06	3,91E-06	1,73E-06	4,02E-06	8,23E-06	2,20E-06	2,62E-06	2,03E-06
dude	8,28E-06	1,53E-05	4,28E-06	7,64E-06	1,24E-06	1,69E-05	2,63E-06	2,34E-05	1,90E-05	4,02E-06	1,37E-06	2,20E-06	0,000146791	2,03E-06
hack	5,17E-07	4,32E-05	4,28E-06	1,40E-05	5,69E-05	1,69E-05	2,63E-06	2,34E-05	1,90E-05	0,000245522	7,69E-05	2,20E-06	0,000199216	0,000134255
berg	5,17E-07	4,32E-05	4,28E-06	1,27E-06	1,24E-06	2,82E-06	2,63E-06	3,91E-06	0,000174904	4,02E-06	1,37E-06	2,20E-06	1,57E-05	2,03E-06
dose	5,17E-07	1,39E-06	4,28E-06	0,000332319	1,24E-06	2,82E-06	2,63E-06	3,91E-06	1,73E-06	4,02E-06	1,37E-06	0,000244249	4,19E-05	2,03E-06
jame	0,000574615	0,000280372	0,000175349	0,000529673	2,60E-05	8,75E-05	0,000791314	0,001293196	0,0003221	4,02E-06	6,31E-05	0,000442288	2,62E-06	0,000449552
buss	5,17E-07	2,23E-05	4,28E-06	5,22E-05	1,98E-05	2,82E-06	2,63E-06	2,34E-05	1,73E-06	4,02E-06	1,37E-06	2,20E-06	1,57E-05	2,03E-06
gung	3,10E-06	1,39E-06	4,28E-06	1,27E-06	1,24E-06	2,82E-06	2,63E-06	6,25E-05	1,73E-06	4,02E-06	1,37E-06	2,20E-06	2,62E-06	2,03E-06
aslo	3,10E-06	1,39E-06	4,28E-06	1,27E-06	1,98E-05	2,82E-06	2,63E-06	3,91E-06	1,73E-06	4,02E-06	1,37E-06	2,20E-06	2,62E-06	2,03E-06
waze	5,17E-07	1,39E-06	4,28E-06	1,27E-06	1,24E-06	2,82E-06	2,63E-06	0,000160184	1,73E-06	4,02E-06	1,37E-06	2,20E-06	2,62E-06	2,03E-06
dipl	5,17E-07	1,39E-06	4,28E-06	1,27E-06	1,24E-06	2,82E-06	2,63E-06	3,91E-06	1,73E-06	4,02E-06	1,37E-06	2,20E-06	0,000107472	1,22E-05
viii	8,28E-06	1,39E-06	0,000111197	3,95E-05	6,31E-05	2,82E-06	1,58E-05	3,91E-06	1,73E-06	4,02E-06	1,37E-06	2,20E-06	2,62E-06	2,03E-06
kotb	5,17E-07	1,39E-06	4,28E-06	2,67E-05	1,24E-06	2,82E-06	2,63E-06	3,91E-06	1,73E-06	4,02E-06	1,37E-06	2,20E-06	2,62E-06	2,03E-06
usno	5,17E-07	1,39E-06	4,28E-06	1,27E-06	1,24E-06	2,82E-06	5,52E-05	3,91E-06	1,73E-06	4,02E-06	1,37E-06	2,20E-06	2,62E-06	2,03E-06
tens	3,10E-06	8,37E-06	4,28E-06	1,27E-06	7,42E-06	1,69E-05	2,63E-06	3,91E-06	1,90E-05	4,02E-06	1,51E-05	2,20E-06	2,62E-06	2,03E-06
blit	5,17E-07	1,39E-06	4,28E-06	1,27E-06	1,24E-06	2,82E-06	2,63E-06	3,91E-06	1,73E-06	4,02E-06	1,37E-06	2,20E-06	0,000107472	2,03E-06
bart	5,17E-07	4,32E-05	4,28E-06	1,40E-05	1,24E-06	2,82E-06	2,63E-06	2,34E-05	3,64E-05	4,02E-06	2,88E-05	2,20E-06	2,62E-06	2,24E-05
mani	0,002814111	0,001180073	4,28E-06	0,001987548	0,002340042	0,000877651	0,000646722	0,001254127	0,001967236	0,001553632	0,002080574	0,001245448	0,000933171	0,001059805
null	1,86E-05	5,02E-05	2,57E-05	7,64E-06	1,24E-06	2,82E-06	2,63E-06	3,91E-06	1,73E-06	0,00221775	9,06E-05	2,20E-06	0,000697257	0,000174939
pars	5,17E-07	1,39E-06	4,28E-06	1,27E-06	1,24E-06	2,82E-06	2,63E-06	3,91E-06	2,77E-05	0,000285772	2,20E-05	2,20E-06	0,000566194	2,03E-06
eric	0,000251362	0,000524477	4,28E-06	0,000141331	5,69E-05	2,82E-06	0,000160366	0,000394601	0,001058082	0,000124774	0,000303303	0,000145229	5,50E-05	0,00054109
ankl	5,17E-07	1,39E-06	4,28E-06	5,22E-05	7,42E-06	2,82E-06	2,63E-06	3,91E-06	2,77E-05	4,02E-06	1,37E-06	2,20E-06	2,62E-06	2,03E-06
spec	5,69E-06	0,000935968	2,57E-05	0,00016043	1,24E-06	7,34E-05	2,63E-06	3,91E-06	1,73E-06	0,000688267	4,94E-05	2,20E-06	1,57E-05	0,000164768
syma	5,17E-07	1,39E-06	4,28E-06	1,27E-06	1,24E-06	2,82E-06	2,63E-06	3,91E-06	1,73E-06	4,02E-06	8,23E-06	2,20E-06	2,62E-06	0,000154597
labl	3,10E-06	1,53E-05	4,28E-06	7,64E-06	1,24E-06	2,82E-06	2,63E-06	2,34E-05	1,73E-06	4,02E-06	1,37E-06	2,20E-06	2,62E-06	2,03E-06
huub	5,17E-07	1,39E-06	4,28E-06	1,27E-06	1,24E-06	2,82E-06	2,63E-06	3,91E-06	1,73E-06	4,02E-06	4,94E-05	2,20E-06	2,62E-06	2,03E-06
melt	3,10E-06	8,37E-06	4,28E-06	1,40E-05	1,98E-05	0,000299135	4,21E-05	3,91E-06	1,73E-06	4,02E-06	8,23E-06	2,20E-06	2,62E-06	2,03E-06
ison	8,28E-06	1,53E-05	4,28E-06	1,27E-06	1,24E-06	2,82E-06	1,58E-05	2,34E-05	1,04E-05	4,02E-06	1,51E-05	3,52E-05	1,57E-05	1,22E-05
walk	0,000166023	4,32E-05	4,28E-06	0,000294121	0,000514785	0,000242694	2,63E-06	3,91E-06	0,001456378	4,02E-06	4,25E-05	3,52E-05	2,62E-06	3,25E-05
andx	5,17E-07	1,39E-06	4,28E-06	1,27E-06	1,24E-06	2,82E-06	2,63E-06	3,91E-06	1,73E-06	0,000144898	1,37E-06	2,20E-06	2,62E-06	2,03E-06
moog	5,17E-07	1,39E-06	4,28E-06	1,27E-06	1,24E-06	2,82E-06	2,63E-06	3,91E-06	3,64E-05	4,02E-06	1,37E-06	1,32E-05	1,57E-05	2,03E-06
bool	5,17E-07	1,39E-06	4,28E-06	8,40E-05	1,24E-06	2,82E-06	2,63E-06	3,91E-06	1,73E-06	4,02E-06	1,37E-06	2,20E-06	2,62E-06	2,03E-06
buth	2,64E-05	8,37E-06	4,28E-06	1,27E-06	1,24E-06	2,82E-06	2,63E-06	3,91E-06	3,64E-05	4,02E-06	8,23E-06	2,20E-06	2,62E-06	2,03E-06
push	7,03E-05	0,000440784	4,28E-06	0,000230459	0,000162108	0,000256805	0,0001998	3,91E-06	9,70E-05	4,02E-06	1,51E-05	3,52E-05	2,88E-05	3,25E-05
call	0,001681433	0,001982132	4,28E-06	0,001751996	0,002049239	0,000595448	0,000962196	0,00168389	0,001820039	0,000326021	0,002581504	0,000860371	0,002781163	0,001812449
coma	5,69E-06	1,39E-06	4,28E-06	1,27E-06	1,24E-06	2,82E-06	2,89E-05	3,91E-06	1,73E-06	4,02E-06	1,37E-06	2,20E-06	2,62E-06	4,27E-05
ansi	5,17E-07	2,23E-05	4,28E-06	1,27E-06	1,24E-06	2,82E-06	2,63E-06	3,91E-06	1,73E-06	0,000587643	0,000207234	2,20E-06	0,000146791	2,03E-06
hobb	1,09E-05	2,93E-05	4,28E-06	1,27E-06	1,24E-06	2,82E-06	2,63E-06	0,000199254	1,73E-06	0,000144898	1,51E-05	7,92E-05	2,62E-06	2,03E-06
neue	5,17E-07	1,53E-05	4,28E-06	1,27E-06	1,36E-05	2,82E-06	2,63E-06	3,91E-06	1,73E-06	4,02E-06	1,37E-06	4,62E-05	2,62E-06	2,03E-06
gaut	3,15E-05	1,39E-06	4,28E-06	1,27E-06	1,24E-06	2,82E-06	2,63E-06	3,91E-06	1,73E-06	4,02E-06	1,37E-06	2,20E-06	2,62E-06	1,22E-05
then	0,004083849	0,002623779	2,57E-05	0,002515948	0,003515632	0,002415657	0,001106788	0,00010158	0,002209677	0,001996377	0,000618957	0,000156231	0,003095716	0,0019345
umar	1,86E-05	1,39E-06	4,28E-06	1,27E-06	7,42E-06	2,82E-06	2,63E-06	3,91E-06	1,73E-06	4,02E-06	1,37E-06	2,20E-06	2,62E-06	2,03E-06
look	0,001425417	0,003111989	2,57E-05	0,003133475	0,001535692	0,002260445	0,001106788	0,002191792	0,002772487	0,002479372	0,003350054	2,20E-06	0,002663207	0,004009357
rana	2,38E-05	1,39E-06	4,28E-06	1,27E-06	1,24E-06	2,82E-06	2,63E-06	3,91E-06	1,73E-06	4,02E-06	1,37E-06	2,20E-06	2,62E-06	2,03E-06
iifx	5,17E-07	0,000210628	4,28E-06	1,27E-06	1,24E-06	2,82E-06	2,63E-06	3,91E-06	1,73E-06	4,02E-06	1,37E-06	2,20E-06	2,62E-06	2,03E-06
wash	6,78E-05	8,37E-06	4,28E-06	0,000115866	8,79E-05	4,52E-05	2,63E-06	0,000375066	2,77E-05	4,02E-06	1,37E-06	9,02E-05	8,13E-05	2,03E-06
sinc	0,001652987	0,001472999	4,28E-06	0,00200028	0,000898398	0,001173964	0,000804459	0,000277393	0,00150833	0,000849265	0,000337613	0,001124424	0,001457424	0,001314076
csce	5,17E-07	1,39E-06	4,28E-06	1,27E-06	3,84E-05	2,82E-06	2,63E-06	3,91E-06	1,73E-06	4,02E-06	1,37E-06	2,20E-06	2,62E-06	2,03E-06
alsi	5,17E-07	1,39E-06	4,28E-06	1,27E-06	1,24E-06	4,52E-05	2,63E-06	3,91E-06	1,73E-06	4,02E-06	2,20E-05	2,20E-06	2,62E-06	2,03E-06
edik	5,17E-07	1,39E-06	4,28E-06	1,27E-06	8,17E-05	2,82E-06	2,63E-06	3,91E-06	1,73E-06	4,02E-06	1,37E-06	2,20E-06	2,62E-06	2,03E-06
evan	1,09E-05	1,39E-06	4,28E-06	3,31E-05	1,24E-06	1,69E-05	0,000173511	0,00010158	0,000122952	4,02E-06	0,000104303	0,00010122	8,13E-05	0,000113914
krol	5,17E-07	1,39E-06	4,28E-06	1,27E-06	1,24E-06	2,82E-06	2,63E-06	3,91E-06	1,73E-06	4,02E-06	2,88E-05	2,20E-06	2,62E-06	2,03E-06
josh	4,97E-05	1,53E-05	4,28E-06	1,27E-06	7,42E-06	0,000962312	8,15E-05	0,000199254	3,64E-05	4,02E-06	1,37E-06	3,52E-05	2,62E-06	2,03E-06
amil	5,17E-07	1,39E-06	4,28E-06	2,67E-05	1,24E-06	2,82E-06	2,63E-06	3,91E-06	1,73E-06	4,02E-06	1,37E-06	2,20E-06	2,62E-06	2,03E-06
babe	2,12E-05	1,39E-06	4,28E-06	1,27E-06	1,24E-06	2,82E-06	2,63E-06	2,34E-05	0,000218197	4,02E-06	1,37E-06	2,20E-06	2,62E-06	2,03E-06
skin	3,67E-05	1,39E-06	4,28E-06	0,0006379	5,69E-05	3,10E-05	2,63E-06	0,000121115	5,37E-05	4,02E-06	1,37E-06	0,000244249	2,62E-06	2,03E-06
amal	5,17E-07	1,39E-06	4,28E-06	1,27E-06	4,45E-05	2,82E-06	5,52E-05	3,91E-06	1,73E-06	4,02E-06	1,37E-06	2,20E-06	2,62E-06	2,03E-06
suno	5,17E-07	1,39E-06	4,28E-06	1,27E-06	1,24E-06	0,000186254	0,0001998	3,91E-06	1,73E-06	4,02E-06	0,000179786	2,20E-06	0,001404999	2,03E-06
erol	5,17E-07	1,39E-06	2,57E-05	1,27E-06	1,98E-05	2,82E-06	2,63E-06	3,91E-06	1,73E-06	2,41E-05	1,37E-06	2,20E-06	2,62E-06	2,03E-06
vert	5,17E-07	2,23E-05	2,57E-05	1,27E-06	1,24E-06	2,82E-06	2,63E-06	3,91E-06	1,73E-06	4,02E-06	1,37E-06	1,32E-05	2,62E-06	2,03E-06
rbdc	2,12E-05	1,39E-06	4,28E-06	1,27E-06	1,24E-06	1,69E-05	2,63E-06	6,25E-05	1,73E-06	4,02E-06	1,37E-06	2,20E-06	2,62E-06	2,03E-06
meir	5,17E-07	1,39E-06	4,28E-06	1,27E-06	5,69E-05	2,82E-06	2,63E-06	3,91E-06	1,73E-06	4,02E-06	1,37E-06	2,20E-06	2,62E-06	2,03E-06
soap	5,69E-06	1,39E-06	4,28E-06	2,04E-05	1,24E-06	5,93E-05	2,63E-06	3,91E-06	1,04E-05	4,02E-06	1,37E-06	2,20E-06	2,62E-06	2,03E-06
bobc	5,17E-07	1,39E-06	4,28E-06	1,40E-05	7,42E-06	3,10E-05	2,63E-06	2,34E-05	1,73E-06	4,02E-06	2,88E-05	2,20E-06	2,62E-06	2,03E-06
gato	5,17E-07	8,37E-06	4,28E-06	7,64E-06	1,24E-06	2,82E-06	2,63E-06	3,91E-06	1,73E-06	4,02E-06	1,51E-05	2,20E-06	2,62E-06	2,03E-06
julf	5,17E-07	1,39E-06	4,28E-06	1,27E-06	1,24E-06	2,82E-06	2,63E-06	3,91E-06	1,73E-06	4,02E-06	4,94E-05	2,20E-06	2,62E-06	2,03E-06
less	0,000507378	0,000712786	4,28E-06	0,00094348	0,000174482	0,000905871	0,000541564	0,00010158	0,000451979	0,001191387	0,000166062	0,001410481	0,000146791	0,000398698
opal	5,17E-07	1,39E-06	4,28E-06	1,27E-06	1,24E-06	2,82E-06	2,63E-06	4,30E-05	1,73E-06	4,02E-06	1,37E-06	2,20E-06	5,50E-05	2,03E-06
warn	0,000308254	0,000112986	4,70E-05	0,000523307	0,000261105	0,000200364	8,15E-05	0,000277393	1,73E-06	0,00040652	9,06E-05	7,92E-05	0,001024915	5,29E-05
yuma	5,17E-07	1,39E-06	4,28E-06	1,27E-06	1,24E-06	2,82E-06	2,63E-06	3,91E-06	1,73E-06	4,02E-06	2,20E-05	1,32E-05	2,62E-06	2,03E-06
mees	5,17E-07	1,39E-06	4,28E-06	1,27E-06	1,24E-06	2,82E-06	2,63E-06	3,91E-06	1,73E-06	4,02E-06	1,37E-06	1,32E-05	2,62E-06	2,03E-06
kean	5,17E-07	1,39E-06	4,28E-06	1,27E-06	1,24E-06	2,82E-06	8,15E-05	3,91E-06	9,70E-05	4,02E-06	1,37E-06	2,20E-06	2,62E-06	2,03E-06
whoa	5,69E-06	1,39E-06	4,28E-06	2,67E-05	1,24E-06	2,82E-06	2,63E-06	2,34E-05	1,90E-05	4,02E-06	1,37E-06	2,20E-06	2,62E-06	2,03E-06
shah	5,17E-07	1,39E-06	4,28E-06	5,22E-05	5,07E-05	2,82E-06	4,21E-05	3,91E-06	1,04E-05	4,02E-06	1,37E-06	3,52E-05	2,62E-06	5,29E-05
mosh	3,10E-06	1,39E-06	4,28E-06	1,27E-06	7,55E-05	2,82E-06	2,63E-06	3,91E-06	1,73E-06	4,02E-06	1,37E-06	2,20E-06	2,62E-06	2,03E-06
nate	3,15E-05	8,51E-05	4,28E-06	1,27E-06	1,24E-06	2,82E-06	2,63E-06	3,91E-06	1,73E-06	4,02E-06	1,37E-06	2,20E-06	2,62E-06	3,25E-05
asic	5,17E-07	4,32E-05	4,28E-06	1,27E-06	1,24E-06	3,10E-05	2,63E-06	3,91E-06	1,73E-06	4,02E-06	1,37E-06	2,20E-06	2,62E-06	2,03E-06
loon	8,28E-06	1,39E-06	4,28E-06	1,27E-06	1,24E-06	1,69E-05	2,63E-06	3,91E-06	1,73E-06	4,02E-06	2,20E-05	2,20E-06	5,50E-05	2,03E-06
syke	5,17E-07	1,39E-06	4,28E-06	1,27E-06	1,24E-06	2,82E-06	6,84E-05	3,91E-06	1,73E-06	4,02E-06	1,37E-06	2,20E-06	2,62E-06	2,03E-06
elli	5,69E-06	6,42E-05	4,70E-05	7,64E-06	1,24E-06	1,69E-05	1,58E-05	3,91E-06	4,50E-05	4,02E-06	4,25E-05	2,42E-05	6,82E-05	2,24E-05
misl	3,15E-05	1,39E-06	4,28E-06	1,27E-06	1,24E-06	2,82E-06	1,58E-05	3,91E-06	1,90E-05	4,02E-06	1,37E-06	2,20E-06	2,62E-06	2,03E-06
akar	5,17E-07	1,39E-06	4,28E-06	1,27E-06	1,24E-06	2,82E-06	6,84E-05	3,91E-06	1,73E-06	4,02E-06	1,37E-06	2,20E-06	2,62E-06	2,03E-06
maga	1,09E-05	1,39E-06	4,28E-06	1,27E-06	1,24E-06	2,82E-06	2,63E-06	3,91E-06	1,73E-06	4,02E-06	1,37E-06	2,20E-06	2,62E-06	2,03E-06
lame	1,86E-05	3,63E-05	4,28E-06	1,27E-06	1,24E-06	2,82E-06	2,63E-06	3,91E-06	0,000183563	4,02E-06	1,37E-06	2,20E-06	2,62E-06	2,03E-06
arun	5,17E-07	1,39E-06	4,28E-06	3,31E-05	7,42E-06	2,82E-06	2,63E-06	3,91E-06	1,90E-05	4,02E-06	1,37E-06	2,20E-06	2,62E-06	2,24E-05
csrc	5,17E-07	1,39E-06	4,28E-06	1,27E-06	1,24E-06	2,82E-06	2,63E-06	3,91E-06	1,73E-06	4,02E-06	1,37E-06	0,00010122	2,62E-06	2,03E-06
goon	8,28E-06	1,39E-06	4,28E-06	1,27E-06	1,24E-06	2,82E-06	2,63E-06	3,91E-06	3,64E-05	4,02E-06	1,37E-06	2,20E-06	2,62E-06	2,24E-05
plod	5,17E-07	1,39E-06	4,28E-06	1,27E-06	3,22E-05	2,82E-06	2,63E-06	3,91E-06	1,73E-06	4,02E-06	1,37E-06	2,20E-06	2,62E-06	2,03E-06
alta	5,17E-07	1,39E-06	2,57E-05	1,27E-06	1,24E-06	2,82E-06	4,21E-05	3,91E-06	1,73E-06	4,02E-06	1,51E-05	2,20E-06	2,62E-06	2,03E-06
scot	2,90E-05	8,37E-06	4,28E-06	1,27E-06	1,24E-06	2,82E-06	2,63E-06	0,000121115	1,90E-05	4,02E-06	1,51E-05	2,42E-05	2,62E-06	2,03E-06
race	0,000222915	1,39E-06	4,28E-06	0,000300488	0,00059522	0,00079299	5,52E-05	3,91E-06	0,000218197	4,02E-06	1,37E-06	0,000233246	4,19E-05	3,25E-05
ebay	6,26E-05	1,39E-06	4,28E-06	1,40E-05	1,24E-06	3,10E-05	2,63E-06	3,91E-06	2,77E-05	4,02E-06	1,37E-06	2,20E-06	2,62E-06	2,03E-06
host	9,36E-05	0,000106011	4,28E-06	1,27E-06	5,07E-05	2,82E-06	1,58E-05	0,000355531	0,000192221	0,000305897	0,000715026	0,000145229	0,001064234	0,000266477
bbss	3,10E-06	1,39E-06	4,28E-06	1,27E-06	1,24E-06	2,82E-06	2,63E-06	3,91E-06	1,73E-06	4,02E-06	5,63E-05	2,20E-06	2,62E-06	2,03E-06
lurk	3,10E-06	8,37E-06	4,28E-06	3,31E-05	1,24E-06	2,82E-06	2,63E-06	2,34E-05	1,73E-06	4,43E-05	1,37E-06	2,20E-06	2,62E-06	3,25E-05
hedo	8,28E-06	1,39E-06	4,28E-06	1,27E-06	1,24E-06	2,82E-06	2,63E-06	3,91E-06	1,04E-05	4,02E-06	1,37E-06	2,20E-06	2,62E-06	2,03E-06
atom	0,000106544	1,39E-06	4,28E-06	7,64E-06	3,84E-05	0,000143923	0,000922761	3,91E-06	1,73E-06	4,02E-06	0,000241544	2,20E-06	2,62E-06	3,25E-05
onto	3,15E-05	0,00018273	4,28E-06	0,000243191	0,000230168	2,82E-06	8,15E-05	3,91E-06	0,000122952	4,02E-06	1,37E-06	2,20E-06	0,00033028	0,000235964
pntr	5,17E-07	1,39E-06	4,28E-06	1,27E-06	1,24E-06	2,82E-06	2,63E-06	3,91E-06	1,73E-06	4,02E-06	8,37E-05	2,20E-06	2,62E-06	2,03E-06
aris	9,88E-05	8,37E-06	4,28E-06	2,04E-05	1,24E-06	2,82E-06	2,63E-06	2,34E-05	1,73E-06	4,02E-06	1,37E-06	4,62E-05	5,50E-05	1,22E-05
bath	5,17E-07	2,23E-05	4,28E-06	0,000128599	8,17E-05	2,82E-06	2,63E-06	3,91E-06	1,73E-06	4,02E-06	1,37E-06	0,00020024	2,62E-06	2,03E-06
xfed	5,17E-07	1,39E-06	4,28E-06	1,27E-06	1,24E-06	2,82E-06	2,63E-06	3,91E-06	1,73E-06	4,02E-06	1,37E-06	2,20E-06	5,50E-05	2,03E-06
swat	5,17E-07	1,39E-06	4,28E-06	1,27E-06	1,24E-06	2,82E-06	2,63E-06	3,91E-06	1,73E-06	4,02E-06	1,37E-06	2,20E-06	2,62E-06	1,22E-05
rash	3,10E-06	0,000133909	4,28E-06	0,000147697	1,24E-06	3,10E-05	2,63E-06	4,30E-05	1,04E-05	4,02E-06	1,37E-06	2,20E-06	2,62E-06	2,03E-06
hess	5,17E-07	1,39E-06	4,28E-06	1,27E-06	1,24E-06	2,82E-06	2,63E-06	3,91E-06	1,73E-06	2,41E-05	1,37E-06	2,20E-06	9,44E-05	2,03E-06
vika	5,17E-07	1,39E-06	4,28E-06	1,27E-06	0,000131171	2,82E-06	2,63E-06	2,34E-05	1,73E-06	4,02E-06	1,37E-06	2,20E-06	2,62E-06	2,03E-06
elev	2,38E-05	1,39E-06	4,28E-06	7,13E-05	1,24E-06	3,10E-05	1,58E-05	3,91E-06	1,73E-06	4,02E-06	9,06E-05	0,000222244	1,57E-05	2,03E-06
zbib	3,67E-05	1,39E-06	4,28E-06	1,27E-06	8,79E-05	2,82E-06	2,63E-06	3,91E-06	1,73E-06	4,02E-06	1,37E-06	2,20E-06	2,62E-06	2,03E-06
thet	1,09E-05	1,39E-06	4,28E-06	1,27E-06	7,42E-06	2,82E-06	2,63E-06	3,91E-06	1,04E-05	4,02E-06	1,37E-06	2,20E-06	2,62E-06	2,03E-06
ergo	1,09E-05	7,81E-05	4,28E-06	1,40E-05	1,24E-06	2,82E-06	1,58E-05	0,000199254	1,04E-05	4,02E-06	1,37E-06	2,20E-06	2,62E-06	2,03E-06
fmli	5,17E-07	1,39E-06	4,28E-06	1,27E-06	1,24E-06	2,82E-06	2,63E-06	3,91E-06	1,73E-06	4,02E-06	2,88E-05	2,20E-06	2,62E-06	2,03E-06
esen	5,17E-07	1,39E-06	4,28E-06	1,27E-06	2,60E-05	2,82E-06	2,63E-06	3,91E-06	1,73E-06	4,02E-06	1,37E-06	2,20E-06	2,62E-06	2,03E-06
salt	5,74E-05	1,53E-05	4,28E-06	0,000166796	1,98E-05	2,82E-06	2,89E-05	2,34E-05	3,64E-05	4,02E-06	4,25E-05	3,52E-05	5,50E-05	2,03E-06
unus	5,17E-07	7,11E-05	4,28E-06	1,27E-06	1,24E-06	2,82E-06	4,21E-05	0,000238323	1,73E-06	4,43E-05	1,37E-06	2,42E-05	4,19E-05	6,31E-05
mora	5,17E-07	1,53E-05	4,28E-06	1,27E-06	1,36E-05	2,82E-06	2,63E-06	3,91E-06	1,73E-06	4,02E-06	3,57E-05	2,20E-06	2,62E-06	2,03E-06
quai	5,17E-07	1,39E-06	4,28E-06	1,27E-06	1,24E-06	2,82E-06	6,84E-05	3,91E-06	1,73E-06	4,02E-06	1,37E-06	2,20E-06	2,62E-06	2,03E-06
onhi	8,28E-06	1,39E-06	4,28E-06	1,27E-06	1,24E-06	2,82E-06	2,63E-06	3,91E-06	1,90E-05	4,02E-06	1,37E-06	2,20E-06	2,62E-06	2,03E-06
amit	5,17E-07	1,39E-06	2,57E-05	1,27E-06	1,24E-06	2,82E-06	2,63E-06	3,91E-06	1,04E-05	4,02E-06	2,88E-05	2,20E-06	5,50E-05	2,03E-06
imit	1,60E-05	1,39E-06	4,28E-06	1,27E-06	1,24E-06	2,82E-06	2,63E-06	3,91E-06	1,73E-06	4,02E-06	1,37E-06	2,20E-06	2,62E-06	2,03E-06
upei	5,17E-07	1,39E-06	4,28E-06	1,27E-06	1,24E-06	4,52E-05	2,63E-06	4,30E-05	1,73E-06	4,02E-06	1,37E-06	2,20E-06	2,62E-06	2,03E-06
llat	5,17E-07	1,39E-06	4,28E-06	1,27E-06	1,24E-06	2,82E-06	2,63E-06	3,91E-06	1,73E-06	8,45E-05	1,37E-06	2,20E-06	2,62E-06	2,03E-06
choo	5,17E-07	1,39E-06	4,28E-06	1,27E-06	1,24E-06	3,10E-05	2,63E-06	3,91E-06	1,73E-06	4,02E-06	1,37E-06	2,20E-06	2,62E-06	2,24E-05
mega	1,09E-05	7,11E-05	4,28E-06	9,68E-05	1,24E-06	2,82E-06	2,63E-06	2,34E-05	1,04E-05	4,02E-06	8,23E-06	2,20E-06	2,62E-06	1,22E-05
jvnc	5,17E-07	2,23E-05	4,28E-06	1,27E-06	1,24E-06	2,82E-06	2,63E-06	8,20E-05	1,73E-06	4,02E-06	1,51E-05	2,20E-06	2,62E-06	2,03E-06
cxte	5,17E-07	1,39E-06	0,000218116	1,27E-06	1,24E-06	2,82E-06	2,63E-06	3,91E-06	1,73E-06	4,02E-06	1,37E-06	2,20E-06	2,62E-06	2,03E-06
onal	5,69E-06	8,37E-06	4,28E-06	1,27E-06	1,24E-06	2,82E-06	2,89E-05	3,91E-06	1,73E-06	4,02E-06	1,37E-06	2,20E-06	2,62E-06	2,24E-05
cake	5,17E-07	8,37E-06	4,28E-06	5,86E-05	2,60E-05	4,52E-05	2,63E-06	3,91E-06	1,90E-05	4,02E-06	1,37E-06	2,20E-06	1,57E-05	2,03E-06
sdrc	5,17E-07	1,39E-06	4,28E-06	1,27E-06	1,24E-06	1,69E-05	2,63E-06	3,91E-06	1,73E-06	4,02E-06	8,23E-06	2,42E-05	2,62E-06	2,24E-05
rush	5,22E-05	1,39E-06	4,28E-06	0,000236825	6,93E-05	2,82E-06	2,63E-06	3,91E-06	0,000365393	4,02E-06	1,37E-06	3,52E-05	2,62E-06	0,000266477
nhds	5,17E-07	1,39E-06	4,28E-06	1,27E-06	1,24E-06	2,82E-06	2,63E-06	3,91E-06	1,73E-06	4,02E-06	1,37E-06	5,72E-05	2,62E-06	2,03E-06
peic	3,10E-06	8,37E-06	2,57E-05	7,64E-06	1,24E-06	7,34E-05	2,63E-06	3,91E-06	1,73E-06	4,02E-06	1,37E-06	2,20E-06	2,62E-06	2,03E-06
xswa	5,17E-07	1,39E-06	4,28E-06	1,27E-06	1,24E-06	2,82E-06	2,63E-06	3,91E-06	1,73E-06	4,02E-06	1,37E-06	2,20E-06	5,50E-05	2,03E-06
fide	5,17E-07	1,39E-06	4,28E-06	1,27E-06	1,24E-06	2,82E-06	6,84E-05	3,91E-06	1,04E-05	4,02E-06	1,37E-06	2,20E-06	2,62E-06	2,03E-06
giro	5,17E-07	1,39E-06	4,28E-06	1,27E-06	1,24E-06	2,82E-06	2,63E-06	3,91E-06	1,73E-06	4,02E-06	1,37E-06	4,62E-05	2,62E-06	2,03E-06
abel	3,10E-06	1,39E-06	4,28E-06	1,27E-06	1,24E-06	3,10E-05	2,63E-06	4,30E-05	1,73E-06	4,02E-06	2,88E-05	2,20E-06	2,62E-06	2,03E-06
magi	5,17E-07	1,39E-06	4,28E-06	1,27E-06	1,24E-06	2,82E-06	2,63E-06	0,000707156	1,73E-06	4,02E-06	1,37E-06	2,20E-06	2,62E-06	2,03E-06
dmqs	5,17E-07	1,39E-06	0,000132581	1,27E-06	1,24E-06	2,82E-06	2,63E-06	3,91E-06	1,73E-06	4,02E-06	1,37E-06	2,20E-06	2,62E-06	2,03E-06
minh	5,17E-07	1,39E-06	4,28E-06	1,27E-06	1,24E-06	2,82E-06	2,63E-06	0,000296927	1,73E-06	4,02E-06	1,37E-06	2,20E-06	2,62E-06	2,03E-06
bias	0,000184125	6,42E-05	2,57E-05	7,64E-06	0,000131171	2,82E-06	2,63E-06	2,34E-05	0,000270149	4,02E-06	5,63E-05	0,000156231	2,88E-05	1,22E-05
fema	5,17E-07	1,39E-06	4,28E-06	1,27E-06	1,24E-06	1,69E-05	2,63E-06	3,91E-06	1,73E-06	4,02E-06	1,37E-06	2,20E-06	2,62E-06	2,03E-06
onyx	3,10E-06	1,39E-06	4,28E-06	1,27E-06	1,24E-06	2,82E-06	2,63E-06	3,91E-06	1,73E-06	4,02E-06	3,57E-05	2,20E-06	2,88E-05	2,03E-06
dohc	5,17E-07	1,39E-06	4,28E-06	2,67E-05	1,24E-06	2,82E-06	2,63E-06	3,91E-06	1,73E-06	4,02E-06	1,37E-06	2,20E-06	2,62E-06	2,03E-06
flew	8,28E-06	1,39E-06	4,28E-06	7,64E-06	8,17E-05	0,000101593	0,000252379	3,91E-06	2,77E-05	4,02E-06	1,37E-06	2,20E-06	2,62E-06	2,03E-06
cann	3,10E-06	1,39E-06	4,28E-06	1,27E-06	1,36E-05	2,82E-06	2,63E-06	3,91E-06	1,73E-06	4,02E-06	1,37E-06	2,20E-06	2,62E-06	2,03E-06
herm	5,17E-07	1,39E-06	4,28E-06	1,27E-06	1,24E-06	1,69E-05	2,89E-05	8,20E-05	3,64E-05	4,02E-06	1,37E-06	1,32E-05	2,62E-06	3,25E-05
circ	5,17E-07	1,39E-06	2,57E-05	1,27E-06	1,24E-06	2,82E-06	2,63E-06	4,30E-05	1,73E-06	4,02E-06	1,37E-06	2,20E-06	2,62E-06	1,22E-05
move	0,000248775	0,001159149	4,28E-06	0,000631533	0,000558096	5,93E-05	0,000383827	8,20E-05	0,001092716	0,000265647	0,00042682	1,32E-05	0,001247723	0,000754679
drum	5,69E-06	6,42E-05	4,28E-06	0,000115866	1,24E-06	2,82E-06	1,58E-05	3,91E-06	1,04E-05	4,02E-06	1,37E-06	2,42E-05	2,62E-06	0,000103743
buri	9,62E-05	1,39E-06	4,28E-06	1,40E-05	0,000205419	5,93E-05	2,63E-06	3,91E-06	1,04E-05	4,02E-06	1,37E-06	2,20E-06	5,50E-05	2,03E-06
tyou	8,28E-06	1,39E-06	4,28E-06	1,27E-06	1,24E-06	2,82E-06	2,63E-06	3,91E-06	1,73E-06	4,02E-06	1,37E-06	1,32E-05	2,62E-06	1,22E-05
moot	1,34E-05	1,39E-06	4,28E-06	7,64E-06	1,24E-06	3,10E-05	2,63E-06	3,91E-06	1,04E-05	4,02E-06	1,37E-06	2,20E-06	2,62E-06	2,03E-06
wesf	5,17E-07	1,39E-06	4,28E-06	2,67E-05	1,24E-06	2,82E-06	2,63E-06	3,91E-06	1,73E-06	4,02E-06	1,37E-06	2,20E-06	2,62E-06	2,03E-06
paid	1,86E-05	0,0002455	4,28E-06	0,000115866	0,000112609	0,000115703	4,21E-05	0,000394601	0,000183563	4,02E-06	8,23E-06	0,000233246	2,62E-06	1,22E-05
were	0,004570022	0,001026635	4,28E-06	0,002821528	0,014182563	0,003854892	0,002579	0,000687621	0,003274686	0,00048702	0,000152338	0,002477693	0,000422024	0,000693653
baru	1,86E-05	1,39E-06	4,28E-06	1,27E-06	5,69E-05	2,82E-06	2,63E-06	3,91E-06	1,73E-06	4,02E-06	1,37E-06	2,20E-06	2,62E-06	2,03E-06
ccur	5,17E-07	1,39E-06	4,28E-06	1,27E-06	1,24E-06	2,82E-06	2,63E-06	2,34E-05	1,73E-06	4,02E-06	1,37E-06	2,20E-06	5,50E-05	2,03E-06
zyda	5,17E-07	1,39E-06	4,28E-06	1,27E-06	1,24E-06	2,82E-06	2,63E-06	3,91E-06	1,73E-06	4,02E-06	5,63E-05	2,20E-06	2,62E-06	2,03E-06
davi	7,81E-05	8,51E-05	4,28E-06	1,27E-06	6,31E-05	2,82E-06	0,000160366	0,000746225	0,000443321	2,41E-05	1,51E-05	5,72E-05	0,00018611	0,000113914
safe	4,97E-05	6,42E-05	4,28E-06	0,000395982	0,000143546	0,000341465	0,000173511	4,30E-05	9,70E-05	0,000104649	1,37E-06	0,000222244	0,000212323	2,03E-06
fenc	8,28E-06	1,39E-06	4,28E-06	3,95E-05	3,84E-05	2,82E-06	2,63E-06	3,91E-06	7,97E-05	4,02E-06	1,37E-06	2,20E-06	2,62E-06	5,29E-05
wile	8,28E-06	1,39E-06	4,28E-06	7,64E-06	1,24E-06	2,82E-06	2,63E-06	3,91E-06	1,73E-06	4,02E-06	1,37E-06	2,20E-06	2,62E-06	2,03E-06
sabr	5,17E-07	1,39E-06	4,28E-06	1,27E-06	1,24E-06	2,82E-06	2,63E-06	3,91E-06	0,000356735	4,02E-06	1,37E-06	2,20E-06	2,62E-06	1,22E-05
came	0,000654781	0,000461707	6,84E-05	0,000529673	0,001665625	1,69E-05	8,15E-05	0,000687621	0,000919544	4,02E-06	4,25E-05	3,52E-05	1,57E-05	0,000490236
loki	5,17E-07	1,39E-06	4,28E-06	1,27E-06	1,24E-06	1,69E-05	2,63E-06	3,91E-06	1,73E-06	6,44E-05	1,51E-05	0,000189238	2,62E-06	2,03E-06
edun	5,17E-07	1,39E-06	4,28E-06	1,27E-06	1,24E-06	2,82E-06	2,63E-06	3,91E-06	3,64E-05	4,02E-06	1,37E-06	2,20E-06	2,62E-06	2,03E-06
mole	5,17E-07	8,37E-06	4,28E-06	1,27E-06	2,60E-05	2,82E-06	2,63E-06	3,91E-06	1,73E-06	4,02E-06	1,37E-06	2,20E-06	2,62E-06	2,03E-06
odel	5,17E-07	1,39E-06	4,28E-06	1,27E-06	1,24E-06	2,82E-06	2,63E-06	3,91E-06	3,64E-05	4,02E-06	1,37E-06	2,20E-06	2,62E-06	2,03E-06
drop	0,000103958	0,000552374	4,28E-06	0,000523307	8,17E-05	0,000313245	0,000488985	0,000257858	0,000270149	0,000104649	0,000124889	2,42E-05	0,000264748	0,000215622
cone	5,17E-07	1,39E-06	4,28E-06	0,000128599	1,24E-06	0,000143923	1,58E-05	3,91E-06	5,37E-05	4,02E-06	2,88E-05	2,20E-06	2,62E-06	2,03E-06
jhan	5,17E-07	1,39E-06	4,28E-06	1,27E-06	1,24E-06	2,82E-06	2,63E-06	3,91E-06	1,73E-06	4,02E-06	1,37E-06	2,20E-06	2,62E-06	2,03E-06
wolv	1,86E-05	1,39E-06	4,28E-06	1,27E-06	8,17E-05	2,82E-06	1,58E-05	0,000316462	1,04E-05	4,02E-06	1,37E-06	2,20E-06	2,62E-06	2,03E-06
frej	1,09E-05	1,39E-06	4,28E-06	1,27E-06	3,84E-05	2,82E-06	2,63E-06	3,91E-06	1,73E-06	4,02E-06	1,37E-06	2,20E-06	2,62E-06	2,03E-06
eagl	1,34E-05	1,53E-05	4,28E-06	0,000224092	1,24E-06	2,82E-06	2,63E-06	3,91E-06	0,00026149	4,02E-06	1,37E-06	5,72E-05	2,62E-06	2,03E-06
dixi	5,17E-07	1,39E-06	4,28E-06	1,27E-06	1,24E-06	0,000524897	2,89E-05	2,34E-05	1,73E-06	4,02E-06	1,37E-06	2,20E-06	2,62E-06	2,03E-06
abad	5,17E-07	1,39E-06	4,28E-06	1,27E-06	1,24E-06	1,69E-05	2,63E-06	3,91E-06	1,90E-05	6,44E-05	1,37E-06	2,20E-06	2,88E-05	2,03E-06
wack	5,69E-06	1,39E-06	4,28E-06	1,27E-06	1,24E-06	2,82E-06	2,63E-06	3,91E-06	1,73E-06	4,02E-06	1,37E-06	2,42E-05	2,62E-06	2,03E-06
sigh	3,93E-05	9,21E-05	4,28E-06	2,67E-05	1,24E-06	2,82E-06	2,63E-06	3,91E-06	1,73E-06	4,02E-06	1,37E-06	2,20E-06	1,57E-05	5,29E-05
baff	5,17E-07	1,39E-06	4,28E-06	6,49E-05	1,24E-06	2,82E-06	2,63E-06	3,91E-06	1,73E-06	4,02E-06	1,37E-06	2,20E-06	2,62E-06	2,03E-06
paso	5,17E-07	1,39E-06	4,28E-06	1,27E-06	1,24E-06	2,82E-06	2,63E-06	2,34E-05	3,64E-05	4,02E-06	1,37E-06	1,32E-05	2,62E-06	2,03E-06
oxen	3,10E-06	1,39E-06	4,28E-06	1,27E-06	1,98E-05	2,82E-06	2,63E-06	3,91E-06	1,73E-06	4,02E-06	1,37E-06	2,20E-06	2,62E-06	2,03E-06
ldgo	5,17E-07	1,39E-06	4,28E-06	7,64E-06	1,24E-06	2,82E-06	2,63E-06	3,91E-06	1,73E-06	4,02E-06	8,23E-06	2,42E-05	2,62E-06	2,03E-06
ursa	5,17E-07	1,39E-06	4,28E-06	0,000179529	1,36E-05	2,82E-06	1,58E-05	3,91E-06	1,73E-06	4,02E-06	1,51E-05	2,20E-06	2,62E-06	1,22E-05
bbzx	5,17E-07	1,39E-06	4,70E-05	1,27E-06	1,24E-06	2,82E-06	2,63E-06	3,91E-06	1,73E-06	4,02E-06	1,37E-06	2,20E-06	2,62E-06	3,25E-05
rode	5,17E-07	1,39E-06	4,28E-06	7,64E-06	3,84E-05	3,10E-05	2,63E-06	2,34E-05	2,77E-05	4,02E-06	1,37E-06	2,20E-06	2,62E-06	2,03E-06
engl	4,45E-05	1,39E-06	4,28E-06	1,40E-05	1,24E-06	2,82E-06	2,63E-06	3,91E-06	1,73E-06	4,02E-06	1,37E-06	1,32E-05	2,62E-06	2,03E-06
douc	5,17E-07	5,02E-05	4,28E-06	1,27E-06	1,24E-06	2,82E-06	2,63E-06	3,91E-06	1,73E-06	4,02E-06	1,37E-06	2,20E-06	2,62E-06	2,03E-06
espn	5,17E-07	1,39E-06	4,28E-06	1,27E-06	1,24E-06	2,82E-06	2,63E-06	3,91E-06	0,000374052	4,02E-06	1,37E-06	2,20E-06	2,62E-06	2,03E-06
lisp	5,69E-06	1,39E-06	4,28E-06	1,27E-06	1,24E-06	2,82E-06	2,63E-06	3,91E-06	1,73E-06	4,02E-06	0,000275855	2,20E-06	2,62E-06	2,03E-06
nerv	2,64E-05	1,39E-06	4,28E-06	0,000224092	3,84E-05	0,000200364	1,58E-05	3,91E-06	1,73E-06	4,02E-06	8,23E-06	6,82E-05	2,62E-06	2,03E-06
edta	5,17E-07	1,39E-06	4,28E-06	5,22E-05	1,24E-06	2,82E-06	2,63E-06	3,91E-06	1,73E-06	4,02E-06	1,37E-06	2,20E-06	2,62E-06	2,03E-06
down	0,000569443	0,001110328	4,28E-06	0,00142095	0,002073988	0,001456167	0,000673011	2,34E-05	0,001655526	0,000889515	0,000289579	5,72E-05	0,00068415	0,000693653
ccha	5,17E-07	1,39E-06	4,28E-06	1,27E-06	1,24E-06	2,82E-06	2,63E-06	3,91E-06	3,64E-05	4,02E-06	1,37E-06	2,20E-06	2,62E-06	2,03E-06
uimx	5,17E-07	1,39E-06	4,28E-06	1,27E-06	1,24E-06	2,82E-06	2,63E-06	3,91E-06	1,73E-06	4,02E-06	1,51E-05	2,20E-06	2,62E-06	6,31E-05
jodi	5,17E-07	1,39E-06	4,28E-06	5,86E-05	1,24E-06	1,69E-05	2,63E-06	8,20E-05	0,000105635	4,02E-06	1,37E-06	2,20E-06	0,000120578	2,03E-06
dong	5,17E-07	1,39E-06	4,28E-06	1,27E-06	1,24E-06	4,52E-05	0,000173511	3,91E-06	1,73E-06	4,02E-06	1,37E-06	2,20E-06	2,62E-06	2,03E-06
aliv	0,000220329	1,53E-05	4,28E-06	1,40E-05	0,000533346	0,000369686	0,000160366	3,91E-06	4,50E-05	4,02E-06	1,37E-06	5,72E-05	2,62E-06	8,34E-05
tilt	5,17E-07	6,42E-05	4,28E-06	1,40E-05	1,24E-06	0,000129813	0,0001998	6,25E-05	1,73E-06	4,02E-06	8,23E-06	1,32E-05	2,62E-06	2,03E-06
menu	5,17E-07	1,39E-06	4,28E-06	1,27E-06	1,24E-06	2,82E-06	1,58E-05	3,91E-06	1,73E-06	0,000265647	0,000317027	2,20E-06	0,000893852	0,000968267
hail	3,93E-05	1,39E-06	4,28E-06	9,68E-05	1,24E-06	3,10E-05	2,63E-06	3,91E-06	1,73E-06	4,02E-06	1,37E-06	1,32E-05	2,62E-06	2,03E-06
opac	5,17E-07	1,39E-06	4,28E-06	1,27E-06	1,24E-06	2,82E-06	6,84E-05	3,91E-06	1,73E-06	4,02E-06	1,37E-06	2,20E-06	2,62E-06	2,03E-06
bobb	0,000176367	1,39E-06	4,28E-06	1,27E-06	9,40E-05	2,82E-06	4,21E-05	3,91E-06	1,73E-06	4,02E-06	1,37E-06	2,20E-06	2,62E-06	2,03E-06
fait	8,59E-05	1,39E-06	4,28E-06	1,27E-06	7,42E-06	1,69E-05	2,63E-06	3,91E-06	1,73E-06	4,02E-06	1,37E-06	2,20E-06	2,62E-06	2,03E-06
wind	6,26E-05	2,93E-05	4,28E-06	0,000255924	5,07E-05	0,000397906	0,000357537	8,20E-05	0,000166245	4,02E-06	1,37E-06	2,20E-06	8,13E-05	2,03E-06
nato	5,17E-07	1,39E-06	2,57E-05	1,27E-06	2,60E-05	2,82E-06	0,000134076	3,91E-06	1,73E-06	4,02E-06	1,37E-06	2,20E-06	2,62E-06	2,03E-06
asel	5,17E-07	1,39E-06	4,28E-06	1,27E-06	1,24E-06	2,82E-06	2,63E-06	0,000160184	1,73E-06	4,02E-06	1,37E-06	2,20E-06	2,62E-06	2,03E-06
jeff	4,97E-05	0,000405912	4,28E-06	0,000389615	1,24E-06	0,000665999	0,000120932	0,000492274	0,0005732	4,43E-05	4,25E-05	2,20E-06	0,000251642	0,000205452
atan	5,17E-07	1,39E-06	4,28E-06	1,27E-06	6,31E-05	2,82E-06	2,63E-06	3,91E-06	1,73E-06	4,02E-06	1,37E-06	2,20E-06	2,62E-06	2,03E-06
rais	0,000432383	1,39E-06	4,28E-06	0,000217726	0,000124984	1,69E-05	2,63E-06	3,91E-06	7,10E-05	4,02E-06	1,37E-06	5,72E-05	0,000173004	2,03E-06
nite	5,17E-07	1,39E-06	4,28E-06	1,27E-06	1,24E-06	2,82E-06	2,63E-06	3,91E-06	4,50E-05	4,02E-06	1,37E-06	2,20E-06	2,62E-06	2,24E-05
tobe	0,000127232	4,32E-05	4,28E-06	7,13E-05	3,22E-05	0,000115703	2,63E-06	6,25E-05	1,04E-05	4,02E-06	1,37E-06	2,42E-05	0,000133685	3,25E-05
sear	5,17E-07	4,32E-05	4,28E-06	1,27E-06	7,42E-06	2,82E-06	2,63E-06	3,91E-06	1,73E-06	4,02E-06	8,23E-06	2,20E-06	2,62E-06	2,03E-06
ream	5,69E-06	1,39E-06	4,28E-06	1,27E-06	1,24E-06	1,69E-05	2,63E-06	2,34E-05	1,73E-06	4,02E-06	1,37E-06	1,32E-05	2,62E-06	2,03E-06
canb	3,67E-05	1,39E-06	4,28E-06	7,64E-06	1,24E-06	3,10E-05	5,52E-05	4,30E-05	1,73E-06	0,000144898	4,25E-05	2,20E-06	1,57E-05	1,22E-05
depo	5,17E-07	1,39E-06	4,28E-06	1,27E-06	1,24E-06	2,82E-06	2,63E-06	3,91E-06	1,73E-06	4,02E-06	1,37E-06	0,000123225	2,62E-06	2,03E-06
kibo	5,17E-07	1,39E-06	4,28E-06	1,27E-06	1,36E-05	2,82E-06	2,63E-06	0,00010158	1,73E-06	4,02E-06	1,37E-06	2,20E-06	1,57E-05	2,03E-06
hurt	0,000158265	2,23E-05	4,28E-06	0,000319586	0,000106422	2,82E-06	2,63E-06	3,91E-06	0,000486614	4,02E-06	1,37E-06	2,20E-06	2,62E-06	8,34E-05
quod	5,17E-07	1,39E-06	4,28E-06	1,27E-06	1,24E-06	2,82E-06	2,63E-06	8,20E-05	1,73E-06	4,02E-06	1,37E-06	2,20E-06	2,62E-06	2,03E-06
judd	5,17E-07	1,39E-06	4,28E-06	1,27E-06	1,24E-06	2,82E-06	2,63E-06	3,91E-06	1,73E-06	4,02E-06	2,88E-05	2,20E-06	2,62E-06	5,29E-05
iask	3,10E-06	2,23E-05	4,28E-06	1,27E-06	7,42E-06	2,82E-06	2,63E-06	3,91E-06	1,73E-06	4,02E-06	1,37E-06	2,20E-06	2,62E-06	2,03E-06
axel	5,17E-07	1,39E-06	4,28E-06	2,04E-05	1,24E-06	2,82E-06	2,63E-06	4,30E-05	1,73E-06	0,000265647	1,37E-06	2,20E-06	2,62E-06	2,03E-06
roth	5,17E-07	1,39E-06	4,28E-06	0,000249558	1,24E-06	2,82E-06	6,84E-05	3,91E-06	8,83E-05	4,02E-06	1,37E-06	9,02E-05	2,62E-06	2,03E-06
jviv	5,17E-07	1,39E-06	4,28E-06	1,27E-06	1,24E-06	2,82E-06	2,63E-06	0,000160184	1,73E-06	4,02E-06	1,37E-06	1,32E-05	2,62E-06	2,03E-06
haha	5,17E-07	1,39E-06	4,28E-06	1,40E-05	1,24E-06	1,69E-05	2,63E-06	3,91E-06	1,73E-06	4,02E-06	1,37E-06	2,20E-06	2,62E-06	2,03E-06
fone	5,17E-07	2,23E-05	4,28E-06	1,27E-06	1,24E-06	2,82E-06	1,58E-05	3,91E-06	1,73E-06	4,02E-06	1,37E-06	2,20E-06	2,62E-06	3,25E-05
lean	3,93E-05	8,51E-05	4,28E-06	6,49E-05	5,07E-05	1,69E-05	2,63E-06	0,00010158	6,23E-05	4,02E-06	1,37E-06	1,32E-05	2,62E-06	2,03E-06
wari	1,60E-05	2,93E-05	4,28E-06	2,67E-05	1,24E-06	1,69E-05	2,63E-06	3,91E-06	1,73E-06	4,02E-06	1,37E-06	2,20E-06	2,62E-06	2,03E-06
onth	0,000114302	0,000133909	4,28E-06	0,000141331	3,22E-05	0,000200364	8,15E-05	2,34E-05	0,000131611	4,02E-06	2,88E-05	0,00010122	0,000107472	5,29E-05
merl	3,10E-06	1,53E-05	4,28E-06	1,27E-06	1,24E-06	3,10E-05	2,63E-06	3,91E-06	1,73E-06	4,02E-06	1,37E-06	2,20E-06	2,62E-06	3,25E-05
slow	2,12E-05	0,000684889	4,28E-06	0,000306854	1,24E-06	2,82E-06	0,000173511	6,25E-05	0,000244173	0,000426645	1,51E-05	6,82E-05	0,000422024	0,000347844
wayn	5,48E-05	0,000705812	4,28E-06	2,67E-05	1,24E-06	5,93E-05	2,63E-06	0,000531343	0,000330759	4,02E-06	0,0001592	5,72E-05	4,19E-05	2,03E-06
fnal	0,000132404	9,21E-05	4,28E-06	2,04E-05	1,24E-06	0,001315065	2,63E-06	0,000355531	1,73E-06	4,02E-06	1,37E-06	1,32E-05	1,57E-05	2,03E-06
plot	3,15E-05	1,39E-06	4,28E-06	1,27E-06	2,60E-05	2,82E-06	8,15E-05	3,91E-06	2,77E-05	4,02E-06	0,00126399	2,42E-05	1,57E-05	2,03E-06
guid	0,000142749	9,90E-05	4,28E-06	0,000115866	5,07E-05	3,10E-05	2,89E-05	0,000121115	1,04E-05	8,45E-05	0,000852267	0,000343268	0,000264748	1,22E-05
nero	1,86E-05	1,39E-06	4,28E-06	1,27E-06	1,24E-06	2,82E-06	2,63E-06	3,91E-06	1,73E-06	4,02E-06	1,37E-06	2,20E-06	2,62E-06	2,03E-06
allw	3,10E-06	1,39E-06	4,28E-06	1,27E-06	1,24E-06	2,82E-06	2,63E-06	3,91E-06	1,73E-06	4,02E-06	1,37E-06	2,20E-06	2,62E-06	2,03E-06
crap	6,52E-05	1,53E-05	4,28E-06	0,000147697	0,000131171	1,69E-05	2,63E-06	8,20E-05	6,23E-05	4,02E-06	1,37E-06	1,32E-05	2,62E-06	2,24E-05
text	0,000641851	0,000106011	6,84E-05	1,27E-06	2,60E-05	4,52E-05	2,63E-06	2,34E-05	1,73E-06	0,001231636	0,002011954	0,00020024	0,00136568	0,000571603
ulan	5,17E-07	2,23E-05	4,28E-06	1,27E-06	1,24E-06	2,82E-06	2,63E-06	3,91E-06	1,73E-06	4,02E-06	1,37E-06	2,20E-06	6,82E-05	2,03E-06
load	6,26E-05	0,000461707	4,70E-05	0,000287755	3,84E-05	0,000680109	6,84E-05	8,20E-05	0,000270149	0,000346146	0,000310165	2,20E-06	0,001326361	0,001842962
issu	0,001283185	0,000238525	4,28E-06	0,000268656	0,000434349	0,000482567	0,000331248	2,34E-05	0,000131611	0,000185148	0,000550337	0,001938586	9,44E-05	0,000246135
util	5,17E-07	4,32E-05	4,28E-06	2,04E-05	7,42E-06	0,000172144	5,52E-05	3,91E-06	1,90E-05	0,000185148	0,001257128	0,000211242	0,000395811	0,001548006
dean	0,000222915	8,37E-06	4,28E-06	8,40E-05	1,24E-06	1,69E-05	1,58E-05	3,91E-06	0,000218197	4,02E-06	1,51E-05	5,72E-05	1,57E-05	0,000317331
fund	5,17E-07	1,39E-06	4,28E-06	7,64E-06	3,22E-05	0,00079299	0,001067354	3,91E-06	1,73E-06	4,02E-06	1,37E-06	0,000926384	2,62E-06	2,03E-06
flow	4,19E-05	3,63E-05	4,28E-06	0,000147697	6,31E-05	0,000299135	0,000186655	3,91E-06	1,73E-06	4,02E-06	0,000111165	2,42E-05	0,000199216	2,03E-06
scri	1,09E-05	1,39E-06	4,28E-06	1,40E-05	1,24E-06	2,82E-06	5,52E-05	3,91E-06	1,73E-06	4,02E-06	4,25E-05	1,32E-05	2,62E-06	2,03E-06
king	0,000556512	3,63E-05	4,28E-06	0,000357784	1,24E-06	0,000524897	0,000134076	4,30E-05	0,001110034	2,41E-05	1,37E-06	9,02E-05	2,88E-05	0,000225793
sens	0,001159056	0,000266423	4,28E-06	0,000459644	0,000205419	0,000101593	0,000370682	3,91E-06	0,000131611	4,02E-06	0,000392509	4,62E-05	9,44E-05	1,22E-05
unic	5,17E-07	1,39E-06	4,28E-06	1,27E-06	1,24E-06	2,82E-06	2,63E-06	3,91E-06	1,73E-06	0,000326021	1,37E-06	2,20E-06	2,62E-06	2,03E-06
puke	3,10E-06	8,37E-06	4,28E-06	3,95E-05	1,24E-06	2,82E-06	2,63E-06	3,91E-06	1,73E-06	4,02E-06	1,37E-06	2,20E-06	2,62E-06	2,03E-06
pelt	5,17E-07	1,39E-06	2,57E-05	1,27E-06	1,24E-06	2,82E-06	2,63E-06	3,91E-06	1,73E-06	4,02E-06	1,37E-06	2,20E-06	2,62E-06	2,03E-06
crab	5,17E-07	1,39E-06	4,28E-06	3,95E-05	1,24E-06	2,82E-06	2,63E-06	3,91E-06	1,73E-06	4,02E-06	1,37E-06	2,20E-06	2,62E-06	2,03E-06
aros	7,29E-05	1,39E-06	4,28E-06	1,27E-06	5,07E-05	1,69E-05	2,63E-06	3,91E-06	1,04E-05	4,02E-06	1,37E-06	1,32E-05	2,62E-06	2,03E-06
fcus	5,17E-07	1,39E-06	4,28E-06	1,27E-06	1,24E-06	2,82E-06	2,63E-06	3,91E-06	1,73E-06	4,02E-06	1,37E-06	0,000145229	2,62E-06	2,03E-06
dump	2,38E-05	4,32E-05	4,28E-06	5,22E-05	1,36E-05	0,000143923	2,63E-06	0,000179719	8,83E-05	6,44E-05	7,00E-05	2,20E-06	0,000487556	0,000154597
dane	5,17E-07	1,39E-06	4,28E-06	2,04E-05	1,24E-06	2,82E-06	2,63E-06	6,25E-05	1,73E-06	0,000205273	1,37E-06	2,20E-06	2,62E-06	2,03E-06
lint	5,17E-07	1,53E-05	4,28E-06	1,27E-06	1,24E-06	2,82E-06	2,63E-06	3,91E-06	1,73E-06	0,000104649	1,37E-06	2,20E-06	2,62E-06	2,03E-06
csci	5,69E-06	1,39E-06	4,28E-06	1,27E-06	1,24E-06	2,82E-06	2,63E-06	3,91E-06	1,73E-06	4,02E-06	1,37E-06	2,20E-06	4,19E-05	1,22E-05
oren	5,17E-07	1,39E-06	4,28E-06	1,40E-05	1,24E-06	2,82E-06	2,63E-06	3,91E-06	1,73E-06	4,02E-06	1,37E-06	2,20E-06	2,62E-06	6,31E-05
dwjz	5,17E-07	1,39E-06	4,28E-06	5,22E-05	1,24E-06	2,82E-06	2,63E-06	3,91E-06	1,73E-06	4,02E-06	1,37E-06	2,20E-06	2,62E-06	2,03E-06
land	0,000398765	2,93E-05	4,28E-06	0,000204994	0,001665625	0,001484387	0,001041064	0,000511809	1,73E-06	4,02E-06	8,37E-05	9,02E-05	2,62E-06	2,03E-06
dant	5,17E-07	0,00011996	4,70E-05	1,27E-06	1,24E-06	2,82E-06	0,000120932	3,91E-06	1,73E-06	4,02E-06	1,37E-06	2,20E-06	2,62E-06	1,22E-05
quip	5,17E-07	1,39E-06	4,28E-06	7,64E-06	1,24E-06	2,82E-06	2,63E-06	3,91E-06	1,73E-06	4,02E-06	1,37E-06	2,20E-06	2,62E-06	2,03E-06
ryde	3,10E-06	1,39E-06	4,28E-06	1,27E-06	1,24E-06	1,69E-05	1,58E-05	3,91E-06	1,73E-06	4,02E-06	8,23E-06	2,20E-06	2,62E-06	2,03E-06
leav	0,000437555	0,000329193	4,28E-06	0,000357784	0,001207764	0,000426126	5,52E-05	2,34E-05	0,000209538	0,000205273	7,69E-05	6,82E-05	0,000159897	0,000347844
thea	5,17E-07	1,39E-06	4,28E-06	1,40E-05	1,24E-06	2,82E-06	2,63E-06	3,91E-06	1,73E-06	4,02E-06	1,37E-06	2,20E-06	2,62E-06	3,25E-05
gizd	5,17E-07	1,39E-06	8,98E-05	1,27E-06	1,24E-06	2,82E-06	2,63E-06	3,91E-06	1,73E-06	4,02E-06	1,37E-06	2,20E-06	2,62E-06	2,03E-06
fink	5,17E-07	8,37E-06	4,28E-06	1,27E-06	1,24E-06	1,69E-05	4,21E-05	3,91E-06	1,73E-06	4,02E-06	1,37E-06	2,20E-06	2,62E-06	3,25E-05
bhjn	5,17E-07	1,39E-06	0,00088102	1,27E-06	1,24E-06	2,82E-06	2,63E-06	3,91E-06	1,73E-06	4,02E-06	1,37E-06	2,20E-06	2,62E-06	2,03E-06
jean	1,60E-05	2,23E-05	4,28E-06	5,86E-05	1,98E-05	2,82E-06	2,89E-05	2,34E-05	1,73E-06	4,02E-06	1,51E-05	1,32E-05	8,13E-05	2,03E-06
hada	1,09E-05	1,39E-06	4,28E-06	2,04E-05	2,60E-05	1,69E-05	2,63E-06	2,34E-05	3,64E-05	4,02E-06	1,37E-06	2,20E-06	2,88E-05	1,22E-05
drag	2,12E-05	8,37E-06	2,57E-05	6,49E-05	0,000292041	0,000397906	0,000646722	2,34E-05	4,50E-05	4,02E-06	5,63E-05	2,42E-05	0,000277854	0,000246135
deni	0,000414281	8,37E-06	4,28E-06	1,27E-06	0,000551908	2,82E-06	2,63E-06	2,34E-05	0,000235514	0,000104649	1,37E-06	3,52E-05	2,62E-06	5,29E-05
pell	5,17E-07	2,23E-05	4,28E-06	1,27E-06	1,24E-06	2,82E-06	2,63E-06	3,91E-06	2,77E-05	4,02E-06	1,37E-06	2,20E-06	2,62E-06	2,03E-06
thug	1,09E-05	1,39E-06	4,28E-06	1,27E-06	7,42E-06	2,82E-06	2,63E-06	3,91E-06	1,04E-05	4,02E-06	1,37E-06	6,82E-05	2,62E-06	2,03E-06
vita	1,34E-05	1,39E-06	4,28E-06	1,27E-06	1,24E-06	2,82E-06	2,63E-06	3,91E-06	1,73E-06	4,02E-06	1,51E-05	2,20E-06	2,62E-06	2,03E-06
quot	0,001138368	0,0002455	2,57E-05	0,00026229	0,000657093	7,34E-05	5,52E-05	0,00010158	0,000192221	0,000144898	4,94E-05	5,72E-05	0,000251642	0,000205452
rama	2,12E-05	1,39E-06	4,28E-06	1,27E-06	1,24E-06	2,82E-06	2,63E-06	3,91E-06	1,73E-06	4,02E-06	1,37E-06	2,20E-06	2,62E-06	2,03E-06
cvax	5,17E-07	1,39E-06	4,28E-06	2,67E-05	1,24E-06	2,82E-06	2,63E-06	3,91E-06	1,73E-06	4,02E-06	1,37E-06	2,20E-06	2,62E-06	2,03E-06
algo	5,17E-07	1,39E-06	4,28E-06	1,27E-06	1,24E-06	2,82E-06	2,63E-06	3,91E-06	1,73E-06	0,000144898	1,37E-06	2,20E-06	2,62E-06	2,03E-06
fuse	5,17E-07	9,21E-05	4,28E-06	7,64E-06	1,24E-06	4,52E-05	2,89E-05	3,91E-06	1,73E-06	4,02E-06	1,37E-06	9,02E-05	0,000395811	1,22E-05
cast	0,000147921	1,39E-06	2,57E-05	2,67E-05	1,36E-05	0,000200364	2,63E-06	3,91E-06	3,64E-05	4,02E-06	1,37E-06	2,20E-06	2,62E-06	2,03E-06
beat	4,97E-05	5,72E-05	4,28E-06	0,000345052	0,000533346	2,82E-06	2,63E-06	6,25E-05	0,000824299	4,43E-05	1,37E-06	2,20E-06	2,62E-06	0,000154597
rife	5,17E-07	1,39E-06	4,28E-06	1,27E-06	2,60E-05	2,82E-06	2,63E-06	3,91E-06	1,73E-06	4,02E-06	1,37E-06	2,20E-06	2,62E-06	2,03E-06
sooo	5,17E-07	1,39E-06	4,28E-06	1,27E-06	1,24E-06	2,82E-06	2,63E-06	3,91E-06	1,73E-06	4,02E-06	1,37E-06	2,20E-06	2,62E-06	2,03E-06
game	0,000111716	0,000859249	4,28E-06	1,27E-06	5,69E-05	0,000200364	1,58E-05	3,91E-06	0,012513421	0,000185148	0,000289579	1,32E-05	1,57E-05	0,000113914
purg	3,67E-05	1,39E-06	4,28E-06	1,27E-06	1,24E-06	2,82E-06	2,63E-06	3,91E-06	1,73E-06	4,02E-06	1,37E-06	2,20E-06	2,62E-06	2,03E-06
egan	5,17E-07	1,39E-06	4,28E-06	1,27E-06	1,24E-06	2,82E-06	2,63E-06	2,34E-05	1,73E-06	4,02E-06	1,37E-06	2,20E-06	0,00018611	2,03E-06
iici	5,17E-07	0,000447758	4,28E-06	1,27E-06	1,24E-06	2,82E-06	2,63E-06	3,91E-06	1,73E-06	4,02E-06	1,37E-06	2,20E-06	2,62E-06	2,03E-06
egot	5,17E-07	8,37E-06	4,28E-06	1,27E-06	1,24E-06	1,69E-05	2,63E-06	3,91E-06	1,73E-06	4,02E-06	1,37E-06	2,20E-06	2,62E-06	2,03E-06
isci	5,17E-07	1,39E-06	0,000153965	1,27E-06	1,24E-06	2,82E-06	2,63E-06	3,91E-06	1,73E-06	4,02E-06	1,37E-06	2,20E-06	2,62E-06	2,03E-06
quin	5,17E-07	1,39E-06	4,28E-06	1,27E-06	1,24E-06	2,82E-06	2,63E-06	3,91E-06	1,73E-06	4,02E-06	8,23E-06	2,20E-06	8,13E-05	2,03E-06
fudd	5,17E-07	1,39E-06	4,28E-06	2,04E-05	1,24E-06	2,82E-06	2,63E-06	3,91E-06	1,04E-05	4,02E-06	1,37E-06	2,20E-06	2,62E-06	2,03E-06
sort	0,000647023	0,00030827	4,28E-06	0,000478743	6,93E-05	0,00079299	0,000291813	0,000511809	0,000304783	0,000165023	0,000351337	5,72E-05	0,000146791	0,000317331
deal	0,000497034	0,000928993	4,28E-06	0,000714295	0,000304416	2,82E-06	2,63E-06	6,25E-05	0,000538565	0,000648018	0,000289579	5,72E-05	4,19E-05	2,03E-06
fold	2,64E-05	8,37E-06	4,28E-06	5,86E-05	1,98E-05	2,82E-06	5,52E-05	0,000179719	1,73E-06	4,02E-06	4,25E-05	5,72E-05	2,62E-06	2,03E-06
cleo	5,17E-07	1,39E-06	4,28E-06	1,27E-06	1,24E-06	2,82E-06	2,63E-06	3,91E-06	1,73E-06	4,02E-06	1,37E-06	2,20E-06	2,62E-06	2,03E-06
pain	0,000287566	0,000133909	4,28E-06	0,001446415	0,000162108	1,69E-05	2,63E-06	0,000121115	7,97E-05	4,02E-06	1,37E-06	4,62E-05	0,000120578	2,03E-06
utcc	5,17E-07	1,39E-06	4,28E-06	1,27E-06	1,24E-06	2,82E-06	2,63E-06	3,91E-06	1,73E-06	4,02E-06	2,20E-05	2,20E-06	2,62E-06	2,03E-06
rank	2,38E-05	7,81E-05	4,28E-06	7,64E-06	8,17E-05	2,82E-06	2,63E-06	4,30E-05	0,000174904	4,02E-06	2,20E-05	9,02E-05	6,82E-05	2,03E-06
bile	5,17E-07	1,39E-06	4,28E-06	3,31E-05	1,24E-06	2,82E-06	2,63E-06	3,91E-06	1,73E-06	4,02E-06	1,37E-06	2,20E-06	2,62E-06	2,03E-06
alan	0,00025912	0,000294321	4,28E-06	0,0001095	1,24E-06	0,000143923	0,000239234	0,000179719	0,000365393	0,000165023	9,06E-05	0,000145229	2,62E-06	0,000256306
kass	5,17E-07	8,37E-06	4,28E-06	1,27E-06	1,24E-06	2,82E-06	2,63E-06	3,91E-06	1,73E-06	4,02E-06	8,23E-06	2,42E-05	2,62E-06	2,03E-06
rind	5,17E-07	1,39E-06	4,28E-06	0,000319586	1,24E-06	2,82E-06	2,63E-06	3,91E-06	1,73E-06	4,02E-06	1,37E-06	5,72E-05	2,62E-06	2,03E-06
slit	5,17E-07	1,39E-06	4,28E-06	7,64E-06	1,98E-05	2,82E-06	2,63E-06	3,91E-06	1,73E-06	2,41E-05	1,37E-06	1,32E-05	2,62E-06	2,03E-06
cath	5,17E-07	1,39E-06	4,28E-06	1,27E-06	1,24E-06	2,82E-06	2,63E-06	3,91E-06	1,73E-06	4,02E-06	1,37E-06	2,20E-06	0,000120578	1,22E-05
hasn	7,03E-05	3,63E-05	4,28E-06	0,000255924	1,24E-06	5,93E-05	1,58E-05	3,91E-06	0,000348076	6,44E-05	1,51E-05	2,20E-06	2,62E-06	1,22E-05
lemk	5,17E-07	1,39E-06	2,57E-05	1,27E-06	1,24E-06	2,82E-06	2,63E-06	3,91E-06	2,77E-05	4,02E-06	8,23E-06	2,20E-06	6,82E-05	2,03E-06
nsig	5,17E-07	1,39E-06	4,28E-06	1,27E-06	1,24E-06	2,82E-06	2,63E-06	3,91E-06	1,73E-06	4,02E-06	1,37E-06	2,20E-06	5,50E-05	2,03E-06
bzzt	1,09E-05	1,39E-06	4,28E-06	1,40E-05	1,24E-06	2,82E-06	2,63E-06	3,91E-06	1,73E-06	4,02E-06	1,37E-06	2,20E-06	2,62E-06	2,03E-06
defi	4,45E-05	1,39E-06	4,28E-06	1,27E-06	1,24E-06	2,82E-06	2,63E-06	2,34E-05	1,73E-06	4,02E-06	1,37E-06	1,32E-05	2,62E-06	2,03E-06
bate	3,10E-06	2,93E-05	4,28E-06	1,27E-06	1,24E-06	0,000101593	2,63E-06	3,91E-06	1,73E-06	4,02E-06	1,37E-06	3,52E-05	8,13E-05	2,03E-06
cphv	5,17E-07	1,39E-06	4,28E-06	1,27E-06	1,24E-06	2,82E-06	2,63E-06	3,91E-06	1,73E-06	4,02E-06	1,37E-06	7,92E-05	2,62E-06	2,03E-06
eros	5,17E-07	1,39E-06	4,28E-06	1,27E-06	1,24E-06	5,93E-05	2,89E-05	3,91E-06	1,73E-06	4,02E-06	1,51E-05	2,20E-06	2,62E-06	2,03E-06
crud	5,17E-07	8,37E-06	4,28E-06	1,27E-06	1,24E-06	3,10E-05	2,63E-06	2,34E-05	1,73E-06	4,02E-06	1,37E-06	2,20E-06	2,62E-06	2,03E-06
gmed	5,17E-07	1,39E-06	4,28E-06	1,27E-06	1,24E-06	2,82E-06	2,63E-06	3,91E-06	1,73E-06	4,02E-06	1,37E-06	2,20E-06	2,62E-06	6,31E-05
lend	3,93E-05	1,53E-05	4,28E-06	1,27E-06	1,24E-06	2,82E-06	2,63E-06	3,91E-06	1,04E-05	4,02E-06	1,37E-06	4,62E-05	2,62E-06	2,24E-05
ceil	5,17E-07	1,39E-06	4,28E-06	1,40E-05	7,42E-06	0,000242694	2,63E-06	3,91E-06	1,73E-06	4,02E-06	1,37E-06	1,32E-05	2,62E-06	2,03E-06
pica	5,17E-07	1,39E-06	4,28E-06	3,31E-05	1,24E-06	2,82E-06	2,63E-06	3,91E-06	1,73E-06	4,02E-06	1,37E-06	2,20E-06	2,62E-06	4,27E-05
smac	5,17E-07	1,53E-05	4,28E-06	1,27E-06	1,24E-06	2,82E-06	2,63E-06	3,91E-06	1,73E-06	4,02E-06	1,37E-06	3,52E-05	2,62E-06	2,03E-06
dine	5,17E-07	1,39E-06	4,28E-06	1,27E-06	1,98E-05	1,69E-05	2,63E-06	2,34E-05	1,04E-05	4,02E-06	1,37E-06	2,20E-06	1,57E-05	2,03E-06
sump	5,17E-07	1,39E-06	4,28E-06	1,27E-06	1,24E-06	2,82E-06	2,63E-06	3,91E-06	1,04E-05	4,02E-06	1,37E-06	2,20E-06	4,19E-05	2,03E-06
csam	5,17E-07	1,39E-06	4,28E-06	1,27E-06	1,24E-06	2,82E-06	2,63E-06	3,91E-06	1,73E-06	4,02E-06	4,25E-05	2,20E-06	2,62E-06	2,03E-06
lach	5,17E-07	3,63E-05	4,28E-06	1,27E-06	1,24E-06	1,69E-05	2,63E-06	3,91E-06	1,73E-06	4,02E-06	1,37E-06	2,20E-06	2,62E-06	1,22E-05
hype	5,17E-07	4,32E-05	4,28E-06	2,67E-05	1,24E-06	2,82E-06	1,58E-05	2,34E-05	0,000183563	4,02E-06	1,37E-06	2,20E-06	2,62E-06	9,36E-05
atal	4,97E-05	1,39E-06	4,28E-06	1,27E-06	1,24E-06	2,82E-06	2,63E-06	3,91E-06	1,04E-05	4,02E-06	1,37E-06	2,20E-06	2,62E-06	2,03E-06
adfa	5,17E-07	1,39E-06	4,28E-06	1,27E-06	1,24E-06	2,82E-06	2,63E-06	3,91E-06	1,73E-06	4,02E-06	1,37E-06	2,20E-06	2,62E-06	2,24E-05
haik	5,17E-07	1,39E-06	4,28E-06	1,27E-06	3,84E-05	2,82E-06	2,63E-06	3,91E-06	1,73E-06	4,02E-06	1,37E-06	2,20E-06	2,62E-06	2,03E-06
ieee	5,17E-07	5,02E-05	4,28E-06	1,27E-06	1,24E-06	2,82E-06	2,63E-06	3,91E-06	1,73E-06	4,02E-06	0,00026213	2,42E-05	2,62E-06	2,24E-05
bunt	5,17E-07	1,39E-06	4,28E-06	1,27E-06	1,24E-06	2,82E-06	2,63E-06	3,91E-06	0,000105635	4,02E-06	1,37E-06	2,20E-06	2,62E-06	2,03E-06
xray	5,17E-07	1,39E-06	4,28E-06	2,67E-05	1,24E-06	2,82E-06	2,63E-06	3,91E-06	1,73E-06	2,41E-05	1,37E-06	2,20E-06	1,57E-05	2,03E-06
onli	0,004120053	0,004304615	4,28E-06	0,002821528	0,002637034	0,001978242	0,001606288	0,001136919	0,002928342	0,002740994	0,001270852	0,001432485	0,003488906	0,003205859
noao	1,34E-05	1,39E-06	4,28E-06	7,64E-06	1,24E-06	2,82E-06	2,63E-06	2,34E-05	1,73E-06	4,02E-06	7,00E-05	2,20E-06	2,62E-06	1,22E-05
memo	5,17E-07	5,02E-05	4,28E-06	7,64E-06	1,24E-06	2,82E-06	2,63E-06	2,34E-05	1,73E-06	4,02E-06	1,37E-06	4,62E-05	2,62E-06	2,03E-06
mash	3,10E-06	1,39E-06	4,28E-06	7,64E-06	1,36E-05	2,82E-06	2,63E-06	3,91E-06	1,73E-06	4,02E-06	1,37E-06	2,20E-06	2,62E-06	2,03E-06
trek	5,17E-07	3,63E-05	4,28E-06	1,27E-06	7,42E-06	0,000242694	5,52E-05	3,91E-06	1,73E-06	4,02E-06	8,23E-06	2,20E-06	2,62E-06	6,31E-05
thru	3,41E-05	0,000161807	4,28E-06	7,77E-05	1,24E-06	7,34E-05	0,000134076	2,34E-05	6,23E-05	4,43E-05	1,37E-06	2,20E-06	8,13E-05	6,31E-05
khan	0,000114302	4,32E-05	4,28E-06	1,27E-06	8,79E-05	2,82E-06	2,63E-06	3,91E-06	1,73E-06	4,02E-06	1,37E-06	2,20E-06	2,62E-06	2,03E-06
horn	1,60E-05	3,63E-05	4,28E-06	0,000217726	1,24E-06	2,82E-06	1,58E-05	0,000121115	1,73E-06	4,02E-06	1,37E-06	2,20E-06	1,57E-05	1,22E-05
dcon	5,17E-07	2,23E-05	4,28E-06	1,27E-06	1,24E-06	2,82E-06	2,63E-06	3,91E-06	0,000148928	4,02E-06	1,37E-06	2,20E-06	2,62E-06	2,03E-06
tomb	0,00010913	8,37E-06	4,28E-06	1,27E-06	1,36E-05	1,69E-05	1,58E-05	3,91E-06	1,73E-06	4,02E-06	8,23E-06	2,20E-06	1,57E-05	2,03E-06
klae	5,17E-07	1,39E-06	4,28E-06	1,27E-06	1,24E-06	2,82E-06	0,000318103	3,91E-06	1,73E-06	4,02E-06	1,37E-06	2,20E-06	2,62E-06	2,03E-06
myer	5,17E-07	2,93E-05	4,28E-06	1,27E-06	1,24E-06	2,82E-06	2,63E-06	2,34E-05	6,23E-05	4,02E-06	1,37E-06	1,32E-05	2,62E-06	2,03E-06
omit	6,00E-05	3,63E-05	4,28E-06	2,67E-05	5,07E-05	2,82E-06	1,58E-05	2,34E-05	1,73E-06	2,41E-05	1,37E-06	1,32E-05	8,13E-05	1,22E-05
darn	3,10E-06	2,93E-05	4,28E-06	4,58E-05	1,24E-06	2,82E-06	2,63E-06	3,91E-06	4,50E-05	0,000185148	1,37E-06	2,20E-06	2,88E-05	7,32E-05
diod	5,17E-07	9,21E-05	4,28E-06	1,27E-06	1,24E-06	2,82E-06	2,63E-06	0,000238323	1,73E-06	4,02E-06	1,37E-06	2,20E-06	2,62E-06	2,03E-06
forx	5,17E-07	1,39E-06	4,28E-06	1,27E-06	1,24E-06	2,82E-06	2,63E-06	2,34E-05	1,73E-06	0,000205273	1,37E-06	2,20E-06	2,62E-06	2,03E-06
mcga	5,17E-07	2,23E-05	4,28E-06	1,27E-06	1,24E-06	2,82E-06	2,63E-06	3,91E-06	1,73E-06	4,02E-06	8,23E-06	2,20E-06	2,62E-06	2,03E-06
stay	0,000328942	7,11E-05	4,28E-06	0,000281389	0,000520972	0,000510787	0,000160366	3,91E-06	0,000330759	6,44E-05	1,37E-06	0,000178235	0,000212323	0,000103743
dope	5,69E-06	1,53E-05	4,28E-06	1,27E-06	2,60E-05	2,82E-06	2,63E-06	3,91E-06	1,73E-06	4,02E-06	1,37E-06	2,20E-06	2,62E-06	8,34E-05
sega	5,17E-07	2,23E-05	4,28E-06	1,27E-06	1,24E-06	2,82E-06	2,63E-06	3,91E-06	4,50E-05	4,02E-06	1,37E-06	2,20E-06	2,88E-05	1,22E-05
erot	1,60E-05	1,39E-06	4,28E-06	1,27E-06	1,24E-06	2,82E-06	2,63E-06	3,91E-06	1,73E-06	4,02E-06	1,37E-06	2,42E-05	2,62E-06	2,03E-06
dodd	2,38E-05	1,39E-06	4,28E-06	1,27E-06	1,98E-05	2,82E-06	5,52E-05	3,91E-06	1,73E-06	4,02E-06	1,37E-06	2,20E-06	2,62E-06	2,24E-05
cull	3,10E-06	8,37E-06	4,28E-06	1,27E-06	1,24E-06	2,82E-06	2,63E-06	3,91E-06	2,77E-05	4,02E-06	1,37E-06	2,20E-06	2,62E-06	2,03E-06
boot	5,17E-07	0,000852275	4,28E-06	5,86E-05	5,07E-05	1,69E-05	2,63E-06	3,91E-06	1,73E-06	4,02E-06	1,37E-06	2,20E-06	0,000133685	0,000713995
poli	5,17E-07	7,11E-05	4,70E-05	1,27E-06	2,60E-05	1,69E-05	2,63E-06	4,30E-05	4,50E-05	4,02E-06	1,37E-06	2,20E-06	2,62E-06	8,34E-05
cron	5,17E-07	1,39E-06	4,28E-06	1,27E-06	1,24E-06	2,82E-06	2,63E-06	3,91E-06	1,73E-06	4,02E-06	1,37E-06	2,20E-06	5,50E-05	2,03E-06
tast	6,26E-05	2,23E-05	4,28E-06	0,000580603	7,42E-06	3,10E-05	2,63E-06	0,00014065	1,73E-06	4,02E-06	1,37E-06	2,20E-06	5,50E-05	2,03E-06
cusp	5,17E-07	1,39E-06	4,28E-06	1,27E-06	1,24E-06	2,82E-06	2,63E-06	3,91E-06	1,73E-06	0,000124774	1,37E-06	2,20E-06	2,62E-06	2,03E-06
noaa	5,17E-07	1,39E-06	4,28E-06	1,40E-05	1,24E-06	2,82E-06	9,46E-05	3,91E-06	1,73E-06	4,02E-06	8,23E-06	2,20E-06	2,62E-06	2,03E-06
hajj	5,17E-07	1,39E-06	4,28E-06	1,27E-06	2,60E-05	2,82E-06	2,63E-06	3,91E-06	1,73E-06	4,02E-06	1,37E-06	2,20E-06	2,62E-06	2,03E-06
dohr	5,17E-07	1,39E-06	4,28E-06	1,27E-06	1,24E-06	2,82E-06	2,63E-06	3,91E-06	1,73E-06	4,02E-06	1,37E-06	2,20E-06	2,62E-06	5,29E-05
cwru	0,000171195	0,000364065	4,28E-06	0,000230459	1,24E-06	0,000228584	2,63E-06	0,000218788	0,000114294	4,02E-06	1,37E-06	2,20E-06	2,62E-06	0,000581774
myip	5,17E-07	1,39E-06	4,28E-06	1,27E-06	1,24E-06	2,82E-06	2,63E-06	3,91E-06	1,73E-06	4,02E-06	1,37E-06	2,20E-06	2,62E-06	4,27E-05
vega	5,17E-07	1,39E-06	4,28E-06	1,27E-06	1,24E-06	2,82E-06	0,000528419	0,000121115	1,90E-05	4,02E-06	3,57E-05	5,72E-05	2,62E-06	2,24E-05
smds	5,69E-06	1,39E-06	4,28E-06	1,27E-06	1,24E-06	2,82E-06	2,63E-06	3,91E-06	1,73E-06	4,02E-06	1,37E-06	2,42E-05	2,62E-06	2,03E-06
xrsh	5,17E-07	1,39E-06	4,28E-06	1,27E-06	1,24E-06	2,82E-06	2,63E-06	3,91E-06	1,73E-06	4,02E-06	1,37E-06	2,20E-06	0,000107472	2,03E-06
blah	3,93E-05	2,93E-05	4,28E-06	0,000478743	1,24E-06	2,82E-06	2,63E-06	3,91E-06	1,73E-06	4,02E-06	1,37E-06	2,20E-06	2,62E-06	0,000246135
nred	5,17E-07	1,39E-06	4,28E-06	1,27E-06	1,24E-06	2,82E-06	2,63E-06	3,91E-06	1,73E-06	4,02E-06	2,88E-05	2,20E-06	2,62E-06	2,03E-06
loui	1,34E-05	1,39E-06	4,28E-06	7,64E-06	1,36E-05	0,000115703	0,000147221	0,000121115	0,000928203	4,02E-06	0,000104303	4,62E-05	2,62E-06	2,03E-06
clot	5,17E-07	1,39E-06	4,28E-06	7,64E-06	2,60E-05	2,82E-06	2,63E-06	3,91E-06	1,04E-05	4,02E-06	1,37E-06	3,52E-05	2,62E-06	2,03E-06
bham	5,17E-07	1,39E-06	4,28E-06	1,27E-06	1,24E-06	2,82E-06	2,63E-06	3,91E-06	1,73E-06	4,02E-06	1,37E-06	1,32E-05	2,62E-06	6,31E-05
foil	5,17E-07	8,37E-06	4,28E-06	5,22E-05	1,24E-06	5,93E-05	2,63E-06	3,91E-06	1,73E-06	0,000104649	8,23E-06	2,20E-06	2,62E-06	2,03E-06
toth	0,000140163	0,000140883	4,28E-06	0,000115866	0,000137358	0,000101593	0,000120932	0,000160184	0,000166245	4,02E-06	2,20E-05	5,72E-05	0,000199216	2,03E-06
rake	5,17E-07	1,39E-06	4,28E-06	5,86E-05	1,24E-06	2,82E-06	2,63E-06	6,25E-05	1,73E-06	4,02E-06	1,37E-06	2,20E-06	2,62E-06	2,03E-06
repo	5,17E-07	1,39E-06	4,28E-06	1,27E-06	1,24E-06	0,000129813	0,000107787	0,000121115	1,73E-06	4,02E-06	1,37E-06	2,20E-06	2,88E-05	2,03E-06
choi	5,17E-07	0,000126935	4,28E-06	1,27E-06	1,24E-06	2,82E-06	2,63E-06	3,91E-06	1,73E-06	4,02E-06	1,37E-06	2,20E-06	2,62E-06	2,03E-06
wate	5,17E-07	1,39E-06	4,28E-06	1,27E-06	1,24E-06	2,82E-06	2,63E-06	3,91E-06	1,73E-06	4,02E-06	7,00E-05	2,20E-06	2,62E-06	3,25E-05
cmdr	5,17E-07	1,39E-06	4,28E-06	1,27E-06	7,42E-06	2,82E-06	2,63E-06	3,91E-06	3,64E-05	4,02E-06	1,37E-06	2,20E-06	2,62E-06	2,03E-06
much	0,001937449	0,002533111	4,28E-06	0,003235335	0,000477661	0,002824851	0,001185656	0,001136919	0,002278946	0,001976253	0,000756198	0,000981395	0,000841426	0,002239626
vnet	1,60E-05	0,000189704	2,57E-05	2,67E-05	1,24E-06	0,000595448	2,63E-06	0,00014065	1,04E-05	0,000225397	1,37E-06	2,20E-06	2,62E-06	0,000164768
isol	2,90E-05	7,11E-05	4,28E-06	1,27E-06	2,60E-05	2,82E-06	2,89E-05	0,00014065	6,23E-05	4,02E-06	3,57E-05	0,000156231	0,000107472	1,22E-05
torn	2,64E-05	1,39E-06	4,28E-06	1,40E-05	0,000100235	2,82E-06	1,58E-05	6,25E-05	2,77E-05	4,02E-06	8,23E-06	2,20E-06	2,62E-06	2,03E-06
limp	5,17E-07	1,39E-06	4,28E-06	7,64E-06	1,98E-05	2,82E-06	2,63E-06	2,34E-05	1,73E-06	4,02E-06	1,37E-06	2,20E-06	2,62E-06	2,03E-06
proc	5,17E-07	1,53E-05	4,28E-06	1,27E-06	1,24E-06	2,82E-06	2,63E-06	3,91E-06	1,73E-06	4,02E-06	8,23E-06	3,52E-05	2,62E-06	1,22E-05
eman	5,17E-07	1,39E-06	4,28E-06	1,27E-06	1,24E-06	2,82E-06	2,63E-06	3,91E-06	1,73E-06	6,44E-05	1,37E-06	1,32E-05	2,62E-06	2,03E-06
pike	5,17E-07	8,37E-06	4,28E-06	7,64E-06	1,24E-06	2,82E-06	1,58E-05	4,30E-05	1,73E-06	4,02E-06	1,51E-05	2,20E-06	2,62E-06	2,03E-06
celp	5,17E-07	8,37E-06	4,28E-06	1,27E-06	1,24E-06	2,82E-06	2,63E-06	3,91E-06	1,73E-06	4,02E-06	1,37E-06	2,20E-06	2,62E-06	0,00030716
sree	5,17E-07	1,39E-06	4,28E-06	1,27E-06	1,24E-06	2,82E-06	2,63E-06	3,91E-06	1,73E-06	4,02E-06	2,88E-05	2,20E-06	2,62E-06	2,03E-06
ault	1,34E-05	1,39E-06	4,28E-06	1,27E-06	1,24E-06	2,82E-06	2,63E-06	3,91E-06	1,73E-06	4,02E-06	1,37E-06	2,20E-06	2,62E-06	2,03E-06
face	0,000515136	0,000126935	4,28E-06	0,000504208	0,000817963	0,000228584	0,00047584	3,91E-06	0,00051259	0,000205273	6,31E-05	7,92E-05	2,88E-05	2,03E-06
rqqd	5,17E-07	1,39E-06	8,98E-05	1,27E-06	1,24E-06	2,82E-06	2,63E-06	3,91E-06	1,73E-06	4,02E-06	1,37E-06	2,20E-06	2,62E-06	2,03E-06
jlee	5,17E-07	1,39E-06	4,28E-06	1,27E-06	1,24E-06	2,82E-06	2,63E-06	3,91E-06	4,50E-05	4,02E-06	1,37E-06	2,20E-06	2,62E-06	2,03E-06
over	0,001334906	0,001249817	4,28E-06	0,002038478	0,002705094	0,001244515	0,001422262	0,00010158	0,002244311	0,000346146	0,000927749	0,000783356	0,001195297	0,001080146
dodg	1,09E-05	8,37E-06	4,28E-06	0,000383249	1,36E-05	2,82E-06	5,52E-05	3,91E-06	1,73E-06	4,02E-06	1,37E-06	2,20E-06	2,62E-06	2,03E-06
csri	5,17E-07	1,39E-06	4,28E-06	1,40E-05	1,24E-06	2,82E-06	2,89E-05	3,91E-06	1,73E-06	4,02E-06	1,37E-06	2,20E-06	2,62E-06	2,03E-06
expo	5,17E-07	1,39E-06	4,28E-06	1,27E-06	1,24E-06	2,82E-06	2,63E-06	3,91E-06	0,000469297	4,02E-06	4,94E-05	2,20E-06	0,000487556	2,03E-06
cciw	5,17E-07	1,39E-06	4,28E-06	1,27E-06	1,24E-06	2,82E-06	2,63E-06	0,00010158	1,73E-06	4,02E-06	1,37E-06	2,20E-06	2,62E-06	2,03E-06
oooo	5,17E-07	8,37E-06	4,70E-05	1,27E-06	1,24E-06	2,82E-06	2,63E-06	3,91E-06	1,73E-06	4,02E-06	1,37E-06	2,20E-06	4,19E-05	2,03E-06
earn	4,45E-05	1,39E-06	4,28E-06	1,27E-06	7,42E-06	1,69E-05	2,89E-05	3,91E-06	0,000417345	4,02E-06	2,88E-05	1,32E-05	2,62E-06	2,03E-06
iget	5,69E-06	1,39E-06	4,28E-06	1,27E-06	1,24E-06	2,82E-06	2,63E-06	3,91E-06	1,73E-06	4,02E-06	1,37E-06	2,20E-06	5,50E-05	1,22E-05
heal	9,88E-05	8,37E-06	4,28E-06	0,000217726	1,24E-06	2,82E-06	2,63E-06	2,34E-05	1,73E-06	4,02E-06	1,37E-06	2,42E-05	2,62E-06	2,03E-06
itoh	5,17E-07	1,39E-06	4,28E-06	1,27E-06	1,24E-06	2,82E-06	2,63E-06	2,34E-05	1,73E-06	4,02E-06	1,37E-06	1,32E-05	2,62E-06	3,25E-05
jeez	2,12E-05	8,37E-06	4,28E-06	1,27E-06	1,24E-06	2,82E-06	2,63E-06	2,34E-05	1,73E-06	4,02E-06	1,37E-06	2,20E-06	2,62E-06	2,03E-06
wnci	5,17E-07	1,39E-06	4,28E-06	1,27E-06	1,24E-06	2,82E-06	2,63E-06	3,91E-06	1,73E-06	4,02E-06	1,37E-06	2,20E-06	2,62E-06	2,03E-06
hain	5,17E-07	4,32E-05	4,28E-06	1,27E-06	1,24E-06	0,000101593	6,84E-05	8,20E-05	1,73E-06	4,02E-06	0,000179786	2,20E-06	2,62E-06	2,03E-06
hatr	0,000207399	1,39E-06	4,28E-06	1,27E-06	0,000322978	2,82E-06	2,63E-06	3,91E-06	1,73E-06	4,02E-06	1,37E-06	2,20E-06	2,62E-06	2,03E-06
dani	5,17E-07	1,39E-06	4,28E-06	1,27E-06	1,24E-06	3,10E-05	0,000186655	2,34E-05	1,73E-06	2,41E-05	1,37E-06	2,20E-06	2,62E-06	2,03E-06
imad	5,17E-07	2,93E-05	4,28E-06	1,27E-06	1,24E-06	2,82E-06	2,63E-06	3,91E-06	1,73E-06	4,02E-06	1,37E-06	2,20E-06	2,62E-06	2,03E-06
ucsf	5,17E-07	1,39E-06	4,28E-06	1,27E-06	1,24E-06	2,82E-06	2,63E-06	4,30E-05	1,73E-06	4,02E-06	1,51E-05	7,92E-05	2,62E-06	0,000103743
tgod	1,09E-05	1,39E-06	4,28E-06	1,27E-06	1,24E-06	2,82E-06	2,63E-06	3,91E-06	1,73E-06	4,02E-06	1,37E-06	2,20E-06	2,62E-06	2,03E-06
evil	0,000828045	1,39E-06	4,28E-06	7,64E-06	1,24E-06	1,69E-05	2,63E-06	3,91E-06	1,73E-06	4,02E-06	1,37E-06	1,32E-05	2,62E-06	1,22E-05
solv	5,22E-05	0,000168781	2,57E-05	0,000128599	0,000230168	1,69E-05	1,58E-05	3,91E-06	1,73E-06	4,02E-06	0,000152338	2,20E-06	0,000474449	0,000164768
fong	5,17E-07	5,72E-05	4,28E-06	1,27E-06	1,24E-06	2,82E-06	2,63E-06	3,91E-06	1,73E-06	4,02E-06	1,37E-06	2,20E-06	1,57E-05	2,03E-06
jill	1,34E-05	1,39E-06	4,28E-06	1,27E-06	1,24E-06	2,82E-06	2,63E-06	3,91E-06	1,73E-06	4,02E-06	1,37E-06	2,20E-06	2,62E-06	2,03E-06
evas	1,86E-05	1,39E-06	4,28E-06	1,27E-06	1,24E-06	2,82E-06	2,63E-06	2,34E-05	1,73E-06	4,02E-06	1,37E-06	2,20E-06	2,62E-06	2,03E-06
cute	1,09E-05	2,23E-05	4,28E-06	7,64E-06	6,93E-05	2,82E-06	2,63E-06	0,00010158	1,04E-05	4,02E-06	1,37E-06	1,32E-05	1,57E-05	2,03E-06
chui	5,17E-07	1,39E-06	4,28E-06	1,27E-06	1,24E-06	2,82E-06	2,63E-06	3,91E-06	1,73E-06	4,02E-06	1,37E-06	2,20E-06	6,82E-05	1,22E-05
kool	5,17E-07	1,39E-06	4,28E-06	1,27E-06	1,24E-06	4,52E-05	2,63E-06	3,91E-06	1,73E-06	4,02E-06	1,37E-06	2,20E-06	2,62E-06	2,03E-06
alfa	5,17E-07	1,39E-06	4,28E-06	0,000122232	1,24E-06	2,82E-06	2,63E-06	3,91E-06	1,73E-06	4,02E-06	1,37E-06	2,20E-06	2,62E-06	2,03E-06
gasp	5,17E-07	1,39E-06	4,28E-06	1,27E-06	1,24E-06	2,82E-06	2,63E-06	3,91E-06	1,73E-06	4,02E-06	1,37E-06	2,20E-06	2,62E-06	2,03E-06
doen	5,69E-06	2,23E-05	4,28E-06	7,64E-06	1,24E-06	1,69E-05	2,63E-06	3,91E-06	1,73E-06	4,02E-06	1,37E-06	2,20E-06	2,62E-06	2,03E-06
byrd	5,17E-07	1,53E-05	4,28E-06	1,27E-06	1,24E-06	1,69E-05	2,63E-06	3,91E-06	1,73E-06	4,02E-06	1,37E-06	2,20E-06	2,62E-06	2,03E-06
rang	2,12E-05	0,000615144	4,28E-06	0,000300488	0,000137358	0,000412016	0,001014775	0,000218788	0,000157587	0,000366271	0,000289579	0,000277255	0,000120578	2,03E-06
byth	7,29E-05	1,39E-06	4,28E-06	5,22E-05	2,60E-05	2,82E-06	0,000147221	3,91E-06	2,77E-05	4,02E-06	1,37E-06	2,42E-05	5,50E-05	1,22E-05
prop	1,34E-05	1,39E-06	4,28E-06	2,67E-05	1,24E-06	2,82E-06	2,63E-06	3,91E-06	1,73E-06	4,02E-06	1,37E-06	2,20E-06	8,13E-05	2,03E-06
pros	5,17E-07	2,23E-05	4,28E-06	1,27E-06	1,24E-06	3,10E-05	2,63E-06	2,34E-05	1,73E-06	4,02E-06	1,37E-06	0,000145229	2,62E-06	2,03E-06
oman	5,17E-07	1,39E-06	4,28E-06	1,27E-06	2,60E-05	2,82E-06	2,63E-06	3,91E-06	1,73E-06	4,02E-06	1,37E-06	2,20E-06	2,62E-06	2,03E-06
sadi	5,17E-07	1,39E-06	4,28E-06	1,27E-06	1,24E-06	2,82E-06	2,63E-06	3,91E-06	1,73E-06	4,02E-06	1,37E-06	2,20E-06	2,62E-06	6,31E-05
desi	5,17E-07	9,21E-05	4,28E-06	1,27E-06	7,42E-06	2,82E-06	2,63E-06	4,30E-05	1,73E-06	4,02E-06	1,37E-06	2,20E-06	2,62E-06	2,03E-06
aaai	5,17E-07	1,39E-06	4,28E-06	1,27E-06	1,24E-06	2,82E-06	2,63E-06	3,91E-06	1,73E-06	4,02E-06	8,23E-06	4,62E-05	2,62E-06	2,03E-06
olit	5,17E-07	1,39E-06	4,28E-06	1,27E-06	1,24E-06	2,82E-06	2,63E-06	3,91E-06	1,73E-06	4,02E-06	0,000118027	2,20E-06	0,000671044	2,03E-06
send	0,000248775	0,001089405	4,28E-06	0,000198627	0,000316791	0,000553118	0,000423261	0,000843898	0,000313442	0,001231636	0,004001949	0,000387277	0,000710363	0,001161513
cate	5,17E-07	1,39E-06	4,28E-06	1,27E-06	1,24E-06	2,82E-06	4,21E-05	3,91E-06	1,73E-06	0,000245522	1,37E-06	2,20E-06	2,62E-06	2,03E-06
read	0,002534821	0,001354433	4,70E-05	0,001962083	0,000452911	0,000567228	0,000488985	0,001390869	0,000365393	0,003888106	0,001401231	2,20E-06	0,001051128	0,003317738
veni	5,17E-07	1,39E-06	4,28E-06	1,27E-06	1,24E-06	7,34E-05	2,63E-06	2,34E-05	1,73E-06	4,02E-06	1,37E-06	2,20E-06	2,62E-06	2,03E-06
povl	5,17E-07	1,39E-06	4,28E-06	1,27E-06	1,24E-06	2,82E-06	2,63E-06	3,91E-06	1,73E-06	4,02E-06	1,37E-06	2,20E-06	2,62E-06	4,27E-05
gabi	5,17E-07	1,39E-06	2,57E-05	1,27E-06	1,24E-06	2,82E-06	2,63E-06	3,91E-06	1,73E-06	4,02E-06	4,25E-05	2,20E-06	2,62E-06	2,03E-06
shel	5,17E-07	1,39E-06	4,28E-06	1,27E-06	1,24E-06	2,82E-06	2,63E-06	3,91E-06	2,77E-05	4,02E-06	1,37E-06	2,20E-06	2,62E-06	2,24E-05
avel	3,10E-06	1,39E-06	4,28E-06	1,27E-06	1,24E-06	2,82E-06	2,63E-06	2,34E-05	1,73E-06	4,02E-06	1,37E-06	2,20E-06	2,62E-06	2,03E-06
carl	3,10E-06	1,39E-06	4,28E-06	0,000192261	1,24E-06	2,82E-06	6,84E-05	0,001195523	7,10E-05	4,02E-06	8,23E-06	2,20E-06	1,57E-05	8,34E-05
pius	2,90E-05	1,39E-06	4,28E-06	1,27E-06	1,24E-06	2,82E-06	2,63E-06	3,91E-06	1,73E-06	4,02E-06	1,37E-06	2,20E-06	2,62E-06	2,03E-06
mete	1,09E-05	1,39E-06	4,28E-06	1,27E-06	1,24E-06	2,82E-06	2,63E-06	3,91E-06	1,73E-06	4,02E-06	1,37E-06	2,20E-06	2,62E-06	2,03E-06
atlo	5,17E-07	1,39E-06	4,28E-06	1,27E-06	1,24E-06	2,82E-06	6,84E-05	3,91E-06	1,73E-06	4,02E-06	1,37E-06	2,20E-06	2,62E-06	2,03E-06
kerr	5,17E-07	1,39E-06	4,28E-06	1,40E-05	1,24E-06	2,82E-06	1,58E-05	3,91E-06	7,10E-05	4,02E-06	1,37E-06	2,20E-06	6,82E-05	0,000113914
sect	0,000137576	1,39E-06	4,28E-06	1,27E-06	7,42E-06	2,82E-06	1,58E-05	3,91E-06	1,73E-06	4,02E-06	1,37E-06	2,20E-06	2,62E-06	2,03E-06
hout	5,17E-07	1,39E-06	4,28E-06	1,27E-06	1,24E-06	2,82E-06	2,63E-06	3,91E-06	1,73E-06	4,02E-06	1,37E-06	2,20E-06	2,62E-06	2,03E-06
skip	5,69E-06	1,53E-05	4,28E-06	9,04E-05	1,36E-05	1,69E-05	1,58E-05	0,00010158	7,10E-05	0,000245522	1,37E-06	2,20E-06	0,000251642	4,27E-05
emot	0,00031084	8,37E-06	4,28E-06	1,27E-06	4,45E-05	2,82E-06	2,63E-06	3,91E-06	0,000105635	6,44E-05	1,37E-06	0,000134227	2,62E-06	2,03E-06
deja	1,34E-05	1,39E-06	4,28E-06	2,04E-05	1,24E-06	2,82E-06	2,63E-06	3,91E-06	7,10E-05	4,02E-06	1,37E-06	2,20E-06	2,62E-06	2,03E-06
euro	5,17E-07	1,39E-06	4,28E-06	7,64E-06	1,24E-06	2,82E-06	2,63E-06	3,91E-06	0,00020088	4,02E-06	1,37E-06	1,32E-05	4,19E-05	2,03E-06
prmd	5,17E-07	1,39E-06	4,28E-06	1,27E-06	7,42E-06	2,82E-06	2,63E-06	3,91E-06	1,73E-06	4,02E-06	2,88E-05	2,20E-06	2,88E-05	2,03E-06
byus	5,69E-06	1,39E-06	4,28E-06	1,27E-06	1,24E-06	2,82E-06	2,63E-06	2,34E-05	1,73E-06	4,02E-06	1,37E-06	2,20E-06	1,57E-05	2,03E-06
yoon	5,17E-07	1,39E-06	4,28E-06	7,64E-06	1,24E-06	2,82E-06	2,63E-06	3,91E-06	1,73E-06	4,02E-06	1,37E-06	2,20E-06	2,62E-06	1,22E-05
fish	5,22E-05	2,23E-05	4,28E-06	2,67E-05	1,24E-06	0,000355576	1,58E-05	3,91E-06	1,73E-06	4,02E-06	9,06E-05	3,52E-05	1,57E-05	3,25E-05
argu	0,00052548	5,02E-05	4,28E-06	9,68E-05	8,79E-05	2,82E-06	2,63E-06	8,20E-05	0,000174904	0,000124774	1,37E-06	5,72E-05	2,62E-06	2,03E-06
pkcs	5,17E-07	1,39E-06	4,28E-06	1,27E-06	1,24E-06	2,82E-06	2,63E-06	3,91E-06	1,73E-06	4,02E-06	1,51E-05	2,20E-06	2,62E-06	2,03E-06
rope	5,69E-06	1,39E-06	4,28E-06	1,27E-06	1,24E-06	4,52E-05	2,63E-06	3,91E-06	3,64E-05	4,02E-06	1,37E-06	2,20E-06	1,57E-05	1,22E-05
mear	5,17E-07	1,39E-06	4,28E-06	1,27E-06	1,24E-06	2,82E-06	2,63E-06	0,000121115	1,73E-06	4,02E-06	1,37E-06	2,20E-06	2,62E-06	2,03E-06
roam	5,17E-07	1,39E-06	4,28E-06	3,31E-05	3,84E-05	2,82E-06	2,63E-06	3,91E-06	1,73E-06	4,02E-06	1,37E-06	2,20E-06	2,62E-06	2,03E-06
ofmi	5,69E-06	8,37E-06	4,28E-06	1,40E-05	1,24E-06	2,82E-06	2,63E-06	3,91E-06	2,77E-05	2,41E-05	1,37E-06	2,20E-06	2,62E-06	2,03E-06
smog	5,17E-07	1,39E-06	4,28E-06	2,04E-05	1,24E-06	2,82E-06	2,89E-05	3,91E-06	1,73E-06	4,02E-06	1,37E-06	2,20E-06	2,62E-06	2,03E-06
save	0,000804771	0,00030827	2,57E-05	0,00031322	0,000558096	8,75E-05	4,21E-05	3,91E-06	0,000910886	0,002398873	0,000344475	2,42E-05	0,000566194	0,000825875
hart	5,17E-07	1,39E-06	4,28E-06	1,27E-06	1,24E-06	2,82E-06	9,46E-05	0,000296927	5,37E-05	4,02E-06	2,20E-05	2,20E-06	2,88E-05	2,03E-06
loot	3,10E-06	1,39E-06	4,28E-06	1,27E-06	5,07E-05	2,82E-06	2,63E-06	3,91E-06	1,73E-06	4,02E-06	1,37E-06	2,20E-06	2,62E-06	2,03E-06
askm	5,69E-06	1,39E-06	4,28E-06	1,27E-06	1,24E-06	4,52E-05	2,63E-06	3,91E-06	1,73E-06	4,02E-06	1,37E-06	2,20E-06	2,62E-06	2,03E-06
feat	5,69E-06	1,53E-05	4,28E-06	1,27E-06	1,24E-06	7,34E-05	6,84E-05	3,91E-06	1,04E-05	4,02E-06	1,37E-06	2,20E-06	2,88E-05	2,03E-06
exod	2,64E-05	1,39E-06	4,28E-06	1,27E-06	1,24E-06	2,82E-06	2,63E-06	3,91E-06	1,73E-06	4,02E-06	1,37E-06	2,20E-06	2,62E-06	2,03E-06
laid	7,29E-05	8,37E-06	4,28E-06	1,27E-06	1,24E-06	1,69E-05	4,21E-05	3,91E-06	3,64E-05	4,02E-06	8,23E-06	2,20E-06	2,62E-06	2,03E-06
razi	3,15E-05	8,37E-06	2,57E-05	1,27E-06	1,24E-06	2,82E-06	2,63E-06	3,91E-06	1,73E-06	4,02E-06	1,37E-06	2,20E-06	2,62E-06	2,03E-06
nile	3,10E-06	1,39E-06	4,28E-06	1,27E-06	1,24E-06	2,82E-06	2,63E-06	3,91E-06	1,73E-06	4,02E-06	1,37E-06	5,72E-05	2,62E-06	2,03E-06
tome	2,64E-05	1,53E-05	4,28E-06	1,27E-06	1,98E-05	1,69E-05	5,52E-05	2,34E-05	3,64E-05	4,02E-06	1,37E-06	1,32E-05	2,62E-06	4,27E-05
real	0,000869421	0,000838326	4,70E-05	0,001064439	0,000279667	0,000736549	0,000870182	0,001429939	0,000659786	0,000668143	0,000859129	0,000156231	0,000199216	0,000642799
vpic	5,17E-07	1,39E-06	4,28E-06	1,27E-06	1,24E-06	2,82E-06	2,63E-06	3,91E-06	1,73E-06	6,44E-05	1,37E-06	2,20E-06	2,62E-06	7,32E-05
bold	3,93E-05	2,23E-05	4,28E-06	1,27E-06	1,24E-06	3,10E-05	1,58E-05	2,34E-05	1,90E-05	2,41E-05	1,37E-06	2,20E-06	0,000369599	2,03E-06
writ	5,17E-07	1,39E-06	4,28E-06	1,27E-06	1,24E-06	2,82E-06	2,63E-06	3,91E-06	1,73E-06	4,02E-06	1,37E-06	1,32E-05	2,62E-06	3,25E-05
mxte	5,17E-07	1,39E-06	8,98E-05	1,27E-06	1,24E-06	2,82E-06	2,63E-06	3,91E-06	1,73E-06	4,02E-06	1,37E-06	2,20E-06	2,62E-06	2,03E-06
sabo	5,17E-07	1,39E-06	4,28E-06	1,27E-06	7,42E-06	2,82E-06	2,63E-06	3,91E-06	0,000443321	4,02E-06	1,37E-06	2,20E-06	2,62E-06	2,03E-06
mati	5,17E-07	1,39E-06	4,28E-06	1,27E-06	1,24E-06	2,82E-06	2,63E-06	8,20E-05	1,73E-06	4,02E-06	1,37E-06	2,20E-06	2,62E-06	2,03E-06
papa	5,17E-07	8,37E-06	4,28E-06	1,27E-06	0,00015592	2,82E-06	2,63E-06	2,34E-05	1,90E-05	4,02E-06	1,37E-06	2,20E-06	2,62E-06	2,03E-06
flea	5,17E-07	1,39E-06	4,28E-06	1,27E-06	1,24E-06	2,82E-06	5,52E-05	3,91E-06	1,73E-06	4,02E-06	1,37E-06	7,92E-05	2,62E-06	2,03E-06
both	0,001316804	0,001961208	4,28E-06	0,001191765	0,000997395	0,000510787	0,000699301	0,000589947	0,001075399	0,001312135	0,001010094	0,001058411	0,001195297	0,000897071
camb	5,69E-06	1,39E-06	4,28E-06	2,67E-05	1,24E-06	2,82E-06	2,63E-06	3,91E-06	1,73E-06	4,02E-06	1,37E-06	2,20E-06	2,62E-06	2,03E-06
sobe	3,10E-06	1,39E-06	4,28E-06	1,27E-06	7,42E-06	2,82E-06	2,63E-06	3,91E-06	1,73E-06	4,02E-06	1,37E-06	1,32E-05	2,62E-06	1,22E-05
idol	7,55E-05	1,39E-06	4,28E-06	1,27E-06	1,24E-06	2,82E-06	2,63E-06	3,91E-06	1,04E-05	4,02E-06	1,37E-06	2,20E-06	2,62E-06	2,03E-06
blur	1,34E-05	1,39E-06	4,28E-06	1,27E-06	1,98E-05	2,82E-06	2,63E-06	3,91E-06	1,73E-06	6,44E-05	1,51E-05	2,20E-06	2,62E-06	2,03E-06
jrlk	5,17E-07	1,39E-06	8,98E-05	1,27E-06	1,24E-06	2,82E-06	2,63E-06	3,91E-06	1,73E-06	4,02E-06	1,37E-06	2,20E-06	2,62E-06	2,03E-06
fora	3,41E-05	2,93E-05	4,28E-06	1,40E-05	1,24E-06	1,69E-05	2,89E-05	3,91E-06	7,10E-05	4,02E-06	8,23E-06	1,32E-05	5,50E-05	3,25E-05
neff	5,17E-07	1,39E-06	4,28E-06	1,27E-06	1,24E-06	1,69E-05	4,21E-05	3,91E-06	1,73E-06	4,02E-06	1,37E-06	2,20E-06	2,62E-06	1,22E-05
asdi	5,17E-07	1,39E-06	4,28E-06	1,27E-06	1,24E-06	2,82E-06	2,63E-06	3,91E-06	3,64E-05	4,02E-06	1,37E-06	2,20E-06	2,62E-06	2,03E-06
jolt	5,17E-07	2,23E-05	4,28E-06	1,27E-06	1,24E-06	3,10E-05	2,63E-06	3,91E-06	1,73E-06	4,02E-06	1,37E-06	2,20E-06	1,57E-05	2,24E-05
ecol	5,17E-07	1,39E-06	4,28E-06	1,27E-06	3,84E-05	2,82E-06	2,63E-06	3,91E-06	1,73E-06	4,02E-06	4,25E-05	2,20E-06	2,62E-06	1,22E-05
moss	3,10E-06	1,39E-06	2,57E-05	3,95E-05	1,24E-06	2,82E-06	2,63E-06	2,34E-05	1,73E-06	4,02E-06	1,37E-06	7,92E-05	1,57E-05	2,03E-06
sdpa	5,17E-07	1,39E-06	4,28E-06	1,27E-06	0,001090205	2,82E-06	2,63E-06	3,91E-06	1,73E-06	4,02E-06	1,37E-06	2,20E-06	2,62E-06	2,03E-06
dual	5,69E-06	0,000147858	4,28E-06	5,86E-05	7,42E-06	4,52E-05	0,000134076	3,91E-06	1,73E-06	4,02E-06	8,23E-06	2,20E-06	4,19E-05	2,03E-06
numb	3,10E-06	1,39E-06	4,28E-06	9,68E-05	1,36E-05	2,82E-06	2,63E-06	3,91E-06	1,73E-06	4,02E-06	1,37E-06	2,20E-06	2,62E-06	1,22E-05
simm	5,17E-07	0,002219262	4,28E-06	1,27E-06	1,24E-06	2,82E-06	2,63E-06	3,91E-06	1,73E-06	4,02E-06	1,37E-06	2,20E-06	2,62E-06	2,03E-06
nodi	5,17E-07	1,39E-06	4,28E-06	1,27E-06	1,24E-06	2,82E-06	2,63E-06	3,91E-06	1,73E-06	4,02E-06	4,25E-05	2,20E-06	2,62E-06	2,03E-06
cost	3,10E-06	0,001549717	4,28E-06	0,000924381	2,60E-05	0,003417477	0,000804459	3,91E-06	2,77E-05	2,41E-05	0,000605233	0,000827365	1,57E-05	0,00018511
caus	0,001011653	0,000510528	4,28E-06	0,002458651	0,000360102	0,000595448	0,000633577	0,000531343	0,000140269	0,000305897	0,000124889	0,001531505	0,000566194	0,000591945
gaia	5,17E-07	1,39E-06	4,28E-06	0,0001095	1,24E-06	2,82E-06	2,63E-06	3,91E-06	1,73E-06	4,02E-06	1,37E-06	2,20E-06	2,62E-06	2,03E-06
buck	3,10E-06	0,000154832	4,28E-06	0,000236825	1,24E-06	3,10E-05	2,63E-06	3,91E-06	0,000278807	4,02E-06	8,37E-05	1,32E-05	1,57E-05	4,27E-05
mend	5,69E-06	1,39E-06	4,28E-06	1,27E-06	7,42E-06	2,82E-06	2,63E-06	3,91E-06	1,73E-06	4,02E-06	1,37E-06	2,20E-06	2,62E-06	3,25E-05
snot	1,09E-05	3,63E-05	4,28E-06	7,13E-05	1,24E-06	2,82E-06	2,63E-06	3,91E-06	1,73E-06	4,02E-06	1,37E-06	2,20E-06	2,62E-06	2,03E-06
slew	5,17E-07	1,39E-06	4,28E-06	1,27E-06	1,36E-05	3,10E-05	0,000212945	3,91E-06	1,73E-06	4,02E-06	1,37E-06	2,20E-06	1,57E-05	1,22E-05
sure	0,001187502	0,001410229	4,28E-06	0,001535543	0,000558096	0,001061083	5,52E-05	0,001195523	0,001222595	0,001191387	0,000248406	3,52E-05	0,000893852	0,001385273
awak	3,10E-06	8,37E-06	4,28E-06	1,40E-05	3,84E-05	2,82E-06	2,63E-06	3,91E-06	1,04E-05	4,02E-06	1,37E-06	1,32E-05	2,62E-06	2,03E-06
orpl	5,17E-07	1,39E-06	0,000132581	1,27E-06	1,24E-06	2,82E-06	2,63E-06	3,91E-06	1,73E-06	4,02E-06	1,37E-06	2,20E-06	2,62E-06	2,03E-06
soit	1,34E-05	2,93E-05	4,28E-06	1,27E-06	1,24E-06	3,10E-05	2,63E-06	3,91E-06	1,04E-05	4,02E-06	1,37E-06	2,20E-06	2,62E-06	2,03E-06
anik	5,17E-07	1,39E-06	4,28E-06	1,27E-06	1,24E-06	2,82E-06	2,63E-06	3,91E-06	1,73E-06	4,02E-06	1,37E-06	2,20E-06	2,62E-06	8,34E-05
whay	3,10E-06	1,39E-06	4,28E-06	1,27E-06	1,24E-06	2,82E-06	2,63E-06	3,91E-06	1,73E-06	4,02E-06	1,37E-06	2,20E-06	2,62E-06	2,24E-05
bone	2,64E-05	1,39E-06	4,28E-06	9,68E-05	0,000131171	1,69E-05	2,63E-06	3,91E-06	9,70E-05	4,02E-06	2,20E-05	0,000717343	1,57E-05	2,03E-06
mpeg	5,17E-07	1,39E-06	4,28E-06	1,27E-06	1,24E-06	2,82E-06	2,63E-06	3,91E-06	1,73E-06	0,000607768	1,37E-06	2,20E-06	1,57E-05	0,000144426
soul	0,000455657	0,000112986	4,28E-06	1,27E-06	0,000892211	1,69E-05	2,63E-06	3,91E-06	1,73E-06	8,45E-05	1,37E-06	2,20E-06	4,19E-05	0,000134255
wick	0,000106544	1,39E-06	4,28E-06	1,27E-06	1,24E-06	2,82E-06	2,63E-06	3,91E-06	1,73E-06	4,02E-06	1,37E-06	2,20E-06	2,62E-06	2,03E-06
lung	1,09E-05	6,42E-05	4,28E-06	0,000173162	3,22E-05	2,82E-06	2,63E-06	0,00010158	1,73E-06	4,02E-06	1,37E-06	0,000321264	2,62E-06	2,03E-06
betz	3,10E-06	1,39E-06	4,28E-06	1,27E-06	1,24E-06	2,82E-06	2,63E-06	3,91E-06	1,73E-06	4,02E-06	1,37E-06	2,20E-06	2,62E-06	2,03E-06
audi	5,17E-07	1,39E-06	4,28E-06	0,000249558	1,24E-06	2,82E-06	2,63E-06	3,91E-06	1,73E-06	4,02E-06	1,37E-06	2,20E-06	2,62E-06	2,03E-06
cell	3,93E-05	2,23E-05	4,28E-06	0,00016043	1,24E-06	0,000101593	4,21E-05	0,000296927	1,73E-06	0,000366271	4,25E-05	0,001146428	0,000317173	2,03E-06
true	0,002108127	0,00067094	4,28E-06	0,000497842	0,000496223	0,000496677	0,000147221	0,000492274	0,000564541	0,00090964	8,37E-05	0,00010122	0,000802108	0,000724166
simd	5,17E-07	1,39E-06	4,28E-06	1,27E-06	1,24E-06	2,82E-06	2,63E-06	3,91E-06	1,73E-06	4,02E-06	2,88E-05	2,20E-06	2,62E-06	2,03E-06
tose	1,34E-05	1,39E-06	2,57E-05	1,27E-06	1,36E-05	8,75E-05	6,84E-05	3,91E-06	3,64E-05	2,41E-05	8,23E-06	2,20E-06	2,62E-06	2,03E-06
tomj	5,17E-07	4,32E-05	4,28E-06	1,27E-06	1,24E-06	2,82E-06	2,63E-06	3,91E-06	1,73E-06	4,02E-06	1,37E-06	2,20E-06	2,62E-06	2,03E-06
byan	5,17E-07	1,39E-06	4,28E-06	7,64E-06	1,24E-06	2,82E-06	2,63E-06	3,91E-06	1,73E-06	2,41E-05	1,37E-06	2,20E-06	2,62E-06	2,03E-06
llbe	5,17E-07	1,39E-06	4,28E-06	1,27E-06	1,24E-06	2,82E-06	2,63E-06	3,91E-06	1,90E-05	4,02E-06	1,37E-06	2,20E-06	2,62E-06	2,03E-06
soon	0,000173781	0,000343142	4,28E-06	0,000777957	0,000285854	3,10E-05	0,0001998	2,34E-05	0,000270149	4,02E-06	0,000289579	0,000178235	0,00018611	0,000256306
prod	5,69E-06	1,39E-06	4,28E-06	1,27E-06	1,24E-06	2,82E-06	2,63E-06	6,25E-05	1,73E-06	4,02E-06	8,23E-06	2,20E-06	1,57E-05	2,03E-06
uscf	1,09E-05	1,39E-06	4,28E-06	1,27E-06	1,24E-06	2,82E-06	2,63E-06	3,91E-06	1,04E-05	4,02E-06	1,37E-06	2,20E-06	2,62E-06	2,03E-06
ofhi	6,52E-05	1,39E-06	2,57E-05	1,27E-06	7,42E-06	2,82E-06	2,63E-06	3,91E-06	1,04E-05	4,02E-06	1,37E-06	2,20E-06	2,62E-06	2,03E-06
saic	5,17E-07	1,39E-06	4,28E-06	1,27E-06	1,24E-06	2,82E-06	0,000173511	8,20E-05	7,10E-05	4,02E-06	1,37E-06	2,20E-06	4,19E-05	2,24E-05
bxom	5,17E-07	1,39E-06	0,000218116	1,27E-06	1,24E-06	2,82E-06	2,63E-06	3,91E-06	1,73E-06	4,02E-06	1,37E-06	2,20E-06	2,62E-06	2,03E-06
ncaa	5,17E-07	2,23E-05	4,28E-06	1,27E-06	1,24E-06	2,82E-06	2,63E-06	3,91E-06	0,000140269	4,02E-06	1,37E-06	2,20E-06	2,62E-06	2,03E-06
rkim	5,17E-07	1,53E-05	4,28E-06	2,04E-05	1,24E-06	1,69E-05	2,63E-06	3,91E-06	1,73E-06	4,02E-06	1,37E-06	2,20E-06	2,62E-06	2,03E-06
awar	0,000235845	2,93E-05	4,28E-06	0,000230459	0,000137358	1,69E-05	2,63E-06	3,91E-06	1,73E-06	4,43E-05	6,31E-05	0,000222244	8,13E-05	0,000205452
hord	5,17E-07	1,39E-06	4,28E-06	1,40E-05	1,98E-05	2,82E-06	2,63E-06	3,91E-06	1,73E-06	4,02E-06	1,37E-06	2,20E-06	2,62E-06	2,03E-06
peep	5,17E-07	1,39E-06	4,28E-06	1,27E-06	1,24E-06	2,82E-06	2,63E-06	3,91E-06	2,77E-05	4,02E-06	8,23E-06	2,20E-06	2,62E-06	2,03E-06
this	5,17E-07	2,93E-05	4,28E-06	1,27E-06	1,24E-06	2,82E-06	2,63E-06	3,91E-06	1,73E-06	4,02E-06	1,37E-06	2,20E-06	2,62E-06	2,03E-06
geek	5,17E-07	2,23E-05	4,28E-06	1,27E-06	1,24E-06	2,82E-06	2,63E-06	3,91E-06	1,73E-06	4,02E-06	1,37E-06	2,20E-06	1,57E-05	1,22E-05
vest	2,38E-05	2,93E-05	4,28E-06	1,27E-06	1,24E-06	2,82E-06	2,63E-06	3,91E-06	1,73E-06	4,02E-06	1,37E-06	3,52E-05	2,62E-06	2,03E-06
knut	5,17E-07	1,39E-06	4,28E-06	1,27E-06	1,24E-06	2,82E-06	2,63E-06	3,91E-06	1,73E-06	4,02E-06	8,23E-06	2,20E-06	2,62E-06	3,25E-05
snag	3,10E-06	2,23E-05	4,28E-06	7,64E-06	1,24E-06	2,82E-06	2,63E-06	3,91E-06	1,04E-05	4,02E-06	1,37E-06	2,20E-06	1,57E-05	2,24E-05
aecl	5,17E-07	2,23E-05	4,28E-06	1,27E-06	1,24E-06	2,82E-06	2,63E-06	3,91E-06	1,73E-06	4,02E-06	2,20E-05	2,20E-06	2,62E-06	2,03E-06
acsc	5,17E-07	1,39E-06	4,28E-06	1,27E-06	1,24E-06	2,82E-06	2,63E-06	3,91E-06	1,73E-06	4,02E-06	4,25E-05	2,20E-06	9,44E-05	2,03E-06
scif	5,17E-07	1,39E-06	4,28E-06	1,27E-06	1,24E-06	2,82E-06	2,63E-06	3,91E-06	1,73E-06	4,02E-06	1,37E-06	2,20E-06	2,62E-06	2,03E-06
keck	5,17E-07	1,39E-06	4,28E-06	1,27E-06	1,24E-06	2,82E-06	6,84E-05	3,91E-06	1,73E-06	4,02E-06	1,37E-06	2,20E-06	2,62E-06	2,03E-06
cont	5,17E-07	1,39E-06	4,28E-06	1,27E-06	1,24E-06	1,69E-05	2,63E-06	3,91E-06	1,73E-06	4,02E-06	1,37E-06	7,92E-05	2,62E-06	2,03E-06
econ	5,17E-07	1,39E-06	4,28E-06	1,27E-06	1,24E-06	2,82E-06	2,63E-06	3,91E-06	0,000391369	4,02E-06	1,37E-06	2,20E-06	2,62E-06	2,03E-06
soth	5,17E-07	1,39E-06	4,28E-06	1,27E-06	1,24E-06	1,69E-05	2,63E-06	2,34E-05	1,73E-06	4,02E-06	1,37E-06	2,20E-06	2,62E-06	1,22E-05
okab	5,17E-07	1,39E-06	4,28E-06	1,27E-06	1,24E-06	2,82E-06	2,63E-06	3,91E-06	1,73E-06	4,02E-06	8,23E-06	2,20E-06	2,62E-06	4,27E-05
ortn	5,17E-07	1,39E-06	4,28E-06	1,27E-06	1,24E-06	2,82E-06	2,63E-06	3,91E-06	1,73E-06	2,41E-05	1,37E-06	2,20E-06	2,62E-06	5,29E-05
toli	5,17E-07	1,39E-06	4,28E-06	1,27E-06	1,24E-06	2,82E-06	1,58E-05	3,91E-06	1,73E-06	4,02E-06	2,20E-05	2,20E-06	2,62E-06	2,03E-06
rust	5,17E-07	1,39E-06	4,28E-06	0,000179529	1,24E-06	2,82E-06	2,63E-06	3,91E-06	1,73E-06	4,02E-06	1,37E-06	2,20E-06	2,62E-06	2,03E-06
kept	0,000137576	0,0002455	4,28E-06	0,000166796	0,000329165	1,69E-05	0,000265524	3,91E-06	0,000174904	6,44E-05	4,25E-05	2,20E-06	2,62E-06	1,22E-05
nidr	5,17E-07	1,39E-06	4,28E-06	1,27E-06	1,24E-06	2,82E-06	2,63E-06	3,91E-06	1,73E-06	4,02E-06	1,37E-06	5,72E-05	2,62E-06	2,03E-06
heng	5,17E-07	1,39E-06	4,28E-06	7,64E-06	1,24E-06	2,82E-06	2,63E-06	3,91E-06	1,73E-06	4,02E-06	1,37E-06	2,20E-06	2,62E-06	4,27E-05
wire	5,17E-07	0,000461707	4,70E-05	0,0001095	3,22E-05	0,000270915	2,63E-06	0,000492274	1,73E-06	4,02E-06	5,63E-05	2,20E-06	0,004419455	1,22E-05
like	0,004011441	0,005455395	2,57E-05	0,006316607	0,002618472	0,005576329	0,001856039	0,003871774	0,004815918	0,001654256	0,002560918	0,001751548	0,003397161	0,005545159
alaa	5,17E-07	8,37E-06	4,28E-06	1,27E-06	9,40E-05	2,82E-06	2,63E-06	3,91E-06	1,73E-06	4,02E-06	1,37E-06	2,20E-06	2,62E-06	2,03E-06
glow	5,17E-07	2,93E-05	4,28E-06	2,04E-05	1,24E-06	0,000101593	1,58E-05	0,000160184	1,73E-06	2,41E-05	1,37E-06	1,32E-05	2,62E-06	2,03E-06
sura	5,17E-07	3,63E-05	4,70E-05	7,64E-06	1,24E-06	2,82E-06	2,63E-06	3,91E-06	1,73E-06	4,02E-06	2,20E-05	4,62E-05	2,62E-06	7,32E-05
link	0,000124646	0,00011996	4,28E-06	0,000103133	6,93E-05	2,82E-06	0,000134076	3,91E-06	1,73E-06	0,001090763	0,00046113	0,000277255	0,000631725	1,22E-05
fade	1,09E-05	8,37E-06	4,28E-06	3,95E-05	1,24E-06	0,000101593	2,89E-05	6,25E-05	1,90E-05	4,02E-06	1,37E-06	2,20E-06	2,62E-06	1,22E-05
held	0,000274636	4,32E-05	4,28E-06	4,58E-05	0,000267292	0,000158034	0,000107787	3,91E-06	0,000114294	4,02E-06	0,000124889	0,000343268	2,88E-05	2,03E-06
shit	9,10E-05	1,39E-06	4,28E-06	9,04E-05	6,93E-05	2,82E-06	2,63E-06	0,000277393	5,37E-05	4,02E-06	1,37E-06	2,20E-06	2,62E-06	2,03E-06
hoax	2,12E-05	1,39E-06	4,28E-06	7,64E-06	1,24E-06	2,82E-06	2,63E-06	3,91E-06	1,73E-06	4,02E-06	8,23E-06	2,20E-06	2,62E-06	2,03E-06
dull	4,19E-05	1,39E-06	4,28E-06	5,22E-05	1,24E-06	1,69E-05	2,63E-06	3,91E-06	4,50E-05	4,02E-06	2,20E-05	1,32E-05	2,62E-06	2,03E-06
opto	5,17E-07	1,39E-06	4,28E-06	1,27E-06	1,24E-06	2,82E-06	2,63E-06	0,000121115	1,73E-06	4,02E-06	1,37E-06	2,20E-06	2,62E-06	2,03E-06
thei	5,17E-07	8,37E-06	4,28E-06	1,27E-06	7,42E-06	2,82E-06	4,21E-05	3,91E-06	1,73E-06	4,02E-06	1,37E-06	2,20E-06	1,57E-05	2,03E-06
fred	0,000215157	0,000161807	4,28E-06	0,000179529	1,98E-05	0,001061083	5,52E-05	0,001078315	6,23E-05	4,02E-06	9,06E-05	2,20E-06	2,62E-06	2,03E-06
felt	0,000160851	2,23E-05	4,28E-06	0,000185895	0,000230168	2,82E-06	1,58E-05	3,91E-06	0,000140269	4,02E-06	1,37E-06	2,42E-05	2,62E-06	2,03E-06
york	3,15E-05	0,0002455	4,28E-06	5,22E-05	0,000805588	5,93E-05	0,000962196	3,91E-06	0,001187961	4,02E-06	0,000200372	0,001267452	2,62E-06	0,000124085
aunt	8,28E-06	1,39E-06	4,28E-06	3,31E-05	0,000149733	1,69E-05	2,63E-06	2,34E-05	1,73E-06	4,02E-06	1,37E-06	1,32E-05	2,62E-06	2,03E-06
aron	5,17E-07	2,93E-05	4,28E-06	1,27E-06	1,24E-06	1,69E-05	2,63E-06	3,91E-06	1,73E-06	4,43E-05	1,37E-06	2,20E-06	2,88E-05	2,03E-06
lock	2,90E-05	0,000126935	4,28E-06	0,000485109	0,000143546	5,93E-05	5,52E-05	3,91E-06	0,000114294	4,43E-05	4,94E-05	0,00010122	0,000317173	0,000358015
usag	6,78E-05	2,93E-05	4,28E-06	3,95E-05	1,24E-06	1,69E-05	2,63E-06	4,30E-05	1,73E-06	0,000688267	7,69E-05	0,00020024	0,000146791	1,22E-05
boom	5,17E-07	1,53E-05	4,28E-06	2,04E-05	1,24E-06	0,000285025	4,21E-05	6,25E-05	1,73E-06	2,41E-05	1,37E-06	2,20E-06	2,62E-06	2,03E-06
cgro	5,17E-07	1,39E-06	4,28E-06	1,27E-06	1,24E-06	2,82E-06	0,000107787	3,91E-06	1,73E-06	4,02E-06	1,37E-06	2,20E-06	2,62E-06	2,03E-06
rime	5,17E-07	8,37E-06	4,28E-06	3,95E-05	1,24E-06	2,82E-06	2,63E-06	4,30E-05	1,73E-06	4,02E-06	1,37E-06	2,20E-06	2,62E-06	2,24E-05
mono	5,17E-07	0,000329193	4,28E-06	2,67E-05	1,24E-06	2,82E-06	2,63E-06	3,91E-06	1,73E-06	4,02E-06	3,57E-05	1,32E-05	0,000133685	2,03E-06
khun	5,17E-07	1,39E-06	4,28E-06	1,27E-06	1,24E-06	2,82E-06	2,63E-06	3,91E-06	1,73E-06	4,02E-06	1,37E-06	2,20E-06	5,50E-05	2,03E-06
siva	5,17E-07	1,39E-06	4,28E-06	1,27E-06	5,07E-05	2,82E-06	2,63E-06	3,91E-06	1,73E-06	4,02E-06	1,37E-06	2,20E-06	2,62E-06	2,03E-06
dtmf	5,17E-07	2,93E-05	4,28E-06	1,27E-06	1,24E-06	2,82E-06	2,63E-06	3,91E-06	1,73E-06	4,02E-06	1,37E-06	2,20E-06	2,62E-06	2,03E-06
hite	5,17E-07	2,93E-05	4,28E-06	1,27E-06	1,24E-06	2,82E-06	2,63E-06	3,91E-06	0,000218197	4,02E-06	8,23E-06	2,20E-06	2,62E-06	2,03E-06
lous	3,15E-05	1,39E-06	4,28E-06	1,27E-06	1,24E-06	2,82E-06	2,63E-06	0,000121115	1,73E-06	4,02E-06	1,37E-06	2,20E-06	2,62E-06	2,03E-06
haul	5,17E-07	2,93E-05	4,28E-06	3,31E-05	1,98E-05	1,69E-05	2,63E-06	8,20E-05	1,73E-06	4,02E-06	1,37E-06	2,20E-06	2,62E-06	2,03E-06
donc	5,17E-07	1,39E-06	4,70E-05	1,27E-06	1,24E-06	2,82E-06	2,63E-06	3,91E-06	1,73E-06	4,02E-06	1,37E-06	2,20E-06	2,62E-06	3,25E-05
rain	4,19E-05	9,21E-05	4,28E-06	2,67E-05	7,55E-05	0,000214474	6,84E-05	0,000257858	0,000235514	4,02E-06	8,23E-06	2,20E-06	2,62E-06	7,32E-05
gabe	5,17E-07	1,39E-06	4,28E-06	1,27E-06	1,24E-06	2,82E-06	2,63E-06	4,30E-05	1,73E-06	4,02E-06	8,23E-06	1,32E-05	2,62E-06	2,03E-06
took	0,00031084	0,000126935	4,28E-06	0,000580603	0,001294386	0,000327355	0,00022609	0,000218788	0,000382711	4,02E-06	1,37E-06	2,20E-06	2,88E-05	0,00030716
para	5,17E-07	1,39E-06	4,28E-06	1,27E-06	7,42E-06	2,82E-06	2,63E-06	3,91E-06	1,73E-06	4,02E-06	8,23E-06	0,000123225	2,62E-06	2,03E-06
ljgk	5,17E-07	1,39E-06	0,000196733	1,27E-06	1,24E-06	2,82E-06	2,63E-06	3,91E-06	1,73E-06	4,02E-06	1,37E-06	2,20E-06	2,62E-06	2,03E-06
kipl	5,17E-07	1,39E-06	4,28E-06	1,27E-06	1,24E-06	0,000327355	0,000173511	3,91E-06	1,73E-06	4,02E-06	1,37E-06	2,20E-06	2,62E-06	2,03E-06
bird	1,09E-05	4,32E-05	4,28E-06	0,000357784	1,98E-05	1,69E-05	0,00022609	3,91E-06	7,10E-05	4,02E-06	8,37E-05	2,20E-06	2,62E-06	2,03E-06
idid	3,10E-06	1,39E-06	4,28E-06	1,27E-06	7,42E-06	1,69E-05	2,63E-06	3,91E-06	1,73E-06	4,02E-06	1,37E-06	1,32E-05	2,62E-06	2,03E-06
fast	3,93E-05	0,001591564	4,28E-06	0,000707928	1,36E-05	0,000510787	0,000173511	3,91E-06	0,000148928	0,001050513	0,000481716	2,20E-06	0,000487556	0,000378356
wout	5,17E-07	2,93E-05	4,28E-06	1,27E-06	1,24E-06	2,82E-06	2,63E-06	3,91E-06	1,73E-06	4,02E-06	1,37E-06	2,20E-06	2,62E-06	2,03E-06
arlo	5,17E-07	1,39E-06	4,28E-06	2,04E-05	1,24E-06	2,82E-06	1,58E-05	6,25E-05	1,73E-06	2,41E-05	1,37E-06	2,20E-06	2,62E-06	2,03E-06
ring	1,09E-05	0,000126935	4,28E-06	0,000198627	1,36E-05	0,000101593	0,000620432	0,000316462	0,000365393	4,02E-06	3,57E-05	2,20E-06	8,13E-05	0,000164768
burp	8,28E-06	1,39E-06	4,28E-06	1,27E-06	1,24E-06	2,82E-06	2,63E-06	3,91E-06	1,73E-06	4,02E-06	1,37E-06	2,20E-06	2,62E-06	2,24E-05
lewi	0,000137576	1,39E-06	4,28E-06	1,40E-05	1,24E-06	2,82E-06	0,000173511	0,000648552	2,77E-05	4,02E-06	0,0001592	1,32E-05	0,000199216	1,22E-05
dorm	5,17E-07	8,37E-06	4,28E-06	1,27E-06	1,24E-06	2,82E-06	2,63E-06	3,91E-06	1,73E-06	4,02E-06	1,51E-05	2,20E-06	2,62E-06	2,24E-05
ianf	5,17E-07	1,39E-06	4,28E-06	1,27E-06	1,24E-06	2,82E-06	2,63E-06	3,91E-06	1,73E-06	4,02E-06	1,37E-06	2,20E-06	2,62E-06	4,27E-05
tail	1,86E-05	8,37E-06	4,28E-06	0,000115866	2,60E-05	0,000115703	0,000120932	0,00014065	4,50E-05	6,44E-05	1,37E-06	9,02E-05	2,62E-06	2,03E-06
msrp	5,17E-07	2,23E-05	4,28E-06	4,58E-05	1,24E-06	2,82E-06	2,63E-06	3,91E-06	1,73E-06	4,02E-06	1,37E-06	2,20E-06	2,62E-06	2,03E-06
bout	5,17E-07	5,02E-05	4,28E-06	5,22E-05	1,24E-06	1,69E-05	2,63E-06	3,91E-06	6,23E-05	4,02E-06	8,23E-06	0,000112222	2,62E-06	2,03E-06
mica	5,17E-07	1,39E-06	4,28E-06	1,27E-06	1,24E-06	2,82E-06	1,58E-05	3,91E-06	1,73E-06	4,02E-06	1,37E-06	6,82E-05	2,62E-06	2,03E-06
togo	8,28E-06	1,39E-06	4,28E-06	7,64E-06	1,36E-05	3,10E-05	2,63E-06	3,91E-06	1,90E-05	8,45E-05	1,37E-06	2,42E-05	2,62E-06	2,24E-05
ethz	5,17E-07	1,39E-06	4,28E-06	1,27E-06	1,24E-06	2,82E-06	2,63E-06	2,34E-05	1,73E-06	4,02E-06	7,69E-05	2,20E-06	1,57E-05	0,000113914
edud	3,10E-06	1,39E-06	4,28E-06	1,27E-06	1,98E-05	2,82E-06	2,63E-06	3,91E-06	1,73E-06	4,02E-06	1,37E-06	2,20E-06	2,88E-05	2,03E-06
reel	5,17E-07	1,39E-06	4,28E-06	1,27E-06	1,24E-06	2,82E-06	1,58E-05	8,20E-05	1,73E-06	4,02E-06	2,88E-05	2,20E-06	2,62E-06	2,03E-06
norm	2,38E-05	3,63E-05	8,98E-05	7,64E-06	1,24E-06	2,82E-06	2,63E-06	3,91E-06	7,10E-05	4,02E-06	2,20E-05	2,20E-06	2,62E-06	2,03E-06
lite	3,10E-06	1,53E-05	4,28E-06	1,27E-06	1,24E-06	1,69E-05	2,63E-06	4,30E-05	1,04E-05	4,02E-06	3,57E-05	2,20E-06	2,62E-06	0,000103743
xact	5,17E-07	1,39E-06	4,28E-06	1,27E-06	1,24E-06	2,82E-06	2,63E-06	3,91E-06	1,73E-06	2,41E-05	1,37E-06	2,20E-06	2,62E-06	8,34E-05
ozon	5,17E-07	1,39E-06	4,28E-06	5,22E-05	1,24E-06	0,000158034	0,000567853	3,91E-06	1,73E-06	4,02E-06	1,37E-06	5,72E-05	2,62E-06	2,03E-06
lori	5,17E-07	1,39E-06	4,28E-06	1,27E-06	7,42E-06	2,82E-06	2,63E-06	4,30E-05	4,50E-05	4,02E-06	1,37E-06	2,20E-06	2,62E-06	2,03E-06
uark	5,17E-07	1,39E-06	4,28E-06	1,27E-06	1,24E-06	2,82E-06	2,63E-06	3,91E-06	1,73E-06	4,02E-06	2,20E-05	2,20E-06	0,000120578	1,22E-05
glad	0,00013499	3,63E-05	4,28E-06	0,000128599	2,60E-05	1,69E-05	2,63E-06	3,91E-06	0,000114294	6,44E-05	3,57E-05	2,20E-06	5,50E-05	2,03E-06
area	0,000215157	0,000357091	2,57E-05	0,001077172	0,001028332	0,001540828	0,000646722	0,000316462	0,000235514	0,000587643	0,000941474	0,000937387	0,000448237	0,00018511
ravl	5,17E-07	1,39E-06	4,28E-06	1,27E-06	1,24E-06	2,82E-06	2,63E-06	0,00010158	1,73E-06	4,02E-06	1,37E-06	2,20E-06	2,62E-06	2,03E-06
omen	5,17E-07	1,39E-06	4,28E-06	0,000154064	1,24E-06	2,82E-06	2,63E-06	3,91E-06	1,73E-06	4,02E-06	1,37E-06	2,20E-06	2,62E-06	2,03E-06
bani	5,17E-07	1,39E-06	4,28E-06	1,27E-06	2,60E-05	2,82E-06	2,63E-06	3,91E-06	1,73E-06	4,02E-06	1,37E-06	2,20E-06	2,62E-06	2,03E-06
penn	3,10E-06	1,39E-06	4,28E-06	1,40E-05	1,24E-06	2,82E-06	1,58E-05	0,00014065	1,73E-06	4,02E-06	2,20E-05	2,20E-06	4,19E-05	2,03E-06
east	8,07E-05	0,000224576	4,28E-06	0,000185895	0,00082415	0,000186254	0,000383827	0,000277393	0,000703079	4,02E-06	0,000131751	0,000189238	2,62E-06	0,000103743
quci	5,17E-07	1,39E-06	4,28E-06	1,27E-06	1,24E-06	5,93E-05	2,63E-06	3,91E-06	1,73E-06	4,02E-06	1,37E-06	2,20E-06	2,62E-06	2,03E-06
mota	5,17E-07	1,39E-06	4,28E-06	1,27E-06	1,24E-06	2,82E-06	2,63E-06	3,91E-06	3,64E-05	4,02E-06	1,37E-06	2,20E-06	2,62E-06	2,03E-06
iron	5,74E-05	6,42E-05	4,28E-06	0,000115866	0,000124984	0,000412016	0,000212945	2,34E-05	5,37E-05	6,44E-05	1,37E-06	6,82E-05	2,62E-06	2,03E-06
waii	5,17E-07	2,23E-05	4,28E-06	1,27E-06	1,24E-06	2,82E-06	2,63E-06	3,91E-06	1,73E-06	4,02E-06	1,37E-06	2,20E-06	0,000304067	2,03E-06
vela	8,84E-05	5,02E-05	4,28E-06	1,27E-06	1,24E-06	3,10E-05	2,63E-06	3,91E-06	7,10E-05	4,02E-06	1,37E-06	2,20E-06	2,62E-06	2,03E-06
orso	5,17E-07	8,37E-06	4,28E-06	2,04E-05	1,24E-06	3,10E-05	1,58E-05	3,91E-06	1,73E-06	4,02E-06	8,23E-06	2,20E-06	2,62E-06	2,03E-06
joel	3,10E-06	0,000517502	4,28E-06	4,58E-05	7,55E-05	2,82E-06	2,89E-05	3,91E-06	2,77E-05	4,02E-06	4,94E-05	2,20E-06	0,000107472	1,22E-05
desc	5,17E-07	1,39E-06	4,28E-06	1,27E-06	1,24E-06	2,82E-06	2,63E-06	3,91E-06	1,73E-06	4,02E-06	1,51E-05	2,20E-06	6,82E-05	2,03E-06
jcag	5,17E-07	1,39E-06	4,28E-06	1,27E-06	4,45E-05	2,82E-06	2,63E-06	3,91E-06	1,73E-06	4,02E-06	1,37E-06	2,20E-06	2,62E-06	2,03E-06
royc	2,12E-05	1,39E-06	4,28E-06	1,27E-06	1,24E-06	2,82E-06	2,63E-06	0,000121115	1,73E-06	4,02E-06	1,37E-06	2,20E-06	2,62E-06	2,03E-06
cpsg	5,17E-07	1,39E-06	4,28E-06	1,27E-06	1,24E-06	2,82E-06	2,63E-06	3,91E-06	1,73E-06	4,02E-06	1,37E-06	2,20E-06	2,62E-06	5,29E-05
peni	1,09E-05	1,39E-06	4,28E-06	9,68E-05	1,24E-06	2,82E-06	2,63E-06	2,34E-05	1,04E-05	4,02E-06	1,37E-06	2,42E-05	2,62E-06	2,03E-06
pano	5,17E-07	1,39E-06	4,28E-06	1,27E-06	9,40E-05	2,82E-06	2,63E-06	3,91E-06	1,73E-06	4,02E-06	1,37E-06	2,20E-06	2,62E-06	2,03E-06
hour	0,000111716	0,000740684	4,28E-06	0,000567871	0,000496223	0,000623668	0,000830748	2,34E-05	0,000313442	4,02E-06	0,000248406	0,000255251	2,62E-06	0,000174939
amim	1,34E-05	1,39E-06	4,28E-06	1,27E-06	1,24E-06	2,82E-06	2,63E-06	3,91E-06	1,73E-06	4,02E-06	1,37E-06	2,20E-06	2,62E-06	2,03E-06
merg	5,17E-07	1,39E-06	4,28E-06	2,04E-05	1,24E-06	2,82E-06	0,000107787	3,91E-06	1,73E-06	4,02E-06	4,94E-05	2,20E-06	0,000173004	2,03E-06
citi	0,000235845	8,37E-06	4,28E-06	0,000255924	0,001288199	0,000835321	0,000186655	0,00010158	0,000910886	4,02E-06	0,000172924	0,001234446	0,000107472	2,03E-06
wast	0,000199641	7,11E-05	4,28E-06	0,000122232	9,40E-05	0,000510787	0,000120932	3,91E-06	0,000166245	2,41E-05	1,37E-06	2,20E-06	5,50E-05	0,000113914
lane	5,69E-06	6,42E-05	4,28E-06	0,000332319	1,24E-06	4,52E-05	2,89E-05	3,91E-06	1,90E-05	0,000144898	9,74E-05	1,32E-05	2,62E-06	2,24E-05
jayn	0,000184125	1,39E-06	4,28E-06	1,27E-06	1,24E-06	2,82E-06	2,63E-06	3,91E-06	1,73E-06	4,02E-06	1,37E-06	2,20E-06	2,62E-06	2,03E-06
fuer	5,17E-07	3,63E-05	2,57E-05	1,27E-06	1,24E-06	3,10E-05	2,63E-06	2,34E-05	1,73E-06	4,02E-06	2,20E-05	2,20E-06	5,50E-05	4,27E-05
pram	5,17E-07	5,72E-05	4,28E-06	1,27E-06	1,24E-06	2,82E-06	2,63E-06	3,91E-06	1,73E-06	4,02E-06	1,37E-06	2,20E-06	2,62E-06	4,27E-05
trot	5,17E-07	1,39E-06	4,28E-06	2,04E-05	7,42E-06	2,82E-06	2,63E-06	3,91E-06	1,73E-06	4,02E-06	8,23E-06	2,20E-06	2,62E-06	2,03E-06
coop	5,17E-07	1,39E-06	4,28E-06	1,27E-06	7,42E-06	2,82E-06	2,63E-06	3,91E-06	1,73E-06	4,02E-06	1,37E-06	2,20E-06	2,62E-06	2,03E-06
vari	8,59E-05	0,000126935	4,28E-06	0,000236825	1,24E-06	7,34E-05	0,000173511	0,000238323	3,64E-05	0,000265647	0,0001592	9,02E-05	0,000107472	1,22E-05
sctc	5,17E-07	1,39E-06	4,28E-06	1,27E-06	1,24E-06	2,82E-06	2,63E-06	3,91E-06	5,37E-05	0,000104649	1,37E-06	2,20E-06	2,62E-06	2,03E-06
arir	5,17E-07	1,39E-06	4,28E-06	1,27E-06	1,24E-06	2,82E-06	2,63E-06	3,91E-06	1,73E-06	4,02E-06	1,37E-06	2,20E-06	2,62E-06	5,29E-05
maul	3,10E-06	1,39E-06	4,28E-06	1,27E-06	1,24E-06	2,82E-06	2,63E-06	3,91E-06	3,64E-05	4,02E-06	1,37E-06	2,20E-06	2,62E-06	2,03E-06
mint	5,17E-07	9,90E-05	4,28E-06	7,64E-06	1,36E-05	0,000214474	2,63E-06	0,00010158	1,73E-06	4,02E-06	8,23E-06	2,20E-06	2,62E-06	2,03E-06
pack	5,17E-07	9,90E-05	6,84E-05	0,000243191	6,93E-05	0,000158034	2,89E-05	0,000453205	1,04E-05	4,02E-06	0,000104303	2,20E-06	2,62E-06	2,24E-05
nasb	5,48E-05	1,39E-06	4,28E-06	1,27E-06	1,24E-06	2,82E-06	2,63E-06	3,91E-06	1,73E-06	4,02E-06	1,37E-06	2,20E-06	2,62E-06	2,03E-06
sdio	5,17E-07	1,39E-06	4,28E-06	1,27E-06	1,24E-06	0,000397906	2,89E-05	3,91E-06	1,73E-06	4,02E-06	1,37E-06	2,20E-06	2,62E-06	2,03E-06
arra	0,000153093	1,39E-06	4,28E-06	1,27E-06	1,24E-06	2,82E-06	2,63E-06	3,91E-06	1,73E-06	4,02E-06	1,37E-06	1,32E-05	2,62E-06	2,03E-06
frig	5,17E-07	1,39E-06	4,28E-06	1,27E-06	1,24E-06	2,82E-06	2,63E-06	3,91E-06	1,73E-06	4,02E-06	1,37E-06	4,62E-05	2,62E-06	2,03E-06
ofan	8,28E-06	8,37E-06	4,28E-06	7,64E-06	7,42E-06	2,82E-06	2,63E-06	2,34E-05	1,73E-06	4,02E-06	1,37E-06	2,42E-05	2,62E-06	1,22E-05
lapp	5,17E-07	1,39E-06	4,28E-06	1,27E-06	1,24E-06	2,82E-06	2,63E-06	3,91E-06	1,73E-06	4,02E-06	1,37E-06	3,52E-05	2,88E-05	2,03E-06
shea	5,17E-07	1,39E-06	4,28E-06	1,27E-06	1,24E-06	0,000129813	2,63E-06	3,91E-06	0,000166245	4,02E-06	1,37E-06	0,000134227	2,62E-06	2,03E-06
asto	1,34E-05	8,37E-06	4,28E-06	1,27E-06	1,36E-05	2,82E-06	2,63E-06	3,91E-06	1,73E-06	4,02E-06	1,37E-06	1,32E-05	2,62E-06	2,24E-05
rent	4,45E-05	1,39E-06	2,57E-05	9,68E-05	1,36E-05	0,000115703	1,58E-05	0,000179719	1,04E-05	4,02E-06	0,000248406	2,20E-06	2,62E-06	4,27E-05
jude	5,74E-05	1,39E-06	4,28E-06	1,27E-06	1,24E-06	2,82E-06	2,63E-06	3,91E-06	1,73E-06	4,02E-06	1,37E-06	4,62E-05	2,62E-06	2,03E-06
orem	5,17E-07	1,39E-06	4,28E-06	1,27E-06	1,24E-06	2,82E-06	2,63E-06	3,91E-06	1,73E-06	4,02E-06	2,88E-05	2,20E-06	2,62E-06	2,03E-06
mitr	9,10E-05	2,23E-05	4,28E-06	0,000192261	1,24E-06	2,82E-06	2,63E-06	0,000511809	1,73E-06	4,02E-06	7,00E-05	1,32E-05	2,62E-06	2,03E-06
myth	0,000106544	1,39E-06	4,28E-06	4,58E-05	8,79E-05	2,82E-06	1,58E-05	8,20E-05	1,90E-05	4,02E-06	1,37E-06	0,000233246	2,62E-06	2,24E-05
tomh	5,17E-07	1,39E-06	4,28E-06	1,40E-05	1,24E-06	2,82E-06	2,63E-06	3,91E-06	1,73E-06	4,02E-06	1,37E-06	2,20E-06	2,62E-06	0,000225793
epfl	5,17E-07	1,39E-06	4,28E-06	1,27E-06	1,24E-06	2,82E-06	2,63E-06	3,91E-06	1,73E-06	4,02E-06	1,51E-05	2,20E-06	9,44E-05	2,03E-06
have	0,000768566	0,000915045	4,28E-06	0,000981678	0,000397226	0,000299135	4,21E-05	3,91E-06	0,000538565	2,41E-05	0,000220958	0,000365273	0,000959383	0,000825875
arab	0,000600475	1,39E-06	4,28E-06	1,27E-06	0,004487041	2,82E-06	2,63E-06	3,91E-06	1,73E-06	4,02E-06	8,23E-06	1,32E-05	2,62E-06	2,03E-06
midi	5,17E-07	0,000126935	4,28E-06	1,27E-06	1,24E-06	2,82E-06	2,63E-06	3,91E-06	1,73E-06	4,02E-06	1,37E-06	2,20E-06	2,62E-06	0,000378356
xmol	5,17E-07	1,39E-06	4,28E-06	1,27E-06	1,24E-06	2,82E-06	2,63E-06	3,91E-06	1,73E-06	4,02E-06	5,63E-05	2,20E-06	2,62E-06	2,03E-06
lamb	4,97E-05	1,39E-06	4,28E-06	1,27E-06	2,60E-05	2,82E-06	2,63E-06	0,000238323	1,04E-05	4,02E-06	1,37E-06	2,20E-06	2,62E-06	2,03E-06
doug	5,17E-07	0,000140883	4,28E-06	0,000275023	1,24E-06	0,000736549	0,000120932	3,91E-06	0,000581858	4,02E-06	9,06E-05	4,62E-05	0,000985596	0,000164768
lans	5,17E-07	8,37E-06	4,28E-06	1,27E-06	1,24E-06	2,82E-06	2,63E-06	2,34E-05	4,50E-05	4,02E-06	1,37E-06	2,20E-06	2,62E-06	1,22E-05
toon	5,17E-07	1,39E-06	4,28E-06	1,27E-06	1,24E-06	2,82E-06	2,63E-06	3,91E-06	2,77E-05	4,02E-06	1,37E-06	1,32E-05	2,62E-06	2,03E-06
valo	5,17E-07	1,39E-06	4,28E-06	1,27E-06	1,24E-06	2,82E-06	2,63E-06	3,91E-06	1,73E-06	8,45E-05	1,37E-06	2,20E-06	2,62E-06	2,03E-06
afre	5,69E-06	1,39E-06	4,28E-06	1,27E-06	7,42E-06	2,82E-06	2,63E-06	3,91E-06	1,73E-06	4,02E-06	1,37E-06	2,20E-06	2,62E-06	2,03E-06
ahhh	5,17E-07	1,39E-06	4,28E-06	7,64E-06	7,42E-06	1,69E-05	2,63E-06	3,91E-06	1,04E-05	4,02E-06	1,37E-06	2,20E-06	2,62E-06	2,03E-06
como	5,17E-07	5,02E-05	4,28E-06	1,27E-06	1,24E-06	2,82E-06	2,63E-06	3,91E-06	1,73E-06	4,02E-06	1,37E-06	2,20E-06	2,62E-06	2,03E-06
hiss	5,17E-07	7,81E-05	4,28E-06	1,27E-06	1,24E-06	2,82E-06	2,63E-06	2,34E-05	1,73E-06	4,02E-06	1,37E-06	2,20E-06	2,62E-06	2,03E-06
ibid	3,10E-06	1,39E-06	4,28E-06	1,27E-06	0,000137358	2,82E-06	2,63E-06	3,91E-06	1,73E-06	4,02E-06	1,37E-06	2,20E-06	2,62E-06	2,03E-06
mmwr	5,17E-07	1,39E-06	4,28E-06	1,27E-06	1,24E-06	2,82E-06	2,63E-06	3,91E-06	1,73E-06	4,02E-06	1,37E-06	0,000233246	2,62E-06	2,03E-06
hemi	5,17E-07	1,39E-06	4,28E-06	7,64E-06	1,24E-06	2,82E-06	2,63E-06	3,91E-06	1,73E-06	4,02E-06	2,20E-05	2,20E-06	2,62E-06	2,03E-06
ibaa	5,17E-07	7,11E-05	4,28E-06	1,27E-06	1,24E-06	2,82E-06	2,63E-06	3,91E-06	1,73E-06	4,02E-06	1,37E-06	2,20E-06	2,62E-06	2,03E-06
publ	5,17E-07	1,39E-06	4,28E-06	1,27E-06	1,24E-06	2,82E-06	2,63E-06	3,91E-06	1,73E-06	4,02E-06	1,51E-05	2,42E-05	2,62E-06	2,03E-06
smsu	3,10E-06	1,39E-06	4,28E-06	1,27E-06	1,24E-06	2,82E-06	2,63E-06	3,91E-06	4,50E-05	6,44E-05	1,37E-06	2,20E-06	2,62E-06	2,03E-06
neko	5,17E-07	1,39E-06	4,28E-06	1,27E-06	1,24E-06	2,82E-06	2,63E-06	3,91E-06	1,73E-06	4,02E-06	1,51E-05	2,20E-06	4,19E-05	2,03E-06
winc	5,17E-07	1,39E-06	4,28E-06	1,27E-06	1,24E-06	2,82E-06	2,63E-06	3,91E-06	1,73E-06	4,02E-06	1,37E-06	2,20E-06	2,62E-06	2,03E-06
imsi	5,17E-07	1,39E-06	4,28E-06	1,27E-06	1,24E-06	2,82E-06	2,63E-06	3,91E-06	1,73E-06	4,02E-06	8,23E-06	2,20E-06	2,62E-06	2,03E-06
stuf	1,09E-05	3,63E-05	4,28E-06	7,64E-06	1,24E-06	2,82E-06	2,63E-06	4,30E-05	1,73E-06	4,02E-06	1,51E-05	1,32E-05	2,62E-06	1,22E-05
luck	4,71E-05	0,000350116	4,28E-06	0,000389615	4,45E-05	0,000129813	2,89E-05	3,91E-06	7,97E-05	0,000265647	0,000131751	2,20E-06	5,50E-05	0,000347844
stat	5,17E-07	1,53E-05	4,28E-06	2,67E-05	1,24E-06	1,69E-05	2,63E-06	3,91E-06	0,001828698	0,000104649	7,00E-05	0,000695338	1,57E-05	5,29E-05
dalc	1,34E-05	1,39E-06	4,28E-06	1,27E-06	1,24E-06	2,82E-06	2,63E-06	3,91E-06	1,73E-06	4,02E-06	1,37E-06	2,20E-06	2,62E-06	2,03E-06
poer	5,17E-07	1,39E-06	4,28E-06	1,27E-06	1,24E-06	0,000115703	2,63E-06	3,91E-06	1,73E-06	4,02E-06	1,37E-06	2,20E-06	2,62E-06	2,03E-06
hand	0,000866835	0,000824377	4,28E-06	0,000924381	0,001139703	0,000567228	2,89E-05	0,000238323	0,001084058	0,000426645	0,000303303	0,000178235	0,000159897	0,000225793
icas	5,17E-07	1,39E-06	4,28E-06	1,27E-06	1,24E-06	2,82E-06	2,63E-06	3,91E-06	1,73E-06	4,02E-06	4,25E-05	2,20E-06	2,62E-06	2,03E-06
nemo	5,17E-07	1,39E-06	4,28E-06	1,27E-06	1,24E-06	2,82E-06	2,63E-06	3,91E-06	1,73E-06	4,02E-06	1,37E-06	2,20E-06	6,82E-05	2,03E-06
cere	5,17E-07	8,37E-06	4,28E-06	1,27E-06	1,24E-06	2,82E-06	2,63E-06	3,91E-06	1,73E-06	4,02E-06	1,37E-06	2,20E-06	2,62E-06	2,24E-05
rubl	5,17E-07	1,39E-06	4,28E-06	1,27E-06	6,31E-05	3,10E-05	2,63E-06	3,91E-06	1,73E-06	4,02E-06	1,37E-06	2,20E-06	2,62E-06	2,03E-06
ofal	5,69E-06	2,93E-05	4,28E-06	2,04E-05	1,24E-06	2,82E-06	2,63E-06	2,34E-05	1,73E-06	4,02E-06	1,37E-06	1,32E-05	2,62E-06	2,03E-06
dxwm	5,17E-07	1,39E-06	4,28E-06	1,27E-06	1,24E-06	2,82E-06	2,63E-06	3,91E-06	1,73E-06	4,02E-06	2,88E-05	2,20E-06	1,57E-05	2,03E-06
trol	4,97E-05	1,39E-06	4,28E-06	1,27E-06	1,24E-06	2,82E-06	2,63E-06	2,34E-05	1,90E-05	4,02E-06	1,37E-06	2,20E-06	2,62E-06	2,03E-06
sage	5,69E-06	1,39E-06	4,28E-06	7,64E-06	1,24E-06	2,82E-06	2,63E-06	0,000257858	1,90E-05	2,41E-05	2,88E-05	5,72E-05	1,57E-05	2,24E-05
cmos	5,17E-07	0,000315244	4,28E-06	1,27E-06	1,24E-06	2,82E-06	2,63E-06	3,91E-06	1,73E-06	4,02E-06	1,37E-06	2,20E-06	2,62E-06	5,29E-05
wall	9,62E-05	0,000217602	4,28E-06	0,000141331	0,000304416	0,000962312	5,52E-05	0,000179719	0,000252831	4,02E-06	2,20E-05	0,00020024	0,000238535	0,000205452
damp	5,17E-07	1,39E-06	4,28E-06	3,95E-05	7,42E-06	2,82E-06	2,63E-06	0,000179719	1,04E-05	4,02E-06	1,37E-06	2,20E-06	2,88E-05	2,03E-06
xxxx	5,17E-07	1,39E-06	4,28E-06	1,27E-06	1,24E-06	2,82E-06	2,63E-06	4,30E-05	1,73E-06	0,000507144	2,20E-05	2,20E-06	2,62E-06	2,03E-06
cobe	5,17E-07	1,39E-06	4,28E-06	1,27E-06	1,24E-06	2,82E-06	9,46E-05	3,91E-06	1,73E-06	4,02E-06	1,37E-06	2,20E-06	2,62E-06	2,03E-06
thay	5,69E-06	1,39E-06	4,28E-06	1,27E-06	1,36E-05	2,82E-06	2,63E-06	3,91E-06	1,73E-06	4,02E-06	8,23E-06	2,20E-06	2,62E-06	2,03E-06
ocom	5,17E-07	1,39E-06	4,28E-06	0,000287755	1,24E-06	2,82E-06	2,63E-06	8,20E-05	1,73E-06	4,02E-06	1,37E-06	2,20E-06	2,62E-06	2,03E-06
csie	5,17E-07	7,11E-05	4,28E-06	1,40E-05	1,24E-06	2,82E-06	2,63E-06	3,91E-06	1,73E-06	4,02E-06	1,37E-06	2,20E-06	2,88E-05	2,03E-06
gaza	6,78E-05	1,39E-06	4,28E-06	1,27E-06	0,000904585	2,82E-06	2,63E-06	3,91E-06	1,73E-06	4,02E-06	1,37E-06	2,20E-06	2,62E-06	2,03E-06
bdnf	5,17E-07	1,39E-06	4,28E-06	1,27E-06	1,24E-06	2,82E-06	2,63E-06	3,91E-06	1,73E-06	4,02E-06	1,37E-06	4,62E-05	2,62E-06	2,03E-06
msoe	5,17E-07	1,39E-06	4,28E-06	1,27E-06	1,24E-06	2,82E-06	2,63E-06	3,91E-06	1,73E-06	4,02E-06	1,37E-06	2,20E-06	2,62E-06	7,32E-05
cerf	5,17E-07	8,37E-06	4,28E-06	1,27E-06	1,24E-06	1,69E-05	1,58E-05	3,91E-06	1,90E-05	4,02E-06	1,37E-06	2,20E-06	2,62E-06	2,03E-06
ardi	5,17E-07	1,39E-06	4,28E-06	1,27E-06	1,24E-06	2,82E-06	2,63E-06	3,91E-06	1,73E-06	4,02E-06	1,37E-06	2,20E-06	2,62E-06	0,000103743
stop	0,000429797	0,000189704	4,28E-06	0,000867085	0,00091696	0,000581338	0,000357537	4,30E-05	0,000391369	4,02E-06	0,000118027	0,000266253	0,000199216	0,000480065
yale	5,17E-07	0,00011996	4,28E-06	1,27E-06	0,000186857	2,82E-06	2,63E-06	6,25E-05	0,000166245	4,02E-06	0,000138613	0,000123225	2,62E-06	7,32E-05
munn	1,60E-05	1,53E-05	4,28E-06	1,27E-06	1,24E-06	2,82E-06	2,63E-06	3,91E-06	1,73E-06	4,02E-06	1,37E-06	2,20E-06	2,62E-06	2,03E-06
bose	5,17E-07	1,39E-06	4,28E-06	1,27E-06	1,24E-06	2,82E-06	2,63E-06	3,91E-06	7,10E-05	4,02E-06	1,37E-06	2,20E-06	1,57E-05	2,03E-06
foot	6,52E-05	5,72E-05	4,28E-06	0,000338685	0,000131171	0,000285025	0,000212945	6,25E-05	0,000105635	4,02E-06	1,37E-06	2,20E-06	2,62E-06	2,03E-06
fxwg	5,17E-07	1,39E-06	4,28E-06	4,58E-05	1,24E-06	2,82E-06	2,63E-06	3,91E-06	1,73E-06	4,02E-06	1,37E-06	2,20E-06	2,62E-06	2,03E-06
ploy	8,28E-06	1,39E-06	4,28E-06	1,27E-06	1,24E-06	1,69E-05	2,63E-06	3,91E-06	1,73E-06	4,02E-06	1,37E-06	2,20E-06	2,62E-06	2,03E-06
meer	5,17E-07	1,39E-06	8,98E-05	1,27E-06	1,24E-06	2,82E-06	2,63E-06	3,91E-06	1,73E-06	4,02E-06	1,37E-06	2,20E-06	2,62E-06	2,03E-06
flax	3,15E-05	1,39E-06	4,28E-06	1,27E-06	1,24E-06	2,82E-06	2,63E-06	3,91E-06	1,73E-06	4,02E-06	1,37E-06	2,20E-06	2,62E-06	2,03E-06
piqu	5,69E-06	1,39E-06	4,28E-06	1,40E-05	1,24E-06	2,82E-06	2,63E-06	3,91E-06	1,73E-06	4,02E-06	1,51E-05	1,32E-05	2,62E-06	2,03E-06
jhpb	5,22E-05	1,39E-06	4,28E-06	1,27E-06	1,24E-06	2,82E-06	2,63E-06	3,91E-06	1,73E-06	4,02E-06	1,37E-06	2,20E-06	2,62E-06	2,03E-06
ican	3,67E-05	3,63E-05	2,57E-05	9,68E-05	1,36E-05	7,34E-05	2,63E-06	3,91E-06	7,10E-05	2,41E-05	1,37E-06	2,20E-06	2,62E-06	0,000124085
geom	5,17E-07	1,39E-06	4,28E-06	1,27E-06	1,24E-06	2,82E-06	2,63E-06	3,91E-06	1,73E-06	4,02E-06	9,06E-05	2,20E-06	2,62E-06	2,03E-06
wisc	0,000106544	0,000259449	4,28E-06	1,40E-05	2,60E-05	2,82E-06	2,63E-06	0,000238323	2,77E-05	4,02E-06	0,000179786	1,32E-05	1,57E-05	8,34E-05
edit	9,10E-05	0,000106011	2,57E-05	1,27E-06	0,000162108	0,000242694	0,000120932	3,91E-06	5,37E-05	0,000527269	0,001044404	0,000310262	0,00082832	0,000510578
baez	5,17E-07	1,39E-06	4,28E-06	1,27E-06	1,24E-06	2,82E-06	5,52E-05	3,91E-06	1,73E-06	4,02E-06	1,37E-06	2,20E-06	2,62E-06	2,03E-06
quid	5,17E-07	2,23E-05	4,28E-06	1,27E-06	1,24E-06	2,82E-06	2,63E-06	8,20E-05	1,73E-06	4,02E-06	1,37E-06	2,20E-06	2,62E-06	2,03E-06
theu	1,34E-05	1,39E-06	4,28E-06	1,27E-06	1,24E-06	5,93E-05	1,58E-05	3,91E-06	1,73E-06	4,02E-06	1,37E-06	3,52E-05	2,62E-06	2,03E-06
peak	5,69E-06	5,02E-05	2,57E-05	7,64E-06	1,36E-05	1,69E-05	0,000186655	4,30E-05	0,000408686	4,02E-06	2,88E-05	3,52E-05	2,62E-06	2,03E-06
woof	5,17E-07	1,39E-06	4,28E-06	1,27E-06	1,24E-06	2,82E-06	2,63E-06	3,91E-06	0,000148928	4,02E-06	1,37E-06	2,20E-06	4,19E-05	2,03E-06
appl	0,000569443	0,005608832	4,28E-06	9,68E-05	1,24E-06	2,82E-06	2,63E-06	2,34E-05	1,73E-06	0,000587643	0,000241544	0,000145229	2,62E-06	0,00030716
byrn	5,17E-07	1,39E-06	4,28E-06	1,27E-06	1,24E-06	3,10E-05	2,63E-06	2,34E-05	1,73E-06	4,02E-06	1,37E-06	2,20E-06	8,13E-05	2,24E-05
otto	5,17E-07	1,39E-06	2,57E-05	7,64E-06	1,24E-06	1,69E-05	2,63E-06	3,91E-06	0,000131611	4,02E-06	1,37E-06	2,20E-06	2,62E-06	2,03E-06
espi	5,17E-07	1,39E-06	4,28E-06	1,27E-06	1,24E-06	2,82E-06	2,63E-06	3,91E-06	2,77E-05	4,02E-06	1,37E-06	2,20E-06	2,62E-06	2,03E-06
quil	5,17E-07	1,39E-06	4,28E-06	3,95E-05	1,24E-06	2,82E-06	2,63E-06	3,91E-06	1,73E-06	4,02E-06	1,37E-06	2,20E-06	2,62E-06	2,03E-06
bofa	5,17E-07	1,39E-06	4,28E-06	1,27E-06	1,24E-06	2,82E-06	4,21E-05	3,91E-06	1,73E-06	4,02E-06	1,37E-06	2,20E-06	2,62E-06	2,03E-06
rand	5,17E-07	1,39E-06	4,28E-06	1,27E-06	1,24E-06	2,82E-06	6,84E-05	0,000531343	1,73E-06	0,000144898	6,31E-05	2,42E-05	2,62E-06	2,03E-06
doka	5,17E-07	1,39E-06	4,28E-06	1,27E-06	1,24E-06	8,75E-05	2,63E-06	3,91E-06	1,73E-06	4,02E-06	1,37E-06	2,20E-06	2,62E-06	2,03E-06
seif	5,17E-07	2,93E-05	4,28E-06	1,27E-06	1,24E-06	2,82E-06	2,63E-06	3,91E-06	1,73E-06	4,02E-06	1,37E-06	2,20E-06	2,62E-06	2,03E-06
mthe	5,17E-07	8,37E-06	6,84E-05	1,27E-06	1,24E-06	2,82E-06	2,63E-06	3,91E-06	1,73E-06	4,02E-06	8,23E-06	2,20E-06	2,62E-06	2,03E-06
adyk	5,17E-07	1,39E-06	4,28E-06	1,27E-06	1,24E-06	2,82E-06	2,63E-06	3,91E-06	1,73E-06	4,02E-06	1,37E-06	2,20E-06	5,50E-05	2,03E-06
[truncated: 24,696 more rows]
