# Supplementary material for: Analysis and tuning of hierarchical topic models based on Renyi entropy approach
Source: PeerJ Comput Sci. 2021 Jul 29;7:e608. doi: 10.7717/peerj-cs.608 (PMC8330431; doi:10.7717/peerj-cs.608)
Supplement: Supplemental Information 14 — The first column corresponds to unique words, other columns conatin probability distributions for topics. [file peerj-cs-07-608-s014.zip › Phi_matrices/HPAM_phi_20topics_lem2_T1_14_T2_1.csv]

words	T1	T2	T3	T4	T5	T6	T7	T8	T9	T10	T11	T12	T13	T14
fal	0m00012782691919710487	0m0006836402462795377	2m9290124530234607e-06	1m2427455658325925e-05	0m00033530007931403816	3m7804040857736254e-06	1m3066395467831171e-06	0m00031584754469804466	6m150175067887176e-06	0m0001660138223087415	1m6520406234121765e-06	0m00012658456398639828	2m2738022380508482e-06	1m2453624549380038e-05
pug	2m506410282876459e-06	9m416532407158229e-07	2m9290124530234607e-06	2m0712425339297624e-06	1m8026885300059803e-06	6m0486465372378007e-05	1m3066395467831171e-06	4m448557319847168e-06	6m150175067887176e-06	1m4311535778688267e-06	1m6520406234121765e-06	1m356263328489149e-05	2m2738022380508482e-06	1m132147644966608e-06
aro	2m506410282876459e-06	0m00010923178342636675	2m9290124530234607e-06	2m0712425339297624e-06	1m8026885300059803e-06	2m2682424969389103e-05	1m3066395467831171e-06	4m448557319847168e-06	6m765192665625364e-05	4m4365759094944224e-05	1m6520406234121765e-06	2m260438805024023e-06	1m364281342830509e-05	1m132147644966608e-06
noo	2m506410282876459e-06	9m416532407158229e-07	2m9290124530234607e-06	2m0712425339297624e-06	1m8026885300059803e-06	3m7804040857736254e-06	1m3066395467831171e-06	4m448557319847168e-06	6m150175067887176e-06	2m2898457245901227e-05	1m6520406234121765e-06	2m260438805024023e-06	3m638083580881357e-05	1m132147644966608e-06
alb	2m506410282876459e-06	9m416532407158229e-07	2m9290124530234607e-06	2m0712425339297624e-06	1m8026885300059803e-06	3m7804040857736254e-06	1m3066395467831171e-06	4m448557319847168e-06	6m150175067887176e-06	1m4311535778688267e-06	3m469285002211109e-05	2m260438805024023e-06	2m2738022380508482e-06	1m132147644966608e-06
ica	2m506410282876459e-06	9m416532407158229e-07	2m9290124530234607e-06	2m0712425339297624e-06	1m8026885300059803e-06	3m7804040857736254e-06	4m050582356285304e-05	4m448557319847168e-06	6m150175067887176e-06	1m4311535778688267e-06	1m6520406234121765e-06	2m260438805024023e-06	2m2738022380508482e-06	1m132147644966608e-06
poi	2m506410282876459e-06	9m416532407158229e-07	2m9290124530234607e-06	2m0712425339297624e-06	1m8026885300059803e-06	4m158444426138885e-05	1m3066395467831171e-06	4m448557319847168e-06	6m150175067887176e-06	1m4311535778688267e-06	1m6520406234121765e-06	2m260438805024023e-06	2m2738022380508482e-06	1m132147644966608e-06
rai	1m5038462152006105e-05	0m0004764765326399356	7m615431968588382e-05	0m00015741442621219903	9m19371159397997e-05	7m938848284538835e-05	1m3066395467831171e-06	4m448557319847168e-06	0m0005904168356209993	6m583306094398722e-05	6m773366476409137e-05	0m0002509087207727134	1m364281342830509e-05	1m132147644966608e-06
pul	2m506410282876459e-06	9m416532407158229e-07	1m7574075172888115e-05	4m349608934717253e-05	1m8026885300059803e-06	3m7804040857736254e-06	1m437303490092745e-05	0m0009608883410692215	6m150175067887176e-06	1m4311535778688267e-06	3m469285002211109e-05	2m260438805024023e-06	2m2738022380508482e-06	1m132147644966608e-06
aba	2m506410282876459e-06	9m416532407158229e-07	2m9290124530234607e-06	2m0712425339297624e-06	1m8026885300059803e-06	3m7804040857736254e-06	1m3066395467831171e-06	4m448557319847168e-06	6m150175067887176e-06	8m58692146721296e-06	1m6520406234121765e-06	2m260438805024023e-06	2m501182461855933e-05	1m132147644966608e-06
obe	2m506410282876459e-06	9m416532407158229e-07	0m00028118520276620984	2m0712425339297624e-06	1m8026885300059803e-06	3m7804040857736254e-06	1m3066395467831171e-06	4m448557319847168e-06	9m840280108619481e-05	1m4311535778688267e-06	1m6520406234121765e-06	4m746921331388876e-05	2m2738022380508482e-06	1m132147644966608e-06
16-	2m506410282876459e-06	9m416532407158229e-07	2m9290124530234607e-06	2m0712425339297624e-06	1m8026885300059803e-06	3m7804040857736254e-06	1m3066395467831171e-06	4m448557319847168e-06	6m150175067887176e-06	1m4311535778688267e-06	1m6520406234121765e-06	2m260438805024023e-06	2m2738022380508482e-06	2m3775099180056714e-05
moo	2m506410282876459e-06	9m416532407158229e-07	2m9290124530234607e-06	2m0712425339297624e-06	2m8843016480095685e-05	3m7804040857736254e-06	1m3066395467831171e-06	4m89341291540768e-05	6m150175067887176e-06	1m4311535778688267e-06	1m6520406234121765e-06	7m007359818089753e-05	2m2738022380508482e-06	1m132147644966608e-06
adh	2m506410282876459e-06	9m416532407158229e-07	6m150925764814019e-05	2m0712425339297624e-06	1m8026885300059803e-06	3m7804040857736254e-06	1m3066395467831171e-06	4m448557319847168e-06	6m150175067887176e-06	1m4311535778688267e-06	1m6520406234121765e-06	2m260438805024023e-06	2m2738022380508482e-06	1m2453624549380038e-05
ree	2m506410282876459e-06	9m416532407158229e-07	4m686419924837537e-05	2m0712425339297624e-06	1m8026885300059803e-06	6m0486465372378007e-05	1m3066395467831171e-06	4m448557319847168e-06	6m150175067887176e-06	1m4311535778688267e-06	1m6520406234121765e-06	2m260438805024023e-06	1m364281342830509e-05	1m132147644966608e-06
noi	2m506410282876459e-06	5m649919785355451e-06	2m9290124530234607e-06	0m0007891433779150248	1m8026885300059803e-06	3m7804040857736254e-06	9m277140634367242e-05	0m0021619987674057484	6m150175067887176e-06	0m0001445465168217197	4m295305552659556e-05	3m616702088038437e-05	2m2738022380508482e-06	4m641805207938887e-05
itn	2m506410282876459e-06	9m416532407158229e-07	2m9290124530234607e-06	2m0712425339297624e-06	1m0816132089530583e-05	3m7804040857736254e-06	7m839837053325027e-06	4m448557319847168e-06	6m150175067887176e-06	1m4311535778688267e-06	1m6520406234121765e-06	1m356263328489149e-05	2m2738022380508482e-06	6m7928858697996475e-06
agr	2m506410282876459e-06	0m0011968412436544895	2m9290124530234607e-06	0m00040596353937871754	5m5883341701701283e-05	0m0001360945461783558	1m3066395467831171e-06	4m448557319847168e-06	0m00019065540982410312	1m4311535778688267e-06	9m251427400158718e-05	0m00014918895612936467	0m0007412594859488308	4m075731339980848e-05
afr	2m506410282876459e-06	9m416532407158229e-07	2m9290124530234607e-06	2m0712425339297624e-06	1m8026885300059803e-06	3m7804040857736254e-06	1m3066395467831171e-06	4m448557319847168e-06	6m150175067887176e-06	1m4311535778688267e-06	1m6520406234121765e-06	2m260438805024023e-06	2m2738022380508482e-06	1m132147644966608e-06
ljgk	0m00011529486801009625	9m416532407158229e-07	2m9290124530234607e-06	2m0712425339297624e-06	1m8026885300059803e-06	3m7804040857736254e-06	1m3066395467831171e-06	4m448557319847168e-06	6m150175067887176e-06	1m4311535778688267e-06	1m6520406234121765e-06	2m260438805024023e-06	2m2738022380508482e-06	1m132147644966608e-06
kipl	2m506410282876459e-06	9m416532407158229e-07	2m9290124530234607e-06	2m0712425339297624e-06	1m8026885300059803e-06	3m7804040857736254e-06	1m3066395467831171e-06	4m448557319847168e-06	6m150175067887176e-06	1m4311535778688267e-06	0m00029901936068199575	2m260438805024023e-06	2m2738022380508482e-06	1m132147644966608e-06
bird	2m506410282876459e-06	9m416532407158229e-07	2m9290124530234607e-06	0m0005820191581733525	1m8026885300059803e-06	0m00023060463718138635	6m663861131528392e-05	4m89341291540768e-05	6m150175067887176e-06	3m0054223316255957e-05	0m00015859591076150537	2m486482662789058e-05	1m364281342830509e-05	1m2453624549380038e-05
ever	2m506410282876459e-06	0m000928470108192414	0m00028118520276620984	0m0015244344249367714	0m0001370043319184333	0m00023060463718138635	0m00013197059161029756	0m00011566247849259526	0m000528915086761117	0m00011592344526434317	0m0005303050274960697	0m0003639306523837149	0m0011619129218161106	0m0004596519283950329
hoss	2m506410282876459e-06	9m416532407158229e-07	2m9290124530234607e-06	2m0712425339297624e-06	1m8026885300059803e-06	6m0486465372378007e-05	1m3066395467831171e-06	4m448557319847168e-06	6m150175067887176e-06	1m4311535778688267e-06	1m6520406234121765e-06	0m0001152823751908727	2m2738022380508482e-06	1m132147644966608e-06
some	0m0004411282134242356	0m005057619418948889	0m003942450974136591	0m0032332097180187702	0m003994757775217295	0m00019280059495940804	0m004254418425261974	0m002762553747743368	0m00015990453539416194	0m001997890416532755	0m0032396516762673855	0m003121666144579649	0m003458453342318535	0m0044561331160366535
fast	2m506410282876459e-06	2m9191249268478714e-05	3m221913721063174e-05	0m0011619670549407601	0m0003983941860496998	3m7804040857736254e-06	0m0006807591416873038	4m448557319847168e-06	6m150175067887176e-06	1m5742689356557094e-05	0m00021641733474098146	0m00013788676005788147	0m0002296540333190933	0m0015238707419484854
wasa	1m5038462152006105e-05	5m649919785355451e-06	4m686419924837537e-05	9m527715155854821e-05	1m8026885300059803e-06	2m2682424969389103e-05	1m3066395467831171e-06	4m448557319847168e-06	3m690105222631246e-05	8m58692146721296e-06	1m6520406234121765e-06	2m260438805024023e-06	8m185688056983054e-05	1m132147644966608e-06
mine	2m506410282876459e-06	0m0003305202699266374	0m0007791173411533237	0m0006545126088894904	0m0001550312153995037	0m00032511475728824735	2m7439427867648192e-05	0m0005605181795544922	6m150175067887176e-06	5m152152880327776e-05	0m0006789886974729598	0m001030760002322495	5m911885455134325e-05	0m0006521170143969357
mass	2m506410282876459e-06	0m00028814590768888593	7m615431968588382e-05	0m00020919549569953233	1m8026885300059803e-06	4m158444426138885e-05	2m0906232748529874e-05	4m448557319847168e-06	9m840280108619481e-05	0m00018748112779576331	0m0014637080021202564	0m00012658456398639828	2m2738022380508482e-06	9m17039651540108e-05
sipp	2m506410282876459e-06	9m416532407158229e-07	2m9290124530234607e-06	7m456472667399794e-05	1m8026885300059803e-06	0m0001738985738484189	0m00015157018788158894	4m448557319847168e-06	6m150175067887176e-06	1m4311535778688267e-06	1m6520406234121765e-06	2m260438805024023e-06	2m2738022380508482e-06	1m132147644966608e-06
sdsc	2m506410282876459e-06	9m416532407158229e-07	2m9290124530234607e-06	2m0712425339297624e-06	1m8026885300059803e-06	3m7804040857736254e-06	7m970500882947817e-05	4m448557319847168e-06	6m150175067887176e-06	1m4311535778688267e-06	1m8172448108089156e-05	2m260438805024023e-06	2m2738022380508482e-06	1m132147644966608e-06
tthe	2m506410282876459e-06	9m416532407158229e-07	2m9290124530234607e-06	1m2427455658325925e-05	1m8026885300059803e-06	3m7804040857736254e-06	1m3066395467831171e-06	4m89341291540768e-05	6m150175067887176e-06	8m58692146721296e-06	1m6520406234121765e-06	2m260438805024023e-06	1m364281342830509e-05	1m132147644966608e-06
poke	1m5038462152006105e-05	1m977471765712835e-05	2m9290124530234607e-06	2m0712425339297624e-06	1m8026885300059803e-06	3m7804040857736254e-06	4m050582356285304e-05	9m341969416709617e-05	6m150175067887176e-06	1m4311535778688267e-06	1m6520406234121765e-06	2m260438805024023e-06	2m2738022380508482e-06	4m075731339980848e-05
surg	2m506410282876459e-06	9m416532407158229e-07	9m079938899958506e-05	2m0712425339297624e-06	1m8026885300059803e-06	3m7804040857736254e-06	1m3066395467831171e-06	0m00027136196149513125	6m150175067887176e-06	8m58692146721296e-06	1m6520406234121765e-06	2m260438805024023e-06	2m2738022380508482e-06	2m3775099180056714e-05
pose	1m5038462152006105e-05	1m0358186045777984e-05	0m00022260495461523533	2m0712425339297624e-06	1m8026885300059803e-06	3m7804040857736254e-06	1m3066395467831171e-06	2m669134300958831e-05	0m00012915366096422076	8m58692146721296e-06	1m8172448108089156e-05	1m356263328489149e-05	0m0001273329253308475	3m509657472022809e-05
arlo	2m506410282876459e-06	9m416532407158229e-07	7m615431968588382e-05	3m31398805428762e-05	1m8026885300059803e-06	3m7804040857736254e-06	1m3066395467831171e-06	4m448557319847168e-06	6m150175067887176e-06	1m4311535778688267e-06	1m6520406234121765e-06	2m260438805024023e-06	2m2738022380508482e-06	1m132147644966608e-06
ring	9m023076563607901e-05	2m4482984372298233e-05	2m9290124530234607e-06	0m0001470582210458815	3m7856458220630884e-05	3m7804040857736254e-06	1m437303490092745e-05	0m0002268764073960483	6m150175067887176e-06	1m4311535778688267e-06	0m0005220448365435004	0m00019439774041529745	0m00038882018998265266	0m00023322241031564772
quiz	2m506410282876459e-06	5m649919785355451e-06	1m7574075172888115e-05	2m0712425339297624e-06	1m8026885300059803e-06	3m7804040857736254e-06	1m3066395467831171e-06	4m448557319847168e-06	6m150175067887176e-06	1m4311535778688267e-06	1m6520406234121765e-06	2m260438805024023e-06	2m2738022380508482e-06	5m207879075896926e-05
ecac	2m506410282876459e-06	9m416532407158229e-07	2m9290124530234607e-06	2m0712425339297624e-06	1m8026885300059803e-06	0m0001738985738484189	1m3066395467831171e-06	4m448557319847168e-06	6m150175067887176e-06	1m4311535778688267e-06	1m6520406234121765e-06	2m260438805024023e-06	2m2738022380508482e-06	1m132147644966608e-06
foam	2m506410282876459e-06	9m416532407158229e-07	2m9290124530234607e-06	2m2783668100601062e-05	1m8026885300059803e-06	3m7804040857736254e-06	7m839837053325027e-06	4m448557319847168e-06	6m150175067887176e-06	8m58692146721296e-06	5m94734592596069e-05	2m486482662789058e-05	2m2738022380508482e-06	1m132147644966608e-06
burp	2m506410282876459e-06	1m0358186045777984e-05	2m9290124530234607e-06	2m0712425339297624e-06	1m0816132089530583e-05	3m7804040857736254e-06	1m3066395467831171e-06	4m448557319847168e-06	6m150175067887176e-06	1m4311535778688267e-06	1m6520406234121765e-06	2m260438805024023e-06	2m2738022380508482e-06	1m132147644966608e-06
ensu	2m506410282876459e-06	9m416532407158229e-07	2m9290124530234607e-06	2m0712425339297624e-06	1m8026885300059803e-06	3m7804040857736254e-06	1m3066395467831171e-06	4m448557319847168e-06	6m150175067887176e-06	5m152152880327776e-05	1m6520406234121765e-06	2m260438805024023e-06	1m364281342830509e-05	1m132147644966608e-06
nkjz	0m0001528910215711221	9m416532407158229e-07	2m9290124530234607e-06	2m0712425339297624e-06	1m8026885300059803e-06	3m7804040857736254e-06	1m3066395467831171e-06	4m448557319847168e-06	6m150175067887176e-06	1m4311535778688267e-06	1m6520406234121765e-06	2m260438805024023e-06	2m2738022380508482e-06	1m132147644966608e-06
lewi	2m7570513339014724e-05	0m00021752189786639065	0m000793762388639152	2m0712425339297624e-06	0m00018207155517302454	2m2682424969389103e-05	8m62382075865753e-05	0m0002046336157945916	0m0004674132796935737	1m5742689356557094e-05	8m425406849710271e-05	2m260438805024023e-06	2m501182461855933e-05	3m509657472022809e-05
nick	2m506410282876459e-06	9m416532407158229e-07	9m079938899958506e-05	0m0001988392905332148	0m0001189774411614053	0m0002117026160703972	0m0001711697841528803	7m11769171175547e-05	0m0017897009383887053	2m2898457245901227e-05	0m000307279551634565	2m260438805024023e-06	0m0001614399516256526	2m9435837859637104e-05
gase	2m506410282876459e-06	9m416532407158229e-07	2m9290124530234607e-06	2m2783668100601062e-05	1m8026885300059803e-06	3m7804040857736254e-06	1m3066395467831171e-06	4m448557319847168e-06	6m150175067887176e-06	1m4311535778688267e-06	6m773366476409137e-05	2m260438805024023e-06	2m2738022380508482e-06	1m132147644966608e-06
dorm	2m506410282876459e-06	9m416532407158229e-07	2m9290124530234607e-06	2m0712425339297624e-06	1m8026885300059803e-06	3m7804040857736254e-06	1m437303490092745e-05	4m448557319847168e-06	6m150175067887176e-06	1m4311535778688267e-06	1m6520406234121765e-06	2m260438805024023e-06	2m2738022380508482e-06	2m3775099180056714e-05
tail	2m506410282876459e-06	1m5066451851453166e-05	2m9290124530234607e-06	0m00017812686564866453	9m19371159397997e-05	3m7804040857736254e-06	7m839837053325027e-06	4m448557319847168e-06	6m150175067887176e-06	8m58692146721296e-06	0m00020815712923649698	2m260438805024023e-06	7m04878693795763e-05	1m132147644966608e-06
xwud	2m506410282876459e-06	9m416532407158229e-07	2m9290124530234607e-06	2m0712425339297624e-06	5m5883341701701283e-05	3m7804040857736254e-06	1m3066395467831171e-06	4m448557319847168e-06	6m150175067887176e-06	1m4311535778688267e-06	1m6520406234121765e-06	2m260438805024023e-06	2m2738022380508482e-06	1m132147644966608e-06
giga	2m506410282876459e-06	9m416532407158229e-07	2m9290124530234607e-06	2m0712425339297624e-06	1m8026885300059803e-06	3m7804040857736254e-06	1m3066395467831171e-06	4m448557319847168e-06	0m0005904168356209993	1m4311535778688267e-06	1m6520406234121765e-06	2m260438805024023e-06	2m2738022380508482e-06	1m132147644966608e-06
msrp	2m506410282876459e-06	9m416532407158229e-07	2m9290124530234607e-06	7m456472667399794e-05	1m8026885300059803e-06	3m7804040857736254e-06	1m3066395467831171e-06	4m448557319847168e-06	6m150175067887176e-06	1m4311535778688267e-06	1m6520406234121765e-06	2m260438805024023e-06	2m2738022380508482e-06	1m8114362319465727e-05
bcci	2m506410282876459e-06	9m416532407158229e-07	2m9290124530234607e-06	2m0712425339297624e-06	1m8026885300059803e-06	3m7804040857736254e-06	1m3066395467831171e-06	4m448557319847168e-06	0m0006826694589108229	1m4311535778688267e-06	1m6520406234121765e-06	2m260438805024023e-06	2m2738022380508482e-06	1m132147644966608e-06
crux	1m5038462152006105e-05	5m649919785355451e-06	2m9290124530234607e-06	2m0712425339297624e-06	1m8026885300059803e-06	3m7804040857736254e-06	1m3066395467831171e-06	4m448557319847168e-06	6m150175067887176e-06	3m0054223316255957e-05	1m6520406234121765e-06	2m260438805024023e-06	0m0002864990965463221	1m132147644966608e-06
buta	2m506410282876459e-06	1m977471765712835e-05	2m9290124530234607e-06	2m0712425339297624e-06	1m0816132089530583e-05	3m7804040857736254e-06	1m3066395467831171e-06	4m448557319847168e-06	3m690105222631246e-05	1m5742689356557094e-05	1m6520406234121765e-06	2m260438805024023e-06	2m2738022380508482e-06	1m132147644966608e-06
crew	2m506410282876459e-06	9m416532407158229e-07	1m7574075172888115e-05	7m456472667399794e-05	1m8026885300059803e-06	2m2682424969389103e-05	7m839837053325027e-06	4m448557319847168e-06	6m150175067887176e-06	2m2898457245901227e-05	0m0004559632216114551	2m260438805024023e-06	0m00013870192924514413	1m132147644966608e-06
grad	1m5038462152006105e-05	9m416532407158229e-07	2m9290124530234607e-06	2m0712425339297624e-06	1m8026885300059803e-06	3m7804040857736254e-06	1m3066395467831171e-06	2m669134300958831e-05	6m150175067887176e-06	1m5742689356557094e-05	6m773366476409137e-05	1m356263328489149e-05	9m322588448412716e-05	0m00010868617391679436
sgot	2m506410282876459e-06	1m5066451851453166e-05	2m9290124530234607e-06	2m0712425339297624e-06	1m8026885300059803e-06	3m7804040857736254e-06	1m3066395467831171e-06	4m448557319847168e-06	6m150175067887176e-06	8m58692146721296e-06	1m6520406234121765e-06	1m356263328489149e-05	1m364281342830509e-05	1m132147644966608e-06
duke	2m506410282876459e-06	9m416532407158229e-07	0m0006326666916720569	6m42085142317228e-05	0m0001279908901778981	2m2682424969389103e-05	7m839837053325027e-06	4m448557319847168e-06	6m150175067887176e-06	5m867729487363249e-05	1m6520406234121765e-06	1m356263328489149e-05	0m0012187579413875937	0m00016529356071259826
bout	2m506410282876459e-06	9m416532407158229e-07	0m00014937962987460196	1m2427455658325925e-05	1m8026885300059803e-06	3m7804040857736254e-06	7m839837053325027e-06	4m448557319847168e-06	0m00012915366096422076	1m4311535778688267e-06	1m6520406234121765e-06	7m007359818089753e-05	5m911885455134325e-05	1m8114362319465727e-05
alex	2m506410282876459e-06	9m416532407158229e-07	0m0005008611478842795	4m349608934717253e-05	0m0001279908901778981	3m7804040857736254e-06	4m703902231995016e-05	4m448557319847168e-06	6m150175067887176e-06	1m4311535778688267e-06	1m6520406234121765e-06	2m260438805024023e-06	0m00015007094771135598	5m773952943854965e-05
pope	2m506410282876459e-06	0m0007448476972058415	3m221913721063174e-05	2m0712425339297624e-06	1m8026885300059803e-06	3m7804040857736254e-06	1m3066395467831171e-06	4m448557319847168e-06	0m00015990453539416194	3m0054223316255957e-05	1m6520406234121765e-06	0m00013788676005788147	2m2738022380508482e-06	3m509657472022809e-05
olli	2m506410282876459e-06	9m416532407158229e-07	2m9290124530234607e-06	2m2783668100601062e-05	2m8843016480095685e-05	3m7804040857736254e-06	1m3066395467831171e-06	4m448557319847168e-06	6m150175067887176e-06	1m4311535778688267e-06	1m6520406234121765e-06	2m260438805024023e-06	2m2738022380508482e-06	1m132147644966608e-06
dont	4m010256452602334e-05	9m416532407158229e-07	0m0003104753268416971	0m00021955171541776508	3m7856458220630884e-05	3m7804040857736254e-06	1m3066395467831171e-06	4m89341291540768e-05	0m00019065540982410312	1m4311535778688267e-06	1m6520406234121765e-06	2m260438805024023e-06	3m638083580881357e-05	8m038248051889241e-05
lost	2m506410282876459e-06	0m0003163954825140536	0m00023725003120489419	0m00010563336400082335	0m00017305811343248934	0m00019280059495940804	0m00013850379036739469	4m448557319847168e-06	0m004157518036663532	0m00020179265993647277	0m00015859591076150537	0m00017179334827233106	0m0007753664976917207	0m0002502046409063041
ajay	2m506410282876459e-06	9m416532407158229e-07	2m9290124530234607e-06	2m0712425339297624e-06	1m8026885300059803e-06	0m00015499656728934497	1m437303490092745e-05	4m448557319847168e-06	6m150175067887176e-06	1m4311535778688267e-06	1m8172448108089156e-05	2m260438805024023e-06	2m2738022380508482e-06	1m132147644966608e-06
chad	2m506410282876459e-06	9m416532407158229e-07	2m9290124530234607e-06	2m0712425339297624e-06	1m8026885300059803e-06	0m00015499656728934497	1m3066395467831171e-06	4m448557319847168e-06	6m150175067887176e-06	1m4311535778688267e-06	1m6520406234121765e-06	2m260438805024023e-06	2m2738022380508482e-06	9m736470383359119e-05
mica	2m506410282876459e-06	9m416532407158229e-07	2m9290124530234607e-06	2m0712425339297624e-06	1m8026885300059803e-06	9m82905039563775e-05	7m839837053325027e-06	4m448557319847168e-06	6m150175067887176e-06	1m4311535778688267e-06	9m912244422594085e-06	2m260438805024023e-06	2m2738022380508482e-06	1m132147644966608e-06
dian	2m506410282876459e-06	9m416532407158229e-07	1m7574075172888115e-05	3m31398805428762e-05	1m8026885300059803e-06	3m7804040857736254e-06	7m317181007238105e-05	4m448557319847168e-06	6m150175067887176e-06	1m4311535778688267e-06	1m6520406234121765e-06	2m260438805024023e-06	2m2738022380508482e-06	1m8114362319465727e-05
togo	2m506410282876459e-06	5m649919785355451e-06	0m00010544445103732869	1m2427455658325925e-05	5m5883341701701283e-05	3m7804040857736254e-06	2m7439427867648192e-05	4m448557319847168e-06	6m150175067887176e-06	1m4311535778688267e-06	1m6520406234121765e-06	2m260438805024023e-06	2m501182461855933e-05	1m132147644966608e-06
ethz	0m00022808334324508905	9m416532407158229e-07	2m9290124530234607e-06	2m0712425339297624e-06	4m6869899961166084e-05	3m7804040857736254e-06	8m62382075865753e-05	4m448557319847168e-06	6m150175067887176e-06	1m5742689356557094e-05	1m6520406234121765e-06	2m260438805024023e-06	2m2738022380508482e-06	6m7928858697996475e-06
yawn	2m506410282876459e-06	9m416532407158229e-07	2m9290124530234607e-06	2m0712425339297624e-06	1m8026885300059803e-06	3m7804040857736254e-06	1m3066395467831171e-06	4m448557319847168e-06	6m150175067887176e-06	2m2898457245901227e-05	1m6520406234121765e-06	2m260438805024023e-06	2m501182461855933e-05	1m132147644966608e-06
bram	2m506410282876459e-06	9m416532407158229e-07	0m00010544445103732869	2m0712425339297624e-06	1m9829574739560485e-05	3m7804040857736254e-06	2m0906232748529874e-05	2m669134300958831e-05	6m150175067887176e-06	1m4311535778688267e-06	1m6520406234121765e-06	2m260438805024023e-06	2m2738022380508482e-06	1m132147644966608e-06
mnot	2m506410282876459e-06	2m4482984372298233e-05	4m686419924837537e-05	4m349608934717253e-05	1m9829574739560485e-05	3m7804040857736254e-06	1m3066395467831171e-06	4m448557319847168e-06	6m150175067887176e-06	1m4311535778688267e-06	1m6520406234121765e-06	2m260438805024023e-06	2m2738022380508482e-06	2m3775099180056714e-05
feet	2m506410282876459e-06	9m510698146186769e-05	0m0001640246919123456	0m00021955171541776508	1m8026885300059803e-06	0m00011719251779140905	1m437303490092745e-05	0m00047154707135632634	6m150175067887176e-06	0m00011592344526434317	0m0004311826196499169	8m137579425238073e-05	0m0002069160109385848	6m7928858697996475e-06
edud	2m506410282876459e-06	9m416532407158229e-07	2m9290124530234607e-06	2m0712425339297624e-06	2m8843016480095685e-05	3m7804040857736254e-06	1m3066395467831171e-06	4m448557319847168e-06	9m840280108619481e-05	1m4311535778688267e-06	1m6520406234121765e-06	2m260438805024023e-06	2m2738022380508482e-06	1m132147644966608e-06
weld	2m506410282876459e-06	9m416532407158229e-07	2m9290124530234607e-06	9m527715155854821e-05	1m8026885300059803e-06	3m7804040857736254e-06	1m3066395467831171e-06	4m448557319847168e-06	6m150175067887176e-06	1m4311535778688267e-06	1m6520406234121765e-06	2m260438805024023e-06	2m2738022380508482e-06	3m509657472022809e-05
reel	2m506410282876459e-06	9m416532407158229e-07	2m9290124530234607e-06	2m0712425339297624e-06	1m8026885300059803e-06	6m0486465372378007e-05	2m7439427867648192e-05	4m448557319847168e-06	6m150175067887176e-06	1m4311535778688267e-06	1m6520406234121765e-06	2m260438805024023e-06	2m2738022380508482e-06	1m2453624549380038e-05
kaan	2m506410282876459e-06	2m4482984372298233e-05	0m0002958302793558687	2m0712425339297624e-06	1m8026885300059803e-06	3m7804040857736254e-06	1m3066395467831171e-06	4m448557319847168e-06	6m150175067887176e-06	1m4311535778688267e-06	1m6520406234121765e-06	2m260438805024023e-06	2m2738022380508482e-06	1m132147644966608e-06
sele	2m506410282876459e-06	9m416532407158229e-07	2m9290124530234607e-06	2m0712425339297624e-06	0m0001099639994208701	3m7804040857736254e-06	1m3066395467831171e-06	4m448557319847168e-06	6m150175067887176e-06	1m4311535778688267e-06	1m6520406234121765e-06	2m260438805024023e-06	2m2738022380508482e-06	1m132147644966608e-06
vogt	0m00022808334324508905	9m416532407158229e-07	2m9290124530234607e-06	2m0712425339297624e-06	1m8026885300059803e-06	3m7804040857736254e-06	1m3066395467831171e-06	4m448557319847168e-06	6m150175067887176e-06	1m4311535778688267e-06	1m6520406234121765e-06	2m260438805024023e-06	2m2738022380508482e-06	1m132147644966608e-06
blvd	2m506410282876459e-06	9m416532407158229e-07	3m221913721063174e-05	5m3852301789447665e-05	8m29236741992645e-05	3m7804040857736254e-06	4m703902231995016e-05	4m448557319847168e-06	6m150175067887176e-06	1m4311535778688267e-06	3m469285002211109e-05	2m260438805024023e-06	2m2738022380508482e-06	7m472174183931202e-05
eder	2m506410282876459e-06	9m416532407158229e-07	3m221913721063174e-05	2m0712425339297624e-06	1m8026885300059803e-06	3m7804040857736254e-06	1m3066395467831171e-06	4m448557319847168e-06	6m150175067887176e-06	2m2898457245901227e-05	0m00017511630721855909	2m260438805024023e-06	2m2738022380508482e-06	1m132147644966608e-06
lose	2m506410282876459e-06	0m00018456403631716967	0m00010544445103732869	0m0001470582210458815	9m19371159397997e-05	0m0001360945461783558	7m970500882947817e-05	4m448557319847168e-06	0m0003751606564037502	8m01446003606543e-05	1m8172448108089156e-05	0m0001039801791193895	0m0009913777466863394	0m00010302544251317158
june	2m506410282876459e-06	1m5066451851453166e-05	9m079938899958506e-05	2m0712425339297624e-06	0m0001460177736589685	0m0013647257583215833	8m62382075865753e-05	7m11769171175547e-05	0m0002214062842540443	0m0002447272709105164	0m00029901936068199575	7m007359818089753e-05	0m0002637610596138984	4m075731339980848e-05
lyle	1m5038462152006105e-05	9m416532407158229e-07	0m0002518950786907226	2m0712425339297624e-06	1m8026885300059803e-06	3m7804040857736254e-06	1m3066395467831171e-06	4m448557319847168e-06	6m150175067887176e-06	1m4311535778688267e-06	1m6520406234121765e-06	2m260438805024023e-06	2m501182461855933e-05	1m2453624549380038e-05
yugo	2m506410282876459e-06	9m416532407158229e-07	2m9290124530234607e-06	6m42085142317228e-05	1m8026885300059803e-06	3m7804040857736254e-06	1m3066395467831171e-06	4m448557319847168e-06	3m690105222631246e-05	1m4311535778688267e-06	1m6520406234121765e-06	2m260438805024023e-06	2m2738022380508482e-06	1m132147644966608e-06
vlbi	2m506410282876459e-06	9m416532407158229e-07	2m9290124530234607e-06	2m0712425339297624e-06	1m8026885300059803e-06	3m7804040857736254e-06	1m3066395467831171e-06	4m448557319847168e-06	6m150175067887176e-06	1m4311535778688267e-06	0m00012555508874356747	2m260438805024023e-06	2m2738022380508482e-06	1m132147644966608e-06
give	6m516666326206177e-05	0m0017900828970596194	0m000793762388639152	0m000758074747864157	0m001669289544224739	0m0007031551795080304	0m0007395579596050084	0m0004493042652029544	0m00043666240526363254	0m0008601232548244298	0m0009598355973139405	0m0009290403104387224	0m0021737548522651196	0m001637085573747754
rych	2m506410282876459e-06	9m416532407158229e-07	2m9290124530234607e-06	2m0712425339297624e-06	1m8026885300059803e-06	3m7804040857736254e-06	1m3066395467831171e-06	0m00016014804714359343	6m150175067887176e-06	1m4311535778688267e-06	1m6520406234121765e-06	2m260438805024023e-06	2m2738022380508482e-06	1m132147644966608e-06
norm	2m506410282876459e-06	9m416532407158229e-07	2m9290124530234607e-06	2m0712425339297624e-06	1m8026885300059803e-06	0m00019280059495940804	1m3066395467831171e-06	7m11769171175547e-05	6m765192665625364e-05	1m4311535778688267e-06	1m6520406234121765e-06	1m356263328489149e-05	2m501182461855933e-05	2m3775099180056714e-05
seig	2m506410282876459e-06	9m416532407158229e-07	2m9290124530234607e-06	2m0712425339297624e-06	1m8026885300059803e-06	3m7804040857736254e-06	1m3066395467831171e-06	4m448557319847168e-06	6m150175067887176e-06	1m4311535778688267e-06	1m6520406234121765e-06	2m260438805024023e-06	2m2738022380508482e-06	1m132147644966608e-06
lite	2m506410282876459e-06	9m416532407158229e-07	3m221913721063174e-05	2m0712425339297624e-06	3m7856458220630884e-05	3m7804040857736254e-06	1m3066395467831171e-06	4m448557319847168e-06	3m690105222631246e-05	8m58692146721296e-06	9m912244422594085e-06	2m260438805024023e-06	2m2738022380508482e-06	7m472174183931202e-05
vcrs	2m506410282876459e-06	9m416532407158229e-07	2m9290124530234607e-06	2m0712425339297624e-06	1m8026885300059803e-06	3m7804040857736254e-06	1m3066395467831171e-06	0m00013790527009405196	6m150175067887176e-06	1m4311535778688267e-06	1m6520406234121765e-06	2m260438805024023e-06	2m2738022380508482e-06	1m132147644966608e-06
brui	2m506410282876459e-06	6m685737753286958e-05	9m079938899958506e-05	2m0712425339297624e-06	1m8026885300059803e-06	3m7804040857736254e-06	1m3066395467831171e-06	2m669134300958831e-05	6m150175067887176e-06	2m2898457245901227e-05	1m6520406234121765e-06	1m356263328489149e-05	2m501182461855933e-05	1m132147644966608e-06
bnkj	7m76987144490704e-05	9m416532407158229e-07	2m9290124530234607e-06	2m0712425339297624e-06	1m8026885300059803e-06	3m7804040857736254e-06	1m3066395467831171e-06	4m448557319847168e-06	6m150175067887176e-06	1m4311535778688267e-06	1m6520406234121765e-06	2m260438805024023e-06	2m2738022380508482e-06	1m132147644966608e-06
xact	2m506410282876459e-06	9m416532407158229e-07	0m00012008951307507232	2m0712425339297624e-06	1m8026885300059803e-06	3m7804040857736254e-06	7m839837053325027e-06	4m448557319847168e-06	6m150175067887176e-06	1m4311535778688267e-06	1m6520406234121765e-06	2m260438805024023e-06	2m2738022380508482e-06	1m132147644966608e-06
hath	2m506410282876459e-06	0m0001516061747679487	2m9290124530234607e-06	2m0712425339297624e-06	1m8026885300059803e-06	3m7804040857736254e-06	1m3066395467831171e-06	4m448557319847168e-06	6m150175067887176e-06	1m4311535778688267e-06	9m912244422594085e-06	2m260438805024023e-06	2m2738022380508482e-06	1m132147644966608e-06
honk	2m506410282876459e-06	5m649919785355451e-06	2m9290124530234607e-06	9m527715155854821e-05	1m8026885300059803e-06	3m7804040857736254e-06	1m437303490092745e-05	4m448557319847168e-06	6m150175067887176e-06	8m58692146721296e-06	1m6520406234121765e-06	2m260438805024023e-06	2m2738022380508482e-06	1m132147644966608e-06
manu	2m506410282876459e-06	9m416532407158229e-07	2m9290124530234607e-06	2m0712425339297624e-06	9m19371159397997e-05	3m7804040857736254e-06	1m3066395467831171e-06	4m448557319847168e-06	6m150175067887176e-06	1m4311535778688267e-06	1m6520406234121765e-06	2m260438805024023e-06	2m2738022380508482e-06	1m132147644966608e-06
ozon	2m506410282876459e-06	9m416532407158229e-07	3m221913721063174e-05	2m0712425339297624e-06	1m8026885300059803e-06	3m7804040857736254e-06	1m3066395467831171e-06	0m00016014804714359343	6m150175067887176e-06	1m4311535778688267e-06	0m00046422341256402433	2m260438805024023e-06	2m2738022380508482e-06	1m132147644966608e-06
holi	2m506410282876459e-06	0m0014040051028132439	2m9290124530234607e-06	2m0712425339297624e-06	1m8026885300059803e-06	3m7804040857736254e-06	1m3066395467831171e-06	4m448557319847168e-06	6m150175067887176e-06	0m00013739074347540736	1m6520406234121765e-06	2m260438805024023e-06	2m2738022380508482e-06	1m132147644966608e-06
alfr	2m506410282876459e-06	9m416532407158229e-07	2m9290124530234607e-06	1m2427455658325925e-05	1m8026885300059803e-06	6m0486465372378007e-05	2m0906232748529874e-05	4m448557319847168e-06	6m150175067887176e-06	5m152152880327776e-05	1m6520406234121765e-06	0m00017179334827233106	2m2738022380508482e-06	1m8114362319465727e-05
mask	2m506410282876459e-06	9m416532407158229e-07	3m221913721063174e-05	6m42085142317228e-05	0m0005786630208604038	9m82905039563775e-05	9m930459782481194e-05	4m448557319847168e-06	6m150175067887176e-06	1m4311535778688267e-06	9m912244422594085e-06	1m356263328489149e-05	1m364281342830509e-05	4m075731339980848e-05
tree	2m506410282876459e-06	0m00027872936334460974	3m221913721063174e-05	7m456472667399794e-05	0m00025417908909730613	0m0002117026160703972	4m703902231995016e-05	2m669134300958831e-05	0m00012915366096422076	6m583306094398722e-05	3m469285002211109e-05	0m0001152823751908727	3m638083580881357e-05	1m132147644966608e-06
hahn	1m5038462152006105e-05	2m9191249268478714e-05	6m150925764814019e-05	2m0712425339297624e-06	1m8026885300059803e-06	4m158444426138885e-05	7m839837053325027e-06	4m448557319847168e-06	6m150175067887176e-06	1m4311535778688267e-06	1m6520406234121765e-06	1m356263328489149e-05	1m364281342830509e-05	1m132147644966608e-06
info	2m506410282876459e-06	8m569045166950673e-05	0m0016578210052102804	0m0006234439788386226	0m0008220259333029389	0m0005141349392943084	0m00222912710160017	0m001650414546020329	6m150175067887176e-06	1m4311535778688267e-06	0m00012555508874356747	0m0006577876629307866	2m2738022380508482e-06	0m0022201414685696363
gaul	2m506410282876459e-06	5m649919785355451e-06	2m9290124530234607e-06	2m0712425339297624e-06	1m8026885300059803e-06	3m7804040857736254e-06	3m397262480575591e-05	4m448557319847168e-06	6m150175067887176e-06	1m4311535778688267e-06	1m6520406234121765e-06	3m616702088038437e-05	1m364281342830509e-05	1m132147644966608e-06
lori	2m506410282876459e-06	9m416532407158229e-07	2m9290124530234607e-06	2m0712425339297624e-06	1m8026885300059803e-06	9m82905039563775e-05	1m3066395467831171e-06	4m89341291540768e-05	6m150175067887176e-06	8m58692146721296e-06	1m6520406234121765e-06	2m260438805024023e-06	2m2738022380508482e-06	1m132147644966608e-06
uark	2m506410282876459e-06	9m416532407158229e-07	1m7574075172888115e-05	6m42085142317228e-05	1m8026885300059803e-06	4m158444426138885e-05	2m0906232748529874e-05	4m448557319847168e-06	6m150175067887176e-06	1m4311535778688267e-06	1m6520406234121765e-06	2m260438805024023e-06	2m2738022380508482e-06	6m7928858697996475e-06
ofth	1m5038462152006105e-05	0m0006836402462795377	2m9290124530234607e-06	0m0002816889900714159	0m00022713876387570053	0m00015499656728934497	0m00015810338663868606	7m11769171175547e-05	3m690105222631246e-05	0m00042362147360108793	0m000398141797631979	0m0001039801791193895	0m0002296540333190933	0m00031813347595743835
bodi	2m7570513339014724e-05	0m0010085105895996094	0m0005887315492145717	0m0006752250483259559	1m8026885300059803e-06	0m00023060463718138635	0m0004782300384249538	4m448557319847168e-06	6m150175067887176e-06	0m0011248866794630885	0m0005385652184486389	0m002059259684756398	0m00011596390686463565	1m132147644966608e-06
marc	0m0013058396289125085	9m416532407158229e-07	0m00010544445103732869	2m0712425339297624e-06	0m00022713876387570053	0m0006842531147412956	4m703902231995016e-05	2m669134300958831e-05	6m150175067887176e-06	7m298883429029956e-05	1m6520406234121765e-06	7m007359818089753e-05	0m00025239205569960177	0m00023322241031564772
lava	2m506410282876459e-06	9m416532407158229e-07	7m615431968588382e-05	2m0712425339297624e-06	1m8026885300059803e-06	3m7804040857736254e-06	1m3066395467831171e-06	4m448557319847168e-06	6m150175067887176e-06	1m4311535778688267e-06	6m773366476409137e-05	2m260438805024023e-06	2m2738022380508482e-06	1m132147644966608e-06
botz	9m023076563607901e-05	9m416532407158229e-07	2m9290124530234607e-06	2m0712425339297624e-06	2m8843016480095685e-05	3m7804040857736254e-06	1m3066395467831171e-06	4m448557319847168e-06	6m150175067887176e-06	1m4311535778688267e-06	1m6520406234121765e-06	2m260438805024023e-06	2m2738022380508482e-06	1m132147644966608e-06
glad	2m7570513339014724e-05	0m00010452351125422865	2m9290124530234607e-06	0m00012634579616133124	1m8026885300059803e-06	0m00011719251779140905	2m0906232748529874e-05	4m448557319847168e-06	6m150175067887176e-06	1m4311535778688267e-06	3m469285002211109e-05	2m486482662789058e-05	9m322588448412716e-05	5m207879075896926e-05
area	2m7570513339014724e-05	6m21491126366891e-05	0m0003544105275068432	0m0011412545572966337	0m0006147167878225446	0m0005519390106201172	0m0009094210690818727	0m0005605181795544922	0m0003136589075438678	0m0011177308624610305	0m0009267947752960026	0m0009403424919582903	0m00015007094771135598	0m00030681199859827757
lehi	2m506410282876459e-06	9m416532407158229e-07	2m9290124530234607e-06	2m0712425339297624e-06	1m8026885300059803e-06	3m7804040857736254e-06	1m3066395467831171e-06	4m448557319847168e-06	6m150175067887176e-06	9m445613250136375e-05	1m6520406234121765e-06	2m260438805024023e-06	2m2738022380508482e-06	1m132147644966608e-06
ravl	2m506410282876459e-06	9m416532407158229e-07	2m9290124530234607e-06	2m0712425339297624e-06	1m8026885300059803e-06	3m7804040857736254e-06	1m3066395467831171e-06	4m448557319847168e-06	6m150175067887176e-06	1m4311535778688267e-06	1m6520406234121765e-06	2m260438805024023e-06	2m2738022380508482e-06	6m7928858697996475e-06
weak	0m00030327565036714077	0m0004293938691262156	3m221913721063174e-05	1m2427455658325925e-05	1m8026885300059803e-06	3m7804040857736254e-06	7m970500882947817e-05	4m89341291540768e-05	6m150175067887176e-06	3m0054223316255957e-05	2m6432649974594824e-05	0m00014918895612936467	0m00033197514130733907	1m132147644966608e-06
omen	2m506410282876459e-06	9m416532407158229e-07	0m00028118520276620984	2m0712425339297624e-06	1m8026885300059803e-06	3m7804040857736254e-06	1m3066395467831171e-06	4m448557319847168e-06	6m150175067887176e-06	1m4311535778688267e-06	1m6520406234121765e-06	5m8771405747393146e-05	2m2738022380508482e-06	1m132147644966608e-06
pick	1m5038462152006105e-05	8m098218677332625e-05	0m000442280899733305	0m0003438262501731515	8m29236741992645e-05	0m00157264806330204	0m00010583780385786667	0m0006717321230098605	6m150175067887176e-06	0m0002733503351919353	1m6520406234121765e-06	2m260438805024023e-06	0m0009345326689071953	0m00022756167163606733
jack	2m506410282876459e-06	4m802431431016885e-05	0m00045692597632296383	0m00013670200132764876	1m0816132089530583e-05	0m0001360945461783558	2m0906232748529874e-05	0m0006272465689107776	6m150175067887176e-06	3m0054223316255957e-05	0m00029901936068199575	7m007359818089753e-05	0m001537090283818543	0m0002388831489952281
iivx	2m506410282876459e-06	9m416532407158229e-07	2m9290124530234607e-06	2m0712425339297624e-06	1m8026885300059803e-06	3m7804040857736254e-06	1m3066395467831171e-06	4m448557319847168e-06	6m150175067887176e-06	1m4311535778688267e-06	1m6520406234121765e-06	2m260438805024023e-06	2m2738022380508482e-06	0m000204918731469661
penn	2m506410282876459e-06	9m416532407158229e-07	2m9290124530234607e-06	3m31398805428762e-05	1m9829574739560485e-05	4m158444426138885e-05	7m839837053325027e-06	4m448557319847168e-06	0m00012915366096422076	1m4311535778688267e-06	1m8172448108089156e-05	2m260438805024023e-06	2m2738022380508482e-06	1m2453624549380038e-05
east	1m5038462152006105e-05	4m802431431016885e-05	0m0005008611478842795	0m00030240140040405095	1m0816132089530583e-05	0m0006653511081822217	0m0001450369891244918	0m0002491191844455898	0m0012054343242198229	0m0008887463482096791	0m0002577183477114886	2m260438805024023e-06	0m0008094735676422715	8m038248051889241e-05
iron	2m506410282876459e-06	5m2732582844328135e-05	0m0003544105275068432	5m3852301789447665e-05	1m8026885300059803e-06	0m00011719251779140905	7m839837053325027e-06	0m00016014804714359343	9m840280108619481e-05	0m0001230792113346979	0m00024119793670251966	4m746921331388876e-05	3m638083580881357e-05	1m8114362319465727e-05
waii	1m5038462152006105e-05	9m416532407158229e-07	2m9290124530234607e-06	2m2783668100601062e-05	0m00020911188039463013	3m7804040857736254e-06	1m3066395467831171e-06	4m448557319847168e-06	6m150175067887176e-06	1m4311535778688267e-06	1m6520406234121765e-06	2m260438805024023e-06	2m2738022380508482e-06	1m132147644966608e-06
teel	2m506410282876459e-06	9m416532407158229e-07	0m00017866975395008922	2m0712425339297624e-06	1m8026885300059803e-06	3m7804040857736254e-06	1m3066395467831171e-06	4m448557319847168e-06	6m150175067887176e-06	1m4311535778688267e-06	1m6520406234121765e-06	2m260438805024023e-06	4m7749843361089006e-05	1m132147644966608e-06
goss	2m506410282876459e-06	9m416532407158229e-07	2m9290124530234607e-06	0m00016777064593043178	1m8026885300059803e-06	3m7804040857736254e-06	1m3066395467831171e-06	4m448557319847168e-06	6m150175067887176e-06	1m4311535778688267e-06	1m6520406234121765e-06	2m260438805024023e-06	2m2738022380508482e-06	1m132147644966608e-06
vela	2m506410282876459e-06	0m00015631444694008678	2m9290124530234607e-06	2m0712425339297624e-06	1m8026885300059803e-06	7m938848284538835e-05	1m3066395467831171e-06	0m00016014804714359343	6m150175067887176e-06	1m4311535778688267e-06	1m6520406234121765e-06	2m260438805024023e-06	8m185688056983054e-05	1m132147644966608e-06
sabl	2m506410282876459e-06	9m416532407158229e-07	2m9290124530234607e-06	6m42085142317228e-05	1m8026885300059803e-06	2m2682424969389103e-05	1m3066395467831171e-06	4m448557319847168e-06	6m150175067887176e-06	1m4311535778688267e-06	1m6520406234121765e-06	2m260438805024023e-06	2m2738022380508482e-06	1m132147644966608e-06
word	2m506410282876459e-06	0m004177174065262079	0m00014937962987460196	0m00015741442621219903	0m000803999078925699	2m2682424969389103e-05	0m0004912964068353176	4m448557319847168e-06	0m0010824308265000582	0m0002661945763975382	0m0002907591697294265	0m00029611747595481575	0m00046840327559038997	0m0006634385208599269
argv	2m506410282876459e-06	9m416532407158229e-07	2m9290124530234607e-06	2m0712425339297624e-06	0m00030825973954051733	3m7804040857736254e-06	1m3066395467831171e-06	0m00038257593405433	6m150175067887176e-06	1m4311535778688267e-06	1m6520406234121765e-06	2m260438805024023e-06	2m2738022380508482e-06	1m132147644966608e-06
reus	2m506410282876459e-06	1m0358186045777984e-05	0m00010544445103732869	1m2427455658325925e-05	2m8843016480095685e-05	3m7804040857736254e-06	2m7439427867648192e-05	2m669134300958831e-05	6m150175067887176e-06	1m4311535778688267e-06	1m6520406234121765e-06	1m356263328489149e-05	2m2738022380508482e-06	1m132147644966608e-06
orso	2m506410282876459e-06	9m416532407158229e-07	2m9290124530234607e-06	3m31398805428762e-05	1m8026885300059803e-06	2m2682424969389103e-05	1m3066395467831171e-06	4m448557319847168e-06	6m150175067887176e-06	1m4311535778688267e-06	1m8172448108089156e-05	2m260438805024023e-06	2m2738022380508482e-06	1m2453624549380038e-05
joel	2m506410282876459e-06	5m649919785355451e-06	2m9290124530234607e-06	2m0712425339297624e-06	0m00020009843865409493	0m00015499656728934497	1m437303490092745e-05	0m00040481871110387146	0m00012915366096422076	8m730036643100902e-05	1m8172448108089156e-05	8m137579425238073e-05	2m2738022380508482e-06	0m00022190094750840217
zuma	2m506410282876459e-06	9m416532407158229e-07	2m9290124530234607e-06	2m0712425339297624e-06	1m0816132089530583e-05	3m7804040857736254e-06	1m3066395467831171e-06	4m448557319847168e-06	6m150175067887176e-06	0m0009674598113633692	1m6520406234121765e-06	2m260438805024023e-06	2m2738022380508482e-06	1m132147644966608e-06
tray	2m506410282876459e-06	9m416532407158229e-07	0m00017866975395008922	3m31398805428762e-05	1m8026885300059803e-06	3m7804040857736254e-06	7m839837053325027e-06	4m448557319847168e-06	6m150175067887176e-06	2m2898457245901227e-05	1m6520406234121765e-06	2m260438805024023e-06	2m2738022380508482e-06	1m8114362319465727e-05
pete	2m506410282876459e-06	5m649919785355451e-06	0m0005008611478842795	1m2427455658325925e-05	6m489678344223648e-05	0m00015499656728934497	3m397262480575591e-05	4m448557319847168e-06	6m765192665625364e-05	1m4311535778688267e-06	7m599387026857585e-05	2m260438805024023e-06	0m00029786810046061873	5m773952943854965e-05
leaf	2m506410282876459e-06	5m649919785355451e-06	0m000442280899733305	4m349608934717253e-05	1m8026885300059803e-06	0m000986685510724783	1m3066395467831171e-06	4m448557319847168e-06	6m150175067887176e-06	1m4311535778688267e-06	1m6520406234121765e-06	2m260438805024023e-06	2m2738022380508482e-06	1m132147644966608e-06
desc	2m506410282876459e-06	9m416532407158229e-07	2m9290124530234607e-06	2m0712425339297624e-06	4m6869899961166084e-05	3m7804040857736254e-06	7m839837053325027e-06	4m448557319847168e-06	6m150175067887176e-06	1m4311535778688267e-06	1m6520406234121765e-06	2m260438805024023e-06	2m2738022380508482e-06	6m7928858697996475e-06
cmap	2m506410282876459e-06	9m416532407158229e-07	2m9290124530234607e-06	2m0712425339297624e-06	0m00023615220561623573	3m7804040857736254e-06	1m3066395467831171e-06	4m448557319847168e-06	6m150175067887176e-06	1m4311535778688267e-06	1m6520406234121765e-06	2m260438805024023e-06	2m2738022380508482e-06	1m132147644966608e-06
oedm	2m506410282876459e-06	9m416532407158229e-07	2m9290124530234607e-06	2m0712425339297624e-06	1m8026885300059803e-06	0m0001360945461783558	1m3066395467831171e-06	4m448557319847168e-06	6m150175067887176e-06	1m4311535778688267e-06	1m6520406234121765e-06	2m260438805024023e-06	2m2738022380508482e-06	1m132147644966608e-06
jcag	2m506410282876459e-06	9m416532407158229e-07	2m9290124530234607e-06	2m0712425339297624e-06	1m8026885300059803e-06	3m7804040857736254e-06	1m3066395467831171e-06	4m448557319847168e-06	6m150175067887176e-06	5m152152880327776e-05	1m6520406234121765e-06	2m260438805024023e-06	2m2738022380508482e-06	1m132147644966608e-06
royc	2m506410282876459e-06	9m416532407158229e-07	2m9290124530234607e-06	2m0712425339297624e-06	1m8026885300059803e-06	3m7804040857736254e-06	1m3066395467831171e-06	4m448557319847168e-06	6m150175067887176e-06	1m4311535778688267e-06	1m6520406234121765e-06	2m260438805024023e-06	2m2738022380508482e-06	1m132147644966608e-06
ravi	2m506410282876459e-06	9m416532407158229e-07	0m00012008951307507232	4m349608934717253e-05	1m8026885300059803e-06	3m7804040857736254e-06	7m839837053325027e-06	4m448557319847168e-06	6m150175067887176e-06	1m4311535778688267e-06	1m6520406234121765e-06	2m260438805024023e-06	2m2738022380508482e-06	6m340026448015124e-05
tank	2m506410282876459e-06	9m416532407158229e-07	2m9290124530234607e-06	0m000364538689609617	1m8026885300059803e-06	3m7804040857736254e-06	1m3066395467831171e-06	4m448557319847168e-06	6m150175067887176e-06	0m00020179265993647277	0m00034858056460507214	1m356263328489149e-05	2m2738022380508482e-06	1m132147644966608e-06
ward	4m010256452602334e-05	1m0358186045777984e-05	3m221913721063174e-05	5m3852301789447665e-05	1m8026885300059803e-06	2m2682424969389103e-05	8m62382075865753e-05	4m448557319847168e-06	6m150175067887176e-06	8m58692146721296e-06	0m0002494581276550889	8m137579425238073e-05	2m2738022380508482e-06	6m906100315973163e-05
isat	2m506410282876459e-06	1m0358186045777984e-05	2m9290124530234607e-06	2m0712425339297624e-06	1m8026885300059803e-06	2m2682424969389103e-05	1m3066395467831171e-06	4m448557319847168e-06	3m690105222631246e-05	1m4311535778688267e-06	3m469285002211109e-05	2m260438805024023e-06	2m2738022380508482e-06	1m132147644966608e-06
bolt	2m506410282876459e-06	9m416532407158229e-07	2m9290124530234607e-06	0m000364538689609617	1m0816132089530583e-05	3m7804040857736254e-06	1m3066395467831171e-06	4m448557319847168e-06	6m150175067887176e-06	1m4311535778688267e-06	6m773366476409137e-05	2m260438805024023e-06	2m2738022380508482e-06	6m7928858697996475e-06
stub	2m506410282876459e-06	9m416532407158229e-07	2m9290124530234607e-06	2m0712425339297624e-06	1m9829574739560485e-05	6m0486465372378007e-05	7m839837053325027e-06	7m11769171175547e-05	6m150175067887176e-06	1m4311535778688267e-06	1m6520406234121765e-06	2m260438805024023e-06	2m2738022380508482e-06	1m132147644966608e-06
inth	2m7570513339014724e-05	0m0004293938691262156	4m686419924837537e-05	0m00015741442621219903	7m39102324587293e-05	0m0002117026160703972	9m277140634367242e-05	0m00018239083874505013	6m765192665625364e-05	0m0002733503351919353	0m00014207549975253642	0m00030741968657821417	0m000320606108289212	7m472174183931202e-05
lang	2m506410282876459e-06	9m416532407158229e-07	2m9290124530234607e-06	1m2427455658325925e-05	5m5883341701701283e-05	4m158444426138885e-05	3m397262480575591e-05	0m00011566247849259526	6m150175067887176e-06	1m5742689356557094e-05	3m469285002211109e-05	2m260438805024023e-06	2m2738022380508482e-06	0m00010868617391679436
dsps	4m010256452602334e-05	9m416532407158229e-07	2m9290124530234607e-06	2m0712425339297624e-06	1m8026885300059803e-06	3m7804040857736254e-06	7m839837053325027e-06	4m448557319847168e-06	6m150175067887176e-06	1m4311535778688267e-06	1m6520406234121765e-06	2m260438805024023e-06	2m2738022380508482e-06	6m7928858697996475e-06
decr	2m506410282876459e-06	6m21491126366891e-05	2m9290124530234607e-06	2m0712425339297624e-06	1m8026885300059803e-06	3m7804040857736254e-06	1m3066395467831171e-06	4m448557319847168e-06	9m840280108619481e-05	8m01446003606543e-05	1m6520406234121765e-06	2m260438805024023e-06	2m2738022380508482e-06	1m132147644966608e-06
wont	2m506410282876459e-06	3m38995159836486e-05	9m079938899958506e-05	2m2783668100601062e-05	1m8026885300059803e-06	3m7804040857736254e-06	1m3066395467831171e-06	4m448557319847168e-06	6m150175067887176e-06	1m4311535778688267e-06	1m6520406234121765e-06	2m260438805024023e-06	2m2738022380508482e-06	4m641805207938887e-05
forb	2m506410282876459e-06	9m416532407158229e-07	7m615431968588382e-05	1m2427455658325925e-05	1m8026885300059803e-06	6m0486465372378007e-05	1m3066395467831171e-06	4m448557319847168e-06	6m150175067887176e-06	1m5742689356557094e-05	1m6520406234121765e-06	2m260438805024023e-06	3m638083580881357e-05	1m132147644966608e-06
lord	1m5038462152006105e-05	0m00277881883084774	2m9290124530234607e-06	2m0712425339297624e-06	1m8026885300059803e-06	3m7804040857736254e-06	1m3066395467831171e-06	4m448557319847168e-06	0m0002214062842540443	5m867729487363249e-05	1m6520406234121765e-06	2m260438805024023e-06	1m364281342830509e-05	1m132147644966608e-06
dice	2m506410282876459e-06	5m649919785355451e-06	4m686419924837537e-05	1m2427455658325925e-05	1m8026885300059803e-06	3m7804040857736254e-06	1m3066395467831171e-06	4m448557319847168e-06	6m150175067887176e-06	1m4311535778688267e-06	1m6520406234121765e-06	1m356263328489149e-05	2m2738022380508482e-06	6m7928858697996475e-06
xref	2m506410282876459e-06	9m416532407158229e-07	6m150925764814019e-05	2m0712425339297624e-06	1m8026885300059803e-06	3m7804040857736254e-06	1m3066395467831171e-06	4m448557319847168e-06	6m150175067887176e-06	1m4311535778688267e-06	1m6520406234121765e-06	2m260438805024023e-06	2m2738022380508482e-06	6m7928858697996475e-06
init	2m506410282876459e-06	9m416532407158229e-07	2m9290124530234607e-06	2m0712425339297624e-06	0m0004344479530118406	3m7804040857736254e-06	1m3066395467831171e-06	2m669134300958831e-05	6m150175067887176e-06	1m4311535778688267e-06	2m6432649974594824e-05	2m260438805024023e-06	2m2738022380508482e-06	0m00018793651543091983
toml	2m506410282876459e-06	9m416532407158229e-07	2m9290124530234607e-06	2m2783668100601062e-05	9m19371159397997e-05	3m7804040857736254e-06	1m3066395467831171e-06	4m448557319847168e-06	6m150175067887176e-06	1m4311535778688267e-06	1m6520406234121765e-06	2m260438805024023e-06	2m2738022380508482e-06	1m132147644966608e-06
cpsg	2m506410282876459e-06	9m416532407158229e-07	3m221913721063174e-05	2m0712425339297624e-06	2m8843016480095685e-05	3m7804040857736254e-06	1m3066395467831171e-06	4m448557319847168e-06	6m150175067887176e-06	1m4311535778688267e-06	1m6520406234121765e-06	2m260438805024023e-06	2m2738022380508482e-06	6m7928858697996475e-06
perl	2m506410282876459e-06	9m416532407158229e-07	2m9290124530234607e-06	2m0712425339297624e-06	0m0001279908901778981	3m7804040857736254e-06	5m357221743906848e-05	4m448557319847168e-06	6m150175067887176e-06	1m4311535778688267e-06	1m6520406234121765e-06	2m260438805024023e-06	2m2738022380508482e-06	1m132147644966608e-06
grub	2m506410282876459e-06	5m649919785355451e-06	2m9290124530234607e-06	2m0712425339297624e-06	1m8026885300059803e-06	3m7804040857736254e-06	1m3066395467831171e-06	4m448557319847168e-06	6m150175067887176e-06	1m4311535778688267e-06	1m6520406234121765e-06	2m486482662789058e-05	8m185688056983054e-05	1m132147644966608e-06
swap	2m506410282876459e-06	9m416532407158229e-07	2m9290124530234607e-06	4m349608934717253e-05	0m0003983941860496998	9m82905039563775e-05	4m050582356285304e-05	4m448557319847168e-06	6m150175067887176e-06	1m4311535778688267e-06	1m6520406234121765e-06	2m260438805024023e-06	1m364281342830509e-05	0m0007766532362438738
wgep	2m506410282876459e-06	9m416532407158229e-07	2m9290124530234607e-06	2m0712425339297624e-06	8m29236741992645e-05	3m7804040857736254e-06	1m3066395467831171e-06	4m448557319847168e-06	6m150175067887176e-06	1m4311535778688267e-06	1m6520406234121765e-06	2m260438805024023e-06	2m2738022380508482e-06	1m132147644966608e-06
troi	2m506410282876459e-06	1m0358186045777984e-05	2m9290124530234607e-06	2m0712425339297624e-06	1m8026885300059803e-06	3m7804040857736254e-06	1m3066395467831171e-06	4m448557319847168e-06	9m840280108619481e-05	1m4311535778688267e-06	1m6520406234121765e-06	1m356263328489149e-05	4m7749843361089006e-05	2m3775099180056714e-05
arfa	2m506410282876459e-06	9m416532407158229e-07	2m9290124530234607e-06	2m0712425339297624e-06	1m8026885300059803e-06	3m7804040857736254e-06	1m3066395467831171e-06	4m448557319847168e-06	6m150175067887176e-06	5m867729487363249e-05	1m6520406234121765e-06	2m260438805024023e-06	2m2738022380508482e-06	1m132147644966608e-06
perm	2m506410282876459e-06	9m416532407158229e-07	2m9290124530234607e-06	2m0712425339297624e-06	8m29236741992645e-05	3m7804040857736254e-06	1m3066395467831171e-06	4m448557319847168e-06	6m150175067887176e-06	1m4311535778688267e-06	1m6520406234121765e-06	2m260438805024023e-06	2m2738022380508482e-06	1m132147644966608e-06
wsnc	2m506410282876459e-06	5m649919785355451e-06	2m9290124530234607e-06	2m0712425339297624e-06	1m8026885300059803e-06	3m7804040857736254e-06	1m3066395467831171e-06	4m448557319847168e-06	6m150175067887176e-06	1m4311535778688267e-06	1m6520406234121765e-06	2m260438805024023e-06	2m2738022380508482e-06	1m132147644966608e-06
peni	2m506410282876459e-06	1m0358186045777984e-05	0m00014937962987460196	2m2783668100601062e-05	1m8026885300059803e-06	3m7804040857736254e-06	1m3066395467831171e-06	4m448557319847168e-06	6m150175067887176e-06	1m4311535778688267e-06	1m6520406234121765e-06	7m007359818089753e-05	2m2738022380508482e-06	1m132147644966608e-06
coax	2m506410282876459e-06	1m0358186045777984e-05	2m9290124530234607e-06	2m0712425339297624e-06	1m8026885300059803e-06	2m2682424969389103e-05	1m3066395467831171e-06	7m11769171175547e-05	6m150175067887176e-06	1m4311535778688267e-06	1m6520406234121765e-06	2m260438805024023e-06	2m2738022380508482e-06	1m2453624549380038e-05
pano	2m506410282876459e-06	9m416532407158229e-07	2m9290124530234607e-06	2m0712425339297624e-06	1m8026885300059803e-06	3m7804040857736254e-06	1m3066395467831171e-06	4m448557319847168e-06	6m150175067887176e-06	0m00010876767191803083	1m6520406234121765e-06	2m260438805024023e-06	2m2738022380508482e-06	1m132147644966608e-06
vice	2m506410282876459e-06	0m00028343763551674783	4m686419924837537e-05	2m2783668100601062e-05	6m489678344223648e-05	0m0007031551795080304	1m3066395467831171e-06	4m448557319847168e-06	6m150175067887176e-06	8m58692146721296e-06	3m469285002211109e-05	2m260438805024023e-06	2m2738022380508482e-06	1m132147644966608e-06
forc	1m5038462152006105e-05	0m00011394004832254723	2m9290124530234607e-06	9m527715155854821e-05	0m00027220597257837653	0m0006464491016231477	7m839837053325027e-06	4m448557319847168e-06	0m0015129430685192347	0m0016401020111516118	0m0009433151572011411	0m00021700213255826384	0m00015007094771135598	9m736470383359119e-05
chiu	2m506410282876459e-06	9m416532407158229e-07	2m9290124530234607e-06	0m00024026414030231535	1m0816132089530583e-05	3m7804040857736254e-06	1m3066395467831171e-06	4m89341291540768e-05	6m150175067887176e-06	1m4311535778688267e-06	1m6520406234121765e-06	2m260438805024023e-06	2m2738022380508482e-06	1m132147644966608e-06
hour	2m506410282876459e-06	1m977471765712835e-05	0m0007498271879740059	0m0005198818980716169	1m9829574739560485e-05	0m0001738985738484189	0m00021690216090064496	4m448557319847168e-06	6m150175067887176e-06	0m000530957942828536	0m0006707284483127296	0m00033002407872118056	0m0002069160109385848	0m0005162592860870063
chum	2m506410282876459e-06	9m416532407158229e-07	2m9290124530234607e-06	2m0712425339297624e-06	1m8026885300059803e-06	3m7804040857736254e-06	1m3066395467831171e-06	4m448557319847168e-06	6m150175067887176e-06	1m4311535778688267e-06	1m6520406234121765e-06	2m260438805024023e-06	2m2738022380508482e-06	1m132147644966608e-06
merg	2m506410282876459e-06	9m416532407158229e-07	1m7574075172888115e-05	4m349608934717253e-05	0m0001099639994208701	4m158444426138885e-05	1m437303490092745e-05	4m448557319847168e-06	6m150175067887176e-06	1m4311535778688267e-06	8m425406849710271e-05	2m260438805024023e-06	2m2738022380508482e-06	1m132147644966608e-06
user	0m0007168333395384252	9m416532407158229e-07	2m9290124530234607e-06	2m0712425339297624e-06	0m0035711261443793774	3m7804040857736254e-06	0m004705208819359541	0m0002491191844455898	6m150175067887176e-06	1m4311535778688267e-06	8m425406849710271e-05	0m0003865350445266813	1m364281342830509e-05	0m001121958252042532
citi	2m506410282876459e-06	0m000245771516347304	2m9290124530234607e-06	0m0003127576201222837	4m6869899961166084e-05	0m0033116338308900595	0m00016463658539578319	4m89341291540768e-05	0m0011131817009299994	0m001439740532077849	0m00024119793670251966	0m0004317437997087836	0m00024102303723338991	1m132147644966608e-06
oval	7m76987144490704e-05	9m416532407158229e-07	2m9290124530234607e-06	2m0712425339297624e-06	1m9829574739560485e-05	4m158444426138885e-05	1m3066395467831171e-06	4m448557319847168e-06	6m150175067887176e-06	1m4311535778688267e-06	1m6520406234121765e-06	2m260438805024023e-06	2m2738022380508482e-06	1m132147644966608e-06
wast	2m506410282876459e-06	0m00011864831321872771	1m7574075172888115e-05	6m42085142317228e-05	1m9829574739560485e-05	2m2682424969389103e-05	1m3066395467831171e-06	4m448557319847168e-06	6m150175067887176e-06	0m0001230792113346979	0m00043944281060248613	2m260438805024023e-06	0m00030923710437491536	0m00011434691259637475
rita	2m506410282876459e-06	9m416532407158229e-07	4m686419924837537e-05	2m0712425339297624e-06	1m8026885300059803e-06	3m7804040857736254e-06	1m3066395467831171e-06	4m448557319847168e-06	6m150175067887176e-06	3m7209993024589494e-05	1m6520406234121765e-06	2m260438805024023e-06	2m2738022380508482e-06	1m132147644966608e-06
elid	5m2634612075053155e-05	1m0358186045777984e-05	2m9290124530234607e-06	2m0712425339297624e-06	1m8026885300059803e-06	3m7804040857736254e-06	7m839837053325027e-06	4m448557319847168e-06	6m150175067887176e-06	1m4311535778688267e-06	1m6520406234121765e-06	2m260438805024023e-06	2m2738022380508482e-06	1m132147644966608e-06
brad	0m0014938204549252987	1m0358186045777984e-05	2m9290124530234607e-06	6m42085142317228e-05	0m00018207155517302454	7m938848284538835e-05	1m3066395467831171e-06	4m448557319847168e-06	6m150175067887176e-06	0m0004665560554713011	9m912244422594085e-06	2m260438805024023e-06	3m638083580881357e-05	0m00027850831975229084
joke	7m76987144490704e-05	6m685737753286958e-05	0m00038370065158233047	2m0712425339297624e-06	1m8026885300059803e-06	0m0005708410171791911	1m3066395467831171e-06	4m89341291540768e-05	0m00015990453539416194	0m0001230792113346979	9m912244422594085e-06	2m260438805024023e-06	0m00017280897009186447	6m7928858697996475e-06
site	2m7570513339014724e-05	9m416532407158229e-07	1m7574075172888115e-05	1m2427455658325925e-05	0m0005786630208604038	0m00026840867940336466	0m0036729637067764997	0m00016014804714359343	6m150175067887176e-06	0m0001660138223087415	0m0008524529403075576	0m00022830432862974703	2m2738022380508482e-06	0m00045399117516353726
shai	2m506410282876459e-06	9m416532407158229e-07	2m9290124530234607e-06	2m0712425339297624e-06	1m8026885300059803e-06	3m7804040857736254e-06	7m839837053325027e-06	4m448557319847168e-06	0m00012915366096422076	0m0003520637983456254	1m6520406234121765e-06	2m260438805024023e-06	3m638083580881357e-05	1m132147644966608e-06
lane	2m506410282876459e-06	9m416532407158229e-07	0m00010544445103732869	0m000602731597609818	3m7856458220630884e-05	3m7804040857736254e-06	0m00010583780385786667	4m89341291540768e-05	6m150175067887176e-06	1m4311535778688267e-06	9m912244422594085e-06	2m260438805024023e-06	2m2738022380508482e-06	3m509657472022809e-05
ihad	2m506410282876459e-06	9m416532407158229e-07	2m9290124530234607e-06	2m0712425339297624e-06	1m8026885300059803e-06	3m7804040857736254e-06	1m3066395467831171e-06	4m89341291540768e-05	6m150175067887176e-06	2m2898457245901227e-05	9m912244422594085e-06	2m260438805024023e-06	3m638083580881357e-05	1m2453624549380038e-05
jayn	2m506410282876459e-06	0m0003352285420987755	2m9290124530234607e-06	2m0712425339297624e-06	1m8026885300059803e-06	3m7804040857736254e-06	1m3066395467831171e-06	4m448557319847168e-06	6m150175067887176e-06	1m4311535778688267e-06	1m6520406234121765e-06	2m260438805024023e-06	2m2738022380508482e-06	1m132147644966608e-06
fuer	2m506410282876459e-06	9m416532407158229e-07	2m9290124530234607e-06	2m0712425339297624e-06	7m39102324587293e-05	3m7804040857736254e-06	1m437303490092745e-05	4m89341291540768e-05	6m150175067887176e-06	1m4311535778688267e-06	5m121325739310123e-05	2m260438805024023e-06	2m2738022380508482e-06	1m2453624549380038e-05
nunn	1m5038462152006105e-05	9m416532407158229e-07	2m9290124530234607e-06	2m0712425339297624e-06	1m8026885300059803e-06	3m7804040857736254e-06	1m3066395467831171e-06	4m448557319847168e-06	6m150175067887176e-06	1m4311535778688267e-06	3m469285002211109e-05	2m260438805024023e-06	2m2738022380508482e-06	1m132147644966608e-06
mari	2m506410282876459e-06	0m0012580488109961152	0m0005008611478842795	4m349608934717253e-05	1m8026885300059803e-06	0m00024950667284429073	1m437303490092745e-05	4m448557319847168e-06	6m150175067887176e-06	1m4311535778688267e-06	0m0004477030015550554	2m260438805024023e-06	3m638083580881357e-05	1m132147644966608e-06
alec	2m506410282876459e-06	9m416532407158229e-07	2m9290124530234607e-06	2m0712425339297624e-06	1m8026885300059803e-06	3m7804040857736254e-06	1m3066395467831171e-06	4m448557319847168e-06	6m150175067887176e-06	2m2898457245901227e-05	1m6520406234121765e-06	2m260438805024023e-06	2m2738022380508482e-06	6m906100315973163e-05
attr	2m506410282876459e-06	9m416532407158229e-07	2m9290124530234607e-06	2m0712425339297624e-06	0m0001550312153995037	3m7804040857736254e-06	1m3066395467831171e-06	4m448557319847168e-06	6m150175067887176e-06	1m4311535778688267e-06	1m6520406234121765e-06	2m260438805024023e-06	2m2738022380508482e-06	1m132147644966608e-06
rost	2m506410282876459e-06	9m416532407158229e-07	2m9290124530234607e-06	2m0712425339297624e-06	1m8026885300059803e-06	3m7804040857736254e-06	4m050582356285304e-05	4m448557319847168e-06	6m150175067887176e-06	1m4311535778688267e-06	1m6520406234121765e-06	2m260438805024023e-06	2m2738022380508482e-06	1m132147644966608e-06
pram	2m506410282876459e-06	9m416532407158229e-07	2m9290124530234607e-06	2m0712425339297624e-06	1m8026885300059803e-06	3m7804040857736254e-06	1m3066395467831171e-06	4m448557319847168e-06	6m150175067887176e-06	1m4311535778688267e-06	1m6520406234121765e-06	2m260438805024023e-06	2m2738022380508482e-06	6m906100315973163e-05
trot	4m010256452602334e-05	9m416532407158229e-07	1m7574075172888115e-05	5m3852301789447665e-05	1m8026885300059803e-06	3m7804040857736254e-06	7m839837053325027e-06	4m448557319847168e-06	6m150175067887176e-06	8m58692146721296e-06	1m6520406234121765e-06	2m260438805024023e-06	2m2738022380508482e-06	1m132147644966608e-06
abra	2m506410282876459e-06	9m416532407158229e-07	2m9290124530234607e-06	5m3852301789447665e-05	1m8026885300059803e-06	3m7804040857736254e-06	1m3066395467831171e-06	4m448557319847168e-06	6m150175067887176e-06	1m4311535778688267e-06	1m6520406234121765e-06	1m356263328489149e-05	2m2738022380508482e-06	1m132147644966608e-06
vari	2m506410282876459e-06	8m098218677332625e-05	0m0002079598925774917	0m00027133277035318315	8m29236741992645e-05	3m7804040857736254e-06	0m00023650175717193633	0m0004937898484058678	6m150175067887176e-06	1m4311535778688267e-06	0m00014207549975253642	0m00012658456398639828	3m638083580881357e-05	5m773952943854965e-05
cube	2m506410282876459e-06	9m416532407158229e-07	1m7574075172888115e-05	2m0712425339297624e-06	1m8026885300059803e-06	3m7804040857736254e-06	0m00010583780385786667	2m669134300958831e-05	6m150175067887176e-06	1m4311535778688267e-06	1m6520406234121765e-06	2m260438805024023e-06	2m2738022380508482e-06	1m8114362319465727e-05
sctc	2m506410282876459e-06	9m416532407158229e-07	2m9290124530234607e-06	2m0712425339297624e-06	1m8026885300059803e-06	3m7804040857736254e-06	2m7439427867648192e-05	2m669134300958831e-05	6m150175067887176e-06	1m4311535778688267e-06	1m6520406234121765e-06	2m260438805024023e-06	5m911885455134325e-05	1m132147644966608e-06
hulk	2m506410282876459e-06	9m416532407158229e-07	2m9290124530234607e-06	2m0712425339297624e-06	1m8026885300059803e-06	0m0007031551795080304	1m3066395467831171e-06	4m448557319847168e-06	6m150175067887176e-06	1m4311535778688267e-06	1m6520406234121765e-06	2m260438805024023e-06	2m2738022380508482e-06	1m132147644966608e-06
oleg	4m010256452602334e-05	9m416532407158229e-07	2m9290124530234607e-06	1m2427455658325925e-05	3m7856458220630884e-05	2m2682424969389103e-05	1m3066395467831171e-06	4m448557319847168e-06	6m150175067887176e-06	1m4311535778688267e-06	1m6520406234121765e-06	2m260438805024023e-06	2m2738022380508482e-06	1m132147644966608e-06
stew	2m506410282876459e-06	1m0358186045777984e-05	2m9290124530234607e-06	2m0712425339297624e-06	1m0816132089530583e-05	2m2682424969389103e-05	1m3066395467831171e-06	4m448557319847168e-06	3m690105222631246e-05	1m4311535778688267e-06	1m6520406234121765e-06	2m260438805024023e-06	2m2738022380508482e-06	1m132147644966608e-06
dear	2m506410282876459e-06	9m039871656568721e-05	3m221913721063174e-05	5m3852301789447665e-05	1m8026885300059803e-06	0m00011719251779140905	1m437303490092745e-05	4m448557319847168e-06	6m150175067887176e-06	0m00010876767191803083	9m912244422594085e-06	2m486482662789058e-05	2m2738022380508482e-06	7m472174183931202e-05
clas	2m506410282876459e-06	9m416532407158229e-07	0m00010544445103732869	0m0001470582210458815	1m8026885300059803e-06	3m7804040857736254e-06	1m3066395467831171e-06	4m448557319847168e-06	6m150175067887176e-06	1m4311535778688267e-06	1m6520406234121765e-06	0m0002622109022922814	2m2738022380508482e-06	1m8114362319465727e-05
didn	1m5038462152006105e-05	0m0008201799937523901	0m0002958302793558687	0m0009444865281693637	0m00042543449671939015	0m0002117026160703972	1m3066395467831171e-06	4m89341291540768e-05	6m150175067887176e-06	0m00122506741899997	0m0002494581276550889	0m0003752328339032829	0m0019122676458209753	0m0007653317879885435
upto	2m506410282876459e-06	9m416532407158229e-07	2m9290124530234607e-06	3m31398805428762e-05	1m8026885300059803e-06	9m82905039563775e-05	1m3066395467831171e-06	4m448557319847168e-06	6m150175067887176e-06	1m5742689356557094e-05	1m8172448108089156e-05	2m486482662789058e-05	2m2738022380508482e-06	0m00010302544251317158
mint	2m506410282876459e-06	5m649919785355451e-06	3m221913721063174e-05	2m0712425339297624e-06	1m8026885300059803e-06	0m0005519390106201172	7m839837053325027e-06	4m448557319847168e-06	3m690105222631246e-05	1m4311535778688267e-06	1m6520406234121765e-06	2m260438805024023e-06	2m2738022380508482e-06	2m3775099180056714e-05
pack	2m506410282876459e-06	9m416532407158229e-07	0m00010544445103732869	0m0004163197590969503	1m0816132089530583e-05	0m00019280059495940804	6m0105416196165606e-05	0m00011566247849259526	6m150175067887176e-06	6m583306094398722e-05	5m94734592596069e-05	4m746921331388876e-05	2m2738022380508482e-06	0m00012566838995553553
xnew	2m506410282876459e-06	9m416532407158229e-07	2m9290124530234607e-06	2m0712425339297624e-06	0m00017305811343248934	3m7804040857736254e-06	1m3066395467831171e-06	4m448557319847168e-06	6m150175067887176e-06	1m4311535778688267e-06	1m6520406234121765e-06	2m260438805024023e-06	2m2738022380508482e-06	1m132147644966608e-06
cash	2m506410282876459e-06	9m416532407158229e-07	0m00028118520276620984	0m00024026414030231535	1m8026885300059803e-06	0m0002117026160703972	7m970500882947817e-05	7m11769171175547e-05	9m840280108619481e-05	1m4311535778688267e-06	3m469285002211109e-05	2m260438805024023e-06	0m0001045948956743814	4m075731339980848e-05
nasb	2m506410282876459e-06	9m981524635804817e-05	2m9290124530234607e-06	2m0712425339297624e-06	1m8026885300059803e-06	3m7804040857736254e-06	1m3066395467831171e-06	4m448557319847168e-06	6m150175067887176e-06	1m4311535778688267e-06	1m6520406234121765e-06	2m260438805024023e-06	2m2738022380508482e-06	1m132147644966608e-06
aint	1m5038462152006105e-05	9m416532407158229e-07	2m9290124530234607e-06	2m0712425339297624e-06	1m8026885300059803e-06	3m7804040857736254e-06	1m3066395467831171e-06	7m11769171175547e-05	6m150175067887176e-06	1m4311535778688267e-06	4m295305552659556e-05	2m260438805024023e-06	2m2738022380508482e-06	1m8114362319465727e-05
sdio	2m506410282876459e-06	9m416532407158229e-07	2m9290124530234607e-06	2m0712425339297624e-06	1m8026885300059803e-06	3m7804040857736254e-06	1m3066395467831171e-06	4m448557319847168e-06	6m150175067887176e-06	1m4311535778688267e-06	0m0002577183477114886	2m260438805024023e-06	2m2738022380508482e-06	1m132147644966608e-06
sane	2m506410282876459e-06	9m416532407158229e-07	2m9290124530234607e-06	2m0712425339297624e-06	1m8026885300059803e-06	3m7804040857736254e-06	1m3066395467831171e-06	4m448557319847168e-06	6m150175067887176e-06	1m4311535778688267e-06	1m6520406234121765e-06	2m260438805024023e-06	2m2738022380508482e-06	6m7928858697996475e-06
arra	2m506410282876459e-06	9m416532407158229e-07	2m9290124530234607e-06	2m0712425339297624e-06	1m8026885300059803e-06	3m7804040857736254e-06	1m3066395467831171e-06	4m448557319847168e-06	6m150175067887176e-06	1m4311535778688267e-06	1m6520406234121765e-06	2m260438805024023e-06	2m2738022380508482e-06	1m132147644966608e-06
anew	0m0001403589703841135	1m0358186045777984e-05	1m7574075172888115e-05	4m349608934717253e-05	1m0816132089530583e-05	3m7804040857736254e-06	1m3066395467831171e-06	4m448557319847168e-06	3m690105222631246e-05	3m0054223316255957e-05	1m6520406234121765e-06	2m260438805024023e-06	2m2738022380508482e-06	6m7928858697996475e-06
food	2m506410282876459e-06	0m0001751475065248087	0m0042060622945427895	0m00015741442621219903	1m8026885300059803e-06	0m00011719251779140905	1m3066395467831171e-06	2m669134300958831e-05	6m150175067887176e-06	0m0002661945763975382	9m251427400158718e-05	0m002081864047795534	2m2738022380508482e-06	1m132147644966608e-06
tort	2m506410282876459e-06	9m416532407158229e-07	2m9290124530234607e-06	5m3852301789447665e-05	1m8026885300059803e-06	3m7804040857736254e-06	1m3066395467831171e-06	4m448557319847168e-06	6m150175067887176e-06	1m4311535778688267e-06	1m6520406234121765e-06	2m260438805024023e-06	2m2738022380508482e-06	1m132147644966608e-06
zone	1m5038462152006105e-05	9m416532407158229e-07	4m686419924837537e-05	4m349608934717253e-05	1m8026885300059803e-06	0m00026840867940336466	7m839837053325027e-06	4m448557319847168e-06	6m150175067887176e-06	0m0004665560554713011	0m00013381529424805194	2m260438805024023e-06	0m0005138792912475765	6m906100315973163e-05
kris	1m5038462152006105e-05	9m416532407158229e-07	2m9290124530234607e-06	4m349608934717253e-05	1m8026885300059803e-06	7m938848284538835e-05	1m3066395467831171e-06	4m448557319847168e-06	6m150175067887176e-06	1m4311535778688267e-06	1m6520406234121765e-06	2m260438805024023e-06	2m2738022380508482e-06	6m340026448015124e-05
milt	2m506410282876459e-06	9m416532407158229e-07	2m9290124530234607e-06	2m0712425339297624e-06	1m8026885300059803e-06	2m2682424969389103e-05	1m3066395467831171e-06	4m448557319847168e-06	6m150175067887176e-06	1m4311535778688267e-06	1m8172448108089156e-05	2m260438805024023e-06	9m322588448412716e-05	1m132147644966608e-06
ofan	1m5038462152006105e-05	5m649919785355451e-06	1m7574075172888115e-05	1m2427455658325925e-05	1m8026885300059803e-06	3m7804040857736254e-06	1m3066395467831171e-06	2m669134300958831e-05	6m150175067887176e-06	1m4311535778688267e-06	1m6520406234121765e-06	2m260438805024023e-06	2m2738022380508482e-06	6m7928858697996475e-06
mprc	2m506410282876459e-06	1m5066451851453166e-05	2m9290124530234607e-06	2m0712425339297624e-06	1m8026885300059803e-06	3m7804040857736254e-06	1m3066395467831171e-06	4m448557319847168e-06	9m840280108619481e-05	1m4311535778688267e-06	1m6520406234121765e-06	2m260438805024023e-06	2m2738022380508482e-06	1m132147644966608e-06
mira	2m506410282876459e-06	9m416532407158229e-07	2m9290124530234607e-06	2m0712425339297624e-06	1m8026885300059803e-06	2m2682424969389103e-05	6m663861131528392e-05	4m448557319847168e-06	6m150175067887176e-06	1m4311535778688267e-06	1m6520406234121765e-06	2m260438805024023e-06	2m2738022380508482e-06	1m132147644966608e-06
dale	2m506410282876459e-06	0m00017043924890458584	0m0002079598925774917	2m0712425339297624e-06	5m5883341701701283e-05	9m82905039563775e-05	2m7439427867648192e-05	4m448557319847168e-06	6m150175067887176e-06	1m4311535778688267e-06	1m8172448108089156e-05	3m616702088038437e-05	0m0009231636649928987	0m0003860623110085726
brew	2m506410282876459e-06	9m416532407158229e-07	1m7574075172888115e-05	2m0712425339297624e-06	1m8026885300059803e-06	3m7804040857736254e-06	1m3066395467831171e-06	2m669134300958831e-05	6m150175067887176e-06	1m4311535778688267e-06	1m6520406234121765e-06	2m260438805024023e-06	5m911885455134325e-05	1m2453624549380038e-05
shea	2m506410282876459e-06	9m416532407158229e-07	2m9290124530234607e-06	2m2783668100601062e-05	1m8026885300059803e-06	0m0004763309261761606	1m3066395467831171e-06	4m448557319847168e-06	6m150175067887176e-06	1m4311535778688267e-06	2m6432649974594824e-05	1m356263328489149e-05	9m322588448412716e-05	1m132147644966608e-06
asto	2m506410282876459e-06	5m649919785355451e-06	2m9290124530234607e-06	2m0712425339297624e-06	1m8026885300059803e-06	3m7804040857736254e-06	1m3066395467831171e-06	4m448557319847168e-06	6m150175067887176e-06	8m58692146721296e-06	1m6520406234121765e-06	2m486482662789058e-05	1m364281342830509e-05	2m3775099180056714e-05
ford	5m2634612075053155e-05	9m416532407158229e-07	9m079938899958506e-05	0m0027568237856030464	1m8026885300059803e-06	4m158444426138885e-05	4m703902231995016e-05	4m448557319847168e-06	6m150175067887176e-06	1m4311535778688267e-06	1m6520406234121765e-06	1m356263328489149e-05	2m2738022380508482e-06	8m038248051889241e-05
rent	2m7570513339014724e-05	9m416532407158229e-07	0m0002079598925774917	0m0001470582210458815	1m8026885300059803e-06	2m2682424969389103e-05	0m0002038357633864507	4m89341291540768e-05	6m150175067887176e-06	1m5742689356557094e-05	9m912244422594085e-06	0m0001152823751908727	2m2738022380508482e-06	6m7928858697996475e-06
ilan	2m506410282876459e-06	9m416532407158229e-07	2m9290124530234607e-06	2m0712425339297624e-06	1m8026885300059803e-06	3m7804040857736254e-06	1m3066395467831171e-06	4m448557319847168e-06	6m150175067887176e-06	5m152152880327776e-05	1m6520406234121765e-06	2m260438805024023e-06	2m2738022380508482e-06	1m132147644966608e-06
goug	2m506410282876459e-06	9m416532407158229e-07	2m9290124530234607e-06	1m2427455658325925e-05	1m8026885300059803e-06	3m7804040857736254e-06	1m3066395467831171e-06	4m448557319847168e-06	6m150175067887176e-06	7m298883429029956e-05	1m6520406234121765e-06	2m260438805024023e-06	2m2738022380508482e-06	1m132147644966608e-06
taxi	2m506410282876459e-06	9m416532407158229e-07	2m9290124530234607e-06	0m00012634579616133124	1m8026885300059803e-06	2m2682424969389103e-05	1m3066395467831171e-06	4m448557319847168e-06	3m690105222631246e-05	1m4311535778688267e-06	9m912244422594085e-06	2m260438805024023e-06	2m2738022380508482e-06	1m132147644966608e-06
skim	2m506410282876459e-06	5m649919785355451e-06	1m7574075172888115e-05	2m0712425339297624e-06	1m8026885300059803e-06	3m7804040857736254e-06	1m3066395467831171e-06	4m448557319847168e-06	6m150175067887176e-06	1m4311535778688267e-06	1m6520406234121765e-06	2m260438805024023e-06	2m2738022380508482e-06	1m132147644966608e-06
nich	2m506410282876459e-06	9m416532407158229e-07	2m9290124530234607e-06	3m31398805428762e-05	1m8026885300059803e-06	3m7804040857736254e-06	7m839837053325027e-06	4m448557319847168e-06	6m150175067887176e-06	1m4311535778688267e-06	1m8172448108089156e-05	1m356263328489149e-05	1m364281342830509e-05	1m132147644966608e-06
ucsd	2m506410282876459e-06	7m156564970500767e-05	0m00028118520276620984	2m2783668100601062e-05	1m8026885300059803e-06	9m82905039563775e-05	0m00023650175717193633	4m448557319847168e-06	6m150175067887176e-06	4m4365759094944224e-05	1m6520406234121765e-06	3m616702088038437e-05	0m0004001891938969493	0m00017095429939217865
nosc	2m506410282876459e-06	9m416532407158229e-07	3m221913721063174e-05	0m00010563336400082335	1m8026885300059803e-06	3m7804040857736254e-06	2m7439427867648192e-05	4m448557319847168e-06	6m150175067887176e-06	1m4311535778688267e-06	1m6520406234121765e-06	2m260438805024023e-06	2m2738022380508482e-06	2m9435837859637104e-05
pale	2m506410282876459e-06	9m416532407158229e-07	6m150925764814019e-05	2m0712425339297624e-06	1m8026885300059803e-06	3m7804040857736254e-06	1m3066395467831171e-06	4m448557319847168e-06	6m150175067887176e-06	0m0001016119058476761	1m6520406234121765e-06	1m356263328489149e-05	2m2738022380508482e-06	6m7928858697996475e-06
gang	2m506410282876459e-06	9m416532407158229e-07	2m9290124530234607e-06	2m0712425339297624e-06	1m8026885300059803e-06	2m2682424969389103e-05	1m3066395467831171e-06	4m448557319847168e-06	6m150175067887176e-06	0m00011592344526434317	1m6520406234121765e-06	7m007359818089753e-05	2m2738022380508482e-06	1m132147644966608e-06
jude	2m506410282876459e-06	9m981524635804817e-05	2m9290124530234607e-06	2m0712425339297624e-06	1m8026885300059803e-06	3m7804040857736254e-06	2m7439427867648192e-05	4m448557319847168e-06	3m690105222631246e-05	1m4311535778688267e-06	1m6520406234121765e-06	2m260438805024023e-06	2m2738022380508482e-06	1m132147644966608e-06
mgbs	2m506410282876459e-06	9m416532407158229e-07	2m9290124530234607e-06	8m492093911627308e-05	1m8026885300059803e-06	3m7804040857736254e-06	1m3066395467831171e-06	4m448557319847168e-06	6m150175067887176e-06	1m4311535778688267e-06	1m6520406234121765e-06	2m260438805024023e-06	2m2738022380508482e-06	1m132147644966608e-06
aiaa	2m506410282876459e-06	9m416532407158229e-07	2m9290124530234607e-06	2m0712425339297624e-06	1m8026885300059803e-06	3m7804040857736254e-06	1m3066395467831171e-06	4m448557319847168e-06	6m150175067887176e-06	1m4311535778688267e-06	0m00014207549975253642	2m260438805024023e-06	2m2738022380508482e-06	1m132147644966608e-06
mime	2m7570513339014724e-05	9m416532407158229e-07	2m9290124530234607e-06	2m0712425339297624e-06	3m7856458220630884e-05	3m7804040857736254e-06	0m0001711697841528803	4m448557319847168e-06	6m150175067887176e-06	1m4311535778688267e-06	1m6520406234121765e-06	2m260438805024023e-06	2m2738022380508482e-06	1m132147644966608e-06
afit	2m506410282876459e-06	9m416532407158229e-07	2m9290124530234607e-06	2m0712425339297624e-06	1m8026885300059803e-06	3m7804040857736254e-06	1m3066395467831171e-06	4m448557319847168e-06	6m150175067887176e-06	1m4311535778688267e-06	0m00019163671822752804	2m260438805024023e-06	2m2738022380508482e-06	1m132147644966608e-06
cans	2m506410282876459e-06	9m416532407158229e-07	2m9290124530234607e-06	2m0712425339297624e-06	1m8026885300059803e-06	3m7804040857736254e-06	1m3066395467831171e-06	4m448557319847168e-06	6m150175067887176e-06	1m4311535778688267e-06	9m912244422594085e-06	3m616702088038437e-05	2m2738022380508482e-06	1m132147644966608e-06
mitr	0m00019048717513214797	0m0001233565853908658	0m0005301513010635972	0m0002506203600205481	1m9829574739560485e-05	7m938848284538835e-05	1m437303490092745e-05	4m448557319847168e-06	6m150175067887176e-06	1m4311535778688267e-06	1m6520406234121765e-06	2m260438805024023e-06	2m2738022380508482e-06	4m075731339980848e-05
tube	2m506410282876459e-06	9m416532407158229e-07	0m00013473456783685833	0m00017812686564866453	1m8026885300059803e-06	3m7804040857736254e-06	1m3066395467831171e-06	0m0017171429935842752	6m150175067887176e-06	1m4311535778688267e-06	0m00010903467773459852	0m00012658456398639828	1m364281342830509e-05	0m00015963282203301787
sacr	2m506410282876459e-06	0m0002598963037598878	4m686419924837537e-05	1m2427455658325925e-05	1m8026885300059803e-06	3m7804040857736254e-06	1m3066395467831171e-06	4m448557319847168e-06	3m690105222631246e-05	1m5742689356557094e-05	3m469285002211109e-05	2m260438805024023e-06	2m2738022380508482e-06	1m132147644966608e-06
myth	2m506410282876459e-06	0m0001751475065248087	9m079938899958506e-05	3m31398805428762e-05	1m8026885300059803e-06	0m00028731071506626904	1m3066395467831171e-06	4m448557319847168e-06	6m150175067887176e-06	0m00013739074347540736	2m6432649974594824e-05	2m260438805024023e-06	2m501182461855933e-05	1m132147644966608e-06
macc	2m506410282876459e-06	9m416532407158229e-07	3m221913721063174e-05	2m0712425339297624e-06	2m8843016480095685e-05	2m2682424969389103e-05	2m7439427867648192e-05	0m00011566247849259526	6m150175067887176e-06	1m4311535778688267e-06	1m6520406234121765e-06	2m260438805024023e-06	2m2738022380508482e-06	4m641805207938887e-05
jama	2m506410282876459e-06	9m416532407158229e-07	2m9290124530234607e-06	2m0712425339297624e-06	1m8026885300059803e-06	3m7804040857736254e-06	1m3066395467831171e-06	4m448557319847168e-06	9m840280108619481e-05	1m4311535778688267e-06	1m6520406234121765e-06	2m486482662789058e-05	2m2738022380508482e-06	6m7928858697996475e-06
whit	2m506410282876459e-06	5m649919785355451e-06	2m9290124530234607e-06	2m0712425339297624e-06	1m8026885300059803e-06	3m7804040857736254e-06	1m3066395467831171e-06	0m00013790527009405196	6m150175067887176e-06	1m4311535778688267e-06	5m121325739310123e-05	2m260438805024023e-06	2m2738022380508482e-06	3m509657472022809e-05
rear	2m506410282876459e-06	9m416532407158229e-07	2m9290124530234607e-06	0m0015762154944241047	1m8026885300059803e-06	2m2682424969389103e-05	1m3066395467831171e-06	7m11769171175547e-05	6m150175067887176e-06	8m01446003606543e-05	2m6432649974594824e-05	2m260438805024023e-06	2m2738022380508482e-06	1m2453624549380038e-05
sift	2m506410282876459e-06	1m5066451851453166e-05	2m9290124530234607e-06	1m2427455658325925e-05	1m8026885300059803e-06	3m7804040857736254e-06	1m3066395467831171e-06	4m448557319847168e-06	6m150175067887176e-06	2m2898457245901227e-05	1m6520406234121765e-06	2m260438805024023e-06	2m2738022380508482e-06	2m9435837859637104e-05
tomh	2m506410282876459e-06	9m416532407158229e-07	2m9290124530234607e-06	0m0002299079205840826	1m9829574739560485e-05	3m7804040857736254e-06	1m3066395467831171e-06	4m448557319847168e-06	6m150175067887176e-06	1m4311535778688267e-06	1m6520406234121765e-06	2m260438805024023e-06	2m2738022380508482e-06	1m132147644966608e-06
torr	2m506410282876459e-06	9m416532407158229e-07	2m9290124530234607e-06	2m0712425339297624e-06	1m8026885300059803e-06	3m7804040857736254e-06	1m3066395467831171e-06	0m00011566247849259526	6m150175067887176e-06	1m4311535778688267e-06	1m6520406234121765e-06	2m260438805024023e-06	0m00033197514130733907	1m132147644966608e-06
epfl	2m506410282876459e-06	9m416532407158229e-07	2m9290124530234607e-06	2m0712425339297624e-06	5m5883341701701283e-05	3m7804040857736254e-06	2m0906232748529874e-05	4m448557319847168e-06	6m150175067887176e-06	1m4311535778688267e-06	1m6520406234121765e-06	2m260438805024023e-06	2m2738022380508482e-06	1m132147644966608e-06
ceux	2m506410282876459e-06	0m0001516061747679487	2m9290124530234607e-06	2m0712425339297624e-06	1m8026885300059803e-06	3m7804040857736254e-06	1m3066395467831171e-06	4m448557319847168e-06	6m150175067887176e-06	1m4311535778688267e-06	1m6520406234121765e-06	2m260438805024023e-06	2m2738022380508482e-06	1m132147644966608e-06
have	2m506410282876459e-06	0m0007589724846184254	0m0009109228849411011	0m0005095256492495537	0m0007949856226332486	3m7804040857736254e-06	0m0001450369891244918	7m11769171175547e-05	6m150175067887176e-06	0m0003377522516530007	0m000307279551634565	0m0009516446734778583	0m00046840327559038997	0m0009917613351717591
dick	2m506410282876459e-06	9m416532407158229e-07	2m9290124530234607e-06	0m00021955171541776508	7m39102324587293e-05	3m7804040857736254e-06	1m3066395467831171e-06	2m669134300958831e-05	6m150175067887176e-06	1m4311535778688267e-06	0m000398141797631979	4m746921331388876e-05	0m00019554699247237295	6m340026448015124e-05
noah	2m506410282876459e-06	1m5066451851453166e-05	2m9290124530234607e-06	2m0712425339297624e-06	1m8026885300059803e-06	3m7804040857736254e-06	1m3066395467831171e-06	4m448557319847168e-06	6m150175067887176e-06	8m58692146721296e-06	1m6520406234121765e-06	2m260438805024023e-06	2m2738022380508482e-06	0m00015397208335343748
gaya	2m506410282876459e-06	9m416532407158229e-07	2m9290124530234607e-06	2m0712425339297624e-06	1m8026885300059803e-06	3m7804040857736254e-06	1m3066395467831171e-06	4m448557319847168e-06	6m150175067887176e-06	0m00020179265993647277	1m6520406234121765e-06	2m260438805024023e-06	2m2738022380508482e-06	1m132147644966608e-06
arab	2m506410282876459e-06	9m416532407158229e-07	2m9290124530234607e-06	2m0712425339297624e-06	1m8026885300059803e-06	3m7804040857736254e-06	1m3066395467831171e-06	4m448557319847168e-06	0m0011439325753599405	0m006584737915545702	1m6520406234121765e-06	2m260438805024023e-06	2m501182461855933e-05	1m132147644966608e-06
onmi	2m506410282876459e-06	9m416532407158229e-07	2m9290124530234607e-06	2m2783668100601062e-05	3m7856458220630884e-05	3m7804040857736254e-06	7m839837053325027e-06	4m448557319847168e-06	6m150175067887176e-06	1m4311535778688267e-06	1m6520406234121765e-06	2m260438805024023e-06	2m2738022380508482e-06	6m7928858697996475e-06
iraq	2m506410282876459e-06	9m416532407158229e-07	2m9290124530234607e-06	2m0712425339297624e-06	1m8026885300059803e-06	3m7804040857736254e-06	1m3066395467831171e-06	4m448557319847168e-06	3m690105222631246e-05	0m0007098521455191076	9m912244422594085e-06	1m356263328489149e-05	2m2738022380508482e-06	1m132147644966608e-06
pure	2m506410282876459e-06	0m0001798557786969468	0m0003544105275068432	2m0712425339297624e-06	0m0001460177736589685	3m7804040857736254e-06	9m930459782481194e-05	4m448557319847168e-06	0m00040591153083369136	8m01446003606543e-05	0m0002246775256935507	9m267798304790631e-05	2m2738022380508482e-06	7m472174183931202e-05
midi	2m506410282876459e-06	9m416532407158229e-07	2m9290124530234607e-06	2m0712425339297624e-06	1m8026885300059803e-06	3m7804040857736254e-06	1m3066395467831171e-06	4m448557319847168e-06	6m150175067887176e-06	1m4311535778688267e-06	1m6520406234121765e-06	2m260438805024023e-06	2m2738022380508482e-06	0m0003124727518297732
flop	2m506410282876459e-06	9m416532407158229e-07	2m9290124530234607e-06	1m2427455658325925e-05	1m8026885300059803e-06	3m7804040857736254e-06	1m3066395467831171e-06	4m448557319847168e-06	6m150175067887176e-06	1m4311535778688267e-06	9m912244422594085e-06	2m260438805024023e-06	2m2738022380508482e-06	2m3775099180056714e-05
palm	1m5038462152006105e-05	5m2732582844328135e-05	2m9290124530234607e-06	7m456472667399794e-05	1m8026885300059803e-06	4m158444426138885e-05	7m839837053325027e-06	4m448557319847168e-06	6m150175067887176e-06	1m4311535778688267e-06	1m6520406234121765e-06	4m746921331388876e-05	2m2738022380508482e-06	4m641805207938887e-05
dhhs	2m506410282876459e-06	9m416532407158229e-07	2m9290124530234607e-06	2m0712425339297624e-06	1m8026885300059803e-06	3m7804040857736254e-06	1m3066395467831171e-06	4m448557319847168e-06	6m150175067887176e-06	1m4311535778688267e-06	1m6520406234121765e-06	7m007359818089753e-05	2m2738022380508482e-06	1m132147644966608e-06
rico	1m5038462152006105e-05	9m416532407158229e-07	3m221913721063174e-05	2m0712425339297624e-06	1m8026885300059803e-06	7m938848284538835e-05	7m839837053325027e-06	4m448557319847168e-06	6m150175067887176e-06	1m4311535778688267e-06	1m6520406234121765e-06	2m260438805024023e-06	2m2738022380508482e-06	1m132147644966608e-06
nari	2m506410282876459e-06	9m416532407158229e-07	2m9290124530234607e-06	1m2427455658325925e-05	1m8026885300059803e-06	3m7804040857736254e-06	1m3066395467831171e-06	4m448557319847168e-06	6m150175067887176e-06	1m4311535778688267e-06	1m6520406234121765e-06	2m260438805024023e-06	2m2738022380508482e-06	3m509657472022809e-05
cote	2m506410282876459e-06	9m416532407158229e-07	2m9290124530234607e-06	2m0712425339297624e-06	1m8026885300059803e-06	0m00015499656728934497	1m3066395467831171e-06	2m669134300958831e-05	6m150175067887176e-06	1m4311535778688267e-06	1m6520406234121765e-06	2m260438805024023e-06	2m2738022380508482e-06	1m132147644966608e-06
amid	2m506410282876459e-06	9m416532407158229e-07	2m9290124530234607e-06	2m0712425339297624e-06	1m8026885300059803e-06	3m7804040857736254e-06	7m839837053325027e-06	4m448557319847168e-06	3m690105222631246e-05	4m4365759094944224e-05	1m6520406234121765e-06	2m260438805024023e-06	2m2738022380508482e-06	1m132147644966608e-06
xmol	2m506410282876459e-06	9m416532407158229e-07	2m9290124530234607e-06	2m0712425339297624e-06	1m8026885300059803e-06	3m7804040857736254e-06	5m357221743906848e-05	4m448557319847168e-06	6m150175067887176e-06	1m4311535778688267e-06	1m6520406234121765e-06	2m260438805024023e-06	2m2738022380508482e-06	1m132147644966608e-06
wore	2m506410282876459e-06	3m860778087982908e-05	2m9290124530234607e-06	2m0712425339297624e-06	1m8026885300059803e-06	3m7804040857736254e-06	1m3066395467831171e-06	4m448557319847168e-06	6m150175067887176e-06	7m298883429029956e-05	1m6520406234121765e-06	2m260438805024023e-06	2m2738022380508482e-06	1m132147644966608e-06
isra	2m506410282876459e-06	1m0358186045777984e-05	2m9290124530234607e-06	2m0712425339297624e-06	1m8026885300059803e-06	2m2682424969389103e-05	1m3066395467831171e-06	4m448557319847168e-06	0m0005596659611910582	0m007092797197401524	1m6520406234121765e-06	2m260438805024023e-06	4m7749843361089006e-05	1m132147644966608e-06
take	2m506410282876459e-06	0m0017900828970596194	0m002419364405795932	0m0018247646512463689	0m0009121603798121214	0m00024950667284429073	0m0007003587670624256	0m0005605181795544922	9m840280108619481e-05	0m000738475238904357	0m0009102743351832032	0m0022287925239652395	0m001741732470691204	0m0014842456439509988
lamb	2m506410282876459e-06	0m0001233565853908658	2m9290124530234607e-06	2m0712425339297624e-06	1m8026885300059803e-06	4m158444426138885e-05	1m3066395467831171e-06	4m448557319847168e-06	0m00012915366096422076	3m0054223316255957e-05	1m6520406234121765e-06	2m260438805024023e-06	2m2738022380508482e-06	1m132147644966608e-06
boyl	2m506410282876459e-06	9m416532407158229e-07	1m7574075172888115e-05	0m0008616368286311626	1m8026885300059803e-06	3m7804040857736254e-06	1m3066395467831171e-06	4m448557319847168e-06	6m150175067887176e-06	1m4311535778688267e-06	1m6520406234121765e-06	2m260438805024023e-06	2m2738022380508482e-06	1m132147644966608e-06
sach	2m506410282876459e-06	9m416532407158229e-07	2m9290124530234607e-06	2m0712425339297624e-06	1m8026885300059803e-06	3m7804040857736254e-06	1m3066395467831171e-06	4m448557319847168e-06	6m150175067887176e-06	1m4311535778688267e-06	1m6520406234121765e-06	2m260438805024023e-06	2m2738022380508482e-06	4m641805207938887e-05
letm	2m506410282876459e-06	5m649919785355451e-06	3m221913721063174e-05	2m0712425339297624e-06	1m8026885300059803e-06	3m7804040857736254e-06	1m3066395467831171e-06	4m448557319847168e-06	6m765192665625364e-05	8m58692146721296e-06	1m6520406234121765e-06	2m260438805024023e-06	2m2738022380508482e-06	2m3775099180056714e-05
infj	2m506410282876459e-06	9m416532407158229e-07	2m9290124530234607e-06	2m0712425339297624e-06	1m8026885300059803e-06	3m7804040857736254e-06	1m3066395467831171e-06	4m448557319847168e-06	6m150175067887176e-06	1m4311535778688267e-06	1m6520406234121765e-06	0m00031872186809778214	2m2738022380508482e-06	1m132147644966608e-06
gore	2m506410282876459e-06	9m416532407158229e-07	3m221913721063174e-05	2m0712425339297624e-06	1m8026885300059803e-06	0m00023060463718138635	1m3066395467831171e-06	4m448557319847168e-06	6m150175067887176e-06	1m4311535778688267e-06	9m912244422594085e-06	2m260438805024023e-06	0m00013870192924514413	1m132147644966608e-06
matt	2m506410282876459e-06	0m000245771516347304	2m9290124530234607e-06	2m0712425339297624e-06	9m19371159397997e-05	0m00015499656728934497	4m050582356285304e-05	7m11769171175547e-05	6m150175067887176e-06	1m4311535778688267e-06	9m912244422594085e-06	1m356263328489149e-05	0m00038882018998265266	0m0003520979080349207
phys	2m506410282876459e-06	9m416532407158229e-07	2m9290124530234607e-06	2m0712425339297624e-06	3m7856458220630884e-05	9m82905039563775e-05	3m397262480575591e-05	4m448557319847168e-06	6m150175067887176e-06	1m4311535778688267e-06	1m6520406234121765e-06	2m260438805024023e-06	1m364281342830509e-05	9m736470383359119e-05
doug	2m506410282876459e-06	5m649919785355451e-06	0m0015553055563941598	0m00018848307081498206	0m0005696495645679533	0m0004763309261761606	7m839837053325027e-06	4m448557319847168e-06	6m150175067887176e-06	8m58692146721296e-06	0m000398141797631979	2m260438805024023e-06	0m0004001891938969493	0m00021624020882882178
bede	2m506410282876459e-06	3m38995159836486e-05	2m9290124530234607e-06	2m0712425339297624e-06	1m8026885300059803e-06	3m7804040857736254e-06	1m3066395467831171e-06	4m448557319847168e-06	6m150175067887176e-06	1m4311535778688267e-06	1m6520406234121765e-06	2m260438805024023e-06	2m2738022380508482e-06	1m132147644966608e-06
grbs	2m506410282876459e-06	9m416532407158229e-07	2m9290124530234607e-06	2m0712425339297624e-06	1m8026885300059803e-06	3m7804040857736254e-06	1m3066395467831171e-06	4m448557319847168e-06	6m150175067887176e-06	1m4311535778688267e-06	0m00015859591076150537	2m260438805024023e-06	2m2738022380508482e-06	1m132147644966608e-06
darl	2m506410282876459e-06	9m416532407158229e-07	2m9290124530234607e-06	2m0712425339297624e-06	1m8026885300059803e-06	0m00043852688395418227	1m3066395467831171e-06	4m448557319847168e-06	6m150175067887176e-06	8m58692146721296e-06	1m6520406234121765e-06	2m260438805024023e-06	3m638083580881357e-05	1m132147644966608e-06
atim	2m506410282876459e-06	1m0358186045777984e-05	4m686419924837537e-05	2m0712425339297624e-06	1m8026885300059803e-06	3m7804040857736254e-06	1m3066395467831171e-06	4m448557319847168e-06	6m150175067887176e-06	1m4311535778688267e-06	1m6520406234121765e-06	2m260438805024023e-06	2m2738022380508482e-06	6m7928858697996475e-06
toon	1m5038462152006105e-05	9m416532407158229e-07	2m9290124530234607e-06	2m0712425339297624e-06	1m8026885300059803e-06	3m7804040857736254e-06	1m3066395467831171e-06	4m448557319847168e-06	6m150175067887176e-06	1m4311535778688267e-06	1m6520406234121765e-06	2m260438805024023e-06	3m638083580881357e-05	1m132147644966608e-06
doit	2m506410282876459e-06	1m977471765712835e-05	2m9290124530234607e-06	2m0712425339297624e-06	0m0001370043319184333	3m7804040857736254e-06	1m3066395467831171e-06	4m448557319847168e-06	6m150175067887176e-06	1m4311535778688267e-06	1m8172448108089156e-05	2m260438805024023e-06	2m501182461855933e-05	1m132147644966608e-06
hole	2m506410282876459e-06	2m4482984372298233e-05	2m9290124530234607e-06	0m0006855812389403582	1m0816132089530583e-05	0m0001738985738484189	9m277140634367242e-05	0m0007384605123661458	6m150175067887176e-06	0m00013023498468101025	0m0007450702833011746	2m260438805024023e-06	0m00019554699247237295	0m0001426506059942767
bmug	2m506410282876459e-06	9m416532407158229e-07	2m9290124530234607e-06	2m0712425339297624e-06	1m8026885300059803e-06	3m7804040857736254e-06	1m3066395467831171e-06	4m448557319847168e-06	0m0019742059521377087	1m4311535778688267e-06	1m6520406234121765e-06	2m260438805024023e-06	2m2738022380508482e-06	1m8114362319465727e-05
sake	2m506410282876459e-06	0m0002316466998308897	2m9290124530234607e-06	0m00010563336400082335	1m8026885300059803e-06	3m7804040857736254e-06	1m3066395467831171e-06	4m448557319847168e-06	0m00019065540982410312	1m4311535778688267e-06	1m6520406234121765e-06	2m260438805024023e-06	9m322588448412716e-05	1m132147644966608e-06
hear	2m506410282876459e-06	0m0006836402462795377	0m0005887315492145717	0m000799499568529427	9m19371159397997e-05	0m0004574288905132562	2m0906232748529874e-05	0m00042706148815341294	0m00015990453539416194	0m000323440704960376	0m0001503357052570209	0m00017179334827233106	4m7749843361089006e-05	0m00048229488311335444
kiss	1m5038462152006105e-05	1m0358186045777984e-05	9m079938899958506e-05	2m0712425339297624e-06	1m8026885300059803e-06	2m2682424969389103e-05	7m839837053325027e-06	4m448557319847168e-06	6m150175067887176e-06	0m0001660138223087415	1m6520406234121765e-06	2m260438805024023e-06	2m2738022380508482e-06	6m7928858697996475e-06
aust	2m506410282876459e-06	9m416532407158229e-07	1m7574075172888115e-05	2m0712425339297624e-06	1m8026885300059803e-06	3m7804040857736254e-06	2m7439427867648192e-05	4m448557319847168e-06	6m150175067887176e-06	1m4311535778688267e-06	1m6520406234121765e-06	2m260438805024023e-06	2m2738022380508482e-06	1m8114362319465727e-05
kard	2m506410282876459e-06	9m416532407158229e-07	2m9290124530234607e-06	2m0712425339297624e-06	1m8026885300059803e-06	3m7804040857736254e-06	1m3066395467831171e-06	4m448557319847168e-06	6m150175067887176e-06	4m4365759094944224e-05	1m6520406234121765e-06	2m260438805024023e-06	2m2738022380508482e-06	1m132147644966608e-06
ahhh	2m506410282876459e-06	9m416532407158229e-07	1m7574075172888115e-05	4m349608934717253e-05	1m8026885300059803e-06	3m7804040857736254e-06	1m3066395467831171e-06	4m448557319847168e-06	6m150175067887176e-06	1m5742689356557094e-05	1m6520406234121765e-06	2m260438805024023e-06	1m364281342830509e-05	1m132147644966608e-06
como	2m506410282876459e-06	9m416532407158229e-07	2m9290124530234607e-06	2m0712425339297624e-06	1m8026885300059803e-06	3m7804040857736254e-06	1m3066395467831171e-06	4m448557319847168e-06	6m150175067887176e-06	1m4311535778688267e-06	1m6520406234121765e-06	2m260438805024023e-06	2m2738022380508482e-06	4m075731339980848e-05
yogi	7m76987144490704e-05	5m649919785355451e-06	2m9290124530234607e-06	2m0712425339297624e-06	1m8026885300059803e-06	3m7804040857736254e-06	1m3066395467831171e-06	4m448557319847168e-06	9m840280108619481e-05	1m4311535778688267e-06	1m6520406234121765e-06	2m260438805024023e-06	0m00021828501485288143	1m132147644966608e-06
tate	2m506410282876459e-06	9m416532407158229e-07	2m9290124530234607e-06	1m2427455658325925e-05	1m8026885300059803e-06	3m7804040857736254e-06	1m3066395467831171e-06	4m448557319847168e-06	3m690105222631246e-05	1m4311535778688267e-06	1m6520406234121765e-06	2m260438805024023e-06	0m000616200384683907	6m7928858697996475e-06
flee	2m506410282876459e-06	9m416532407158229e-07	2m9290124530234607e-06	2m0712425339297624e-06	1m8026885300059803e-06	3m7804040857736254e-06	1m3066395467831171e-06	4m448557319847168e-06	6m150175067887176e-06	0m000323440704960376	1m6520406234121765e-06	2m260438805024023e-06	2m2738022380508482e-06	1m132147644966608e-06
shot	2m506410282876459e-06	9m416532407158229e-07	0m0007205370930023491	4m349608934717253e-05	1m8026885300059803e-06	0m0007031551795080304	1m3066395467831171e-06	4m89341291540768e-05	6m150175067887176e-06	0m0008744348306208849	1m6520406234121765e-06	2m260438805024023e-06	0m0006503074546344578	1m2453624549380038e-05
hiss	2m506410282876459e-06	9m416532407158229e-07	2m9290124530234607e-06	1m2427455658325925e-05	1m8026885300059803e-06	9m82905039563775e-05	1m3066395467831171e-06	4m448557319847168e-06	6m150175067887176e-06	8m58692146721296e-06	1m6520406234121765e-06	2m260438805024023e-06	2m2738022380508482e-06	2m9435837859637104e-05
wien	2m506410282876459e-06	9m416532407158229e-07	2m9290124530234607e-06	2m0712425339297624e-06	9m19371159397997e-05	3m7804040857736254e-06	1m3066395467831171e-06	4m448557319847168e-06	6m150175067887176e-06	1m4311535778688267e-06	9m912244422594085e-06	2m260438805024023e-06	2m2738022380508482e-06	1m132147644966608e-06
seek	1m5038462152006105e-05	0m0003116872103419155	0m0002079598925774917	2m0712425339297624e-06	1m8026885300059803e-06	4m158444426138885e-05	4m050582356285304e-05	9m341969416709617e-05	6m150175067887176e-06	0m0002447272709105164	1m6520406234121765e-06	0m00019439774041529745	2m501182461855933e-05	0m00015397208335343748
andw	1m5038462152006105e-05	3m860778087982908e-05	2m9290124530234607e-06	2m0712425339297624e-06	1m8026885300059803e-06	3m7804040857736254e-06	7m839837053325027e-06	2m669134300958831e-05	6m150175067887176e-06	1m4311535778688267e-06	1m6520406234121765e-06	2m260438805024023e-06	0m0001273329253308475	6m7928858697996475e-06
amir	2m506410282876459e-06	9m416532407158229e-07	2m9290124530234607e-06	2m0712425339297624e-06	1m8026885300059803e-06	3m7804040857736254e-06	1m3066395467831171e-06	0m00013790527009405196	6m150175067887176e-06	0m00015885804896242917	1m6520406234121765e-06	2m260438805024023e-06	1m364281342830509e-05	6m7928858697996475e-06
ibid	2m506410282876459e-06	5m649919785355451e-06	2m9290124530234607e-06	2m0712425339297624e-06	1m8026885300059803e-06	3m7804040857736254e-06	1m3066395467831171e-06	4m448557319847168e-06	6m150175067887176e-06	0m00015885804896242917	1m6520406234121765e-06	2m260438805024023e-06	2m2738022380508482e-06	1m132147644966608e-06
urso	2m506410282876459e-06	9m416532407158229e-07	2m9290124530234607e-06	2m0712425339297624e-06	1m8026885300059803e-06	3m7804040857736254e-06	1m3066395467831171e-06	4m448557319847168e-06	6m150175067887176e-06	1m4311535778688267e-06	1m6520406234121765e-06	2m260438805024023e-06	2m2738022380508482e-06	4m075731339980848e-05
cofc	2m506410282876459e-06	2m9191249268478714e-05	2m9290124530234607e-06	2m0712425339297624e-06	1m8026885300059803e-06	3m7804040857736254e-06	1m3066395467831171e-06	4m448557319847168e-06	6m150175067887176e-06	1m4311535778688267e-06	1m6520406234121765e-06	2m260438805024023e-06	2m2738022380508482e-06	1m132147644966608e-06
mmwr	2m506410282876459e-06	9m416532407158229e-07	2m9290124530234607e-06	2m0712425339297624e-06	1m8026885300059803e-06	3m7804040857736254e-06	1m3066395467831171e-06	4m448557319847168e-06	6m150175067887176e-06	1m4311535778688267e-06	1m6520406234121765e-06	0m000239606510149315	2m2738022380508482e-06	1m132147644966608e-06
bonn	2m506410282876459e-06	9m416532407158229e-07	2m9290124530234607e-06	2m0712425339297624e-06	9m19371159397997e-05	3m7804040857736254e-06	1m3066395467831171e-06	4m448557319847168e-06	6m150175067887176e-06	1m4311535778688267e-06	2m6432649974594824e-05	2m260438805024023e-06	2m2738022380508482e-06	1m132147644966608e-06
oasi	2m506410282876459e-06	5m649919785355451e-06	2m9290124530234607e-06	0m00024026414030231535	1m8026885300059803e-06	0m0006275470950640738	1m3066395467831171e-06	4m89341291540768e-05	6m150175067887176e-06	1m4311535778688267e-06	1m6520406234121765e-06	2m260438805024023e-06	3m638083580881357e-05	1m132147644966608e-06
grab	2m506410282876459e-06	5m649919785355451e-06	0m00013473456783685833	0m00012634579616133124	0m00028121942887082696	6m0486465372378007e-05	4m703902231995016e-05	9m341969416709617e-05	9m840280108619481e-05	0m00019463688659016043	1m6520406234121765e-06	2m260438805024023e-06	0m00011596390686463565	5m773952943854965e-05
crow	2m506410282876459e-06	3m38995159836486e-05	2m9290124530234607e-06	2m0712425339297624e-06	1m8026885300059803e-06	2m2682424969389103e-05	5m357221743906848e-05	4m448557319847168e-06	3m690105222631246e-05	1m4311535778688267e-06	1m6520406234121765e-06	2m260438805024023e-06	2m2738022380508482e-06	1m132147644966608e-06
hoen	2m506410282876459e-06	9m416532407158229e-07	9m079938899958506e-05	2m0712425339297624e-06	1m8026885300059803e-06	3m7804040857736254e-06	1m3066395467831171e-06	4m448557319847168e-06	6m150175067887176e-06	1m4311535778688267e-06	1m6520406234121765e-06	2m260438805024023e-06	2m2738022380508482e-06	1m132147644966608e-06
will	2m7570513339014724e-05	0m00041526908171363175	4m686419924837537e-05	0m00027133277035318315	8m29236741992645e-05	0m0001738985738484189	0m00015157018788158894	0m00011566247849259526	3m690105222631246e-05	8m58692146721296e-06	1m6520406234121765e-06	3m616702088038437e-05	0m00017280897009186447	0m00018227577675133944
ibaa	2m506410282876459e-06	9m416532407158229e-07	2m9290124530234607e-06	2m0712425339297624e-06	1m8026885300059803e-06	3m7804040857736254e-06	1m3066395467831171e-06	4m448557319847168e-06	6m150175067887176e-06	1m4311535778688267e-06	1m6520406234121765e-06	2m260438805024023e-06	2m2738022380508482e-06	5m773952943854965e-05
typo	2m506410282876459e-06	1m0358186045777984e-05	4m686419924837537e-05	5m3852301789447665e-05	1m8026885300059803e-06	6m0486465372378007e-05	3m397262480575591e-05	4m448557319847168e-06	6m150175067887176e-06	1m5742689356557094e-05	1m8172448108089156e-05	2m260438805024023e-06	1m364281342830509e-05	4m641805207938887e-05
lyon	2m506410282876459e-06	2m4482984372298233e-05	6m150925764814019e-05	2m0712425339297624e-06	1m8026885300059803e-06	3m7804040857736254e-06	1m3066395467831171e-06	4m448557319847168e-06	6m150175067887176e-06	1m4311535778688267e-06	1m6520406234121765e-06	2m260438805024023e-06	5m911885455134325e-05	1m132147644966608e-06
onan	2m506410282876459e-06	1m0358186045777984e-05	2m9290124530234607e-06	2m0712425339297624e-06	3m7856458220630884e-05	3m7804040857736254e-06	1m3066395467831171e-06	4m448557319847168e-06	6m150175067887176e-06	1m4311535778688267e-06	1m6520406234121765e-06	1m356263328489149e-05	2m2738022380508482e-06	1m8114362319465727e-05
xian	2m506410282876459e-06	2m9191249268478714e-05	2m9290124530234607e-06	2m0712425339297624e-06	1m8026885300059803e-06	3m7804040857736254e-06	1m3066395467831171e-06	4m448557319847168e-06	6m765192665625364e-05	1m4311535778688267e-06	1m6520406234121765e-06	2m260438805024023e-06	2m2738022380508482e-06	1m132147644966608e-06
smsu	2m506410282876459e-06	9m416532407158229e-07	1m7574075172888115e-05	2m0712425339297624e-06	1m8026885300059803e-06	3m7804040857736254e-06	2m0906232748529874e-05	4m448557319847168e-06	6m150175067887176e-06	1m4311535778688267e-06	1m6520406234121765e-06	2m260438805024023e-06	5m911885455134325e-05	1m132147644966608e-06
case	2m506410282876459e-06	0m0009378866525366902	0m0008816327899694443	0m0004473883891478181	0m0010563754476606846	3m7804040857736254e-06	0m0005827611894346774	0m002228727098554373	0m0004981642123311758	0m00039499838021583855	0m0006046468624845147	0m002138375071808696	0m0005252482951618731	0m000821939145680517
cpsr	0m0001528910215711221	9m416532407158229e-07	2m9290124530234607e-06	2m0712425339297624e-06	1m8026885300059803e-06	3m7804040857736254e-06	0m00015157018788158894	4m448557319847168e-06	6m150175067887176e-06	1m4311535778688267e-06	1m6520406234121765e-06	2m260438805024023e-06	2m2738022380508482e-06	1m132147644966608e-06
want	2m506410282876459e-06	0m001841873861849308	0m0012770494213327765	0m0029639480635523796	0m0030753868632018566	0m0005330370040610433	0m0015562076587229967	0m0019173279870301485	0m0008979255799204111	0m000666917534545064	0m00043944281060248613	0m0006803920841775835	0m0011391749139875174	0m003754201577976346
ivan	2m506410282876459e-06	9m416532407158229e-07	2m9290124530234607e-06	0m00018848307081498206	1m8026885300059803e-06	4m158444426138885e-05	7m839837053325027e-06	4m448557319847168e-06	6m150175067887176e-06	8m58692146721296e-06	1m6520406234121765e-06	2m260438805024023e-06	2m501182461855933e-05	2m9435837859637104e-05
cisc	2m506410282876459e-06	9m416532407158229e-07	2m9290124530234607e-06	2m0712425339297624e-06	1m8026885300059803e-06	3m7804040857736254e-06	1m3066395467831171e-06	4m448557319847168e-06	6m150175067887176e-06	1m4311535778688267e-06	1m6520406234121765e-06	2m260438805024023e-06	2m2738022380508482e-06	0m0001369898673146963
amin	2m506410282876459e-06	9m416532407158229e-07	1m7574075172888115e-05	0m0003438262501731515	1m8026885300059803e-06	3m7804040857736254e-06	1m3066395467831171e-06	4m448557319847168e-06	6m150175067887176e-06	5m867729487363249e-05	1m6520406234121765e-06	2m260438805024023e-06	4m7749843361089006e-05	1m132147644966608e-06
demo	2m506410282876459e-06	9m416532407158229e-07	2m9290124530234607e-06	3m31398805428762e-05	0m00024516566190868616	3m7804040857736254e-06	0m0006807591416873038	4m448557319847168e-06	6m150175067887176e-06	1m4311535778688267e-06	1m6520406234121765e-06	2m260438805024023e-06	2m2738022380508482e-06	0m0001426506059942767
task	4m010256452602334e-05	8m569045166950673e-05	2m9290124530234607e-06	1m2427455658325925e-05	0m00019108499691355973	3m7804040857736254e-06	0m00022343535965774208	4m448557319847168e-06	6m150175067887176e-06	8m58692146721296e-06	0m00017511630721855909	2m260438805024023e-06	2m2738022380508482e-06	0m0002615261182654649
stuf	2m506410282876459e-06	9m416532407158229e-07	2m9290124530234607e-06	4m349608934717253e-05	1m0816132089530583e-05	2m2682424969389103e-05	1m3066395467831171e-06	4m448557319847168e-06	6m150175067887176e-06	1m4311535778688267e-06	1m6520406234121765e-06	2m260438805024023e-06	2m2738022380508482e-06	4m075731339980848e-05
inan	2m506410282876459e-06	1m5066451851453166e-05	4m686419924837537e-05	2m0712425339297624e-06	1m8026885300059803e-06	3m7804040857736254e-06	1m3066395467831171e-06	4m448557319847168e-06	6m150175067887176e-06	3m7209993024589494e-05	1m6520406234121765e-06	2m260438805024023e-06	2m2738022380508482e-06	6m7928858697996475e-06
neat	2m506410282876459e-06	5m649919785355451e-06	0m00010544445103732869	0m00013670200132764876	1m8026885300059803e-06	2m2682424969389103e-05	4m050582356285304e-05	9m341969416709617e-05	6m150175067887176e-06	1m4311535778688267e-06	1m6520406234121765e-06	3m616702088038437e-05	2m2738022380508482e-06	0m00012566838995553553
luck	2m506410282876459e-06	4m802431431016885e-05	0m00026654015528038144	0m000364538689609617	0m0001099639994208701	2m2682424969389103e-05	0m00021690216090064496	0m0002268764073960483	6m150175067887176e-06	1m4311535778688267e-06	2m6432649974594824e-05	0m00017179334827233106	0m0001614399516256526	0m0003860623110085726
rene	2m7570513339014724e-05	1m0358186045777984e-05	2m9290124530234607e-06	5m3852301789447665e-05	0m0001370043319184333	3m7804040857736254e-06	1m3066395467831171e-06	4m448557319847168e-06	6m150175067887176e-06	1m5742689356557094e-05	1m6520406234121765e-06	4m746921331388876e-05	2m501182461855933e-05	1m132147644966608e-06
cabl	2m506410282876459e-06	9m416532407158229e-07	2m9290124530234607e-06	2m0712425339297624e-06	1m8026885300059803e-06	0m0004574288905132562	2m0906232748529874e-05	0m0023176982067525387	6m150175067887176e-06	1m5742689356557094e-05	8m425406849710271e-05	2m260438805024023e-06	2m2738022380508482e-06	0m0013200840912759304
stat	2m506410282876459e-06	9m416532407158229e-07	0m00017866975395008922	5m3852301789447665e-05	6m489678344223648e-05	0m0007220571860671043	4m050582356285304e-05	9m341969416709617e-05	3m690105222631246e-05	1m4311535778688267e-06	1m6520406234121765e-06	0m0003526284417603165	0m001957743661478162	2m9435837859637104e-05
riot	2m506410282876459e-06	9m416532407158229e-07	0m00012008951307507232	2m0712425339297624e-06	1m8026885300059803e-06	3m7804040857736254e-06	1m3066395467831171e-06	4m448557319847168e-06	9m840280108619481e-05	4m4365759094944224e-05	1m6520406234121765e-06	2m260438805024023e-06	2m2738022380508482e-06	1m132147644966608e-06
poer	2m506410282876459e-06	9m416532407158229e-07	2m9290124530234607e-06	2m0712425339297624e-06	1m8026885300059803e-06	3m7804040857736254e-06	1m3066395467831171e-06	4m448557319847168e-06	6m150175067887176e-06	1m4311535778688267e-06	6m773366476409137e-05	2m260438805024023e-06	2m2738022380508482e-06	1m132147644966608e-06
jcav	2m506410282876459e-06	9m416532407158229e-07	0m00010544445103732869	2m0712425339297624e-06	1m8026885300059803e-06	3m7804040857736254e-06	1m3066395467831171e-06	4m448557319847168e-06	6m150175067887176e-06	1m4311535778688267e-06	1m6520406234121765e-06	2m260438805024023e-06	2m2738022380508482e-06	1m132147644966608e-06
temp	2m506410282876459e-06	9m416532407158229e-07	2m9290124530234607e-06	9m527715155854821e-05	0m00032628662302158773	3m7804040857736254e-06	3m397262480575591e-05	0m0005827610148116946	6m150175067887176e-06	1m4311535778688267e-06	7m599387026857585e-05	1m356263328489149e-05	2m2738022380508482e-06	1m2453624549380038e-05
swim	2m506410282876459e-06	9m416532407158229e-07	0m0002518950786907226	2m0712425339297624e-06	1m0816132089530583e-05	3m7804040857736254e-06	1m3066395467831171e-06	4m448557319847168e-06	0m000344409781973809	8m58692146721296e-06	1m8172448108089156e-05	2m260438805024023e-06	2m501182461855933e-05	1m2453624549380038e-05
hand	2m506410282876459e-06	0m0008437213255092502	0m0005447963485494256	0m0011412545572966337	3m7856458220630884e-05	9m82905039563775e-05	0m0003149001277051866	0m00033809032174758613	6m150175067887176e-06	0m0010533289751037955	0m00019163671822752804	0m0002848152944352478	0m0013665551086887717	0m0007766532362438738
auck	2m506410282876459e-06	9m416532407158229e-07	3m221913721063174e-05	2m0712425339297624e-06	4m6869899961166084e-05	3m7804040857736254e-06	1m3066395467831171e-06	4m448557319847168e-06	6m150175067887176e-06	1m4311535778688267e-06	1m6520406234121765e-06	2m260438805024023e-06	2m2738022380508482e-06	1m132147644966608e-06
russ	2m506410282876459e-06	9m416532407158229e-07	0m00019331483053974807	2m0712425339297624e-06	1m8026885300059803e-06	4m158444426138885e-05	7m839837053325027e-06	0m0009608883410692215	6m150175067887176e-06	1m4311535778688267e-06	1m6520406234121765e-06	8m137579425238073e-05	0m0002864990965463221	6m7928858697996475e-06
luna	2m506410282876459e-06	9m416532407158229e-07	2m9290124530234607e-06	2m0712425339297624e-06	1m8026885300059803e-06	3m7804040857736254e-06	1m3066395467831171e-06	4m448557319847168e-06	3m690105222631246e-05	1m4311535778688267e-06	0m0002246775256935507	2m260438805024023e-06	2m2738022380508482e-06	1m132147644966608e-06
sing	2m506410282876459e-06	9m981524635804817e-05	2m9290124530234607e-06	2m0712425339297624e-06	1m8026885300059803e-06	6m0486465372378007e-05	1m3066395467831171e-06	4m448557319847168e-06	6m150175067887176e-06	1m4311535778688267e-06	1m6520406234121765e-06	1m356263328489149e-05	5m911885455134325e-05	1m132147644966608e-06
vogl	2m506410282876459e-06	9m416532407158229e-07	2m9290124530234607e-06	2m0712425339297624e-06	1m8026885300059803e-06	3m7804040857736254e-06	0m00012543739285320044	4m448557319847168e-06	6m150175067887176e-06	1m4311535778688267e-06	1m6520406234121765e-06	2m260438805024023e-06	2m2738022380508482e-06	1m132147644966608e-06
rubl	2m506410282876459e-06	9m416532407158229e-07	2m9290124530234607e-06	2m0712425339297624e-06	1m8026885300059803e-06	3m7804040857736254e-06	1m3066395467831171e-06	4m448557319847168e-06	6m150175067887176e-06	6m583306094398722e-05	9m912244422594085e-06	2m260438805024023e-06	2m2738022380508482e-06	1m132147644966608e-06
sway	2m506410282876459e-06	5m649919785355451e-06	2m9290124530234607e-06	2m2783668100601062e-05	1m8026885300059803e-06	3m7804040857736254e-06	1m3066395467831171e-06	4m448557319847168e-06	3m690105222631246e-05	8m58692146721296e-06	1m6520406234121765e-06	2m260438805024023e-06	2m2738022380508482e-06	1m132147644966608e-06
ofal	2m506410282876459e-06	5m649919785355451e-06	2m9290124530234607e-06	3m31398805428762e-05	1m8026885300059803e-06	3m7804040857736254e-06	1m3066395467831171e-06	4m89341291540768e-05	6m150175067887176e-06	1m4311535778688267e-06	1m6520406234121765e-06	2m260438805024023e-06	2m2738022380508482e-06	1m132147644966608e-06
pant	2m506410282876459e-06	9m416532407158229e-07	0m00019331483053974807	2m0712425339297624e-06	1m8026885300059803e-06	2m2682424969389103e-05	1m3066395467831171e-06	4m448557319847168e-06	6m150175067887176e-06	0m0001016119058476761	1m6520406234121765e-06	2m260438805024023e-06	1m364281342830509e-05	6m7928858697996475e-06
nzin	2m506410282876459e-06	9m416532407158229e-07	1m7574075172888115e-05	2m0712425339297624e-06	1m8026885300059803e-06	3m7804040857736254e-06	1m3066395467831171e-06	4m448557319847168e-06	6m150175067887176e-06	1m4311535778688267e-06	1m6520406234121765e-06	2m260438805024023e-06	1m364281342830509e-05	2m3775099180056714e-05
heha	2m506410282876459e-06	1m0358186045777984e-05	2m9290124530234607e-06	1m2427455658325925e-05	1m8026885300059803e-06	2m2682424969389103e-05	1m3066395467831171e-06	4m448557319847168e-06	6m150175067887176e-06	3m0054223316255957e-05	1m6520406234121765e-06	2m260438805024023e-06	4m7749843361089006e-05	1m132147644966608e-06
trol	2m506410282876459e-06	9m039871656568721e-05	2m9290124530234607e-06	2m0712425339297624e-06	1m8026885300059803e-06	2m2682424969389103e-05	1m3066395467831171e-06	4m448557319847168e-06	6m150175067887176e-06	1m4311535778688267e-06	1m6520406234121765e-06	2m260438805024023e-06	2m501182461855933e-05	1m132147644966608e-06
sage	2m506410282876459e-06	9m416532407158229e-07	0m0001640246919123456	9m527715155854821e-05	1m9829574739560485e-05	3m7804040857736254e-06	1m437303490092745e-05	4m448557319847168e-06	6m150175067887176e-06	1m4311535778688267e-06	1m6520406234121765e-06	2m260438805024023e-06	2m2738022380508482e-06	6m7928858697996475e-06
hpgl	2m506410282876459e-06	9m416532407158229e-07	2m9290124530234607e-06	2m0712425339297624e-06	1m8026885300059803e-06	3m7804040857736254e-06	0m00012543739285320044	4m448557319847168e-06	6m150175067887176e-06	1m4311535778688267e-06	1m6520406234121765e-06	2m260438805024023e-06	2m2738022380508482e-06	6m7928858697996475e-06
mich	2m506410282876459e-06	9m416532407158229e-07	2m9290124530234607e-06	2m0712425339297624e-06	1m8026885300059803e-06	6m0486465372378007e-05	7m839837053325027e-06	2m669134300958831e-05	6m150175067887176e-06	1m4311535778688267e-06	1m6520406234121765e-06	1m356263328489149e-05	2m2738022380508482e-06	3m509657472022809e-05
cmos	2m506410282876459e-06	9m416532407158229e-07	2m9290124530234607e-06	2m0712425339297624e-06	1m8026885300059803e-06	3m7804040857736254e-06	1m3066395467831171e-06	4m448557319847168e-06	6m150175067887176e-06	1m4311535778688267e-06	1m6520406234121765e-06	2m260438805024023e-06	2m2738022380508482e-06	0m00028416907298378646
stab	2m506410282876459e-06	2m9191249268478714e-05	2m9290124530234607e-06	4m349608934717253e-05	1m8026885300059803e-06	3m7804040857736254e-06	1m3066395467831171e-06	4m448557319847168e-06	6m150175067887176e-06	0m00015885804896242917	1m6520406234121765e-06	2m260438805024023e-06	2m2738022380508482e-06	1m132147644966608e-06
dive	2m506410282876459e-06	9m416532407158229e-07	2m9290124530234607e-06	2m0712425339297624e-06	1m8026885300059803e-06	4m158444426138885e-05	7m839837053325027e-06	4m448557319847168e-06	6m150175067887176e-06	1m5742689356557094e-05	0m00016685611626598984	1m356263328489149e-05	1m364281342830509e-05	1m132147644966608e-06
none	2m506410282876459e-06	0m0003069789381697774	2m9290124530234607e-06	0m00017812686564866453	0m00046148826368153095	3m7804040857736254e-06	7m970500882947817e-05	4m448557319847168e-06	0m00019065540982410312	0m0006239829235710204	0m00016685611626598984	0m00013788676005788147	0m00013870192924514413	0m0003520979080349207
puni	2m506410282876459e-06	9m416532407158229e-07	1m7574075172888115e-05	2m0712425339297624e-06	1m8026885300059803e-06	3m7804040857736254e-06	1m3066395467831171e-06	4m448557319847168e-06	6m150175067887176e-06	1m4311535778688267e-06	9m912244422594085e-06	2m260438805024023e-06	1m364281342830509e-05	1m132147644966608e-06
wall	2m506410282876459e-06	3m860778087982908e-05	2m9290124530234607e-06	0m00029204520978964865	1m0816132089530583e-05	0m00023060463718138635	4m050582356285304e-05	0m0008941600099205971	6m150175067887176e-06	0m0002733503351919353	0m00019163671822752804	1m356263328489149e-05	0m0003433441452216357	5m207879075896926e-05
tile	2m7570513339014724e-05	5m649919785355451e-06	2m9290124530234607e-06	2m0712425339297624e-06	7m39102324587293e-05	3m7804040857736254e-06	6m663861131528392e-05	4m448557319847168e-06	6m150175067887176e-06	2m2898457245901227e-05	1m6520406234121765e-06	2m260438805024023e-06	2m2738022380508482e-06	6m7928858697996475e-06
stpl	2m506410282876459e-06	9m416532407158229e-07	2m9290124530234607e-06	2m0712425339297624e-06	1m8026885300059803e-06	0m0002117026160703972	1m3066395467831171e-06	4m448557319847168e-06	6m150175067887176e-06	1m4311535778688267e-06	1m6520406234121765e-06	2m260438805024023e-06	2m2738022380508482e-06	1m132147644966608e-06
damp	2m506410282876459e-06	9m416532407158229e-07	0m00010544445103732869	6m42085142317228e-05	1m8026885300059803e-06	3m7804040857736254e-06	1m3066395467831171e-06	9m341969416709617e-05	6m150175067887176e-06	8m58692146721296e-06	1m6520406234121765e-06	2m260438805024023e-06	1m364281342830509e-05	1m132147644966608e-06
oili	2m506410282876459e-06	9m416532407158229e-07	0m00017866975395008922	2m0712425339297624e-06	1m8026885300059803e-06	3m7804040857736254e-06	1m3066395467831171e-06	4m448557319847168e-06	6m150175067887176e-06	1m4311535778688267e-06	1m6520406234121765e-06	2m260438805024023e-06	2m2738022380508482e-06	1m132147644966608e-06
mede	2m506410282876459e-06	3m38995159836486e-05	2m9290124530234607e-06	2m0712425339297624e-06	1m8026885300059803e-06	3m7804040857736254e-06	1m3066395467831171e-06	4m448557319847168e-06	6m150175067887176e-06	1m4311535778688267e-06	1m6520406234121765e-06	2m260438805024023e-06	2m2738022380508482e-06	1m132147644966608e-06
fore	2m506410282876459e-06	1m977471765712835e-05	2m9290124530234607e-06	2m2783668100601062e-05	1m8026885300059803e-06	3m7804040857736254e-06	1m3066395467831171e-06	4m448557319847168e-06	6m150175067887176e-06	1m4311535778688267e-06	4m295305552659556e-05	2m260438805024023e-06	3m638083580881357e-05	1m132147644966608e-06
carv	2m506410282876459e-06	1m0358186045777984e-05	2m9290124530234607e-06	2m0712425339297624e-06	1m8026885300059803e-06	3m7804040857736254e-06	1m3066395467831171e-06	4m448557319847168e-06	3m690105222631246e-05	0m00011592344526434317	1m6520406234121765e-06	1m356263328489149e-05	2m2738022380508482e-06	1m132147644966608e-06
xxxx	2m506410282876459e-06	9m416532407158229e-07	2m9290124530234607e-06	2m0712425339297624e-06	1m8026885300059803e-06	3m7804040857736254e-06	0m00017770298290997744	4m448557319847168e-06	6m150175067887176e-06	1m4311535778688267e-06	1m6520406234121765e-06	2m260438805024023e-06	2m2738022380508482e-06	1m2453624549380038e-05
degr	1m5038462152006105e-05	0m00017043924890458584	2m9290124530234607e-06	0m0003956073196604848	1m8026885300059803e-06	6m0486465372378007e-05	0m00013197059161029756	9m341969416709617e-05	3m690105222631246e-05	8m01446003606543e-05	0m0015380497789010406	0m0004317437997087836	0m00011596390686463565	1m2453624549380038e-05
soot	2m506410282876459e-06	9m416532407158229e-07	3m221913721063174e-05	8m492093911627308e-05	1m8026885300059803e-06	3m7804040857736254e-06	1m3066395467831171e-06	4m448557319847168e-06	6m150175067887176e-06	2m2898457245901227e-05	1m6520406234121765e-06	2m260438805024023e-06	2m2738022380508482e-06	1m132147644966608e-06
boil	2m506410282876459e-06	1m0358186045777984e-05	2m9290124530234607e-06	0m00013670200132764876	1m8026885300059803e-06	3m7804040857736254e-06	1m3066395467831171e-06	4m448557319847168e-06	0m00012915366096422076	5m867729487363249e-05	0m00011729488323908299	3m616702088038437e-05	2m2738022380508482e-06	6m7928858697996475e-06
ncsl	0m0010050704004243016	9m416532407158229e-07	2m9290124530234607e-06	0m00013670200132764876	1m8026885300059803e-06	3m7804040857736254e-06	1m3066395467831171e-06	4m448557319847168e-06	6m150175067887176e-06	1m4311535778688267e-06	1m6520406234121765e-06	2m260438805024023e-06	2m2738022380508482e-06	1m132147644966608e-06
note	0m0002531474456191063	0m0010179271921515465	9m079938899958506e-05	0m000561306718736887	0m0010744023602455854	0m0008354692836292088	0m0019612659234553576	0m0012055590050294995	6m150175067887176e-06	0m00011592344526434317	0m0007781111053191125	0m0003526284417603165	0m0007639974937774241	0m0005672059487551451
mget	2m506410282876459e-06	1m977471765712835e-05	2m9290124530234607e-06	2m0712425339297624e-06	1m8026885300059803e-06	2m2682424969389103e-05	3m397262480575591e-05	4m448557319847168e-06	6m150175067887176e-06	1m4311535778688267e-06	1m6520406234121765e-06	2m260438805024023e-06	2m2738022380508482e-06	6m7928858697996475e-06
foia	9m023076563607901e-05	9m416532407158229e-07	2m9290124530234607e-06	2m0712425339297624e-06	1m8026885300059803e-06	3m7804040857736254e-06	1m3066395467831171e-06	4m448557319847168e-06	6m150175067887176e-06	1m4311535778688267e-06	1m6520406234121765e-06	2m260438805024023e-06	2m2738022380508482e-06	1m132147644966608e-06
cobe	2m506410282876459e-06	9m416532407158229e-07	2m9290124530234607e-06	2m0712425339297624e-06	1m8026885300059803e-06	3m7804040857736254e-06	1m3066395467831171e-06	4m448557319847168e-06	6m150175067887176e-06	1m4311535778688267e-06	5m94734592596069e-05	2m260438805024023e-06	2m2738022380508482e-06	1m132147644966608e-06
peac	2m506410282876459e-06	0m0006130162510089576	2m9290124530234607e-06	5m3852301789447665e-05	1m0816132089530583e-05	3m7804040857736254e-06	1m3066395467831171e-06	4m448557319847168e-06	0m003419497050344944	0m002005046233534813	1m6520406234121765e-06	2m260438805024023e-06	2m2738022380508482e-06	1m2453624549380038e-05
aviv	2m506410282876459e-06	9m416532407158229e-07	2m9290124530234607e-06	2m0712425339297624e-06	1m8026885300059803e-06	3m7804040857736254e-06	7m839837053325027e-06	4m448557319847168e-06	6m150175067887176e-06	0m0001445465168217197	1m6520406234121765e-06	2m260438805024023e-06	2m2738022380508482e-06	1m132147644966608e-06
zhao	2m506410282876459e-06	9m416532407158229e-07	2m9290124530234607e-06	2m0712425339297624e-06	1m9829574739560485e-05	3m7804040857736254e-06	4m050582356285304e-05	4m448557319847168e-06	6m150175067887176e-06	1m4311535778688267e-06	1m6520406234121765e-06	2m260438805024023e-06	2m2738022380508482e-06	2m9435837859637104e-05
reef	2m506410282876459e-06	9m416532407158229e-07	2m9290124530234607e-06	2m0712425339297624e-06	1m8026885300059803e-06	6m0486465372378007e-05	2m0906232748529874e-05	4m448557319847168e-06	6m150175067887176e-06	1m4311535778688267e-06	9m912244422594085e-06	2m260438805024023e-06	2m2738022380508482e-06	1m132147644966608e-06
pull	2m506410282876459e-06	9m416532407158229e-07	0m0002958302793558687	0m000716649868991226	4m6869899961166084e-05	3m7804040857736254e-06	2m7439427867648192e-05	0m00038257593405433	3m690105222631246e-05	0m00019463688659016043	0m00010077447950607166	1m356263328489149e-05	0m0001273329253308475	0m00023322241031564772
amar	2m506410282876459e-06	9m416532407158229e-07	2m9290124530234607e-06	2m0712425339297624e-06	1m8026885300059803e-06	0m00015499656728934497	1m3066395467831171e-06	4m448557319847168e-06	6m150175067887176e-06	1m4311535778688267e-06	1m6520406234121765e-06	2m260438805024023e-06	2m2738022380508482e-06	1m132147644966608e-06
svga	2m506410282876459e-06	9m416532407158229e-07	2m9290124530234607e-06	2m0712425339297624e-06	4m6869899961166084e-05	3m7804040857736254e-06	4m703902231995016e-05	4m448557319847168e-06	6m150175067887176e-06	1m4311535778688267e-06	1m6520406234121765e-06	2m260438805024023e-06	2m2738022380508482e-06	0m0005728667019866407
bchm	2m506410282876459e-06	9m416532407158229e-07	2m9290124530234607e-06	2m0712425339297624e-06	1m8026885300059803e-06	3m7804040857736254e-06	1m3066395467831171e-06	4m448557319847168e-06	6m150175067887176e-06	1m4311535778688267e-06	1m6520406234121765e-06	2m260438805024023e-06	0m000422927230829373	1m132147644966608e-06
mile	2m506410282876459e-06	9m416532407158229e-07	1m7574075172888115e-05	0m0022907941602170467	1m0816132089530583e-05	0m0003818208060692996	1m3066395467831171e-06	2m669134300958831e-05	6m150175067887176e-06	0m0003019733994733542	0m001158080413006246	2m260438805024023e-06	2m2738022380508482e-06	2m9435837859637104e-05
thay	2m506410282876459e-06	1m0358186045777984e-05	2m9290124530234607e-06	2m0712425339297624e-06	1m8026885300059803e-06	3m7804040857736254e-06	1m3066395467831171e-06	4m448557319847168e-06	6m150175067887176e-06	3m0054223316255957e-05	1m6520406234121765e-06	2m260438805024023e-06	2m2738022380508482e-06	1m132147644966608e-06
seri	4m010256452602334e-05	1m5066451851453166e-05	2m9290124530234607e-06	0m0003438262501731515	0m0001550312153995037	0m0008543713483959436	0m0004782300384249538	0m000649489345960319	6m150175067887176e-06	3m7209993024589494e-05	0m00040640198858454823	0m0001039801791193895	0m0013324480969458818	0m00022190094750840217
mace	2m506410282876459e-06	9m416532407158229e-07	0m00014937962987460196	2m0712425339297624e-06	1m8026885300059803e-06	3m7804040857736254e-06	7m839837053325027e-06	4m448557319847168e-06	6m150175067887176e-06	1m4311535778688267e-06	1m6520406234121765e-06	2m260438805024023e-06	2m501182461855933e-05	4m641805207938887e-05
meta	2m506410282876459e-06	6m685737753286958e-05	6m150925764814019e-05	2m0712425339297624e-06	0m00027220597257837653	3m7804040857736254e-06	1m3066395467831171e-06	4m448557319847168e-06	6m150175067887176e-06	8m58692146721296e-06	1m6520406234121765e-06	2m260438805024023e-06	2m2738022380508482e-06	1m132147644966608e-06
bari	2m506410282876459e-06	9m416532407158229e-07	1m7574075172888115e-05	2m0712425339297624e-06	1m9829574739560485e-05	3m7804040857736254e-06	1m3066395467831171e-06	0m00033809032174758613	6m150175067887176e-06	3m7209993024589494e-05	1m6520406234121765e-06	2m260438805024023e-06	2m2738022380508482e-06	1m132147644966608e-06
lead	6m516666326206177e-05	0m0004435186565387994	0m0011891790200024843	8m492093911627308e-05	9m19371159397997e-05	0m0005330370040610433	0m0001123710026149638	0m0008274316205643117	6m150175067887176e-06	0m0003019733994733542	0m00041466220864094794	0m0006464854814112186	0m0009800087427720428	0m00010868617391679436
blad	2m506410282876459e-06	9m416532407158229e-07	2m9290124530234607e-06	7m456472667399794e-05	1m8026885300059803e-06	3m7804040857736254e-06	1m3066395467831171e-06	4m448557319847168e-06	6m150175067887176e-06	1m4311535778688267e-06	1m6520406234121765e-06	2m260438805024023e-06	2m2738022380508482e-06	1m132147644966608e-06
arno	2m506410282876459e-06	9m416532407158229e-07	2m9290124530234607e-06	2m0712425339297624e-06	1m0816132089530583e-05	3m7804040857736254e-06	1m3066395467831171e-06	4m448557319847168e-06	6m150175067887176e-06	1m4311535778688267e-06	1m6520406234121765e-06	2m260438805024023e-06	2m2738022380508482e-06	6m906100315973163e-05
mesh	2m506410282876459e-06	9m416532407158229e-07	2m9290124530234607e-06	2m2783668100601062e-05	1m9829574739560485e-05	3m7804040857736254e-06	0m00012543739285320044	7m11769171175547e-05	6m150175067887176e-06	1m4311535778688267e-06	1m6520406234121765e-06	2m260438805024023e-06	2m2738022380508482e-06	1m132147644966608e-06
mayn	2m506410282876459e-06	0m0001233565853908658	2m9290124530234607e-06	2m0712425339297624e-06	1m8026885300059803e-06	3m7804040857736254e-06	1m3066395467831171e-06	4m448557319847168e-06	6m150175067887176e-06	1m4311535778688267e-06	1m6520406234121765e-06	2m260438805024023e-06	1m364281342830509e-05	1m132147644966608e-06
geno	2m506410282876459e-06	9m981524635804817e-05	2m9290124530234607e-06	2m0712425339297624e-06	1m8026885300059803e-06	3m7804040857736254e-06	1m3066395467831171e-06	4m448557319847168e-06	6m150175067887176e-06	1m4311535778688267e-06	1m6520406234121765e-06	2m260438805024023e-06	2m2738022380508482e-06	1m132147644966608e-06
chew	2m506410282876459e-06	9m416532407158229e-07	4m686419924837537e-05	2m0712425339297624e-06	1m8026885300059803e-06	6m0486465372378007e-05	2m7439427867648192e-05	4m448557319847168e-06	6m150175067887176e-06	1m4311535778688267e-06	1m6520406234121765e-06	0m00017179334827233106	2m2738022380508482e-06	1m132147644966608e-06
ocom	2m506410282876459e-06	9m416532407158229e-07	2m9290124530234607e-06	2m0712425339297624e-06	1m8026885300059803e-06	3m7804040857736254e-06	1m3066395467831171e-06	4m448557319847168e-06	6m150175067887176e-06	1m4311535778688267e-06	1m6520406234121765e-06	0m0005108591867610812	2m2738022380508482e-06	1m132147644966608e-06
here	0m0004536602646112442	0m001973705366253853	0m0014967253664508462	0m00249791843816638	0m0012186174280941486	0m0005519390106201172	0m0007918234914541245	0m0015169578837230802	0m00028290803311392665	0m0009245252003893256	0m0008111519273370504	0m0008951337076723576	0m0014688761439174414	0m0017219965811818838
csie	2m506410282876459e-06	9m416532407158229e-07	2m9290124530234607e-06	2m0712425339297624e-06	1m9829574739560485e-05	3m7804040857736254e-06	1m3066395467831171e-06	4m448557319847168e-06	6m150175067887176e-06	1m4311535778688267e-06	1m6520406234121765e-06	1m356263328489149e-05	2m2738022380508482e-06	6m340026448015124e-05
rkba	2m506410282876459e-06	9m416532407158229e-07	2m9290124530234607e-06	2m0712425339297624e-06	1m8026885300059803e-06	0m00043852688395418227	1m3066395467831171e-06	4m448557319847168e-06	6m150175067887176e-06	1m4311535778688267e-06	1m6520406234121765e-06	2m260438805024023e-06	2m2738022380508482e-06	1m132147644966608e-06
rpms	2m506410282876459e-06	9m416532407158229e-07	2m9290124530234607e-06	0m00012634579616133124	1m8026885300059803e-06	3m7804040857736254e-06	1m3066395467831171e-06	4m448557319847168e-06	6m150175067887176e-06	1m4311535778688267e-06	1m6520406234121765e-06	2m260438805024023e-06	2m2738022380508482e-06	1m132147644966608e-06
luci	4m010256452602334e-05	5m649919785355451e-06	4m686419924837537e-05	2m0712425339297624e-06	1m8026885300059803e-06	2m2682424969389103e-05	1m437303490092745e-05	4m448557319847168e-06	6m150175067887176e-06	1m4311535778688267e-06	9m912244422594085e-06	2m260438805024023e-06	2m2738022380508482e-06	1m132147644966608e-06
beef	2m506410282876459e-06	1m0358186045777984e-05	0m00012008951307507232	2m0712425339297624e-06	1m8026885300059803e-06	3m7804040857736254e-06	1m3066395467831171e-06	7m11769171175547e-05	6m150175067887176e-06	1m4311535778688267e-06	1m6520406234121765e-06	0m00014918895612936467	5m911885455134325e-05	1m132147644966608e-06
orsa	2m506410282876459e-06	9m416532407158229e-07	2m9290124530234607e-06	2m0712425339297624e-06	1m8026885300059803e-06	3m7804040857736254e-06	1m3066395467831171e-06	4m448557319847168e-06	6m150175067887176e-06	1m4311535778688267e-06	1m6520406234121765e-06	2m260438805024023e-06	7m04878693795763e-05	1m132147644966608e-06
gaza	2m506410282876459e-06	9m416532407158229e-07	2m9290124530234607e-06	2m0712425339297624e-06	1m8026885300059803e-06	3m7804040857736254e-06	1m3066395467831171e-06	4m448557319847168e-06	6m150175067887176e-06	0m001232223236002028	1m6520406234121765e-06	2m260438805024023e-06	2m2738022380508482e-06	1m132147644966608e-06
isgo	2m506410282876459e-06	1m0358186045777984e-05	2m9290124530234607e-06	1m2427455658325925e-05	5m5883341701701283e-05	3m7804040857736254e-06	1m3066395467831171e-06	4m448557319847168e-06	3m690105222631246e-05	1m4311535778688267e-06	1m6520406234121765e-06	3m616702088038437e-05	2m2738022380508482e-06	1m132147644966608e-06
msoe	2m506410282876459e-06	9m416532407158229e-07	2m9290124530234607e-06	2m0712425339297624e-06	4m6869899961166084e-05	3m7804040857736254e-06	1m3066395467831171e-06	4m448557319847168e-06	6m150175067887176e-06	1m4311535778688267e-06	1m6520406234121765e-06	2m260438805024023e-06	2m2738022380508482e-06	1m2453624549380038e-05
ardi	2m506410282876459e-06	9m416532407158229e-07	2m9290124530234607e-06	2m0712425339297624e-06	1m8026885300059803e-06	3m7804040857736254e-06	1m3066395467831171e-06	4m89341291540768e-05	6m150175067887176e-06	1m4311535778688267e-06	1m6520406234121765e-06	2m260438805024023e-06	2m2738022380508482e-06	4m641805207938887e-05
comm	4m010256452602334e-05	0m00019868883828166872	0m0006033765967004001	2m2783668100601062e-05	9m19371159397997e-05	3m7804040857736254e-06	3m397262480575591e-05	0m00011566247849259526	6m150175067887176e-06	1m4311535778688267e-06	0m00015859591076150537	2m260438805024023e-06	2m2738022380508482e-06	0m00017661503807175905
exub	2m506410282876459e-06	1m0358186045777984e-05	2m9290124530234607e-06	2m0712425339297624e-06	1m8026885300059803e-06	3m7804040857736254e-06	1m3066395467831171e-06	4m448557319847168e-06	6m150175067887176e-06	1m4311535778688267e-06	1m6520406234121765e-06	2m260438805024023e-06	3m638083580881357e-05	1m132147644966608e-06
aber	2m506410282876459e-06	9m416532407158229e-07	2m9290124530234607e-06	1m2427455658325925e-05	1m8026885300059803e-06	3m7804040857736254e-06	1m3066395467831171e-06	4m448557319847168e-06	6m765192665625364e-05	1m4311535778688267e-06	1m6520406234121765e-06	2m260438805024023e-06	2m2738022380508482e-06	2m3775099180056714e-05
cure	2m506410282876459e-06	6m21491126366891e-05	0m0003104753268416971	8m492093911627308e-05	1m0816132089530583e-05	3m7804040857736254e-06	1m3066395467831171e-06	4m448557319847168e-06	6m150175067887176e-06	8m58692146721296e-06	2m6432649974594824e-05	0m0010646666632965207	2m2738022380508482e-06	2m9435837859637104e-05
stop	2m506410282876459e-06	0m00019398058066144586	6m150925764814019e-05	0m0008616368286311626	0m00017305811343248934	0m0001360945461783558	9m930459782481194e-05	4m448557319847168e-06	6m150175067887176e-06	0m0005595810362137854	0m0002824989496730268	0m0005221613682806492	0m0003547131491359323	0m0002898297971114516
mose	2m506410282876459e-06	0m00041056080954149365	2m9290124530234607e-06	2m0712425339297624e-06	1m8026885300059803e-06	3m7804040857736254e-06	1m3066395467831171e-06	4m448557319847168e-06	6m150175067887176e-06	9m445613250136375e-05	3m469285002211109e-05	2m260438805024023e-06	2m2738022380508482e-06	1m132147644966608e-06
kahn	0m0001403589703841135	5m649919785355451e-06	2m9290124530234607e-06	2m0712425339297624e-06	1m8026885300059803e-06	3m7804040857736254e-06	1m3066395467831171e-06	4m448557319847168e-06	6m150175067887176e-06	1m4311535778688267e-06	1m6520406234121765e-06	2m260438805024023e-06	9m322588448412716e-05	1m132147644966608e-06
yale	9m023076563607901e-05	9m416532407158229e-07	0m00023725003120489419	2m0712425339297624e-06	1m8026885300059803e-06	0m0003062127507291734	0m0001450369891244918	4m448557319847168e-06	0m0009594273287802935	5m867729487363249e-05	1m6520406234121765e-06	2m260438805024023e-06	9m322588448412716e-05	0m00012000765127595514
pprg	2m506410282876459e-06	9m416532407158229e-07	2m9290124530234607e-06	2m0712425339297624e-06	1m8026885300059803e-06	3m7804040857736254e-06	4m703902231995016e-05	4m448557319847168e-06	6m150175067887176e-06	1m4311535778688267e-06	1m6520406234121765e-06	2m260438805024023e-06	2m2738022380508482e-06	1m132147644966608e-06
munn	2m506410282876459e-06	2m9191249268478714e-05	2m9290124530234607e-06	2m0712425339297624e-06	1m8026885300059803e-06	3m7804040857736254e-06	1m3066395467831171e-06	4m448557319847168e-06	6m150175067887176e-06	1m4311535778688267e-06	1m6520406234121765e-06	2m260438805024023e-06	2m2738022380508482e-06	1m2453624549380038e-05
bose	2m506410282876459e-06	9m416532407158229e-07	2m9290124530234607e-06	2m0712425339297624e-06	1m0816132089530583e-05	3m7804040857736254e-06	1m3066395467831171e-06	4m448557319847168e-06	6m150175067887176e-06	1m4311535778688267e-06	1m6520406234121765e-06	2m260438805024023e-06	9m322588448412716e-05	1m132147644966608e-06
camp	5m2634612075053155e-05	5m2732582844328135e-05	2m9290124530234607e-06	6m42085142317228e-05	1m8026885300059803e-06	0m00040072284173220396	4m050582356285304e-05	4m448557319847168e-06	0m00012915366096422076	0m0004880233609583229	7m599387026857585e-05	7m007359818089753e-05	2m2738022380508482e-06	1m132147644966608e-06
ofus	2m506410282876459e-06	2m4482984372298233e-05	2m9290124530234607e-06	3m31398805428762e-05	1m8026885300059803e-06	4m158444426138885e-05	1m3066395467831171e-06	4m448557319847168e-06	6m150175067887176e-06	1m5742689356557094e-05	4m295305552659556e-05	2m260438805024023e-06	3m638083580881357e-05	1m132147644966608e-06
pext	1m5038462152006105e-05	9m416532407158229e-07	2m9290124530234607e-06	2m0712425339297624e-06	5m5883341701701283e-05	3m7804040857736254e-06	1m3066395467831171e-06	4m448557319847168e-06	6m150175067887176e-06	1m4311535778688267e-06	1m6520406234121765e-06	2m260438805024023e-06	2m2738022380508482e-06	1m132147644966608e-06
foot	2m506410282876459e-06	6m685737753286958e-05	0m00010544445103732869	0m00043703216942958534	1m0816132089530583e-05	6m0486465372378007e-05	7m839837053325027e-06	0m00018239083874505013	6m150175067887176e-06	0m0001660138223087415	0m00019163671822752804	1m356263328489149e-05	0m00013870192924514413	6m7928858697996475e-06
navo	2m506410282876459e-06	9m416532407158229e-07	2m9290124530234607e-06	7m456472667399794e-05	1m8026885300059803e-06	3m7804040857736254e-06	1m3066395467831171e-06	4m448557319847168e-06	6m150175067887176e-06	1m4311535778688267e-06	1m6520406234121765e-06	2m260438805024023e-06	2m2738022380508482e-06	1m132147644966608e-06
selv	2m506410282876459e-06	1m5066451851453166e-05	1m7574075172888115e-05	1m2427455658325925e-05	1m8026885300059803e-06	4m158444426138885e-05	1m3066395467831171e-06	4m448557319847168e-06	6m150175067887176e-06	1m4311535778688267e-06	1m6520406234121765e-06	2m260438805024023e-06	1m364281342830509e-05	1m132147644966608e-06
fxwg	2m506410282876459e-06	9m416532407158229e-07	2m9290124530234607e-06	7m456472667399794e-05	1m8026885300059803e-06	3m7804040857736254e-06	1m3066395467831171e-06	4m448557319847168e-06	6m150175067887176e-06	1m4311535778688267e-06	1m6520406234121765e-06	2m260438805024023e-06	2m2738022380508482e-06	1m132147644966608e-06
tall	2m7570513339014724e-05	3m38995159836486e-05	2m9290124530234607e-06	8m492093911627308e-05	1m0816132089530583e-05	3m7804040857736254e-06	1m3066395467831171e-06	0m00013790527009405196	9m840280108619481e-05	8m01446003606543e-05	3m469285002211109e-05	2m260438805024023e-06	5m911885455134325e-05	1m132147644966608e-06
irit	2m506410282876459e-06	9m416532407158229e-07	2m9290124530234607e-06	2m0712425339297624e-06	1m8026885300059803e-06	3m7804040857736254e-06	6m0105416196165606e-05	4m448557319847168e-06	6m150175067887176e-06	1m4311535778688267e-06	1m6520406234121765e-06	2m260438805024023e-06	2m2738022380508482e-06	1m132147644966608e-06
snes	1m5038462152006105e-05	9m416532407158229e-07	1m7574075172888115e-05	2m0712425339297624e-06	1m8026885300059803e-06	0m0001738985738484189	1m3066395467831171e-06	4m448557319847168e-06	6m150175067887176e-06	1m4311535778688267e-06	1m6520406234121765e-06	2m260438805024023e-06	2m2738022380508482e-06	1m132147644966608e-06
abil	0m00022808334324508905	0m00022223017003852874	1m7574075172888115e-05	0m00018848307081498206	0m00023615220561623573	3m7804040857736254e-06	0m0002038357633864507	4m448557319847168e-06	6m150175067887176e-06	5m152152880327776e-05	0m00012555508874356747	0m00017179334827233106	0m0006275693885982037	0m00010868617391679436
ploy	2m506410282876459e-06	5m649919785355451e-06	2m9290124530234607e-06	2m0712425339297624e-06	1m8026885300059803e-06	3m7804040857736254e-06	1m3066395467831171e-06	4m448557319847168e-06	6m150175067887176e-06	1m4311535778688267e-06	1m6520406234121765e-06	2m260438805024023e-06	2m2738022380508482e-06	1m132147644966608e-06
flax	2m506410282876459e-06	9m416532407158229e-07	2m9290124530234607e-06	2m0712425339297624e-06	1m8026885300059803e-06	3m7804040857736254e-06	1m3066395467831171e-06	4m448557319847168e-06	6m150175067887176e-06	8m730036643100902e-05	1m6520406234121765e-06	2m260438805024023e-06	2m2738022380508482e-06	1m132147644966608e-06
jade	2m506410282876459e-06	9m416532407158229e-07	2m9290124530234607e-06	2m0712425339297624e-06	0m00021812532213516533	3m7804040857736254e-06	1m3066395467831171e-06	4m448557319847168e-06	6m150175067887176e-06	1m4311535778688267e-06	1m6520406234121765e-06	2m260438805024023e-06	2m2738022380508482e-06	1m132147644966608e-06
piqu	2m506410282876459e-06	9m416532407158229e-07	2m9290124530234607e-06	2m0712425339297624e-06	1m8026885300059803e-06	3m7804040857736254e-06	1m437303490092745e-05	4m448557319847168e-06	3m690105222631246e-05	1m4311535778688267e-06	1m8172448108089156e-05	1m356263328489149e-05	2m2738022380508482e-06	1m132147644966608e-06
amaz	2m506410282876459e-06	7m156564970500767e-05	2m9290124530234607e-06	0m00024026414030231535	1m8026885300059803e-06	0m0003062127507291734	2m7439427867648192e-05	0m0002491191844455898	6m150175067887176e-06	3m7209993024589494e-05	9m912244422594085e-06	7m007359818089753e-05	0m0002296540333190933	5m207879075896926e-05
acid	2m506410282876459e-06	9m416532407158229e-07	0m0009548580273985863	2m0712425339297624e-06	1m8026885300059803e-06	0m00011719251779140905	1m3066395467831171e-06	4m448557319847168e-06	6m150175067887176e-06	8m58692146721296e-06	0m00014207549975253642	0m0007821117760613561	2m2738022380508482e-06	6m7928858697996475e-06
geta	2m506410282876459e-06	9m416532407158229e-07	3m221913721063174e-05	3m31398805428762e-05	1m8026885300059803e-06	3m7804040857736254e-06	1m3066395467831171e-06	4m448557319847168e-06	6m150175067887176e-06	1m4311535778688267e-06	9m912244422594085e-06	2m260438805024023e-06	2m2738022380508482e-06	3m509657472022809e-05
emmi	2m506410282876459e-06	9m416532407158229e-07	4m686419924837537e-05	2m0712425339297624e-06	1m8026885300059803e-06	3m7804040857736254e-06	1m3066395467831171e-06	4m448557319847168e-06	6m150175067887176e-06	1m4311535778688267e-06	2m6432649974594824e-05	2m260438805024023e-06	2m2738022380508482e-06	1m132147644966608e-06
jhpb	2m506410282876459e-06	9m510698146186769e-05	2m9290124530234607e-06	2m0712425339297624e-06	1m8026885300059803e-06	3m7804040857736254e-06	1m3066395467831171e-06	4m448557319847168e-06	6m150175067887176e-06	1m4311535778688267e-06	1m6520406234121765e-06	2m260438805024023e-06	2m2738022380508482e-06	1m132147644966608e-06
soup	2m506410282876459e-06	9m416532407158229e-07	0m00013473456783685833	2m0712425339297624e-06	1m8026885300059803e-06	3m7804040857736254e-06	1m3066395467831171e-06	4m448557319847168e-06	6m150175067887176e-06	1m4311535778688267e-06	1m6520406234121765e-06	2m486482662789058e-05	2m2738022380508482e-06	6m7928858697996475e-06
tenn	2m506410282876459e-06	9m416532407158229e-07	2m9290124530234607e-06	2m0712425339297624e-06	1m8026885300059803e-06	3m7804040857736254e-06	1m3066395467831171e-06	4m448557319847168e-06	6m150175067887176e-06	1m4311535778688267e-06	1m6520406234121765e-06	2m260438805024023e-06	2m2738022380508482e-06	1m132147644966608e-06
ican	1m5038462152006105e-05	5m2732582844328135e-05	2m9290124530234607e-06	0m0001988392905332148	1m0816132089530583e-05	3m7804040857736254e-06	7m839837053325027e-06	4m448557319847168e-06	6m150175067887176e-06	8m58692146721296e-06	1m6520406234121765e-06	1m356263328489149e-05	7m04878693795763e-05	8m60432191984728e-05
blix	2m506410282876459e-06	9m416532407158229e-07	0m0001640246919123456	2m0712425339297624e-06	1m8026885300059803e-06	3m7804040857736254e-06	1m3066395467831171e-06	4m448557319847168e-06	6m150175067887176e-06	1m4311535778688267e-06	1m6520406234121765e-06	1m356263328489149e-05	2m2738022380508482e-06	1m132147644966608e-06
sync	2m506410282876459e-06	9m416532407158229e-07	2m9290124530234607e-06	2m0712425339297624e-06	1m9829574739560485e-05	2m2682424969389103e-05	1m3066395467831171e-06	0m00027136196149513125	6m150175067887176e-06	8m58692146721296e-06	1m6520406234121765e-06	2m260438805024023e-06	2m2738022380508482e-06	0m00021624020882882178
path	1m5038462152006105e-05	0m0001516061747679487	0m00012008951307507232	0m00011598957644309849	0m0011555233504623175	3m7804040857736254e-06	0m00021036896214354783	0m00031584754469804466	0m00012915366096422076	5m152152880327776e-05	0m00013381529424805194	2m260438805024023e-06	5m911885455134325e-05	0m0002502046409063041
geom	2m506410282876459e-06	9m416532407158229e-07	2m9290124530234607e-06	2m0712425339297624e-06	8m29236741992645e-05	3m7804040857736254e-06	2m7439427867648192e-05	4m448557319847168e-06	6m150175067887176e-06	1m4311535778688267e-06	1m6520406234121765e-06	2m260438805024023e-06	2m2738022380508482e-06	1m132147644966608e-06
vagu	2m506410282876459e-06	6m21491126366891e-05	6m150925764814019e-05	1m2427455658325925e-05	2m8843016480095685e-05	3m7804040857736254e-06	2m7439427867648192e-05	2m669134300958831e-05	0m00015990453539416194	1m4311535778688267e-06	4m295305552659556e-05	1m356263328489149e-05	2m2738022380508482e-06	5m773952943854965e-05
itdo	2m506410282876459e-06	1m5066451851453166e-05	2m9290124530234607e-06	2m0712425339297624e-06	1m8026885300059803e-06	3m7804040857736254e-06	2m0906232748529874e-05	4m448557319847168e-06	6m150175067887176e-06	1m4311535778688267e-06	1m6520406234121765e-06	2m260438805024023e-06	2m2738022380508482e-06	6m7928858697996475e-06
wisc	2m506410282876459e-06	0m00010452351125422865	0m00017866975395008922	2m0712425339297624e-06	5m5883341701701283e-05	0m00019280059495940804	0m00015157018788158894	0m0002936047676485032	9m840280108619481e-05	8m58692146721296e-06	9m912244422594085e-06	2m260438805024023e-06	2m2738022380508482e-06	0m00018227577675133944
robi	2m506410282876459e-06	9m416532407158229e-07	2m9290124530234607e-06	2m0712425339297624e-06	1m8026885300059803e-06	3m7804040857736254e-06	1m3066395467831171e-06	4m448557319847168e-06	6m150175067887176e-06	1m4311535778688267e-06	1m6520406234121765e-06	2m260438805024023e-06	2m2738022380508482e-06	1m132147644966608e-06
prob	2m506410282876459e-06	1m0358186045777984e-05	3m221913721063174e-05	2m0712425339297624e-06	2m8843016480095685e-05	3m7804040857736254e-06	1m3066395467831171e-06	4m448557319847168e-06	6m150175067887176e-06	1m4311535778688267e-06	1m8172448108089156e-05	2m486482662789058e-05	1m364281342830509e-05	1m8114362319465727e-05
bung	2m506410282876459e-06	9m416532407158229e-07	2m9290124530234607e-06	4m349608934717253e-05	1m8026885300059803e-06	3m7804040857736254e-06	1m3066395467831171e-06	4m448557319847168e-06	6m150175067887176e-06	1m4311535778688267e-06	6m773366476409137e-05	2m260438805024023e-06	2m2738022380508482e-06	1m132147644966608e-06
edit	2m506410282876459e-06	0m00013277311518322676	0m00014937962987460196	2m0712425339297624e-06	0m000803999078925699	0m0007598611991852522	0m0010858174646273255	9m341969416709617e-05	6m150175067887176e-06	0m00015885804896242917	0m00010903467773459852	0m00013788676005788147	5m911885455134325e-05	0m00015397208335343748
inet	4m010256452602334e-05	9m416532407158229e-07	1m7574075172888115e-05	2m0712425339297624e-06	9m19371159397997e-05	3m7804040857736254e-06	1m3066395467831171e-06	4m448557319847168e-06	6m150175067887176e-06	1m4311535778688267e-06	1m6520406234121765e-06	2m260438805024023e-06	2m2738022380508482e-06	1m8114362319465727e-05
bare	1m5038462152006105e-05	2m9191249268478714e-05	3m221913721063174e-05	3m31398805428762e-05	1m9829574739560485e-05	3m7804040857736254e-06	1m3066395467831171e-06	0m00040481871110387146	6m150175067887176e-06	0m00015885804896242917	1m6520406234121765e-06	8m137579425238073e-05	8m185688056983054e-05	1m2453624549380038e-05
quid	2m506410282876459e-06	9m416532407158229e-07	3m221913721063174e-05	2m0712425339297624e-06	1m8026885300059803e-06	3m7804040857736254e-06	1m3066395467831171e-06	7m11769171175547e-05	6m150175067887176e-06	1m4311535778688267e-06	1m6520406234121765e-06	2m260438805024023e-06	2m2738022380508482e-06	1m2453624549380038e-05
pink	2m506410282876459e-06	0m00012806484301108867	4m686419924837537e-05	1m2427455658325925e-05	1m0816132089530583e-05	3m7804040857736254e-06	1m3066395467831171e-06	0m0004937898484058678	6m150175067887176e-06	1m4311535778688267e-06	9m912244422594085e-06	1m356263328489149e-05	2m2738022380508482e-06	1m132147644966608e-06
tmpl	2m506410282876459e-06	9m416532407158229e-07	2m9290124530234607e-06	2m0712425339297624e-06	7m39102324587293e-05	3m7804040857736254e-06	1m3066395467831171e-06	4m448557319847168e-06	6m150175067887176e-06	1m4311535778688267e-06	1m6520406234121765e-06	2m260438805024023e-06	2m2738022380508482e-06	1m132147644966608e-06
theu	2m506410282876459e-06	9m416532407158229e-07	1m7574075172888115e-05	2m0712425339297624e-06	1m8026885300059803e-06	6m0486465372378007e-05	1m3066395467831171e-06	4m448557319847168e-06	0m00019065540982410312	1m4311535778688267e-06	5m94734592596069e-05	2m260438805024023e-06	2m2738022380508482e-06	1m132147644966608e-06
syre	2m506410282876459e-06	9m416532407158229e-07	0m00013473456783685833	2m0712425339297624e-06	1m8026885300059803e-06	3m7804040857736254e-06	1m3066395467831171e-06	4m448557319847168e-06	6m150175067887176e-06	8m58692146721296e-06	1m6520406234121765e-06	5m8771405747393146e-05	2m2738022380508482e-06	1m132147644966608e-06
peak	2m506410282876459e-06	9m416532407158229e-07	2m9290124530234607e-06	1m2427455658325925e-05	1m0816132089530583e-05	0m0001360945461783558	2m0906232748529874e-05	0m00013790527009405196	9m840280108619481e-05	1m4311535778688267e-06	0m00012555508874356747	2m260438805024023e-06	0m0005138792912475765	1m8114362319465727e-05
tuft	2m506410282876459e-06	9m416532407158229e-07	6m150925764814019e-05	2m0712425339297624e-06	0m00026319254538975656	3m7804040857736254e-06	1m3066395467831171e-06	4m448557319847168e-06	6m150175067887176e-06	1m4311535778688267e-06	9m912244422594085e-06	2m486482662789058e-05	2m2738022380508482e-06	3m509657472022809e-05
chem	2m506410282876459e-06	9m416532407158229e-07	4m686419924837537e-05	2m0712425339297624e-06	1m8026885300059803e-06	0m00023060463718138635	5m357221743906848e-05	4m448557319847168e-06	0m0006826694589108229	1m4311535778688267e-06	1m6520406234121765e-06	2m260438805024023e-06	5m911885455134325e-05	8m038248051889241e-05
each	0m001155455014668405	0m0007872221176512539	0m00028118520276620984	0m0004163197590969503	0m0010744023602455854	0m0016482560895383358	0m0011446161661297083	0m002028541872277856	0m0009286764543503523	0m0002661945763975382	0m0011002590181306005	0m0006464854814112186	0m0007185214781202376	0m0009238324710167944
doth	1m5038462152006105e-05	1m977471765712835e-05	2m9290124530234607e-06	2m0712425339297624e-06	1m9829574739560485e-05	3m7804040857736254e-06	1m3066395467831171e-06	4m448557319847168e-06	6m150175067887176e-06	8m58692146721296e-06	3m469285002211109e-05	2m260438805024023e-06	2m2738022380508482e-06	1m8114362319465727e-05
zeta	2m506410282876459e-06	1m0358186045777984e-05	1m7574075172888115e-05	2m0712425339297624e-06	1m8026885300059803e-06	2m2682424969389103e-05	1m3066395467831171e-06	4m448557319847168e-06	6m150175067887176e-06	1m4311535778688267e-06	3m469285002211109e-05	2m260438805024023e-06	2m2738022380508482e-06	6m7928858697996475e-06
hell	2m506410282876459e-06	0m0017759581096470356	0m0003690555749926716	0m0005198818980716169	2m8843016480095685e-05	7m938848284538835e-05	7m839837053325027e-06	4m448557319847168e-06	6m150175067887176e-06	5m152152880327776e-05	1m6520406234121765e-06	2m260438805024023e-06	0m00030923710437491536	5m773952943854965e-05
acsu	2m506410282876459e-06	9m416532407158229e-07	2m9290124530234607e-06	2m0712425339297624e-06	0m0001370043319184333	0m00023060463718138635	1m3066395467831171e-06	0m00011566247849259526	6m150175067887176e-06	1m4311535778688267e-06	1m6520406234121765e-06	2m260438805024023e-06	2m2738022380508482e-06	2m3775099180056714e-05
oort	2m506410282876459e-06	9m416532407158229e-07	2m9290124530234607e-06	2m0712425339297624e-06	1m8026885300059803e-06	3m7804040857736254e-06	1m3066395467831171e-06	4m448557319847168e-06	6m150175067887176e-06	1m4311535778688267e-06	0m0004559632216114551	2m260438805024023e-06	2m2738022380508482e-06	1m132147644966608e-06
woof	2m506410282876459e-06	9m416532407158229e-07	1m7574075172888115e-05	2m0712425339297624e-06	2m8843016480095685e-05	3m7804040857736254e-06	1m3066395467831171e-06	4m448557319847168e-06	6m150175067887176e-06	1m4311535778688267e-06	1m6520406234121765e-06	2m260438805024023e-06	0m00018417798855807632	1m132147644966608e-06
dyer	2m506410282876459e-06	9m416532407158229e-07	1m7574075172888115e-05	2m0712425339297624e-06	1m8026885300059803e-06	3m7804040857736254e-06	1m3066395467831171e-06	4m448557319847168e-06	6m150175067887176e-06	1m4311535778688267e-06	1m6520406234121765e-06	0m001268106047064066	2m2738022380508482e-06	1m132147644966608e-06
andr	2m506410282876459e-06	1m5066451851453166e-05	9m079938899958506e-05	1m2427455658325925e-05	0m0007859721663407981	3m7804040857736254e-06	7m970500882947817e-05	4m448557319847168e-06	3m690105222631246e-05	1m4311535778688267e-06	1m6520406234121765e-06	7m007359818089753e-05	0m00044566523865796626	7m472174183931202e-05
dali	2m506410282876459e-06	9m416532407158229e-07	2m9290124530234607e-06	2m0712425339297624e-06	1m8026885300059803e-06	3m7804040857736254e-06	1m3066395467831171e-06	4m448557319847168e-06	6m150175067887176e-06	1m4311535778688267e-06	1m6520406234121765e-06	2m260438805024023e-06	2m2738022380508482e-06	6m340026448015124e-05
anti	2m506410282876459e-06	9m981524635804817e-05	0m000676601892337203	1m2427455658325925e-05	1m8026885300059803e-06	3m7804040857736254e-06	7m317181007238105e-05	2m669134300958831e-05	0m0016359465662389994	0m0015327654546126723	0m0002246775256935507	0m0009403424919582903	2m501182461855933e-05	1m8114362319465727e-05
muck	2m7570513339014724e-05	1m0358186045777984e-05	2m9290124530234607e-06	2m0712425339297624e-06	1m8026885300059803e-06	3m7804040857736254e-06	7m839837053325027e-06	4m89341291540768e-05	6m150175067887176e-06	1m4311535778688267e-06	1m6520406234121765e-06	2m260438805024023e-06	2m2738022380508482e-06	1m8114362319465727e-05
jail	2m506410282876459e-06	9m416532407158229e-07	1m7574075172888115e-05	2m0712425339297624e-06	1m8026885300059803e-06	3m7804040857736254e-06	1m3066395467831171e-06	4m448557319847168e-06	3m690105222631246e-05	1m4311535778688267e-06	1m6520406234121765e-06	2m260438805024023e-06	5m911885455134325e-05	1m132147644966608e-06
isga	2m506410282876459e-06	9m416532407158229e-07	2m9290124530234607e-06	2m0712425339297624e-06	1m8026885300059803e-06	3m7804040857736254e-06	1m3066395467831171e-06	4m448557319847168e-06	6m150175067887176e-06	8m01446003606543e-05	1m6520406234121765e-06	2m260438805024023e-06	2m2738022380508482e-06	1m132147644966608e-06
iota	2m506410282876459e-06	3m38995159836486e-05	2m9290124530234607e-06	2m0712425339297624e-06	1m8026885300059803e-06	3m7804040857736254e-06	1m3066395467831171e-06	4m448557319847168e-06	6m150175067887176e-06	1m4311535778688267e-06	1m6520406234121765e-06	2m260438805024023e-06	2m2738022380508482e-06	1m132147644966608e-06
appl	2m506410282876459e-06	0m0009002204751595855	2m9290124530234607e-06	1m2427455658325925e-05	0m0001279908901778981	4m158444426138885e-05	0m00030183373019099236	0m00018239083874505013	3m690105222631246e-05	1m4311535778688267e-06	1m6520406234121765e-06	0m00012658456398639828	2m2738022380508482e-06	0m004750491585582495
miya	2m506410282876459e-06	9m416532407158229e-07	1m7574075172888115e-05	2m0712425339297624e-06	1m8026885300059803e-06	3m7804040857736254e-06	7m839837053325027e-06	4m448557319847168e-06	6m150175067887176e-06	1m4311535778688267e-06	4m295305552659556e-05	2m260438805024023e-06	2m2738022380508482e-06	1m132147644966608e-06
bohr	2m506410282876459e-06	9m416532407158229e-07	0m00019331483053974807	2m0712425339297624e-06	1m8026885300059803e-06	3m7804040857736254e-06	1m3066395467831171e-06	2m669134300958831e-05	6m150175067887176e-06	1m4311535778688267e-06	4m295305552659556e-05	2m260438805024023e-06	2m2738022380508482e-06	1m132147644966608e-06
pena	4m010256452602334e-05	9m416532407158229e-07	2m9290124530234607e-06	2m0712425339297624e-06	1m8026885300059803e-06	3m7804040857736254e-06	1m3066395467831171e-06	4m448557319847168e-06	6m150175067887176e-06	1m4311535778688267e-06	1m6520406234121765e-06	2m260438805024023e-06	0m00025239205569960177	1m132147644966608e-06
vivo	2m506410282876459e-06	9m416532407158229e-07	6m150925764814019e-05	2m0712425339297624e-06	1m8026885300059803e-06	3m7804040857736254e-06	1m3066395467831171e-06	4m448557319847168e-06	6m150175067887176e-06	1m4311535778688267e-06	1m6520406234121765e-06	2m486482662789058e-05	2m2738022380508482e-06	1m132147644966608e-06
prez	2m506410282876459e-06	9m416532407158229e-07	2m9290124530234607e-06	2m0712425339297624e-06	1m8026885300059803e-06	2m2682424969389103e-05	1m3066395467831171e-06	4m448557319847168e-06	6m150175067887176e-06	1m4311535778688267e-06	1m6520406234121765e-06	2m260438805024023e-06	2m2738022380508482e-06	1m132147644966608e-06
cruz	2m506410282876459e-06	1m0358186045777984e-05	7m615431968588382e-05	2m0712425339297624e-06	1m8026885300059803e-06	9m82905039563775e-05	7m839837053325027e-06	4m448557319847168e-06	6m150175067887176e-06	1m4311535778688267e-06	1m6520406234121765e-06	0m0001152823751908727	3m638083580881357e-05	1m132147644966608e-06
byrn	2m506410282876459e-06	9m416532407158229e-07	2m9290124530234607e-06	2m0712425339297624e-06	3m7856458220630884e-05	3m7804040857736254e-06	1m3066395467831171e-06	0m00013790527009405196	6m150175067887176e-06	1m4311535778688267e-06	1m6520406234121765e-06	2m260438805024023e-06	2m2738022380508482e-06	6m7928858697996475e-06
otto	1m5038462152006105e-05	9m416532407158229e-07	2m9290124530234607e-06	2m0712425339297624e-06	1m8026885300059803e-06	9m82905039563775e-05	1m3066395467831171e-06	4m448557319847168e-06	6m150175067887176e-06	1m4311535778688267e-06	9m912244422594085e-06	1m356263328489149e-05	0m00011596390686463565	1m132147644966608e-06
eduu	2m506410282876459e-06	9m416532407158229e-07	2m9290124530234607e-06	2m0712425339297624e-06	1m8026885300059803e-06	2m2682424969389103e-05	1m437303490092745e-05	4m448557319847168e-06	6m150175067887176e-06	1m4311535778688267e-06	9m912244422594085e-06	2m260438805024023e-06	1m364281342830509e-05	3m509657472022809e-05
nasp	2m506410282876459e-06	9m416532407158229e-07	2m9290124530234607e-06	2m0712425339297624e-06	1m8026885300059803e-06	3m7804040857736254e-06	1m3066395467831171e-06	4m448557319847168e-06	6m150175067887176e-06	1m4311535778688267e-06	7m599387026857585e-05	2m260438805024023e-06	2m2738022380508482e-06	1m132147644966608e-06
syba	2m506410282876459e-06	9m416532407158229e-07	2m9290124530234607e-06	2m0712425339297624e-06	2m8843016480095685e-05	3m7804040857736254e-06	1m3066395467831171e-06	4m448557319847168e-06	6m150175067887176e-06	1m4311535778688267e-06	1m6520406234121765e-06	2m486482662789058e-05	1m364281342830509e-05	6m7928858697996475e-06
pawn	2m506410282876459e-06	9m416532407158229e-07	2m9290124530234607e-06	1m2427455658325925e-05	1m8026885300059803e-06	4m158444426138885e-05	1m3066395467831171e-06	4m448557319847168e-06	3m690105222631246e-05	1m4311535778688267e-06	1m6520406234121765e-06	2m260438805024023e-06	2m2738022380508482e-06	1m132147644966608e-06
tget	2m506410282876459e-06	1m977471765712835e-05	3m221913721063174e-05	2m0712425339297624e-06	1m8026885300059803e-06	2m2682424969389103e-05	1m3066395467831171e-06	2m669134300958831e-05	6m150175067887176e-06	1m4311535778688267e-06	1m6520406234121765e-06	2m260438805024023e-06	2m501182461855933e-05	2m3775099180056714e-05
quil	2m506410282876459e-06	9m416532407158229e-07	9m079938899958506e-05	2m0712425339297624e-06	1m8026885300059803e-06	3m7804040857736254e-06	1m3066395467831171e-06	4m448557319847168e-06	6m150175067887176e-06	1m4311535778688267e-06	1m6520406234121765e-06	2m260438805024023e-06	2m2738022380508482e-06	1m132147644966608e-06
card	2m506410282876459e-06	1m5066451851453166e-05	0m00013473456783685833	2m0712425339297624e-06	3m7856458220630884e-05	0m0004763309261761606	0m000334499723976478	4m448557319847168e-06	6m150175067887176e-06	2m2898457245901227e-05	1m6520406234121765e-06	2m260438805024023e-06	0m00038882018998265266	0m007699735928326845
ripe	2m506410282876459e-06	9m416532407158229e-07	1m7574075172888115e-05	2m0712425339297624e-06	1m8026885300059803e-06	3m7804040857736254e-06	1m3066395467831171e-06	4m448557319847168e-06	6m150175067887176e-06	1m4311535778688267e-06	1m6520406234121765e-06	1m356263328489149e-05	2m2738022380508482e-06	1m132147644966608e-06
mcnc	2m506410282876459e-06	9m416532407158229e-07	1m7574075172888115e-05	1m2427455658325925e-05	1m8026885300059803e-06	3m7804040857736254e-06	1m3066395467831171e-06	4m448557319847168e-06	6m150175067887176e-06	1m4311535778688267e-06	7m599387026857585e-05	2m260438805024023e-06	2m2738022380508482e-06	1m132147644966608e-06
sipb	7m76987144490704e-05	9m416532407158229e-07	2m9290124530234607e-06	2m0712425339297624e-06	1m8026885300059803e-06	3m7804040857736254e-06	1m3066395467831171e-06	4m448557319847168e-06	6m150175067887176e-06	1m4311535778688267e-06	1m6520406234121765e-06	2m260438805024023e-06	2m2738022380508482e-06	1m132147644966608e-06
rand	0m00011529486801009625	9m416532407158229e-07	7m615431968588382e-05	2m0712425339297624e-06	4m6869899961166084e-05	3m7804040857736254e-06	6m663861131528392e-05	0m0004493042652029544	3m690105222631246e-05	1m4311535778688267e-06	0m00013381529424805194	2m260438805024023e-06	2m2738022380508482e-06	1m132147644966608e-06
yuck	2m506410282876459e-06	9m416532407158229e-07	2m9290124530234607e-06	2m0712425339297624e-06	2m8843016480095685e-05	2m2682424969389103e-05	1m3066395467831171e-06	4m448557319847168e-06	6m150175067887176e-06	1m4311535778688267e-06	1m6520406234121765e-06	2m486482662789058e-05	1m364281342830509e-05	6m7928858697996475e-06
hine	2m506410282876459e-06	9m416532407158229e-07	9m079938899958506e-05	2m0712425339297624e-06	1m8026885300059803e-06	3m7804040857736254e-06	1m3066395467831171e-06	4m448557319847168e-06	6m150175067887176e-06	1m4311535778688267e-06	1m6520406234121765e-06	2m260438805024023e-06	3m638083580881357e-05	1m132147644966608e-06
doka	2m506410282876459e-06	9m416532407158229e-07	2m9290124530234607e-06	2m0712425339297624e-06	1m8026885300059803e-06	3m7804040857736254e-06	1m3066395467831171e-06	4m448557319847168e-06	6m150175067887176e-06	1m4311535778688267e-06	5m121325739310123e-05	2m260438805024023e-06	2m2738022380508482e-06	1m132147644966608e-06
axwm	9m023076563607901e-05	9m416532407158229e-07	2m9290124530234607e-06	2m0712425339297624e-06	1m8026885300059803e-06	3m7804040857736254e-06	1m3066395467831171e-06	4m448557319847168e-06	6m150175067887176e-06	1m4311535778688267e-06	1m6520406234121765e-06	2m260438805024023e-06	2m2738022380508482e-06	1m132147644966608e-06
hugo	2m506410282876459e-06	9m416532407158229e-07	2m9290124530234607e-06	2m0712425339297624e-06	1m0816132089530583e-05	3m7804040857736254e-06	7m839837053325027e-06	4m448557319847168e-06	3m690105222631246e-05	1m4311535778688267e-06	2m6432649974594824e-05	2m260438805024023e-06	2m2738022380508482e-06	1m132147644966608e-06
njit	2m506410282876459e-06	1m0358186045777984e-05	0m00013473456783685833	2m0712425339297624e-06	1m8026885300059803e-06	7m938848284538835e-05	1m3066395467831171e-06	4m448557319847168e-06	6m150175067887176e-06	1m4311535778688267e-06	9m912244422594085e-06	2m260438805024023e-06	0m00015007094771135598	6m906100315973163e-05
slam	2m506410282876459e-06	9m416532407158229e-07	1m7574075172888115e-05	9m527715155854821e-05	1m8026885300059803e-06	2m2682424969389103e-05	1m3066395467831171e-06	4m448557319847168e-06	6m150175067887176e-06	1m4311535778688267e-06	9m912244422594085e-06	2m260438805024023e-06	9m322588448412716e-05	1m132147644966608e-06
xlib	2m506410282876459e-06	9m416532407158229e-07	2m9290124530234607e-06	2m0712425339297624e-06	0m001606195466592908	3m7804040857736254e-06	3m397262480575591e-05	4m448557319847168e-06	6m150175067887176e-06	1m4311535778688267e-06	1m6520406234121765e-06	2m260438805024023e-06	2m2738022380508482e-06	1m132147644966608e-06
keev	2m506410282876459e-06	9m416532407158229e-07	2m9290124530234607e-06	2m0712425339297624e-06	1m8026885300059803e-06	3m7804040857736254e-06	4m050582356285304e-05	4m448557319847168e-06	6m150175067887176e-06	1m4311535778688267e-06	1m6520406234121765e-06	2m260438805024023e-06	2m2738022380508482e-06	1m132147644966608e-06
jona	2m506410282876459e-06	9m416532407158229e-07	2m9290124530234607e-06	2m0712425339297624e-06	1m8026885300059803e-06	3m7804040857736254e-06	5m357221743906848e-05	2m669134300958831e-05	6m150175067887176e-06	0m00013739074347540736	1m6520406234121765e-06	2m260438805024023e-06	2m2738022380508482e-06	1m132147644966608e-06
inva	2m506410282876459e-06	9m416532407158229e-07	3m221913721063174e-05	2m0712425339297624e-06	1m8026885300059803e-06	3m7804040857736254e-06	1m3066395467831171e-06	4m448557319847168e-06	6m150175067887176e-06	0m0005166464252397418	1m6520406234121765e-06	0m00020569993648678064	2m2738022380508482e-06	1m132147644966608e-06
larc	2m7570513339014724e-05	2m4482984372298233e-05	0m0007058920455165207	2m0712425339297624e-06	1m8026885300059803e-06	3m7804040857736254e-06	1m437303490092745e-05	0m0002936047676485032	6m150175067887176e-06	1m4311535778688267e-06	0m00034858056460507214	2m260438805024023e-06	2m2738022380508482e-06	1m132147644966608e-06
jung	2m506410282876459e-06	4m331604941398837e-05	1m7574075172888115e-05	2m0712425339297624e-06	1m8026885300059803e-06	3m7804040857736254e-06	1m3066395467831171e-06	2m669134300958831e-05	6m150175067887176e-06	1m4311535778688267e-06	9m912244422594085e-06	2m260438805024023e-06	2m2738022380508482e-06	2m3775099180056714e-05
usea	2m506410282876459e-06	5m649919785355451e-06	2m9290124530234607e-06	2m0712425339297624e-06	1m8026885300059803e-06	3m7804040857736254e-06	1m3066395467831171e-06	4m448557319847168e-06	6m150175067887176e-06	1m4311535778688267e-06	1m6520406234121765e-06	2m260438805024023e-06	2m2738022380508482e-06	2m3775099180056714e-05
rahe	2m506410282876459e-06	9m416532407158229e-07	7m615431968588382e-05	2m0712425339297624e-06	1m8026885300059803e-06	3m7804040857736254e-06	1m3066395467831171e-06	4m448557319847168e-06	6m150175067887176e-06	1m4311535778688267e-06	1m6520406234121765e-06	2m260438805024023e-06	2m2738022380508482e-06	1m132147644966608e-06
tnet	1m5038462152006105e-05	9m416532407158229e-07	2m9290124530234607e-06	2m0712425339297624e-06	1m8026885300059803e-06	3m7804040857736254e-06	1m3066395467831171e-06	4m448557319847168e-06	6m150175067887176e-06	6m583306094398722e-05	1m6520406234121765e-06	2m260438805024023e-06	2m2738022380508482e-06	1m132147644966608e-06
heil	2m506410282876459e-06	9m416532407158229e-07	2m9290124530234607e-06	2m0712425339297624e-06	1m8026885300059803e-06	3m7804040857736254e-06	7m839837053325027e-06	4m448557319847168e-06	0m00012915366096422076	8m58692146721296e-06	1m6520406234121765e-06	2m260438805024023e-06	2m2738022380508482e-06	1m132147644966608e-06
bloc	2m506410282876459e-06	5m649919785355451e-06	2m9290124530234607e-06	2m0712425339297624e-06	1m8026885300059803e-06	3m7804040857736254e-06	1m3066395467831171e-06	4m448557319847168e-06	6m150175067887176e-06	3m0054223316255957e-05	1m6520406234121765e-06	2m260438805024023e-06	2m2738022380508482e-06	1m132147644966608e-06
rice	2m506410282876459e-06	5m7440847740508616e-05	0m00019331483053974807	0m0001470582210458815	1m0816132089530583e-05	0m0001360945461783558	5m357221743906848e-05	4m448557319847168e-06	0m0021587111987173557	1m4311535778688267e-06	1m6520406234121765e-06	1m356263328489149e-05	1m364281342830509e-05	1m132147644966608e-06
hast	2m506410282876459e-06	0m00010452351125422865	2m9290124530234607e-06	2m0712425339297624e-06	1m8026885300059803e-06	3m7804040857736254e-06	1m3066395467831171e-06	4m448557319847168e-06	6m150175067887176e-06	1m4311535778688267e-06	3m469285002211109e-05	2m260438805024023e-06	2m2738022380508482e-06	1m132147644966608e-06
bill	2m7570513339014724e-05	0m0002363549720030278	0m0017310463590547442	0m0003438262501731515	0m0001099639994208701	0m0019695903174579144	0m00027570093516260386	0m00040481871110387146	6m150175067887176e-06	1m4311535778688267e-06	0m0005220448365435004	2m260438805024023e-06	0m00046840327559038997	0m00031813347595743835
duan	2m506410282876459e-06	5m649919785355451e-06	2m9290124530234607e-06	2m0712425339297624e-06	1m8026885300059803e-06	6m0486465372378007e-05	7m839837053325027e-06	0m00036033312790095806	6m765192665625364e-05	1m4311535778688267e-06	1m6520406234121765e-06	2m260438805024023e-06	1m364281342830509e-05	1m132147644966608e-06
slmr	2m506410282876459e-06	9m416532407158229e-07	2m9290124530234607e-06	2m0712425339297624e-06	1m9829574739560485e-05	2m2682424969389103e-05	7m839837053325027e-06	0m0002268764073960483	6m150175067887176e-06	1m4311535778688267e-06	1m6520406234121765e-06	0m00013788676005788147	2m2738022380508482e-06	1m2453624549380038e-05
opus	2m506410282876459e-06	9m416532407158229e-07	2m9290124530234607e-06	4m349608934717253e-05	2m8843016480095685e-05	6m0486465372378007e-05	2m0906232748529874e-05	4m448557319847168e-06	6m150175067887176e-06	1m4311535778688267e-06	1m6520406234121765e-06	2m260438805024023e-06	2m501182461855933e-05	6m7928858697996475e-06
yell	2m506410282876459e-06	5m649919785355451e-06	6m150925764814019e-05	2m2783668100601062e-05	1m8026885300059803e-06	3m7804040857736254e-06	1m3066395467831171e-06	2m669134300958831e-05	6m150175067887176e-06	8m01446003606543e-05	9m912244422594085e-06	1m356263328489149e-05	0m00013870192924514413	1m132147644966608e-06
trei	1m5038462152006105e-05	2m9191249268478714e-05	0m00010544445103732869	2m0712425339297624e-06	1m8026885300059803e-06	3m7804040857736254e-06	1m3066395467831171e-06	4m448557319847168e-06	6m150175067887176e-06	1m4311535778688267e-06	1m6520406234121765e-06	2m260438805024023e-06	2m2738022380508482e-06	1m132147644966608e-06
crts	2m506410282876459e-06	9m416532407158229e-07	0m00010544445103732869	2m0712425339297624e-06	1m0816132089530583e-05	3m7804040857736254e-06	1m3066395467831171e-06	7m11769171175547e-05	6m150175067887176e-06	1m4311535778688267e-06	1m6520406234121765e-06	2m260438805024023e-06	2m2738022380508482e-06	6m7928858697996475e-06
hurl	2m506410282876459e-06	1m0358186045777984e-05	2m9290124530234607e-06	3m31398805428762e-05	1m8026885300059803e-06	3m7804040857736254e-06	1m3066395467831171e-06	4m448557319847168e-06	6m150175067887176e-06	2m2898457245901227e-05	1m8172448108089156e-05	2m260438805024023e-06	1m364281342830509e-05	1m132147644966608e-06
loop	2m506410282876459e-06	3m860778087982908e-05	7m615431968588382e-05	2m0712425339297624e-06	0m0003983941860496998	3m7804040857736254e-06	4m703902231995016e-05	0m002517883200198412	6m150175067887176e-06	1m4311535778688267e-06	5m121325739310123e-05	1m356263328489149e-05	2m2738022380508482e-06	0m0001483113446738571
sosa	2m506410282876459e-06	9m416532407158229e-07	2m9290124530234607e-06	2m0712425339297624e-06	1m8026885300059803e-06	3m7804040857736254e-06	1m3066395467831171e-06	4m448557319847168e-06	6m150175067887176e-06	1m4311535778688267e-06	1m6520406234121765e-06	2m260438805024023e-06	8m185688056983054e-05	1m132147644966608e-06
holt	2m506410282876459e-06	5m7440847740508616e-05	2m9290124530234607e-06	1m2427455658325925e-05	1m8026885300059803e-06	2m2682424969389103e-05	1m3066395467831171e-06	4m448557319847168e-06	6m150175067887176e-06	1m4311535778688267e-06	1m6520406234121765e-06	2m260438805024023e-06	4m7749843361089006e-05	1m132147644966608e-06
doyl	2m506410282876459e-06	9m416532407158229e-07	0m00013473456783685833	2m0712425339297624e-06	1m8026885300059803e-06	3m7804040857736254e-06	1m3066395467831171e-06	4m448557319847168e-06	6m150175067887176e-06	1m4311535778688267e-06	1m6520406234121765e-06	0m00016049115220084786	2m2738022380508482e-06	1m132147644966608e-06
leap	1m5038462152006105e-05	6m685737753286958e-05	2m9290124530234607e-06	2m0712425339297624e-06	1m8026885300059803e-06	3m7804040857736254e-06	1m3066395467831171e-06	4m448557319847168e-06	3m690105222631246e-05	2m2898457245901227e-05	9m251427400158718e-05	2m486482662789058e-05	1m364281342830509e-05	1m132147644966608e-06
itha	2m506410282876459e-06	1m5066451851453166e-05	1m7574075172888115e-05	2m0712425339297624e-06	1m8026885300059803e-06	3m7804040857736254e-06	2m0906232748529874e-05	4m89341291540768e-05	6m150175067887176e-06	8m58692146721296e-06	1m6520406234121765e-06	2m260438805024023e-06	2m2738022380508482e-06	2m3775099180056714e-05
huge	2m506410282876459e-06	9m416532407158229e-07	7m615431968588382e-05	0m00015741442621219903	0m0001009505576803349	0m0001360945461783558	0m00018423618166707456	4m448557319847168e-06	3m690105222631246e-05	7m298883429029956e-05	0m00026597853866405785	0m00012658456398639828	0m00019554699247237295	6m906100315973163e-05
edip	2m506410282876459e-06	9m416532407158229e-07	2m9290124530234607e-06	2m0712425339297624e-06	1m8026885300059803e-06	3m7804040857736254e-06	1m3066395467831171e-06	4m448557319847168e-06	6m150175067887176e-06	5m867729487363249e-05	1m6520406234121765e-06	2m260438805024023e-06	2m2738022380508482e-06	1m132147644966608e-06
erad	2m506410282876459e-06	9m416532407158229e-07	2m9290124530234607e-06	2m2783668100601062e-05	1m8026885300059803e-06	3m7804040857736254e-06	1m3066395467831171e-06	4m448557319847168e-06	6m150175067887176e-06	7m298883429029956e-05	1m6520406234121765e-06	2m260438805024023e-06	2m2738022380508482e-06	1m132147644966608e-06
shut	2m506410282876459e-06	4m802431431016885e-05	0m00017866975395008922	0m0002609765506349504	1m9829574739560485e-05	3m7804040857736254e-06	2m7439427867648192e-05	4m448557319847168e-06	6m150175067887176e-06	0m0001016119058476761	0m00015859591076150537	1m356263328489149e-05	4m7749843361089006e-05	0m00010868617391679436
fact	2m506410282876459e-06	0m002030204515904188	0m000559441396035254	0m0007270060596056283	0m00025417908909730613	3m7804040857736254e-06	1m3066395467831171e-06	4m89341291540768e-05	0m0011131817009299994	0m001368182827718556	0m00034858056460507214	0m001042062183842063	0m0005138792912475765	0m0002898297971114516
liar	2m506410282876459e-06	0m000269312848104164	1m7574075172888115e-05	2m0712425339297624e-06	1m8026885300059803e-06	3m7804040857736254e-06	1m3066395467831171e-06	4m448557319847168e-06	6m150175067887176e-06	0m0002518830297049135	1m6520406234121765e-06	3m616702088038437e-05	1m364281342830509e-05	1m132147644966608e-06
colt	2m506410282876459e-06	9m416532407158229e-07	2m9290124530234607e-06	0m00011598957644309849	1m8026885300059803e-06	3m7804040857736254e-06	1m3066395467831171e-06	4m448557319847168e-06	6m150175067887176e-06	1m4311535778688267e-06	1m6520406234121765e-06	2m260438805024023e-06	1m364281342830509e-05	1m132147644966608e-06
dfrf	2m506410282876459e-06	9m416532407158229e-07	2m9290124530234607e-06	2m0712425339297624e-06	1m8026885300059803e-06	3m7804040857736254e-06	1m3066395467831171e-06	4m448557319847168e-06	6m150175067887176e-06	1m4311535778688267e-06	0m0001503357052570209	2m260438805024023e-06	2m2738022380508482e-06	1m132147644966608e-06
form	2m506410282876459e-06	0m0008531378116458654	1m7574075172888115e-05	0m00018848307081498206	0m0004795151762664318	0m00024950667284429073	0m0011054170317947865	0m0002491191844455898	0m000344409781973809	0m0005023349076509476	0m0006789886974729598	0m001222897320985794	0m00017280897009186447	0m00012566838995553553
copi	4m010256452602334e-05	0m0002504797594156116	0m0002958302793558687	5m3852301789447665e-05	0m001146509894169867	0m0010622935369610786	0m0017456704517826438	0m00047154707135632634	6m150175067887176e-06	0m00013023498468101025	0m00013381529424805194	0m00013788676005788147	2m2738022380508482e-06	0m002412606729194522
nuff	2m506410282876459e-06	9m416532407158229e-07	2m9290124530234607e-06	2m0712425339297624e-06	1m8026885300059803e-06	3m7804040857736254e-06	1m3066395467831171e-06	4m448557319847168e-06	6m150175067887176e-06	1m4311535778688267e-06	1m6520406234121765e-06	2m260438805024023e-06	1m364281342830509e-05	1m132147644966608e-06
golf	2m506410282876459e-06	9m416532407158229e-07	4m686419924837537e-05	1m2427455658325925e-05	1m8026885300059803e-06	0m00015499656728934497	7m839837053325027e-06	4m448557319847168e-06	6m150175067887176e-06	8m58692146721296e-06	1m6520406234121765e-06	2m260438805024023e-06	2m2738022380508482e-06	2m9435837859637104e-05
ands	2m506410282876459e-06	5m649919785355451e-06	2m9290124530234607e-06	2m0712425339297624e-06	1m8026885300059803e-06	3m7804040857736254e-06	1m3066395467831171e-06	4m448557319847168e-06	6m150175067887176e-06	1m4311535778688267e-06	1m6520406234121765e-06	2m260438805024023e-06	3m638083580881357e-05	6m7928858697996475e-06
asit	1m5038462152006105e-05	9m416532407158229e-07	4m686419924837537e-05	2m0712425339297624e-06	1m0816132089530583e-05	3m7804040857736254e-06	1m3066395467831171e-06	4m448557319847168e-06	6m150175067887176e-06	1m4311535778688267e-06	1m6520406234121765e-06	2m260438805024023e-06	2m2738022380508482e-06	1m132147644966608e-06
xdvi	2m506410282876459e-06	9m416532407158229e-07	2m9290124530234607e-06	2m0712425339297624e-06	8m29236741992645e-05	3m7804040857736254e-06	1m3066395467831171e-06	4m448557319847168e-06	6m150175067887176e-06	1m4311535778688267e-06	1m6520406234121765e-06	2m260438805024023e-06	2m2738022380508482e-06	1m132147644966608e-06
veto	2m506410282876459e-06	9m416532407158229e-07	3m221913721063174e-05	2m0712425339297624e-06	1m8026885300059803e-06	3m7804040857736254e-06	1m3066395467831171e-06	4m448557319847168e-06	6m150175067887176e-06	1m4311535778688267e-06	1m6520406234121765e-06	2m260438805024023e-06	2m2738022380508482e-06	1m132147644966608e-06
prog	2m506410282876459e-06	9m416532407158229e-07	2m9290124530234607e-06	2m0712425339297624e-06	2m8843016480095685e-05	3m7804040857736254e-06	2m7439427867648192e-05	0m0007829460664652288	6m150175067887176e-06	1m4311535778688267e-06	1m6520406234121765e-06	7m007359818089753e-05	2m2738022380508482e-06	4m641805207938887e-05
rigg	2m506410282876459e-06	9m416532407158229e-07	0m00017866975395008922	2m0712425339297624e-06	1m8026885300059803e-06	3m7804040857736254e-06	1m3066395467831171e-06	4m448557319847168e-06	9m840280108619481e-05	1m4311535778688267e-06	1m6520406234121765e-06	2m260438805024023e-06	1m364281342830509e-05	1m132147644966608e-06
beal	2m506410282876459e-06	9m416532407158229e-07	4m686419924837537e-05	2m0712425339297624e-06	1m8026885300059803e-06	3m7804040857736254e-06	4m703902231995016e-05	0m00013790527009405196	6m150175067887176e-06	1m4311535778688267e-06	1m6520406234121765e-06	2m260438805024023e-06	2m2738022380508482e-06	1m2453624549380038e-05
aohr	2m506410282876459e-06	9m416532407158229e-07	2m9290124530234607e-06	2m0712425339297624e-06	1m8026885300059803e-06	3m7804040857736254e-06	1m3066395467831171e-06	4m448557319847168e-06	6m150175067887176e-06	5m867729487363249e-05	1m6520406234121765e-06	2m260438805024023e-06	2m2738022380508482e-06	1m132147644966608e-06
deaf	2m506410282876459e-06	1m0358186045777984e-05	1m7574075172888115e-05	2m0712425339297624e-06	1m8026885300059803e-06	3m7804040857736254e-06	1m3066395467831171e-06	4m448557319847168e-06	6m150175067887176e-06	2m2898457245901227e-05	1m6520406234121765e-06	0m00021700213255826384	4m7749843361089006e-05	6m7928858697996475e-06
calm	2m506410282876459e-06	9m416532407158229e-07	4m686419924837537e-05	3m31398805428762e-05	1m8026885300059803e-06	3m7804040857736254e-06	7m839837053325027e-06	4m448557319847168e-06	6m150175067887176e-06	0m00044508877908810973	1m6520406234121765e-06	3m616702088038437e-05	1m364281342830509e-05	6m7928858697996475e-06
ross	0m00010276281682308763	9m416532407158229e-07	0m0002079598925774917	1m2427455658325925e-05	0m0001099639994208701	0m00028731071506626904	1m3066395467831171e-06	4m448557319847168e-06	6m150175067887176e-06	1m4311535778688267e-06	0m00011729488323908299	2m260438805024023e-06	2m2738022380508482e-06	0m00013132912863511592
risp	2m506410282876459e-06	9m416532407158229e-07	2m9290124530234607e-06	2m0712425339297624e-06	1m8026885300059803e-06	3m7804040857736254e-06	1m3066395467831171e-06	4m448557319847168e-06	6m150175067887176e-06	1m4311535778688267e-06	1m6520406234121765e-06	2m260438805024023e-06	7m04878693795763e-05	1m132147644966608e-06
piec	2m7570513339014724e-05	8m098218677332625e-05	2m9290124530234607e-06	0m0002506203600205481	0m00023615220561623573	3m7804040857736254e-06	9m930459782481194e-05	7m11769171175547e-05	6m765192665625364e-05	0m00019463688659016043	5m121325739310123e-05	1m356263328489149e-05	3m638083580881357e-05	0m00023322241031564772
rise	2m506410282876459e-06	0m00028814590768888593	2m9290124530234607e-06	2m0712425339297624e-06	1m8026885300059803e-06	3m7804040857736254e-06	1m3066395467831171e-06	4m448557319847168e-06	0m00012915366096422076	0m00021610419207718223	0m00019163671822752804	2m260438805024023e-06	4m7749843361089006e-05	6m7928858697996475e-06
koch	2m506410282876459e-06	9m416532407158229e-07	2m9290124530234607e-06	2m0712425339297624e-06	3m7856458220630884e-05	4m158444426138885e-05	1m437303490092745e-05	4m448557319847168e-06	6m150175067887176e-06	1m4311535778688267e-06	1m6520406234121765e-06	2m260438805024023e-06	2m2738022380508482e-06	1m132147644966608e-06
nntp	2m506410282876459e-06	9m416532407158229e-07	0m0001640246919123456	2m0712425339297624e-06	0m0001009505576803349	3m7804040857736254e-06	7m970500882947817e-05	4m448557319847168e-06	6m150175067887176e-06	1m4311535778688267e-06	1m6520406234121765e-06	2m260438805024023e-06	2m2738022380508482e-06	2m3775099180056714e-05
phig	2m506410282876459e-06	9m416532407158229e-07	2m9290124530234607e-06	2m0712425339297624e-06	1m8026885300059803e-06	3m7804040857736254e-06	0m0007134251645766199	4m448557319847168e-06	6m150175067887176e-06	1m4311535778688267e-06	1m6520406234121765e-06	2m260438805024023e-06	2m2738022380508482e-06	1m132147644966608e-06
dave	1m5038462152006105e-05	0m00037760293344035745	0m0008962778374552727	0m0005923753487877548	0m00023615220561623573	0m0010055875172838569	0m00019730256462935358	0m001272287336178124	9m840280108619481e-05	1m4311535778688267e-06	0m00013381529424805194	2m260438805024023e-06	0m0018667916301637888	0m0005615451955236495
meek	2m506410282876459e-06	3m38995159836486e-05	2m9290124530234607e-06	2m0712425339297624e-06	1m8026885300059803e-06	3m7804040857736254e-06	1m3066395467831171e-06	4m448557319847168e-06	6m150175067887176e-06	1m4311535778688267e-06	1m6520406234121765e-06	2m260438805024023e-06	2m2738022380508482e-06	1m132147644966608e-06
baku	2m506410282876459e-06	9m416532407158229e-07	2m9290124530234607e-06	2m0712425339297624e-06	1m8026885300059803e-06	3m7804040857736254e-06	1m3066395467831171e-06	4m448557319847168e-06	6m150175067887176e-06	0m0009674598113633692	1m6520406234121765e-06	2m260438805024023e-06	2m2738022380508482e-06	1m132147644966608e-06
ingr	2m506410282876459e-06	3m38995159836486e-05	0m0007058920455165207	0m00011598957644309849	1m0816132089530583e-05	3m7804040857736254e-06	2m7439427867648192e-05	0m0013390156673267484	0m00040591153083369136	0m00020894843328278512	1m8172448108089156e-05	2m260438805024023e-06	0m0001273329253308475	6m7928858697996475e-06
owen	2m7570513339014724e-05	1m0358186045777984e-05	0m0002079598925774917	2m2783668100601062e-05	7m39102324587293e-05	7m938848284538835e-05	6m0105416196165606e-05	4m448557319847168e-06	0m0005596659611910582	1m4311535778688267e-06	1m6520406234121765e-06	2m260438805024023e-06	0m00015007094771135598	6m7928858697996475e-06
neto	2m506410282876459e-06	1m5066451851453166e-05	2m9290124530234607e-06	2m0712425339297624e-06	3m7856458220630884e-05	3m7804040857736254e-06	1m3066395467831171e-06	4m448557319847168e-06	6m150175067887176e-06	1m4311535778688267e-06	1m6520406234121765e-06	2m260438805024023e-06	2m2738022380508482e-06	1m132147644966608e-06
gcub	0m00010276281682308763	9m416532407158229e-07	2m9290124530234607e-06	2m0712425339297624e-06	1m8026885300059803e-06	3m7804040857736254e-06	1m3066395467831171e-06	4m448557319847168e-06	6m150175067887176e-06	1m4311535778688267e-06	1m6520406234121765e-06	2m260438805024023e-06	2m2738022380508482e-06	1m132147644966608e-06
emin	2m506410282876459e-06	5m649919785355451e-06	2m9290124530234607e-06	2m0712425339297624e-06	1m8026885300059803e-06	3m7804040857736254e-06	1m3066395467831171e-06	4m448557319847168e-06	6m150175067887176e-06	8m01446003606543e-05	3m469285002211109e-05	2m260438805024023e-06	2m2738022380508482e-06	1m132147644966608e-06
cite	7m76987144490704e-05	0m00039643599302507937	2m9290124530234607e-06	2m0712425339297624e-06	1m8026885300059803e-06	3m7804040857736254e-06	3m397262480575591e-05	4m448557319847168e-06	6m765192665625364e-05	8m58692146721296e-06	3m469285002211109e-05	0m0002509087207727134	3m638083580881357e-05	1m132147644966608e-06
pipe	2m506410282876459e-06	1m977471765712835e-05	1m7574075172888115e-05	0m00020919549569953233	0m00028121942887082696	6m0486465372378007e-05	1m3066395467831171e-06	0m0005827610148116946	6m150175067887176e-06	8m58692146721296e-06	9m251427400158718e-05	1m356263328489149e-05	1m364281342830509e-05	1m132147644966608e-06
beam	2m506410282876459e-06	1m0358186045777984e-05	2m9290124530234607e-06	0m00012634579616133124	8m29236741992645e-05	7m938848284538835e-05	1m3066395467831171e-06	0m0005827610148116946	6m150175067887176e-06	1m4311535778688267e-06	0m0004477030015550554	2m260438805024023e-06	2m2738022380508482e-06	4m075731339980848e-05
hfsi	2m506410282876459e-06	9m510698146186769e-05	2m9290124530234607e-06	2m0712425339297624e-06	1m8026885300059803e-06	3m7804040857736254e-06	1m3066395467831171e-06	4m448557319847168e-06	6m150175067887176e-06	1m4311535778688267e-06	1m6520406234121765e-06	2m260438805024023e-06	2m2738022380508482e-06	1m132147644966608e-06
andh	2m506410282876459e-06	5m649919785355451e-06	2m9290124530234607e-06	2m0712425339297624e-06	1m8026885300059803e-06	3m7804040857736254e-06	1m3066395467831171e-06	4m448557319847168e-06	6m150175067887176e-06	1m5742689356557094e-05	1m6520406234121765e-06	2m260438805024023e-06	3m638083580881357e-05	1m132147644966608e-06
fuss	2m506410282876459e-06	9m416532407158229e-07	2m9290124530234607e-06	2m0712425339297624e-06	1m0816132089530583e-05	3m7804040857736254e-06	1m3066395467831171e-06	4m448557319847168e-06	6m150175067887176e-06	8m58692146721296e-06	1m6520406234121765e-06	2m260438805024023e-06	1m364281342830509e-05	1m132147644966608e-06
eren	2m506410282876459e-06	9m416532407158229e-07	2m9290124530234607e-06	2m0712425339297624e-06	1m8026885300059803e-06	3m7804040857736254e-06	1m3066395467831171e-06	4m448557319847168e-06	6m150175067887176e-06	5m152152880327776e-05	1m6520406234121765e-06	2m260438805024023e-06	2m2738022380508482e-06	1m132147644966608e-06
ncsc	0m0003784679574891925	9m416532407158229e-07	2m9290124530234607e-06	2m0712425339297624e-06	1m8026885300059803e-06	3m7804040857736254e-06	4m050582356285304e-05	4m448557319847168e-06	6m150175067887176e-06	1m4311535778688267e-06	1m6520406234121765e-06	2m260438805024023e-06	2m2738022380508482e-06	1m132147644966608e-06
isus	1m5038462152006105e-05	5m649919785355451e-06	2m9290124530234607e-06	2m0712425339297624e-06	1m9829574739560485e-05	3m7804040857736254e-06	1m3066395467831171e-06	4m448557319847168e-06	6m150175067887176e-06	1m4311535778688267e-06	9m912244422594085e-06	2m260438805024023e-06	2m2738022380508482e-06	1m2453624549380038e-05
irix	2m506410282876459e-06	9m416532407158229e-07	2m9290124530234607e-06	2m0712425339297624e-06	1m0816132089530583e-05	3m7804040857736254e-06	7m970500882947817e-05	4m448557319847168e-06	6m150175067887176e-06	1m4311535778688267e-06	1m6520406234121765e-06	2m260438805024023e-06	2m2738022380508482e-06	1m132147644966608e-06
pari	2m506410282876459e-06	9m416532407158229e-07	1m7574075172888115e-05	2m0712425339297624e-06	1m0816132089530583e-05	0m00024950667284429073	7m317181007238105e-05	4m448557319847168e-06	6m150175067887176e-06	0m0003162849461659789	2m6432649974594824e-05	2m260438805024023e-06	8m185688056983054e-05	1m132147644966608e-06
vram	2m506410282876459e-06	9m416532407158229e-07	2m9290124530234607e-06	2m0712425339297624e-06	1m8026885300059803e-06	3m7804040857736254e-06	1m3066395467831171e-06	4m448557319847168e-06	6m150175067887176e-06	1m4311535778688267e-06	1m6520406234121765e-06	2m260438805024023e-06	2m2738022380508482e-06	0m000725706631783396
made	1m5038462152006105e-05	0m0014793373411521316	0m0006033765967004001	0m0009755551582202315	0m00022713876387570053	0m0012702157255262136	0m00026916773640550673	0m0008719171746633947	0m00019065540982410312	0m0005667367950081825	0m0008772335713729262	0m00039783722604624927	0m0014916141517460346	0m000504937837831676
poor	2m506410282876459e-06	0m00011864831321872771	0m00013473456783685833	0m00011598957644309849	3m7856458220630884e-05	3m7804040857736254e-06	0m0001450369891244918	4m448557319847168e-06	6m150175067887176e-06	0m00021610419207718223	0m00012555508874356747	0m00012658456398639828	0m00025239205569960177	0m00010302544251317158
dcom	1m5038462152006105e-05	9m416532407158229e-07	2m9290124530234607e-06	1m2427455658325925e-05	1m8026885300059803e-06	3m7804040857736254e-06	1m3066395467831171e-06	4m448557319847168e-06	6m150175067887176e-06	1m4311535778688267e-06	1m6520406234121765e-06	2m260438805024023e-06	2m2738022380508482e-06	1m8114362319465727e-05
feng	2m506410282876459e-06	9m416532407158229e-07	9m079938899958506e-05	2m0712425339297624e-06	1m8026885300059803e-06	3m7804040857736254e-06	1m3066395467831171e-06	4m448557319847168e-06	6m150175067887176e-06	1m4311535778688267e-06	1m6520406234121765e-06	2m260438805024023e-06	2m2738022380508482e-06	1m132147644966608e-06
fdhd	2m506410282876459e-06	9m416532407158229e-07	2m9290124530234607e-06	2m0712425339297624e-06	1m8026885300059803e-06	3m7804040857736254e-06	1m3066395467831171e-06	4m448557319847168e-06	6m150175067887176e-06	1m4311535778688267e-06	1m6520406234121765e-06	2m260438805024023e-06	2m2738022380508482e-06	6m340026448015124e-05
club	2m506410282876459e-06	9m416532407158229e-07	2m9290124530234607e-06	2m0712425339297624e-06	1m8026885300059803e-06	0m0010622935369610786	7m839837053325027e-06	4m448557319847168e-06	0m00028290803311392665	0m00015885804896242917	1m6520406234121765e-06	0m00030741968657821417	0m00043429623474366963	4m641805207938887e-05
grip	2m506410282876459e-06	4m331604941398837e-05	2m9290124530234607e-06	7m456472667399794e-05	1m8026885300059803e-06	2m2682424969389103e-05	6m663861131528392e-05	0m00013790527009405196	6m150175067887176e-06	1m4311535778688267e-06	3m469285002211109e-05	2m260438805024023e-06	1m364281342830509e-05	1m132147644966608e-06
cart	2m506410282876459e-06	5m649919785355451e-06	4m686419924837537e-05	2m0712425339297624e-06	1m8026885300059803e-06	3m7804040857736254e-06	1m3066395467831171e-06	4m448557319847168e-06	6m150175067887176e-06	7m298883429029956e-05	1m6520406234121765e-06	2m260438805024023e-06	2m2738022380508482e-06	0m00012000765127595514
spva	2m506410282876459e-06	9m416532407158229e-07	6m150925764814019e-05	2m0712425339297624e-06	1m8026885300059803e-06	3m7804040857736254e-06	4m703902231995016e-05	4m448557319847168e-06	3m690105222631246e-05	1m4311535778688267e-06	5m94734592596069e-05	2m260438805024023e-06	2m2738022380508482e-06	1m132147644966608e-06
gita	2m506410282876459e-06	3m38995159836486e-05	2m9290124530234607e-06	2m0712425339297624e-06	1m8026885300059803e-06	3m7804040857736254e-06	1m3066395467831171e-06	4m448557319847168e-06	6m150175067887176e-06	1m4311535778688267e-06	1m6520406234121765e-06	1m356263328489149e-05	2m2738022380508482e-06	1m132147644966608e-06
gmti	2m506410282876459e-06	9m416532407158229e-07	1m7574075172888115e-05	2m0712425339297624e-06	1m8026885300059803e-06	3m7804040857736254e-06	1m3066395467831171e-06	2m669134300958831e-05	6m150175067887176e-06	1m4311535778688267e-06	1m8172448108089156e-05	2m260438805024023e-06	2m2738022380508482e-06	6m7928858697996475e-06
grew	2m506410282876459e-06	9m039871656568721e-05	2m9290124530234607e-06	2m0712425339297624e-06	1m8026885300059803e-06	3m7804040857736254e-06	7m839837053325027e-06	2m669134300958831e-05	6m150175067887176e-06	1m4311535778688267e-06	1m6520406234121765e-06	2m260438805024023e-06	2m2738022380508482e-06	1m132147644966608e-06
thin	1m5038462152006105e-05	9m416532407158229e-07	1m7574075172888115e-05	5m3852301789447665e-05	1m8026885300059803e-06	3m7804040857736254e-06	4m050582356285304e-05	7m11769171175547e-05	6m150175067887176e-06	1m5742689356557094e-05	0m00017511630721855909	5m8771405747393146e-05	3m638083580881357e-05	2m9435837859637104e-05
siev	6m516666326206177e-05	9m416532407158229e-07	2m9290124530234607e-06	2m0712425339297624e-06	1m8026885300059803e-06	3m7804040857736254e-06	1m3066395467831171e-06	4m448557319847168e-06	6m150175067887176e-06	1m4311535778688267e-06	1m6520406234121765e-06	2m260438805024023e-06	2m2738022380508482e-06	1m132147644966608e-06
cpus	2m506410282876459e-06	9m416532407158229e-07	2m9290124530234607e-06	2m0712425339297624e-06	1m8026885300059803e-06	3m7804040857736254e-06	1m3066395467831171e-06	4m448557319847168e-06	6m150175067887176e-06	1m4311535778688267e-06	1m6520406234121765e-06	2m260438805024023e-06	2m2738022380508482e-06	0m00011434691259637475
vmsb	2m506410282876459e-06	9m416532407158229e-07	7m615431968588382e-05	2m0712425339297624e-06	1m0816132089530583e-05	3m7804040857736254e-06	1m3066395467831171e-06	4m448557319847168e-06	6m150175067887176e-06	1m4311535778688267e-06	1m6520406234121765e-06	2m260438805024023e-06	2m2738022380508482e-06	1m132147644966608e-06
flat	2m506410282876459e-06	5m2732582844328135e-05	4m686419924837537e-05	0m0006234439788386226	1m8026885300059803e-06	3m7804040857736254e-06	9m277140634367242e-05	0m00016014804714359343	6m150175067887176e-06	2m2898457245901227e-05	0m00011729488323908299	7m007359818089753e-05	2m2738022380508482e-06	0m00012000765127595514
grey	2m506410282876459e-06	1m5066451851453166e-05	0m00012008951307507232	0m00015741442621219903	0m0001460177736589685	0m0001360945461783558	0m0001450369891244918	4m89341291540768e-05	6m150175067887176e-06	3m7209993024589494e-05	1m6520406234121765e-06	1m356263328489149e-05	3m638083580881357e-05	8m038248051889241e-05
pile	2m506410282876459e-06	1m5066451851453166e-05	6m150925764814019e-05	2m0712425339297624e-06	1m8026885300059803e-06	3m7804040857736254e-06	7m839837053325027e-06	4m448557319847168e-06	9m840280108619481e-05	0m0001660138223087415	6m773366476409137e-05	2m260438805024023e-06	2m501182461855933e-05	2m3775099180056714e-05
marv	2m506410282876459e-06	5m2732582844328135e-05	2m9290124530234607e-06	2m0712425339297624e-06	1m8026885300059803e-06	3m7804040857736254e-06	1m3066395467831171e-06	4m448557319847168e-06	6m150175067887176e-06	1m4311535778688267e-06	1m6520406234121765e-06	2m260438805024023e-06	2m2738022380508482e-06	1m132147644966608e-06
itti	2m506410282876459e-06	9m416532407158229e-07	2m9290124530234607e-06	2m0712425339297624e-06	1m8026885300059803e-06	3m7804040857736254e-06	6m663861131528392e-05	4m448557319847168e-06	6m150175067887176e-06	1m4311535778688267e-06	1m6520406234121765e-06	2m260438805024023e-06	2m2738022380508482e-06	1m132147644966608e-06
ralf	2m506410282876459e-06	9m416532407158229e-07	2m9290124530234607e-06	2m0712425339297624e-06	1m8026885300059803e-06	3m7804040857736254e-06	1m3066395467831171e-06	4m448557319847168e-06	6m150175067887176e-06	1m4311535778688267e-06	1m6520406234121765e-06	2m260438805024023e-06	2m2738022380508482e-06	4m075731339980848e-05
budi	2m506410282876459e-06	9m416532407158229e-07	2m9290124530234607e-06	1m2427455658325925e-05	1m8026885300059803e-06	3m7804040857736254e-06	1m3066395467831171e-06	4m448557319847168e-06	6m150175067887176e-06	1m4311535778688267e-06	1m6520406234121765e-06	2m260438805024023e-06	2m2738022380508482e-06	6m7928858697996475e-06
shan	2m506410282876459e-06	9m416532407158229e-07	1m7574075172888115e-05	2m0712425339297624e-06	1m0816132089530583e-05	3m7804040857736254e-06	1m437303490092745e-05	4m448557319847168e-06	6m150175067887176e-06	1m4311535778688267e-06	1m6520406234121765e-06	2m260438805024023e-06	2m2738022380508482e-06	1m8114362319465727e-05
abod	2m506410282876459e-06	1m977471765712835e-05	2m9290124530234607e-06	2m0712425339297624e-06	1m8026885300059803e-06	3m7804040857736254e-06	1m3066395467831171e-06	4m448557319847168e-06	6m150175067887176e-06	1m5742689356557094e-05	1m6520406234121765e-06	2m260438805024023e-06	2m2738022380508482e-06	1m132147644966608e-06
macs	2m506410282876459e-06	9m416532407158229e-07	2m9290124530234607e-06	2m0712425339297624e-06	1m8026885300059803e-06	3m7804040857736254e-06	1m3066395467831171e-06	4m448557319847168e-06	6m150175067887176e-06	1m4311535778688267e-06	1m6520406234121765e-06	2m260438805024023e-06	2m2738022380508482e-06	4m641805207938887e-05
tomm	2m506410282876459e-06	9m416532407158229e-07	2m9290124530234607e-06	8m492093911627308e-05	1m8026885300059803e-06	3m7804040857736254e-06	1m3066395467831171e-06	4m448557319847168e-06	6m150175067887176e-06	1m4311535778688267e-06	1m6520406234121765e-06	2m260438805024023e-06	2m2738022380508482e-06	1m132147644966608e-06
pyux	2m506410282876459e-06	9m416532407158229e-07	2m9290124530234607e-06	2m0712425339297624e-06	1m8026885300059803e-06	3m7804040857736254e-06	1m3066395467831171e-06	4m448557319847168e-06	6m150175067887176e-06	5m152152880327776e-05	1m6520406234121765e-06	2m260438805024023e-06	1m364281342830509e-05	1m132147644966608e-06
ding	2m506410282876459e-06	9m416532407158229e-07	4m686419924837537e-05	0m00011598957644309849	1m0816132089530583e-05	4m158444426138885e-05	7m839837053325027e-06	2m669134300958831e-05	6m150175067887176e-06	1m4311535778688267e-06	1m6520406234121765e-06	2m260438805024023e-06	1m364281342830509e-05	1m132147644966608e-06
warm	2m506410282876459e-06	2m9191249268478714e-05	2m9290124530234607e-06	0m00043703216942958534	1m8026885300059803e-06	3m7804040857736254e-06	1m3066395467831171e-06	4m448557319847168e-06	6m150175067887176e-06	1m4311535778688267e-06	0m00027423875872045755	2m260438805024023e-06	0m00015007094771135598	1m8114362319465727e-05
juic	2m506410282876459e-06	9m416532407158229e-07	6m150925764814019e-05	2m0712425339297624e-06	1m8026885300059803e-06	3m7804040857736254e-06	1m3066395467831171e-06	4m448557319847168e-06	6m150175067887176e-06	1m4311535778688267e-06	1m6520406234121765e-06	0m0001039801791193895	2m2738022380508482e-06	6m7928858697996475e-06
fume	2m506410282876459e-06	9m416532407158229e-07	2m9290124530234607e-06	2m0712425339297624e-06	1m8026885300059803e-06	3m7804040857736254e-06	1m3066395467831171e-06	4m448557319847168e-06	6m150175067887176e-06	1m4311535778688267e-06	1m6520406234121765e-06	2m260438805024023e-06	2m2738022380508482e-06	1m132147644966608e-06
reza	2m506410282876459e-06	9m416532407158229e-07	2m9290124530234607e-06	2m0712425339297624e-06	1m8026885300059803e-06	3m7804040857736254e-06	1m3066395467831171e-06	4m448557319847168e-06	6m150175067887176e-06	1m4311535778688267e-06	1m6520406234121765e-06	2m260438805024023e-06	0m00013870192924514413	2m3775099180056714e-05
till	2m506410282876459e-06	9m039871656568721e-05	0m00013473456783685833	6m42085142317228e-05	1m8026885300059803e-06	3m7804040857736254e-06	1m3066395467831171e-06	0m00036033312790095806	6m150175067887176e-06	0m0001230792113346979	1m8172448108089156e-05	2m260438805024023e-06	7m04878693795763e-05	6m906100315973163e-05
cadr	2m506410282876459e-06	9m416532407158229e-07	0m0006180216441862285	2m0712425339297624e-06	1m8026885300059803e-06	3m7804040857736254e-06	1m437303490092745e-05	4m448557319847168e-06	6m150175067887176e-06	1m4311535778688267e-06	1m6520406234121765e-06	0m0004995569470338523	2m2738022380508482e-06	1m132147644966608e-06
life	2m506410282876459e-06	0m003127230564132333	0m00028118520276620984	0m0003956073196604848	2m8843016480095685e-05	2m2682424969389103e-05	2m0906232748529874e-05	4m448557319847168e-06	6m765192665625364e-05	0m00044508877908810973	0m000976355979219079	0m0006916942656971514	0m00021828501485288143	0m00018793651543091983
gaze	2m506410282876459e-06	5m649919785355451e-06	2m9290124530234607e-06	2m0712425339297624e-06	1m8026885300059803e-06	2m2682424969389103e-05	1m3066395467831171e-06	2m669134300958831e-05	6m150175067887176e-06	3m0054223316255957e-05	1m8172448108089156e-05	2m260438805024023e-06	2m2738022380508482e-06	1m132147644966608e-06
unit	0m0010050704004243016	6m21491126366891e-05	1m7574075172888115e-05	0m0005302380886860192	0m0005155689432285726	0m0009677834459580481	0m00043903084588237107	0m000649489345960319	0m00028290803311392665	0m0013324039755389094	0m0010754783870652318	0m0006577876629307866	2m2738022380508482e-06	0m00045399117516353726
bark	2m506410282876459e-06	9m416532407158229e-07	0m00013473456783685833	2m2783668100601062e-05	1m8026885300059803e-06	2m2682424969389103e-05	1m3066395467831171e-06	4m448557319847168e-06	6m150175067887176e-06	6m583306094398722e-05	1m8172448108089156e-05	2m260438805024023e-06	2m2738022380508482e-06	1m132147644966608e-06
tong	2m506410282876459e-06	5m649919785355451e-06	2m9290124530234607e-06	2m0712425339297624e-06	1m0816132089530583e-05	3m7804040857736254e-06	1m3066395467831171e-06	4m448557319847168e-06	6m150175067887176e-06	1m4311535778688267e-06	1m6520406234121765e-06	4m746921331388876e-05	2m2738022380508482e-06	6m7928858697996475e-06
ammo	2m506410282876459e-06	9m416532407158229e-07	2m9290124530234607e-06	3m31398805428762e-05	1m8026885300059803e-06	7m938848284538835e-05	1m3066395467831171e-06	4m448557319847168e-06	6m150175067887176e-06	1m4311535778688267e-06	1m6520406234121765e-06	2m260438805024023e-06	2m2738022380508482e-06	1m132147644966608e-06
fate	2m506410282876459e-06	8m569045166950673e-05	2m9290124530234607e-06	2m0712425339297624e-06	1m8026885300059803e-06	2m2682424969389103e-05	1m3066395467831171e-06	4m448557319847168e-06	6m150175067887176e-06	0m0002661945763975382	3m469285002211109e-05	2m260438805024023e-06	2m2738022380508482e-06	1m132147644966608e-06
tion	2m506410282876459e-06	3m38995159836486e-05	2m9290124530234607e-06	2m2783668100601062e-05	1m8026885300059803e-06	3m7804040857736254e-06	4m050582356285304e-05	4m448557319847168e-06	6m150175067887176e-06	2m2898457245901227e-05	1m8172448108089156e-05	2m486482662789058e-05	2m501182461855933e-05	1m132147644966608e-06
main	2m506410282876459e-06	0m00011394004832254723	6m150925764814019e-05	0m00020919549569953233	0m0009301872923970222	0m0007598611991852522	0m0003606325190048665	0m0008719171746633947	0m000344409781973809	0m0003520637983456254	0m0004559632216114551	0m000239606510149315	0m0004115581978112459	0m0004936163313686848
byte	2m506410282876459e-06	9m416532407158229e-07	2m9290124530234607e-06	2m0712425339297624e-06	0m000722878088708967	3m7804040857736254e-06	0m0006676927441731095	0m0021619987674057484	6m150175067887176e-06	1m4311535778688267e-06	1m6520406234121765e-06	2m260438805024023e-06	2m2738022380508482e-06	0m0005955096567049623
rape	2m506410282876459e-06	0m0002363549720030278	2m9290124530234607e-06	2m0712425339297624e-06	1m8026885300059803e-06	2m2682424969389103e-05	1m3066395467831171e-06	4m448557319847168e-06	0m0014514413196593523	0m00041646568570286036	9m912244422594085e-06	0m00016049115220084786	2m2738022380508482e-06	1m132147644966608e-06
pine	2m506410282876459e-06	1m0358186045777984e-05	3m221913721063174e-05	2m0712425339297624e-06	5m5883341701701283e-05	7m938848284538835e-05	1m3066395467831171e-06	4m448557319847168e-06	6m150175067887176e-06	1m4311535778688267e-06	1m6520406234121765e-06	5m8771405747393146e-05	2m2738022380508482e-06	1m132147644966608e-06
inch	2m506410282876459e-06	9m416532407158229e-07	6m150925764814019e-05	0m0002816889900714159	6m489678344223648e-05	3m7804040857736254e-06	7m317181007238105e-05	0m0004493042652029544	6m150175067887176e-06	1m5742689356557094e-05	0m00010077447950607166	2m486482662789058e-05	0m00015007094771135598	0m00033511570654809475
away	2m506410282876459e-06	0m0007307229097932577	2m9290124530234607e-06	0m0009134178981184959	0m0001460177736589685	0m0001360945461783558	3m397262480575591e-05	0m0002936047676485032	3m690105222631246e-05	0m0009960829047486186	0m0003733611956704408	0m00018309554434381425	0m0005707243690267205	0m00034643718390725553
trap	5m2634612075053155e-05	3m38995159836486e-05	2m9290124530234607e-06	0m00017812686564866453	4m6869899961166084e-05	4m158444426138885e-05	7m839837053325027e-06	0m00013790527009405196	6m150175067887176e-06	0m00019463688659016043	2m6432649974594824e-05	2m260438805024023e-06	2m2738022380508482e-06	1m2453624549380038e-05
bass	2m506410282876459e-06	2m4482984372298233e-05	2m9290124530234607e-06	2m0712425339297624e-06	0m0001009505576803349	0m00011719251779140905	1m3066395467831171e-06	4m448557319847168e-06	6m150175067887176e-06	1m4311535778688267e-06	9m912244422594085e-06	2m260438805024023e-06	2m501182461855933e-05	4m641805207938887e-05
alow	2m506410282876459e-06	9m416532407158229e-07	2m9290124530234607e-06	2m0712425339297624e-06	1m8026885300059803e-06	3m7804040857736254e-06	1m3066395467831171e-06	2m669134300958831e-05	6m150175067887176e-06	1m4311535778688267e-06	2m6432649974594824e-05	2m260438805024023e-06	2m2738022380508482e-06	1m132147644966608e-06
paal	2m506410282876459e-06	9m416532407158229e-07	1m7574075172888115e-05	2m0712425339297624e-06	1m8026885300059803e-06	3m7804040857736254e-06	1m3066395467831171e-06	4m448557319847168e-06	6m150175067887176e-06	1m4311535778688267e-06	1m6520406234121765e-06	2m260438805024023e-06	2m2738022380508482e-06	1m132147644966608e-06
knox	2m506410282876459e-06	1m5066451851453166e-05	0m00032512040343135595	2m0712425339297624e-06	1m8026885300059803e-06	0m00040072284173220396	1m3066395467831171e-06	4m448557319847168e-06	6m150175067887176e-06	8m58692146721296e-06	1m6520406234121765e-06	2m260438805024023e-06	2m2738022380508482e-06	6m7928858697996475e-06
ncsa	2m506410282876459e-06	9m416532407158229e-07	2m9290124530234607e-06	2m0712425339297624e-06	0m0001370043319184333	3m7804040857736254e-06	0m0002561013388913125	4m448557319847168e-06	6m150175067887176e-06	1m4311535778688267e-06	1m6520406234121765e-06	2m260438805024023e-06	2m2738022380508482e-06	1m132147644966608e-06
hupp	0m00022808334324508905	9m416532407158229e-07	2m9290124530234607e-06	2m0712425339297624e-06	1m8026885300059803e-06	3m7804040857736254e-06	1m3066395467831171e-06	4m448557319847168e-06	6m150175067887176e-06	1m4311535778688267e-06	1m6520406234121765e-06	2m260438805024023e-06	2m2738022380508482e-06	1m132147644966608e-06
tass	2m506410282876459e-06	9m416532407158229e-07	2m9290124530234607e-06	2m0712425339297624e-06	1m8026885300059803e-06	3m7804040857736254e-06	1m3066395467831171e-06	4m448557319847168e-06	6m150175067887176e-06	5m867729487363249e-05	4m295305552659556e-05	2m260438805024023e-06	2m2738022380508482e-06	1m132147644966608e-06
half	2m7570513339014724e-05	0m00012806484301108867	0m00022260495461523533	0m0002299079205840826	5m5883341701701283e-05	7m938848284538835e-05	0m00013850379036739469	0m00011566247849259526	3m690105222631246e-05	0m0003520637983456254	0m0006211672443896532	0m00039783722604624927	0m00044566523865796626	0m0003520979080349207
sick	2m506410282876459e-06	1m5066451851453166e-05	0m0006180216441862285	3m31398805428762e-05	1m8026885300059803e-06	0m0004952329327352345	1m3066395467831171e-06	4m448557319847168e-06	6m150175067887176e-06	3m0054223316255957e-05	3m469285002211109e-05	0m0007142986287362874	0m00018417798855807632	6m7928858697996475e-06
veng	2m506410282876459e-06	9m416532407158229e-07	2m9290124530234607e-06	2m0712425339297624e-06	1m8026885300059803e-06	3m7804040857736254e-06	1m3066395467831171e-06	4m448557319847168e-06	6m150175067887176e-06	1m4311535778688267e-06	1m6520406234121765e-06	2m260438805024023e-06	2m2738022380508482e-06	1m132147644966608e-06
fist	2m506410282876459e-06	9m416532407158229e-07	2m9290124530234607e-06	5m3852301789447665e-05	1m8026885300059803e-06	0m0001360945461783558	1m437303490092745e-05	4m448557319847168e-06	6m150175067887176e-06	3m0054223316255957e-05	1m6520406234121765e-06	2m260438805024023e-06	2m2738022380508482e-06	1m132147644966608e-06
fari	2m506410282876459e-06	3m38995159836486e-05	2m9290124530234607e-06	2m0712425339297624e-06	1m8026885300059803e-06	3m7804040857736254e-06	1m3066395467831171e-06	4m448557319847168e-06	6m150175067887176e-06	1m4311535778688267e-06	1m6520406234121765e-06	2m260438805024023e-06	2m2738022380508482e-06	1m132147644966608e-06
ling	2m506410282876459e-06	2m4482984372298233e-05	2m9290124530234607e-06	1m2427455658325925e-05	1m8026885300059803e-06	3m7804040857736254e-06	1m3066395467831171e-06	4m448557319847168e-06	6m150175067887176e-06	8m58692146721296e-06	1m6520406234121765e-06	2m260438805024023e-06	2m2738022380508482e-06	1m132147644966608e-06
fair	2m506410282876459e-06	0m000245771516347304	6m150925764814019e-05	0m00037489490932784975	0m00016404467169195414	7m938848284538835e-05	0m00024956814013421535	0m0002491191844455898	6m150175067887176e-06	1m5742689356557094e-05	0m00024119793670251966	0m0003639306523837149	0m0005252482951618731	0m00022756167163606733
hojo	2m506410282876459e-06	9m416532407158229e-07	2m9290124530234607e-06	2m0712425339297624e-06	1m8026885300059803e-06	3m7804040857736254e-06	1m3066395467831171e-06	4m448557319847168e-06	6m150175067887176e-06	1m4311535778688267e-06	1m6520406234121765e-06	2m260438805024023e-06	9m322588448412716e-05	1m2453624549380038e-05
ying	2m506410282876459e-06	9m416532407158229e-07	2m9290124530234607e-06	2m0712425339297624e-06	6m489678344223648e-05	3m7804040857736254e-06	1m3066395467831171e-06	4m448557319847168e-06	6m150175067887176e-06	1m4311535778688267e-06	1m6520406234121765e-06	2m260438805024023e-06	2m2738022380508482e-06	1m132147644966608e-06
bait	2m506410282876459e-06	9m416532407158229e-07	2m9290124530234607e-06	2m0712425339297624e-06	1m8026885300059803e-06	3m7804040857736254e-06	1m3066395467831171e-06	4m448557319847168e-06	0m0003136589075438678	1m4311535778688267e-06	1m6520406234121765e-06	2m260438805024023e-06	0m00015007094771135598	1m132147644966608e-06
ital	2m506410282876459e-06	1m5066451851453166e-05	2m9290124530234607e-06	2m2783668100601062e-05	3m7856458220630884e-05	3m7804040857736254e-06	1m3066395467831171e-06	4m448557319847168e-06	6m150175067887176e-06	1m4311535778688267e-06	1m6520406234121765e-06	2m260438805024023e-06	1m364281342830509e-05	1m132147644966608e-06
lamp	2m506410282876459e-06	9m416532407158229e-07	2m9290124530234607e-06	0m00018848307081498206	1m8026885300059803e-06	4m158444426138885e-05	1m3066395467831171e-06	0m0008496743976138532	6m150175067887176e-06	8m58692146721296e-06	1m6520406234121765e-06	2m260438805024023e-06	2m2738022380508482e-06	1m132147644966608e-06
tact	2m506410282876459e-06	1m0358186045777984e-05	2m9290124530234607e-06	2m0712425339297624e-06	1m8026885300059803e-06	3m7804040857736254e-06	2m0906232748529874e-05	4m448557319847168e-06	6m150175067887176e-06	1m4311535778688267e-06	1m6520406234121765e-06	2m260438805024023e-06	2m2738022380508482e-06	1m132147644966608e-06
bode	2m506410282876459e-06	9m416532407158229e-07	2m9290124530234607e-06	2m0712425339297624e-06	1m8026885300059803e-06	3m7804040857736254e-06	1m437303490092745e-05	4m448557319847168e-06	6m150175067887176e-06	1m4311535778688267e-06	5m94734592596069e-05	2m260438805024023e-06	1m364281342830509e-05	6m7928858697996475e-06
bera	6m516666326206177e-05	9m416532407158229e-07	2m9290124530234607e-06	2m0712425339297624e-06	1m8026885300059803e-06	3m7804040857736254e-06	1m3066395467831171e-06	4m448557319847168e-06	6m150175067887176e-06	1m4311535778688267e-06	1m6520406234121765e-06	2m260438805024023e-06	2m2738022380508482e-06	1m132147644966608e-06
veal	2m506410282876459e-06	9m416532407158229e-07	2m9290124530234607e-06	2m0712425339297624e-06	1m8026885300059803e-06	3m7804040857736254e-06	1m3066395467831171e-06	4m448557319847168e-06	6m150175067887176e-06	1m4311535778688267e-06	1m6520406234121765e-06	2m260438805024023e-06	2m2738022380508482e-06	1m132147644966608e-06
emma	2m506410282876459e-06	9m416532407158229e-07	2m9290124530234607e-06	2m0712425339297624e-06	1m8026885300059803e-06	3m7804040857736254e-06	1m3066395467831171e-06	4m448557319847168e-06	6m150175067887176e-06	0m00013023498468101025	1m6520406234121765e-06	2m260438805024023e-06	2m2738022380508482e-06	1m132147644966608e-06
gfci	2m506410282876459e-06	9m416532407158229e-07	2m9290124530234607e-06	2m0712425339297624e-06	1m8026885300059803e-06	3m7804040857736254e-06	1m3066395467831171e-06	0m0011388306738808751	6m150175067887176e-06	1m4311535778688267e-06	1m6520406234121765e-06	2m260438805024023e-06	2m2738022380508482e-06	1m132147644966608e-06
rolf	2m506410282876459e-06	7m627391460118815e-05	0m00014937962987460196	2m0712425339297624e-06	1m8026885300059803e-06	3m7804040857736254e-06	1m3066395467831171e-06	4m448557319847168e-06	6m150175067887176e-06	1m4311535778688267e-06	1m6520406234121765e-06	2m260438805024023e-06	2m2738022380508482e-06	1m132147644966608e-06
bogg	2m506410282876459e-06	9m416532407158229e-07	2m9290124530234607e-06	2m2783668100601062e-05	1m8026885300059803e-06	3m7804040857736254e-06	1m3066395467831171e-06	4m448557319847168e-06	6m150175067887176e-06	1m4311535778688267e-06	1m6520406234121765e-06	2m260438805024023e-06	0m0006730454624630511	6m7928858697996475e-06
seen	5m2634612075053155e-05	0m0007118898211047053	0m0010427284287288785	0m0008305681985802948	0m00042543449671939015	3m7804040857736254e-06	6m0105416196165606e-05	0m0008051888435147703	6m765192665625364e-05	0m0004808675730600953	0m00043944281060248613	0m0005899745156057179	0m0006730454624630511	0m0014332989230751991
bgsu	2m506410282876459e-06	9m981524635804817e-05	2m9290124530234607e-06	2m0712425339297624e-06	1m8026885300059803e-06	2m2682424969389103e-05	1m3066395467831171e-06	4m448557319847168e-06	6m150175067887176e-06	1m4311535778688267e-06	1m6520406234121765e-06	2m260438805024023e-06	8m185688056983054e-05	4m641805207938887e-05
ohip	2m506410282876459e-06	9m416532407158229e-07	2m9290124530234607e-06	2m0712425339297624e-06	1m8026885300059803e-06	0m00011719251779140905	1m3066395467831171e-06	4m448557319847168e-06	6m150175067887176e-06	1m4311535778688267e-06	1m6520406234121765e-06	1m356263328489149e-05	2m2738022380508482e-06	1m132147644966608e-06
isit	2m506410282876459e-06	1m0358186045777984e-05	2m9290124530234607e-06	2m2783668100601062e-05	1m0816132089530583e-05	3m7804040857736254e-06	1m3066395467831171e-06	4m448557319847168e-06	6m150175067887176e-06	8m58692146721296e-06	1m8172448108089156e-05	2m260438805024023e-06	2m2738022380508482e-06	1m132147644966608e-06
chuq	2m506410282876459e-06	9m416532407158229e-07	2m9290124530234607e-06	2m0712425339297624e-06	1m8026885300059803e-06	3m7804040857736254e-06	1m3066395467831171e-06	4m448557319847168e-06	6m150175067887176e-06	1m4311535778688267e-06	1m6520406234121765e-06	2m260438805024023e-06	0m00024102303723338991	1m132147644966608e-06
jbig	2m506410282876459e-06	9m416532407158229e-07	2m9290124530234607e-06	2m0712425339297624e-06	1m8026885300059803e-06	3m7804040857736254e-06	6m0105416196165606e-05	4m448557319847168e-06	6m150175067887176e-06	1m4311535778688267e-06	1m6520406234121765e-06	2m260438805024023e-06	2m2738022380508482e-06	1m132147644966608e-06
song	2m506410282876459e-06	0m00014218964497558773	3m221913721063174e-05	4m349608934717253e-05	1m0816132089530583e-05	0m00026840867940336466	1m3066395467831171e-06	2m669134300958831e-05	6m150175067887176e-06	8m58692146721296e-06	1m6520406234121765e-06	2m260438805024023e-06	2m501182461855933e-05	1m132147644966608e-06
toad	2m506410282876459e-06	9m416532407158229e-07	2m9290124530234607e-06	2m0712425339297624e-06	1m8026885300059803e-06	3m7804040857736254e-06	1m3066395467831171e-06	0m000649489345960319	6m150175067887176e-06	1m4311535778688267e-06	1m6520406234121765e-06	2m260438805024023e-06	2m2738022380508482e-06	1m132147644966608e-06
five	2m506410282876459e-06	9m510698146186769e-05	9m079938899958506e-05	0m00024026414030231535	1m8026885300059803e-06	0m00032511475728824735	0m00013850379036739469	7m11769171175547e-05	6m150175067887176e-06	0m0005381137016229331	0m0004807438235729933	0m00022830432862974703	0m0005593553651124239	8m60432191984728e-05
ucsu	2m506410282876459e-06	9m416532407158229e-07	2m9290124530234607e-06	3m31398805428762e-05	8m29236741992645e-05	2m2682424969389103e-05	1m3066395467831171e-06	4m448557319847168e-06	6m150175067887176e-06	1m4311535778688267e-06	1m8172448108089156e-05	2m260438805024023e-06	2m2738022380508482e-06	1m132147644966608e-06
hpux	2m506410282876459e-06	9m416532407158229e-07	2m9290124530234607e-06	2m0712425339297624e-06	5m5883341701701283e-05	3m7804040857736254e-06	1m3066395467831171e-06	4m448557319847168e-06	6m150175067887176e-06	1m4311535778688267e-06	1m6520406234121765e-06	2m260438805024023e-06	2m2738022380508482e-06	1m132147644966608e-06
coke	4m010256452602334e-05	2m4482984372298233e-05	4m686419924837537e-05	2m0712425339297624e-06	1m8026885300059803e-06	3m7804040857736254e-06	1m3066395467831171e-06	4m448557319847168e-06	6m150175067887176e-06	1m4311535778688267e-06	1m8172448108089156e-05	2m260438805024023e-06	2m2738022380508482e-06	1m132147644966608e-06
adam	2m506410282876459e-06	0m00037760293344035745	0m0006033765967004001	7m456472667399794e-05	1m8026885300059803e-06	0m00043852688395418227	2m0906232748529874e-05	2m669134300958831e-05	0m0012976869475096464	0m0010962636442855	0m00043944281060248613	4m746921331388876e-05	2m2738022380508482e-06	0m0003520979080349207
grow	2m506410282876459e-06	0m0001798557786969468	3m221913721063174e-05	2m0712425339297624e-06	6m489678344223648e-05	3m7804040857736254e-06	7m317181007238105e-05	4m448557319847168e-06	0m0002214062842540443	8m58692146721296e-06	0m000307279551634565	0m00048825476551428437	4m7749843361089006e-05	1m132147644966608e-06
apex	2m506410282876459e-06	1m0358186045777984e-05	2m9290124530234607e-06	2m0712425339297624e-06	1m8026885300059803e-06	3m7804040857736254e-06	1m437303490092745e-05	4m448557319847168e-06	6m150175067887176e-06	1m4311535778688267e-06	9m912244422594085e-06	2m260438805024023e-06	1m364281342830509e-05	1m132147644966608e-06
shim	2m506410282876459e-06	9m416532407158229e-07	2m9290124530234607e-06	2m0712425339297624e-06	1m8026885300059803e-06	3m7804040857736254e-06	1m3066395467831171e-06	4m448557319847168e-06	6m150175067887176e-06	1m4311535778688267e-06	1m6520406234121765e-06	2m260438805024023e-06	2m2738022380508482e-06	4m075731339980848e-05
shaw	2m506410282876459e-06	9m416532407158229e-07	2m9290124530234607e-06	2m2783668100601062e-05	1m8026885300059803e-06	3m7804040857736254e-06	1m3066395467831171e-06	4m448557319847168e-06	6m765192665625364e-05	0m0003520637983456254	1m6520406234121765e-06	2m486482662789058e-05	2m2738022380508482e-06	7m472174183931202e-05
fijh	0m0001403589703841135	9m416532407158229e-07	2m9290124530234607e-06	2m0712425339297624e-06	1m8026885300059803e-06	3m7804040857736254e-06	1m3066395467831171e-06	4m448557319847168e-06	6m150175067887176e-06	1m4311535778688267e-06	1m6520406234121765e-06	2m260438805024023e-06	2m2738022380508482e-06	1m132147644966608e-06
nada	2m506410282876459e-06	9m416532407158229e-07	2m9290124530234607e-06	3m31398805428762e-05	1m8026885300059803e-06	3m7804040857736254e-06	1m3066395467831171e-06	4m448557319847168e-06	6m150175067887176e-06	1m4311535778688267e-06	1m6520406234121765e-06	2m260438805024023e-06	1m364281342830509e-05	0m0001483113446738571
epsf	2m506410282876459e-06	9m416532407158229e-07	2m9290124530234607e-06	2m0712425339297624e-06	1m8026885300059803e-06	3m7804040857736254e-06	6m663861131528392e-05	4m448557319847168e-06	6m150175067887176e-06	1m4311535778688267e-06	1m6520406234121765e-06	2m260438805024023e-06	2m2738022380508482e-06	1m132147644966608e-06
aura	2m506410282876459e-06	5m649919785355451e-06	0m0004129907756578177	2m0712425339297624e-06	1m8026885300059803e-06	3m7804040857736254e-06	1m3066395467831171e-06	4m448557319847168e-06	0m00015990453539416194	1m4311535778688267e-06	1m6520406234121765e-06	8m137579425238073e-05	3m638083580881357e-05	1m132147644966608e-06
list	2m506410282876459e-06	0m0006224327953532338	0m0001640246919123456	0m0010791172971948981	0m0018585718935355544	0m0035006541293114424	0m0054434603080153465	0m0005382754025049508	0m0003136589075438678	0m0004665560554713011	0m00035684078466147184	0m00031872186809778214	0m0011732819257304072	0m0006521170143969357
sank	2m506410282876459e-06	4m802431431016885e-05	2m9290124530234607e-06	2m2783668100601062e-05	1m8026885300059803e-06	3m7804040857736254e-06	1m3066395467831171e-06	4m448557319847168e-06	0m00012915366096422076	1m4311535778688267e-06	1m8172448108089156e-05	2m260438805024023e-06	1m364281342830509e-05	1m132147644966608e-06
cbis	2m506410282876459e-06	9m416532407158229e-07	2m9290124530234607e-06	2m0712425339297624e-06	1m8026885300059803e-06	0m0001360945461783558	1m3066395467831171e-06	4m448557319847168e-06	6m150175067887176e-06	1m4311535778688267e-06	1m6520406234121765e-06	2m260438805024023e-06	2m2738022380508482e-06	1m132147644966608e-06
milk	2m506410282876459e-06	1m977471765712835e-05	9m079938899958506e-05	2m0712425339297624e-06	1m8026885300059803e-06	2m2682424969389103e-05	1m3066395467831171e-06	4m448557319847168e-06	6m150175067887176e-06	5m152152880327776e-05	1m6520406234121765e-06	0m00048825476551428437	2m2738022380508482e-06	1m132147644966608e-06
conv	2m506410282876459e-06	9m416532407158229e-07	2m9290124530234607e-06	4m349608934717253e-05	1m8026885300059803e-06	7m938848284538835e-05	2m0906232748529874e-05	4m448557319847168e-06	6m150175067887176e-06	1m4311535778688267e-06	1m6520406234121765e-06	2m260438805024023e-06	2m2738022380508482e-06	1m132147644966608e-06
leah	2m506410282876459e-06	9m416532407158229e-07	2m9290124530234607e-06	2m0712425339297624e-06	1m8026885300059803e-06	3m7804040857736254e-06	1m3066395467831171e-06	4m448557319847168e-06	6m150175067887176e-06	1m5742689356557094e-05	1m6520406234121765e-06	2m260438805024023e-06	2m2738022380508482e-06	1m2453624549380038e-05
plea	6m516666326206177e-05	0m000928470108192414	0m0016724660526961088	0m0016072841826826334	0m0015791550977155566	0m00240433681756258	0m002895513316616416	0m00033809032174758613	0m0016359465662389994	0m00020894843328278512	0m00020815712923649698	0m0008273205603472888	0m000422927230829373	0m00421838229522109
adob	2m506410282876459e-06	9m416532407158229e-07	2m9290124530234607e-06	0m00010563336400082335	0m00024516566190868616	3m7804040857736254e-06	0m0005239624297246337	4m448557319847168e-06	6m150175067887176e-06	1m4311535778688267e-06	1m6520406234121765e-06	3m616702088038437e-05	0m0007526284898631275	1m132147644966608e-06
view	2m506410282876459e-06	0m0016676679952070117	1m7574075172888115e-05	2m2783668100601062e-05	0m000722878088708967	2m2682424969389103e-05	0m0017652700189501047	4m448557319847168e-06	0m001574444817379117	0m00034490801044739783	0m000398141797631979	0m0005334635498002172	0m00011596390686463565	0m0003011512744706124
nike	2m506410282876459e-06	9m416532407158229e-07	2m9290124530234607e-06	2m0712425339297624e-06	1m8026885300059803e-06	2m2682424969389103e-05	7m839837053325027e-06	4m448557319847168e-06	6m150175067887176e-06	1m4311535778688267e-06	3m469285002211109e-05	2m260438805024023e-06	1m364281342830509e-05	1m132147644966608e-06
fare	2m506410282876459e-06	5m649919785355451e-06	1m7574075172888115e-05	2m0712425339297624e-06	1m8026885300059803e-06	0m00015499656728934497	1m437303490092745e-05	4m448557319847168e-06	6m150175067887176e-06	1m4311535778688267e-06	1m6520406234121765e-06	5m8771405747393146e-05	4m7749843361089006e-05	1m132147644966608e-06
dept	2m506410282876459e-06	2m4482984372298233e-05	0m0007205370930023491	0m0001988392905332148	0m00016404467169195414	0m00019280059495940804	0m00015157018788158894	2m669134300958831e-05	0m0010824308265000582	1m4311535778688267e-06	3m469285002211109e-05	0m0002622109022922814	8m185688056983054e-05	0m0003011512744706124
sail	2m506410282876459e-06	9m416532407158229e-07	2m9290124530234607e-06	2m0712425339297624e-06	1m8026885300059803e-06	3m7804040857736254e-06	1m3066395467831171e-06	4m448557319847168e-06	6m150175067887176e-06	1m4311535778688267e-06	0m0006459478754550219	2m260438805024023e-06	2m2738022380508482e-06	1m132147644966608e-06
foti	2m506410282876459e-06	9m416532407158229e-07	2m9290124530234607e-06	2m0712425339297624e-06	1m8026885300059803e-06	3m7804040857736254e-06	0m0001450369891244918	4m448557319847168e-06	6m150175067887176e-06	1m4311535778688267e-06	1m6520406234121765e-06	2m260438805024023e-06	2m2738022380508482e-06	1m132147644966608e-06
wrap	2m506410282876459e-06	1m5066451851453166e-05	3m221913721063174e-05	3m31398805428762e-05	0m00018207155517302454	2m2682424969389103e-05	4m050582356285304e-05	0m0002268764073960483	3m690105222631246e-05	5m867729487363249e-05	0m00024119793670251966	1m356263328489149e-05	2m2738022380508482e-06	2m3775099180056714e-05
gear	5m2634612075053155e-05	9m416532407158229e-07	2m9290124530234607e-06	0m0012965977657586336	1m8026885300059803e-06	3m7804040857736254e-06	1m3066395467831171e-06	4m448557319847168e-06	6m150175067887176e-06	1m4311535778688267e-06	7m599387026857585e-05	1m356263328489149e-05	2m2738022380508482e-06	2m9435837859637104e-05
spit	2m506410282876459e-06	9m416532407158229e-07	2m9290124530234607e-06	2m0712425339297624e-06	2m8843016480095685e-05	3m7804040857736254e-06	1m3066395467831171e-06	4m448557319847168e-06	6m150175067887176e-06	8m58692146721296e-06	1m6520406234121765e-06	1m356263328489149e-05	1m364281342830509e-05	3m509657472022809e-05
coon	2m506410282876459e-06	9m416532407158229e-07	1m7574075172888115e-05	2m0712425339297624e-06	1m8026885300059803e-06	3m7804040857736254e-06	1m437303490092745e-05	4m448557319847168e-06	6m150175067887176e-06	1m4311535778688267e-06	1m6520406234121765e-06	2m260438805024023e-06	2m501182461855933e-05	6m7928858697996475e-06
sole	2m506410282876459e-06	0m00014218964497558773	1m7574075172888115e-05	2m0712425339297624e-06	1m9829574739560485e-05	3m7804040857736254e-06	1m3066395467831171e-06	4m448557319847168e-06	9m840280108619481e-05	0m00013023498468101025	1m8172448108089156e-05	4m746921331388876e-05	2m501182461855933e-05	1m132147644966608e-06
cape	2m506410282876459e-06	9m416532407158229e-07	2m9290124530234607e-06	2m0712425339297624e-06	1m8026885300059803e-06	0m0001738985738484189	1m3066395467831171e-06	4m448557319847168e-06	6m150175067887176e-06	5m867729487363249e-05	0m00010903467773459852	2m260438805024023e-06	2m2738022380508482e-06	1m132147644966608e-06
karn	0m00027821154799312353	9m416532407158229e-07	4m686419924837537e-05	2m0712425339297624e-06	1m8026885300059803e-06	3m7804040857736254e-06	1m3066395467831171e-06	4m448557319847168e-06	6m150175067887176e-06	1m4311535778688267e-06	1m6520406234121765e-06	2m260438805024023e-06	2m2738022380508482e-06	1m132147644966608e-06
herp	2m506410282876459e-06	9m416532407158229e-07	1m7574075172888115e-05	2m0712425339297624e-06	1m8026885300059803e-06	3m7804040857736254e-06	1m3066395467831171e-06	4m448557319847168e-06	6m150175067887176e-06	1m4311535778688267e-06	1m6520406234121765e-06	9m267798304790631e-05	2m2738022380508482e-06	1m132147644966608e-06
dell	2m506410282876459e-06	9m416532407158229e-07	1m7574075172888115e-05	8m492093911627308e-05	1m0816132089530583e-05	2m2682424969389103e-05	1m3066395467831171e-06	4m448557319847168e-06	3m690105222631246e-05	8m58692146721296e-06	1m6520406234121765e-06	2m260438805024023e-06	8m185688056983054e-05	0m00010868617391679436
sack	2m506410282876459e-06	1m0358186045777984e-05	1m7574075172888115e-05	1m2427455658325925e-05	1m8026885300059803e-06	2m2682424969389103e-05	1m3066395467831171e-06	4m448557319847168e-06	6m150175067887176e-06	0m0001445465168217197	9m912244422594085e-06	2m260438805024023e-06	2m2738022380508482e-06	1m132147644966608e-06
peev	2m506410282876459e-06	9m416532407158229e-07	1m7574075172888115e-05	4m349608934717253e-05	1m8026885300059803e-06	3m7804040857736254e-06	1m3066395467831171e-06	4m448557319847168e-06	6m150175067887176e-06	1m4311535778688267e-06	1m6520406234121765e-06	2m260438805024023e-06	2m2738022380508482e-06	1m132147644966608e-06
plow	7m76987144490704e-05	9m416532407158229e-07	2m9290124530234607e-06	3m31398805428762e-05	1m8026885300059803e-06	3m7804040857736254e-06	1m3066395467831171e-06	4m448557319847168e-06	3m690105222631246e-05	1m4311535778688267e-06	1m6520406234121765e-06	2m260438805024023e-06	2m2738022380508482e-06	1m132147644966608e-06
easi	0m00011529486801009625	0m0001233565853908658	0m00014937962987460196	0m00043703216942958534	0m0005966898752376437	3m7804040857736254e-06	0m0004716968396678567	4m448557319847168e-06	0m00015990453539416194	2m2898457245901227e-05	0m00014207549975253642	0m00013788676005788147	0m00019554699247237295	0m00037474086275324225
axaf	2m506410282876459e-06	9m416532407158229e-07	2m9290124530234607e-06	2m0712425339297624e-06	1m8026885300059803e-06	3m7804040857736254e-06	1m3066395467831171e-06	4m448557319847168e-06	6m150175067887176e-06	1m4311535778688267e-06	5m121325739310123e-05	2m260438805024023e-06	2m2738022380508482e-06	1m132147644966608e-06
itev	2m7570513339014724e-05	1m0358186045777984e-05	2m9290124530234607e-06	2m0712425339297624e-06	1m8026885300059803e-06	2m2682424969389103e-05	1m3066395467831171e-06	4m448557319847168e-06	6m150175067887176e-06	1m4311535778688267e-06	1m6520406234121765e-06	2m260438805024023e-06	2m2738022380508482e-06	1m132147644966608e-06
ruin	2m506410282876459e-06	9m416532407158229e-07	0m0002518950786907226	2m0712425339297624e-06	1m8026885300059803e-06	3m7804040857736254e-06	1m3066395467831171e-06	4m448557319847168e-06	6m150175067887176e-06	0m0002733503351919353	7m599387026857585e-05	2m260438805024023e-06	2m2738022380508482e-06	1m132147644966608e-06
eden	2m506410282876459e-06	7m156564970500767e-05	2m9290124530234607e-06	2m0712425339297624e-06	1m8026885300059803e-06	2m2682424969389103e-05	1m3066395467831171e-06	4m448557319847168e-06	6m150175067887176e-06	2m2898457245901227e-05	1m6520406234121765e-06	2m260438805024023e-06	2m2738022380508482e-06	1m2453624549380038e-05
qazi	2m506410282876459e-06	9m416532407158229e-07	2m9290124530234607e-06	0m00024026414030231535	1m8026885300059803e-06	3m7804040857736254e-06	1m3066395467831171e-06	4m448557319847168e-06	6m150175067887176e-06	1m4311535778688267e-06	1m6520406234121765e-06	2m260438805024023e-06	2m2738022380508482e-06	1m132147644966608e-06
judi	2m506410282876459e-06	9m416532407158229e-07	3m221913721063174e-05	1m2427455658325925e-05	1m8026885300059803e-06	3m7804040857736254e-06	1m3066395467831171e-06	4m448557319847168e-06	6m150175067887176e-06	1m4311535778688267e-06	1m6520406234121765e-06	2m486482662789058e-05	2m2738022380508482e-06	2m9435837859637104e-05
neon	2m506410282876459e-06	9m416532407158229e-07	2m9290124530234607e-06	3m31398805428762e-05	1m8026885300059803e-06	3m7804040857736254e-06	1m3066395467831171e-06	0m00027136196149513125	6m150175067887176e-06	1m4311535778688267e-06	1m6520406234121765e-06	2m260438805024023e-06	5m911885455134325e-05	1m132147644966608e-06
role	2m506410282876459e-06	0m00019398058066144586	2m9290124530234607e-06	1m2427455658325925e-05	1m8026885300059803e-06	2m2682424969389103e-05	1m3066395467831171e-06	4m448557319847168e-06	6m150175067887176e-06	0m0002590387884993106	6m773366476409137e-05	0m0005447657313197851	0m00024102303723338991	6m7928858697996475e-06
vote	2m506410282876459e-06	9m416532407158229e-07	0m0007644722936674953	2m0712425339297624e-06	1m8026885300059803e-06	0m0006842531147412956	7m839837053325027e-06	4m448557319847168e-06	0m002189462073147297	8m58692146721296e-06	1m6520406234121765e-06	2m260438805024023e-06	0m00011596390686463565	1m132147644966608e-06
kohl	1m5038462152006105e-05	9m416532407158229e-07	2m9290124530234607e-06	2m0712425339297624e-06	1m8026885300059803e-06	2m2682424969389103e-05	1m3066395467831171e-06	4m448557319847168e-06	6m150175067887176e-06	1m4311535778688267e-06	1m6520406234121765e-06	2m260438805024023e-06	1m364281342830509e-05	1m132147644966608e-06
jose	1m5038462152006105e-05	5m649919785355451e-06	2m9290124530234607e-06	2m0712425339297624e-06	1m8026885300059803e-06	0m0010055875172838569	1m3066395467831171e-06	2m669134300958831e-05	0m0012054343242198229	8m58692146721296e-06	1m6520406234121765e-06	2m486482662789058e-05	0m0007639974937774241	7m472174183931202e-05
howl	2m506410282876459e-06	9m416532407158229e-07	1m7574075172888115e-05	2m0712425339297624e-06	1m8026885300059803e-06	3m7804040857736254e-06	1m3066395467831171e-06	4m448557319847168e-06	6m150175067887176e-06	0m00015170229016803205	9m912244422594085e-06	2m260438805024023e-06	2m2738022380508482e-06	1m132147644966608e-06
poet	4m010256452602334e-05	1m977471765712835e-05	2m9290124530234607e-06	2m0712425339297624e-06	1m9829574739560485e-05	3m7804040857736254e-06	1m437303490092745e-05	4m448557319847168e-06	3m690105222631246e-05	2m2898457245901227e-05	1m6520406234121765e-06	2m486482662789058e-05	2m2738022380508482e-06	1m8114362319465727e-05
hard	2m506410282876459e-06	0m0007165981223806739	0m0004129907756578177	0m001151610747911036	0m00020911188039463013	2m2682424969389103e-05	0m00024956814013421535	4m448557319847168e-06	6m150175067887176e-06	0m0001016119058476761	0m0002907591697294265	0m00016049115220084786	0m0005593553651124239	0m0029843412339687347
bake	2m506410282876459e-06	0m0001233565853908658	1m7574075172888115e-05	2m0712425339297624e-06	1m8026885300059803e-06	7m938848284538835e-05	1m3066395467831171e-06	0m00018239083874505013	6m150175067887176e-06	8m58692146721296e-06	1m6520406234121765e-06	2m260438805024023e-06	2m2738022380508482e-06	1m132147644966608e-06
spur	0m0001403589703841135	9m416532407158229e-07	2m9290124530234607e-06	2m0712425339297624e-06	1m8026885300059803e-06	3m7804040857736254e-06	1m3066395467831171e-06	4m448557319847168e-06	3m690105222631246e-05	4m4365759094944224e-05	1m6520406234121765e-06	1m356263328489149e-05	2m2738022380508482e-06	1m132147644966608e-06
juli	2m506410282876459e-06	5m2732582844328135e-05	0m00038370065158233047	7m456472667399794e-05	1m8026885300059803e-06	0m0005519390106201172	0m00015157018788158894	2m669134300958831e-05	0m0003751606564037502	0m0003019733994733542	0m0001998969237320125	2m260438805024023e-06	5m911885455134325e-05	1m132147644966608e-06
xall	2m506410282876459e-06	9m416532407158229e-07	2m9290124530234607e-06	2m0712425339297624e-06	1m8026885300059803e-06	3m7804040857736254e-06	1m3066395467831171e-06	0m00013790527009405196	6m150175067887176e-06	1m4311535778688267e-06	1m6520406234121765e-06	2m260438805024023e-06	2m2738022380508482e-06	1m132147644966608e-06
vida	2m506410282876459e-06	9m416532407158229e-07	2m9290124530234607e-06	2m0712425339297624e-06	1m8026885300059803e-06	2m2682424969389103e-05	1m3066395467831171e-06	4m448557319847168e-06	6m150175067887176e-06	1m4311535778688267e-06	9m251427400158718e-05	7m007359818089753e-05	1m364281342830509e-05	1m132147644966608e-06
valv	2m506410282876459e-06	9m416532407158229e-07	2m9290124530234607e-06	0m0007684309384785593	1m8026885300059803e-06	3m7804040857736254e-06	1m3066395467831171e-06	4m448557319847168e-06	6m150175067887176e-06	1m4311535778688267e-06	1m6520406234121765e-06	3m616702088038437e-05	2m2738022380508482e-06	0m00015397208335343748
alon	2m506410282876459e-06	0m0004576434730552137	2m9290124530234607e-06	7m456472667399794e-05	1m8026885300059803e-06	0m0002117026160703972	7m317181007238105e-05	4m448557319847168e-06	6m150175067887176e-06	0m00020894843328278512	0m00011729488323908299	0m00016049115220084786	0m0001614399516256526	0m0001369898673146963
mill	2m506410282876459e-06	9m416532407158229e-07	2m9290124530234607e-06	1m2427455658325925e-05	1m8026885300059803e-06	7m938848284538835e-05	1m3066395467831171e-06	4m448557319847168e-06	6m150175067887176e-06	1m4311535778688267e-06	1m6520406234121765e-06	1m356263328489149e-05	2m2738022380508482e-06	0m00010868617391679436
zion	2m506410282876459e-06	1m977471765712835e-05	2m9290124530234607e-06	2m0712425339297624e-06	1m8026885300059803e-06	6m0486465372378007e-05	1m3066395467831171e-06	4m448557319847168e-06	6m150175067887176e-06	3m7209993024589494e-05	1m6520406234121765e-06	1m356263328489149e-05	2m2738022380508482e-06	1m132147644966608e-06
tgrs	2m506410282876459e-06	9m416532407158229e-07	2m9290124530234607e-06	2m0712425339297624e-06	1m8026885300059803e-06	3m7804040857736254e-06	1m3066395467831171e-06	4m448557319847168e-06	6m150175067887176e-06	1m4311535778688267e-06	6m773366476409137e-05	2m260438805024023e-06	2m2738022380508482e-06	1m132147644966608e-06
blew	2m506410282876459e-06	1m0358186045777984e-05	2m9290124530234607e-06	2m2783668100601062e-05	1m8026885300059803e-06	3m7804040857736254e-06	1m3066395467831171e-06	2m669134300958831e-05	6m150175067887176e-06	2m2898457245901227e-05	9m912244422594085e-06	2m260438805024023e-06	2m501182461855933e-05	1m132147644966608e-06
argh	1m5038462152006105e-05	9m416532407158229e-07	2m9290124530234607e-06	2m0712425339297624e-06	1m0816132089530583e-05	3m7804040857736254e-06	1m3066395467831171e-06	4m448557319847168e-06	6m150175067887176e-06	1m4311535778688267e-06	1m8172448108089156e-05	2m260438805024023e-06	3m638083580881357e-05	1m132147644966608e-06
mehl	2m506410282876459e-06	9m416532407158229e-07	2m9290124530234607e-06	2m0712425339297624e-06	0m00023615220561623573	3m7804040857736254e-06	1m3066395467831171e-06	4m448557319847168e-06	6m150175067887176e-06	1m4311535778688267e-06	1m6520406234121765e-06	2m260438805024023e-06	2m2738022380508482e-06	1m132147644966608e-06
anem	2m506410282876459e-06	9m416532407158229e-07	2m9290124530234607e-06	3m31398805428762e-05	1m8026885300059803e-06	3m7804040857736254e-06	1m3066395467831171e-06	4m448557319847168e-06	6m150175067887176e-06	1m4311535778688267e-06	1m6520406234121765e-06	2m260438805024023e-06	3m638083580881357e-05	1m132147644966608e-06
imus	2m506410282876459e-06	9m416532407158229e-07	2m9290124530234607e-06	2m0712425339297624e-06	1m8026885300059803e-06	0m0001360945461783558	1m3066395467831171e-06	4m448557319847168e-06	6m150175067887176e-06	1m4311535778688267e-06	1m6520406234121765e-06	2m260438805024023e-06	2m2738022380508482e-06	1m132147644966608e-06
hung	2m506410282876459e-06	6m21491126366891e-05	0m0003104753268416971	2m2783668100601062e-05	1m8026885300059803e-06	3m7804040857736254e-06	1m3066395467831171e-06	4m448557319847168e-06	6m150175067887176e-06	1m4311535778688267e-06	1m8172448108089156e-05	2m260438805024023e-06	0m0002637610596138984	0m0001483113446738571
soni	2m506410282876459e-06	9m416532407158229e-07	2m9290124530234607e-06	2m0712425339297624e-06	3m7856458220630884e-05	3m7804040857736254e-06	2m0906232748529874e-05	2m669134300958831e-05	6m150175067887176e-06	1m4311535778688267e-06	1m6520406234121765e-06	2m260438805024023e-06	2m2738022380508482e-06	0m0006294740596786141
grid	2m506410282876459e-06	9m416532407158229e-07	2m9290124530234607e-06	2m0712425339297624e-06	1m9829574739560485e-05	3m7804040857736254e-06	9m930459782481194e-05	0m0002491191844455898	6m150175067887176e-06	1m4311535778688267e-06	1m6520406234121765e-06	2m260438805024023e-06	2m2738022380508482e-06	1m132147644966608e-06
firm	0m0002656794968061149	0m00010452351125422865	2m9290124530234607e-06	6m42085142317228e-05	1m8026885300059803e-06	0m0003818208060692996	7m839837053325027e-06	4m448557319847168e-06	6m150175067887176e-06	7m298883429029956e-05	0m00035684078466147184	5m8771405747393146e-05	2m2738022380508482e-06	5m207879075896926e-05
wine	2m506410282876459e-06	6m685737753286958e-05	2m9290124530234607e-06	1m2427455658325925e-05	1m8026885300059803e-06	3m7804040857736254e-06	1m3066395467831171e-06	4m448557319847168e-06	6m150175067887176e-06	8m58692146721296e-06	1m6520406234121765e-06	1m356263328489149e-05	2m2738022380508482e-06	1m132147644966608e-06
hull	2m506410282876459e-06	9m416532407158229e-07	2m9290124530234607e-06	2m0712425339297624e-06	1m8026885300059803e-06	0m0001738985738484189	7m317181007238105e-05	0m00016014804714359343	6m150175067887176e-06	1m4311535778688267e-06	1m6520406234121765e-06	2m260438805024023e-06	2m2738022380508482e-06	1m132147644966608e-06
term	2m506410282876459e-06	0m0008908039890229702	0m00038370065158233047	0m0003127576201222837	0m0005335957976058125	0m00040072284173220396	0m0002299685584148392	4m448557319847168e-06	0m0011746834497898817	1m5742689356557094e-05	0m0007698509143665433	0m0007821117760613561	0m00025239205569960177	9m17039651540108e-05
lanc	2m506410282876459e-06	5m649919785355451e-06	0m0010866635711863637	2m0712425339297624e-06	1m8026885300059803e-06	3m7804040857736254e-06	0m00011890420137206092	4m448557319847168e-06	6m150175067887176e-06	6m583306094398722e-05	1m6520406234121765e-06	1m356263328489149e-05	9m322588448412716e-05	1m132147644966608e-06
hall	1m5038462152006105e-05	6m685737753286958e-05	0m00023725003120489419	2m0712425339297624e-06	6m489678344223648e-05	0m0009677834459580481	0m0002561013388913125	4m448557319847168e-06	3m690105222631246e-05	0m00011592344526434317	4m295305552659556e-05	1m356263328489149e-05	0m0008663185872137547	4m075731339980848e-05
aerg	2m506410282876459e-06	9m416532407158229e-07	2m9290124530234607e-06	2m0712425339297624e-06	8m29236741992645e-05	3m7804040857736254e-06	1m3066395467831171e-06	4m448557319847168e-06	6m150175067887176e-06	1m4311535778688267e-06	1m6520406234121765e-06	2m260438805024023e-06	2m2738022380508482e-06	1m132147644966608e-06
shos	1m5038462152006105e-05	9m416532407158229e-07	2m9290124530234607e-06	0m00012634579616133124	1m8026885300059803e-06	3m7804040857736254e-06	1m3066395467831171e-06	4m448557319847168e-06	6m150175067887176e-06	1m4311535778688267e-06	1m6520406234121765e-06	2m260438805024023e-06	2m2738022380508482e-06	1m132147644966608e-06
dobb	1m5038462152006105e-05	9m416532407158229e-07	2m9290124530234607e-06	2m0712425339297624e-06	1m8026885300059803e-06	3m7804040857736254e-06	6m663861131528392e-05	4m448557319847168e-06	0m0004981642123311758	1m4311535778688267e-06	1m6520406234121765e-06	2m260438805024023e-06	2m2738022380508482e-06	6m7928858697996475e-06
tomi	1m5038462152006105e-05	9m416532407158229e-07	3m221913721063174e-05	1m2427455658325925e-05	1m8026885300059803e-06	3m7804040857736254e-06	1m3066395467831171e-06	4m448557319847168e-06	3m690105222631246e-05	1m4311535778688267e-06	1m6520406234121765e-06	2m260438805024023e-06	2m2738022380508482e-06	2m9435837859637104e-05
srbs	1m5038462152006105e-05	9m416532407158229e-07	2m9290124530234607e-06	2m0712425339297624e-06	1m8026885300059803e-06	3m7804040857736254e-06	1m3066395467831171e-06	4m448557319847168e-06	6m150175067887176e-06	1m4311535778688267e-06	4m295305552659556e-05	2m260438805024023e-06	2m2738022380508482e-06	1m132147644966608e-06
long	2m506410282876459e-06	0m0007778055733069777	0m001452790223993361	0m001151610747911036	0m0004795151762664318	0m00026840867940336466	0m00018423618166707456	0m0020062990952283144	0m0011746834497898817	0m000666917534545064	0m002025401685386896	0m0013246170710772276	0m0016962564550340176	0m000742688833270222
iisi	2m506410282876459e-06	9m416532407158229e-07	2m9290124530234607e-06	2m0712425339297624e-06	1m8026885300059803e-06	3m7804040857736254e-06	1m3066395467831171e-06	4m448557319847168e-06	6m150175067887176e-06	1m4311535778688267e-06	1m6520406234121765e-06	2m260438805024023e-06	2m2738022380508482e-06	0m0006521170143969357
cdma	0m00010276281682308763	9m416532407158229e-07	2m9290124530234607e-06	2m0712425339297624e-06	1m8026885300059803e-06	3m7804040857736254e-06	1m3066395467831171e-06	4m448557319847168e-06	6m150175067887176e-06	1m4311535778688267e-06	1m6520406234121765e-06	2m260438805024023e-06	2m2738022380508482e-06	1m132147644966608e-06
uvac	2m506410282876459e-06	9m416532407158229e-07	2m9290124530234607e-06	2m0712425339297624e-06	1m0816132089530583e-05	3m7804040857736254e-06	7m317181007238105e-05	4m448557319847168e-06	6m150175067887176e-06	1m4311535778688267e-06	1m6520406234121765e-06	2m260438805024023e-06	2m2738022380508482e-06	1m132147644966608e-06
lili	2m506410282876459e-06	4m802431431016885e-05	2m9290124530234607e-06	2m0712425339297624e-06	1m8026885300059803e-06	3m7804040857736254e-06	1m3066395467831171e-06	4m448557319847168e-06	6m150175067887176e-06	1m4311535778688267e-06	1m6520406234121765e-06	2m260438805024023e-06	2m2738022380508482e-06	1m132147644966608e-06
goto	2m506410282876459e-06	5m649919785355451e-06	2m9290124530234607e-06	2m0712425339297624e-06	1m9829574739560485e-05	3m7804040857736254e-06	2m0906232748529874e-05	4m448557319847168e-06	6m150175067887176e-06	3m7209993024589494e-05	1m6520406234121765e-06	2m260438805024023e-06	2m2738022380508482e-06	1m8114362319465727e-05
kbos	2m506410282876459e-06	9m416532407158229e-07	2m9290124530234607e-06	2m0712425339297624e-06	1m8026885300059803e-06	3m7804040857736254e-06	1m3066395467831171e-06	4m448557319847168e-06	6m150175067887176e-06	1m4311535778688267e-06	1m6520406234121765e-06	2m260438805024023e-06	9m322588448412716e-05	1m132147644966608e-06
vuse	2m506410282876459e-06	9m416532407158229e-07	0m00019331483053974807	2m0712425339297624e-06	1m8026885300059803e-06	3m7804040857736254e-06	1m3066395467831171e-06	4m448557319847168e-06	6m150175067887176e-06	1m4311535778688267e-06	4m295305552659556e-05	2m260438805024023e-06	2m2738022380508482e-06	1m132147644966608e-06
dome	2m506410282876459e-06	9m416532407158229e-07	2m9290124530234607e-06	2m0712425339297624e-06	1m8026885300059803e-06	3m7804040857736254e-06	7m839837053325027e-06	4m448557319847168e-06	6m150175067887176e-06	1m4311535778688267e-06	1m8172448108089156e-05	2m260438805024023e-06	8m185688056983054e-05	1m132147644966608e-06
code	0m0010677307145670056	0m00011864831321872771	0m00026654015528038144	2m0712425339297624e-06	0m0030303194653242826	3m7804040857736254e-06	0m0039538913406431675	0m0018061141017824411	3m690105222631246e-05	1m4311535778688267e-06	1m6520406234121765e-06	3m616702088038437e-05	2m2738022380508482e-06	0m0004936163313686848
lude	2m506410282876459e-06	9m416532407158229e-07	2m9290124530234607e-06	2m0712425339297624e-06	1m8026885300059803e-06	3m7804040857736254e-06	1m3066395467831171e-06	4m448557319847168e-06	6m150175067887176e-06	1m4311535778688267e-06	1m6520406234121765e-06	2m260438805024023e-06	2m2738022380508482e-06	9m17039651540108e-05
ufsa	2m506410282876459e-06	9m416532407158229e-07	2m9290124530234607e-06	2m0712425339297624e-06	1m8026885300059803e-06	0m00011719251779140905	1m3066395467831171e-06	4m448557319847168e-06	6m150175067887176e-06	1m4311535778688267e-06	1m6520406234121765e-06	2m260438805024023e-06	2m2738022380508482e-06	1m132147644966608e-06
doso	2m506410282876459e-06	9m416532407158229e-07	2m9290124530234607e-06	2m0712425339297624e-06	1m8026885300059803e-06	3m7804040857736254e-06	1m3066395467831171e-06	4m448557319847168e-06	6m150175067887176e-06	1m4311535778688267e-06	1m6520406234121765e-06	2m260438805024023e-06	2m2738022380508482e-06	1m132147644966608e-06
whom	1m5038462152006105e-05	0m0005141426809132099	7m615431968588382e-05	1m2427455658325925e-05	1m0816132089530583e-05	2m2682424969389103e-05	7m839837053325027e-06	4m448557319847168e-06	0m00015990453539416194	0m0003377522516530007	1m6520406234121765e-06	0m00014918895612936467	0m00017280897009186447	6m7928858697996475e-06
kane	2m506410282876459e-06	9m416532407158229e-07	2m9290124530234607e-06	2m0712425339297624e-06	1m8026885300059803e-06	3m7804040857736254e-06	1m3066395467831171e-06	4m448557319847168e-06	6m150175067887176e-06	1m4311535778688267e-06	1m6520406234121765e-06	0m00021700213255826384	2m2738022380508482e-06	1m132147644966608e-06
afew	2m506410282876459e-06	1m977471765712835e-05	2m9290124530234607e-06	2m0712425339297624e-06	1m8026885300059803e-06	2m2682424969389103e-05	7m839837053325027e-06	4m448557319847168e-06	6m150175067887176e-06	2m2898457245901227e-05	4m295305552659556e-05	2m260438805024023e-06	2m2738022380508482e-06	1m2453624549380038e-05
yhwh	2m506410282876459e-06	2m9191249268478714e-05	2m9290124530234607e-06	2m0712425339297624e-06	1m8026885300059803e-06	3m7804040857736254e-06	1m3066395467831171e-06	4m448557319847168e-06	6m150175067887176e-06	1m4311535778688267e-06	1m6520406234121765e-06	2m260438805024023e-06	2m2738022380508482e-06	1m132147644966608e-06
tumb	2m506410282876459e-06	9m416532407158229e-07	2m9290124530234607e-06	2m0712425339297624e-06	1m8026885300059803e-06	3m7804040857736254e-06	1m3066395467831171e-06	4m448557319847168e-06	6m150175067887176e-06	5m867729487363249e-05	1m6520406234121765e-06	2m260438805024023e-06	2m2738022380508482e-06	1m132147644966608e-06
barb	2m506410282876459e-06	9m416532407158229e-07	2m9290124530234607e-06	2m0712425339297624e-06	1m8026885300059803e-06	3m7804040857736254e-06	1m437303490092745e-05	4m448557319847168e-06	6m150175067887176e-06	1m4311535778688267e-06	1m6520406234121765e-06	2m260438805024023e-06	2m2738022380508482e-06	1m132147644966608e-06
rogu	0m00011529486801009625	9m416532407158229e-07	0m00010544445103732869	2m0712425339297624e-06	1m0816132089530583e-05	3m7804040857736254e-06	1m3066395467831171e-06	4m448557319847168e-06	6m150175067887176e-06	1m4311535778688267e-06	1m6520406234121765e-06	2m260438805024023e-06	2m2738022380508482e-06	1m132147644966608e-06
agod	2m506410282876459e-06	2m9191249268478714e-05	2m9290124530234607e-06	2m0712425339297624e-06	1m8026885300059803e-06	3m7804040857736254e-06	1m3066395467831171e-06	4m448557319847168e-06	6m150175067887176e-06	1m4311535778688267e-06	1m6520406234121765e-06	2m260438805024023e-06	2m2738022380508482e-06	1m132147644966608e-06
zinc	2m506410282876459e-06	9m416532407158229e-07	1m7574075172888115e-05	1m2427455658325925e-05	5m5883341701701283e-05	3m7804040857736254e-06	1m3066395467831171e-06	0m0002936047676485032	6m150175067887176e-06	1m4311535778688267e-06	1m6520406234121765e-06	0m00022830432862974703	2m501182461855933e-05	1m132147644966608e-06
mbxn	0m00024061539443209767	9m416532407158229e-07	2m9290124530234607e-06	2m0712425339297624e-06	1m8026885300059803e-06	3m7804040857736254e-06	1m3066395467831171e-06	4m448557319847168e-06	6m150175067887176e-06	1m4311535778688267e-06	1m6520406234121765e-06	2m260438805024023e-06	2m2738022380508482e-06	1m132147644966608e-06
peer	2m506410282876459e-06	9m416532407158229e-07	3m221913721063174e-05	2m0712425339297624e-06	1m8026885300059803e-06	4m158444426138885e-05	7m839837053325027e-06	4m448557319847168e-06	6m150175067887176e-06	1m4311535778688267e-06	2m6432649974594824e-05	0m00017179334827233106	2m2738022380508482e-06	6m7928858697996475e-06
jone	2m506410282876459e-06	9m416532407158229e-07	4m686419924837537e-05	2m0712425339297624e-06	0m00027220597257837653	3m7804040857736254e-06	1m3066395467831171e-06	4m448557319847168e-06	6m765192665625364e-05	1m4311535778688267e-06	1m6520406234121765e-06	2m260438805024023e-06	0m0006389384507201612	0m00017661503807175905
luca	2m506410282876459e-06	1m0358186045777984e-05	2m9290124530234607e-06	4m349608934717253e-05	1m8026885300059803e-06	3m7804040857736254e-06	0m00010583780385786667	4m448557319847168e-06	6m150175067887176e-06	8m58692146721296e-06	1m6520406234121765e-06	2m260438805024023e-06	2m2738022380508482e-06	6m7928858697996475e-06
turn	1m5038462152006105e-05	0m00056122534442693	0m00012008951307507232	0m0017315587028861046	0m00029924631235189736	3m7804040857736254e-06	0m00017770298290997744	0m000693974900059402	0m00012915366096422076	0m0005882040713913739	0m000398141797631979	0m00033002407872118056	0m0005479863611981273	0m001121958252042532
akin	2m506410282876459e-06	5m649919785355451e-06	4m686419924837537e-05	2m0712425339297624e-06	1m8026885300059803e-06	2m2682424969389103e-05	2m7439427867648192e-05	4m448557319847168e-06	6m150175067887176e-06	5m867729487363249e-05	2m6432649974594824e-05	3m616702088038437e-05	2m2738022380508482e-06	1m132147644966608e-06
coal	2m506410282876459e-06	9m416532407158229e-07	0m00012008951307507232	2m0712425339297624e-06	1m8026885300059803e-06	3m7804040857736254e-06	1m3066395467831171e-06	4m448557319847168e-06	6m150175067887176e-06	1m4311535778688267e-06	6m773366476409137e-05	2m260438805024023e-06	2m2738022380508482e-06	1m132147644966608e-06
hook	2m506410282876459e-06	5m649919785355451e-06	0m00014937962987460196	4m349608934717253e-05	5m5883341701701283e-05	0m00011719251779140905	4m703902231995016e-05	0m0013390156673267484	6m150175067887176e-06	3m0054223316255957e-05	1m6520406234121765e-06	1m356263328489149e-05	2m2738022380508482e-06	0m0004426696978043765
park	6m516666326206177e-05	9m416532407158229e-07	0m0002518950786907226	0m000602731597609818	5m5883341701701283e-05	0m0005141349392943084	0m00023650175717193633	2m669134300958831e-05	6m765192665625364e-05	1m4311535778688267e-06	1m6520406234121765e-06	0m00016049115220084786	0m0010254847584292293	6m340026448015124e-05
chun	2m506410282876459e-06	9m416532407158229e-07	7m615431968588382e-05	1m2427455658325925e-05	4m6869899961166084e-05	4m158444426138885e-05	1m3066395467831171e-06	4m448557319847168e-06	6m150175067887176e-06	1m4311535778688267e-06	1m6520406234121765e-06	2m260438805024023e-06	2m2738022380508482e-06	1m132147644966608e-06
rule	2m506410282876459e-06	0m0006365575827658176	7m615431968588382e-05	8m492093911627308e-05	1m0816132089530583e-05	0m00023060463718138635	6m663861131528392e-05	0m0037634791806340218	0m00015990453539416194	0m00042362147360108793	0m00027423875872045755	0m00018309554434381425	0m0009686396806500852	1m132147644966608e-06
duli	2m506410282876459e-06	9m416532407158229e-07	1m7574075172888115e-05	2m0712425339297624e-06	2m8843016480095685e-05	2m2682424969389103e-05	1m3066395467831171e-06	4m448557319847168e-06	6m150175067887176e-06	4m4365759094944224e-05	1m6520406234121765e-06	2m260438805024023e-06	2m2738022380508482e-06	1m132147644966608e-06
lone	2m506410282876459e-06	9m416532407158229e-07	6m150925764814019e-05	1m2427455658325925e-05	1m8026885300059803e-06	3m7804040857736254e-06	1m3066395467831171e-06	4m448557319847168e-06	6m150175067887176e-06	1m4311535778688267e-06	3m469285002211109e-05	2m260438805024023e-06	2m2738022380508482e-06	6m7928858697996475e-06
mind	2m506410282876459e-06	0m001107384217903018	0m0003983457281719893	0m0005405942793004215	6m489678344223648e-05	3m7804040857736254e-06	9m930459782481194e-05	0m0002491191844455898	3m690105222631246e-05	0m0001445465168217197	0m00026597853866405785	0m00014918895612936467	0m0005138792912475765	0m00015397208335343748
slay	2m506410282876459e-06	1m5066451851453166e-05	2m9290124530234607e-06	2m0712425339297624e-06	1m8026885300059803e-06	3m7804040857736254e-06	1m3066395467831171e-06	4m448557319847168e-06	6m150175067887176e-06	3m0054223316255957e-05	1m6520406234121765e-06	2m260438805024023e-06	2m2738022380508482e-06	1m132147644966608e-06
afil	1m5038462152006105e-05	9m416532407158229e-07	2m9290124530234607e-06	2m0712425339297624e-06	1m8026885300059803e-06	3m7804040857736254e-06	3m397262480575591e-05	4m448557319847168e-06	6m150175067887176e-06	1m4311535778688267e-06	1m6520406234121765e-06	2m260438805024023e-06	2m2738022380508482e-06	6m7928858697996475e-06
tide	2m506410282876459e-06	9m416532407158229e-07	0m00010544445103732869	2m0712425339297624e-06	1m8026885300059803e-06	3m7804040857736254e-06	7m839837053325027e-06	4m448557319847168e-06	6m150175067887176e-06	1m4311535778688267e-06	1m6520406234121765e-06	1m356263328489149e-05	2m2738022380508482e-06	1m132147644966608e-06
wage	2m506410282876459e-06	7m156564970500767e-05	2m9290124530234607e-06	2m0712425339297624e-06	1m8026885300059803e-06	3m7804040857736254e-06	1m3066395467831171e-06	4m448557319847168e-06	6m150175067887176e-06	8m01446003606543e-05	1m6520406234121765e-06	1m356263328489149e-05	1m364281342830509e-05	1m132147644966608e-06
isto	2m7570513339014724e-05	1m977471765712835e-05	2m9290124530234607e-06	2m0712425339297624e-06	1m9829574739560485e-05	3m7804040857736254e-06	1m3066395467831171e-06	4m448557319847168e-06	6m150175067887176e-06	1m4311535778688267e-06	9m912244422594085e-06	2m260438805024023e-06	2m2738022380508482e-06	1m2453624549380038e-05
snap	2m506410282876459e-06	1m977471765712835e-05	0m0002518950786907226	3m31398805428762e-05	1m8026885300059803e-06	3m7804040857736254e-06	1m3066395467831171e-06	2m669134300958831e-05	6m150175067887176e-06	1m4311535778688267e-06	3m469285002211109e-05	2m260438805024023e-06	2m501182461855933e-05	2m9435837859637104e-05
jenk	2m506410282876459e-06	1m977471765712835e-05	2m9290124530234607e-06	2m0712425339297624e-06	1m8026885300059803e-06	3m7804040857736254e-06	1m3066395467831171e-06	4m448557319847168e-06	6m150175067887176e-06	1m4311535778688267e-06	0m00016685611626598984	2m260438805024023e-06	2m2738022380508482e-06	0m00012000765127595514
taiz	2m506410282876459e-06	7m156564970500767e-05	2m9290124530234607e-06	2m0712425339297624e-06	1m8026885300059803e-06	3m7804040857736254e-06	1m3066395467831171e-06	4m448557319847168e-06	6m150175067887176e-06	1m4311535778688267e-06	1m6520406234121765e-06	2m260438805024023e-06	2m2738022380508482e-06	1m132147644966608e-06
sera	2m506410282876459e-06	9m416532407158229e-07	2m9290124530234607e-06	2m0712425339297624e-06	1m8026885300059803e-06	3m7804040857736254e-06	1m3066395467831171e-06	4m448557319847168e-06	6m150175067887176e-06	0m000945992476772517	1m6520406234121765e-06	2m260438805024023e-06	2m2738022380508482e-06	1m132147644966608e-06
pnei	0m00020301924087107182	9m416532407158229e-07	2m9290124530234607e-06	2m0712425339297624e-06	1m8026885300059803e-06	3m7804040857736254e-06	1m3066395467831171e-06	4m448557319847168e-06	6m150175067887176e-06	1m4311535778688267e-06	1m6520406234121765e-06	2m260438805024023e-06	2m2738022380508482e-06	1m132147644966608e-06
eeam	2m506410282876459e-06	9m416532407158229e-07	2m9290124530234607e-06	2m0712425339297624e-06	8m29236741992645e-05	3m7804040857736254e-06	1m3066395467831171e-06	4m448557319847168e-06	6m150175067887176e-06	1m4311535778688267e-06	1m6520406234121765e-06	2m260438805024023e-06	2m2738022380508482e-06	1m132147644966608e-06
bean	2m506410282876459e-06	5m649919785355451e-06	0m00012008951307507232	6m42085142317228e-05	1m8026885300059803e-06	3m7804040857736254e-06	1m3066395467831171e-06	4m448557319847168e-06	0m00012915366096422076	1m4311535778688267e-06	1m6520406234121765e-06	0m00029611747595481575	2m501182461855933e-05	1m2453624549380038e-05
lind	2m506410282876459e-06	9m416532407158229e-07	2m9290124530234607e-06	2m0712425339297624e-06	1m8026885300059803e-06	3m7804040857736254e-06	1m3066395467831171e-06	4m448557319847168e-06	6m150175067887176e-06	1m4311535778688267e-06	1m6520406234121765e-06	2m260438805024023e-06	0m0001045948956743814	1m132147644966608e-06
aloi	2m506410282876459e-06	9m416532407158229e-07	2m9290124530234607e-06	6m42085142317228e-05	1m8026885300059803e-06	3m7804040857736254e-06	1m3066395467831171e-06	4m448557319847168e-06	6m150175067887176e-06	1m4311535778688267e-06	1m6520406234121765e-06	2m260438805024023e-06	2m2738022380508482e-06	1m132147644966608e-06
pogo	2m506410282876459e-06	8m569045166950673e-05	2m9290124530234607e-06	2m0712425339297624e-06	1m8026885300059803e-06	3m7804040857736254e-06	7m839837053325027e-06	2m669134300958831e-05	6m150175067887176e-06	1m4311535778688267e-06	9m912244422594085e-06	2m260438805024023e-06	2m2738022380508482e-06	1m2453624549380038e-05
weep	2m506410282876459e-06	3m860778087982908e-05	2m9290124530234607e-06	2m0712425339297624e-06	1m8026885300059803e-06	3m7804040857736254e-06	1m3066395467831171e-06	4m448557319847168e-06	6m150175067887176e-06	4m4365759094944224e-05	1m6520406234121765e-06	2m260438805024023e-06	2m2738022380508482e-06	1m132147644966608e-06
juha	2m506410282876459e-06	9m416532407158229e-07	2m9290124530234607e-06	2m0712425339297624e-06	1m8026885300059803e-06	9m82905039563775e-05	1m3066395467831171e-06	4m448557319847168e-06	6m150175067887176e-06	1m4311535778688267e-06	1m6520406234121765e-06	2m260438805024023e-06	2m2738022380508482e-06	4m075731339980848e-05
yoyo	2m506410282876459e-06	9m416532407158229e-07	2m9290124530234607e-06	1m2427455658325925e-05	1m8026885300059803e-06	3m7804040857736254e-06	1m3066395467831171e-06	4m89341291540768e-05	0m0016666974406689405	1m4311535778688267e-06	1m6520406234121765e-06	2m260438805024023e-06	2m2738022380508482e-06	1m132147644966608e-06
revi	0m0001528910215711221	3m860778087982908e-05	2m9290124530234607e-06	1m2427455658325925e-05	0m0001009505576803349	4m158444426138885e-05	0m00013850379036739469	9m341969416709617e-05	6m150175067887176e-06	0m0001230792113346979	0m00010903467773459852	4m746921331388876e-05	2m2738022380508482e-06	0m00026718684239313006
wink	2m506410282876459e-06	9m416532407158229e-07	2m9290124530234607e-06	1m2427455658325925e-05	1m8026885300059803e-06	3m7804040857736254e-06	1m3066395467831171e-06	4m448557319847168e-06	6m150175067887176e-06	8m58692146721296e-06	1m6520406234121765e-06	2m260438805024023e-06	2m2738022380508482e-06	1m132147644966608e-06
dame	2m506410282876459e-06	9m416532407158229e-07	2m9290124530234607e-06	2m0712425339297624e-06	1m8026885300059803e-06	0m00028731071506626904	7m839837053325027e-06	4m448557319847168e-06	6m150175067887176e-06	1m4311535778688267e-06	1m6520406234121765e-06	2m260438805024023e-06	2m2738022380508482e-06	1m132147644966608e-06
sine	1m5038462152006105e-05	9m416532407158229e-07	2m9290124530234607e-06	2m0712425339297624e-06	1m8026885300059803e-06	4m158444426138885e-05	1m3066395467831171e-06	7m11769171175547e-05	6m150175067887176e-06	1m4311535778688267e-06	1m6520406234121765e-06	2m260438805024023e-06	2m2738022380508482e-06	1m132147644966608e-06
film	2m506410282876459e-06	9m416532407158229e-07	0m0005740864435210824	4m349608934717253e-05	1m8026885300059803e-06	0m0001738985738484189	0m00013850379036739469	4m448557319847168e-06	6m150175067887176e-06	8m01446003606543e-05	0m0002494581276550889	1m356263328489149e-05	2m2738022380508482e-06	1m132147644966608e-06
clog	2m506410282876459e-06	9m416532407158229e-07	2m9290124530234607e-06	6m42085142317228e-05	1m8026885300059803e-06	2m2682424969389103e-05	1m3066395467831171e-06	4m448557319847168e-06	6m150175067887176e-06	1m4311535778688267e-06	1m6520406234121765e-06	2m260438805024023e-06	2m2738022380508482e-06	6m7928858697996475e-06
olaf	2m506410282876459e-06	9m416532407158229e-07	2m9290124530234607e-06	2m0712425339297624e-06	2m8843016480095685e-05	2m2682424969389103e-05	1m3066395467831171e-06	4m448557319847168e-06	6m150175067887176e-06	1m4311535778688267e-06	1m6520406234121765e-06	2m260438805024023e-06	2m2738022380508482e-06	1m2453624549380038e-05
hadn	2m506410282876459e-06	9m416532407158229e-07	2m9290124530234607e-06	6m42085142317228e-05	1m8026885300059803e-06	2m2682424969389103e-05	1m3066395467831171e-06	4m448557319847168e-06	9m840280108619481e-05	9m445613250136375e-05	1m6520406234121765e-06	2m260438805024023e-06	0m0001614399516256526	1m132147644966608e-06
nist	0m0018572498811408877	9m416532407158229e-07	2m9290124530234607e-06	0m00013670200132764876	1m8026885300059803e-06	3m7804040857736254e-06	4m050582356285304e-05	4m448557319847168e-06	6m150175067887176e-06	1m4311535778688267e-06	1m6520406234121765e-06	2m260438805024023e-06	2m2738022380508482e-06	1m132147644966608e-06
whoi	1m5038462152006105e-05	2m4482984372298233e-05	1m7574075172888115e-05	2m0712425339297624e-06	5m5883341701701283e-05	3m7804040857736254e-06	2m0906232748529874e-05	4m448557319847168e-06	6m150175067887176e-06	1m4311535778688267e-06	1m6520406234121765e-06	2m260438805024023e-06	2m2738022380508482e-06	2m3775099180056714e-05
kwun	2m506410282876459e-06	9m416532407158229e-07	2m9290124530234607e-06	2m0712425339297624e-06	1m8026885300059803e-06	3m7804040857736254e-06	1m3066395467831171e-06	4m448557319847168e-06	6m150175067887176e-06	1m4311535778688267e-06	1m6520406234121765e-06	2m260438805024023e-06	2m2738022380508482e-06	3m509657472022809e-05
educ	2m506410282876459e-06	7m627391460118815e-05	0m0004129907756578177	2m0712425339297624e-06	1m8026885300059803e-06	0m0004196248482912779	0m0005566283944062889	0m0002268764073960483	6m150175067887176e-06	0m00010876767191803083	0m0001998969237320125	0m0011098753893747926	2m2738022380508482e-06	0m00022190094750840217
anon	2m7570513339014724e-05	1m0358186045777984e-05	2m9290124530234607e-06	2m0712425339297624e-06	1m8026885300059803e-06	2m2682424969389103e-05	0m00045863044215366244	2m669134300958831e-05	0m00012915366096422076	8m58692146721296e-06	4m295305552659556e-05	4m746921331388876e-05	2m2738022380508482e-06	1m132147644966608e-06
tour	2m506410282876459e-06	1m5066451851453166e-05	1m7574075172888115e-05	9m527715155854821e-05	1m8026885300059803e-06	0m000589743023738265	2m0906232748529874e-05	4m448557319847168e-06	6m150175067887176e-06	1m4311535778688267e-06	0m00018337651272304356	2m260438805024023e-06	2m2738022380508482e-06	6m7928858697996475e-06
notx	2m506410282876459e-06	9m416532407158229e-07	2m9290124530234607e-06	2m0712425339297624e-06	1m8026885300059803e-06	3m7804040857736254e-06	1m3066395467831171e-06	0m00013790527009405196	6m150175067887176e-06	1m4311535778688267e-06	1m6520406234121765e-06	2m260438805024023e-06	2m2738022380508482e-06	1m132147644966608e-06
gold	1m5038462152006105e-05	9m039871656568721e-05	2m9290124530234607e-06	0m00017812686564866453	1m8026885300059803e-06	0m0004763309261761606	2m7439427867648192e-05	2m669134300958831e-05	6m150175067887176e-06	0m00013739074347540736	0m00011729488323908299	2m260438805024023e-06	0m00015007094771135598	9m17039651540108e-05
jbis	2m506410282876459e-06	9m416532407158229e-07	2m9290124530234607e-06	2m0712425339297624e-06	1m8026885300059803e-06	3m7804040857736254e-06	1m3066395467831171e-06	4m448557319847168e-06	6m150175067887176e-06	1m4311535778688267e-06	5m94734592596069e-05	2m260438805024023e-06	2m2738022380508482e-06	1m132147644966608e-06
mock	2m506410282876459e-06	6m685737753286958e-05	2m9290124530234607e-06	2m0712425339297624e-06	1m8026885300059803e-06	3m7804040857736254e-06	1m3066395467831171e-06	4m448557319847168e-06	6m150175067887176e-06	2m2898457245901227e-05	1m8172448108089156e-05	2m260438805024023e-06	2m2738022380508482e-06	6m7928858697996475e-06
unlv	2m506410282876459e-06	9m416532407158229e-07	0m00026654015528038144	2m0712425339297624e-06	1m8026885300059803e-06	3m7804040857736254e-06	1m3066395467831171e-06	4m448557319847168e-06	6m150175067887176e-06	1m4311535778688267e-06	1m6520406234121765e-06	2m260438805024023e-06	2m2738022380508482e-06	1m132147644966608e-06
news	9m023076563607901e-05	0m00011864831321872771	0m0015553055563941598	0m00017812686564866453	0m0005966898752376437	0m001232411595992744	0m0018502016318961978	2m669134300958831e-05	0m0007441712077707052	0m0005738925538025796	0m0005468254094012082	0m0009177380707114935	9m322588448412716e-05	0m00040870526572689414
arch	2m506410282876459e-06	1m0358186045777984e-05	2m9290124530234607e-06	5m3852301789447665e-05	0m0001279908901778981	6m0486465372378007e-05	1m3066395467831171e-06	4m448557319847168e-06	6m765192665625364e-05	1m4311535778688267e-06	1m8172448108089156e-05	2m260438805024023e-06	2m2738022380508482e-06	1m132147644966608e-06
hamp	2m506410282876459e-06	9m416532407158229e-07	2m9290124530234607e-06	2m0712425339297624e-06	1m8026885300059803e-06	3m7804040857736254e-06	1m3066395467831171e-06	4m448557319847168e-06	6m150175067887176e-06	1m4311535778688267e-06	1m6520406234121765e-06	2m260438805024023e-06	2m2738022380508482e-06	1m132147644966608e-06
smtp	0m00011529486801009625	9m416532407158229e-07	2m9290124530234607e-06	2m0712425339297624e-06	3m7856458220630884e-05	3m7804040857736254e-06	9m277140634367242e-05	4m448557319847168e-06	6m150175067887176e-06	1m4311535778688267e-06	1m6520406234121765e-06	2m260438805024023e-06	2m2738022380508482e-06	1m132147644966608e-06
suni	2m506410282876459e-06	9m416532407158229e-07	2m9290124530234607e-06	2m0712425339297624e-06	2m8843016480095685e-05	7m938848284538835e-05	1m3066395467831171e-06	4m448557319847168e-06	6m150175067887176e-06	1m4311535778688267e-06	1m6520406234121765e-06	2m260438805024023e-06	2m2738022380508482e-06	1m2453624549380038e-05
dire	2m506410282876459e-06	1m0358186045777984e-05	2m9290124530234607e-06	3m31398805428762e-05	1m8026885300059803e-06	3m7804040857736254e-06	1m3066395467831171e-06	4m448557319847168e-06	6m765192665625364e-05	3m0054223316255957e-05	1m6520406234121765e-06	2m260438805024023e-06	2m2738022380508482e-06	1m132147644966608e-06
fusi	2m506410282876459e-06	9m416532407158229e-07	2m9290124530234607e-06	0m00018848307081498206	1m8026885300059803e-06	3m7804040857736254e-06	1m3066395467831171e-06	4m448557319847168e-06	6m150175067887176e-06	1m4311535778688267e-06	1m6520406234121765e-06	2m260438805024023e-06	2m2738022380508482e-06	1m132147644966608e-06
nrao	2m506410282876459e-06	9m416532407158229e-07	6m150925764814019e-05	2m0712425339297624e-06	2m8843016480095685e-05	3m7804040857736254e-06	0m00010583780385786667	4m448557319847168e-06	6m150175067887176e-06	1m4311535778688267e-06	1m6520406234121765e-06	2m260438805024023e-06	2m2738022380508482e-06	1m132147644966608e-06
alik	2m506410282876459e-06	0m00012806484301108867	2m9290124530234607e-06	2m0712425339297624e-06	1m0816132089530583e-05	3m7804040857736254e-06	4m703902231995016e-05	2m669134300958831e-05	6m150175067887176e-06	0m00010876767191803083	1m6520406234121765e-06	1m356263328489149e-05	1m364281342830509e-05	1m8114362319465727e-05
fmgs	2m506410282876459e-06	9m416532407158229e-07	7m615431968588382e-05	2m0712425339297624e-06	1m8026885300059803e-06	3m7804040857736254e-06	1m3066395467831171e-06	4m448557319847168e-06	3m690105222631246e-05	1m4311535778688267e-06	1m6520406234121765e-06	4m746921331388876e-05	2m2738022380508482e-06	1m132147644966608e-06
yang	2m506410282876459e-06	9m416532407158229e-07	3m221913721063174e-05	2m0712425339297624e-06	0m0001009505576803349	3m7804040857736254e-06	1m3066395467831171e-06	4m448557319847168e-06	6m150175067887176e-06	1m4311535778688267e-06	1m6520406234121765e-06	1m356263328489149e-05	2m2738022380508482e-06	0m00018227577675133944
fail	2m506410282876459e-06	0m00034935332951135933	0m00017866975395008922	5m3852301789447665e-05	0m0006507705547846854	0m00015499656728934497	4m050582356285304e-05	0m00033809032174758613	0m000528915086761117	0m00020894843328278512	0m00034858056460507214	9m267798304790631e-05	0m00033197514130733907	0m00017661503807175905
sham	2m506410282876459e-06	1m5066451851453166e-05	2m9290124530234607e-06	2m0712425339297624e-06	1m8026885300059803e-06	3m7804040857736254e-06	1m3066395467831171e-06	4m448557319847168e-06	3m690105222631246e-05	1m4311535778688267e-06	1m6520406234121765e-06	2m260438805024023e-06	2m2738022380508482e-06	2m3775099180056714e-05
orig	2m506410282876459e-06	9m416532407158229e-07	2m9290124530234607e-06	2m0712425339297624e-06	4m6869899961166084e-05	3m7804040857736254e-06	1m3066395467831171e-06	4m448557319847168e-06	6m150175067887176e-06	8m58692146721296e-06	1m6520406234121765e-06	2m260438805024023e-06	2m2738022380508482e-06	1m132147644966608e-06
sour	2m506410282876459e-06	5m649919785355451e-06	2m9290124530234607e-06	2m2783668100601062e-05	1m8026885300059803e-06	3m7804040857736254e-06	1m3066395467831171e-06	4m448557319847168e-06	6m150175067887176e-06	1m4311535778688267e-06	1m6520406234121765e-06	2m260438805024023e-06	2m2738022380508482e-06	1m132147644966608e-06
base	2m7570513339014724e-05	0m0007825138163752854	0m0005155061953701079	0m0007684309384785593	0m001425926573574543	0m00011719251779140905	0m0024969882797449827	0m00027136196149513125	3m690105222631246e-05	0m0006740732933394611	0m001951059908606112	0m0006916942656971514	0m003344763070344925	0m0007540102815255523
alin	2m506410282876459e-06	9m416532407158229e-07	2m9290124530234607e-06	2m0712425339297624e-06	1m8026885300059803e-06	3m7804040857736254e-06	1m3066395467831171e-06	7m11769171175547e-05	6m150175067887176e-06	1m4311535778688267e-06	1m6520406234121765e-06	2m260438805024023e-06	2m2738022380508482e-06	2m9435837859637104e-05
flaw	9m023076563607901e-05	6m685737753286958e-05	2m9290124530234607e-06	0m00010563336400082335	1m9829574739560485e-05	3m7804040857736254e-06	1m3066395467831171e-06	4m448557319847168e-06	6m150175067887176e-06	1m4311535778688267e-06	0m00010903467773459852	0m00012658456398639828	3m638083580881357e-05	6m906100315973163e-05
ariv	2m506410282876459e-06	9m416532407158229e-07	2m9290124530234607e-06	2m0712425339297624e-06	1m8026885300059803e-06	3m7804040857736254e-06	1m3066395467831171e-06	4m448557319847168e-06	6m150175067887176e-06	8m01446003606543e-05	1m6520406234121765e-06	2m260438805024023e-06	1m364281342830509e-05	1m132147644966608e-06
hinn	2m506410282876459e-06	2m9191249268478714e-05	2m9290124530234607e-06	2m0712425339297624e-06	1m8026885300059803e-06	3m7804040857736254e-06	1m3066395467831171e-06	4m448557319847168e-06	6m150175067887176e-06	1m4311535778688267e-06	1m6520406234121765e-06	2m260438805024023e-06	2m2738022380508482e-06	1m132147644966608e-06
usma	2m506410282876459e-06	9m416532407158229e-07	2m9290124530234607e-06	2m0712425339297624e-06	1m8026885300059803e-06	0m00011719251779140905	1m3066395467831171e-06	4m448557319847168e-06	6m150175067887176e-06	1m4311535778688267e-06	1m6520406234121765e-06	2m260438805024023e-06	2m2738022380508482e-06	6m7928858697996475e-06
hong	2m506410282876459e-06	5m649919785355451e-06	2m9290124530234607e-06	4m349608934717253e-05	3m7856458220630884e-05	3m7804040857736254e-06	2m0906232748529874e-05	4m448557319847168e-06	6m150175067887176e-06	3m0054223316255957e-05	5m121325739310123e-05	2m260438805024023e-06	2m2738022380508482e-06	0m00012000765127595514
span	2m506410282876459e-06	1m5066451851453166e-05	2m9290124530234607e-06	9m527715155854821e-05	1m8026885300059803e-06	7m938848284538835e-05	4m703902231995016e-05	4m448557319847168e-06	6m150175067887176e-06	1m4311535778688267e-06	0m0001998969237320125	2m260438805024023e-06	9m322588448412716e-05	1m132147644966608e-06
msen	2m506410282876459e-06	9m416532407158229e-07	2m9290124530234607e-06	2m0712425339297624e-06	1m0816132089530583e-05	3m7804040857736254e-06	1m3066395467831171e-06	4m448557319847168e-06	6m150175067887176e-06	1m4311535778688267e-06	1m6520406234121765e-06	2m260438805024023e-06	2m2738022380508482e-06	5m207879075896926e-05
hunt	2m506410282876459e-06	8m569045166950673e-05	0m00028118520276620984	2m0712425339297624e-06	1m0816132089530583e-05	0m00015499656728934497	7m839837053325027e-06	4m448557319847168e-06	9m840280108619481e-05	2m2898457245901227e-05	1m6520406234121765e-06	7m007359818089753e-05	2m501182461855933e-05	1m8114362319465727e-05
nasm	2m506410282876459e-06	9m416532407158229e-07	3m221913721063174e-05	2m0712425339297624e-06	1m8026885300059803e-06	3m7804040857736254e-06	7m839837053325027e-06	4m448557319847168e-06	6m150175067887176e-06	1m4311535778688267e-06	2m6432649974594824e-05	2m260438805024023e-06	2m2738022380508482e-06	1m132147644966608e-06
ultb	2m506410282876459e-06	7m627391460118815e-05	0m00014937962987460196	2m0712425339297624e-06	1m0816132089530583e-05	3m7804040857736254e-06	1m3066395467831171e-06	4m448557319847168e-06	0m00043666240526363254	1m4311535778688267e-06	1m6520406234121765e-06	2m260438805024023e-06	2m2738022380508482e-06	8m038248051889241e-05
fled	2m506410282876459e-06	5m649919785355451e-06	2m9290124530234607e-06	2m0712425339297624e-06	1m8026885300059803e-06	9m82905039563775e-05	1m3066395467831171e-06	9m341969416709617e-05	6m150175067887176e-06	0m0004021541681140661	1m6520406234121765e-06	2m260438805024023e-06	2m2738022380508482e-06	1m132147644966608e-06
aren	1m5038462152006105e-05	0m00021752189786639065	0m00033976545091718435	0m0005302380886860192	7m39102324587293e-05	3m7804040857736254e-06	3m397262480575591e-05	4m448557319847168e-06	6m150175067887176e-06	1m4311535778688267e-06	0m0001998969237320125	0m00030741968657821417	0m000275130063528195	0m000204918731469661
farm	2m506410282876459e-06	9m416532407158229e-07	3m221913721063174e-05	0m00027133277035318315	1m8026885300059803e-06	2m2682424969389103e-05	1m3066395467831171e-06	4m448557319847168e-06	6m765192665625364e-05	4m4365759094944224e-05	4m295305552659556e-05	8m137579425238073e-05	0m0001273329253308475	1m132147644966608e-06
leon	2m506410282876459e-06	5m649919785355451e-06	6m150925764814019e-05	4m349608934717253e-05	0m0001009505576803349	4m158444426138885e-05	7m839837053325027e-06	4m448557319847168e-06	9m840280108619481e-05	1m4311535778688267e-06	1m6520406234121765e-06	2m260438805024023e-06	2m2738022380508482e-06	1m132147644966608e-06
lxaw	2m506410282876459e-06	9m416532407158229e-07	2m9290124530234607e-06	2m0712425339297624e-06	0m0001099639994208701	3m7804040857736254e-06	1m3066395467831171e-06	4m448557319847168e-06	6m150175067887176e-06	1m4311535778688267e-06	1m6520406234121765e-06	2m260438805024023e-06	2m2738022380508482e-06	1m132147644966608e-06
ooop	2m506410282876459e-06	9m416532407158229e-07	2m9290124530234607e-06	2m0712425339297624e-06	1m8026885300059803e-06	0m0001360945461783558	1m3066395467831171e-06	4m448557319847168e-06	6m150175067887176e-06	1m4311535778688267e-06	1m6520406234121765e-06	2m260438805024023e-06	1m364281342830509e-05	1m132147644966608e-06
atth	2m506410282876459e-06	3m860778087982908e-05	2m9290124530234607e-06	0m00012634579616133124	1m8026885300059803e-06	3m7804040857736254e-06	8m62382075865753e-05	4m448557319847168e-06	3m690105222631246e-05	8m730036643100902e-05	0m00012555508874356747	2m260438805024023e-06	0m00015007094771135598	2m9435837859637104e-05
amun	2m506410282876459e-06	2m9191249268478714e-05	2m9290124530234607e-06	2m0712425339297624e-06	1m8026885300059803e-06	3m7804040857736254e-06	1m3066395467831171e-06	4m448557319847168e-06	6m150175067887176e-06	1m4311535778688267e-06	1m6520406234121765e-06	2m260438805024023e-06	2m2738022380508482e-06	1m132147644966608e-06
herb	2m506410282876459e-06	5m649919785355451e-06	0m00017866975395008922	2m0712425339297624e-06	1m0816132089530583e-05	3m7804040857736254e-06	1m3066395467831171e-06	4m448557319847168e-06	6m150175067887176e-06	1m4311535778688267e-06	1m6520406234121765e-06	2m486482662789058e-05	1m364281342830509e-05	1m132147644966608e-06
rtsg	2m506410282876459e-06	1m977471765712835e-05	9m079938899958506e-05	0m00045774460886605084	1m8026885300059803e-06	3m7804040857736254e-06	1m3066395467831171e-06	9m341969416709617e-05	6m150175067887176e-06	1m4311535778688267e-06	1m6520406234121765e-06	2m260438805024023e-06	2m2738022380508482e-06	4m641805207938887e-05
irat	2m506410282876459e-06	5m649919785355451e-06	2m9290124530234607e-06	2m0712425339297624e-06	1m8026885300059803e-06	3m7804040857736254e-06	2m7439427867648192e-05	4m448557319847168e-06	6m150175067887176e-06	1m4311535778688267e-06	1m6520406234121765e-06	2m260438805024023e-06	2m2738022380508482e-06	1m132147644966608e-06
mris	2m506410282876459e-06	9m416532407158229e-07	4m686419924837537e-05	2m0712425339297624e-06	1m8026885300059803e-06	3m7804040857736254e-06	1m3066395467831171e-06	4m448557319847168e-06	6m150175067887176e-06	1m4311535778688267e-06	1m8172448108089156e-05	5m8771405747393146e-05	2m2738022380508482e-06	1m132147644966608e-06
cuba	2m506410282876459e-06	9m416532407158229e-07	2m9290124530234607e-06	2m0712425339297624e-06	1m8026885300059803e-06	3m7804040857736254e-06	1m3066395467831171e-06	4m448557319847168e-06	0m00040591153083369136	1m4311535778688267e-06	1m6520406234121765e-06	2m260438805024023e-06	2m2738022380508482e-06	1m132147644966608e-06
morn	2m506410282876459e-06	5m2732582844328135e-05	0m00010544445103732869	0m00010563336400082335	1m8026885300059803e-06	0m0005708410171791911	1m3066395467831171e-06	4m89341291540768e-05	6m150175067887176e-06	0m00034490801044739783	0m0001503357052570209	2m260438805024023e-06	2m2738022380508482e-06	1m2453624549380038e-05
ofit	2m506410282876459e-06	5m649919785355451e-06	1m7574075172888115e-05	2m0712425339297624e-06	3m7856458220630884e-05	2m2682424969389103e-05	1m3066395467831171e-06	4m448557319847168e-06	6m150175067887176e-06	1m4311535778688267e-06	3m469285002211109e-05	2m486482662789058e-05	2m2738022380508482e-06	1m2453624549380038e-05
gmbh	2m7570513339014724e-05	9m416532407158229e-07	2m9290124530234607e-06	2m0712425339297624e-06	5m5883341701701283e-05	3m7804040857736254e-06	1m3066395467831171e-06	4m448557319847168e-06	6m150175067887176e-06	1m4311535778688267e-06	9m912244422594085e-06	2m260438805024023e-06	2m2738022380508482e-06	1m132147644966608e-06
keng	2m506410282876459e-06	9m416532407158229e-07	2m9290124530234607e-06	2m0712425339297624e-06	1m8026885300059803e-06	3m7804040857736254e-06	2m7439427867648192e-05	4m448557319847168e-06	6m150175067887176e-06	1m4311535778688267e-06	1m6520406234121765e-06	2m260438805024023e-06	2m2738022380508482e-06	1m132147644966608e-06
toan	7m76987144490704e-05	9m416532407158229e-07	2m9290124530234607e-06	2m0712425339297624e-06	1m8026885300059803e-06	3m7804040857736254e-06	1m437303490092745e-05	4m448557319847168e-06	6m150175067887176e-06	1m4311535778688267e-06	1m6520406234121765e-06	2m260438805024023e-06	1m364281342830509e-05	1m132147644966608e-06
carb	2m506410282876459e-06	9m416532407158229e-07	2m9290124530234607e-06	0m00030240140040405095	1m8026885300059803e-06	3m7804040857736254e-06	1m3066395467831171e-06	4m448557319847168e-06	6m150175067887176e-06	1m4311535778688267e-06	1m6520406234121765e-06	2m260438805024023e-06	2m2738022380508482e-06	1m132147644966608e-06
trim	2m506410282876459e-06	5m649919785355451e-06	3m221913721063174e-05	0m00020919549569953233	1m8026885300059803e-06	3m7804040857736254e-06	4m703902231995016e-05	0m00013790527009405196	6m150175067887176e-06	1m4311535778688267e-06	1m8172448108089156e-05	2m260438805024023e-06	2m2738022380508482e-06	1m132147644966608e-06
goof	2m506410282876459e-06	9m416532407158229e-07	1m7574075172888115e-05	2m0712425339297624e-06	1m8026885300059803e-06	3m7804040857736254e-06	1m3066395467831171e-06	4m448557319847168e-06	6m150175067887176e-06	1m4311535778688267e-06	1m6520406234121765e-06	1m356263328489149e-05	2m2738022380508482e-06	1m132147644966608e-06
arrl	2m506410282876459e-06	9m416532407158229e-07	1m7574075172888115e-05	2m0712425339297624e-06	1m8026885300059803e-06	4m158444426138885e-05	1m3066395467831171e-06	0m0002046336157945916	6m150175067887176e-06	1m4311535778688267e-06	1m6520406234121765e-06	2m260438805024023e-06	2m2738022380508482e-06	1m132147644966608e-06
nope	2m506410282876459e-06	9m416532407158229e-07	1m7574075172888115e-05	1m2427455658325925e-05	1m8026885300059803e-06	3m7804040857736254e-06	1m3066395467831171e-06	0m0002046336157945916	6m150175067887176e-06	1m4311535778688267e-06	1m6520406234121765e-06	2m260438805024023e-06	9m322588448412716e-05	6m340026448015124e-05
booz	2m506410282876459e-06	5m649919785355451e-06	2m9290124530234607e-06	2m0712425339297624e-06	1m8026885300059803e-06	3m7804040857736254e-06	1m437303490092745e-05	4m448557319847168e-06	6m150175067887176e-06	1m4311535778688267e-06	1m6520406234121765e-06	2m260438805024023e-06	2m2738022380508482e-06	1m132147644966608e-06
cxwm	9m023076563607901e-05	9m416532407158229e-07	2m9290124530234607e-06	2m0712425339297624e-06	1m8026885300059803e-06	3m7804040857736254e-06	1m3066395467831171e-06	4m448557319847168e-06	6m150175067887176e-06	1m4311535778688267e-06	1m6520406234121765e-06	2m260438805024023e-06	2m2738022380508482e-06	1m132147644966608e-06
rock	2m506410282876459e-06	0m00020339711045380682	0m00032512040343135595	0m0006545126088894904	1m8026885300059803e-06	0m00040072284173220396	1m3066395467831171e-06	4m448557319847168e-06	0m0002214062842540443	0m00017316958110313863	0m00020815712923649698	2m260438805024023e-06	2m501182461855933e-05	6m340026448015124e-05
vain	2m506410282876459e-06	6m685737753286958e-05	2m9290124530234607e-06	2m0712425339297624e-06	1m8026885300059803e-06	3m7804040857736254e-06	1m3066395467831171e-06	4m448557319847168e-06	6m150175067887176e-06	8m01446003606543e-05	1m6520406234121765e-06	2m260438805024023e-06	2m2738022380508482e-06	1m132147644966608e-06
fell	2m506410282876459e-06	7m627391460118815e-05	2m9290124530234607e-06	0m00018848307081498206	1m8026885300059803e-06	3m7804040857736254e-06	1m3066395467831171e-06	4m448557319847168e-06	3m690105222631246e-05	0m00040930992690846324	9m912244422594085e-06	2m260438805024023e-06	7m04878693795763e-05	1m132147644966608e-06
spin	1m5038462152006105e-05	9m416532407158229e-07	1m7574075172888115e-05	1m2427455658325925e-05	1m9829574739560485e-05	3m7804040857736254e-06	1m3066395467831171e-06	4m448557319847168e-06	0m0003136589075438678	1m5742689356557094e-05	0m00043944281060248613	2m260438805024023e-06	2m2738022380508482e-06	0m00012000765127595514
cryo	2m506410282876459e-06	9m416532407158229e-07	2m9290124530234607e-06	2m0712425339297624e-06	1m8026885300059803e-06	3m7804040857736254e-06	1m3066395467831171e-06	4m448557319847168e-06	6m150175067887176e-06	1m4311535778688267e-06	5m121325739310123e-05	2m260438805024023e-06	2m2738022380508482e-06	1m132147644966608e-06
chip	0m013700037263333797	9m416532407158229e-07	0m0005155061953701079	3m31398805428762e-05	1m8026885300059803e-06	3m7804040857736254e-06	7m839837053325027e-06	0m0015392006607726216	6m150175067887176e-06	1m4311535778688267e-06	1m6520406234121765e-06	9m267798304790631e-05	1m364281342830509e-05	0m002554125152528286
dove	7m76987144490704e-05	9m416532407158229e-07	2m9290124530234607e-06	2m0712425339297624e-06	1m8026885300059803e-06	2m2682424969389103e-05	1m3066395467831171e-06	4m448557319847168e-06	6m150175067887176e-06	1m4311535778688267e-06	9m912244422594085e-06	2m260438805024023e-06	2m2738022380508482e-06	1m132147644966608e-06
urib	2m506410282876459e-06	1m977471765712835e-05	2m9290124530234607e-06	2m0712425339297624e-06	1m8026885300059803e-06	3m7804040857736254e-06	1m3066395467831171e-06	4m448557319847168e-06	6m150175067887176e-06	1m4311535778688267e-06	1m6520406234121765e-06	2m260438805024023e-06	3m638083580881357e-05	1m132147644966608e-06
nctu	2m506410282876459e-06	9m416532407158229e-07	2m9290124530234607e-06	2m0712425339297624e-06	3m7856458220630884e-05	3m7804040857736254e-06	2m0906232748529874e-05	4m448557319847168e-06	6m150175067887176e-06	1m4311535778688267e-06	1m6520406234121765e-06	2m260438805024023e-06	2m2738022380508482e-06	0m00013132912863511592
itwa	7m76987144490704e-05	9m039871656568721e-05	2m9290124530234607e-06	8m492093911627308e-05	1m8026885300059803e-06	3m7804040857736254e-06	1m3066395467831171e-06	4m448557319847168e-06	6m150175067887176e-06	7m298883429029956e-05	2m6432649974594824e-05	2m260438805024023e-06	0m00011596390686463565	6m7928858697996475e-06
yuan	2m506410282876459e-06	9m416532407158229e-07	2m9290124530234607e-06	2m0712425339297624e-06	0m0001460177736589685	3m7804040857736254e-06	3m397262480575591e-05	4m448557319847168e-06	6m150175067887176e-06	1m4311535778688267e-06	1m6520406234121765e-06	2m260438805024023e-06	1m364281342830509e-05	2m9435837859637104e-05
cfak	2m506410282876459e-06	9m416532407158229e-07	3m221913721063174e-05	2m0712425339297624e-06	1m8026885300059803e-06	3m7804040857736254e-06	1m3066395467831171e-06	4m448557319847168e-06	6m150175067887176e-06	1m4311535778688267e-06	1m6520406234121765e-06	5m8771405747393146e-05	2m2738022380508482e-06	1m132147644966608e-06
your	0m00010276281682308763	0m006587805692106485	0m0042792875319719315	0m004631298128515482	0m005734352394938469	4m158444426138885e-05	0m004548412282019854	0m005631872918456793	6m150175067887176e-06	0m0013252481585368514	0m0005468254094012082	0m003200781298801303	0m0022988140117377043	0m003890059422701597
jane	2m506410282876459e-06	4m802431431016885e-05	1m7574075172888115e-05	2m0712425339297624e-06	1m8026885300059803e-06	2m2682424969389103e-05	1m3066395467831171e-06	4m448557319847168e-06	6m150175067887176e-06	8m58692146721296e-06	2m6432649974594824e-05	9m267798304790631e-05	1m364281342830509e-05	6m7928858697996475e-06
bade	2m506410282876459e-06	9m416532407158229e-07	2m9290124530234607e-06	2m0712425339297624e-06	0m0001370043319184333	3m7804040857736254e-06	1m3066395467831171e-06	4m448557319847168e-06	6m150175067887176e-06	1m4311535778688267e-06	1m6520406234121765e-06	2m260438805024023e-06	2m2738022380508482e-06	1m132147644966608e-06
bash	2m506410282876459e-06	9m416532407158229e-07	0m0006180216441862285	5m3852301789447665e-05	8m29236741992645e-05	9m82905039563775e-05	1m3066395467831171e-06	4m448557319847168e-06	0m0003751606564037502	3m0054223316255957e-05	1m6520406234121765e-06	2m260438805024023e-06	2m2738022380508482e-06	1m2453624549380038e-05
page	1m5038462152006105e-05	0m0001233565853908658	0m00022260495461523533	3m31398805428762e-05	0m001227630884386599	0m0006464491016231477	0m00087022187653929	4m448557319847168e-06	0m0008364238310605288	0m0011034193448722363	0m00019163671822752804	0m0020705617498606443	2m2738022380508482e-06	0m0007313673268072307
macx	2m506410282876459e-06	9m416532407158229e-07	2m9290124530234607e-06	2m0712425339297624e-06	0m00017305811343248934	3m7804040857736254e-06	7m839837053325027e-06	4m448557319847168e-06	6m150175067887176e-06	1m4311535778688267e-06	1m6520406234121765e-06	2m260438805024023e-06	2m2738022380508482e-06	2m3775099180056714e-05
batf	2m506410282876459e-06	9m416532407158229e-07	2m9290124530234607e-06	2m0712425339297624e-06	1m8026885300059803e-06	3m7804040857736254e-06	1m3066395467831171e-06	4m448557319847168e-06	6m150175067887176e-06	1m4311535778688267e-06	1m6520406234121765e-06	2m260438805024023e-06	2m2738022380508482e-06	1m132147644966608e-06
slip	2m506410282876459e-06	1m5066451851453166e-05	7m615431968588382e-05	0m0004266759497113526	0m00044346138020046055	4m158444426138885e-05	1m3066395467831171e-06	2m669134300958831e-05	6m150175067887176e-06	5m152152880327776e-05	9m912244422594085e-06	2m260438805024023e-06	5m911885455134325e-05	0m00012000765127595514
sdsu	2m506410282876459e-06	9m416532407158229e-07	1m7574075172888115e-05	7m456472667399794e-05	6m489678344223648e-05	4m158444426138885e-05	1m3066395467831171e-06	0m0004493042652029544	6m150175067887176e-06	1m4311535778688267e-06	1m6520406234121765e-06	0m00012658456398639828	2m2738022380508482e-06	0m00011434691259637475
whim	2m506410282876459e-06	1m5066451851453166e-05	2m9290124530234607e-06	2m0712425339297624e-06	1m8026885300059803e-06	3m7804040857736254e-06	1m3066395467831171e-06	4m448557319847168e-06	6m150175067887176e-06	3m0054223316255957e-05	1m6520406234121765e-06	2m260438805024023e-06	2m2738022380508482e-06	1m132147644966608e-06
agcg	2m506410282876459e-06	9m416532407158229e-07	2m9290124530234607e-06	2m0712425339297624e-06	1m8026885300059803e-06	3m7804040857736254e-06	1m3066395467831171e-06	0m00013790527009405196	6m150175067887176e-06	1m4311535778688267e-06	1m6520406234121765e-06	2m260438805024023e-06	2m2738022380508482e-06	1m132147644966608e-06
tuff	2m506410282876459e-06	5m7440847740508616e-05	2m9290124530234607e-06	2m0712425339297624e-06	1m8026885300059803e-06	3m7804040857736254e-06	1m3066395467831171e-06	4m448557319847168e-06	6m150175067887176e-06	1m4311535778688267e-06	1m6520406234121765e-06	2m260438805024023e-06	2m2738022380508482e-06	1m132147644966608e-06
gulf	2m506410282876459e-06	9m416532407158229e-07	7m615431968588382e-05	2m0712425339297624e-06	1m8026885300059803e-06	3m7804040857736254e-06	7m839837053325027e-06	4m448557319847168e-06	9m840280108619481e-05	0m0005238021840341389	1m6520406234121765e-06	2m260438805024023e-06	1m364281342830509e-05	1m132147644966608e-06
feel	2m506410282876459e-06	0m0012392157223075628	0m00047157102380879223	0m000996267655864358	0m00018207155517302454	3m7804040857736254e-06	0m00011890420137206092	4m89341291540768e-05	6m150175067887176e-06	0m00020894843328278512	1m6520406234121765e-06	0m000567370152566582	0m000422927230829373	0m0002445438876748085
bibl	2m506410282876459e-06	0m004826914519071579	2m9290124530234607e-06	2m0712425339297624e-06	1m8026885300059803e-06	3m7804040857736254e-06	1m437303490092745e-05	4m448557319847168e-06	6m150175067887176e-06	1m4311535778688267e-06	1m6520406234121765e-06	2m260438805024023e-06	2m2738022380508482e-06	1m132147644966608e-06
lest	2m506410282876459e-06	0m0001233565853908658	2m9290124530234607e-06	2m0712425339297624e-06	1m9829574739560485e-05	3m7804040857736254e-06	1m3066395467831171e-06	4m89341291540768e-05	3m690105222631246e-05	2m2898457245901227e-05	3m469285002211109e-05	2m260438805024023e-06	2m2738022380508482e-06	1m132147644966608e-06
bret	2m506410282876459e-06	9m416532407158229e-07	2m9290124530234607e-06	2m0712425339297624e-06	1m8026885300059803e-06	3m7804040857736254e-06	1m3066395467831171e-06	4m448557319847168e-06	6m150175067887176e-06	1m4311535778688267e-06	8m425406849710271e-05	2m260438805024023e-06	1m364281342830509e-05	5m207879075896926e-05
piti	2m506410282876459e-06	3m860778087982908e-05	2m9290124530234607e-06	5m3852301789447665e-05	1m8026885300059803e-06	2m2682424969389103e-05	1m3066395467831171e-06	4m448557319847168e-06	3m690105222631246e-05	3m7209993024589494e-05	1m8172448108089156e-05	2m260438805024023e-06	2m2738022380508482e-06	1m132147644966608e-06
yoke	2m506410282876459e-06	4m331604941398837e-05	2m9290124530234607e-06	2m0712425339297624e-06	1m8026885300059803e-06	3m7804040857736254e-06	1m3066395467831171e-06	4m448557319847168e-06	3m690105222631246e-05	3m0054223316255957e-05	1m6520406234121765e-06	2m260438805024023e-06	2m2738022380508482e-06	6m7928858697996475e-06
gosh	2m506410282876459e-06	9m416532407158229e-07	9m079938899958506e-05	1m2427455658325925e-05	1m8026885300059803e-06	3m7804040857736254e-06	7m839837053325027e-06	4m448557319847168e-06	6m765192665625364e-05	1m5742689356557094e-05	1m8172448108089156e-05	2m260438805024023e-06	2m2738022380508482e-06	5m773952943854965e-05
slap	2m506410282876459e-06	5m2732582844328135e-05	2m9290124530234607e-06	2m0712425339297624e-06	1m8026885300059803e-06	4m158444426138885e-05	1m3066395467831171e-06	4m448557319847168e-06	6m150175067887176e-06	1m4311535778688267e-06	5m94734592596069e-05	2m260438805024023e-06	1m364281342830509e-05	1m132147644966608e-06
rome	2m506410282876459e-06	0m00022693844221066684	2m9290124530234607e-06	2m0712425339297624e-06	1m0816132089530583e-05	3m7804040857736254e-06	3m397262480575591e-05	4m448557319847168e-06	6m765192665625364e-05	5m867729487363249e-05	9m912244422594085e-06	2m260438805024023e-06	2m2738022380508482e-06	1m132147644966608e-06
tori	2m506410282876459e-06	9m416532407158229e-07	3m221913721063174e-05	2m0712425339297624e-06	1m8026885300059803e-06	0m00026840867940336466	1m3066395467831171e-06	4m448557319847168e-06	3m690105222631246e-05	3m0054223316255957e-05	1m6520406234121765e-06	2m260438805024023e-06	2m2738022380508482e-06	1m132147644966608e-06
xmas	2m506410282876459e-06	1m5066451851453166e-05	2m9290124530234607e-06	2m0712425339297624e-06	1m8026885300059803e-06	3m7804040857736254e-06	1m3066395467831171e-06	9m341969416709617e-05	6m150175067887176e-06	1m4311535778688267e-06	1m6520406234121765e-06	2m260438805024023e-06	2m2738022380508482e-06	1m132147644966608e-06
emir	2m506410282876459e-06	9m416532407158229e-07	2m9290124530234607e-06	2m0712425339297624e-06	1m8026885300059803e-06	3m7804040857736254e-06	1m3066395467831171e-06	4m448557319847168e-06	6m150175067887176e-06	7m298883429029956e-05	9m912244422594085e-06	2m260438805024023e-06	2m2738022380508482e-06	1m132147644966608e-06
cori	2m506410282876459e-06	9m416532407158229e-07	6m150925764814019e-05	2m0712425339297624e-06	1m8026885300059803e-06	0m00015499656728934497	1m3066395467831171e-06	4m448557319847168e-06	6m150175067887176e-06	1m4311535778688267e-06	1m6520406234121765e-06	2m260438805024023e-06	2m501182461855933e-05	1m132147644966608e-06
ngai	2m506410282876459e-06	9m416532407158229e-07	2m9290124530234607e-06	5m3852301789447665e-05	2m8843016480095685e-05	3m7804040857736254e-06	1m3066395467831171e-06	4m448557319847168e-06	6m150175067887176e-06	1m4311535778688267e-06	1m6520406234121765e-06	2m260438805024023e-06	2m2738022380508482e-06	1m132147644966608e-06
occa	2m506410282876459e-06	9m039871656568721e-05	2m9290124530234607e-06	2m2783668100601062e-05	1m0816132089530583e-05	3m7804040857736254e-06	1m3066395467831171e-06	4m448557319847168e-06	6m150175067887176e-06	5m152152880327776e-05	3m469285002211109e-05	2m486482662789058e-05	4m7749843361089006e-05	2m3775099180056714e-05
naiv	2m506410282876459e-06	4m331604941398837e-05	2m9290124530234607e-06	2m0712425339297624e-06	1m8026885300059803e-06	3m7804040857736254e-06	1m3066395467831171e-06	4m448557319847168e-06	0m00012915366096422076	8m58692146721296e-06	1m6520406234121765e-06	2m260438805024023e-06	1m364281342830509e-05	6m7928858697996475e-06
wise	2m506410282876459e-06	0m00014689791714772582	1m7574075172888115e-05	0m00021955171541776508	8m29236741992645e-05	4m158444426138885e-05	1m3066395467831171e-06	4m448557319847168e-06	6m150175067887176e-06	1m4311535778688267e-06	1m8172448108089156e-05	2m486482662789058e-05	0m0003433441452216357	6m906100315973163e-05
girl	2m506410282876459e-06	8m569045166950673e-05	0m00045692597632296383	9m527715155854821e-05	1m8026885300059803e-06	0m00011719251779140905	1m3066395467831171e-06	4m448557319847168e-06	6m150175067887176e-06	0m0007026963867247105	1m6520406234121765e-06	0m0001039801791193895	1m364281342830509e-05	2m9435837859637104e-05
brat	2m506410282876459e-06	9m416532407158229e-07	2m9290124530234607e-06	2m0712425339297624e-06	1m8026885300059803e-06	7m938848284538835e-05	1m3066395467831171e-06	4m448557319847168e-06	9m840280108619481e-05	1m4311535778688267e-06	1m6520406234121765e-06	2m260438805024023e-06	2m2738022380508482e-06	1m132147644966608e-06
ride	2m506410282876459e-06	2m9191249268478714e-05	7m615431968588382e-05	0m0011205421760678291	1m8026885300059803e-06	0m00026840867940336466	1m3066395467831171e-06	2m669134300958831e-05	3m690105222631246e-05	1m4311535778688267e-06	0m00012555508874356747	2m486482662789058e-05	3m638083580881357e-05	1m132147644966608e-06
swam	2m506410282876459e-06	1m977471765712835e-05	2m9290124530234607e-06	2m0712425339297624e-06	1m8026885300059803e-06	3m7804040857736254e-06	1m3066395467831171e-06	4m448557319847168e-06	6m150175067887176e-06	1m5742689356557094e-05	1m6520406234121765e-06	2m260438805024023e-06	2m2738022380508482e-06	1m132147644966608e-06
bump	2m506410282876459e-06	9m416532407158229e-07	2m9290124530234607e-06	0m00024026414030231535	5m5883341701701283e-05	6m0486465372378007e-05	7m839837053325027e-06	4m448557319847168e-06	6m150175067887176e-06	1m4311535778688267e-06	1m6520406234121765e-06	2m260438805024023e-06	2m501182461855933e-05	1m132147644966608e-06
barr	2m506410282876459e-06	5m649919785355451e-06	2m9290124530234607e-06	2m0712425339297624e-06	7m39102324587293e-05	3m7804040857736254e-06	1m3066395467831171e-06	4m448557319847168e-06	0m00015990453539416194	1m4311535778688267e-06	1m6520406234121765e-06	5m8771405747393146e-05	2m2738022380508482e-06	1m132147644966608e-06
heim	2m506410282876459e-06	9m416532407158229e-07	2m9290124530234607e-06	2m0712425339297624e-06	1m8026885300059803e-06	3m7804040857736254e-06	1m3066395467831171e-06	4m448557319847168e-06	6m150175067887176e-06	1m4311535778688267e-06	1m6520406234121765e-06	2m260438805024023e-06	2m2738022380508482e-06	1m132147644966608e-06
imho	2m506410282876459e-06	3m860778087982908e-05	2m9290124530234607e-06	0m00035418246989138424	7m39102324587293e-05	3m7804040857736254e-06	6m0105416196165606e-05	2m669134300958831e-05	3m690105222631246e-05	1m4311535778688267e-06	1m6520406234121765e-06	1m356263328489149e-05	0m00036608215305022895	8m038248051889241e-05
oneb	2m506410282876459e-06	9m416532407158229e-07	2m9290124530234607e-06	2m0712425339297624e-06	1m8026885300059803e-06	0m00024950667284429073	1m3066395467831171e-06	4m448557319847168e-06	6m150175067887176e-06	1m4311535778688267e-06	1m6520406234121765e-06	1m356263328489149e-05	2m2738022380508482e-06	1m132147644966608e-06
elvi	2m506410282876459e-06	5m649919785355451e-06	6m150925764814019e-05	0m00011598957644309849	1m8026885300059803e-06	3m7804040857736254e-06	1m437303490092745e-05	4m448557319847168e-06	6m150175067887176e-06	1m4311535778688267e-06	1m6520406234121765e-06	2m260438805024023e-06	5m911885455134325e-05	1m132147644966608e-06
qemm	2m506410282876459e-06	9m416532407158229e-07	2m9290124530234607e-06	2m0712425339297624e-06	1m9829574739560485e-05	3m7804040857736254e-06	1m3066395467831171e-06	4m448557319847168e-06	6m150175067887176e-06	1m4311535778688267e-06	1m6520406234121765e-06	2m260438805024023e-06	2m2738022380508482e-06	9m17039651540108e-05
wave	1m5038462152006105e-05	1m5066451851453166e-05	0m00023725003120489419	3m31398805428762e-05	1m8026885300059803e-06	2m2682424969389103e-05	4m050582356285304e-05	0m0014057439984753728	6m150175067887176e-06	0m0001016119058476761	0m0002246775256935507	2m260438805024023e-06	1m364281342830509e-05	0m00015963282203301787
alli	1m5038462152006105e-05	9m416532407158229e-07	2m9290124530234607e-06	2m0712425339297624e-06	1m8026885300059803e-06	3m7804040857736254e-06	1m3066395467831171e-06	4m448557319847168e-06	0m000713420333340764	0m0002518830297049135	1m6520406234121765e-06	2m260438805024023e-06	2m2738022380508482e-06	6m7928858697996475e-06
love	2m506410282876459e-06	0m003503891872242093	0m00023725003120489419	0m0011205421760678291	8m29236741992645e-05	7m938848284538835e-05	1m3066395467831171e-06	4m448557319847168e-06	0m000344409781973809	0m00020179265993647277	9m251427400158718e-05	3m616702088038437e-05	0m00030923710437491536	0m0003577586612664163
java	2m506410282876459e-06	9m416532407158229e-07	2m9290124530234607e-06	2m0712425339297624e-06	1m8026885300059803e-06	3m7804040857736254e-06	3m397262480575591e-05	4m448557319847168e-06	6m150175067887176e-06	1m4311535778688267e-06	9m912244422594085e-06	2m260438805024023e-06	2m2738022380508482e-06	1m132147644966608e-06
rtfm	2m506410282876459e-06	9m416532407158229e-07	2m9290124530234607e-06	5m3852301789447665e-05	4m6869899961166084e-05	3m7804040857736254e-06	0m000282234133919701	4m448557319847168e-06	6m150175067887176e-06	1m4311535778688267e-06	1m6520406234121765e-06	2m260438805024023e-06	2m2738022380508482e-06	1m132147644966608e-06
cock	2m506410282876459e-06	9m416532407158229e-07	3m221913721063174e-05	0m0001470582210458815	1m8026885300059803e-06	3m7804040857736254e-06	1m3066395467831171e-06	4m448557319847168e-06	6m150175067887176e-06	1m4311535778688267e-06	1m6520406234121765e-06	2m260438805024023e-06	2m2738022380508482e-06	1m132147644966608e-06
cook	2m506410282876459e-06	9m416532407158229e-07	0m000984148122370243	0m00017812686564866453	4m6869899961166084e-05	0m00040072284173220396	1m3066395467831171e-06	4m448557319847168e-06	6m150175067887176e-06	1m4311535778688267e-06	0m00016685611626598984	0m00021700213255826384	7m04878693795763e-05	1m132147644966608e-06
port	1m5038462152006105e-05	9m416532407158229e-07	1m7574075172888115e-05	2m0712425339297624e-06	0m000524582399521023	4m158444426138885e-05	0m0004455640446394682	4m448557319847168e-06	6m150175067887176e-06	8m58692146721296e-06	0m00018337651272304356	3m616702088038437e-05	2m2738022380508482e-06	0m0021465520840138197
exug	2m506410282876459e-06	9m416532407158229e-07	2m9290124530234607e-06	2m0712425339297624e-06	5m5883341701701283e-05	3m7804040857736254e-06	1m3066395467831171e-06	4m448557319847168e-06	6m150175067887176e-06	1m4311535778688267e-06	1m6520406234121765e-06	2m260438805024023e-06	2m2738022380508482e-06	1m132147644966608e-06
goat	6m516666326206177e-05	3m38995159836486e-05	2m9290124530234607e-06	2m0712425339297624e-06	1m8026885300059803e-06	3m7804040857736254e-06	1m3066395467831171e-06	4m448557319847168e-06	3m690105222631246e-05	1m5742689356557094e-05	1m6520406234121765e-06	2m260438805024023e-06	3m638083580881357e-05	1m132147644966608e-06
wagl	2m506410282876459e-06	9m416532407158229e-07	9m079938899958506e-05	2m0712425339297624e-06	1m8026885300059803e-06	3m7804040857736254e-06	1m3066395467831171e-06	4m448557319847168e-06	6m150175067887176e-06	1m4311535778688267e-06	1m6520406234121765e-06	1m356263328489149e-05	2m2738022380508482e-06	1m132147644966608e-06
elia	2m506410282876459e-06	1m5066451851453166e-05	2m9290124530234607e-06	2m0712425339297624e-06	1m8026885300059803e-06	3m7804040857736254e-06	1m3066395467831171e-06	4m448557319847168e-06	0m0008671747054904699	0m00039499838021583855	1m6520406234121765e-06	2m260438805024023e-06	0m00025239205569960177	1m132147644966608e-06
gizm	0m00019048717513214797	9m416532407158229e-07	2m9290124530234607e-06	2m0712425339297624e-06	1m8026885300059803e-06	3m7804040857736254e-06	1m3066395467831171e-06	4m448557319847168e-06	6m150175067887176e-06	1m4311535778688267e-06	1m6520406234121765e-06	2m260438805024023e-06	2m2738022380508482e-06	1m132147644966608e-06
uncl	2m506410282876459e-06	1m977471765712835e-05	2m9290124530234607e-06	2m2783668100601062e-05	1m0816132089530583e-05	3m7804040857736254e-06	1m3066395467831171e-06	4m448557319847168e-06	3m690105222631246e-05	0m0001016119058476761	1m6520406234121765e-06	1m356263328489149e-05	2m2738022380508482e-06	1m132147644966608e-06
lssu	2m506410282876459e-06	9m416532407158229e-07	2m9290124530234607e-06	2m0712425339297624e-06	1m8026885300059803e-06	0m0001738985738484189	1m3066395467831171e-06	4m448557319847168e-06	6m150175067887176e-06	1m4311535778688267e-06	1m6520406234121765e-06	2m260438805024023e-06	2m2738022380508482e-06	1m132147644966608e-06
oser	2m506410282876459e-06	9m416532407158229e-07	0m00012008951307507232	2m0712425339297624e-06	1m8026885300059803e-06	3m7804040857736254e-06	1m3066395467831171e-06	4m448557319847168e-06	6m150175067887176e-06	1m4311535778688267e-06	1m6520406234121765e-06	2m260438805024023e-06	2m2738022380508482e-06	1m132147644966608e-06
damn	2m506410282876459e-06	6m21491126366891e-05	0m00023725003120489419	0m00021955171541776508	1m8026885300059803e-06	3m7804040857736254e-06	7m839837053325027e-06	4m448557319847168e-06	0m00015990453539416194	8m58692146721296e-06	1m6520406234121765e-06	2m486482662789058e-05	0m00044566523865796626	6m906100315973163e-05
gill	2m506410282876459e-06	9m416532407158229e-07	2m9290124530234607e-06	2m0712425339297624e-06	1m8026885300059803e-06	3m7804040857736254e-06	0m00017770298290997744	4m448557319847168e-06	6m150175067887176e-06	1m5742689356557094e-05	1m6520406234121765e-06	2m260438805024023e-06	1m364281342830509e-05	6m906100315973163e-05
donb	1m5038462152006105e-05	9m416532407158229e-07	2m9290124530234607e-06	2m0712425339297624e-06	1m8026885300059803e-06	3m7804040857736254e-06	1m3066395467831171e-06	4m448557319847168e-06	6m150175067887176e-06	1m4311535778688267e-06	1m6520406234121765e-06	2m260438805024023e-06	2m2738022380508482e-06	1m132147644966608e-06
puck	2m506410282876459e-06	9m416532407158229e-07	2m9290124530234607e-06	2m0712425339297624e-06	1m8026885300059803e-06	0m0004196248482912779	1m3066395467831171e-06	4m448557319847168e-06	6m150175067887176e-06	1m4311535778688267e-06	1m6520406234121765e-06	2m260438805024023e-06	2m501182461855933e-05	1m132147644966608e-06
gray	1m5038462152006105e-05	9m416532407158229e-07	2m9290124530234607e-06	2m0712425339297624e-06	0m0001279908901778981	7m938848284538835e-05	0m0003671657177619636	9m341969416709617e-05	6m150175067887176e-06	2m2898457245901227e-05	1m6520406234121765e-06	2m260438805024023e-06	0m00011596390686463565	9m17039651540108e-05
agun	2m506410282876459e-06	9m416532407158229e-07	2m9290124530234607e-06	2m0712425339297624e-06	1m8026885300059803e-06	3m7804040857736254e-06	1m3066395467831171e-06	4m448557319847168e-06	6m150175067887176e-06	1m4311535778688267e-06	1m6520406234121765e-06	2m260438805024023e-06	2m2738022380508482e-06	1m132147644966608e-06
lake	2m506410282876459e-06	0m000245771516347304	2m9290124530234607e-06	2m0712425339297624e-06	5m5883341701701283e-05	0m000589743023738265	4m703902231995016e-05	0m0002046336157945916	0m00012915366096422076	0m0001445465168217197	9m251427400158718e-05	2m260438805024023e-06	4m7749843361089006e-05	1m132147644966608e-06
univ	2m506410282876459e-06	0m0011827164562419057	0m00507012102752924	0m00037489490932784975	0m0007318915450014174	0m003425045870244503	0m0019939320627599955	4m448557319847168e-06	6m150175067887176e-06	0m00206229230388999	0m0023310293909162283	0m0015845674788579345	9m322588448412716e-05	0m0019201224204152822
ohsu	2m506410282876459e-06	8m569045166950673e-05	3m221913721063174e-05	2m0712425339297624e-06	1m9829574739560485e-05	3m7804040857736254e-06	1m3066395467831171e-06	4m448557319847168e-06	6m150175067887176e-06	1m4311535778688267e-06	1m6520406234121765e-06	2m486482662789058e-05	2m2738022380508482e-06	1m8114362319465727e-05
cult	2m506410282876459e-06	0m00028814590768888593	2m9290124530234607e-06	2m0712425339297624e-06	1m8026885300059803e-06	3m7804040857736254e-06	1m3066395467831171e-06	4m448557319847168e-06	6m150175067887176e-06	1m4311535778688267e-06	1m6520406234121765e-06	2m260438805024023e-06	2m2738022380508482e-06	1m132147644966608e-06
exam	2m506410282876459e-06	5m649919785355451e-06	2m9290124530234607e-06	4m349608934717253e-05	1m8026885300059803e-06	3m7804040857736254e-06	1m3066395467831171e-06	4m448557319847168e-06	6m150175067887176e-06	1m4311535778688267e-06	1m6520406234121765e-06	0m0001152823751908727	2m2738022380508482e-06	4m075731339980848e-05
amen	2m506410282876459e-06	8m569045166950673e-05	3m221913721063174e-05	4m349608934717253e-05	1m8026885300059803e-06	3m7804040857736254e-06	1m3066395467831171e-06	4m448557319847168e-06	6m150175067887176e-06	1m4311535778688267e-06	1m6520406234121765e-06	2m260438805024023e-06	2m501182461855933e-05	6m7928858697996475e-06
webb	2m506410282876459e-06	9m416532407158229e-07	2m9290124530234607e-06	8m492093911627308e-05	1m8026885300059803e-06	0m0001738985738484189	4m050582356285304e-05	4m448557319847168e-06	6m150175067887176e-06	1m4311535778688267e-06	1m6520406234121765e-06	2m260438805024023e-06	2m2738022380508482e-06	1m132147644966608e-06
bach	2m506410282876459e-06	1m0358186045777984e-05	1m7574075172888115e-05	0m00020919549569953233	1m8026885300059803e-06	4m158444426138885e-05	7m839837053325027e-06	0m00013790527009405196	6m150175067887176e-06	1m4311535778688267e-06	1m6520406234121765e-06	2m260438805024023e-06	5m911885455134325e-05	0m0001483113446738571
conn	2m506410282876459e-06	9m416532407158229e-07	2m9290124530234607e-06	2m0712425339297624e-06	2m8843016480095685e-05	6m0486465372378007e-05	1m3066395467831171e-06	4m448557319847168e-06	6m150175067887176e-06	4m4365759094944224e-05	1m6520406234121765e-06	1m356263328489149e-05	2m2738022380508482e-06	1m132147644966608e-06
esix	2m506410282876459e-06	9m416532407158229e-07	2m9290124530234607e-06	2m0712425339297624e-06	5m5883341701701283e-05	3m7804040857736254e-06	1m3066395467831171e-06	4m448557319847168e-06	6m150175067887176e-06	1m4311535778688267e-06	1m6520406234121765e-06	2m260438805024023e-06	2m2738022380508482e-06	1m132147644966608e-06
kriz	2m506410282876459e-06	1m5066451851453166e-05	2m9290124530234607e-06	2m0712425339297624e-06	1m8026885300059803e-06	6m0486465372378007e-05	1m3066395467831171e-06	4m448557319847168e-06	6m150175067887176e-06	1m4311535778688267e-06	1m6520406234121765e-06	2m260438805024023e-06	2m2738022380508482e-06	1m132147644966608e-06
budg	2m506410282876459e-06	9m416532407158229e-07	2m9290124530234607e-06	6m42085142317228e-05	1m8026885300059803e-06	3m7804040857736254e-06	1m3066395467831171e-06	4m448557319847168e-06	6m150175067887176e-06	1m4311535778688267e-06	1m6520406234121765e-06	2m260438805024023e-06	2m2738022380508482e-06	6m7928858697996475e-06
suit	2m506410282876459e-06	1m5066451851453166e-05	0m00017866975395008922	0m00013670200132764876	0m00020911188039463013	0m00015499656728934497	0m0006611595745198429	4m448557319847168e-06	3m690105222631246e-05	0m00019463688659016043	0m0003403203736525029	3m616702088038437e-05	1m364281342830509e-05	0m00016529356071259826
acca	2m506410282876459e-06	9m416532407158229e-07	2m9290124530234607e-06	2m0712425339297624e-06	1m8026885300059803e-06	3m7804040857736254e-06	1m3066395467831171e-06	4m448557319847168e-06	6m150175067887176e-06	1m4311535778688267e-06	1m6520406234121765e-06	2m260438805024023e-06	2m2738022380508482e-06	1m132147644966608e-06
tune	2m506410282876459e-06	1m0358186045777984e-05	2m9290124530234607e-06	0m0002816889900714159	8m29236741992645e-05	3m7804040857736254e-06	4m703902231995016e-05	0m00036033312790095806	6m150175067887176e-06	1m4311535778688267e-06	4m295305552659556e-05	3m616702088038437e-05	0m0001045948956743814	4m641805207938887e-05
yard	2m506410282876459e-06	9m416532407158229e-07	2m9290124530234607e-06	0m00015741442621219903	1m8026885300059803e-06	0m00026840867940336466	1m3066395467831171e-06	4m448557319847168e-06	6m150175067887176e-06	0m00011592344526434317	1m6520406234121765e-06	2m260438805024023e-06	0m00011596390686463565	1m132147644966608e-06
cdac	2m506410282876459e-06	9m416532407158229e-07	2m9290124530234607e-06	0m00040596353937871754	1m9829574739560485e-05	3m7804040857736254e-06	1m3066395467831171e-06	4m448557319847168e-06	6m150175067887176e-06	1m4311535778688267e-06	1m6520406234121765e-06	2m260438805024023e-06	2m2738022380508482e-06	1m132147644966608e-06
ness	2m506410282876459e-06	7m156564970500767e-05	2m9290124530234607e-06	2m2783668100601062e-05	1m8026885300059803e-06	2m2682424969389103e-05	4m703902231995016e-05	4m448557319847168e-06	6m150175067887176e-06	8m58692146721296e-06	1m6520406234121765e-06	2m260438805024023e-06	2m2738022380508482e-06	1m132147644966608e-06
armi	2m506410282876459e-06	9m416532407158229e-07	2m9290124530234607e-06	7m456472667399794e-05	1m8026885300059803e-06	9m82905039563775e-05	0m00024303495592903346	4m448557319847168e-06	0m00028290803311392665	0m0019191770115867257	2m6432649974594824e-05	2m260438805024023e-06	2m2738022380508482e-06	1m132147644966608e-06
ftms	2m506410282876459e-06	9m416532407158229e-07	0m0001640246919123456	2m0712425339297624e-06	1m9829574739560485e-05	3m7804040857736254e-06	1m3066395467831171e-06	4m448557319847168e-06	6m150175067887176e-06	1m4311535778688267e-06	1m6520406234121765e-06	2m260438805024023e-06	2m2738022380508482e-06	1m132147644966608e-06
open	2m506410282876459e-06	0m0004435186565387994	2m9290124530234607e-06	0m0006855812389403582	0m002399378689005971	0m0007031551795080304	0m0005958275869488716	0m0020062990952283144	0m000344409781973809	0m0010604847921058536	0m0003155397716909647	0m0001039801791193895	0m0005820933729410172	0m0004766341298818588
keep	2m506410282876459e-06	0m0005423922557383776	0m0009402129799127579	0m0009548427769914269	0m00029924631235189736	0m0001360945461783558	0m000282234133919701	0m00036033312790095806	3m690105222631246e-05	0m000323440704960376	0m0007202897104434669	0m0006238811183720827	0m0008890566532500088	0m0006634385208599269
tiff	4m010256452602334e-05	9m416532407158229e-07	2m9290124530234607e-06	2m0712425339297624e-06	1m8026885300059803e-06	4m158444426138885e-05	0m0013798113213852048	0m00016014804714359343	6m150175067887176e-06	1m4311535778688267e-06	9m912244422594085e-06	2m260438805024023e-06	2m2738022380508482e-06	1m132147644966608e-06
bori	2m7570513339014724e-05	9m416532407158229e-07	2m9290124530234607e-06	3m31398805428762e-05	1m0816132089530583e-05	7m938848284538835e-05	2m0906232748529874e-05	4m448557319847168e-06	6m150175067887176e-06	2m2898457245901227e-05	9m912244422594085e-06	2m260438805024023e-06	2m2738022380508482e-06	1m132147644966608e-06
ncar	2m506410282876459e-06	9m416532407158229e-07	0m0003690555749926716	2m0712425339297624e-06	1m9829574739560485e-05	3m7804040857736254e-06	9m277140634367242e-05	4m448557319847168e-06	6m150175067887176e-06	1m4311535778688267e-06	1m8172448108089156e-05	2m260438805024023e-06	0m0001045948956743814	1m132147644966608e-06
walt	2m506410282876459e-06	1m0358186045777984e-05	2m9290124530234607e-06	2m0712425339297624e-06	1m8026885300059803e-06	9m82905039563775e-05	7m839837053325027e-06	7m11769171175547e-05	9m840280108619481e-05	1m4311535778688267e-06	1m6520406234121765e-06	2m260438805024023e-06	5m911885455134325e-05	1m132147644966608e-06
heel	1m5038462152006105e-05	6m685737753286958e-05	2m9290124530234607e-06	4m349608934717253e-05	1m8026885300059803e-06	3m7804040857736254e-06	1m3066395467831171e-06	4m448557319847168e-06	6m150175067887176e-06	3m0054223316255957e-05	1m8172448108089156e-05	2m260438805024023e-06	2m2738022380508482e-06	1m2453624549380038e-05
pact	2m506410282876459e-06	9m416532407158229e-07	2m9290124530234607e-06	1m2427455658325925e-05	1m8026885300059803e-06	3m7804040857736254e-06	1m3066395467831171e-06	4m448557319847168e-06	6m150175067887176e-06	8m01446003606543e-05	9m912244422594085e-06	2m260438805024023e-06	2m2738022380508482e-06	1m132147644966608e-06
fulk	2m506410282876459e-06	9m416532407158229e-07	2m9290124530234607e-06	2m0712425339297624e-06	1m8026885300059803e-06	3m7804040857736254e-06	1m3066395467831171e-06	4m448557319847168e-06	6m150175067887176e-06	1m4311535778688267e-06	0m0003733611956704408	3m616702088038437e-05	2m2738022380508482e-06	1m132147644966608e-06
telo	2m506410282876459e-06	9m416532407158229e-07	2m9290124530234607e-06	2m0712425339297624e-06	1m8026885300059803e-06	3m7804040857736254e-06	7m839837053325027e-06	4m448557319847168e-06	6m150175067887176e-06	1m4311535778688267e-06	0m00024119793670251966	2m260438805024023e-06	2m2738022380508482e-06	1m132147644966608e-06
dgbt	2m506410282876459e-06	9m416532407158229e-07	0m00038370065158233047	2m0712425339297624e-06	1m8026885300059803e-06	3m7804040857736254e-06	1m3066395467831171e-06	4m448557319847168e-06	6m150175067887176e-06	1m4311535778688267e-06	9m912244422594085e-06	2m260438805024023e-06	2m2738022380508482e-06	1m132147644966608e-06
flex	1m5038462152006105e-05	9m416532407158229e-07	1m7574075172888115e-05	3m31398805428762e-05	1m8026885300059803e-06	3m7804040857736254e-06	3m397262480575591e-05	4m448557319847168e-06	6m150175067887176e-06	1m4311535778688267e-06	5m121325739310123e-05	2m260438805024023e-06	2m2738022380508482e-06	6m906100315973163e-05
mess	2m506410282876459e-06	5m649919785355451e-06	7m615431968588382e-05	3m31398805428762e-05	0m0001189774411614053	3m7804040857736254e-06	1m437303490092745e-05	4m448557319847168e-06	6m150175067887176e-06	8m01446003606543e-05	1m6520406234121765e-06	2m260438805024023e-06	2m2738022380508482e-06	0m00012566838995553553
inon	2m506410282876459e-06	1m5066451851453166e-05	2m9290124530234607e-06	2m0712425339297624e-06	3m7856458220630884e-05	3m7804040857736254e-06	1m3066395467831171e-06	4m448557319847168e-06	6m150175067887176e-06	1m4311535778688267e-06	1m6520406234121765e-06	4m746921331388876e-05	2m2738022380508482e-06	1m132147644966608e-06
noam	2m506410282876459e-06	9m416532407158229e-07	3m221913721063174e-05	2m0712425339297624e-06	1m8026885300059803e-06	3m7804040857736254e-06	1m3066395467831171e-06	4m448557319847168e-06	3m690105222631246e-05	3m0054223316255957e-05	1m6520406234121765e-06	2m260438805024023e-06	7m04878693795763e-05	1m132147644966608e-06
iraf	2m506410282876459e-06	9m416532407158229e-07	2m9290124530234607e-06	2m0712425339297624e-06	1m8026885300059803e-06	3m7804040857736254e-06	8m62382075865753e-05	4m448557319847168e-06	6m150175067887176e-06	1m4311535778688267e-06	1m6520406234121765e-06	2m260438805024023e-06	2m2738022380508482e-06	1m132147644966608e-06
stow	2m506410282876459e-06	9m416532407158229e-07	2m9290124530234607e-06	2m0712425339297624e-06	1m8026885300059803e-06	3m7804040857736254e-06	1m3066395467831171e-06	4m448557319847168e-06	6m150175067887176e-06	1m4311535778688267e-06	6m773366476409137e-05	2m260438805024023e-06	2m2738022380508482e-06	1m132147644966608e-06
went	2m506410282876459e-06	0m00015631444694008678	0m000676601892337203	0m0009030617075040936	1m9829574739560485e-05	2m2682424969389103e-05	1m3066395467831171e-06	2m669134300958831e-05	0m00043666240526363254	0m0020479809027165174	0m0002246775256935507	3m616702088038437e-05	0m0007526284898631275	0m00019359725411050022
rate	2m506410282876459e-06	9m416532407158229e-07	3m221913721063174e-05	0m0007062936783768237	1m8026885300059803e-06	0m0010055875172838569	0m0001711697841528803	0m0005160326254554093	6m150175067887176e-06	1m4311535778688267e-06	0m0007533304742537439	0m0013698257971554995	0m00038882018998265266	0m0013653700007125735
halv	0m00016542307275813073	5m649919785355451e-06	1m7574075172888115e-05	2m0712425339297624e-06	1m0816132089530583e-05	3m7804040857736254e-06	7m839837053325027e-06	4m448557319847168e-06	9m840280108619481e-05	1m4311535778688267e-06	1m8172448108089156e-05	2m260438805024023e-06	2m2738022380508482e-06	1m8114362319465727e-05
iagr	2m506410282876459e-06	5m649919785355451e-06	1m7574075172888115e-05	1m2427455658325925e-05	1m8026885300059803e-06	3m7804040857736254e-06	1m3066395467831171e-06	4m448557319847168e-06	6m150175067887176e-06	1m4311535778688267e-06	1m6520406234121765e-06	2m260438805024023e-06	2m2738022380508482e-06	6m7928858697996475e-06
atop	2m506410282876459e-06	9m416532407158229e-07	2m9290124530234607e-06	2m0712425339297624e-06	1m8026885300059803e-06	3m7804040857736254e-06	2m7439427867648192e-05	2m669134300958831e-05	6m150175067887176e-06	3m7209993024589494e-05	1m8172448108089156e-05	2m260438805024023e-06	2m2738022380508482e-06	1m132147644966608e-06
sean	2m506410282876459e-06	9m416532407158229e-07	0m00028118520276620984	2m0712425339297624e-06	4m6869899961166084e-05	0m0002117026160703972	3m397262480575591e-05	4m448557319847168e-06	6m765192665625364e-05	1m4311535778688267e-06	1m6520406234121765e-06	2m260438805024023e-06	0m0002864990965463221	0m00046531265252269804
badg	2m506410282876459e-06	9m416532407158229e-07	2m9290124530234607e-06	8m492093911627308e-05	1m8026885300059803e-06	3m7804040857736254e-06	1m3066395467831171e-06	4m448557319847168e-06	6m150175067887176e-06	1m4311535778688267e-06	1m6520406234121765e-06	2m260438805024023e-06	2m2738022380508482e-06	1m132147644966608e-06
pixi	2m506410282876459e-06	7m627391460118815e-05	2m9290124530234607e-06	2m0712425339297624e-06	1m8026885300059803e-06	3m7804040857736254e-06	1m3066395467831171e-06	4m448557319847168e-06	6m150175067887176e-06	1m4311535778688267e-06	1m6520406234121765e-06	2m260438805024023e-06	2m2738022380508482e-06	1m132147644966608e-06
gibb	2m506410282876459e-06	9m416532407158229e-07	2m9290124530234607e-06	2m0712425339297624e-06	1m8026885300059803e-06	3m7804040857736254e-06	1m3066395467831171e-06	4m448557319847168e-06	6m150175067887176e-06	1m4311535778688267e-06	1m6520406234121765e-06	2m260438805024023e-06	2m2738022380508482e-06	4m075731339980848e-05
seed	0m0004411282134242356	0m00024106322962325066	7m615431968588382e-05	2m0712425339297624e-06	1m8026885300059803e-06	6m0486465372378007e-05	1m3066395467831171e-06	4m448557319847168e-06	6m150175067887176e-06	2m2898457245901227e-05	3m469285002211109e-05	3m616702088038437e-05	2m2738022380508482e-06	1m8114362319465727e-05
junk	2m506410282876459e-06	5m649919785355451e-06	0m00013473456783685833	0m0002816889900714159	5m5883341701701283e-05	2m2682424969389103e-05	2m7439427867648192e-05	4m448557319847168e-06	6m150175067887176e-06	8m58692146721296e-06	9m251427400158718e-05	5m8771405747393146e-05	1m364281342830509e-05	5m207879075896926e-05
seat	2m506410282876459e-06	3m38995159836486e-05	2m9290124530234607e-06	0m0011619670549407601	1m8026885300059803e-06	0m0006086450885049999	1m3066395467831171e-06	9m341969416709617e-05	6m150175067887176e-06	8m730036643100902e-05	2m6432649974594824e-05	9m267798304790631e-05	0m00024102303723338991	6m7928858697996475e-06
juri	2m506410282876459e-06	9m416532407158229e-07	2m9290124530234607e-06	2m0712425339297624e-06	1m8026885300059803e-06	3m7804040857736254e-06	1m3066395467831171e-06	4m448557319847168e-06	6m150175067887176e-06	8m58692146721296e-06	1m6520406234121765e-06	2m260438805024023e-06	2m2738022380508482e-06	1m132147644966608e-06
buya	2m506410282876459e-06	9m416532407158229e-07	2m9290124530234607e-06	2m0712425339297624e-06	1m8026885300059803e-06	3m7804040857736254e-06	1m437303490092745e-05	4m448557319847168e-06	6m150175067887176e-06	1m4311535778688267e-06	1m8172448108089156e-05	2m260438805024023e-06	2m2738022380508482e-06	1m132147644966608e-06
xtra	2m506410282876459e-06	9m416532407158229e-07	2m9290124530234607e-06	2m0712425339297624e-06	5m5883341701701283e-05	2m2682424969389103e-05	1m3066395467831171e-06	4m448557319847168e-06	6m150175067887176e-06	1m4311535778688267e-06	1m6520406234121765e-06	2m260438805024023e-06	2m2738022380508482e-06	1m132147644966608e-06
cray	2m506410282876459e-06	1m0358186045777984e-05	0m00028118520276620984	6m42085142317228e-05	1m8026885300059803e-06	3m7804040857736254e-06	0m0002299685584148392	4m448557319847168e-06	6m150175067887176e-06	1m4311535778688267e-06	9m912244422594085e-06	5m8771405747393146e-05	7m04878693795763e-05	5m773952943854965e-05
nude	2m506410282876459e-06	9m416532407158229e-07	9m079938899958506e-05	2m0712425339297624e-06	1m8026885300059803e-06	3m7804040857736254e-06	1m3066395467831171e-06	4m448557319847168e-06	6m150175067887176e-06	1m4311535778688267e-06	1m6520406234121765e-06	2m260438805024023e-06	2m2738022380508482e-06	1m132147644966608e-06
tote	2m506410282876459e-06	9m416532407158229e-07	1m7574075172888115e-05	2m0712425339297624e-06	1m8026885300059803e-06	2m2682424969389103e-05	1m3066395467831171e-06	4m448557319847168e-06	6m150175067887176e-06	3m0054223316255957e-05	1m6520406234121765e-06	2m260438805024023e-06	2m2738022380508482e-06	6m7928858697996475e-06
ifth	2m506410282876459e-06	5m2732582844328135e-05	2m9290124530234607e-06	2m0712425339297624e-06	3m7856458220630884e-05	7m938848284538835e-05	7m839837053325027e-06	4m448557319847168e-06	6m765192665625364e-05	1m4311535778688267e-06	1m6520406234121765e-06	2m260438805024023e-06	4m7749843361089006e-05	1m132147644966608e-06
bert	2m506410282876459e-06	9m416532407158229e-07	4m686419924837537e-05	2m0712425339297624e-06	0m0001099639994208701	3m7804040857736254e-06	3m397262480575591e-05	4m448557319847168e-06	6m150175067887176e-06	1m4311535778688267e-06	1m6520406234121765e-06	2m260438805024023e-06	2m2738022380508482e-06	1m132147644966608e-06
dudu	2m506410282876459e-06	9m416532407158229e-07	2m9290124530234607e-06	2m0712425339297624e-06	1m8026885300059803e-06	3m7804040857736254e-06	1m3066395467831171e-06	4m448557319847168e-06	6m150175067887176e-06	4m4365759094944224e-05	1m6520406234121765e-06	2m260438805024023e-06	2m2738022380508482e-06	1m132147644966608e-06
poem	2m506410282876459e-06	3m860778087982908e-05	1m7574075172888115e-05	2m0712425339297624e-06	1m8026885300059803e-06	3m7804040857736254e-06	1m3066395467831171e-06	4m448557319847168e-06	0m00015990453539416194	1m4311535778688267e-06	1m6520406234121765e-06	2m260438805024023e-06	3m638083580881357e-05	1m132147644966608e-06
clip	0m0001528910215711221	9m416532407158229e-07	7m615431968588382e-05	4m349608934717253e-05	0m00025417908909730613	6m0486465372378007e-05	0m00029530053143389523	4m89341291540768e-05	6m150175067887176e-06	1m4311535778688267e-06	2m6432649974594824e-05	3m616702088038437e-05	2m2738022380508482e-06	6m340026448015124e-05
year	2m506410282876459e-06	0m000989677500911057	0m0024047191254794598	0m003305703168734908	0m0001099639994208701	0m004691481124609709	0m00021690216090064496	0m002228727098554373	6m150175067887176e-06	0m0028279596008360386	0m004519983194768429	0m0030651551205664873	0m011666878126561642	0m0008275998989120126
chpc	0m00011529486801009625	9m416532407158229e-07	2m9290124530234607e-06	7m456472667399794e-05	2m8843016480095685e-05	3m7804040857736254e-06	1m3066395467831171e-06	4m448557319847168e-06	6m150175067887176e-06	1m4311535778688267e-06	1m6520406234121765e-06	2m260438805024023e-06	2m2738022380508482e-06	6m7928858697996475e-06
rfox	2m506410282876459e-06	6m685737753286958e-05	2m9290124530234607e-06	2m0712425339297624e-06	1m8026885300059803e-06	3m7804040857736254e-06	1m3066395467831171e-06	4m448557319847168e-06	6m150175067887176e-06	1m4311535778688267e-06	1m6520406234121765e-06	2m260438805024023e-06	2m2738022380508482e-06	1m132147644966608e-06
gile	6m516666326206177e-05	9m416532407158229e-07	2m9290124530234607e-06	1m2427455658325925e-05	1m8026885300059803e-06	3m7804040857736254e-06	1m3066395467831171e-06	4m448557319847168e-06	6m150175067887176e-06	1m4311535778688267e-06	1m6520406234121765e-06	2m260438805024023e-06	2m2738022380508482e-06	1m132147644966608e-06
town	2m506410282876459e-06	5m649919785355451e-06	2m9290124530234607e-06	0m00024026414030231535	1m8026885300059803e-06	0m000589743023738265	1m437303490092745e-05	4m448557319847168e-06	6m150175067887176e-06	0m0012680020881816745	1m6520406234121765e-06	1m356263328489149e-05	2m501182461855933e-05	1m132147644966608e-06
tool	9m023076563607901e-05	6m685737753286958e-05	3m221913721063174e-05	0m0002506203600205481	0m0007409049430862069	3m7804040857736254e-06	0m002255259780213237	4m448557319847168e-06	0m00025215715868398547	8m58692146721296e-06	0m00010077447950607166	2m260438805024023e-06	2m2738022380508482e-06	0m00010302544251317158
wive	2m506410282876459e-06	8m098218677332625e-05	2m9290124530234607e-06	4m349608934717253e-05	1m8026885300059803e-06	2m2682424969389103e-05	1m3066395467831171e-06	4m448557319847168e-06	9m840280108619481e-05	5m152152880327776e-05	1m6520406234121765e-06	2m260438805024023e-06	2m2738022380508482e-06	1m132147644966608e-06
hint	2m506410282876459e-06	1m5066451851453166e-05	4m686419924837537e-05	4m349608934717253e-05	0m0005335957976058125	3m7804040857736254e-06	9m930459782481194e-05	0m00018239083874505013	6m150175067887176e-06	1m4311535778688267e-06	3m469285002211109e-05	2m486482662789058e-05	8m185688056983054e-05	0m00011434691259637475
bulk	2m506410282876459e-06	9m416532407158229e-07	3m221913721063174e-05	2m0712425339297624e-06	1m0816132089530583e-05	2m2682424969389103e-05	1m3066395467831171e-06	4m448557319847168e-06	6m150175067887176e-06	3m0054223316255957e-05	2m6432649974594824e-05	1m356263328489149e-05	9m322588448412716e-05	1m2453624549380038e-05
nlcs	2m506410282876459e-06	9m416532407158229e-07	2m9290124530234607e-06	2m0712425339297624e-06	1m8026885300059803e-06	3m7804040857736254e-06	1m3066395467831171e-06	4m448557319847168e-06	6m150175067887176e-06	1m4311535778688267e-06	1m6520406234121765e-06	2m260438805024023e-06	7m04878693795763e-05	1m132147644966608e-06
elap	2m506410282876459e-06	5m649919785355451e-06	2m9290124530234607e-06	2m2783668100601062e-05	1m8026885300059803e-06	3m7804040857736254e-06	1m3066395467831171e-06	4m448557319847168e-06	6m150175067887176e-06	1m5742689356557094e-05	1m6520406234121765e-06	2m260438805024023e-06	2m2738022380508482e-06	1m132147644966608e-06
date	6m516666326206177e-05	0m0003163954825140536	0m0003544105275068432	0m00021955171541776508	0m0005516227101907134	0m0010244895238429308	0m0005043628043495119	0m0005827610148116946	6m765192665625364e-05	0m00022325996542349458	0m0004972642054781318	0m00021700213255826384	4m7749843361089006e-05	0m00040870526572689414
hulb	2m506410282876459e-06	9m416532407158229e-07	2m9290124530234607e-06	2m0712425339297624e-06	1m8026885300059803e-06	3m7804040857736254e-06	1m3066395467831171e-06	4m448557319847168e-06	6m150175067887176e-06	4m4365759094944224e-05	1m6520406234121765e-06	2m260438805024023e-06	2m2738022380508482e-06	1m132147644966608e-06
amok	2m506410282876459e-06	9m416532407158229e-07	2m9290124530234607e-06	2m0712425339297624e-06	1m8026885300059803e-06	2m2682424969389103e-05	1m3066395467831171e-06	4m448557319847168e-06	6m150175067887176e-06	3m7209993024589494e-05	1m6520406234121765e-06	2m260438805024023e-06	2m2738022380508482e-06	1m132147644966608e-06
halo	2m506410282876459e-06	9m416532407158229e-07	2m9290124530234607e-06	2m0712425339297624e-06	1m8026885300059803e-06	3m7804040857736254e-06	1m3066395467831171e-06	4m448557319847168e-06	6m150175067887176e-06	1m4311535778688267e-06	6m773366476409137e-05	2m260438805024023e-06	2m2738022380508482e-06	1m132147644966608e-06
extn	2m506410282876459e-06	9m416532407158229e-07	2m9290124530234607e-06	2m0712425339297624e-06	5m5883341701701283e-05	3m7804040857736254e-06	1m3066395467831171e-06	4m448557319847168e-06	6m150175067887176e-06	1m4311535778688267e-06	1m6520406234121765e-06	2m260438805024023e-06	2m2738022380508482e-06	1m132147644966608e-06
orst	2m506410282876459e-06	9m416532407158229e-07	0m00014937962987460196	2m0712425339297624e-06	1m0816132089530583e-05	6m0486465372378007e-05	7m839837053325027e-06	4m448557319847168e-06	6m150175067887176e-06	3m0054223316255957e-05	1m6520406234121765e-06	2m260438805024023e-06	2m2738022380508482e-06	6m340026448015124e-05
gage	2m506410282876459e-06	9m416532407158229e-07	9m079938899958506e-05	2m0712425339297624e-06	1m8026885300059803e-06	3m7804040857736254e-06	1m3066395467831171e-06	4m448557319847168e-06	6m150175067887176e-06	1m4311535778688267e-06	1m6520406234121765e-06	2m260438805024023e-06	2m501182461855933e-05	1m132147644966608e-06
diff	2m506410282876459e-06	9m416532407158229e-07	2m9290124530234607e-06	5m3852301789447665e-05	7m39102324587293e-05	3m7804040857736254e-06	0m00015810338663868606	0m00016014804714359343	6m150175067887176e-06	1m4311535778688267e-06	1m6520406234121765e-06	2m260438805024023e-06	1m364281342830509e-05	1m8114362319465727e-05
dink	2m506410282876459e-06	9m416532407158229e-07	2m9290124530234607e-06	2m0712425339297624e-06	1m8026885300059803e-06	0m00011719251779140905	1m3066395467831171e-06	4m448557319847168e-06	6m150175067887176e-06	1m4311535778688267e-06	1m6520406234121765e-06	2m260438805024023e-06	2m2738022380508482e-06	1m132147644966608e-06
tove	2m506410282876459e-06	5m2732582844328135e-05	2m9290124530234607e-06	2m0712425339297624e-06	1m8026885300059803e-06	3m7804040857736254e-06	1m3066395467831171e-06	4m448557319847168e-06	6m150175067887176e-06	1m4311535778688267e-06	1m6520406234121765e-06	2m260438805024023e-06	2m2738022380508482e-06	1m132147644966608e-06
sune	2m506410282876459e-06	9m416532407158229e-07	2m9290124530234607e-06	2m0712425339297624e-06	1m8026885300059803e-06	3m7804040857736254e-06	0m0001123710026149638	4m448557319847168e-06	6m150175067887176e-06	1m4311535778688267e-06	1m6520406234121765e-06	2m260438805024023e-06	2m2738022380508482e-06	2m9435837859637104e-05
crea	2m506410282876459e-06	9m416532407158229e-07	2m9290124530234607e-06	2m0712425339297624e-06	1m8026885300059803e-06	6m0486465372378007e-05	7m839837053325027e-06	4m448557319847168e-06	6m150175067887176e-06	1m4311535778688267e-06	1m6520406234121765e-06	2m260438805024023e-06	2m2738022380508482e-06	1m132147644966608e-06
kate	2m506410282876459e-06	9m416532407158229e-07	2m9290124530234607e-06	2m0712425339297624e-06	1m8026885300059803e-06	0m0002117026160703972	1m3066395467831171e-06	4m448557319847168e-06	6m150175067887176e-06	1m4311535778688267e-06	1m6520406234121765e-06	2m260438805024023e-06	2m2738022380508482e-06	6m7928858697996475e-06
vlsi	0m00019048717513214797	9m416532407158229e-07	2m9290124530234607e-06	8m492093911627308e-05	1m8026885300059803e-06	3m7804040857736254e-06	1m3066395467831171e-06	4m448557319847168e-06	6m150175067887176e-06	1m4311535778688267e-06	1m6520406234121765e-06	2m260438805024023e-06	2m2738022380508482e-06	4m641805207938887e-05
eyeb	2m506410282876459e-06	1m0358186045777984e-05	2m9290124530234607e-06	1m2427455658325925e-05	1m8026885300059803e-06	3m7804040857736254e-06	1m437303490092745e-05	4m448557319847168e-06	6m150175067887176e-06	1m4311535778688267e-06	5m94734592596069e-05	2m260438805024023e-06	2m2738022380508482e-06	1m132147644966608e-06
llib	2m506410282876459e-06	9m416532407158229e-07	2m9290124530234607e-06	2m0712425339297624e-06	6m489678344223648e-05	3m7804040857736254e-06	1m3066395467831171e-06	2m669134300958831e-05	6m150175067887176e-06	1m4311535778688267e-06	1m6520406234121765e-06	2m260438805024023e-06	2m2738022380508482e-06	1m132147644966608e-06
mlee	2m506410282876459e-06	0m00027872936334460974	2m9290124530234607e-06	2m0712425339297624e-06	1m8026885300059803e-06	3m7804040857736254e-06	1m3066395467831171e-06	2m669134300958831e-05	6m150175067887176e-06	1m4311535778688267e-06	1m6520406234121765e-06	2m260438805024023e-06	2m2738022380508482e-06	1m132147644966608e-06
moin	2m506410282876459e-06	7m627391460118815e-05	2m9290124530234607e-06	2m2783668100601062e-05	1m8026885300059803e-06	3m7804040857736254e-06	1m437303490092745e-05	4m448557319847168e-06	6m150175067887176e-06	1m4311535778688267e-06	1m6520406234121765e-06	2m260438805024023e-06	2m2738022380508482e-06	1m132147644966608e-06
mist	2m506410282876459e-06	1m0358186045777984e-05	2m9290124530234607e-06	2m0712425339297624e-06	1m8026885300059803e-06	3m7804040857736254e-06	1m3066395467831171e-06	4m448557319847168e-06	6m150175067887176e-06	2m2898457245901227e-05	5m121325739310123e-05	2m260438805024023e-06	2m2738022380508482e-06	1m132147644966608e-06
clad	2m506410282876459e-06	9m416532407158229e-07	6m150925764814019e-05	3m31398805428762e-05	1m8026885300059803e-06	3m7804040857736254e-06	1m3066395467831171e-06	4m448557319847168e-06	6m150175067887176e-06	1m4311535778688267e-06	1m6520406234121765e-06	2m260438805024023e-06	2m2738022380508482e-06	1m132147644966608e-06
ussr	2m506410282876459e-06	9m416532407158229e-07	1m7574075172888115e-05	2m0712425339297624e-06	1m8026885300059803e-06	3m7804040857736254e-06	2m0906232748529874e-05	4m448557319847168e-06	6m150175067887176e-06	0m00013023498468101025	0m00013381529424805194	2m260438805024023e-06	2m2738022380508482e-06	1m132147644966608e-06
picl	2m506410282876459e-06	9m416532407158229e-07	2m9290124530234607e-06	2m0712425339297624e-06	1m8026885300059803e-06	3m7804040857736254e-06	1m3066395467831171e-06	4m448557319847168e-06	6m150175067887176e-06	1m4311535778688267e-06	1m6520406234121765e-06	7m007359818089753e-05	2m2738022380508482e-06	1m132147644966608e-06
adev	1m5038462152006105e-05	9m416532407158229e-07	2m9290124530234607e-06	2m0712425339297624e-06	1m8026885300059803e-06	3m7804040857736254e-06	7m839837053325027e-06	2m669134300958831e-05	6m150175067887176e-06	1m4311535778688267e-06	1m6520406234121765e-06	2m260438805024023e-06	2m2738022380508482e-06	6m7928858697996475e-06
brag	2m506410282876459e-06	9m416532407158229e-07	2m9290124530234607e-06	3m31398805428762e-05	1m8026885300059803e-06	3m7804040857736254e-06	1m437303490092745e-05	4m448557319847168e-06	6m150175067887176e-06	1m4311535778688267e-06	1m6520406234121765e-06	2m486482662789058e-05	2m2738022380508482e-06	6m7928858697996475e-06
ihav	2m506410282876459e-06	6m685737753286958e-05	7m615431968588382e-05	4m349608934717253e-05	4m6869899961166084e-05	3m7804040857736254e-06	7m839837053325027e-06	9m341969416709617e-05	6m150175067887176e-06	1m4311535778688267e-06	4m295305552659556e-05	1m356263328489149e-05	2m501182461855933e-05	0m00013132912863511592
flog	2m506410282876459e-06	1m5066451851453166e-05	4m686419924837537e-05	2m0712425339297624e-06	1m8026885300059803e-06	3m7804040857736254e-06	1m3066395467831171e-06	4m448557319847168e-06	6m150175067887176e-06	1m4311535778688267e-06	1m6520406234121765e-06	2m260438805024023e-06	2m2738022380508482e-06	1m132147644966608e-06
mack	0m00011529486801009625	3m38995159836486e-05	1m7574075172888115e-05	3m31398805428762e-05	1m8026885300059803e-06	4m158444426138885e-05	7m839837053325027e-06	2m669134300958831e-05	6m150175067887176e-06	6m583306094398722e-05	1m6520406234121765e-06	2m260438805024023e-06	4m7749843361089006e-05	2m3775099180056714e-05
calc	2m506410282876459e-06	9m416532407158229e-07	2m9290124530234607e-06	2m0712425339297624e-06	1m9829574739560485e-05	3m7804040857736254e-06	4m703902231995016e-05	4m448557319847168e-06	6m150175067887176e-06	1m4311535778688267e-06	1m6520406234121765e-06	2m260438805024023e-06	2m2738022380508482e-06	1m132147644966608e-06
hogg	2m506410282876459e-06	9m416532407158229e-07	2m9290124530234607e-06	2m0712425339297624e-06	5m5883341701701283e-05	3m7804040857736254e-06	1m3066395467831171e-06	4m448557319847168e-06	6m150175067887176e-06	1m4311535778688267e-06	1m6520406234121765e-06	2m260438805024023e-06	2m2738022380508482e-06	1m132147644966608e-06
porn	0m0001403589703841135	9m416532407158229e-07	3m221913721063174e-05	2m0712425339297624e-06	1m8026885300059803e-06	6m0486465372378007e-05	1m3066395467831171e-06	4m448557319847168e-06	6m150175067887176e-06	1m4311535778688267e-06	1m6520406234121765e-06	1m356263328489149e-05	2m2738022380508482e-06	1m132147644966608e-06
late	2m506410282876459e-06	0m00021281364024616778	2m9290124530234607e-06	0m0004473883891478181	4m6869899961166084e-05	0m0003818208060692996	1m3066395467831171e-06	2m669134300958831e-05	6m150175067887176e-06	0m0003091291873715818	0m00043944281060248613	0m0001039801791193895	0m0005593553651124239	0m0002558653650339693
tiga	2m506410282876459e-06	9m416532407158229e-07	2m9290124530234607e-06	2m0712425339297624e-06	8m29236741992645e-05	3m7804040857736254e-06	1m3066395467831171e-06	4m448557319847168e-06	6m150175067887176e-06	1m4311535778688267e-06	1m6520406234121765e-06	2m260438805024023e-06	2m2738022380508482e-06	1m132147644966608e-06
plan	2m506410282876459e-06	4m331604941398837e-05	2m9290124530234607e-06	0m00032311383984051645	1m0816132089530583e-05	0m0008543713483959436	0m00029530053143389523	0m00013790527009405196	0m0006826694589108229	0m0004951790906488895	0m0016454324359074235	0m0002622109022922814	8m185688056983054e-05	0m0003634193853940815
shar	2m506410282876459e-06	9m416532407158229e-07	2m9290124530234607e-06	2m0712425339297624e-06	0m0001189774411614053	2m2682424969389103e-05	6m0105416196165606e-05	9m341969416709617e-05	6m150175067887176e-06	1m4311535778688267e-06	9m912244422594085e-06	2m260438805024023e-06	2m2738022380508482e-06	1m132147644966608e-06
boer	2m506410282876459e-06	9m416532407158229e-07	2m9290124530234607e-06	2m0712425339297624e-06	1m8026885300059803e-06	2m2682424969389103e-05	7m839837053325027e-06	0m00011566247849259526	6m150175067887176e-06	1m4311535778688267e-06	1m6520406234121765e-06	2m260438805024023e-06	2m2738022380508482e-06	1m132147644966608e-06
door	0m00020301924087107182	9m416532407158229e-07	2m9290124530234607e-06	0m0012448166962713003	1m8026885300059803e-06	3m7804040857736254e-06	4m703902231995016e-05	4m89341291540768e-05	3m690105222631246e-05	0m0009817713871598244	1m6520406234121765e-06	2m260438805024023e-06	2m2738022380508482e-06	6m906100315973163e-05
tung	2m506410282876459e-06	9m416532407158229e-07	3m221913721063174e-05	2m0712425339297624e-06	1m8026885300059803e-06	3m7804040857736254e-06	1m3066395467831171e-06	4m448557319847168e-06	3m690105222631246e-05	1m4311535778688267e-06	1m6520406234121765e-06	2m260438805024023e-06	2m2738022380508482e-06	1m8114362319465727e-05
cage	2m506410282876459e-06	9m416532407158229e-07	4m686419924837537e-05	0m0002816889900714159	1m8026885300059803e-06	7m938848284538835e-05	1m3066395467831171e-06	0m0002268764073960483	0m0002214062842540443	1m4311535778688267e-06	3m469285002211109e-05	2m260438805024023e-06	2m2738022380508482e-06	8m60432191984728e-05
wedg	2m7570513339014724e-05	9m416532407158229e-07	2m9290124530234607e-06	2m2783668100601062e-05	1m8026885300059803e-06	7m938848284538835e-05	1m3066395467831171e-06	4m448557319847168e-06	3m690105222631246e-05	1m4311535778688267e-06	1m6520406234121765e-06	2m260438805024023e-06	2m2738022380508482e-06	1m132147644966608e-06
coli	2m506410282876459e-06	9m416532407158229e-07	2m9290124530234607e-06	2m0712425339297624e-06	1m8026885300059803e-06	3m7804040857736254e-06	1m3066395467831171e-06	4m448557319847168e-06	6m150175067887176e-06	1m4311535778688267e-06	1m6520406234121765e-06	0m0003639306523837149	2m2738022380508482e-06	1m132147644966608e-06
weag	2m506410282876459e-06	9m416532407158229e-07	2m9290124530234607e-06	2m0712425339297624e-06	1m8026885300059803e-06	3m7804040857736254e-06	4m050582356285304e-05	4m448557319847168e-06	6m150175067887176e-06	1m4311535778688267e-06	1m6520406234121765e-06	2m260438805024023e-06	2m2738022380508482e-06	1m132147644966608e-06
csus	1m5038462152006105e-05	9m416532407158229e-07	1m7574075172888115e-05	2m0712425339297624e-06	1m8026885300059803e-06	3m7804040857736254e-06	1m3066395467831171e-06	4m448557319847168e-06	6m150175067887176e-06	1m4311535778688267e-06	1m6520406234121765e-06	2m260438805024023e-06	2m2738022380508482e-06	5m207879075896926e-05
tuba	2m506410282876459e-06	9m416532407158229e-07	1m7574075172888115e-05	2m2783668100601062e-05	1m8026885300059803e-06	2m2682424969389103e-05	1m3066395467831171e-06	4m448557319847168e-06	6m150175067887176e-06	1m4311535778688267e-06	5m94734592596069e-05	2m260438805024023e-06	2m2738022380508482e-06	6m7928858697996475e-06
jaff	2m506410282876459e-06	9m416532407158229e-07	1m7574075172888115e-05	2m0712425339297624e-06	7m39102324587293e-05	3m7804040857736254e-06	1m3066395467831171e-06	4m448557319847168e-06	6m150175067887176e-06	1m4311535778688267e-06	1m6520406234121765e-06	2m260438805024023e-06	2m2738022380508482e-06	1m132147644966608e-06
beza	1m5038462152006105e-05	3m38995159836486e-05	2m9290124530234607e-06	2m0712425339297624e-06	1m8026885300059803e-06	3m7804040857736254e-06	1m3066395467831171e-06	4m448557319847168e-06	6m150175067887176e-06	1m4311535778688267e-06	1m6520406234121765e-06	2m260438805024023e-06	2m2738022380508482e-06	1m132147644966608e-06
chao	2m506410282876459e-06	3m860778087982908e-05	2m9290124530234607e-06	9m527715155854821e-05	1m8026885300059803e-06	3m7804040857736254e-06	7m839837053325027e-06	4m89341291540768e-05	6m150175067887176e-06	1m4311535778688267e-06	9m912244422594085e-06	2m260438805024023e-06	5m911885455134325e-05	3m509657472022809e-05
noem	2m506410282876459e-06	9m416532407158229e-07	2m9290124530234607e-06	2m0712425339297624e-06	1m8026885300059803e-06	3m7804040857736254e-06	1m3066395467831171e-06	4m448557319847168e-06	6m150175067887176e-06	1m4311535778688267e-06	1m6520406234121765e-06	2m260438805024023e-06	2m2738022380508482e-06	6m906100315973163e-05
dart	2m506410282876459e-06	9m416532407158229e-07	2m9290124530234607e-06	4m349608934717253e-05	1m8026885300059803e-06	3m7804040857736254e-06	1m3066395467831171e-06	4m448557319847168e-06	6m150175067887176e-06	1m4311535778688267e-06	1m6520406234121765e-06	2m260438805024023e-06	2m2738022380508482e-06	1m132147644966608e-06
sell	1m5038462152006105e-05	9m416532407158229e-07	4m686419924837537e-05	0m0016383527545258403	1m8026885300059803e-06	0m0004763309261761606	0m0003149001277051866	0m00038257593405433	0m0009286764543503523	8m58692146721296e-06	0m00014207549975253642	2m260438805024023e-06	2m501182461855933e-05	0m0014955670339986682
deck	2m506410282876459e-06	9m416532407158229e-07	2m9290124530234607e-06	2m0712425339297624e-06	1m8026885300059803e-06	4m158444426138885e-05	1m3066395467831171e-06	4m448557319847168e-06	6m150175067887176e-06	2m2898457245901227e-05	3m469285002211109e-05	2m260438805024023e-06	0m0001614399516256526	5m773952943854965e-05
sola	2m506410282876459e-06	4m802431431016885e-05	2m9290124530234607e-06	2m0712425339297624e-06	1m8026885300059803e-06	3m7804040857736254e-06	1m3066395467831171e-06	4m448557319847168e-06	6m150175067887176e-06	1m4311535778688267e-06	1m6520406234121765e-06	0m00027351308381184936	2m2738022380508482e-06	1m132147644966608e-06
bala	2m506410282876459e-06	9m416532407158229e-07	2m9290124530234607e-06	2m0712425339297624e-06	1m8026885300059803e-06	3m7804040857736254e-06	1m437303490092745e-05	4m448557319847168e-06	0m00015990453539416194	1m4311535778688267e-06	1m6520406234121765e-06	2m260438805024023e-06	2m2738022380508482e-06	1m132147644966608e-06
jorg	2m506410282876459e-06	9m416532407158229e-07	2m9290124530234607e-06	1m2427455658325925e-05	1m8026885300059803e-06	4m158444426138885e-05	1m3066395467831171e-06	4m448557319847168e-06	6m150175067887176e-06	4m4365759094944224e-05	1m6520406234121765e-06	2m260438805024023e-06	2m2738022380508482e-06	4m075731339980848e-05
coda	2m506410282876459e-06	9m416532407158229e-07	2m9290124530234607e-06	2m0712425339297624e-06	5m5883341701701283e-05	2m2682424969389103e-05	1m3066395467831171e-06	4m448557319847168e-06	6m150175067887176e-06	1m4311535778688267e-06	1m6520406234121765e-06	2m260438805024023e-06	2m2738022380508482e-06	1m132147644966608e-06
pole	2m506410282876459e-06	9m416532407158229e-07	2m9290124530234607e-06	2m0712425339297624e-06	1m8026885300059803e-06	3m7804040857736254e-06	2m0906232748529874e-05	0m00047154707135632634	0m00012915366096422076	3m7209993024589494e-05	0m00026597853866405785	2m260438805024023e-06	2m501182461855933e-05	6m7928858697996475e-06
wwhj	0m00012782691919710487	9m416532407158229e-07	2m9290124530234607e-06	2m0712425339297624e-06	1m8026885300059803e-06	3m7804040857736254e-06	1m3066395467831171e-06	4m448557319847168e-06	6m150175067887176e-06	1m4311535778688267e-06	1m6520406234121765e-06	2m260438805024023e-06	2m2738022380508482e-06	1m132147644966608e-06
deut	2m506410282876459e-06	6m685737753286958e-05	2m9290124530234607e-06	2m0712425339297624e-06	1m8026885300059803e-06	3m7804040857736254e-06	1m3066395467831171e-06	4m448557319847168e-06	6m150175067887176e-06	1m4311535778688267e-06	1m6520406234121765e-06	2m260438805024023e-06	2m2738022380508482e-06	1m132147644966608e-06
tran	7m76987144490704e-05	2m4482984372298233e-05	4m686419924837537e-05	0m0003334700595587492	1m8026885300059803e-06	3m7804040857736254e-06	7m839837053325027e-06	9m341969416709617e-05	6m150175067887176e-06	8m730036643100902e-05	9m912244422594085e-06	2m260438805024023e-06	2m2738022380508482e-06	1m132147644966608e-06
mann	2m506410282876459e-06	9m416532407158229e-07	3m221913721063174e-05	2m0712425339297624e-06	1m8026885300059803e-06	3m7804040857736254e-06	1m3066395467831171e-06	4m448557319847168e-06	6m150175067887176e-06	1m4311535778688267e-06	1m6520406234121765e-06	2m260438805024023e-06	0m0001273329253308475	1m132147644966608e-06
usda	2m7570513339014724e-05	9m416532407158229e-07	2m9290124530234607e-06	2m0712425339297624e-06	1m8026885300059803e-06	3m7804040857736254e-06	7m839837053325027e-06	4m448557319847168e-06	6m150175067887176e-06	1m4311535778688267e-06	9m251427400158718e-05	1m356263328489149e-05	2m2738022380508482e-06	6m7928858697996475e-06
eisa	2m506410282876459e-06	9m416532407158229e-07	2m9290124530234607e-06	2m0712425339297624e-06	1m8026885300059803e-06	3m7804040857736254e-06	1m3066395467831171e-06	4m448557319847168e-06	6m150175067887176e-06	8m58692146721296e-06	1m6520406234121765e-06	2m260438805024023e-06	2m2738022380508482e-06	0m0007087243720889091
hama	2m506410282876459e-06	9m416532407158229e-07	2m9290124530234607e-06	2m0712425339297624e-06	1m8026885300059803e-06	3m7804040857736254e-06	1m3066395467831171e-06	4m448557319847168e-06	6m765192665625364e-05	0m0003806868626270443	1m6520406234121765e-06	2m260438805024023e-06	2m2738022380508482e-06	1m132147644966608e-06
west	2m506410282876459e-06	5m7440847740508616e-05	0m00019331483053974807	3m31398805428762e-05	0m0001370043319184333	0m0005330370040610433	0m0001450369891244918	0m00036033312790095806	0m00191270443610847	0m0007026963867247105	0m00027423875872045755	0m00019439774041529745	0m0004797722795046866	0m0001426506059942767
fear	2m506410282876459e-06	0m0005706418305635452	2m9290124530234607e-06	5m3852301789447665e-05	1m8026885300059803e-06	7m938848284538835e-05	1m3066395467831171e-06	4m448557319847168e-06	6m150175067887176e-06	0m00038784262142144144	4m295305552659556e-05	1m356263328489149e-05	0m0002637610596138984	1m132147644966608e-06
atti	2m506410282876459e-06	1m5066451851453166e-05	6m150925764814019e-05	2m0712425339297624e-06	1m8026885300059803e-06	6m0486465372378007e-05	1m3066395467831171e-06	4m448557319847168e-06	6m150175067887176e-06	1m4311535778688267e-06	1m6520406234121765e-06	2m260438805024023e-06	2m2738022380508482e-06	1m132147644966608e-06
lerc	2m506410282876459e-06	9m416532407158229e-07	0m00022260495461523533	2m0712425339297624e-06	1m8026885300059803e-06	3m7804040857736254e-06	5m357221743906848e-05	7m11769171175547e-05	6m150175067887176e-06	1m4311535778688267e-06	0m00011729488323908299	1m356263328489149e-05	0m00011596390686463565	6m7928858697996475e-06
cola	2m506410282876459e-06	1m0358186045777984e-05	1m7574075172888115e-05	2m0712425339297624e-06	1m8026885300059803e-06	0m00023060463718138635	1m3066395467831171e-06	9m341969416709617e-05	6m150175067887176e-06	1m4311535778688267e-06	2m6432649974594824e-05	2m260438805024023e-06	2m2738022380508482e-06	1m132147644966608e-06
hayn	2m506410282876459e-06	9m416532407158229e-07	3m221913721063174e-05	2m2783668100601062e-05	1m0816132089530583e-05	3m7804040857736254e-06	1m3066395467831171e-06	2m669134300958831e-05	6m150175067887176e-06	1m4311535778688267e-06	5m94734592596069e-05	3m616702088038437e-05	2m2738022380508482e-06	1m132147644966608e-06
dust	2m506410282876459e-06	6m21491126366891e-05	7m615431968588382e-05	1m2427455658325925e-05	1m8026885300059803e-06	3m7804040857736254e-06	1m3066395467831171e-06	4m448557319847168e-06	6m150175067887176e-06	0m00011592344526434317	0m0003733611956704408	2m260438805024023e-06	5m911885455134325e-05	2m3775099180056714e-05
vaxc	2m506410282876459e-06	2m9191249268478714e-05	0m00013473456783685833	2m0712425339297624e-06	2m8843016480095685e-05	3m7804040857736254e-06	1m3066395467831171e-06	4m448557319847168e-06	6m150175067887176e-06	1m4311535778688267e-06	1m6520406234121765e-06	1m356263328489149e-05	1m364281342830509e-05	6m7928858697996475e-06
wear	2m506410282876459e-06	0m00015631444694008678	0m00012008951307507232	0m00037489490932784975	1m0816132089530583e-05	4m158444426138885e-05	1m3066395467831171e-06	4m448557319847168e-06	6m150175067887176e-06	0m00018748112779576331	3m469285002211109e-05	0m0002509087207727134	0m00024102303723338991	0m00015963282203301787
tend	2m506410282876459e-06	0m0003446450864430517	0m00010544445103732869	0m0001988392905332148	9m19371159397997e-05	3m7804040857736254e-06	9m277140634367242e-05	0m0004493042652029544	6m150175067887176e-06	2m2898457245901227e-05	0m00012555508874356747	0m0004995569470338523	0m0001273329253308475	7m472174183931202e-05
nswc	2m506410282876459e-06	9m416532407158229e-07	2m9290124530234607e-06	2m0712425339297624e-06	0m0001460177736589685	0m00032511475728824735	7m839837053325027e-06	4m448557319847168e-06	6m150175067887176e-06	1m4311535778688267e-06	1m6520406234121765e-06	2m260438805024023e-06	1m364281342830509e-05	2m3775099180056714e-05
cach	2m506410282876459e-06	9m416532407158229e-07	2m9290124530234607e-06	2m0712425339297624e-06	0m00033530007931403816	3m7804040857736254e-06	1m3066395467831171e-06	4m448557319847168e-06	6m150175067887176e-06	1m4311535778688267e-06	9m912244422594085e-06	2m260438805024023e-06	2m2738022380508482e-06	0m0008898680098354816
zoom	2m506410282876459e-06	9m416532407158229e-07	2m9290124530234607e-06	2m0712425339297624e-06	3m7856458220630884e-05	3m7804040857736254e-06	0m00021690216090064496	4m448557319847168e-06	6m150175067887176e-06	1m4311535778688267e-06	1m6520406234121765e-06	2m260438805024023e-06	2m2738022380508482e-06	8m038248051889241e-05
tier	2m506410282876459e-06	1m0358186045777984e-05	2m9290124530234607e-06	2m0712425339297624e-06	1m8026885300059803e-06	0m00015499656728934497	1m3066395467831171e-06	4m448557319847168e-06	6m150175067887176e-06	1m4311535778688267e-06	9m912244422594085e-06	2m260438805024023e-06	2m501182461855933e-05	1m132147644966608e-06
hypo	2m506410282876459e-06	5m649919785355451e-06	3m221913721063174e-05	2m0712425339297624e-06	1m8026885300059803e-06	3m7804040857736254e-06	1m3066395467831171e-06	4m448557319847168e-06	6m150175067887176e-06	1m4311535778688267e-06	1m6520406234121765e-06	3m616702088038437e-05	2m2738022380508482e-06	1m132147644966608e-06
near	2m506410282876459e-06	0m0001233565853908658	0m0002958302793558687	0m0006234439788386226	7m39102324587293e-05	0m0010622935369610786	0m00017770298290997744	0m0004493042652029544	6m150175067887176e-06	0m0011177308624610305	0m0010341773740947247	0m0003639306523837149	0m00025239205569960177	0m0003860623110085726
vein	2m506410282876459e-06	1m5066451851453166e-05	4m686419924837537e-05	2m0712425339297624e-06	1m8026885300059803e-06	4m158444426138885e-05	1m3066395467831171e-06	4m448557319847168e-06	6m150175067887176e-06	1m4311535778688267e-06	1m8172448108089156e-05	1m356263328489149e-05	2m2738022380508482e-06	1m132147644966608e-06
poll	2m506410282876459e-06	5m649919785355451e-06	2m9290124530234607e-06	2m0712425339297624e-06	3m7856458220630884e-05	0m00023060463718138635	1m3066395467831171e-06	4m448557319847168e-06	6m150175067887176e-06	1m4311535778688267e-06	1m6520406234121765e-06	9m267798304790631e-05	2m2738022380508482e-06	6m340026448015124e-05
icol	2m506410282876459e-06	9m416532407158229e-07	2m9290124530234607e-06	2m0712425339297624e-06	1m8026885300059803e-06	3m7804040857736254e-06	6m663861131528392e-05	4m448557319847168e-06	6m150175067887176e-06	1m4311535778688267e-06	1m6520406234121765e-06	2m260438805024023e-06	2m2738022380508482e-06	1m132147644966608e-06
undu	2m506410282876459e-06	2m4482984372298233e-05	1m7574075172888115e-05	2m0712425339297624e-06	1m8026885300059803e-06	3m7804040857736254e-06	7m839837053325027e-06	4m448557319847168e-06	6m150175067887176e-06	1m4311535778688267e-06	1m6520406234121765e-06	1m356263328489149e-05	2m2738022380508482e-06	1m132147644966608e-06
dude	2m506410282876459e-06	9m416532407158229e-07	2m9290124530234607e-06	3m31398805428762e-05	0m0001099639994208701	3m7804040857736254e-06	1m3066395467831171e-06	0m00011566247849259526	6m765192665625364e-05	8m58692146721296e-06	1m6520406234121765e-06	2m260438805024023e-06	1m364281342830509e-05	1m132147644966608e-06
risc	2m506410282876459e-06	9m416532407158229e-07	2m9290124530234607e-06	2m0712425339297624e-06	1m8026885300059803e-06	3m7804040857736254e-06	6m663861131528392e-05	4m448557319847168e-06	6m150175067887176e-06	1m4311535778688267e-06	1m6520406234121765e-06	2m260438805024023e-06	2m2738022380508482e-06	0m0006917421706020832
hack	2m506410282876459e-06	5m649919785355451e-06	1m7574075172888115e-05	2m2783668100601062e-05	0m0001189774411614053	3m7804040857736254e-06	9m277140634367242e-05	7m11769171175547e-05	3m690105222631246e-05	4m4365759094944224e-05	2m6432649974594824e-05	2m260438805024023e-06	2m501182461855933e-05	0m00017661503807175905
rlds	2m506410282876459e-06	3m38995159836486e-05	2m9290124530234607e-06	2m0712425339297624e-06	1m8026885300059803e-06	3m7804040857736254e-06	1m3066395467831171e-06	4m448557319847168e-06	6m150175067887176e-06	1m4311535778688267e-06	1m6520406234121765e-06	2m260438805024023e-06	2m2738022380508482e-06	1m132147644966608e-06
berg	2m506410282876459e-06	9m416532407158229e-07	2m9290124530234607e-06	2m0712425339297624e-06	1m8026885300059803e-06	9m82905039563775e-05	1m3066395467831171e-06	4m89341291540768e-05	6m150175067887176e-06	1m4311535778688267e-06	1m6520406234121765e-06	2m260438805024023e-06	0m00018417798855807632	2m3775099180056714e-05
dose	2m506410282876459e-06	9m416532407158229e-07	1m7574075172888115e-05	3m31398805428762e-05	3m7856458220630884e-05	3m7804040857736254e-06	1m3066395467831171e-06	4m448557319847168e-06	6m150175067887176e-06	1m4311535778688267e-06	9m912244422594085e-06	0m0007708095945417881	2m2738022380508482e-06	1m132147644966608e-06
jame	0m00024061539443209767	0m000810763449408114	0m0010134383337572217	0m0011308983666822314	1m0816132089530583e-05	0m0007031551795080304	9m277140634367242e-05	4m448557319847168e-06	6m765192665625364e-05	4m4365759094944224e-05	0m00038162138662301004	2m486482662789058e-05	0m0004001891938969493	0m000403044541599229
unix	5m2634612075053155e-05	9m416532407158229e-07	9m079938899958506e-05	1m2427455658325925e-05	0m0018765988061204553	3m7804040857736254e-06	0m0026799177285283804	4m448557319847168e-06	6m150175067887176e-06	2m2898457245901227e-05	1m8172448108089156e-05	2m260438805024023e-06	1m364281342830509e-05	0m00045399117516353726
unib	2m506410282876459e-06	9m416532407158229e-07	2m9290124530234607e-06	2m0712425339297624e-06	1m0816132089530583e-05	3m7804040857736254e-06	5m357221743906848e-05	4m448557319847168e-06	6m150175067887176e-06	1m4311535778688267e-06	1m6520406234121765e-06	2m260438805024023e-06	2m2738022380508482e-06	1m132147644966608e-06
ghjn	9m023076563607901e-05	9m416532407158229e-07	2m9290124530234607e-06	2m0712425339297624e-06	1m8026885300059803e-06	3m7804040857736254e-06	1m3066395467831171e-06	4m448557319847168e-06	6m150175067887176e-06	1m4311535778688267e-06	1m6520406234121765e-06	2m260438805024023e-06	2m2738022380508482e-06	1m132147644966608e-06
buss	2m506410282876459e-06	9m416532407158229e-07	2m9290124530234607e-06	8m492093911627308e-05	1m8026885300059803e-06	3m7804040857736254e-06	1m3066395467831171e-06	2m669134300958831e-05	3m690105222631246e-05	1m5742689356557094e-05	1m6520406234121765e-06	2m260438805024023e-06	2m2738022380508482e-06	2m3775099180056714e-05
demi	2m506410282876459e-06	9m416532407158229e-07	2m9290124530234607e-06	2m0712425339297624e-06	1m0816132089530583e-05	3m7804040857736254e-06	1m3066395467831171e-06	4m448557319847168e-06	3m690105222631246e-05	1m4311535778688267e-06	1m6520406234121765e-06	2m260438805024023e-06	2m2738022380508482e-06	1m132147644966608e-06
jpeg	2m506410282876459e-06	9m416532407158229e-07	2m9290124530234607e-06	2m0712425339297624e-06	1m8026885300059803e-06	3m7804040857736254e-06	0m004973070230334997	4m448557319847168e-06	6m150175067887176e-06	1m4311535778688267e-06	1m6520406234121765e-06	2m260438805024023e-06	2m2738022380508482e-06	1m132147644966608e-06
deem	2m506410282876459e-06	4m802431431016885e-05	1m7574075172888115e-05	2m0712425339297624e-06	1m8026885300059803e-06	3m7804040857736254e-06	1m3066395467831171e-06	4m448557319847168e-06	6m150175067887176e-06	8m58692146721296e-06	1m8172448108089156e-05	1m356263328489149e-05	2m2738022380508482e-06	1m132147644966608e-06
doge	2m506410282876459e-06	9m416532407158229e-07	2m9290124530234607e-06	2m0712425339297624e-06	1m8026885300059803e-06	3m7804040857736254e-06	1m3066395467831171e-06	4m448557319847168e-06	0m00040591153083369136	1m4311535778688267e-06	1m6520406234121765e-06	2m260438805024023e-06	2m2738022380508482e-06	1m132147644966608e-06
alia	2m506410282876459e-06	9m416532407158229e-07	2m9290124530234607e-06	2m0712425339297624e-06	0m00030825973954051733	3m7804040857736254e-06	0m0003606325190048665	4m448557319847168e-06	6m150175067887176e-06	2m2898457245901227e-05	1m6520406234121765e-06	2m260438805024023e-06	2m2738022380508482e-06	6m7928858697996475e-06
harp	2m506410282876459e-06	1m0358186045777984e-05	2m9290124530234607e-06	2m2783668100601062e-05	1m8026885300059803e-06	7m938848284538835e-05	1m3066395467831171e-06	4m448557319847168e-06	6m150175067887176e-06	1m4311535778688267e-06	1m6520406234121765e-06	2m260438805024023e-06	2m2738022380508482e-06	1m132147644966608e-06
empt	2m506410282876459e-06	9m416532407158229e-07	2m9290124530234607e-06	2m0712425339297624e-06	1m8026885300059803e-06	2m2682424969389103e-05	1m3066395467831171e-06	4m448557319847168e-06	6m150175067887176e-06	3m0054223316255957e-05	1m6520406234121765e-06	2m260438805024023e-06	1m364281342830509e-05	1m132147644966608e-06
waze	2m506410282876459e-06	9m416532407158229e-07	2m9290124530234607e-06	2m0712425339297624e-06	1m8026885300059803e-06	3m7804040857736254e-06	1m3066395467831171e-06	0m00018239083874505013	6m150175067887176e-06	1m4311535778688267e-06	1m6520406234121765e-06	2m260438805024023e-06	2m2738022380508482e-06	1m132147644966608e-06
dipl	2m506410282876459e-06	9m416532407158229e-07	2m9290124530234607e-06	2m0712425339297624e-06	7m39102324587293e-05	3m7804040857736254e-06	7m839837053325027e-06	4m448557319847168e-06	6m150175067887176e-06	1m4311535778688267e-06	1m6520406234121765e-06	2m260438805024023e-06	2m2738022380508482e-06	1m132147644966608e-06
teen	2m506410282876459e-06	1m0358186045777984e-05	0m00017866975395008922	8m492093911627308e-05	1m8026885300059803e-06	4m158444426138885e-05	1m3066395467831171e-06	4m448557319847168e-06	9m840280108619481e-05	1m4311535778688267e-06	1m6520406234121765e-06	0m00013788676005788147	2m2738022380508482e-06	1m132147644966608e-06
four	1m5038462152006105e-05	0m0001516061747679487	0m00010544445103732869	0m0003956073196604848	7m39102324587293e-05	0m0008921753615140915	0m00026916773640550673	0m00033809032174758613	6m150175067887176e-06	0m0005524252774193883	0m0003733611956704408	0m00048825476551428437	0m000616200384683907	0m000204918731469661
veri	2m506410282876459e-06	0m0021714523900300264	0m0016724660526961088	0m003647458041086793	0m0010383485350757837	3m7804040857736254e-06	0m0015431412030011415	0m001183316227979958	6m150175067887176e-06	0m0004951790906488895	0m0021906059700995684	0m002081864047795534	0m0019008986419066787	0m0026503577828407288
zero	2m506410282876459e-06	4m331604941398837e-05	3m221913721063174e-05	5m3852301789447665e-05	0m00029924631235189736	0m0001360945461783558	1m3066395467831171e-06	0m0005382754025049508	6m150175067887176e-06	2m2898457245901227e-05	0m00034858056460507214	4m746921331388876e-05	0m00024102303723338991	0m00012000765127595514
nren	5m2634612075053155e-05	9m416532407158229e-07	2m9290124530234607e-06	2m0712425339297624e-06	1m8026885300059803e-06	3m7804040857736254e-06	0m00015810338663868606	4m448557319847168e-06	6m150175067887176e-06	1m4311535778688267e-06	1m6520406234121765e-06	2m260438805024023e-06	2m2738022380508482e-06	6m7928858697996475e-06
yung	2m506410282876459e-06	9m416532407158229e-07	2m9290124530234607e-06	4m349608934717253e-05	1m8026885300059803e-06	2m2682424969389103e-05	1m3066395467831171e-06	2m669134300958831e-05	6m150175067887176e-06	1m4311535778688267e-06	9m912244422594085e-06	2m260438805024023e-06	2m2738022380508482e-06	1m132147644966608e-06
viii	2m506410282876459e-06	9m416532407158229e-07	2m9290124530234607e-06	6m42085142317228e-05	1m8026885300059803e-06	3m7804040857736254e-06	1m3066395467831171e-06	4m448557319847168e-06	6m765192665625364e-05	0m00010876767191803083	1m6520406234121765e-06	1m356263328489149e-05	2m2738022380508482e-06	1m132147644966608e-06
icbm	2m506410282876459e-06	9m416532407158229e-07	2m9290124530234607e-06	2m0712425339297624e-06	1m8026885300059803e-06	3m7804040857736254e-06	7m839837053325027e-06	4m448557319847168e-06	6m150175067887176e-06	1m4311535778688267e-06	0m00011729488323908299	2m260438805024023e-06	2m2738022380508482e-06	1m132147644966608e-06
done	1m5038462152006105e-05	0m0006459741271100938	0m0003983457281719893	0m0004991694586351514	0m0008130125352181494	3m7804040857736254e-06	0m00016463658539578319	0m0007162176771089435	9m840280108619481e-05	0m00019463688659016043	0m0007781111053191125	0m0009516446734778583	0m0007412594859488308	0m0008728858083486557
frej	2m506410282876459e-06	9m416532407158229e-07	2m9290124530234607e-06	2m0712425339297624e-06	1m8026885300059803e-06	3m7804040857736254e-06	1m3066395467831171e-06	4m448557319847168e-06	6m150175067887176e-06	7m298883429029956e-05	1m6520406234121765e-06	2m260438805024023e-06	2m2738022380508482e-06	1m132147644966608e-06
blit	2m506410282876459e-06	9m416532407158229e-07	2m9290124530234607e-06	2m0712425339297624e-06	7m39102324587293e-05	3m7804040857736254e-06	1m3066395467831171e-06	4m448557319847168e-06	6m150175067887176e-06	1m4311535778688267e-06	1m6520406234121765e-06	2m260438805024023e-06	2m2738022380508482e-06	1m132147644966608e-06
tamu	2m506410282876459e-06	9m416532407158229e-07	2m9290124530234607e-06	0m0001470582210458815	5m5883341701701283e-05	3m7804040857736254e-06	6m663861131528392e-05	0m00013790527009405196	3m690105222631246e-05	8m58692146721296e-06	1m6520406234121765e-06	1m356263328489149e-05	2m2738022380508482e-06	0m00015963282203301787
ssme	2m506410282876459e-06	9m416532407158229e-07	2m9290124530234607e-06	2m0712425339297624e-06	1m8026885300059803e-06	3m7804040857736254e-06	1m3066395467831171e-06	4m448557319847168e-06	6m150175067887176e-06	1m4311535778688267e-06	9m251427400158718e-05	2m260438805024023e-06	2m2738022380508482e-06	1m132147644966608e-06
goer	2m506410282876459e-06	2m4482984372298233e-05	2m9290124530234607e-06	2m0712425339297624e-06	1m8026885300059803e-06	3m7804040857736254e-06	1m3066395467831171e-06	4m448557319847168e-06	6m150175067887176e-06	6m583306094398722e-05	1m6520406234121765e-06	2m260438805024023e-06	1m364281342830509e-05	1m132147644966608e-06
when	2m506410282876459e-06	0m004073591902852058	0m0025218797381967306	0m005024834536015987	0m005518029909580946	0m0006275470950640738	0m000334499723976478	0m0028515250887721777	0m00012915366096422076	0m00392279215157032	0m0016123916720971465	0m0021609794348478317	0m004186070058494806	0m0045297229662537575
ucla	6m516666326206177e-05	9m416532407158229e-07	0m00045692597632296383	2m0712425339297624e-06	6m489678344223648e-05	2m2682424969389103e-05	8m62382075865753e-05	4m448557319847168e-06	6m150175067887176e-06	2m2898457245901227e-05	1m6520406234121765e-06	4m746921331388876e-05	2m2738022380508482e-06	6m906100315973163e-05
bart	2m506410282876459e-06	9m416532407158229e-07	1m7574075172888115e-05	1m2427455658325925e-05	1m8026885300059803e-06	3m7804040857736254e-06	4m703902231995016e-05	4m448557319847168e-06	6m150175067887176e-06	1m4311535778688267e-06	1m6520406234121765e-06	2m260438805024023e-06	1m364281342830509e-05	5m207879075896926e-05
nobl	2m506410282876459e-06	5m2732582844328135e-05	2m9290124530234607e-06	1m2427455658325925e-05	1m9829574739560485e-05	2m2682424969389103e-05	7m317181007238105e-05	4m448557319847168e-06	6m150175067887176e-06	1m4311535778688267e-06	1m6520406234121765e-06	2m260438805024023e-06	2m2738022380508482e-06	1m132147644966608e-06
serb	2m506410282876459e-06	9m416532407158229e-07	2m9290124530234607e-06	2m0712425339297624e-06	1m8026885300059803e-06	3m7804040857736254e-06	1m3066395467831171e-06	4m448557319847168e-06	0m0064638336189091206	6m583306094398722e-05	1m6520406234121765e-06	2m260438805024023e-06	2m2738022380508482e-06	1m132147644966608e-06
mani	2m506410282876459e-06	0m0025386973284184933	0m0013942099176347256	0m0012033918173983693	0m0009752544574439526	0m0010244895238429308	0m0024512556847184896	0m00027136196149513125	0m0034809987992048264	0m002076603937894106	0m0008772335713729262	0m002341814571991563	0m001957743661478162	0m0012238515773788095
uart	2m506410282876459e-06	9m416532407158229e-07	2m9290124530234607e-06	2m0712425339297624e-06	1m8026885300059803e-06	3m7804040857736254e-06	1m3066395467831171e-06	4m448557319847168e-06	6m150175067887176e-06	1m4311535778688267e-06	1m6520406234121765e-06	2m260438805024023e-06	2m2738022380508482e-06	0m0002502046409063041
arff	2m506410282876459e-06	9m416532407158229e-07	2m9290124530234607e-06	2m0712425339297624e-06	1m8026885300059803e-06	3m7804040857736254e-06	6m663861131528392e-05	4m448557319847168e-06	6m150175067887176e-06	1m4311535778688267e-06	1m6520406234121765e-06	2m260438805024023e-06	2m2738022380508482e-06	1m132147644966608e-06
null	2m506410282876459e-06	9m416532407158229e-07	2m9290124530234607e-06	2m0712425339297624e-06	0m0010203217389062047	3m7804040857736254e-06	2m0906232748529874e-05	0m0017393857706338167	6m150175067887176e-06	1m4311535778688267e-06	1m6520406234121765e-06	2m260438805024023e-06	2m2738022380508482e-06	3m509657472022809e-05
ssss	2m7570513339014724e-05	9m416532407158229e-07	2m9290124530234607e-06	2m0712425339297624e-06	1m8026885300059803e-06	3m7804040857736254e-06	1m437303490092745e-05	4m89341291540768e-05	6m150175067887176e-06	1m4311535778688267e-06	1m6520406234121765e-06	2m260438805024023e-06	2m2738022380508482e-06	1m132147644966608e-06
beta	2m506410282876459e-06	9m416532407158229e-07	3m221913721063174e-05	2m0712425339297624e-06	0m00021812532213516533	9m82905039563775e-05	0m00026916773640550673	4m448557319847168e-06	6m150175067887176e-06	1m4311535778688267e-06	5m121325739310123e-05	0m00019439774041529745	2m2738022380508482e-06	0m00033511570654809475
eric	2m506410282876459e-06	8m569045166950673e-05	0m0001640246919123456	0m0002299079205840826	8m29236741992645e-05	0m0007598611991852522	0m000334499723976478	4m448557319847168e-06	6m150175067887176e-06	6m583306094398722e-05	0m00011729488323908299	4m746921331388876e-05	0m0011050677858293056	0m0005898489034734666
also	2m7570513339014724e-05	0m0034050182439386845	0m0018335618078708649	0m0041549126617610455	0m00326466909609735	0m0011379016796126962	0m00531932944431901	0m0018061141017824411	0m0004674132796935737	0m0020980711560696363	0m0035617996472865343	0m0034155230969190598	0m0023897660430520773	0m003918363247066736
buff	2m506410282876459e-06	9m416532407158229e-07	3m221913721063174e-05	3m31398805428762e-05	1m8026885300059803e-06	4m158444426138885e-05	1m3066395467831171e-06	4m448557319847168e-06	6m150175067887176e-06	1m4311535778688267e-06	1m6520406234121765e-06	2m260438805024023e-06	1m364281342830509e-05	1m132147644966608e-06
ankl	2m506410282876459e-06	9m416532407158229e-07	2m9290124530234607e-06	7m456472667399794e-05	1m8026885300059803e-06	4m158444426138885e-05	1m3066395467831171e-06	4m448557319847168e-06	6m150175067887176e-06	1m4311535778688267e-06	1m6520406234121765e-06	2m486482662789058e-05	2m2738022380508482e-06	1m132147644966608e-06
coin	2m506410282876459e-06	0m00010452351125422865	3m221913721063174e-05	3m31398805428762e-05	1m8026885300059803e-06	0m00011719251779140905	1m3066395467831171e-06	4m89341291540768e-05	6m765192665625364e-05	1m5742689356557094e-05	1m6520406234121765e-06	2m260438805024023e-06	2m501182461855933e-05	1m132147644966608e-06
spec	1m5038462152006105e-05	1m5066451851453166e-05	2m9290124530234607e-06	0m0003438262501731515	1m9829574739560485e-05	3m7804040857736254e-06	0m00015157018788158894	0m0007607032894156873	6m150175067887176e-06	1m4311535778688267e-06	1m8172448108089156e-05	2m260438805024023e-06	2m2738022380508482e-06	0m0007596710347570479
andi	2m506410282876459e-06	0m00020810536807402968	0m00014937962987460196	0m0002816889900714159	0m00016404467169195414	4m158444426138885e-05	2m0906232748529874e-05	4m89341291540768e-05	6m150175067887176e-06	1m5742689356557094e-05	9m912244422594085e-06	2m260438805024023e-06	0m00033197514130733907	0m00036908010952174664
mvps	2m506410282876459e-06	9m416532407158229e-07	2m9290124530234607e-06	2m0712425339297624e-06	1m8026885300059803e-06	4m158444426138885e-05	1m3066395467831171e-06	4m448557319847168e-06	6m150175067887176e-06	1m4311535778688267e-06	1m6520406234121765e-06	2m260438805024023e-06	7m04878693795763e-05	1m132147644966608e-06
aziz	2m506410282876459e-06	1m0358186045777984e-05	2m9290124530234607e-06	2m0712425339297624e-06	1m8026885300059803e-06	4m158444426138885e-05	1m3066395467831171e-06	4m448557319847168e-06	6m150175067887176e-06	4m4365759094944224e-05	1m6520406234121765e-06	2m260438805024023e-06	2m2738022380508482e-06	1m132147644966608e-06
pres	1m5038462152006105e-05	9m416532407158229e-07	2m9290124530234607e-06	6m42085142317228e-05	1m8026885300059803e-06	3m7804040857736254e-06	1m3066395467831171e-06	4m448557319847168e-06	6m150175067887176e-06	1m4311535778688267e-06	1m6520406234121765e-06	2m260438805024023e-06	2m2738022380508482e-06	6m7928858697996475e-06
syma	2m506410282876459e-06	9m416532407158229e-07	2m9290124530234607e-06	2m0712425339297624e-06	0m0001370043319184333	3m7804040857736254e-06	1m3066395467831171e-06	4m448557319847168e-06	6m150175067887176e-06	1m4311535778688267e-06	9m912244422594085e-06	2m260438805024023e-06	2m2738022380508482e-06	1m132147644966608e-06
outa	2m506410282876459e-06	9m416532407158229e-07	2m9290124530234607e-06	2m2783668100601062e-05	1m8026885300059803e-06	3m7804040857736254e-06	1m3066395467831171e-06	4m448557319847168e-06	6m150175067887176e-06	1m4311535778688267e-06	1m6520406234121765e-06	2m260438805024023e-06	2m2738022380508482e-06	1m132147644966608e-06
itor	2m506410282876459e-06	1m0358186045777984e-05	2m9290124530234607e-06	2m0712425339297624e-06	1m8026885300059803e-06	3m7804040857736254e-06	1m437303490092745e-05	4m448557319847168e-06	6m150175067887176e-06	1m4311535778688267e-06	1m6520406234121765e-06	2m260438805024023e-06	2m501182461855933e-05	1m132147644966608e-06
heap	2m506410282876459e-06	1m5066451851453166e-05	1m7574075172888115e-05	1m2427455658325925e-05	4m6869899961166084e-05	3m7804040857736254e-06	2m7439427867648192e-05	2m669134300958831e-05	6m150175067887176e-06	0m00011592344526434317	1m6520406234121765e-06	3m616702088038437e-05	2m2738022380508482e-06	5m773952943854965e-05
just	2m506410282876459e-06	0m0033814769703894854	0m004088901448994875	0m005687632132321596	0m0023633248638361692	0m00011719251779140905	0m0007395579596050084	0m0008496743976138532	0m0024662199430167675	0m0010747963096946478	0m0026283967308700085	0m0012794083449989557	0m004231546074151993	0m005650548730045557
huub	2m506410282876459e-06	9m416532407158229e-07	2m9290124530234607e-06	2m0712425339297624e-06	5m5883341701701283e-05	3m7804040857736254e-06	1m3066395467831171e-06	4m448557319847168e-06	6m150175067887176e-06	1m4311535778688267e-06	1m6520406234121765e-06	2m260438805024023e-06	2m2738022380508482e-06	1m132147644966608e-06
melt	2m506410282876459e-06	5m649919785355451e-06	0m00012008951307507232	2m0712425339297624e-06	1m8026885300059803e-06	2m2682424969389103e-05	7m839837053325027e-06	0m00011566247849259526	3m690105222631246e-05	1m4311535778688267e-06	8m425406849710271e-05	1m356263328489149e-05	2m2738022380508482e-06	1m132147644966608e-06
ison	2m506410282876459e-06	1m5066451851453166e-05	2m9290124530234607e-06	2m0712425339297624e-06	1m8026885300059803e-06	3m7804040857736254e-06	1m3066395467831171e-06	4m448557319847168e-06	3m690105222631246e-05	1m4311535778688267e-06	1m6520406234121765e-06	2m260438805024023e-06	2m2738022380508482e-06	2m9435837859637104e-05
walk	2m506410282876459e-06	0m00021752189786639065	1m7574075172888115e-05	0m00030240140040405095	1m9829574739560485e-05	6m0486465372378007e-05	2m7439427867648192e-05	4m448557319847168e-06	6m150175067887176e-06	0m0004737118142656982	6m773366476409137e-05	0m00014918895612936467	0m001775839482434094	3m509657472022809e-05
andx	2m506410282876459e-06	9m416532407158229e-07	2m9290124530234607e-06	2m0712425339297624e-06	1m8026885300059803e-06	3m7804040857736254e-06	1m3066395467831171e-06	0m00016014804714359343	6m150175067887176e-06	1m4311535778688267e-06	1m6520406234121765e-06	2m260438805024023e-06	2m2738022380508482e-06	1m132147644966608e-06
idca	2m506410282876459e-06	9m416532407158229e-07	2m9290124530234607e-06	2m0712425339297624e-06	7m39102324587293e-05	3m7804040857736254e-06	1m3066395467831171e-06	4m448557319847168e-06	6m150175067887176e-06	1m4311535778688267e-06	1m6520406234121765e-06	2m260438805024023e-06	2m2738022380508482e-06	1m132147644966608e-06
nova	2m506410282876459e-06	5m649919785355451e-06	2m9290124530234607e-06	9m527715155854821e-05	7m39102324587293e-05	3m7804040857736254e-06	0m00012543739285320044	4m448557319847168e-06	0m0007749220822006464	1m4311535778688267e-06	3m469285002211109e-05	2m260438805024023e-06	2m2738022380508482e-06	4m641805207938887e-05
moog	2m506410282876459e-06	9m416532407158229e-07	2m9290124530234607e-06	2m0712425339297624e-06	1m0816132089530583e-05	9m82905039563775e-05	1m3066395467831171e-06	4m448557319847168e-06	6m150175067887176e-06	1m4311535778688267e-06	1m6520406234121765e-06	2m260438805024023e-06	2m2738022380508482e-06	1m132147644966608e-06
xore	0m00012782691919710487	9m416532407158229e-07	2m9290124530234607e-06	2m0712425339297624e-06	1m8026885300059803e-06	3m7804040857736254e-06	1m3066395467831171e-06	4m448557319847168e-06	6m150175067887176e-06	1m4311535778688267e-06	1m6520406234121765e-06	2m260438805024023e-06	2m2738022380508482e-06	1m132147644966608e-06
huji	2m506410282876459e-06	9m416532407158229e-07	0m00014937962987460196	2m0712425339297624e-06	1m9829574739560485e-05	4m158444426138885e-05	2m0906232748529874e-05	4m448557319847168e-06	6m150175067887176e-06	0m0002518830297049135	1m6520406234121765e-06	5m8771405747393146e-05	2m2738022380508482e-06	1m132147644966608e-06
worn	2m506410282876459e-06	1m5066451851453166e-05	1m7574075172888115e-05	9m527715155854821e-05	1m8026885300059803e-06	3m7804040857736254e-06	1m3066395467831171e-06	4m448557319847168e-06	6m150175067887176e-06	8m58692146721296e-06	1m8172448108089156e-05	2m260438805024023e-06	1m364281342830509e-05	6m7928858697996475e-06
nake	2m506410282876459e-06	2m4482984372298233e-05	1m7574075172888115e-05	4m349608934717253e-05	1m8026885300059803e-06	2m2682424969389103e-05	7m839837053325027e-06	2m669134300958831e-05	6m150175067887176e-06	0m00013739074347540736	1m8172448108089156e-05	2m260438805024023e-06	2m501182461855933e-05	1m132147644966608e-06
tedr	2m506410282876459e-06	5m7440847740508616e-05	2m9290124530234607e-06	2m0712425339297624e-06	1m8026885300059803e-06	3m7804040857736254e-06	1m3066395467831171e-06	4m448557319847168e-06	6m150175067887176e-06	1m4311535778688267e-06	1m6520406234121765e-06	2m260438805024023e-06	2m2738022380508482e-06	1m132147644966608e-06
coca	2m506410282876459e-06	5m649919785355451e-06	4m686419924837537e-05	2m0712425339297624e-06	1m8026885300059803e-06	0m00024950667284429073	1m3066395467831171e-06	4m448557319847168e-06	6m150175067887176e-06	1m4311535778688267e-06	1m8172448108089156e-05	1m356263328489149e-05	2m2738022380508482e-06	1m132147644966608e-06
xvgr	2m506410282876459e-06	9m416532407158229e-07	2m9290124530234607e-06	2m0712425339297624e-06	1m8026885300059803e-06	3m7804040857736254e-06	7m317181007238105e-05	4m448557319847168e-06	6m150175067887176e-06	1m4311535778688267e-06	1m6520406234121765e-06	2m260438805024023e-06	2m2738022380508482e-06	1m132147644966608e-06
mivj	2m506410282876459e-06	9m416532407158229e-07	2m9290124530234607e-06	2m0712425339297624e-06	1m8026885300059803e-06	3m7804040857736254e-06	1m3066395467831171e-06	4m448557319847168e-06	6m150175067887176e-06	1m4311535778688267e-06	1m6520406234121765e-06	2m260438805024023e-06	2m2738022380508482e-06	3m509657472022809e-05
juda	2m506410282876459e-06	0m00041056080954149365	2m9290124530234607e-06	2m0712425339297624e-06	3m7856458220630884e-05	3m7804040857736254e-06	1m3066395467831171e-06	4m448557319847168e-06	6m150175067887176e-06	1m4311535778688267e-06	1m6520406234121765e-06	2m260438805024023e-06	2m2738022380508482e-06	1m132147644966608e-06
bool	2m506410282876459e-06	9m416532407158229e-07	2m9290124530234607e-06	0m00013670200132764876	1m8026885300059803e-06	3m7804040857736254e-06	1m3066395467831171e-06	4m448557319847168e-06	6m150175067887176e-06	1m4311535778688267e-06	1m6520406234121765e-06	2m260438805024023e-06	2m2738022380508482e-06	1m132147644966608e-06
buth	2m506410282876459e-06	4m331604941398837e-05	2m9290124530234607e-06	2m0712425339297624e-06	1m8026885300059803e-06	3m7804040857736254e-06	1m3066395467831171e-06	4m448557319847168e-06	6m150175067887176e-06	1m4311535778688267e-06	1m6520406234121765e-06	2m260438805024023e-06	4m7749843361089006e-05	1m8114362319465727e-05
hasa	2m506410282876459e-06	5m649919785355451e-06	2m9290124530234607e-06	2m0712425339297624e-06	1m8026885300059803e-06	3m7804040857736254e-06	1m3066395467831171e-06	4m448557319847168e-06	3m690105222631246e-05	5m152152880327776e-05	1m8172448108089156e-05	1m356263328489149e-05	2m2738022380508482e-06	5m773952943854965e-05
nuke	2m506410282876459e-06	5m649919785355451e-06	2m9290124530234607e-06	2m0712425339297624e-06	1m9829574739560485e-05	3m7804040857736254e-06	1m3066395467831171e-06	4m448557319847168e-06	6m150175067887176e-06	1m4311535778688267e-06	3m469285002211109e-05	2m260438805024023e-06	2m2738022380508482e-06	2m9435837859637104e-05
yuca	2m506410282876459e-06	9m416532407158229e-07	2m9290124530234607e-06	2m0712425339297624e-06	1m8026885300059803e-06	3m7804040857736254e-06	1m3066395467831171e-06	4m448557319847168e-06	6m150175067887176e-06	4m4365759094944224e-05	1m6520406234121765e-06	2m260438805024023e-06	2m2738022380508482e-06	1m132147644966608e-06
lion	2m506410282876459e-06	1m977471765712835e-05	2m9290124530234607e-06	2m0712425339297624e-06	1m8026885300059803e-06	0m0003062127507291734	1m3066395467831171e-06	4m448557319847168e-06	6m150175067887176e-06	1m4311535778688267e-06	1m6520406234121765e-06	2m260438805024023e-06	1m364281342830509e-05	6m7928858697996475e-06
push	2m506410282876459e-06	5m649919785355451e-06	0m00019331483053974807	0m00024026414030231535	1m0816132089530583e-05	2m2682424969389103e-05	7m839837053325027e-06	0m0010053738951683044	6m150175067887176e-06	0m00013023498468101025	0m00024119793670251966	9m267798304790631e-05	7m04878693795763e-05	6m906100315973163e-05
wier	2m506410282876459e-06	9m416532407158229e-07	2m9290124530234607e-06	2m0712425339297624e-06	1m8026885300059803e-06	3m7804040857736254e-06	7m839837053325027e-06	4m448557319847168e-06	6m150175067887176e-06	1m4311535778688267e-06	1m6520406234121765e-06	2m260438805024023e-06	2m2738022380508482e-06	8m038248051889241e-05
logo	2m7570513339014724e-05	0m00013277311518322676	2m9290124530234607e-06	8m492093911627308e-05	1m0816132089530583e-05	0m0003818208060692996	1m3066395467831171e-06	4m448557319847168e-06	3m690105222631246e-05	1m4311535778688267e-06	0m00012555508874356747	2m260438805024023e-06	3m638083580881357e-05	0m0002615261182654649
quan	2m506410282876459e-06	9m416532407158229e-07	2m9290124530234607e-06	2m0712425339297624e-06	1m8026885300059803e-06	3m7804040857736254e-06	2m7439427867648192e-05	7m11769171175547e-05	6m150175067887176e-06	1m4311535778688267e-06	1m6520406234121765e-06	2m260438805024023e-06	2m2738022380508482e-06	2m3775099180056714e-05
asst	2m506410282876459e-06	9m416532407158229e-07	7m615431968588382e-05	2m0712425339297624e-06	1m8026885300059803e-06	2m2682424969389103e-05	1m3066395467831171e-06	4m448557319847168e-06	6m150175067887176e-06	1m4311535778688267e-06	1m6520406234121765e-06	2m260438805024023e-06	1m364281342830509e-05	1m132147644966608e-06
bure	2m506410282876459e-06	9m416532407158229e-07	2m9290124530234607e-06	2m0712425339297624e-06	1m8026885300059803e-06	0m000589743023738265	1m3066395467831171e-06	4m448557319847168e-06	6m150175067887176e-06	1m4311535778688267e-06	1m6520406234121765e-06	2m260438805024023e-06	2m2738022380508482e-06	1m132147644966608e-06
spss	2m506410282876459e-06	9m416532407158229e-07	2m9290124530234607e-06	2m0712425339297624e-06	0m00016404467169195414	3m7804040857736254e-06	1m3066395467831171e-06	4m448557319847168e-06	3m690105222631246e-05	1m4311535778688267e-06	1m6520406234121765e-06	2m260438805024023e-06	2m2738022380508482e-06	2m3775099180056714e-05
vinc	2m506410282876459e-06	9m416532407158229e-07	1m7574075172888115e-05	2m0712425339297624e-06	1m8026885300059803e-06	4m158444426138885e-05	1m3066395467831171e-06	4m448557319847168e-06	6m150175067887176e-06	8m58692146721296e-06	1m6520406234121765e-06	2m260438805024023e-06	0m00013870192924514413	1m132147644966608e-06
wedo	2m506410282876459e-06	1m977471765712835e-05	2m9290124530234607e-06	2m0712425339297624e-06	1m8026885300059803e-06	3m7804040857736254e-06	1m3066395467831171e-06	4m448557319847168e-06	3m690105222631246e-05	1m4311535778688267e-06	1m6520406234121765e-06	2m260438805024023e-06	2m2738022380508482e-06	1m132147644966608e-06
quit	5m2634612075053155e-05	0m000989677500911057	0m00045692597632296383	0m0010687611065804958	0m0009752544574439526	3m7804040857736254e-06	0m00022343535965774208	4m89341291540768e-05	0m00015990453539416194	1m4311535778688267e-06	0m000612907053437084	0m0007708095945417881	0m0008890566532500088	0m0007200458785519004
dnet	2m506410282876459e-06	9m416532407158229e-07	1m7574075172888115e-05	2m0712425339297624e-06	1m8026885300059803e-06	9m82905039563775e-05	1m3066395467831171e-06	4m448557319847168e-06	3m690105222631246e-05	1m4311535778688267e-06	1m6520406234121765e-06	1m356263328489149e-05	2m2738022380508482e-06	1m132147644966608e-06
jpsb	2m506410282876459e-06	9m416532407158229e-07	2m9290124530234607e-06	2m0712425339297624e-06	1m8026885300059803e-06	3m7804040857736254e-06	1m3066395467831171e-06	4m448557319847168e-06	6m150175067887176e-06	1m4311535778688267e-06	1m6520406234121765e-06	2m260438805024023e-06	2m2738022380508482e-06	1m132147644966608e-06
lcii	2m506410282876459e-06	9m416532407158229e-07	2m9290124530234607e-06	2m0712425339297624e-06	1m8026885300059803e-06	3m7804040857736254e-06	1m3066395467831171e-06	4m448557319847168e-06	6m150175067887176e-06	1m4311535778688267e-06	1m6520406234121765e-06	2m260438805024023e-06	2m2738022380508482e-06	0m00012566838995553553
sino	2m506410282876459e-06	3m38995159836486e-05	2m9290124530234607e-06	2m0712425339297624e-06	1m8026885300059803e-06	3m7804040857736254e-06	1m3066395467831171e-06	4m448557319847168e-06	6m150175067887176e-06	1m4311535778688267e-06	1m6520406234121765e-06	2m260438805024023e-06	2m2738022380508482e-06	1m132147644966608e-06
klan	2m506410282876459e-06	9m416532407158229e-07	2m9290124530234607e-06	2m0712425339297624e-06	1m8026885300059803e-06	3m7804040857736254e-06	1m3066395467831171e-06	4m448557319847168e-06	6m150175067887176e-06	1m4311535778688267e-06	1m6520406234121765e-06	2m260438805024023e-06	2m2738022380508482e-06	1m132147644966608e-06
mere	2m506410282876459e-06	0m0005235591670498252	2m9290124530234607e-06	0m00011598957644309849	1m0816132089530583e-05	3m7804040857736254e-06	1m3066395467831171e-06	2m669134300958831e-05	6m150175067887176e-06	3m0054223316255957e-05	0m00010903467773459852	9m267798304790631e-05	8m185688056983054e-05	4m641805207938887e-05
lick	2m506410282876459e-06	9m416532407158229e-07	2m9290124530234607e-06	1m2427455658325925e-05	1m8026885300059803e-06	3m7804040857736254e-06	1m3066395467831171e-06	4m448557319847168e-06	6m150175067887176e-06	1m5742689356557094e-05	0m00018337651272304356	1m356263328489149e-05	2m501182461855933e-05	1m132147644966608e-06
dtek	2m506410282876459e-06	9m416532407158229e-07	2m9290124530234607e-06	2m0712425339297624e-06	1m8026885300059803e-06	3m7804040857736254e-06	6m663861131528392e-05	4m448557319847168e-06	6m150175067887176e-06	8m58692146721296e-06	1m6520406234121765e-06	2m260438805024023e-06	2m2738022380508482e-06	1m132147644966608e-06
call	0m000591512827668339	0m0018701234366744757	0m0017310463590547442	0m0013794475235044956	0m003183548105880618	0m0010244895238429308	0m00195473269559443	0m0012055590050294995	0m00191270443610847	0m0020980711560696363	0m0011993814259767532	0m001448941184207797	0m0021169097162783146	0m0022654274944216013
guru	2m506410282876459e-06	5m649919785355451e-06	3m221913721063174e-05	2m0712425339297624e-06	5m5883341701701283e-05	3m7804040857736254e-06	1m3066395467831171e-06	4m448557319847168e-06	6m150175067887176e-06	1m4311535778688267e-06	1m6520406234121765e-06	2m260438805024023e-06	2m2738022380508482e-06	2m3775099180056714e-05
monk	2m506410282876459e-06	5m2732582844328135e-05	2m9290124530234607e-06	2m0712425339297624e-06	1m8026885300059803e-06	3m7804040857736254e-06	1m3066395467831171e-06	4m448557319847168e-06	6m150175067887176e-06	1m4311535778688267e-06	1m6520406234121765e-06	2m260438805024023e-06	2m2738022380508482e-06	1m132147644966608e-06
heed	2m506410282876459e-06	5m7440847740508616e-05	2m9290124530234607e-06	1m2427455658325925e-05	1m8026885300059803e-06	3m7804040857736254e-06	7m839837053325027e-06	4m448557319847168e-06	6m150175067887176e-06	1m4311535778688267e-06	1m6520406234121765e-06	2m260438805024023e-06	2m2738022380508482e-06	6m7928858697996475e-06
coma	2m506410282876459e-06	9m416532407158229e-07	2m9290124530234607e-06	2m2783668100601062e-05	1m8026885300059803e-06	3m7804040857736254e-06	1m3066395467831171e-06	4m448557319847168e-06	6m150175067887176e-06	1m4311535778688267e-06	2m6432649974594824e-05	2m260438805024023e-06	2m2738022380508482e-06	1m8114362319465727e-05
vern	2m506410282876459e-06	9m416532407158229e-07	2m9290124530234607e-06	2m0712425339297624e-06	1m8026885300059803e-06	9m82905039563775e-05	1m3066395467831171e-06	4m448557319847168e-06	6m150175067887176e-06	1m4311535778688267e-06	2m6432649974594824e-05	2m260438805024023e-06	2m2738022380508482e-06	1m132147644966608e-06
ball	2m506410282876459e-06	9m416532407158229e-07	7m615431968588382e-05	3m31398805428762e-05	1m0816132089530583e-05	3m7804040857736254e-06	7m839837053325027e-06	0m00016014804714359343	6m150175067887176e-06	1m4311535778688267e-06	0m0003155397716909647	2m486482662789058e-05	0m003128751879557967	0m00017095429939217865
idon	2m506410282876459e-06	7m627391460118815e-05	9m079938899958506e-05	0m00010563336400082335	1m0816132089530583e-05	3m7804040857736254e-06	1m3066395467831171e-06	4m448557319847168e-06	6m150175067887176e-06	1m4311535778688267e-06	5m121325739310123e-05	2m260438805024023e-06	1m364281342830509e-05	6m340026448015124e-05
ansi	2m506410282876459e-06	9m416532407158229e-07	2m9290124530234607e-06	2m0712425339297624e-06	0m00018207155517302454	3m7804040857736254e-06	0m00021690216090064496	0m00038257593405433	6m150175067887176e-06	1m4311535778688267e-06	1m6520406234121765e-06	2m260438805024023e-06	2m2738022380508482e-06	1m8114362319465727e-05
heck	2m506410282876459e-06	1m5066451851453166e-05	6m150925764814019e-05	3m31398805428762e-05	1m0816132089530583e-05	3m7804040857736254e-06	1m3066395467831171e-06	0m00018239083874505013	0m0003136589075438678	1m4311535778688267e-06	0m00012555508874356747	2m260438805024023e-06	0m0002069160109385848	5m773952943854965e-05
dist	2m506410282876459e-06	9m416532407158229e-07	6m150925764814019e-05	2m0712425339297624e-06	4m6869899961166084e-05	2m2682424969389103e-05	6m663861131528392e-05	4m448557319847168e-06	9m840280108619481e-05	1m4311535778688267e-06	3m469285002211109e-05	2m260438805024023e-06	2m2738022380508482e-06	1m132147644966608e-06
roug	2m506410282876459e-06	9m416532407158229e-07	2m9290124530234607e-06	2m0712425339297624e-06	1m8026885300059803e-06	0m00011719251779140905	1m3066395467831171e-06	4m448557319847168e-06	6m765192665625364e-05	1m4311535778688267e-06	1m6520406234121765e-06	2m260438805024023e-06	2m2738022380508482e-06	1m2453624549380038e-05
hobb	2m506410282876459e-06	5m649919785355451e-06	0m00012008951307507232	1m2427455658325925e-05	1m8026885300059803e-06	2m2682424969389103e-05	5m357221743906848e-05	4m448557319847168e-06	6m150175067887176e-06	1m4311535778688267e-06	1m6520406234121765e-06	4m746921331388876e-05	2m2738022380508482e-06	3m509657472022809e-05
beit	2m506410282876459e-06	1m5066451851453166e-05	2m9290124530234607e-06	2m0712425339297624e-06	1m8026885300059803e-06	3m7804040857736254e-06	1m3066395467831171e-06	4m448557319847168e-06	6m150175067887176e-06	2m2898457245901227e-05	1m6520406234121765e-06	2m260438805024023e-06	2m2738022380508482e-06	1m132147644966608e-06
texx	2m506410282876459e-06	9m416532407158229e-07	0m00013473456783685833	2m0712425339297624e-06	1m8026885300059803e-06	3m7804040857736254e-06	1m3066395467831171e-06	4m448557319847168e-06	6m150175067887176e-06	1m4311535778688267e-06	1m6520406234121765e-06	2m260438805024023e-06	2m2738022380508482e-06	1m132147644966608e-06
pool	2m506410282876459e-06	9m416532407158229e-07	0m00032512040343135595	2m0712425339297624e-06	2m8843016480095685e-05	0m0008354692836292088	2m0906232748529874e-05	2m669134300958831e-05	6m150175067887176e-06	1m4311535778688267e-06	1m6520406234121765e-06	0m00014918895612936467	4m7749843361089006e-05	1m132147644966608e-06
itar	0m00030327565036714077	9m416532407158229e-07	2m9290124530234607e-06	2m0712425339297624e-06	1m8026885300059803e-06	3m7804040857736254e-06	1m3066395467831171e-06	4m448557319847168e-06	6m150175067887176e-06	3m0054223316255957e-05	4m295305552659556e-05	2m260438805024023e-06	2m2738022380508482e-06	1m132147644966608e-06
unca	2m506410282876459e-06	9m416532407158229e-07	2m9290124530234607e-06	3m31398805428762e-05	1m8026885300059803e-06	3m7804040857736254e-06	1m3066395467831171e-06	4m448557319847168e-06	6m150175067887176e-06	1m4311535778688267e-06	1m6520406234121765e-06	2m260438805024023e-06	2m2738022380508482e-06	5m207879075896926e-05
stud	2m506410282876459e-06	9m416532407158229e-07	2m9290124530234607e-06	3m31398805428762e-05	1m0816132089530583e-05	3m7804040857736254e-06	1m437303490092745e-05	7m11769171175547e-05	6m150175067887176e-06	2m2898457245901227e-05	1m6520406234121765e-06	2m260438805024023e-06	2m501182461855933e-05	1m2453624549380038e-05
[truncated: 17,811 more rows]
