# Supplementary material for: Analysis and tuning of hierarchical topic models based on Renyi entropy approach
Source: PeerJ Comput Sci. 2021 Jul 29;7:e608. doi: 10.7717/peerj-cs.608 (PMC8330431; doi:10.7717/peerj-cs.608)
Supplement: Supplemental Information 14 — The first column corresponds to unique words, other columns conatin probability distributions for topics. [file peerj-cs-07-608-s014.zip › Phi_matrices/HPAM_phi_WoS11967_lem1_T1_7_T2_1.csv]

words	T1	T2	T3	T4	T5	T6	T7
mddl	1,35E-06	6,62E-06	1,58E-05	2,17E-06	1,79E-05	1,99E-05	7,80E-06
irsn	1,35E-06	6,62E-06	1,58E-05	2,17E-06	1,79E-05	1,99E-05	7,80E-06
ever	4,47E-05	6,62E-06	4,75E-05	6,29E-05	1,79E-05	1,99E-05	5,46E-05
mine	1,49E-05	1,99E-05	1,58E-05	1,08E-05	1,79E-05	1,99E-05	2,34E-05
lfun	1,35E-06	6,62E-06	1,58E-05	2,17E-06	1,79E-05	1,99E-05	7,80E-06
gpib	1,35E-06	6,62E-06	1,58E-05	1,95E-05	1,79E-05	1,99E-05	7,80E-06
cbcl	1,76E-05	6,62E-06	1,58E-05	2,17E-06	1,79E-05	1,99E-05	7,80E-06
vver	1,35E-06	6,62E-06	1,58E-05	2,17E-06	1,79E-05	1,99E-05	7,80E-06
feni	1,35E-06	6,62E-06	1,58E-05	2,17E-06	1,79E-05	1,99E-05	7,80E-06
mass	5,83E-05	0,00012583	0,000110768	0,000426957	1,79E-05	1,99E-05	0,002536071
gmdr	1,35E-06	6,62E-06	1,58E-05	6,50E-06	1,79E-05	1,99E-05	7,80E-06
poke	1,35E-06	6,62E-06	1,58E-05	2,17E-06	1,79E-05	1,99E-05	2,34E-05
surg	4,06E-06	6,62E-06	1,58E-05	6,50E-06	1,79E-05	1,99E-05	3,90E-05
pose	0,000104328	6,62E-06	1,58E-05	4,12E-05	1,79E-05	1,99E-05	7,80E-06
quiz	4,06E-06	6,62E-06	1,58E-05	2,17E-06	1,79E-05	1,99E-05	7,80E-06
clna	1,35E-06	5,96E-05	1,58E-05	2,17E-06	1,79E-05	1,99E-05	7,80E-06
hvof	1,35E-06	6,62E-06	1,58E-05	2,17E-06	1,79E-05	1,99E-05	7,80E-06
ensu	1,49E-05	3,31E-05	4,75E-05	2,17E-06	5,36E-05	1,99E-05	7,80E-06
viti	4,06E-06	6,62E-06	1,58E-05	6,50E-06	1,79E-05	9,96E-05	3,90E-05
resp	1,35E-06	6,62E-06	1,58E-05	2,17E-06	1,79E-05	1,99E-05	7,80E-06
msfb	1,35E-06	6,62E-06	1,58E-05	2,17E-06	1,79E-05	1,99E-05	2,34E-05
cdkl	2,57E-05	6,62E-06	1,58E-05	2,17E-06	1,79E-05	1,99E-05	7,80E-06
giga	1,35E-06	6,62E-06	1,58E-05	2,17E-06	1,79E-05	1,99E-05	7,80E-06
cava	1,35E-06	6,62E-06	1,58E-05	2,17E-06	5,36E-05	1,99E-05	7,80E-06
trne	1,35E-06	6,62E-06	1,58E-05	6,50E-06	1,79E-05	1,99E-05	7,80E-06
grad	1,35E-06	6,62E-06	1,58E-05	2,17E-06	1,79E-05	1,99E-05	7,80E-06
sgot	1,35E-06	1,99E-05	1,58E-05	2,17E-06	1,79E-05	1,99E-05	7,80E-06
duke	1,35E-06	6,62E-06	1,58E-05	2,17E-06	1,79E-05	1,99E-05	3,90E-05
crcs	4,06E-06	6,62E-06	1,58E-05	6,50E-06	1,79E-05	1,99E-05	7,80E-06
lost	3,66E-05	6,62E-06	4,75E-05	4,12E-05	1,79E-05	5,97E-05	7,80E-06
hysi	1,35E-06	6,62E-06	1,58E-05	2,17E-06	1,79E-05	1,99E-05	7,80E-06
cbct	1,35E-06	6,62E-06	0,000332305	2,17E-06	1,79E-05	1,99E-05	7,80E-06
exon	1,35E-06	4,64E-05	1,58E-05	0,000106197	1,79E-05	1,99E-05	7,80E-06
lose	5,83E-05	6,62E-06	1,58E-05	1,95E-05	1,79E-05	5,97E-05	7,80E-06
june	3,12E-05	6,62E-06	7,91E-05	4,55E-05	1,79E-05	1,99E-05	7,80E-06
egov	1,35E-06	6,62E-06	1,58E-05	2,17E-06	1,79E-05	1,99E-05	7,80E-06
gnss	1,35E-06	6,62E-06	1,58E-05	2,17E-06	1,79E-05	1,99E-05	7,80E-06
tmdl	1,35E-06	6,62E-06	1,58E-05	2,17E-06	1,79E-05	1,99E-05	7,80E-06
pore	1,35E-06	1,99E-05	1,58E-05	2,82E-05	0,000125002	1,99E-05	7,80E-06
tbut	1,35E-06	6,62E-06	1,58E-05	1,52E-05	1,79E-05	1,99E-05	7,80E-06
tree	4,06E-06	3,31E-05	4,75E-05	0,000192889	5,36E-05	1,99E-05	7,80E-06
hahn	4,06E-06	6,62E-06	1,58E-05	2,17E-06	1,79E-05	1,99E-05	7,80E-06
info	1,35E-06	6,62E-06	1,58E-05	6,50E-06	1,79E-05	1,99E-05	7,80E-06
dnns	1,35E-06	6,62E-06	1,58E-05	2,17E-06	1,79E-05	1,99E-05	7,80E-06
ofth	1,35E-06	6,62E-06	1,58E-05	2,17E-06	1,79E-05	1,99E-05	7,80E-06
idss	1,35E-06	6,62E-06	1,58E-05	2,17E-06	1,79E-05	1,99E-05	7,80E-06
pick	1,49E-05	6,62E-06	1,58E-05	1,52E-05	1,79E-05	1,99E-05	7,80E-06
plsr	1,35E-06	1,99E-05	1,58E-05	2,17E-06	1,79E-05	1,99E-05	3,90E-05
ibec	1,35E-06	6,62E-06	1,58E-05	6,50E-06	1,79E-05	1,99E-05	7,80E-06
wwtp	1,35E-06	6,62E-06	1,58E-05	2,17E-06	1,79E-05	1,99E-05	0,000148263
hcps	1,35E-06	6,62E-06	1,58E-05	2,17E-06	1,79E-05	1,99E-05	7,80E-06
goss	1,35E-06	6,62E-06	1,58E-05	1,08E-05	1,79E-05	1,99E-05	7,80E-06
mgsu	1,35E-06	6,62E-06	1,58E-05	2,17E-06	1,79E-05	1,99E-05	7,80E-06
slns	1,35E-06	6,62E-06	1,58E-05	2,82E-05	1,79E-05	1,99E-05	7,80E-06
jasm	1,35E-06	6,62E-06	1,58E-05	2,17E-06	1,79E-05	1,99E-05	7,80E-06
peat	1,35E-06	6,62E-06	1,58E-05	2,17E-06	1,79E-05	1,99E-05	7,80E-06
leaf	1,35E-06	8,61E-05	1,58E-05	7,59E-05	1,79E-05	0,000219058	0,000210689
fern	1,35E-06	6,62E-06	7,91E-05	2,17E-06	1,79E-05	1,99E-05	7,80E-06
rwmm	1,35E-06	6,62E-06	1,58E-05	2,17E-06	1,79E-05	1,99E-05	7,80E-06
tank	1,35E-06	1,99E-05	1,58E-05	2,17E-06	1,79E-05	1,99E-05	3,90E-05
ward	9,48E-06	6,62E-06	1,58E-05	2,17E-06	1,79E-05	1,99E-05	7,80E-06
bolt	1,35E-06	6,62E-06	1,58E-05	2,17E-06	1,79E-05	1,99E-05	7,80E-06
dsps	1,35E-06	6,62E-06	1,58E-05	2,17E-06	1,79E-05	1,99E-05	7,80E-06
pome	1,35E-06	3,31E-05	1,58E-05	2,17E-06	1,79E-05	1,99E-05	7,80E-06
ccme	1,35E-06	6,62E-06	1,58E-05	2,17E-06	1,79E-05	1,99E-05	2,34E-05
brix	1,35E-06	1,99E-05	1,58E-05	2,17E-06	1,79E-05	1,99E-05	7,80E-06
iugr	4,06E-06	6,62E-06	1,58E-05	1,95E-05	1,79E-05	1,99E-05	7,80E-06
ibmr	1,35E-06	6,62E-06	1,58E-05	2,17E-06	1,79E-05	1,99E-05	3,90E-05
lush	1,35E-06	6,62E-06	1,58E-05	2,17E-06	1,79E-05	1,99E-05	7,80E-06
troi	1,35E-06	6,62E-06	0,000110768	2,17E-06	1,79E-05	1,99E-05	7,80E-06
perm	1,35E-06	6,62E-06	1,58E-05	2,17E-06	1,79E-05	1,99E-05	7,80E-06
esid	1,35E-06	6,62E-06	1,58E-05	3,25E-05	1,79E-05	1,99E-05	7,80E-06
wyom	1,35E-06	6,62E-06	1,58E-05	2,17E-06	1,79E-05	1,99E-05	7,80E-06
gprs	4,06E-06	8,61E-05	1,58E-05	2,17E-06	1,79E-05	1,99E-05	7,80E-06
mcft	1,35E-06	6,62E-06	1,58E-05	2,17E-06	1,79E-05	5,97E-05	7,80E-06
blet	1,35E-06	6,62E-06	1,58E-05	2,17E-06	1,79E-05	1,99E-05	2,34E-05
flap	1,35E-06	1,99E-05	0,000427249	2,17E-06	1,79E-05	1,99E-05	7,80E-06
abra	1,35E-06	1,99E-05	0,000110768	2,17E-06	1,79E-05	1,99E-05	7,80E-06
cube	1,35E-06	6,62E-06	1,58E-05	2,17E-06	1,79E-05	1,99E-05	7,80E-06
hcrf	4,06E-06	6,62E-06	1,58E-05	2,17E-06	1,79E-05	1,99E-05	7,80E-06
wald	1,22E-05	6,62E-06	1,58E-05	2,17E-06	1,79E-05	1,99E-05	7,80E-06
plla	1,35E-06	6,62E-06	1,58E-05	2,17E-06	0,000267862	1,99E-05	7,80E-06
upto	1,35E-06	6,62E-06	1,58E-05	2,17E-06	1,79E-05	1,99E-05	7,80E-06
msns	1,76E-05	6,62E-06	1,58E-05	2,17E-06	1,79E-05	1,99E-05	7,80E-06
bien	1,35E-06	6,62E-06	4,75E-05	2,17E-06	1,79E-05	1,99E-05	7,80E-06
json	1,35E-06	6,62E-06	1,58E-05	2,17E-06	1,79E-05	1,99E-05	7,80E-06
food	0,001109667	0,002324549	1,58E-05	0,000830073	1,79E-05	1,99E-05	0,00130315
bact	1,35E-06	6,62E-06	1,58E-05	6,50E-06	1,79E-05	1,99E-05	7,80E-06
qemu	1,35E-06	6,62E-06	1,58E-05	2,17E-06	1,79E-05	1,99E-05	7,80E-06
deic	1,35E-06	6,62E-06	1,58E-05	2,17E-06	1,79E-05	1,99E-05	7,80E-06
mimo	1,35E-06	6,62E-06	1,58E-05	2,17E-06	1,79E-05	1,99E-05	7,80E-06
dpra	1,35E-06	6,62E-06	1,58E-05	2,17E-06	1,79E-05	1,99E-05	7,80E-06
taxi	1,35E-06	6,62E-06	1,58E-05	6,50E-06	1,79E-05	1,99E-05	8,58E-05
nmda	1,35E-06	5,96E-05	1,58E-05	2,17E-06	1,79E-05	1,99E-05	7,80E-06
nich	4,06E-06	6,62E-06	1,58E-05	8,89E-05	1,79E-05	1,99E-05	7,80E-06
visq	1,22E-05	6,62E-06	1,58E-05	2,17E-06	1,79E-05	1,99E-05	7,80E-06
msct	1,35E-06	6,62E-06	0,000522193	2,17E-06	1,79E-05	1,99E-05	7,80E-06
tpox	1,35E-06	6,62E-06	1,58E-05	1,52E-05	1,79E-05	1,99E-05	7,80E-06
mrck	1,35E-06	6,62E-06	1,58E-05	6,50E-06	1,79E-05	1,99E-05	7,80E-06
tube	1,35E-06	6,62E-06	1,58E-05	2,17E-06	1,79E-05	1,99E-05	7,80E-06
sast	1,35E-06	6,62E-06	1,58E-05	2,17E-06	1,79E-05	1,99E-05	7,80E-06
sacr	1,22E-05	6,62E-06	1,58E-05	2,17E-06	1,79E-05	1,99E-05	7,80E-06
torr	4,06E-06	6,62E-06	1,58E-05	2,17E-06	5,36E-05	1,99E-05	7,80E-06
pani	1,35E-06	6,62E-06	1,58E-05	2,17E-06	1,79E-05	1,99E-05	0,000101443
etoh	1,35E-06	0,000642397	1,58E-05	2,17E-06	1,79E-05	1,99E-05	7,80E-06
fadi	1,35E-06	6,62E-06	1,58E-05	2,17E-06	1,79E-05	1,99E-05	7,80E-06
ochr	1,35E-06	6,62E-06	1,58E-05	2,17E-06	1,79E-05	1,99E-05	7,80E-06
poro	1,35E-06	6,62E-06	1,58E-05	2,17E-06	1,79E-05	1,99E-05	7,80E-06
palm	4,06E-06	1,99E-05	1,58E-05	1,08E-05	1,79E-05	1,99E-05	7,80E-06
dgge	1,35E-06	6,62E-06	1,58E-05	2,17E-06	1,79E-05	1,99E-05	3,90E-05
gstt	1,35E-06	6,62E-06	1,58E-05	6,50E-06	1,79E-05	1,99E-05	7,80E-06
wscs	6,77E-06	6,62E-06	1,58E-05	2,17E-06	1,79E-05	1,99E-05	7,80E-06
aflp	1,35E-06	6,62E-06	1,58E-05	6,50E-06	1,79E-05	1,99E-05	7,80E-06
drms	1,35E-06	6,62E-06	1,58E-05	1,52E-05	1,79E-05	1,99E-05	7,80E-06
take	0,000800749	1,99E-05	1,58E-05	8,02E-05	1,79E-05	1,99E-05	7,80E-06
cirp	1,35E-06	6,62E-06	1,58E-05	2,17E-06	1,79E-05	1,99E-05	7,80E-06
crna	1,35E-06	6,62E-06	1,58E-05	6,50E-06	1,79E-05	1,99E-05	7,80E-06
ptms	1,35E-06	3,31E-05	1,58E-05	2,17E-06	1,79E-05	1,99E-05	7,80E-06
rtai	1,35E-06	6,62E-06	1,58E-05	2,17E-06	1,79E-05	1,99E-05	7,80E-06
keto	1,35E-06	6,62E-06	1,58E-05	2,17E-06	1,79E-05	1,99E-05	3,90E-05
hear	8,26E-05	6,62E-06	4,75E-05	6,29E-05	1,79E-05	1,99E-05	7,80E-06
kiss	4,06E-06	6,62E-06	1,58E-05	2,17E-06	1,79E-05	1,99E-05	2,34E-05
flee	1,35E-06	6,62E-06	1,58E-05	2,17E-06	1,79E-05	5,97E-05	7,80E-06
shot	4,74E-05	6,62E-06	1,58E-05	6,50E-06	1,79E-05	1,99E-05	7,80E-06
swot	1,35E-06	6,62E-06	1,58E-05	2,17E-06	1,79E-05	1,99E-05	7,80E-06
seek	0,000345501	0,000390736	1,58E-05	1,52E-05	1,79E-05	1,99E-05	7,80E-06
yate	1,35E-06	6,62E-06	1,58E-05	6,50E-06	1,79E-05	1,99E-05	7,80E-06
igep	1,35E-06	1,99E-05	1,58E-05	2,17E-06	1,79E-05	1,99E-05	7,80E-06
fert	6,77E-06	6,62E-06	1,58E-05	2,17E-06	0,000267862	1,99E-05	7,80E-06
mvar	1,35E-06	6,62E-06	1,58E-05	2,17E-06	1,79E-05	1,99E-05	7,80E-06
want	0,000104328	6,62E-06	1,58E-05	1,08E-05	1,79E-05	1,99E-05	7,80E-06
vpcc	4,06E-06	6,62E-06	1,58E-05	2,17E-06	1,79E-05	1,99E-05	7,80E-06
demo	1,35E-06	6,62E-06	1,58E-05	2,17E-06	1,79E-05	1,99E-05	7,80E-06
neat	1,35E-06	6,62E-06	1,58E-05	2,17E-06	1,79E-05	1,99E-05	7,80E-06
cabl	1,35E-06	6,62E-06	7,91E-05	2,17E-06	1,79E-05	5,97E-05	7,80E-06
otus	1,35E-06	6,62E-06	1,58E-05	1,52E-05	1,79E-05	1,99E-05	7,80E-06
hmsc	1,35E-06	6,62E-06	1,58E-05	6,50E-06	8,93E-05	1,99E-05	7,80E-06
temp	3,12E-05	6,62E-06	1,58E-05	2,17E-06	1,79E-05	1,99E-05	7,80E-06
bddc	1,35E-06	6,62E-06	1,58E-05	2,17E-06	1,79E-05	1,99E-05	7,80E-06
prid	1,35E-06	6,62E-06	1,58E-05	2,17E-06	1,79E-05	1,99E-05	7,80E-06
aibn	1,35E-06	6,62E-06	1,58E-05	2,17E-06	1,79E-05	1,99E-05	2,34E-05
pant	6,77E-06	6,62E-06	1,58E-05	2,17E-06	1,79E-05	1,99E-05	7,80E-06
ndrg	1,35E-06	6,62E-06	1,58E-05	1,52E-05	1,79E-05	1,99E-05	7,80E-06
trkb	1,35E-06	0,000152321	1,58E-05	1,08E-05	1,79E-05	1,99E-05	7,80E-06
mbit	1,35E-06	6,62E-06	1,58E-05	2,17E-06	1,79E-05	1,99E-05	7,80E-06
barg	1,35E-06	6,62E-06	1,58E-05	2,17E-06	1,79E-05	1,99E-05	7,80E-06
sdbr	1,35E-06	6,62E-06	1,58E-05	2,17E-06	1,79E-05	1,99E-05	7,80E-06
stab	1,35E-06	6,62E-06	1,58E-05	2,17E-06	1,79E-05	1,99E-05	7,80E-06
upqc	1,35E-06	6,62E-06	1,58E-05	2,17E-06	1,79E-05	1,99E-05	7,80E-06
fhht	1,35E-06	6,62E-06	1,58E-05	1,52E-05	1,79E-05	1,99E-05	7,80E-06
mclm	1,35E-06	6,62E-06	1,58E-05	2,17E-06	1,79E-05	1,99E-05	7,80E-06
tile	1,35E-06	6,62E-06	1,58E-05	2,17E-06	1,79E-05	1,99E-05	7,80E-06
erai	1,35E-06	6,62E-06	1,58E-05	2,17E-06	1,79E-05	0,000378373	7,80E-06
oili	1,35E-06	6,62E-06	1,58E-05	2,17E-06	1,79E-05	1,99E-05	5,46E-05
kgbw	1,35E-06	6,62E-06	1,58E-05	2,17E-06	1,79E-05	1,99E-05	2,34E-05
curb	6,77E-06	4,64E-05	1,58E-05	2,17E-06	1,79E-05	1,99E-05	2,34E-05
fore	6,77E-06	6,62E-06	1,58E-05	2,17E-06	1,79E-05	1,99E-05	7,80E-06
endf	1,35E-06	6,62E-06	1,58E-05	2,17E-06	1,79E-05	1,99E-05	7,80E-06
cenp	1,35E-06	6,62E-06	1,58E-05	1,52E-05	1,79E-05	1,99E-05	7,80E-06
apal	1,35E-06	6,62E-06	1,58E-05	2,17E-06	1,79E-05	0,000179229	7,80E-06
boil	4,06E-06	6,62E-06	1,58E-05	2,17E-06	1,79E-05	1,99E-05	7,80E-06
phvs	1,35E-06	6,62E-06	1,58E-05	2,17E-06	8,93E-05	1,99E-05	7,80E-06
note	0,000199171	1,99E-05	7,91E-05	9,75E-05	1,79E-05	5,97E-05	7,80E-06
hvsh	1,35E-06	6,62E-06	1,58E-05	1,08E-05	1,79E-05	1,99E-05	7,80E-06
abba	1,35E-06	6,62E-06	1,58E-05	6,50E-06	1,79E-05	1,99E-05	7,80E-06
btms	1,35E-06	6,62E-06	1,58E-05	1,52E-05	1,79E-05	1,99E-05	7,80E-06
gmaw	1,35E-06	6,62E-06	1,58E-05	2,17E-06	1,79E-05	1,99E-05	7,80E-06
ecmp	1,35E-06	6,62E-06	1,58E-05	2,17E-06	1,79E-05	1,99E-05	7,80E-06
arsi	1,35E-06	6,62E-06	1,58E-05	2,17E-06	1,79E-05	1,99E-05	7,80E-06
seri	0,000277756	1,99E-05	7,91E-05	8,45E-05	1,79E-05	1,99E-05	7,80E-06
nthl	1,35E-06	6,62E-06	1,58E-05	6,50E-06	1,79E-05	1,99E-05	7,80E-06
pser	1,35E-06	6,62E-06	1,58E-05	6,50E-06	1,79E-05	1,99E-05	7,80E-06
lead	0,000573125	0,000668887	1,58E-05	0,000934103	5,36E-05	1,99E-05	0,000397968
rung	1,35E-06	6,62E-06	1,58E-05	2,17E-06	1,79E-05	1,99E-05	7,80E-06
dmmc	1,35E-06	6,62E-06	1,58E-05	2,17E-06	1,79E-05	1,99E-05	8,58E-05
here	4,06E-06	6,62E-06	1,58E-05	6,50E-06	1,79E-05	1,99E-05	7,80E-06
pssm	1,35E-06	6,62E-06	1,58E-05	6,50E-06	1,79E-05	1,99E-05	7,80E-06
aaoa	1,35E-06	6,62E-06	1,58E-05	6,50E-06	1,79E-05	1,99E-05	7,80E-06
tema	1,35E-06	6,62E-06	7,91E-05	2,17E-06	1,79E-05	1,99E-05	7,80E-06
ntru	1,35E-06	6,62E-06	1,58E-05	2,17E-06	1,79E-05	1,99E-05	7,80E-06
dmct	1,35E-06	6,62E-06	1,58E-05	2,17E-06	1,79E-05	1,99E-05	7,02E-05
lign	1,35E-06	6,62E-06	4,75E-05	2,17E-06	1,79E-05	1,99E-05	7,80E-06
wcst	6,77E-06	6,62E-06	1,58E-05	2,17E-06	1,79E-05	1,99E-05	7,80E-06
qinh	1,35E-06	6,62E-06	1,58E-05	2,17E-06	1,79E-05	1,99E-05	7,80E-06
pulp	1,35E-06	6,62E-06	1,58E-05	0,000110532	5,36E-05	1,99E-05	7,80E-06
rump	4,06E-06	6,62E-06	1,58E-05	2,17E-06	1,79E-05	1,99E-05	7,80E-06
herg	1,35E-06	6,62E-06	1,58E-05	6,72E-05	1,79E-05	1,99E-05	2,34E-05
tres	1,35E-06	6,62E-06	0,000110768	2,17E-06	1,79E-05	1,99E-05	7,80E-06
sync	1,35E-06	6,62E-06	1,58E-05	2,17E-06	1,79E-05	1,99E-05	2,34E-05
hcrt	1,35E-06	8,61E-05	1,58E-05	2,17E-06	1,79E-05	1,99E-05	7,80E-06
slid	1,35E-06	6,62E-06	1,58E-05	2,17E-06	1,79E-05	1,99E-05	7,80E-06
nino	1,35E-06	6,62E-06	1,58E-05	2,17E-06	1,79E-05	1,99E-05	7,80E-06
asat	1,35E-06	3,31E-05	1,58E-05	2,17E-06	1,79E-05	1,99E-05	7,80E-06
gnat	2,57E-05	6,62E-06	1,58E-05	2,17E-06	1,79E-05	1,99E-05	7,80E-06
bare	6,77E-06	1,99E-05	1,58E-05	2,17E-06	1,79E-05	5,97E-05	2,34E-05
kilo	1,35E-06	6,62E-06	1,58E-05	2,17E-06	5,36E-05	1,99E-05	7,80E-06
rugo	1,35E-06	6,62E-06	1,58E-05	2,17E-06	1,79E-05	1,99E-05	7,80E-06
tuft	1,35E-06	6,62E-06	0,000174064	2,17E-06	1,79E-05	1,99E-05	7,80E-06
lcos	1,35E-06	6,62E-06	1,58E-05	2,17E-06	1,79E-05	1,99E-05	7,80E-06
irak	1,35E-06	6,62E-06	1,58E-05	1,08E-05	1,79E-05	1,99E-05	7,80E-06
plcg	1,35E-06	6,62E-06	1,58E-05	1,08E-05	1,79E-05	1,99E-05	7,80E-06
dali	1,35E-06	6,62E-06	1,58E-05	2,17E-06	0,000125002	1,99E-05	7,80E-06
anti	0,000242528	0,00077485	1,58E-05	0,002360183	1,79E-05	5,97E-05	7,80E-06
lido	1,35E-06	6,62E-06	1,58E-05	2,17E-06	1,79E-05	5,97E-05	7,80E-06
tauu	4,06E-06	6,62E-06	1,58E-05	2,17E-06	1,79E-05	1,99E-05	7,80E-06
muck	1,35E-06	6,62E-06	4,75E-05	2,17E-06	1,79E-05	1,99E-05	7,80E-06
tdnn	1,35E-06	6,62E-06	1,58E-05	2,17E-06	1,79E-05	9,96E-05	7,80E-06
loca	1,35E-06	6,62E-06	1,58E-05	2,17E-06	1,79E-05	1,99E-05	7,80E-06
fhaw	1,35E-06	6,62E-06	1,58E-05	2,17E-06	1,79E-05	1,99E-05	7,80E-06
fdtd	1,35E-06	6,62E-06	1,58E-05	2,17E-06	1,79E-05	1,99E-05	7,80E-06
cruz	4,06E-06	6,62E-06	1,58E-05	2,17E-06	1,79E-05	1,99E-05	7,80E-06
cntl	1,35E-06	6,62E-06	1,58E-05	2,17E-06	1,79E-05	0,000258887	7,80E-06
fmri	0,000223559	6,62E-06	1,58E-05	2,17E-06	1,79E-05	1,99E-05	7,80E-06
cgss	4,06E-06	6,62E-06	1,58E-05	2,17E-06	1,79E-05	1,99E-05	7,80E-06
apap	1,35E-06	6,62E-06	1,58E-05	2,17E-06	1,79E-05	1,99E-05	0,000179476
myst	1,35E-06	6,62E-06	1,58E-05	6,50E-06	1,79E-05	1,99E-05	7,80E-06
gdwp	1,35E-06	6,62E-06	1,58E-05	2,17E-06	1,79E-05	1,99E-05	7,80E-06
bole	1,35E-06	6,62E-06	1,58E-05	2,17E-06	1,79E-05	1,99E-05	7,80E-06
mfhw	1,35E-06	6,62E-06	1,58E-05	2,17E-06	1,79E-05	1,99E-05	7,80E-06
ppas	4,06E-06	6,62E-06	1,58E-05	2,17E-06	1,79E-05	1,99E-05	7,80E-06
savi	1,35E-06	6,62E-06	1,58E-05	2,17E-06	1,79E-05	1,99E-05	7,80E-06
dilm	6,77E-06	6,62E-06	1,58E-05	2,17E-06	1,79E-05	1,99E-05	7,80E-06
nphs	1,35E-06	6,62E-06	1,58E-05	6,50E-06	1,79E-05	1,99E-05	7,80E-06
mcbb	4,06E-06	6,62E-06	1,58E-05	2,17E-06	1,79E-05	1,99E-05	7,80E-06
iarc	1,35E-06	6,62E-06	1,58E-05	6,50E-06	1,79E-05	1,99E-05	7,80E-06
bloc	4,06E-06	6,62E-06	1,58E-05	2,17E-06	1,79E-05	1,99E-05	7,80E-06
ssri	6,77E-06	1,99E-05	1,58E-05	2,17E-06	0,000160717	1,99E-05	7,80E-06
astr	1,35E-06	0,00012583	1,58E-05	2,17E-06	1,79E-05	1,99E-05	7,80E-06
tamp	1,35E-06	6,62E-06	1,58E-05	2,17E-06	1,79E-05	1,99E-05	7,80E-06
grns	1,35E-06	6,62E-06	1,58E-05	1,08E-05	1,79E-05	1,99E-05	7,80E-06
nris	1,35E-06	1,99E-05	1,58E-05	2,17E-06	1,79E-05	1,99E-05	7,80E-06
vsfs	1,35E-06	6,62E-06	1,58E-05	2,17E-06	1,79E-05	1,99E-05	7,80E-06
twig	4,06E-06	6,62E-06	1,58E-05	2,17E-06	1,79E-05	1,99E-05	7,80E-06
calm	9,48E-06	6,62E-06	1,58E-05	2,17E-06	1,79E-05	1,99E-05	7,80E-06
lrwc	1,35E-06	6,62E-06	1,58E-05	6,50E-06	1,79E-05	1,99E-05	7,80E-06
rmdd	1,76E-05	6,62E-06	1,58E-05	2,17E-06	1,79E-05	1,99E-05	7,80E-06
psrr	1,35E-06	6,62E-06	1,58E-05	2,17E-06	1,79E-05	1,99E-05	7,80E-06
rise	7,18E-05	8,61E-05	1,58E-05	0,000140874	1,79E-05	1,99E-05	7,80E-06
hnss	1,35E-06	6,62E-06	1,58E-05	2,17E-06	1,79E-05	1,99E-05	7,80E-06
clsm	1,35E-06	6,62E-06	1,58E-05	2,17E-06	1,79E-05	1,99E-05	7,80E-06
simo	1,35E-06	6,62E-06	1,58E-05	2,17E-06	1,79E-05	1,99E-05	7,80E-06
liao	1,35E-06	6,62E-06	1,58E-05	2,17E-06	1,79E-05	1,99E-05	3,90E-05
milp	1,35E-06	6,62E-06	1,58E-05	2,17E-06	1,79E-05	1,99E-05	7,80E-06
vsis	1,35E-06	6,62E-06	1,58E-05	2,17E-06	1,79E-05	1,99E-05	7,80E-06
tnfs	1,35E-06	6,62E-06	1,58E-05	1,52E-05	1,79E-05	1,99E-05	7,80E-06
puff	4,06E-06	6,62E-06	1,58E-05	2,17E-06	1,79E-05	1,99E-05	7,80E-06
cart	1,35E-06	9,93E-05	1,58E-05	5,42E-05	1,79E-05	1,99E-05	7,80E-06
wsan	1,35E-06	6,62E-06	1,58E-05	2,17E-06	1,79E-05	1,99E-05	7,80E-06
ipem	1,35E-06	0,000192057	1,58E-05	2,17E-06	5,36E-05	1,99E-05	7,80E-06
gcls	1,35E-06	6,62E-06	1,58E-05	2,17E-06	1,79E-05	1,99E-05	7,80E-06
ghul	1,35E-06	6,62E-06	1,58E-05	2,17E-06	1,79E-05	5,97E-05	7,80E-06
atha	1,35E-06	6,62E-06	1,58E-05	2,17E-06	1,79E-05	1,99E-05	7,80E-06
vlan	1,35E-06	6,62E-06	1,58E-05	2,17E-06	1,79E-05	1,99E-05	7,80E-06
plum	1,35E-06	8,61E-05	0,000142416	2,17E-06	1,79E-05	1,99E-05	3,90E-05
warm	9,08E-05	6,62E-06	1,58E-05	6,50E-06	1,79E-05	9,96E-05	8,58E-05
msss	1,35E-06	6,62E-06	1,58E-05	2,17E-06	1,79E-05	1,99E-05	7,80E-06
clic	1,35E-06	6,62E-06	1,58E-05	2,17E-06	1,79E-05	1,99E-05	7,80E-06
lith	1,35E-06	6,62E-06	1,58E-05	2,17E-06	1,79E-05	1,99E-05	7,80E-06
till	1,35E-06	1,99E-05	1,58E-05	2,17E-06	1,79E-05	1,99E-05	7,80E-06
cysg	1,35E-06	6,62E-06	1,58E-05	2,17E-06	1,79E-05	1,99E-05	2,34E-05
enam	1,35E-06	6,62E-06	1,58E-05	2,17E-06	1,79E-05	0,000179229	7,80E-06
bark	1,35E-06	6,62E-06	1,58E-05	2,17E-06	1,79E-05	0,000179229	3,90E-05
main	0,000605643	0,000403982	1,58E-05	0,000574333	1,79E-05	1,99E-05	0,001115871
byte	1,35E-06	6,62E-06	1,58E-05	2,17E-06	5,36E-05	5,97E-05	7,80E-06
vhtr	1,35E-06	6,62E-06	1,58E-05	2,17E-06	1,79E-05	1,99E-05	7,80E-06
napo	1,35E-06	6,62E-06	1,58E-05	2,17E-06	1,79E-05	1,99E-05	2,34E-05
sont	1,35E-06	6,62E-06	7,91E-05	2,17E-06	1,79E-05	1,99E-05	7,80E-06
inch	1,35E-06	6,62E-06	1,58E-05	2,17E-06	1,79E-05	5,97E-05	7,80E-06
trap	1,22E-05	0,000152321	1,58E-05	5,85E-05	1,79E-05	1,99E-05	0,000413575
bass	1,35E-06	6,62E-06	1,58E-05	2,17E-06	1,79E-05	1,99E-05	5,46E-05
cukh	1,35E-06	6,62E-06	1,58E-05	2,17E-06	1,79E-05	1,99E-05	7,80E-06
giss	1,35E-06	6,62E-06	1,58E-05	2,17E-06	1,79E-05	1,99E-05	7,80E-06
adni	6,77E-06	6,62E-06	1,58E-05	8,02E-05	1,79E-05	1,99E-05	7,80E-06
ncsa	1,35E-06	6,62E-06	1,58E-05	2,17E-06	1,79E-05	1,99E-05	7,80E-06
half	0,000158524	1,99E-05	1,58E-05	0,000140874	1,79E-05	1,99E-05	0,000476001
sick	4,47E-05	6,62E-06	1,58E-05	2,17E-06	1,79E-05	1,99E-05	7,80E-06
csnn	1,35E-06	6,62E-06	0,000174064	2,17E-06	1,79E-05	1,99E-05	7,80E-06
fist	1,35E-06	1,99E-05	1,58E-05	2,17E-06	1,79E-05	1,99E-05	7,80E-06
bund	1,35E-06	6,62E-06	1,58E-05	2,17E-06	1,79E-05	1,99E-05	2,34E-05
skil	4,06E-06	6,62E-06	1,58E-05	2,17E-06	1,79E-05	1,99E-05	7,80E-06
imid	1,35E-06	6,62E-06	1,58E-05	2,17E-06	1,79E-05	1,99E-05	5,46E-05
uwot	1,35E-06	6,62E-06	1,58E-05	2,17E-06	1,79E-05	1,99E-05	7,80E-06
aaii	1,35E-06	6,62E-06	1,58E-05	2,17E-06	1,79E-05	5,97E-05	7,80E-06
mecp	1,35E-06	7,28E-05	1,58E-05	2,17E-06	1,79E-05	1,99E-05	7,80E-06
fair	0,000180202	6,62E-06	1,58E-05	2,17E-06	1,79E-05	1,99E-05	7,80E-06
rban	1,35E-06	3,31E-05	1,58E-05	2,17E-06	1,79E-05	1,99E-05	7,80E-06
samp	1,35E-06	6,62E-06	1,58E-05	2,82E-05	1,79E-05	1,99E-05	7,80E-06
mesc	1,35E-06	6,62E-06	1,58E-05	6,50E-06	0,000267862	1,99E-05	7,80E-06
bode	1,35E-06	6,62E-06	1,58E-05	2,17E-06	1,79E-05	1,99E-05	3,90E-05
scci	1,76E-05	6,62E-06	1,58E-05	2,17E-06	1,79E-05	1,99E-05	7,80E-06
rygb	1,35E-06	6,62E-06	1,58E-05	6,50E-06	1,79E-05	1,99E-05	7,80E-06
mito	1,35E-06	6,62E-06	1,58E-05	6,50E-06	1,79E-05	1,99E-05	7,80E-06
mfsa	1,35E-06	6,62E-06	1,58E-05	2,17E-06	1,79E-05	1,99E-05	7,80E-06
dsdm	1,35E-06	6,62E-06	1,58E-05	2,17E-06	1,79E-05	1,99E-05	7,80E-06
shaw	1,35E-06	6,62E-06	1,58E-05	2,17E-06	5,36E-05	1,99E-05	7,80E-06
aura	1,35E-06	6,62E-06	1,58E-05	6,50E-06	1,79E-05	1,99E-05	7,80E-06
tcad	1,35E-06	6,62E-06	1,58E-05	2,17E-06	1,79E-05	1,99E-05	7,80E-06
milk	2,03E-05	0,000245038	1,58E-05	0,000214562	1,79E-05	5,97E-05	0,000600854
view	0,000976887	6,62E-06	1,58E-05	8,45E-05	1,79E-05	1,99E-05	7,80E-06
sail	1,35E-06	1,99E-05	1,58E-05	2,17E-06	1,79E-05	1,99E-05	7,80E-06
ctfs	1,35E-06	4,64E-05	1,58E-05	6,50E-06	1,79E-05	1,99E-05	7,80E-06
wrap	1,35E-06	1,99E-05	1,58E-05	6,50E-06	1,79E-05	1,99E-05	7,80E-06
tien	1,35E-06	6,62E-06	1,58E-05	2,17E-06	1,79E-05	1,99E-05	5,46E-05
cyan	1,35E-06	6,62E-06	1,58E-05	6,50E-06	1,79E-05	1,99E-05	7,80E-06
cape	2,85E-05	1,99E-05	1,58E-05	2,17E-06	1,79E-05	5,97E-05	7,80E-06
herp	1,35E-06	6,62E-06	1,58E-05	6,50E-06	1,79E-05	1,99E-05	7,80E-06
plow	1,35E-06	6,62E-06	1,58E-05	2,17E-06	1,79E-05	1,99E-05	7,80E-06
eden	4,06E-06	6,62E-06	1,58E-05	2,17E-06	1,79E-05	1,99E-05	7,80E-06
rsfc	4,06E-06	6,62E-06	1,58E-05	6,50E-06	1,79E-05	1,99E-05	7,80E-06
vote	0,000174783	6,62E-06	1,58E-05	2,17E-06	1,79E-05	1,99E-05	7,80E-06
mcdm	1,35E-06	6,62E-06	1,58E-05	2,17E-06	1,79E-05	1,99E-05	7,80E-06
jose	4,06E-06	6,62E-06	1,58E-05	2,17E-06	1,79E-05	1,99E-05	7,80E-06
hoar	1,35E-06	6,62E-06	7,91E-05	6,50E-06	1,79E-05	1,99E-05	7,80E-06
ybco	1,35E-06	6,62E-06	1,58E-05	2,17E-06	1,79E-05	1,99E-05	7,80E-06
zfvc	1,35E-06	6,62E-06	1,58E-05	2,17E-06	1,79E-05	1,99E-05	5,46E-05
alon	0,000207301	0,000139076	1,58E-05	0,000140874	1,79E-05	1,99E-05	0,000148263
sapp	1,35E-06	6,62E-06	1,58E-05	2,17E-06	1,79E-05	1,99E-05	7,80E-06
hung	1,35E-06	6,62E-06	1,58E-05	2,17E-06	1,79E-05	1,99E-05	7,80E-06
lcvd	1,35E-06	6,62E-06	1,58E-05	2,17E-06	1,79E-05	1,99E-05	7,80E-06
adrd	3,12E-05	6,62E-06	1,58E-05	2,17E-06	1,79E-05	1,99E-05	7,80E-06
lcpd	1,35E-06	6,62E-06	1,58E-05	2,17E-06	1,79E-05	1,99E-05	7,80E-06
celf	1,35E-06	6,62E-06	1,58E-05	6,50E-06	1,79E-05	1,99E-05	7,80E-06
wine	1,35E-06	4,64E-05	1,58E-05	1,08E-05	1,79E-05	1,99E-05	0,000491608
hull	1,35E-06	6,62E-06	1,58E-05	2,17E-06	1,79E-05	1,99E-05	5,46E-05
term	0,001093409	0,000682133	4,75E-05	0,000669694	1,79E-05	1,99E-05	5,46E-05
miso	1,35E-06	6,62E-06	1,58E-05	2,17E-06	1,79E-05	1,99E-05	7,80E-06
sscs	1,35E-06	6,62E-06	1,58E-05	4,12E-05	1,79E-05	1,99E-05	7,80E-06
hall	4,06E-06	6,62E-06	1,58E-05	2,17E-06	1,79E-05	1,99E-05	2,34E-05
chub	1,35E-06	1,99E-05	1,58E-05	2,17E-06	1,79E-05	1,99E-05	5,46E-05
mehp	1,35E-06	6,62E-06	1,58E-05	2,17E-06	1,79E-05	1,99E-05	0,000850559
myog	1,35E-06	6,62E-06	1,58E-05	6,50E-06	1,79E-05	1,99E-05	7,80E-06
oltc	1,35E-06	6,62E-06	1,58E-05	2,17E-06	1,79E-05	1,99E-05	7,80E-06
badd	1,35E-06	6,62E-06	1,58E-05	2,17E-06	1,79E-05	1,99E-05	7,80E-06
mdma	1,35E-06	6,62E-06	1,58E-05	2,17E-06	1,79E-05	1,99E-05	7,80E-06
imdc	1,35E-06	6,62E-06	1,58E-05	1,52E-05	1,79E-05	1,99E-05	7,80E-06
zinc	1,35E-06	0,000298019	1,58E-05	0,000106197	1,79E-05	0,000219058	0,000257509
ampt	1,35E-06	6,62E-06	1,58E-05	2,17E-06	1,79E-05	1,99E-05	7,80E-06
turn	0,000288595	3,31E-05	1,58E-05	5,42E-05	1,79E-05	1,99E-05	7,80E-06
coal	1,35E-06	6,62E-06	1,58E-05	2,17E-06	1,79E-05	1,99E-05	0,000101443
tcep	1,35E-06	6,62E-06	1,58E-05	2,17E-06	1,79E-05	1,99E-05	2,34E-05
weno	1,35E-06	6,62E-06	1,58E-05	2,17E-06	1,79E-05	1,99E-05	7,80E-06
durk	4,06E-06	6,62E-06	1,58E-05	2,17E-06	1,79E-05	1,99E-05	7,80E-06
rule	0,000166653	6,62E-06	1,58E-05	1,52E-05	1,79E-05	1,99E-05	7,80E-06
nicu	1,35E-06	6,62E-06	1,58E-05	6,50E-06	1,79E-05	1,99E-05	7,80E-06
wage	2,03E-05	6,62E-06	1,58E-05	2,17E-06	1,79E-05	1,99E-05	7,80E-06
pdes	4,06E-06	6,62E-06	1,58E-05	2,17E-06	1,79E-05	1,99E-05	7,80E-06
snap	1,35E-06	3,31E-05	1,58E-05	6,50E-06	1,79E-05	1,99E-05	7,80E-06
igbt	1,35E-06	6,62E-06	1,58E-05	2,17E-06	1,79E-05	1,99E-05	7,80E-06
upmt	1,35E-06	6,62E-06	1,58E-05	2,17E-06	1,79E-05	1,99E-05	7,80E-06
xfel	1,35E-06	6,62E-06	1,58E-05	2,17E-06	1,79E-05	1,99E-05	7,80E-06
nwds	1,35E-06	6,62E-06	1,58E-05	2,17E-06	1,79E-05	1,99E-05	7,80E-06
aorn	4,06E-06	6,62E-06	1,58E-05	2,17E-06	1,79E-05	1,99E-05	7,80E-06
alam	1,35E-06	6,62E-06	1,58E-05	2,17E-06	1,79E-05	1,99E-05	7,80E-06
atac	1,35E-06	6,62E-06	1,58E-05	2,17E-06	1,79E-05	1,99E-05	7,80E-06
ragw	1,35E-06	6,62E-06	1,58E-05	1,52E-05	1,79E-05	1,99E-05	7,80E-06
arch	4,06E-06	6,62E-06	0,000142416	2,17E-06	0,000553581	1,99E-05	7,80E-06
wrpa	1,35E-06	6,62E-06	1,58E-05	2,17E-06	1,79E-05	1,99E-05	7,80E-06
kras	1,35E-06	6,62E-06	1,58E-05	0,000153878	1,79E-05	1,99E-05	7,80E-06
mfzs	4,06E-06	6,62E-06	1,58E-05	2,17E-06	1,79E-05	1,99E-05	7,80E-06
qual	1,35E-06	6,62E-06	1,58E-05	2,17E-06	1,79E-05	1,99E-05	7,80E-06
dire	1,35E-06	6,62E-06	1,58E-05	6,50E-06	1,79E-05	1,99E-05	7,80E-06
hyav	1,35E-06	6,62E-06	1,58E-05	6,50E-06	1,79E-05	1,99E-05	7,80E-06
mypn	1,35E-06	6,62E-06	1,58E-05	6,50E-06	1,79E-05	1,99E-05	7,80E-06
buoy	1,35E-06	6,62E-06	1,58E-05	2,17E-06	1,79E-05	1,99E-05	7,80E-06
uspa	1,35E-06	6,62E-06	7,91E-05	7,15E-05	1,79E-05	1,99E-05	7,80E-06
srrm	1,35E-06	6,62E-06	1,58E-05	6,50E-06	1,79E-05	1,99E-05	7,80E-06
morn	1,76E-05	1,99E-05	1,58E-05	3,25E-05	1,79E-05	1,99E-05	7,02E-05
fibc	1,35E-06	6,62E-06	1,58E-05	2,17E-06	1,79E-05	1,99E-05	7,80E-06
liga	1,35E-06	6,62E-06	1,58E-05	2,38E-05	1,79E-05	1,99E-05	7,80E-06
thdp	1,35E-06	3,31E-05	1,58E-05	2,17E-06	1,79E-05	1,99E-05	7,80E-06
mard	4,06E-06	6,62E-06	1,58E-05	2,17E-06	1,79E-05	1,99E-05	7,80E-06
toqu	1,35E-06	6,62E-06	1,58E-05	2,17E-06	1,79E-05	1,99E-05	7,80E-06
carp	1,35E-06	5,96E-05	1,58E-05	2,17E-06	1,79E-05	1,99E-05	7,02E-05
lcis	1,35E-06	6,62E-06	1,58E-05	5,85E-05	1,79E-05	1,99E-05	7,80E-06
ewss	1,35E-06	6,62E-06	1,58E-05	2,17E-06	1,79E-05	1,99E-05	7,80E-06
comt	2,03E-05	6,62E-06	1,58E-05	6,50E-06	1,79E-05	1,99E-05	7,80E-06
bide	1,35E-06	6,62E-06	1,58E-05	2,17E-06	1,79E-05	1,99E-05	7,80E-06
bash	9,48E-06	6,62E-06	1,58E-05	2,17E-06	1,79E-05	1,99E-05	7,80E-06
sstp	1,35E-06	6,62E-06	1,58E-05	1,08E-05	1,79E-05	1,99E-05	7,80E-06
cdms	1,35E-06	6,62E-06	0,000142416	2,17E-06	1,79E-05	1,99E-05	7,80E-06
metr	1,35E-06	6,62E-06	1,58E-05	2,17E-06	1,79E-05	1,99E-05	7,80E-06
msma	1,35E-06	6,62E-06	1,58E-05	2,17E-06	1,79E-05	1,99E-05	7,80E-06
nacc	1,35E-06	5,96E-05	1,58E-05	2,17E-06	1,79E-05	1,99E-05	7,80E-06
lime	1,35E-06	6,62E-06	1,58E-05	2,17E-06	5,36E-05	1,99E-05	0,000117049
fqlp	2,03E-05	6,62E-06	1,58E-05	2,17E-06	1,79E-05	1,99E-05	7,80E-06
rcdw	1,35E-06	6,62E-06	1,58E-05	2,17E-06	1,79E-05	1,99E-05	7,80E-06
tuff	1,35E-06	6,62E-06	1,58E-05	2,17E-06	1,79E-05	9,96E-05	7,80E-06
epha	1,35E-06	6,62E-06	1,58E-05	1,52E-05	1,79E-05	1,99E-05	7,80E-06
rbfn	1,35E-06	6,62E-06	1,58E-05	2,17E-06	1,79E-05	1,99E-05	7,80E-06
apdo	1,35E-06	6,62E-06	1,58E-05	2,17E-06	1,79E-05	1,99E-05	3,90E-05
dcnn	1,35E-06	6,62E-06	1,58E-05	2,17E-06	1,79E-05	1,99E-05	7,80E-06
tori	1,35E-06	6,62E-06	1,58E-05	6,50E-06	1,79E-05	1,99E-05	7,80E-06
pskr	1,35E-06	6,62E-06	1,58E-05	2,17E-06	1,79E-05	1,99E-05	2,34E-05
domu	4,06E-06	6,62E-06	1,58E-05	2,17E-06	1,79E-05	1,99E-05	7,80E-06
lnee	1,35E-06	6,62E-06	1,58E-05	2,17E-06	1,79E-05	1,99E-05	7,80E-06
isca	1,35E-06	6,62E-06	1,58E-05	2,17E-06	1,79E-05	1,99E-05	7,80E-06
aiia	1,35E-06	6,62E-06	1,58E-05	1,08E-05	1,79E-05	1,99E-05	7,80E-06
asab	4,06E-06	6,62E-06	1,58E-05	2,17E-06	1,79E-05	1,99E-05	7,80E-06
olpt	1,35E-06	6,62E-06	1,58E-05	2,17E-06	1,79E-05	1,99E-05	7,80E-06
ebpc	1,35E-06	6,62E-06	1,58E-05	1,08E-05	1,79E-05	1,99E-05	7,80E-06
ebic	1,35E-06	6,62E-06	1,58E-05	2,17E-06	1,79E-05	1,99E-05	7,80E-06
gill	4,06E-06	0,000430472	1,58E-05	2,17E-06	1,79E-05	1,99E-05	7,02E-05
saiy	1,35E-06	6,62E-06	1,58E-05	2,17E-06	1,79E-05	1,99E-05	7,80E-06
trpa	1,35E-06	1,99E-05	1,58E-05	2,17E-06	1,79E-05	1,99E-05	7,80E-06
exam	5,83E-05	6,62E-06	1,58E-05	2,17E-06	1,79E-05	1,99E-05	7,80E-06
mpws	1,35E-06	6,62E-06	1,58E-05	2,17E-06	1,79E-05	1,99E-05	7,80E-06
ilam	1,35E-06	6,62E-06	1,58E-05	2,17E-06	1,79E-05	5,97E-05	7,80E-06
mast	1,35E-06	3,31E-05	1,58E-05	0,000257908	1,79E-05	1,99E-05	7,80E-06
rflp	1,35E-06	6,62E-06	1,58E-05	3,25E-05	1,79E-05	1,99E-05	7,80E-06
tnep	1,35E-06	6,62E-06	1,58E-05	2,17E-06	1,79E-05	1,99E-05	7,80E-06
armi	1,22E-05	6,62E-06	0,000300657	2,17E-06	1,79E-05	1,99E-05	7,80E-06
ftms	1,49E-05	6,62E-06	1,58E-05	2,17E-06	1,79E-05	1,99E-05	7,80E-06
bref	1,22E-05	6,62E-06	1,58E-05	2,17E-06	1,79E-05	1,99E-05	7,80E-06
mcrf	1,35E-06	6,62E-06	1,58E-05	2,17E-06	1,79E-05	1,99E-05	7,80E-06
welt	4,06E-06	6,62E-06	1,58E-05	6,50E-06	1,79E-05	1,99E-05	7,80E-06
meca	1,35E-06	6,62E-06	1,58E-05	2,17E-06	1,79E-05	1,99E-05	2,34E-05
pact	1,76E-05	6,62E-06	1,58E-05	2,17E-06	1,79E-05	1,99E-05	7,80E-06
nilt	1,35E-06	6,62E-06	1,58E-05	2,17E-06	1,79E-05	1,99E-05	7,80E-06
xxyy	1,35E-06	6,62E-06	1,58E-05	6,50E-06	1,79E-05	1,99E-05	7,80E-06
pird	1,49E-05	6,62E-06	1,58E-05	2,17E-06	1,79E-05	1,99E-05	7,80E-06
htrf	1,35E-06	6,62E-06	1,58E-05	2,17E-06	1,79E-05	1,99E-05	7,80E-06
rate	0,002123137	0,000112585	1,58E-05	0,000821404	1,79E-05	1,99E-05	0,001459216
qeeg	1,35E-06	6,62E-06	1,58E-05	1,95E-05	1,79E-05	1,99E-05	7,80E-06
halv	1,35E-06	6,62E-06	1,58E-05	2,17E-06	1,79E-05	1,99E-05	7,80E-06
scas	4,06E-06	6,62E-06	1,58E-05	2,17E-06	1,79E-05	1,99E-05	7,80E-06
dbps	1,35E-06	3,31E-05	1,58E-05	2,17E-06	1,79E-05	1,99E-05	3,90E-05
ipca	1,35E-06	6,62E-06	1,58E-05	2,17E-06	5,36E-05	1,99E-05	7,80E-06
gvgd	1,35E-06	6,62E-06	1,58E-05	6,50E-06	1,79E-05	1,99E-05	7,80E-06
bipe	4,06E-06	6,62E-06	1,58E-05	2,17E-06	1,79E-05	1,99E-05	7,80E-06
tyro	1,35E-06	6,62E-06	1,58E-05	6,50E-06	1,79E-05	1,99E-05	7,80E-06
metk	1,35E-06	6,62E-06	1,58E-05	2,17E-06	1,79E-05	1,99E-05	0,000117049
pisa	1,49E-05	6,62E-06	1,58E-05	2,17E-06	1,79E-05	1,99E-05	7,80E-06
tool	0,000470152	6,62E-06	1,58E-05	0,000500645	1,79E-05	1,99E-05	7,80E-06
wive	1,49E-05	6,62E-06	1,58E-05	2,17E-06	1,79E-05	1,99E-05	7,80E-06
hint	2,57E-05	7,28E-05	1,58E-05	6,50E-06	1,79E-05	1,99E-05	7,80E-06
date	0,000180202	1,99E-05	1,58E-05	0,000292585	1,79E-05	1,99E-05	5,46E-05
wcbf	1,35E-06	6,62E-06	1,58E-05	2,17E-06	1,79E-05	1,99E-05	7,80E-06
sdcs	1,35E-06	6,62E-06	1,58E-05	2,17E-06	1,79E-05	1,99E-05	7,80E-06
juma	1,35E-06	6,62E-06	1,58E-05	2,17E-06	1,79E-05	1,99E-05	7,80E-06
fuzz	1,35E-06	6,62E-06	4,75E-05	2,17E-06	0,000160717	1,99E-05	7,80E-06
gage	4,06E-06	6,62E-06	1,58E-05	2,17E-06	1,79E-05	1,99E-05	7,80E-06
amdd	1,76E-05	6,62E-06	1,58E-05	2,17E-06	1,79E-05	1,99E-05	7,80E-06
orag	1,35E-06	6,62E-06	1,58E-05	2,17E-06	1,79E-05	1,99E-05	2,34E-05
mdga	1,35E-06	6,62E-06	0,000142416	2,17E-06	1,79E-05	1,99E-05	7,80E-06
drwh	1,35E-06	6,62E-06	1,58E-05	2,17E-06	1,79E-05	1,99E-05	7,80E-06
clad	1,35E-06	6,62E-06	1,58E-05	2,17E-06	1,79E-05	1,99E-05	7,80E-06
csos	1,35E-06	6,62E-06	1,58E-05	2,17E-06	1,79E-05	1,99E-05	7,80E-06
qpcr	1,35E-06	4,64E-05	1,58E-05	0,000119201	1,79E-05	1,99E-05	5,46E-05
tuva	1,35E-06	6,62E-06	1,58E-05	2,17E-06	1,79E-05	1,99E-05	2,34E-05
hpas	1,35E-06	6,62E-06	1,58E-05	6,50E-06	1,79E-05	1,99E-05	7,80E-06
coli	1,35E-06	0,000258283	1,58E-05	0,000123536	1,79E-05	1,99E-05	0,000241902
vane	1,35E-06	6,62E-06	1,58E-05	2,17E-06	1,79E-05	1,99E-05	7,80E-06
hras	1,35E-06	6,62E-06	1,58E-05	6,50E-06	1,79E-05	1,99E-05	7,80E-06
bdfm	1,35E-06	6,62E-06	1,58E-05	2,17E-06	1,79E-05	1,99E-05	7,80E-06
fcsa	1,35E-06	6,62E-06	1,58E-05	1,08E-05	1,79E-05	1,99E-05	7,80E-06
talt	1,35E-06	6,62E-06	1,58E-05	2,17E-06	1,79E-05	1,99E-05	7,80E-06
mmhg	1,35E-06	6,62E-06	1,58E-05	1,08E-05	0,000267862	1,99E-05	7,80E-06
chao	6,77E-06	6,62E-06	1,58E-05	2,17E-06	1,79E-05	1,99E-05	2,34E-05
lmps	1,35E-06	6,62E-06	1,58E-05	2,17E-06	1,79E-05	1,99E-05	7,80E-06
calf	1,35E-06	6,62E-06	1,58E-05	6,50E-06	1,79E-05	1,99E-05	7,80E-06
maqu	1,35E-06	6,62E-06	1,58E-05	2,17E-06	1,79E-05	1,99E-05	7,80E-06
pole	3,66E-05	6,62E-06	1,58E-05	1,95E-05	1,79E-05	1,99E-05	7,80E-06
sram	1,35E-06	6,62E-06	1,58E-05	2,17E-06	1,79E-05	1,99E-05	7,80E-06
pfbs	1,35E-06	6,62E-06	1,58E-05	2,17E-06	1,79E-05	1,99E-05	2,34E-05
mbta	6,77E-06	6,62E-06	1,58E-05	2,17E-06	1,79E-05	1,99E-05	7,80E-06
pctp	1,35E-06	6,62E-06	1,58E-05	1,95E-05	1,79E-05	1,99E-05	7,80E-06
ppda	1,35E-06	6,62E-06	1,58E-05	2,17E-06	1,79E-05	1,99E-05	2,34E-05
cbma	4,06E-06	6,62E-06	1,58E-05	2,17E-06	1,79E-05	1,99E-05	7,80E-06
dust	1,76E-05	6,62E-06	1,58E-05	0,000106197	1,79E-05	1,99E-05	0,000397968
wear	9,35E-05	6,62E-06	0,000237361	6,50E-06	1,79E-05	1,99E-05	7,80E-06
cach	4,06E-06	6,62E-06	4,75E-05	2,17E-06	1,79E-05	1,99E-05	7,80E-06
libr	1,35E-06	6,62E-06	1,58E-05	6,50E-06	1,79E-05	1,99E-05	7,80E-06
guha	1,35E-06	6,62E-06	1,58E-05	2,17E-06	1,79E-05	1,99E-05	7,80E-06
mgnh	1,35E-06	6,62E-06	1,58E-05	2,17E-06	1,79E-05	1,99E-05	7,80E-06
pnpi	1,35E-06	6,62E-06	1,58E-05	2,17E-06	1,79E-05	1,99E-05	7,80E-06
pwid	4,74E-05	6,62E-06	1,58E-05	2,17E-06	1,79E-05	1,99E-05	7,80E-06
deem	2,57E-05	6,62E-06	1,58E-05	6,50E-06	1,79E-05	1,99E-05	7,80E-06
pche	1,35E-06	6,62E-06	1,58E-05	2,17E-06	1,79E-05	1,99E-05	7,80E-06
four	0,000749263	0,000245038	1,58E-05	0,000561329	1,79E-05	5,97E-05	0,00066328
ghvs	1,35E-06	6,62E-06	1,58E-05	1,08E-05	1,79E-05	1,99E-05	7,80E-06
shps	1,49E-05	6,62E-06	1,58E-05	2,17E-06	8,93E-05	1,99E-05	7,80E-06
apso	4,06E-06	6,62E-06	1,58E-05	2,17E-06	1,79E-05	1,99E-05	7,80E-06
qmra	1,35E-06	6,62E-06	1,58E-05	2,17E-06	1,79E-05	1,99E-05	5,46E-05
ppre	1,35E-06	1,99E-05	1,58E-05	2,17E-06	1,79E-05	1,99E-05	7,80E-06
peck	1,35E-06	6,62E-06	1,58E-05	2,17E-06	1,79E-05	1,99E-05	7,80E-06
ppcc	1,35E-06	6,62E-06	1,58E-05	2,17E-06	1,79E-05	1,99E-05	7,80E-06
amsr	1,35E-06	6,62E-06	1,58E-05	2,17E-06	1,79E-05	1,99E-05	7,80E-06
qpcs	1,35E-06	6,62E-06	1,58E-05	2,17E-06	1,79E-05	1,99E-05	7,80E-06
muta	1,35E-06	1,99E-05	1,58E-05	2,17E-06	1,79E-05	1,99E-05	7,80E-06
aria	1,35E-06	6,62E-06	1,58E-05	1,52E-05	1,79E-05	1,99E-05	7,80E-06
also	0,002686777	0,002788135	1,58E-05	0,002928013	1,79E-05	1,99E-05	0,000834953
coin	9,48E-06	6,62E-06	4,75E-05	1,08E-05	1,79E-05	1,99E-05	7,80E-06
aziz	1,35E-06	6,62E-06	1,58E-05	2,17E-06	1,79E-05	5,97E-05	7,80E-06
slag	1,35E-06	6,62E-06	1,58E-05	2,17E-06	1,79E-05	5,97E-05	7,80E-06
ighv	1,35E-06	6,62E-06	1,58E-05	1,08E-05	1,79E-05	1,99E-05	7,80E-06
rmdq	1,35E-06	6,62E-06	4,75E-05	2,17E-06	1,79E-05	1,99E-05	7,80E-06
ider	4,06E-06	6,62E-06	1,58E-05	2,17E-06	1,79E-05	1,99E-05	7,80E-06
dbrc	1,35E-06	6,62E-06	1,58E-05	2,17E-06	1,79E-05	1,99E-05	7,80E-06
worn	1,35E-06	6,62E-06	1,58E-05	2,17E-06	1,79E-05	1,99E-05	2,34E-05
btfs	1,35E-06	6,62E-06	1,58E-05	2,17E-06	1,79E-05	1,99E-05	7,80E-06
dcmd	1,35E-06	6,62E-06	1,58E-05	2,17E-06	1,79E-05	1,99E-05	7,80E-06
pamp	1,35E-06	6,62E-06	1,58E-05	6,50E-06	1,79E-05	1,99E-05	7,80E-06
mnps	1,35E-06	6,62E-06	1,58E-05	6,50E-06	1,79E-05	1,99E-05	3,90E-05
ephx	1,35E-06	6,62E-06	1,58E-05	6,50E-06	1,79E-05	1,99E-05	7,80E-06
fuco	1,35E-06	6,62E-06	1,58E-05	2,17E-06	1,79E-05	1,99E-05	7,80E-06
lion	1,35E-06	6,62E-06	0,000458897	1,52E-05	5,36E-05	1,99E-05	7,80E-06
ncfb	1,35E-06	6,62E-06	1,58E-05	2,17E-06	1,79E-05	1,99E-05	2,34E-05
fmos	1,35E-06	6,62E-06	1,58E-05	2,17E-06	1,79E-05	1,99E-05	2,34E-05
dnet	1,35E-06	6,62E-06	1,58E-05	6,50E-06	1,79E-05	1,99E-05	7,80E-06
plos	1,35E-06	6,62E-06	1,58E-05	6,50E-06	1,79E-05	1,99E-05	7,80E-06
sino	4,06E-06	6,62E-06	1,58E-05	2,17E-06	1,79E-05	1,99E-05	7,80E-06
mere	0,000112457	6,62E-06	1,58E-05	2,82E-05	1,79E-05	1,99E-05	7,80E-06
thtf	1,35E-06	6,62E-06	1,58E-05	2,17E-06	1,79E-05	1,99E-05	7,80E-06
ball	6,37E-05	6,62E-06	1,58E-05	2,17E-06	1,79E-05	1,99E-05	7,80E-06
isfc	1,35E-06	6,62E-06	1,58E-05	2,17E-06	1,79E-05	1,99E-05	7,80E-06
pool	2,85E-05	5,96E-05	1,58E-05	0,000171216	1,79E-05	1,99E-05	0,000179476
stud	1,35E-06	6,62E-06	1,58E-05	2,17E-06	1,79E-05	1,99E-05	7,80E-06
cpld	1,35E-06	6,62E-06	1,58E-05	2,17E-06	1,79E-05	1,99E-05	7,80E-06
decm	1,35E-06	6,62E-06	1,58E-05	2,17E-06	1,79E-05	1,99E-05	7,80E-06
vegf	1,35E-06	0,000152321	1,58E-05	0,000132205	1,79E-05	1,99E-05	7,80E-06
sidh	1,35E-06	6,62E-06	1,58E-05	2,17E-06	1,79E-05	1,99E-05	7,80E-06
imai	1,35E-06	6,62E-06	1,58E-05	2,17E-06	1,79E-05	1,99E-05	7,80E-06
cpap	1,35E-06	6,62E-06	1,58E-05	1,95E-05	1,79E-05	1,99E-05	7,80E-06
riva	1,35E-06	6,62E-06	1,58E-05	2,17E-06	1,79E-05	1,99E-05	7,80E-06
nirf	1,35E-06	6,62E-06	1,58E-05	6,50E-06	1,79E-05	1,99E-05	7,80E-06
npps	1,35E-06	6,62E-06	1,58E-05	2,17E-06	1,79E-05	1,99E-05	7,80E-06
chez	4,06E-06	6,62E-06	1,58E-05	2,17E-06	1,79E-05	1,99E-05	7,80E-06
kpca	1,35E-06	6,62E-06	1,58E-05	2,17E-06	1,79E-05	1,99E-05	7,80E-06
iiia	1,35E-06	6,62E-06	1,58E-05	1,52E-05	1,79E-05	1,99E-05	7,80E-06
abat	4,06E-06	0,000112585	1,58E-05	1,08E-05	1,79E-05	1,99E-05	3,90E-05
fcms	6,77E-06	6,62E-06	1,58E-05	2,17E-06	1,79E-05	1,99E-05	7,80E-06
hira	1,35E-06	6,62E-06	1,58E-05	6,50E-06	1,79E-05	1,99E-05	7,80E-06
ietp	1,35E-06	6,62E-06	1,58E-05	2,17E-06	1,79E-05	1,99E-05	7,80E-06
vena	1,35E-06	6,62E-06	1,58E-05	2,17E-06	5,36E-05	1,99E-05	7,80E-06
porg	1,35E-06	6,62E-06	1,58E-05	2,17E-06	1,79E-05	1,99E-05	7,80E-06
lsec	1,35E-06	6,62E-06	1,58E-05	6,50E-06	1,79E-05	1,99E-05	7,80E-06
actc	1,35E-06	6,62E-06	1,58E-05	6,50E-06	1,79E-05	1,99E-05	7,80E-06
ncnd	4,06E-06	6,62E-06	1,58E-05	2,17E-06	1,79E-05	1,99E-05	7,80E-06
tscs	4,06E-06	6,62E-06	1,58E-05	2,17E-06	1,79E-05	1,99E-05	7,80E-06
suvr	4,06E-06	1,99E-05	1,58E-05	2,17E-06	1,79E-05	1,99E-05	7,80E-06
harl	1,35E-06	6,62E-06	1,58E-05	2,17E-06	1,79E-05	1,99E-05	7,80E-06
peri	1,35E-06	6,62E-06	4,75E-05	1,08E-05	5,36E-05	1,99E-05	7,80E-06
lgif	1,35E-06	6,62E-06	1,58E-05	2,17E-06	1,79E-05	1,99E-05	7,80E-06
dsim	1,35E-06	6,62E-06	1,58E-05	2,17E-06	1,79E-05	1,99E-05	7,80E-06
plug	1,35E-06	6,62E-06	1,58E-05	6,50E-06	0,000232147	1,99E-05	7,80E-06
aapl	1,35E-06	6,62E-06	1,58E-05	2,17E-06	1,79E-05	1,99E-05	7,80E-06
tech	1,35E-06	6,62E-06	1,58E-05	2,17E-06	1,79E-05	1,99E-05	2,34E-05
fret	1,35E-06	8,61E-05	1,58E-05	6,50E-06	1,79E-05	1,99E-05	7,80E-06
drip	1,35E-06	6,62E-06	1,58E-05	2,17E-06	1,79E-05	1,99E-05	0,000195082
told	2,30E-05	6,62E-06	1,58E-05	2,17E-06	1,79E-05	1,99E-05	7,80E-06
spsb	1,35E-06	6,62E-06	1,58E-05	2,17E-06	1,79E-05	1,99E-05	7,80E-06
bahd	1,35E-06	1,99E-05	1,58E-05	2,17E-06	1,79E-05	1,99E-05	7,80E-06
cerl	1,22E-05	6,62E-06	1,58E-05	2,17E-06	1,79E-05	1,99E-05	7,80E-06
yoga	1,22E-05	6,62E-06	1,58E-05	6,50E-06	1,79E-05	1,99E-05	7,80E-06
mfos	1,35E-06	6,62E-06	1,58E-05	6,50E-06	1,79E-05	1,99E-05	7,80E-06
afmn	1,35E-06	4,64E-05	1,58E-05	2,17E-06	1,79E-05	1,99E-05	7,80E-06
ewca	1,35E-06	6,62E-06	1,58E-05	2,17E-06	1,79E-05	1,99E-05	7,80E-06
msms	4,06E-06	6,62E-06	1,58E-05	6,50E-06	1,79E-05	1,99E-05	7,80E-06
homm	1,35E-06	6,62E-06	7,91E-05	2,17E-06	1,79E-05	1,99E-05	7,80E-06
gton	1,35E-06	6,62E-06	1,58E-05	2,17E-06	1,79E-05	1,99E-05	7,80E-06
teng	1,35E-06	6,62E-06	1,58E-05	2,17E-06	1,79E-05	1,99E-05	0,000163869
plus	5,28E-05	0,000258283	1,58E-05	9,75E-05	1,79E-05	1,99E-05	7,80E-06
fall	5,01E-05	1,99E-05	4,75E-05	1,95E-05	1,79E-05	5,97E-05	7,80E-06
desk	1,22E-05	6,62E-06	4,75E-05	2,17E-06	1,79E-05	1,99E-05	7,80E-06
clec	1,35E-06	6,62E-06	1,58E-05	6,50E-06	1,79E-05	1,99E-05	7,80E-06
qura	4,06E-06	6,62E-06	1,58E-05	2,17E-06	1,79E-05	1,99E-05	7,80E-06
grea	1,35E-06	6,62E-06	1,58E-05	2,17E-06	1,79E-05	1,99E-05	7,80E-06
cvpr	1,35E-06	6,62E-06	4,75E-05	2,17E-06	1,79E-05	1,99E-05	7,80E-06
isov	1,35E-06	6,62E-06	1,58E-05	2,17E-06	1,79E-05	1,99E-05	2,34E-05
ovid	1,49E-05	6,62E-06	1,58E-05	6,50E-06	1,79E-05	1,99E-05	7,80E-06
cfbc	1,35E-06	6,62E-06	1,58E-05	2,17E-06	1,79E-05	1,99E-05	7,80E-06
asph	1,35E-06	6,62E-06	1,58E-05	6,50E-06	1,79E-05	1,99E-05	7,80E-06
foss	1,35E-06	6,62E-06	1,58E-05	2,17E-06	1,79E-05	1,99E-05	7,80E-06
cidd	1,35E-06	6,62E-06	1,58E-05	2,17E-06	1,79E-05	1,99E-05	7,80E-06
psgl	1,35E-06	6,62E-06	1,58E-05	5,42E-05	1,79E-05	1,99E-05	7,80E-06
vscs	1,35E-06	6,62E-06	1,58E-05	2,17E-06	1,79E-05	1,99E-05	7,80E-06
spme	1,35E-06	6,62E-06	1,58E-05	6,50E-06	1,79E-05	1,99E-05	7,80E-06
lisw	1,35E-06	6,62E-06	1,58E-05	2,17E-06	1,79E-05	1,99E-05	7,80E-06
dggt	1,35E-06	6,62E-06	1,58E-05	2,17E-06	1,79E-05	1,99E-05	7,80E-06
begg	1,35E-06	6,62E-06	1,58E-05	1,52E-05	1,79E-05	1,99E-05	7,80E-06
nedi	1,35E-06	6,62E-06	1,58E-05	6,50E-06	1,79E-05	1,99E-05	7,80E-06
evop	4,06E-06	6,62E-06	1,58E-05	2,17E-06	1,79E-05	1,99E-05	7,80E-06
amcc	9,48E-06	6,62E-06	1,58E-05	2,17E-06	1,79E-05	1,99E-05	7,80E-06
cycl	1,22E-05	0,000218547	1,58E-05	0,000387946	1,79E-05	1,99E-05	5,46E-05
asag	1,35E-06	6,62E-06	1,58E-05	6,50E-06	1,79E-05	1,99E-05	7,80E-06
gain	0,000242528	0,000139076	1,58E-05	0,000210227	5,36E-05	1,99E-05	7,80E-06
fosb	1,35E-06	0,000139076	1,58E-05	2,17E-06	1,79E-05	1,99E-05	7,80E-06
verb	3,12E-05	6,62E-06	1,58E-05	2,17E-06	1,79E-05	1,99E-05	7,80E-06
quav	1,35E-06	6,62E-06	1,58E-05	2,17E-06	1,79E-05	1,99E-05	7,80E-06
glen	1,35E-06	6,62E-06	1,58E-05	1,08E-05	1,79E-05	1,99E-05	7,80E-06
cyto	1,35E-06	3,31E-05	1,58E-05	1,08E-05	1,79E-05	1,99E-05	7,80E-06
gorj	1,35E-06	6,62E-06	1,58E-05	2,17E-06	1,79E-05	1,99E-05	7,80E-06
make	0,001112377	1,99E-05	1,58E-05	0,0002319	1,79E-05	1,99E-05	2,34E-05
psiv	1,35E-06	6,62E-06	1,58E-05	1,08E-05	1,79E-05	1,99E-05	7,80E-06
lgbs	4,06E-06	6,62E-06	1,58E-05	2,17E-06	1,79E-05	1,99E-05	7,80E-06
pmus	1,35E-06	6,62E-06	1,58E-05	2,17E-06	1,79E-05	1,99E-05	7,80E-06
coss	1,35E-06	1,99E-05	1,58E-05	2,17E-06	1,79E-05	1,99E-05	7,80E-06
nbar	1,35E-06	6,62E-06	1,58E-05	2,17E-06	1,79E-05	1,99E-05	7,80E-06
gtrf	1,35E-06	6,62E-06	1,58E-05	2,17E-06	1,79E-05	1,99E-05	7,80E-06
mate	0,000136845	9,93E-05	1,58E-05	1,08E-05	0,000196432	1,99E-05	7,80E-06
raja	1,35E-06	6,62E-06	1,58E-05	2,17E-06	1,79E-05	1,99E-05	7,80E-06
cbac	1,35E-06	6,62E-06	1,58E-05	2,17E-06	5,36E-05	1,99E-05	7,80E-06
kmas	1,35E-06	6,62E-06	1,58E-05	2,17E-06	1,79E-05	1,99E-05	7,80E-06
mcdf	1,35E-06	6,62E-06	1,58E-05	2,17E-06	1,79E-05	1,99E-05	7,80E-06
cool	4,06E-06	6,62E-06	1,58E-05	2,17E-06	1,79E-05	1,99E-05	7,80E-06
soak	1,35E-06	6,62E-06	1,58E-05	2,17E-06	1,79E-05	1,99E-05	7,80E-06
gist	1,35E-06	6,62E-06	1,58E-05	3,25E-05	1,79E-05	1,99E-05	7,80E-06
head	0,000169363	6,62E-06	0,000648785	4,55E-05	1,79E-05	1,99E-05	7,80E-06
high	0,002142105	0,000933793	1,58E-05	0,002412197	1,79E-05	1,99E-05	0,002145906
rami	1,35E-06	6,62E-06	1,58E-05	2,17E-06	1,79E-05	1,99E-05	7,80E-06
bivo	1,35E-06	6,62E-06	1,58E-05	2,17E-06	1,79E-05	1,99E-05	0,000132656
udpg	1,35E-06	6,62E-06	1,58E-05	1,52E-05	1,79E-05	1,99E-05	7,80E-06
pebp	1,35E-06	6,62E-06	1,58E-05	1,52E-05	1,79E-05	1,99E-05	7,80E-06
katz	1,49E-05	6,62E-06	1,58E-05	2,17E-06	1,79E-05	1,99E-05	7,80E-06
aapo	1,35E-06	6,62E-06	1,58E-05	1,08E-05	1,79E-05	1,99E-05	7,80E-06
opin	1,35E-06	6,62E-06	1,58E-05	2,17E-06	5,36E-05	1,99E-05	7,80E-06
beri	1,35E-06	6,62E-06	1,58E-05	2,17E-06	1,79E-05	5,97E-05	7,80E-06
svai	1,35E-06	6,62E-06	1,58E-05	2,17E-06	0,000160717	1,99E-05	7,80E-06
atra	4,06E-06	7,28E-05	1,58E-05	2,17E-06	1,79E-05	1,99E-05	7,80E-06
pill	4,06E-06	6,62E-06	1,58E-05	2,17E-06	1,79E-05	1,99E-05	7,80E-06
abet	9,48E-06	6,62E-06	1,58E-05	2,17E-06	1,79E-05	1,99E-05	7,80E-06
ndrs	1,35E-06	6,62E-06	1,58E-05	1,08E-05	1,79E-05	1,99E-05	7,80E-06
wool	1,35E-06	6,62E-06	1,58E-05	2,17E-06	1,79E-05	1,99E-05	7,80E-06
urin	6,77E-06	4,64E-05	1,58E-05	2,82E-05	1,79E-05	1,99E-05	0,00409673
wipe	1,35E-06	6,62E-06	1,58E-05	2,17E-06	1,79E-05	1,99E-05	7,80E-06
asgr	1,35E-06	8,61E-05	1,58E-05	2,17E-06	1,79E-05	1,99E-05	7,80E-06
fkdv	1,35E-06	6,62E-06	1,58E-05	2,17E-06	1,79E-05	1,99E-05	7,80E-06
dion	1,35E-06	6,62E-06	1,58E-05	2,17E-06	1,79E-05	1,99E-05	5,46E-05
tnnt	1,35E-06	6,62E-06	1,58E-05	2,17E-06	8,93E-05	1,99E-05	7,80E-06
inco	4,06E-06	6,62E-06	1,58E-05	2,17E-06	1,79E-05	1,99E-05	7,80E-06
bead	1,35E-06	6,62E-06	1,58E-05	2,82E-05	1,79E-05	9,96E-05	7,80E-06
soil	1,35E-06	6,62E-06	1,58E-05	2,17E-06	1,79E-05	1,99E-05	0,000148263
pmhc	1,35E-06	6,62E-06	1,58E-05	4,12E-05	1,79E-05	1,99E-05	7,80E-06
vecu	1,35E-06	6,62E-06	4,75E-05	2,17E-06	1,79E-05	1,99E-05	7,80E-06
guam	1,35E-06	1,99E-05	1,58E-05	2,17E-06	1,79E-05	1,99E-05	7,80E-06
stof	1,35E-06	6,62E-06	1,58E-05	2,17E-06	1,79E-05	1,99E-05	7,80E-06
ioff	1,35E-06	6,62E-06	1,58E-05	2,17E-06	1,79E-05	1,99E-05	7,80E-06
duca	1,35E-06	6,62E-06	1,58E-05	2,17E-06	1,79E-05	1,99E-05	7,80E-06
fisk	9,48E-06	6,62E-06	1,58E-05	2,17E-06	1,79E-05	1,99E-05	7,80E-06
dpph	1,35E-06	1,99E-05	1,58E-05	2,17E-06	1,79E-05	1,99E-05	5,46E-05
guss	1,35E-06	6,62E-06	1,58E-05	2,17E-06	1,79E-05	1,99E-05	7,80E-06
ptsd	0,00035905	1,99E-05	1,58E-05	2,17E-06	1,79E-05	1,99E-05	7,80E-06
bgcs	1,35E-06	1,99E-05	1,58E-05	2,17E-06	1,79E-05	1,99E-05	7,80E-06
lift	1,35E-06	6,62E-06	1,58E-05	2,17E-06	1,79E-05	1,99E-05	7,80E-06
cscs	1,35E-06	6,62E-06	1,58E-05	1,95E-05	1,79E-05	1,99E-05	7,80E-06
tame	1,35E-06	6,62E-06	1,58E-05	2,17E-06	1,79E-05	1,99E-05	7,80E-06
sjtu	1,35E-06	6,62E-06	1,58E-05	2,17E-06	1,79E-05	9,96E-05	7,80E-06
vsmc	1,35E-06	4,64E-05	1,58E-05	6,50E-06	8,93E-05	1,99E-05	7,80E-06
volt	1,35E-06	6,62E-06	1,58E-05	2,17E-06	1,79E-05	1,99E-05	7,80E-06
nilm	1,35E-06	6,62E-06	1,58E-05	2,17E-06	1,79E-05	1,99E-05	7,80E-06
mrfs	1,35E-06	6,62E-06	1,58E-05	2,17E-06	1,79E-05	1,99E-05	7,80E-06
sacc	1,35E-06	6,62E-06	1,58E-05	2,17E-06	1,79E-05	1,99E-05	7,80E-06
mach	1,35E-06	6,62E-06	1,58E-05	2,17E-06	1,79E-05	1,99E-05	7,80E-06
hcia	1,35E-06	6,62E-06	1,58E-05	2,17E-06	1,79E-05	1,99E-05	7,80E-06
nspl	1,35E-06	1,99E-05	1,58E-05	2,17E-06	1,79E-05	1,99E-05	7,80E-06
csmd	1,35E-06	6,62E-06	1,58E-05	6,50E-06	1,79E-05	1,99E-05	7,80E-06
mcat	1,35E-06	6,62E-06	1,58E-05	2,17E-06	0,000125002	1,99E-05	7,80E-06
bhcr	1,35E-06	6,62E-06	1,58E-05	2,17E-06	1,79E-05	1,99E-05	7,80E-06
hplc	1,35E-06	7,28E-05	1,58E-05	2,17E-06	1,79E-05	1,99E-05	0,000600854
agro	1,35E-06	6,62E-06	1,58E-05	2,17E-06	1,79E-05	1,99E-05	2,34E-05
chin	1,35E-06	6,62E-06	7,91E-05	2,17E-06	1,79E-05	1,99E-05	7,80E-06
knee	2,57E-05	6,62E-06	0,001186803	2,38E-05	1,79E-05	1,99E-05	2,34E-05
fort	1,35E-06	6,62E-06	0,000110768	1,08E-05	1,79E-05	1,99E-05	2,34E-05
pnfa	1,49E-05	6,62E-06	1,58E-05	2,17E-06	1,79E-05	1,99E-05	7,80E-06
uwsn	1,35E-06	6,62E-06	1,58E-05	2,17E-06	1,79E-05	1,99E-05	7,80E-06
butt	1,35E-06	6,62E-06	1,58E-05	2,17E-06	1,79E-05	1,99E-05	7,80E-06
must	0,000253367	6,62E-06	1,58E-05	0,000179885	1,79E-05	5,97E-05	7,80E-06
spcr	1,35E-06	6,62E-06	1,58E-05	2,17E-06	1,79E-05	1,99E-05	2,34E-05
teer	1,35E-06	6,62E-06	1,58E-05	1,08E-05	1,79E-05	1,99E-05	7,80E-06
kmph	1,35E-06	6,62E-06	1,58E-05	2,17E-06	1,79E-05	1,99E-05	7,80E-06
ofen	1,35E-06	6,62E-06	1,58E-05	6,50E-06	1,79E-05	1,99E-05	7,80E-06
mgbd	1,35E-06	1,99E-05	1,58E-05	2,17E-06	1,79E-05	1,99E-05	7,80E-06
weft	1,35E-06	6,62E-06	1,58E-05	2,17E-06	1,79E-05	1,99E-05	7,80E-06
emfi	1,35E-06	6,62E-06	1,58E-05	2,17E-06	1,79E-05	1,99E-05	7,80E-06
gstp	1,35E-06	6,62E-06	1,58E-05	6,50E-06	1,79E-05	1,99E-05	7,80E-06
dron	1,35E-06	6,62E-06	1,58E-05	4,55E-05	1,79E-05	1,99E-05	7,80E-06
anip	1,35E-06	1,99E-05	1,58E-05	2,17E-06	1,79E-05	1,99E-05	7,80E-06
axon	1,35E-06	0,000231793	1,58E-05	8,02E-05	5,36E-05	1,99E-05	7,80E-06
glas	1,35E-06	6,62E-06	1,58E-05	6,50E-06	1,79E-05	1,99E-05	7,80E-06
data	0,001946999	0,000403982	1,58E-05	0,00191372	1,79E-05	1,99E-05	7,02E-05
faiq	9,48E-06	6,62E-06	1,58E-05	2,17E-06	1,79E-05	1,99E-05	7,80E-06
flux	1,35E-06	0,000139076	1,58E-05	1,08E-05	1,79E-05	1,99E-05	5,46E-05
gass	1,35E-06	6,62E-06	1,58E-05	2,17E-06	8,93E-05	1,99E-05	7,80E-06
chow	1,35E-06	5,96E-05	1,58E-05	6,50E-06	1,79E-05	1,99E-05	7,80E-06
rbnn	1,35E-06	6,62E-06	1,58E-05	2,17E-06	1,79E-05	9,96E-05	7,80E-06
mice	1,35E-06	0,003834513	1,58E-05	0,001978739	1,79E-05	1,99E-05	0,000319935
rpem	1,35E-06	6,62E-06	1,58E-05	2,17E-06	1,79E-05	1,99E-05	7,80E-06
soft	6,77E-06	6,62E-06	0,000237361	8,02E-05	5,36E-05	1,99E-05	7,80E-06
gses	4,06E-06	6,62E-06	1,58E-05	2,17E-06	1,79E-05	1,99E-05	7,80E-06
fcys	1,35E-06	6,62E-06	1,58E-05	2,17E-06	1,79E-05	1,99E-05	7,80E-06
iter	1,35E-06	6,62E-06	4,75E-05	2,17E-06	1,79E-05	1,99E-05	2,34E-05
cosp	1,35E-06	6,62E-06	1,58E-05	2,17E-06	1,79E-05	5,97E-05	7,80E-06
pace	1,76E-05	1,99E-05	1,58E-05	6,50E-06	1,79E-05	1,99E-05	7,80E-06
fwpi	1,35E-06	6,62E-06	1,58E-05	2,17E-06	1,79E-05	1,99E-05	7,80E-06
csfs	1,76E-05	6,62E-06	1,58E-05	2,17E-06	1,79E-05	1,99E-05	7,80E-06
wand	1,35E-06	6,62E-06	1,58E-05	6,50E-06	1,79E-05	1,99E-05	7,80E-06
ship	1,35E-06	6,62E-06	1,58E-05	2,17E-06	1,79E-05	1,99E-05	7,80E-06
rirh	1,35E-06	6,62E-06	1,58E-05	2,17E-06	1,79E-05	1,99E-05	7,80E-06
esbl	1,35E-06	6,62E-06	1,58E-05	6,29E-05	1,79E-05	1,99E-05	7,80E-06
flps	1,35E-06	6,62E-06	1,58E-05	2,17E-06	0,000160717	1,99E-05	7,80E-06
arta	1,35E-06	0,00012583	1,58E-05	2,17E-06	1,79E-05	1,99E-05	7,80E-06
haem	1,35E-06	6,62E-06	1,58E-05	1,52E-05	1,79E-05	1,99E-05	7,80E-06
scop	1,35E-06	9,93E-05	1,58E-05	2,17E-06	1,79E-05	1,99E-05	7,80E-06
type	0,000990436	0,000933793	1,58E-05	0,001653645	1,79E-05	1,99E-05	7,02E-05
ghgs	1,35E-06	6,62E-06	1,58E-05	2,17E-06	1,79E-05	1,99E-05	8,58E-05
jaen	4,06E-06	6,62E-06	1,58E-05	2,17E-06	1,79E-05	1,99E-05	7,80E-06
anca	1,35E-06	6,62E-06	1,58E-05	5,85E-05	1,79E-05	1,99E-05	7,80E-06
uwpd	1,35E-06	6,62E-06	1,58E-05	2,17E-06	1,79E-05	1,99E-05	7,80E-06
coff	2,30E-05	6,62E-06	1,58E-05	2,17E-06	1,79E-05	1,99E-05	0,000163869
pspu	1,49E-05	6,62E-06	1,58E-05	2,17E-06	1,79E-05	1,99E-05	7,80E-06
buzz	4,06E-06	6,62E-06	1,58E-05	2,17E-06	1,79E-05	1,99E-05	7,80E-06
ridg	4,06E-06	6,62E-06	1,58E-05	2,17E-06	1,79E-05	1,99E-05	7,80E-06
dpmw	1,35E-06	6,62E-06	1,58E-05	2,17E-06	1,79E-05	1,99E-05	7,80E-06
avpr	1,35E-06	8,61E-05	1,58E-05	2,17E-06	1,79E-05	1,99E-05	7,80E-06
mtsc	1,35E-06	6,62E-06	1,58E-05	2,17E-06	1,79E-05	1,99E-05	7,80E-06
asco	1,35E-06	6,62E-06	4,75E-05	2,17E-06	1,79E-05	1,99E-05	7,80E-06
rgga	1,35E-06	6,62E-06	4,75E-05	2,17E-06	1,79E-05	1,99E-05	7,80E-06
fmrp	4,06E-06	6,62E-06	1,58E-05	2,17E-06	1,79E-05	1,99E-05	7,80E-06
pbvs	4,06E-06	6,62E-06	1,58E-05	2,17E-06	1,79E-05	1,99E-05	7,80E-06
orac	1,35E-06	1,99E-05	1,58E-05	2,17E-06	1,79E-05	1,99E-05	7,80E-06
cgns	1,35E-06	7,28E-05	1,58E-05	2,17E-06	1,79E-05	1,99E-05	7,80E-06
cole	4,06E-06	6,62E-06	1,58E-05	2,17E-06	1,79E-05	5,97E-05	2,34E-05
modo	1,35E-06	6,62E-06	1,58E-05	2,17E-06	1,79E-05	1,99E-05	7,80E-06
pmma	1,35E-06	6,62E-06	1,58E-05	2,17E-06	1,79E-05	1,99E-05	2,34E-05
laba	2,57E-05	6,62E-06	1,58E-05	2,17E-06	1,79E-05	1,99E-05	7,80E-06
agit	3,12E-05	1,99E-05	1,58E-05	2,17E-06	1,79E-05	1,99E-05	3,90E-05
sink	1,35E-06	1,99E-05	1,58E-05	2,17E-06	1,79E-05	1,99E-05	7,80E-06
enth	1,35E-06	6,62E-06	1,58E-05	0,000171216	1,79E-05	1,99E-05	7,80E-06
accg	1,49E-05	6,62E-06	1,58E-05	2,17E-06	1,79E-05	1,99E-05	7,80E-06
gpcc	1,35E-06	6,62E-06	1,58E-05	2,17E-06	1,79E-05	5,97E-05	7,80E-06
motm	1,35E-06	6,62E-06	1,58E-05	2,17E-06	1,79E-05	1,99E-05	7,80E-06
zygo	4,06E-06	6,62E-06	1,58E-05	2,17E-06	1,79E-05	1,99E-05	7,80E-06
dmyc	1,35E-06	6,62E-06	1,58E-05	6,50E-06	1,79E-05	1,99E-05	7,80E-06
finn	1,35E-06	1,99E-05	1,58E-05	2,17E-06	1,79E-05	1,99E-05	7,80E-06
hemt	1,35E-06	6,62E-06	1,58E-05	2,17E-06	1,79E-05	1,99E-05	7,80E-06
mohr	1,35E-06	6,62E-06	1,58E-05	2,17E-06	1,79E-05	1,99E-05	7,80E-06
ntas	1,35E-06	6,62E-06	1,58E-05	2,17E-06	1,79E-05	1,99E-05	2,34E-05
advi	5,01E-05	6,62E-06	1,58E-05	1,08E-05	1,79E-05	1,99E-05	2,34E-05
texa	4,06E-06	6,62E-06	1,58E-05	2,17E-06	1,79E-05	1,99E-05	7,80E-06
beig	1,35E-06	4,64E-05	1,58E-05	2,17E-06	1,79E-05	1,99E-05	7,80E-06
aton	1,35E-06	6,62E-06	4,75E-05	2,17E-06	1,79E-05	1,99E-05	7,80E-06
fuhc	1,35E-06	6,62E-06	1,58E-05	3,25E-05	1,79E-05	1,99E-05	7,80E-06
rcpm	1,76E-05	6,62E-06	1,58E-05	2,17E-06	1,79E-05	1,99E-05	7,80E-06
clud	1,35E-06	6,62E-06	1,58E-05	2,17E-06	1,79E-05	1,99E-05	7,80E-06
sung	6,77E-06	6,62E-06	1,58E-05	2,17E-06	1,79E-05	1,99E-05	7,80E-06
putt	1,35E-06	6,62E-06	1,58E-05	2,17E-06	1,79E-05	0,000258887	7,80E-06
staf	6,77E-06	6,62E-06	1,58E-05	2,17E-06	1,79E-05	1,99E-05	7,80E-06
coap	1,35E-06	6,62E-06	1,58E-05	2,17E-06	0,000267862	1,99E-05	7,80E-06
cada	1,35E-06	6,62E-06	7,91E-05	2,17E-06	1,79E-05	1,99E-05	7,80E-06
dmpc	1,35E-06	6,62E-06	1,58E-05	2,17E-06	1,79E-05	1,99E-05	7,80E-06
msfs	1,35E-06	6,62E-06	1,58E-05	6,50E-06	0,000125002	1,99E-05	7,80E-06
plfa	1,35E-06	6,62E-06	1,58E-05	2,17E-06	1,79E-05	1,99E-05	2,34E-05
efdc	1,35E-06	6,62E-06	1,58E-05	2,17E-06	1,79E-05	1,99E-05	7,80E-06
talc	1,35E-06	6,62E-06	1,58E-05	2,17E-06	1,79E-05	1,99E-05	0,000117049
wgds	1,35E-06	6,62E-06	1,58E-05	1,08E-05	1,79E-05	1,99E-05	7,80E-06
nata	4,06E-06	6,62E-06	1,58E-05	2,17E-06	1,79E-05	1,99E-05	7,80E-06
cadc	1,35E-06	6,62E-06	1,58E-05	2,17E-06	1,79E-05	1,99E-05	7,80E-06
book	6,91E-05	6,62E-06	1,58E-05	2,17E-06	1,79E-05	1,99E-05	2,34E-05
csha	1,35E-06	3,31E-05	1,58E-05	2,17E-06	1,79E-05	1,99E-05	7,80E-06
dusk	1,35E-06	6,62E-06	1,58E-05	2,17E-06	1,79E-05	1,99E-05	7,80E-06
etch	4,06E-06	6,62E-06	1,58E-05	2,17E-06	1,79E-05	1,99E-05	2,34E-05
fmcw	1,35E-06	6,62E-06	1,58E-05	2,17E-06	1,79E-05	1,99E-05	7,80E-06
cbfa	1,35E-06	6,62E-06	1,58E-05	1,95E-05	1,79E-05	1,99E-05	7,80E-06
nras	1,35E-06	6,62E-06	1,58E-05	6,50E-06	1,79E-05	1,99E-05	7,80E-06
nvms	1,35E-06	1,99E-05	1,58E-05	2,17E-06	1,79E-05	1,99E-05	7,80E-06
ftrs	1,35E-06	6,62E-06	1,58E-05	2,17E-06	1,79E-05	1,99E-05	7,80E-06
cbir	1,35E-06	6,62E-06	1,58E-05	2,17E-06	1,79E-05	1,99E-05	7,80E-06
xivb	4,06E-06	6,62E-06	1,58E-05	2,17E-06	1,79E-05	1,99E-05	7,80E-06
mglu	1,35E-06	5,96E-05	1,58E-05	2,17E-06	1,79E-05	1,99E-05	7,80E-06
cord	4,06E-06	3,31E-05	0,000269009	0,000106197	1,79E-05	1,99E-05	7,80E-06
dark	4,06E-06	0,000390736	4,75E-05	1,52E-05	5,36E-05	1,99E-05	2,34E-05
ptgs	1,35E-06	6,62E-06	1,58E-05	6,50E-06	1,79E-05	1,99E-05	7,80E-06
kern	1,35E-06	6,62E-06	1,58E-05	2,17E-06	1,79E-05	1,99E-05	7,80E-06
pira	1,35E-06	6,62E-06	1,58E-05	2,17E-06	1,79E-05	1,99E-05	7,80E-06
gbar	1,35E-06	6,62E-06	1,58E-05	2,17E-06	1,79E-05	5,97E-05	7,80E-06
flac	1,35E-06	6,62E-06	1,58E-05	2,17E-06	1,79E-05	1,99E-05	7,80E-06
grim	1,35E-06	6,62E-06	1,58E-05	2,17E-06	1,79E-05	1,99E-05	7,80E-06
psim	1,35E-06	6,62E-06	1,58E-05	2,17E-06	1,79E-05	1,99E-05	7,80E-06
lyme	1,35E-06	6,62E-06	1,58E-05	2,38E-05	1,79E-05	1,99E-05	7,80E-06
hauv	1,35E-06	6,62E-06	1,58E-05	2,17E-06	1,79E-05	1,99E-05	7,80E-06
loud	4,06E-06	6,62E-06	1,58E-05	2,17E-06	1,79E-05	1,99E-05	7,80E-06
iclr	1,35E-06	6,62E-06	1,58E-05	2,17E-06	1,79E-05	1,99E-05	2,34E-05
teak	1,35E-06	6,62E-06	4,75E-05	2,17E-06	1,79E-05	1,99E-05	7,80E-06
runx	1,35E-06	6,62E-06	1,58E-05	6,29E-05	1,79E-05	1,99E-05	7,80E-06
valu	0,000949789	1,99E-05	1,58E-05	0,000604675	5,36E-05	1,99E-05	0,000866166
bore	4,06E-06	6,62E-06	1,58E-05	2,17E-06	1,79E-05	9,96E-05	7,80E-06
pvta	1,35E-06	8,61E-05	1,58E-05	2,17E-06	1,79E-05	1,99E-05	7,80E-06
terr	1,35E-06	6,62E-06	1,58E-05	2,17E-06	1,79E-05	1,99E-05	7,80E-06
hump	1,35E-06	6,62E-06	1,58E-05	2,17E-06	1,79E-05	1,99E-05	7,80E-06
sspe	1,35E-06	6,62E-06	1,58E-05	1,08E-05	1,79E-05	1,99E-05	7,80E-06
sssp	1,35E-06	6,62E-06	1,58E-05	2,17E-06	1,79E-05	1,99E-05	7,80E-06
mooa	1,35E-06	6,62E-06	1,58E-05	2,17E-06	1,79E-05	1,99E-05	7,80E-06
xiap	1,35E-06	6,62E-06	1,58E-05	2,82E-05	1,79E-05	1,99E-05	7,80E-06
pqqq	1,35E-06	1,99E-05	1,58E-05	2,17E-06	1,79E-05	1,99E-05	7,80E-06
kund	1,35E-06	6,62E-06	1,58E-05	2,17E-06	1,79E-05	5,97E-05	7,80E-06
mare	1,35E-06	6,62E-06	1,58E-05	6,50E-06	1,79E-05	1,99E-05	7,80E-06
cpgs	1,35E-06	6,62E-06	1,58E-05	1,52E-05	1,79E-05	1,99E-05	7,80E-06
gene	4,06E-06	0,001490096	1,58E-05	0,005520096	5,36E-05	1,99E-05	7,80E-06
ture	6,77E-06	6,62E-06	1,58E-05	2,17E-06	1,79E-05	1,99E-05	7,80E-06
rwhs	1,35E-06	6,62E-06	1,58E-05	2,17E-06	1,79E-05	1,99E-05	7,80E-06
tris	1,35E-06	6,62E-06	1,58E-05	2,17E-06	1,79E-05	1,99E-05	0,000117049
ecmm	1,35E-06	5,96E-05	1,58E-05	2,17E-06	1,79E-05	1,99E-05	7,80E-06
ikzf	1,35E-06	6,62E-06	1,58E-05	1,95E-05	1,79E-05	1,99E-05	7,80E-06
webm	1,35E-06	6,62E-06	1,58E-05	2,17E-06	1,79E-05	1,99E-05	7,80E-06
olgw	1,35E-06	6,62E-06	1,58E-05	2,17E-06	1,79E-05	1,99E-05	7,80E-06
igrf	1,35E-06	6,62E-06	1,58E-05	2,17E-06	1,79E-05	1,99E-05	2,34E-05
naca	1,35E-06	6,62E-06	1,58E-05	2,17E-06	1,79E-05	1,99E-05	7,80E-06
wecc	1,35E-06	6,62E-06	1,58E-05	2,17E-06	1,79E-05	1,99E-05	7,80E-06
caec	1,35E-06	6,62E-06	1,58E-05	2,17E-06	1,79E-05	1,99E-05	7,80E-06
stis	6,37E-05	6,62E-06	1,58E-05	2,17E-06	1,79E-05	1,99E-05	7,80E-06
zona	1,35E-06	6,62E-06	1,58E-05	6,50E-06	1,79E-05	1,99E-05	7,80E-06
kefz	1,35E-06	6,62E-06	1,58E-05	2,17E-06	1,79E-05	1,99E-05	7,80E-06
ldls	1,35E-06	4,64E-05	1,58E-05	2,17E-06	1,79E-05	1,99E-05	7,80E-06
tang	1,35E-06	6,62E-06	1,58E-05	2,17E-06	1,79E-05	1,99E-05	7,80E-06
pepa	1,35E-06	6,62E-06	4,75E-05	2,17E-06	1,79E-05	1,99E-05	7,80E-06
rnas	1,35E-06	7,28E-05	1,58E-05	0,000106197	1,79E-05	1,99E-05	7,80E-06
sasp	1,35E-06	6,62E-06	1,58E-05	1,08E-05	1,79E-05	1,99E-05	7,80E-06
bsqj	1,35E-06	6,62E-06	1,58E-05	2,17E-06	0,000196432	1,99E-05	7,80E-06
tonn	1,35E-06	6,62E-06	1,58E-05	2,17E-06	1,79E-05	1,99E-05	3,90E-05
agar	1,35E-06	6,62E-06	1,58E-05	1,52E-05	5,36E-05	1,99E-05	7,80E-06
best	0,000196461	4,64E-05	4,75E-05	0,000149543	1,79E-05	1,99E-05	0,000117049
hilt	1,35E-06	6,62E-06	1,58E-05	2,17E-06	1,79E-05	5,97E-05	7,80E-06
pwml	1,35E-06	1,99E-05	1,58E-05	2,17E-06	1,79E-05	1,99E-05	7,80E-06
anin	1,35E-06	6,62E-06	1,58E-05	2,17E-06	1,79E-05	1,99E-05	7,80E-06
cpiw	1,35E-06	6,62E-06	1,58E-05	2,17E-06	1,79E-05	1,99E-05	7,80E-06
stoc	1,35E-06	6,62E-06	1,58E-05	2,17E-06	1,79E-05	5,97E-05	7,80E-06
ctec	1,35E-06	1,99E-05	1,58E-05	2,17E-06	1,79E-05	1,99E-05	7,80E-06
oper	0,000172073	3,31E-05	0,000300657	3,25E-05	1,79E-05	5,97E-05	7,80E-06
nzvi	1,35E-06	6,62E-06	1,58E-05	2,17E-06	1,79E-05	1,99E-05	7,80E-06
rift	1,35E-06	6,62E-06	1,58E-05	6,50E-06	1,79E-05	1,99E-05	3,90E-05
fire	1,35E-06	4,64E-05	1,58E-05	2,17E-06	1,79E-05	1,99E-05	7,80E-06
virk	1,35E-06	1,99E-05	1,58E-05	2,17E-06	1,79E-05	1,99E-05	7,80E-06
faec	1,35E-06	6,62E-06	1,58E-05	1,95E-05	1,79E-05	1,99E-05	7,80E-06
nfts	1,35E-06	1,99E-05	1,58E-05	4,98E-05	1,79E-05	1,99E-05	7,80E-06
even	0,00063816	3,31E-05	1,58E-05	0,000422622	1,79E-05	1,99E-05	0,000132656
ldlr	1,35E-06	6,62E-06	1,58E-05	8,02E-05	1,79E-05	1,99E-05	7,80E-06
crui	4,06E-06	6,62E-06	1,58E-05	2,17E-06	1,79E-05	1,99E-05	7,80E-06
pfas	6,77E-06	6,62E-06	1,58E-05	2,17E-06	1,79E-05	1,99E-05	7,80E-06
reap	1,35E-06	6,62E-06	1,58E-05	6,50E-06	1,79E-05	1,99E-05	7,80E-06
paul	1,35E-06	6,62E-06	1,58E-05	2,17E-06	1,79E-05	1,99E-05	7,80E-06
yolk	1,35E-06	6,62E-06	7,91E-05	2,17E-06	1,79E-05	1,99E-05	2,34E-05
vysk	4,06E-06	6,62E-06	1,58E-05	2,17E-06	1,79E-05	1,99E-05	7,80E-06
thms	1,35E-06	7,28E-05	1,58E-05	2,17E-06	1,79E-05	1,99E-05	7,80E-06
miss	9,08E-05	6,62E-06	7,91E-05	2,38E-05	1,79E-05	1,99E-05	2,34E-05
dopm	1,35E-06	6,62E-06	1,58E-05	2,17E-06	5,36E-05	1,99E-05	7,80E-06
agua	1,35E-06	6,62E-06	0,000205712	2,17E-06	1,79E-05	1,99E-05	7,80E-06
oxic	1,35E-06	6,62E-06	1,58E-05	2,17E-06	1,79E-05	1,99E-05	3,90E-05
time	0,001573045	0,000231793	4,75E-05	0,001246194	5,36E-05	1,99E-05	0,001100264
hdpe	1,35E-06	6,62E-06	1,58E-05	2,17E-06	1,79E-05	1,99E-05	7,02E-05
tole	1,35E-06	6,62E-06	1,58E-05	2,17E-06	1,79E-05	1,99E-05	7,80E-06
barn	1,35E-06	6,62E-06	1,58E-05	2,17E-06	1,79E-05	1,99E-05	2,34E-05
coil	1,35E-06	6,62E-06	1,58E-05	2,17E-06	1,79E-05	5,97E-05	2,34E-05
slot	1,35E-06	6,62E-06	1,58E-05	2,17E-06	1,79E-05	1,99E-05	2,34E-05
beng	4,06E-06	6,62E-06	1,58E-05	2,17E-06	1,79E-05	1,99E-05	7,80E-06
tnfa	1,35E-06	6,62E-06	1,58E-05	5,42E-05	1,79E-05	1,99E-05	7,80E-06
keen	1,35E-06	6,62E-06	1,58E-05	2,17E-06	1,79E-05	1,99E-05	7,80E-06
lgad	1,35E-06	6,62E-06	1,58E-05	2,17E-06	1,79E-05	1,99E-05	7,80E-06
nacl	1,35E-06	6,62E-06	1,58E-05	3,68E-05	1,79E-05	1,99E-05	0,000163869
viot	1,35E-06	6,62E-06	1,58E-05	6,50E-06	1,79E-05	1,99E-05	7,80E-06
rssi	1,35E-06	6,62E-06	1,58E-05	2,17E-06	1,79E-05	1,99E-05	2,34E-05
chrs	1,76E-05	6,62E-06	1,58E-05	2,17E-06	1,79E-05	1,99E-05	7,80E-06
amor	1,35E-06	6,62E-06	1,58E-05	6,50E-06	1,79E-05	1,99E-05	7,80E-06
onus	4,06E-06	6,62E-06	1,58E-05	2,17E-06	1,79E-05	1,99E-05	7,80E-06
gata	1,35E-06	6,62E-06	1,58E-05	2,82E-05	1,79E-05	1,99E-05	7,80E-06
feno	1,35E-06	0,000178812	1,58E-05	2,17E-06	1,79E-05	1,99E-05	7,80E-06
aver	0,000128716	0,000112585	1,58E-05	2,17E-06	1,79E-05	1,99E-05	7,80E-06
homo	2,03E-05	6,62E-06	1,58E-05	2,17E-06	1,79E-05	1,99E-05	7,80E-06
phil	4,06E-06	6,62E-06	1,58E-05	2,17E-06	1,79E-05	1,99E-05	7,80E-06
full	0,000158524	9,93E-05	1,58E-05	0,000205893	1,79E-05	1,99E-05	8,58E-05
ifac	1,35E-06	6,62E-06	1,58E-05	2,17E-06	1,79E-05	1,99E-05	7,80E-06
dcns	1,35E-06	6,62E-06	1,58E-05	2,17E-06	1,79E-05	1,99E-05	7,80E-06
hgcl	1,35E-06	1,99E-05	1,58E-05	2,17E-06	1,79E-05	1,99E-05	7,80E-06
bail	6,77E-06	6,62E-06	1,58E-05	2,17E-06	1,79E-05	1,99E-05	7,80E-06
kidd	9,48E-06	6,62E-06	1,58E-05	2,17E-06	1,79E-05	1,99E-05	7,80E-06
shed	5,56E-05	4,64E-05	1,58E-05	0,000123536	1,79E-05	5,97E-05	7,80E-06
asia	3,93E-05	6,62E-06	0,000110768	3,68E-05	1,79E-05	5,97E-05	7,80E-06
indi	1,35E-06	6,62E-06	1,58E-05	6,50E-06	1,79E-05	1,99E-05	7,80E-06
fogg	4,06E-06	6,62E-06	1,58E-05	2,17E-06	1,79E-05	1,99E-05	7,80E-06
snep	1,35E-06	6,62E-06	1,58E-05	1,52E-05	1,79E-05	1,99E-05	7,80E-06
bist	1,35E-06	6,62E-06	1,58E-05	2,17E-06	1,79E-05	1,99E-05	7,80E-06
qsar	1,35E-06	4,64E-05	1,58E-05	1,52E-05	1,79E-05	1,99E-05	0,000101443
dure	0,00192803	0,001807983	1,58E-05	0,001436915	1,79E-05	1,99E-05	0,000163869
moor	1,35E-06	6,62E-06	1,58E-05	2,17E-06	1,79E-05	1,99E-05	7,80E-06
hawk	4,06E-06	6,62E-06	1,58E-05	2,17E-06	1,79E-05	1,99E-05	7,80E-06
dune	1,35E-06	6,62E-06	1,58E-05	2,17E-06	1,79E-05	1,99E-05	7,80E-06
pork	4,06E-06	1,99E-05	1,58E-05	6,50E-06	1,79E-05	1,99E-05	5,46E-05
ioni	1,35E-06	6,62E-06	1,58E-05	2,17E-06	1,79E-05	1,99E-05	5,46E-05
bric	1,35E-06	6,62E-06	1,58E-05	2,17E-06	1,79E-05	1,99E-05	7,80E-06
ashb	1,35E-06	6,62E-06	1,58E-05	2,17E-06	1,79E-05	1,99E-05	7,80E-06
juan	4,06E-06	6,62E-06	1,58E-05	2,17E-06	1,79E-05	1,99E-05	7,80E-06
weed	1,35E-06	6,62E-06	4,75E-05	1,52E-05	1,79E-05	1,99E-05	0,000476001
exci	1,35E-06	6,62E-06	7,91E-05	4,55E-05	5,36E-05	0,000139401	7,80E-06
edif	4,06E-06	6,62E-06	1,58E-05	2,17E-06	1,79E-05	1,99E-05	7,80E-06
dass	2,30E-05	6,62E-06	1,58E-05	2,17E-06	1,79E-05	1,99E-05	7,80E-06
cpga	1,35E-06	1,99E-05	1,58E-05	2,17E-06	1,79E-05	1,99E-05	7,80E-06
geod	1,35E-06	6,62E-06	1,58E-05	2,17E-06	1,79E-05	1,99E-05	7,80E-06
rhci	1,35E-06	1,99E-05	1,58E-05	2,17E-06	1,79E-05	1,99E-05	7,80E-06
cfft	1,35E-06	6,62E-06	1,58E-05	2,17E-06	1,79E-05	1,99E-05	7,80E-06
eimb	1,35E-06	6,62E-06	1,58E-05	6,50E-06	1,79E-05	1,99E-05	7,80E-06
meri	1,35E-06	6,62E-06	1,58E-05	2,17E-06	1,79E-05	1,99E-05	7,80E-06
unev	1,35E-06	6,62E-06	4,75E-05	2,17E-06	1,79E-05	1,99E-05	7,80E-06
cfda	1,35E-06	3,31E-05	1,58E-05	2,17E-06	1,79E-05	1,99E-05	7,80E-06
angl	9,48E-06	6,62E-06	0,001250099	2,17E-06	1,79E-05	1,99E-05	7,80E-06
ovig	1,35E-06	1,99E-05	1,58E-05	2,17E-06	1,79E-05	1,99E-05	7,80E-06
vfcw	1,35E-06	6,62E-06	1,58E-05	2,17E-06	1,79E-05	1,99E-05	7,80E-06
swue	1,35E-06	6,62E-06	1,58E-05	2,17E-06	1,79E-05	1,99E-05	7,80E-06
aero	1,35E-06	6,62E-06	1,58E-05	2,17E-06	1,79E-05	1,99E-05	7,80E-06
svms	1,35E-06	6,62E-06	1,58E-05	2,17E-06	1,79E-05	1,99E-05	2,34E-05
exom	1,35E-06	6,62E-06	1,58E-05	8,02E-05	1,79E-05	1,99E-05	7,80E-06
amod	4,06E-06	6,62E-06	1,58E-05	2,17E-06	1,79E-05	1,99E-05	7,80E-06
nimh	4,06E-06	6,62E-06	1,58E-05	6,50E-06	1,79E-05	1,99E-05	7,80E-06
rack	1,35E-06	6,62E-06	1,58E-05	2,17E-06	1,79E-05	5,97E-05	2,34E-05
tmem	1,35E-06	6,62E-06	1,58E-05	1,08E-05	1,79E-05	1,99E-05	7,80E-06
nose	1,22E-05	6,62E-06	1,58E-05	6,50E-06	1,79E-05	1,99E-05	7,80E-06
slab	1,35E-06	6,62E-06	1,58E-05	2,17E-06	5,36E-05	1,99E-05	7,80E-06
mkda	4,06E-06	6,62E-06	1,58E-05	2,17E-06	1,79E-05	1,99E-05	7,80E-06
mmms	1,35E-06	3,31E-05	1,58E-05	2,17E-06	1,79E-05	1,99E-05	7,80E-06
bush	1,35E-06	6,62E-06	1,58E-05	2,17E-06	1,79E-05	5,97E-05	7,80E-06
pcit	9,48E-06	6,62E-06	1,58E-05	2,17E-06	1,79E-05	1,99E-05	7,80E-06
sfrp	1,35E-06	6,62E-06	1,58E-05	1,95E-05	1,79E-05	1,99E-05	7,80E-06
maiz	1,35E-06	6,62E-06	1,58E-05	4,55E-05	1,79E-05	1,99E-05	5,46E-05
inaa	1,35E-06	6,62E-06	1,58E-05	2,17E-06	1,79E-05	1,99E-05	3,90E-05
rtms	4,06E-06	6,62E-06	1,58E-05	2,17E-06	1,79E-05	1,99E-05	7,80E-06
scst	1,35E-06	6,62E-06	1,58E-05	2,17E-06	1,79E-05	1,99E-05	7,80E-06
hvac	1,35E-06	6,62E-06	1,58E-05	2,17E-06	1,79E-05	1,99E-05	7,80E-06
ssid	1,35E-06	6,62E-06	1,58E-05	2,17E-06	1,79E-05	1,99E-05	7,80E-06
ntfs	1,35E-06	6,62E-06	1,58E-05	2,17E-06	1,79E-05	1,99E-05	7,80E-06
wiki	1,35E-06	6,62E-06	1,58E-05	2,17E-06	1,79E-05	1,99E-05	7,80E-06
saab	1,35E-06	6,62E-06	1,58E-05	6,50E-06	1,79E-05	1,99E-05	7,80E-06
exud	1,35E-06	6,62E-06	1,58E-05	1,52E-05	0,000160717	1,99E-05	7,80E-06
trmm	1,35E-06	6,62E-06	1,58E-05	2,17E-06	1,79E-05	1,99E-05	7,80E-06
deft	1,35E-06	6,62E-06	1,58E-05	2,17E-06	1,79E-05	1,99E-05	7,80E-06
bcdl	1,35E-06	6,62E-06	1,58E-05	2,17E-06	1,79E-05	1,99E-05	7,80E-06
bdbd	1,35E-06	6,62E-06	1,58E-05	6,50E-06	1,79E-05	1,99E-05	7,80E-06
spam	1,35E-06	6,62E-06	1,58E-05	2,17E-06	1,79E-05	5,97E-05	7,80E-06
frog	9,48E-06	6,62E-06	1,58E-05	1,52E-05	1,79E-05	1,99E-05	2,34E-05
adat	1,35E-06	6,62E-06	1,58E-05	2,17E-06	0,000160717	1,99E-05	7,80E-06
mmps	1,35E-06	7,28E-05	1,58E-05	1,08E-05	1,79E-05	1,99E-05	7,80E-06
phev	1,35E-06	6,62E-06	1,58E-05	2,17E-06	1,79E-05	1,99E-05	7,80E-06
irko	1,35E-06	5,96E-05	1,58E-05	2,17E-06	1,79E-05	1,99E-05	7,80E-06
nice	2,57E-05	6,62E-06	1,58E-05	2,17E-06	1,79E-05	1,99E-05	7,80E-06
cdai	6,77E-06	6,62E-06	1,58E-05	6,50E-06	1,79E-05	1,99E-05	7,80E-06
wynn	9,48E-06	6,62E-06	1,58E-05	2,17E-06	1,79E-05	1,99E-05	7,80E-06
hose	1,35E-06	6,62E-06	1,58E-05	2,17E-06	1,79E-05	1,99E-05	7,80E-06
exot	4,06E-06	6,62E-06	1,58E-05	1,52E-05	1,79E-05	1,99E-05	7,80E-06
admi	1,35E-06	6,62E-06	1,58E-05	2,17E-06	1,79E-05	1,99E-05	7,80E-06
bppv	1,22E-05	6,62E-06	1,58E-05	2,17E-06	1,79E-05	1,99E-05	7,80E-06
devi	2,30E-05	6,62E-06	1,58E-05	2,17E-06	1,79E-05	1,99E-05	7,80E-06
crop	1,35E-06	6,62E-06	1,58E-05	1,52E-05	1,79E-05	1,99E-05	0,000101443
pitt	1,35E-06	6,62E-06	1,58E-05	2,17E-06	1,79E-05	1,99E-05	7,80E-06
dhea	1,35E-06	3,31E-05	1,58E-05	6,50E-06	1,79E-05	1,99E-05	7,80E-06
atyp	9,89E-05	6,62E-06	1,58E-05	8,02E-05	5,36E-05	1,99E-05	7,80E-06
mewi	1,35E-06	6,62E-06	1,58E-05	2,17E-06	1,79E-05	1,99E-05	7,80E-06
livi	1,35E-06	6,62E-06	0,000110768	2,17E-06	1,79E-05	1,99E-05	7,80E-06
wdss	1,35E-06	6,62E-06	1,58E-05	2,17E-06	1,79E-05	1,99E-05	7,80E-06
sbgm	1,35E-06	6,62E-06	1,58E-05	2,17E-06	8,93E-05	1,99E-05	7,80E-06
bmdm	1,35E-06	6,62E-06	1,58E-05	2,82E-05	1,79E-05	1,99E-05	7,80E-06
mshe	1,35E-06	6,62E-06	1,58E-05	2,17E-06	1,79E-05	1,99E-05	7,80E-06
ssts	1,35E-06	6,62E-06	1,58E-05	2,17E-06	1,79E-05	1,99E-05	7,80E-06
pier	1,35E-06	6,62E-06	1,58E-05	2,17E-06	1,79E-05	5,97E-05	7,80E-06
blow	1,35E-06	6,62E-06	4,75E-05	6,50E-06	1,79E-05	1,99E-05	7,80E-06
cran	1,35E-06	6,62E-06	1,58E-05	6,50E-06	1,79E-05	1,99E-05	7,80E-06
gnaq	1,35E-06	6,62E-06	1,58E-05	2,17E-06	5,36E-05	1,99E-05	7,80E-06
mobc	9,48E-06	6,62E-06	1,58E-05	2,17E-06	1,79E-05	1,99E-05	7,80E-06
bazr	1,35E-06	6,62E-06	1,58E-05	2,17E-06	5,36E-05	1,99E-05	7,80E-06
labb	1,35E-06	6,62E-06	1,58E-05	2,17E-06	1,79E-05	1,99E-05	7,80E-06
dara	1,35E-06	6,62E-06	1,58E-05	2,17E-06	1,79E-05	5,97E-05	7,80E-06
sara	4,06E-06	6,62E-06	1,58E-05	2,17E-06	1,79E-05	1,99E-05	7,80E-06
impr	1,35E-06	6,62E-06	1,58E-05	2,17E-06	1,79E-05	1,99E-05	7,80E-06
mcsb	1,35E-06	6,62E-06	1,58E-05	2,17E-06	1,79E-05	1,99E-05	7,80E-06
mctc	1,35E-06	6,62E-06	1,58E-05	6,50E-06	1,79E-05	1,99E-05	7,80E-06
wris	1,35E-06	6,62E-06	1,58E-05	2,17E-06	1,79E-05	1,99E-05	7,80E-06
liff	1,35E-06	6,62E-06	1,58E-05	2,17E-06	1,79E-05	1,99E-05	7,80E-06
ptfe	1,35E-06	3,31E-05	0,000110768	2,17E-06	1,79E-05	1,99E-05	7,80E-06
icmp	1,35E-06	6,62E-06	1,58E-05	2,17E-06	1,79E-05	1,99E-05	7,80E-06
wing	8,81E-05	6,62E-06	1,58E-05	2,17E-06	1,79E-05	1,99E-05	2,34E-05
mibg	1,35E-06	6,62E-06	1,58E-05	1,52E-05	1,79E-05	1,99E-05	7,80E-06
mrna	1,35E-06	0,000894058	1,58E-05	0,000422622	1,79E-05	1,99E-05	7,80E-06
fulw	1,35E-06	6,62E-06	1,58E-05	2,17E-06	1,79E-05	1,99E-05	7,80E-06
rato	1,35E-06	6,62E-06	1,58E-05	2,17E-06	1,79E-05	5,97E-05	7,80E-06
larg	0,000651709	0,000271529	1,58E-05	0,000782393	1,79E-05	1,99E-05	7,02E-05
blrs	1,35E-06	1,99E-05	1,58E-05	2,17E-06	1,79E-05	1,99E-05	7,80E-06
kpsr	1,35E-06	6,62E-06	1,58E-05	2,17E-06	1,79E-05	1,99E-05	7,80E-06
nedd	1,35E-06	6,62E-06	1,58E-05	5,42E-05	1,79E-05	1,99E-05	7,80E-06
sarc	1,35E-06	6,62E-06	1,58E-05	2,17E-06	1,79E-05	1,99E-05	7,80E-06
mslb	1,35E-06	6,62E-06	1,58E-05	2,17E-06	1,79E-05	1,99E-05	7,80E-06
vial	4,06E-06	6,62E-06	1,58E-05	6,50E-06	1,79E-05	1,99E-05	7,80E-06
ordo	1,35E-06	6,62E-06	1,58E-05	2,17E-06	1,79E-05	1,99E-05	7,80E-06
thus	0,000537897	0,00080134	1,58E-05	0,000695701	1,79E-05	1,99E-05	0,000632067
reko	1,35E-06	6,62E-06	1,58E-05	2,17E-06	1,79E-05	0,000219058	7,80E-06
foxo	1,35E-06	7,28E-05	1,58E-05	3,25E-05	1,79E-05	1,99E-05	7,80E-06
kari	1,35E-06	6,62E-06	1,58E-05	2,17E-06	1,79E-05	1,99E-05	7,80E-06
rucp	1,35E-06	7,28E-05	1,58E-05	2,17E-06	1,79E-05	1,99E-05	7,80E-06
tano	1,35E-06	6,62E-06	1,58E-05	2,17E-06	1,79E-05	5,97E-05	7,80E-06
fill	6,64E-05	3,31E-05	4,75E-05	2,17E-06	8,93E-05	1,99E-05	7,80E-06
cual	1,35E-06	6,62E-06	4,75E-05	2,17E-06	1,79E-05	1,99E-05	7,80E-06
fima	1,35E-06	6,62E-06	1,58E-05	6,50E-06	1,79E-05	1,99E-05	7,80E-06
fglk	1,35E-06	6,62E-06	1,58E-05	2,82E-05	1,79E-05	1,99E-05	7,80E-06
alya	1,35E-06	6,62E-06	1,58E-05	2,17E-06	1,79E-05	1,99E-05	7,80E-06
nise	1,35E-06	9,93E-05	1,58E-05	2,17E-06	1,79E-05	1,99E-05	7,80E-06
mato	1,35E-06	6,62E-06	1,58E-05	2,17E-06	1,79E-05	1,99E-05	7,80E-06
lbsn	1,35E-06	6,62E-06	1,58E-05	2,17E-06	1,79E-05	1,99E-05	7,80E-06
stnf	1,35E-06	6,62E-06	1,58E-05	2,82E-05	1,79E-05	1,99E-05	7,80E-06
nevi	1,35E-06	6,62E-06	1,58E-05	6,50E-06	1,79E-05	1,99E-05	7,80E-06
skpm	1,35E-06	6,62E-06	1,58E-05	2,17E-06	1,79E-05	1,99E-05	7,80E-06
dmso	1,35E-06	8,61E-05	1,58E-05	2,17E-06	1,79E-05	1,99E-05	7,80E-06
fmol	1,35E-06	1,99E-05	1,58E-05	6,50E-06	1,79E-05	1,99E-05	7,80E-06
scps	1,35E-06	6,62E-06	1,58E-05	2,17E-06	1,79E-05	1,99E-05	7,80E-06
bmps	1,35E-06	3,31E-05	1,58E-05	2,17E-06	1,79E-05	1,99E-05	7,80E-06
dsds	1,35E-06	6,62E-06	1,58E-05	2,17E-06	1,79E-05	1,99E-05	7,80E-06
deet	1,35E-06	6,62E-06	1,58E-05	2,17E-06	1,79E-05	1,99E-05	3,90E-05
mibp	1,35E-06	6,62E-06	1,58E-05	2,17E-06	1,79E-05	1,99E-05	5,46E-05
emul	6,77E-06	6,62E-06	1,58E-05	1,08E-05	1,79E-05	1,99E-05	0,000288722
burk	4,06E-06	1,99E-05	1,58E-05	6,50E-06	1,79E-05	1,99E-05	2,34E-05
glbq	9,48E-06	6,62E-06	1,58E-05	2,17E-06	1,79E-05	1,99E-05	7,80E-06
urec	1,35E-06	6,62E-06	1,58E-05	1,08E-05	1,79E-05	1,99E-05	7,80E-06
nass	4,06E-06	6,62E-06	1,58E-05	2,17E-06	1,79E-05	1,99E-05	7,80E-06
leak	4,06E-06	6,62E-06	7,91E-05	2,17E-06	1,79E-05	1,99E-05	7,80E-06
ckdu	1,35E-06	6,62E-06	1,58E-05	1,95E-05	1,79E-05	1,99E-05	7,80E-06
unif	4,06E-06	6,62E-06	1,58E-05	2,17E-06	1,79E-05	1,99E-05	7,80E-06
coir	1,35E-06	5,96E-05	1,58E-05	2,17E-06	1,79E-05	1,99E-05	0,000148263
dopa	1,35E-06	1,99E-05	1,58E-05	2,17E-06	1,79E-05	1,99E-05	5,46E-05
cmut	1,35E-06	6,62E-06	1,58E-05	2,17E-06	1,79E-05	1,99E-05	7,80E-06
mail	1,76E-05	6,62E-06	1,58E-05	2,17E-06	5,36E-05	1,99E-05	7,80E-06
well	0,001990356	0,001119227	1,58E-05	0,001822694	1,79E-05	1,99E-05	0,000600854
ddos	1,35E-06	6,62E-06	1,58E-05	2,17E-06	1,79E-05	1,99E-05	7,80E-06
spes	1,35E-06	6,62E-06	1,58E-05	2,17E-06	1,79E-05	1,99E-05	5,46E-05
surf	4,06E-06	6,62E-06	1,58E-05	2,17E-06	1,79E-05	1,99E-05	7,80E-06
gate	1,35E-06	3,31E-05	1,58E-05	6,50E-06	1,79E-05	1,99E-05	7,80E-06
tspo	1,35E-06	6,62E-06	1,58E-05	1,08E-05	1,79E-05	1,99E-05	7,80E-06
hiem	1,35E-06	6,62E-06	1,58E-05	2,17E-06	1,79E-05	1,99E-05	7,80E-06
efpi	1,35E-06	6,62E-06	1,58E-05	2,17E-06	1,79E-05	1,99E-05	7,80E-06
tmps	1,35E-06	6,62E-06	1,58E-05	1,08E-05	1,79E-05	1,99E-05	7,80E-06
wish	4,47E-05	6,62E-06	1,58E-05	2,17E-06	1,79E-05	1,99E-05	7,80E-06
repr	0,000621901	0,000139076	1,58E-05	0,00065669	1,79E-05	1,99E-05	0,000382361
tent	1,35E-06	6,62E-06	1,58E-05	2,17E-06	1,79E-05	5,97E-05	7,80E-06
dpcc	6,77E-06	6,62E-06	1,58E-05	2,17E-06	1,79E-05	1,99E-05	7,80E-06
attb	1,35E-06	6,62E-06	1,58E-05	1,08E-05	1,79E-05	1,99E-05	7,80E-06
ipip	9,48E-06	6,62E-06	1,58E-05	2,17E-06	1,79E-05	1,99E-05	2,34E-05
debr	1,35E-06	6,62E-06	1,58E-05	2,17E-06	1,79E-05	1,99E-05	7,80E-06
aspd	6,77E-06	6,62E-06	1,58E-05	2,17E-06	1,79E-05	1,99E-05	7,80E-06
iucn	1,35E-06	6,62E-06	1,58E-05	1,08E-05	1,79E-05	1,99E-05	8,58E-05
roof	1,35E-06	6,62E-06	1,58E-05	2,17E-06	1,79E-05	1,99E-05	7,80E-06
care	0,001719375	6,62E-06	1,58E-05	0,000201558	1,79E-05	1,99E-05	2,34E-05
mbps	1,35E-06	6,62E-06	1,58E-05	2,17E-06	1,79E-05	1,99E-05	7,80E-06
pmpg	1,35E-06	6,62E-06	1,58E-05	1,08E-05	1,79E-05	1,99E-05	7,80E-06
nuec	1,35E-06	6,62E-06	1,58E-05	2,17E-06	1,79E-05	1,99E-05	2,34E-05
lyrm	1,35E-06	6,62E-06	1,58E-05	1,52E-05	1,79E-05	1,99E-05	7,80E-06
wake	5,83E-05	6,62E-06	1,58E-05	2,17E-06	1,79E-05	1,99E-05	7,80E-06
sped	1,35E-06	6,62E-06	1,58E-05	2,17E-06	1,79E-05	1,99E-05	7,80E-06
gwew	1,35E-06	6,62E-06	1,58E-05	2,17E-06	1,79E-05	1,99E-05	7,80E-06
next	6,64E-05	0,000152321	1,58E-05	0,00024057	1,79E-05	1,99E-05	7,80E-06
self	0,003188092	0,000417227	1,58E-05	0,000162547	1,79E-05	1,99E-05	7,80E-06
tmjr	1,35E-06	6,62E-06	0,000142416	2,17E-06	1,79E-05	1,99E-05	7,80E-06
dhts	1,22E-05	6,62E-06	1,58E-05	2,17E-06	1,79E-05	1,99E-05	7,80E-06
corp	4,06E-06	6,62E-06	1,58E-05	2,17E-06	1,79E-05	1,99E-05	7,80E-06
stps	1,35E-06	6,62E-06	1,58E-05	2,17E-06	1,79E-05	1,99E-05	2,34E-05
ccdt	1,35E-06	6,62E-06	1,58E-05	2,17E-06	0,000303577	1,99E-05	7,80E-06
neal	4,06E-06	6,62E-06	1,58E-05	2,17E-06	1,79E-05	1,99E-05	7,80E-06
ngos	1,35E-06	6,62E-06	1,58E-05	2,17E-06	1,79E-05	1,99E-05	7,80E-06
pmci	1,35E-06	6,62E-06	1,58E-05	1,52E-05	1,79E-05	1,99E-05	7,80E-06
nure	1,35E-06	6,62E-06	1,58E-05	2,17E-06	1,79E-05	1,99E-05	2,34E-05
toss	2,57E-05	6,62E-06	1,58E-05	2,17E-06	1,79E-05	1,99E-05	7,80E-06
edmm	1,35E-06	5,96E-05	1,58E-05	2,17E-06	1,79E-05	1,99E-05	7,80E-06
ader	1,35E-06	6,62E-06	1,58E-05	2,17E-06	1,79E-05	1,99E-05	7,80E-06
blpm	1,35E-06	6,62E-06	1,58E-05	2,17E-06	1,79E-05	1,99E-05	7,80E-06
arco	1,35E-06	6,62E-06	4,75E-05	2,17E-06	1,79E-05	1,99E-05	7,80E-06
noon	1,35E-06	6,62E-06	1,58E-05	1,08E-05	1,79E-05	1,99E-05	7,80E-06
mott	1,35E-06	6,62E-06	1,58E-05	2,17E-06	0,000267862	1,99E-05	7,80E-06
sass	1,35E-06	6,62E-06	1,58E-05	2,17E-06	1,79E-05	9,96E-05	7,80E-06
hopf	4,06E-06	6,62E-06	1,58E-05	2,17E-06	1,79E-05	1,99E-05	7,80E-06
aekf	1,35E-06	6,62E-06	1,58E-05	2,17E-06	1,79E-05	1,99E-05	7,80E-06
ofat	1,35E-06	6,62E-06	1,58E-05	2,17E-06	1,79E-05	1,99E-05	2,34E-05
skew	4,06E-06	6,62E-06	1,58E-05	2,82E-05	1,79E-05	1,99E-05	2,34E-05
soar	1,35E-06	6,62E-06	1,58E-05	2,17E-06	1,79E-05	1,99E-05	7,80E-06
plif	1,35E-06	6,62E-06	1,58E-05	2,17E-06	1,79E-05	1,99E-05	2,34E-05
jump	1,35E-06	3,31E-05	4,75E-05	2,17E-06	1,79E-05	1,99E-05	7,80E-06
astm	1,35E-06	1,99E-05	1,58E-05	2,17E-06	1,79E-05	1,99E-05	7,80E-06
aila	1,35E-06	6,62E-06	1,58E-05	2,17E-06	1,79E-05	1,99E-05	7,80E-06
nabh	1,35E-06	6,62E-06	1,58E-05	2,17E-06	1,79E-05	1,99E-05	2,34E-05
eetm	1,35E-06	6,62E-06	1,58E-05	2,17E-06	1,79E-05	1,99E-05	7,80E-06
crep	1,35E-06	6,62E-06	1,58E-05	1,08E-05	1,79E-05	1,99E-05	7,80E-06
vapa	1,35E-06	6,62E-06	1,58E-05	1,08E-05	1,79E-05	1,99E-05	7,80E-06
ipsc	1,35E-06	6,62E-06	1,58E-05	0,000145209	1,79E-05	1,99E-05	7,80E-06
oxal	1,35E-06	1,99E-05	1,58E-05	2,17E-06	1,79E-05	1,99E-05	3,90E-05
ipml	1,35E-06	6,62E-06	1,58E-05	2,17E-06	0,000160717	1,99E-05	7,80E-06
sapf	1,35E-06	6,62E-06	1,58E-05	2,17E-06	1,79E-05	1,99E-05	7,80E-06
tehd	1,35E-06	6,62E-06	1,58E-05	2,17E-06	1,79E-05	9,96E-05	7,80E-06
huff	1,35E-06	6,62E-06	1,58E-05	6,50E-06	1,79E-05	1,99E-05	7,80E-06
ompa	1,35E-06	1,99E-05	1,58E-05	2,17E-06	1,79E-05	1,99E-05	7,80E-06
casa	1,22E-05	6,62E-06	4,75E-05	2,17E-06	1,79E-05	1,99E-05	7,80E-06
draw	0,000310273	6,62E-06	1,58E-05	2,17E-06	5,36E-05	1,99E-05	7,80E-06
plei	1,35E-06	6,62E-06	1,58E-05	2,17E-06	1,79E-05	1,99E-05	7,80E-06
fand	1,35E-06	6,62E-06	1,58E-05	2,17E-06	1,79E-05	1,99E-05	7,80E-06
hill	1,35E-06	6,62E-06	1,58E-05	2,17E-06	1,79E-05	1,99E-05	2,34E-05
pcrs	9,48E-06	6,62E-06	1,58E-05	2,17E-06	1,79E-05	1,99E-05	7,80E-06
fipa	4,06E-06	6,62E-06	1,58E-05	2,17E-06	1,79E-05	1,99E-05	7,80E-06
pint	1,35E-06	6,62E-06	1,58E-05	2,17E-06	1,79E-05	1,99E-05	7,80E-06
ctls	4,06E-06	6,62E-06	1,58E-05	1,52E-05	1,79E-05	1,99E-05	7,80E-06
mrsa	1,35E-06	7,28E-05	1,58E-05	2,17E-06	1,79E-05	1,99E-05	7,80E-06
raps	1,35E-06	6,62E-06	1,58E-05	2,17E-06	1,79E-05	1,99E-05	7,80E-06
tipo	1,35E-06	6,62E-06	4,75E-05	2,17E-06	1,79E-05	1,99E-05	7,80E-06
curv	3,39E-05	6,62E-06	4,75E-05	0,000119201	1,79E-05	1,99E-05	0,000195082
mesd	1,35E-06	6,62E-06	1,58E-05	2,17E-06	1,79E-05	1,99E-05	7,80E-06
clpb	1,35E-06	1,99E-05	1,58E-05	2,17E-06	1,79E-05	1,99E-05	7,80E-06
inca	1,35E-06	6,62E-06	1,58E-05	2,17E-06	1,79E-05	1,99E-05	7,80E-06
sinw	1,35E-06	6,62E-06	1,58E-05	1,08E-05	1,79E-05	1,99E-05	7,80E-06
chen	1,35E-06	1,99E-05	1,58E-05	2,17E-06	1,79E-05	1,99E-05	7,80E-06
fiat	1,35E-06	1,99E-05	1,58E-05	2,17E-06	1,79E-05	1,99E-05	7,80E-06
post	0,000581254	0,000192057	4,75E-05	0,000331596	1,79E-05	1,99E-05	0,000179476
pves	1,35E-06	6,62E-06	1,58E-05	6,50E-06	1,79E-05	1,99E-05	7,80E-06
moir	1,35E-06	6,62E-06	1,58E-05	2,17E-06	1,79E-05	1,99E-05	7,80E-06
edss	1,35E-06	6,62E-06	1,58E-05	2,17E-06	1,79E-05	1,99E-05	7,80E-06
sice	1,35E-06	6,62E-06	1,58E-05	2,17E-06	1,79E-05	1,99E-05	7,80E-06
jerk	4,06E-06	6,62E-06	1,58E-05	2,17E-06	1,79E-05	1,99E-05	7,80E-06
nadp	1,35E-06	6,62E-06	1,58E-05	2,17E-06	1,79E-05	1,99E-05	3,90E-05
lmse	1,35E-06	6,62E-06	1,58E-05	2,17E-06	1,79E-05	1,99E-05	7,80E-06
agap	1,35E-06	6,62E-06	1,58E-05	2,17E-06	0,000410722	1,99E-05	7,80E-06
crit	4,06E-06	6,62E-06	1,58E-05	2,17E-06	1,79E-05	1,99E-05	7,80E-06
trna	1,35E-06	3,31E-05	1,58E-05	2,82E-05	1,79E-05	1,99E-05	7,80E-06
mdpv	1,35E-06	6,62E-06	1,58E-05	2,17E-06	1,79E-05	1,99E-05	0,000226296
ramp	1,35E-06	6,62E-06	1,58E-05	2,17E-06	5,36E-05	1,99E-05	7,80E-06
isop	1,35E-06	6,62E-06	1,58E-05	2,17E-06	1,79E-05	1,99E-05	7,80E-06
xcos	1,35E-06	6,62E-06	1,58E-05	2,17E-06	1,79E-05	1,99E-05	7,80E-06
gram	1,35E-06	8,61E-05	1,58E-05	1,52E-05	1,79E-05	1,99E-05	0,000195082
rwth	4,06E-06	6,62E-06	1,58E-05	2,17E-06	1,79E-05	1,99E-05	2,34E-05
xfad	1,35E-06	3,31E-05	1,58E-05	4,12E-05	1,79E-05	1,99E-05	7,80E-06
bbmp	1,35E-06	3,31E-05	1,58E-05	2,17E-06	5,36E-05	1,99E-05	7,80E-06
tvoc	1,35E-06	6,62E-06	1,58E-05	2,17E-06	1,79E-05	1,99E-05	3,90E-05
chop	1,35E-06	5,96E-05	1,58E-05	2,17E-06	1,79E-05	1,99E-05	7,80E-06
nine	0,000147685	3,31E-05	4,75E-05	0,000166882	5,36E-05	1,99E-05	0,000101443
nant	1,35E-06	6,62E-06	1,58E-05	2,17E-06	1,79E-05	1,99E-05	7,80E-06
hdac	1,35E-06	0,000298019	1,58E-05	2,17E-06	1,79E-05	1,99E-05	7,80E-06
rwps	1,35E-06	6,62E-06	1,58E-05	2,17E-06	1,79E-05	1,99E-05	5,46E-05
eich	1,35E-06	6,62E-06	0,000237361	2,17E-06	1,79E-05	1,99E-05	7,80E-06
show	0,003001115	0,002178851	4,75E-05	0,002550904	1,79E-05	1,99E-05	0,001552856
leal	1,35E-06	6,62E-06	1,58E-05	6,50E-06	1,79E-05	1,99E-05	7,80E-06
nuss	1,35E-06	6,62E-06	0,000174064	2,17E-06	1,79E-05	1,99E-05	7,80E-06
cxcr	1,35E-06	5,96E-05	1,58E-05	1,52E-05	1,79E-05	1,99E-05	7,80E-06
mkos	1,35E-06	6,62E-06	1,58E-05	2,17E-06	1,79E-05	1,99E-05	7,80E-06
hvdc	1,35E-06	6,62E-06	1,58E-05	2,17E-06	1,79E-05	0,000258887	7,80E-06
vesc	1,35E-06	6,62E-06	1,58E-05	2,17E-06	1,79E-05	1,99E-05	7,80E-06
msed	1,35E-06	6,62E-06	1,58E-05	2,17E-06	1,79E-05	1,99E-05	7,80E-06
chcl	1,35E-06	6,62E-06	1,58E-05	2,17E-06	1,79E-05	1,99E-05	3,90E-05
gfap	1,35E-06	4,64E-05	1,58E-05	3,68E-05	1,79E-05	1,99E-05	7,80E-06
prai	1,22E-05	6,62E-06	1,58E-05	2,17E-06	1,79E-05	5,97E-05	7,80E-06
tsim	1,35E-06	6,62E-06	1,58E-05	2,17E-06	1,79E-05	1,99E-05	3,90E-05
mode	0,000115167	6,62E-06	1,58E-05	6,72E-05	1,79E-05	5,97E-05	7,80E-06
sent	2,57E-05	6,62E-06	1,58E-05	1,95E-05	1,79E-05	1,99E-05	7,80E-06
aoac	1,35E-06	1,99E-05	1,58E-05	2,17E-06	1,79E-05	1,99E-05	7,80E-06
hugh	1,35E-06	6,62E-06	1,58E-05	2,17E-06	1,79E-05	1,99E-05	7,80E-06
talk	0,000107038	3,31E-05	1,58E-05	1,95E-05	1,79E-05	1,99E-05	7,80E-06
oprm	1,35E-06	4,64E-05	1,58E-05	4,12E-05	1,79E-05	1,99E-05	7,80E-06
hate	4,20E-05	6,62E-06	1,58E-05	2,17E-06	1,79E-05	1,99E-05	7,80E-06
merr	1,35E-06	1,99E-05	1,58E-05	2,17E-06	1,79E-05	1,99E-05	7,80E-06
guoh	1,35E-06	6,62E-06	1,58E-05	2,17E-06	1,79E-05	1,99E-05	2,34E-05
munk	1,35E-06	6,62E-06	1,58E-05	2,17E-06	1,79E-05	1,99E-05	2,34E-05
iolt	1,35E-06	6,62E-06	1,58E-05	2,17E-06	1,79E-05	1,99E-05	3,90E-05
sdae	1,35E-06	6,62E-06	1,58E-05	2,17E-06	1,79E-05	1,99E-05	7,80E-06
prok	1,35E-06	6,62E-06	1,58E-05	1,52E-05	1,79E-05	1,99E-05	7,80E-06
gbts	1,35E-06	6,62E-06	1,58E-05	2,17E-06	1,79E-05	1,99E-05	7,80E-06
odin	1,35E-06	6,62E-06	1,58E-05	6,50E-06	1,79E-05	1,99E-05	7,80E-06
asch	6,77E-06	6,62E-06	1,58E-05	2,17E-06	1,79E-05	1,99E-05	7,80E-06
paus	1,22E-05	6,62E-06	4,75E-05	2,17E-06	1,79E-05	1,99E-05	7,80E-06
ovin	1,35E-06	6,62E-06	1,58E-05	6,50E-06	1,79E-05	1,99E-05	7,80E-06
bran	1,35E-06	1,99E-05	1,58E-05	2,17E-06	1,79E-05	1,99E-05	2,34E-05
limb	6,77E-06	5,96E-05	7,91E-05	1,52E-05	1,79E-05	1,99E-05	7,80E-06
zynq	1,35E-06	6,62E-06	1,58E-05	2,17E-06	1,79E-05	1,99E-05	7,80E-06
smpm	1,35E-06	6,62E-06	1,58E-05	2,17E-06	1,79E-05	1,99E-05	7,80E-06
cade	1,35E-06	6,62E-06	1,58E-05	6,50E-06	1,79E-05	1,99E-05	7,80E-06
cdkn	1,35E-06	6,62E-06	1,58E-05	2,17E-06	5,36E-05	1,99E-05	7,80E-06
rpgs	1,35E-06	6,62E-06	1,58E-05	2,17E-06	1,79E-05	1,99E-05	7,80E-06
gadd	1,35E-06	6,62E-06	1,58E-05	6,50E-06	1,79E-05	1,99E-05	7,80E-06
cicc	1,35E-06	6,62E-06	1,58E-05	2,17E-06	1,79E-05	1,99E-05	7,80E-06
loci	1,22E-05	6,62E-06	1,58E-05	0,000318592	1,79E-05	1,99E-05	7,80E-06
toll	4,06E-06	1,99E-05	1,58E-05	7,15E-05	1,79E-05	1,99E-05	7,80E-06
brca	1,35E-06	6,62E-06	1,58E-05	4,98E-05	1,79E-05	1,99E-05	7,80E-06
pvss	1,35E-06	6,62E-06	1,58E-05	2,17E-06	1,79E-05	1,99E-05	7,80E-06
ftld	1,35E-06	6,62E-06	1,58E-05	3,25E-05	1,79E-05	1,99E-05	7,80E-06
dphp	1,35E-06	6,62E-06	1,58E-05	2,17E-06	1,79E-05	1,99E-05	2,34E-05
sdbd	1,35E-06	6,62E-06	1,58E-05	2,17E-06	1,79E-05	1,99E-05	7,80E-06
mmvc	1,35E-06	6,62E-06	1,58E-05	2,17E-06	1,79E-05	1,99E-05	7,80E-06
laap	4,06E-06	6,62E-06	1,58E-05	2,17E-06	1,79E-05	1,99E-05	7,80E-06
fece	1,35E-06	6,62E-06	1,58E-05	1,52E-05	1,79E-05	1,99E-05	0,000241902
bela	4,06E-06	6,62E-06	1,58E-05	2,17E-06	1,79E-05	1,99E-05	7,80E-06
herd	6,77E-06	6,62E-06	1,58E-05	2,17E-06	1,79E-05	1,99E-05	7,80E-06
weav	1,35E-06	6,62E-06	1,58E-05	2,17E-06	1,79E-05	1,99E-05	3,90E-05
runt	1,35E-06	6,62E-06	1,58E-05	1,08E-05	1,79E-05	1,99E-05	7,80E-06
dmfs	6,77E-06	6,62E-06	1,58E-05	2,17E-06	1,79E-05	1,99E-05	7,80E-06
sumf	1,35E-06	6,62E-06	1,58E-05	2,17E-06	1,79E-05	1,99E-05	2,34E-05
loan	1,35E-06	6,62E-06	1,58E-05	2,17E-06	1,79E-05	1,99E-05	2,34E-05
ware	1,35E-06	6,62E-06	1,58E-05	2,17E-06	1,79E-05	5,97E-05	7,80E-06
spie	1,35E-06	6,62E-06	1,58E-05	6,50E-06	1,79E-05	1,99E-05	7,80E-06
aitl	1,35E-06	6,62E-06	1,58E-05	2,82E-05	1,79E-05	1,99E-05	7,80E-06
dnas	1,35E-06	6,62E-06	1,58E-05	6,50E-06	1,79E-05	1,99E-05	7,80E-06
mmec	1,35E-06	6,62E-06	1,58E-05	1,95E-05	1,79E-05	1,99E-05	7,80E-06
pict	1,49E-05	6,62E-06	1,58E-05	2,17E-06	1,79E-05	1,99E-05	7,80E-06
ixod	1,35E-06	6,62E-06	1,58E-05	1,08E-05	1,79E-05	1,99E-05	7,80E-06
pkws	1,35E-06	6,62E-06	1,58E-05	2,17E-06	1,79E-05	1,99E-05	7,80E-06
wdsi	1,35E-06	6,62E-06	1,58E-05	2,17E-06	1,79E-05	1,99E-05	7,80E-06
dhav	1,35E-06	6,62E-06	1,58E-05	6,50E-06	1,79E-05	1,99E-05	7,80E-06
chts	1,35E-06	3,31E-05	1,58E-05	2,17E-06	1,79E-05	1,99E-05	7,80E-06
hair	8,81E-05	6,62E-06	0,000205712	7,15E-05	1,79E-05	1,99E-05	7,80E-06
vass	1,35E-06	1,99E-05	1,58E-05	2,17E-06	1,79E-05	1,99E-05	7,80E-06
bell	6,77E-06	6,62E-06	1,58E-05	2,17E-06	1,79E-05	1,99E-05	7,80E-06
swls	6,77E-06	6,62E-06	1,58E-05	2,17E-06	1,79E-05	1,99E-05	7,80E-06
dial	1,35E-06	6,62E-06	1,58E-05	2,17E-06	1,79E-05	1,99E-05	7,80E-06
litr	1,35E-06	6,62E-06	1,58E-05	2,17E-06	1,79E-05	1,99E-05	7,80E-06
nmsa	1,35E-06	6,62E-06	1,58E-05	2,17E-06	1,79E-05	1,99E-05	7,80E-06
buch	1,35E-06	7,28E-05	1,58E-05	2,17E-06	1,79E-05	1,99E-05	7,80E-06
beij	1,35E-06	6,62E-06	1,58E-05	2,17E-06	5,36E-05	1,99E-05	5,46E-05
netw	1,35E-06	6,62E-06	1,58E-05	2,17E-06	1,79E-05	9,96E-05	7,80E-06
bond	8,54E-05	9,93E-05	0,000205712	4,55E-05	1,79E-05	1,99E-05	0,000210689
camk	1,35E-06	3,31E-05	1,58E-05	2,17E-06	1,79E-05	1,99E-05	7,80E-06
spif	1,35E-06	6,62E-06	1,58E-05	2,17E-06	1,79E-05	1,99E-05	7,80E-06
deci	0,001109667	6,62E-06	1,58E-05	2,17E-06	1,79E-05	1,99E-05	7,80E-06
riti	1,35E-06	6,62E-06	1,58E-05	2,17E-06	1,79E-05	1,99E-05	7,80E-06
belt	1,35E-06	6,62E-06	1,58E-05	2,17E-06	1,79E-05	1,99E-05	7,80E-06
itch	4,06E-06	6,62E-06	1,58E-05	6,50E-06	5,36E-05	5,97E-05	7,80E-06
wpes	1,35E-06	6,62E-06	1,58E-05	2,17E-06	1,79E-05	1,99E-05	7,80E-06
mtvi	1,35E-06	6,62E-06	1,58E-05	2,17E-06	1,79E-05	1,99E-05	7,80E-06
rclr	1,49E-05	6,62E-06	1,58E-05	2,17E-06	1,79E-05	1,99E-05	7,80E-06
adwp	1,35E-06	3,31E-05	1,58E-05	2,17E-06	5,36E-05	1,99E-05	7,80E-06
emtp	1,35E-06	6,62E-06	1,58E-05	2,17E-06	1,79E-05	1,99E-05	7,80E-06
leam	6,77E-06	6,62E-06	1,58E-05	2,17E-06	1,79E-05	1,99E-05	7,80E-06
tmao	1,35E-06	6,62E-06	1,58E-05	2,17E-06	1,79E-05	1,99E-05	5,46E-05
aggr	9,48E-06	6,62E-06	1,58E-05	2,17E-06	1,79E-05	1,99E-05	7,80E-06
dbms	1,35E-06	6,62E-06	1,58E-05	2,17E-06	1,79E-05	1,99E-05	7,80E-06
bcss	1,35E-06	6,62E-06	1,58E-05	1,95E-05	1,79E-05	1,99E-05	7,80E-06
gase	1,35E-06	6,62E-06	1,58E-05	2,17E-06	1,79E-05	1,99E-05	5,46E-05
kasr	4,06E-06	6,62E-06	1,58E-05	2,17E-06	1,79E-05	1,99E-05	7,80E-06
daef	1,35E-06	6,62E-06	1,58E-05	2,17E-06	1,79E-05	1,99E-05	7,80E-06
meoh	1,35E-06	6,62E-06	1,58E-05	2,17E-06	1,79E-05	1,99E-05	3,90E-05
kegg	1,35E-06	1,99E-05	1,58E-05	3,25E-05	1,79E-05	1,99E-05	3,90E-05
noir	1,35E-06	6,62E-06	4,75E-05	2,17E-06	1,79E-05	1,99E-05	7,80E-06
dipg	1,35E-06	6,62E-06	1,58E-05	3,25E-05	8,93E-05	1,99E-05	7,80E-06
crew	1,35E-06	6,62E-06	1,58E-05	2,17E-06	1,79E-05	1,99E-05	2,34E-05
agrp	1,35E-06	6,62E-06	1,58E-05	6,50E-06	1,79E-05	1,99E-05	7,80E-06
mgfp	1,35E-06	6,62E-06	1,58E-05	2,17E-06	8,93E-05	1,99E-05	7,80E-06
rcsm	1,35E-06	6,62E-06	1,58E-05	2,17E-06	1,79E-05	1,99E-05	7,80E-06
pcna	1,35E-06	6,62E-06	1,58E-05	1,52E-05	1,79E-05	1,99E-05	7,80E-06
peta	1,35E-06	6,62E-06	1,58E-05	2,17E-06	1,79E-05	1,99E-05	7,02E-05
mhvs	1,35E-06	6,62E-06	1,58E-05	2,17E-06	5,36E-05	1,99E-05	7,80E-06
linc	4,06E-06	6,62E-06	1,58E-05	6,50E-06	1,79E-05	1,99E-05	7,80E-06
iacr	1,35E-06	6,62E-06	1,58E-05	2,17E-06	1,79E-05	1,99E-05	7,80E-06
deca	1,35E-06	1,99E-05	1,58E-05	2,17E-06	1,79E-05	1,99E-05	7,80E-06
ting	4,06E-06	6,62E-06	1,58E-05	2,17E-06	1,79E-05	1,99E-05	7,80E-06
give	0,000323822	6,62E-06	1,58E-05	9,75E-05	5,36E-05	1,99E-05	7,02E-05
slpd	1,35E-06	3,31E-05	1,58E-05	2,17E-06	1,79E-05	1,99E-05	7,80E-06
cipo	1,35E-06	6,62E-06	4,75E-05	2,17E-06	1,79E-05	1,99E-05	7,80E-06
cmmi	1,35E-06	6,62E-06	1,58E-05	2,17E-06	1,79E-05	1,99E-05	7,80E-06
tcup	4,06E-06	6,62E-06	1,58E-05	6,50E-06	1,79E-05	1,99E-05	7,80E-06
holi	1,35E-06	6,62E-06	1,58E-05	2,17E-06	1,79E-05	0,000179229	2,34E-05
plcs	1,35E-06	6,62E-06	1,58E-05	2,17E-06	1,79E-05	1,99E-05	7,80E-06
mask	8,54E-05	1,99E-05	1,58E-05	6,50E-06	1,79E-05	1,99E-05	7,80E-06
sfhs	1,35E-06	6,62E-06	1,58E-05	2,82E-05	1,79E-05	1,99E-05	7,80E-06
marc	1,35E-06	6,62E-06	1,58E-05	6,50E-06	1,79E-05	1,99E-05	7,80E-06
weak	0,000136845	6,62E-06	1,58E-05	6,72E-05	1,79E-05	1,99E-05	2,34E-05
jack	1,35E-06	1,99E-05	1,58E-05	6,50E-06	1,79E-05	1,99E-05	2,34E-05
mefv	1,35E-06	6,62E-06	1,58E-05	1,52E-05	1,79E-05	1,99E-05	7,80E-06
cshq	6,77E-06	6,62E-06	1,58E-05	2,17E-06	1,79E-05	1,99E-05	7,80E-06
naoh	1,35E-06	6,62E-06	1,58E-05	2,17E-06	1,79E-05	1,99E-05	7,02E-05
slat	1,35E-06	6,62E-06	1,58E-05	2,17E-06	1,79E-05	1,99E-05	2,34E-05
attp	1,35E-06	6,62E-06	1,58E-05	6,50E-06	1,79E-05	1,99E-05	7,80E-06
nnos	1,35E-06	0,000139076	1,58E-05	2,17E-06	1,79E-05	1,99E-05	7,80E-06
word	0,000294014	6,62E-06	1,58E-05	2,38E-05	1,79E-05	0,000219058	7,80E-06
glia	1,35E-06	7,28E-05	1,58E-05	2,38E-05	5,36E-05	1,99E-05	7,80E-06
tray	4,06E-06	6,62E-06	1,58E-05	2,17E-06	1,79E-05	1,99E-05	7,80E-06
vgaa	1,35E-06	6,62E-06	1,58E-05	2,17E-06	1,79E-05	1,99E-05	7,80E-06
cytb	1,35E-06	6,62E-06	7,91E-05	1,52E-05	1,79E-05	1,99E-05	7,80E-06
slts	1,22E-05	6,62E-06	1,58E-05	2,17E-06	1,79E-05	1,99E-05	7,80E-06
decr	1,35E-06	6,62E-06	1,58E-05	6,50E-06	1,79E-05	1,99E-05	7,80E-06
lord	4,06E-06	6,62E-06	1,58E-05	2,17E-06	1,79E-05	1,99E-05	7,80E-06
dice	4,06E-06	6,62E-06	1,58E-05	2,17E-06	1,79E-05	1,99E-05	7,80E-06
lstm	1,35E-06	6,62E-06	1,58E-05	2,17E-06	1,79E-05	1,99E-05	7,80E-06
amci	4,06E-06	6,62E-06	1,58E-05	2,17E-06	0,000839301	1,99E-05	7,80E-06
spim	1,35E-06	6,62E-06	1,58E-05	2,17E-06	1,79E-05	1,99E-05	7,80E-06
schi	1,35E-06	5,96E-05	1,58E-05	2,17E-06	1,79E-05	1,99E-05	7,80E-06
swap	1,35E-06	6,62E-06	1,58E-05	2,17E-06	1,79E-05	1,99E-05	7,80E-06
joke	2,03E-05	6,62E-06	1,58E-05	2,17E-06	1,79E-05	1,99E-05	7,80E-06
admm	1,35E-06	6,62E-06	1,58E-05	6,50E-06	1,79E-05	1,99E-05	7,80E-06
mari	1,35E-06	6,62E-06	1,58E-05	6,50E-06	1,79E-05	1,99E-05	7,80E-06
lieu	1,35E-06	6,62E-06	1,58E-05	2,17E-06	1,79E-05	1,99E-05	7,80E-06
casi	1,35E-06	6,62E-06	1,58E-05	2,17E-06	1,79E-05	1,99E-05	7,80E-06
avma	4,06E-06	6,62E-06	1,58E-05	2,17E-06	1,79E-05	1,99E-05	7,80E-06
amax	1,35E-06	1,99E-05	1,58E-05	2,17E-06	1,79E-05	1,99E-05	7,80E-06
noic	1,35E-06	6,62E-06	1,58E-05	2,17E-06	1,79E-05	1,99E-05	7,80E-06
sbds	1,35E-06	6,62E-06	1,58E-05	6,50E-06	1,79E-05	1,99E-05	7,80E-06
mpso	1,35E-06	6,62E-06	1,58E-05	2,17E-06	1,79E-05	1,99E-05	7,80E-06
pvcs	6,77E-06	6,62E-06	1,58E-05	2,17E-06	1,79E-05	1,99E-05	7,80E-06
clas	1,35E-06	3,31E-05	1,58E-05	2,17E-06	1,79E-05	1,99E-05	7,80E-06
lsds	1,35E-06	7,28E-05	1,58E-05	2,17E-06	1,79E-05	1,99E-05	7,80E-06
zone	1,35E-06	1,99E-05	7,91E-05	4,12E-05	1,79E-05	1,99E-05	7,80E-06
slur	6,77E-06	6,62E-06	1,58E-05	2,17E-06	1,79E-05	1,99E-05	7,80E-06
mapt	1,35E-06	6,62E-06	1,58E-05	6,50E-06	1,79E-05	1,99E-05	7,80E-06
edet	1,35E-06	6,62E-06	1,58E-05	2,17E-06	1,79E-05	1,99E-05	2,34E-05
rkvi	4,06E-06	6,62E-06	1,58E-05	2,17E-06	1,79E-05	1,99E-05	7,80E-06
brew	1,35E-06	1,99E-05	1,58E-05	2,17E-06	1,79E-05	1,99E-05	7,80E-06
ford	1,35E-06	6,62E-06	1,58E-05	2,17E-06	1,79E-05	1,99E-05	7,80E-06
gran	1,35E-06	6,62E-06	1,58E-05	2,17E-06	1,79E-05	1,99E-05	7,80E-06
agnp	1,35E-06	6,62E-06	4,75E-05	6,50E-06	0,000303577	1,99E-05	0,000163869
skim	1,35E-06	6,62E-06	1,58E-05	6,50E-06	1,79E-05	1,99E-05	2,34E-05
elud	4,06E-06	6,62E-06	1,58E-05	2,17E-06	1,79E-05	1,99E-05	7,80E-06
pssr	1,35E-06	6,62E-06	1,58E-05	2,17E-06	1,79E-05	1,99E-05	7,80E-06
annc	1,35E-06	6,62E-06	1,58E-05	2,17E-06	5,36E-05	1,99E-05	7,80E-06
ecog	1,49E-05	6,62E-06	1,58E-05	2,17E-06	1,79E-05	1,99E-05	7,80E-06
pale	4,06E-06	6,62E-06	1,58E-05	2,17E-06	1,79E-05	1,99E-05	7,80E-06
aini	4,06E-06	6,62E-06	1,58E-05	2,17E-06	1,79E-05	1,99E-05	7,80E-06
pepr	6,77E-06	6,62E-06	1,58E-05	2,17E-06	1,79E-05	1,99E-05	7,80E-06
gpio	1,35E-06	6,62E-06	1,58E-05	2,17E-06	1,79E-05	1,99E-05	7,80E-06
whit	4,06E-06	6,62E-06	1,58E-05	2,17E-06	1,79E-05	1,99E-05	7,80E-06
sift	1,35E-06	6,62E-06	1,58E-05	2,17E-06	1,79E-05	1,99E-05	7,80E-06
ptsc	1,35E-06	1,99E-05	1,58E-05	2,17E-06	1,79E-05	1,99E-05	7,80E-06
iraq	4,06E-06	6,62E-06	1,58E-05	2,17E-06	1,79E-05	1,99E-05	7,80E-06
kiln	1,35E-06	6,62E-06	1,58E-05	2,17E-06	1,79E-05	1,99E-05	7,80E-06
pure	5,83E-05	0,000178812	4,75E-05	6,29E-05	1,79E-05	1,99E-05	0,000335542
sanz	1,35E-06	6,62E-06	1,58E-05	2,17E-06	1,79E-05	5,97E-05	7,80E-06
snvs	1,35E-06	6,62E-06	1,58E-05	2,38E-05	1,79E-05	1,99E-05	7,80E-06
amid	4,06E-06	5,96E-05	1,58E-05	2,17E-06	1,79E-05	1,99E-05	8,58E-05
moca	9,48E-06	6,62E-06	1,58E-05	2,17E-06	1,79E-05	1,99E-05	7,80E-06
beli	1,35E-06	6,62E-06	1,58E-05	6,50E-06	1,79E-05	1,99E-05	7,80E-06
huet	1,35E-06	6,62E-06	1,58E-05	2,17E-06	1,79E-05	1,99E-05	7,80E-06
fasl	1,35E-06	6,62E-06	1,58E-05	6,50E-06	1,79E-05	1,99E-05	7,80E-06
didd	1,35E-06	6,62E-06	1,58E-05	2,17E-06	1,79E-05	1,99E-05	7,80E-06
phys	1,35E-06	6,62E-06	1,58E-05	2,17E-06	1,79E-05	1,99E-05	7,80E-06
nafl	1,35E-06	6,62E-06	1,58E-05	1,08E-05	1,79E-05	1,99E-05	7,80E-06
thaw	1,35E-06	1,99E-05	4,75E-05	1,52E-05	1,79E-05	1,99E-05	7,80E-06
hole	4,06E-06	6,62E-06	4,75E-05	6,50E-06	1,79E-05	1,99E-05	7,80E-06
makd	1,35E-06	6,62E-06	1,58E-05	2,17E-06	1,79E-05	1,99E-05	7,80E-06
wien	4,06E-06	6,62E-06	1,58E-05	2,17E-06	1,79E-05	1,99E-05	7,80E-06
imrd	1,35E-06	6,62E-06	1,58E-05	1,52E-05	1,79E-05	1,99E-05	7,80E-06
rwht	9,48E-06	6,62E-06	1,58E-05	2,17E-06	1,79E-05	1,99E-05	7,80E-06
mrhs	4,06E-06	6,62E-06	0,000110768	2,17E-06	1,79E-05	1,99E-05	7,80E-06
oasi	1,35E-06	6,62E-06	1,58E-05	2,17E-06	1,79E-05	1,99E-05	7,80E-06
spns	1,35E-06	6,62E-06	1,58E-05	6,50E-06	1,79E-05	1,99E-05	7,80E-06
pege	1,35E-06	6,62E-06	1,58E-05	2,17E-06	1,79E-05	1,99E-05	2,34E-05
will	0,000196461	6,62E-06	1,58E-05	2,17E-06	1,79E-05	1,99E-05	7,80E-06
uthm	1,35E-06	6,62E-06	1,58E-05	2,17E-06	1,79E-05	1,99E-05	7,80E-06
case	0,000708615	6,62E-06	4,75E-05	0,001987408	1,79E-05	1,99E-05	0,000101443
hypr	1,35E-06	6,62E-06	1,58E-05	2,17E-06	1,79E-05	1,99E-05	7,80E-06
leur	1,35E-06	6,62E-06	4,75E-05	2,17E-06	1,79E-05	1,99E-05	7,80E-06
amin	1,35E-06	9,93E-05	1,58E-05	6,50E-06	1,79E-05	1,99E-05	0,000600854
wwps	1,35E-06	6,62E-06	1,58E-05	1,95E-05	1,79E-05	1,99E-05	7,80E-06
robe	1,35E-06	6,62E-06	1,58E-05	2,17E-06	1,79E-05	5,97E-05	7,80E-06
cfsr	1,35E-06	6,62E-06	1,58E-05	2,17E-06	1,79E-05	0,000139401	7,80E-06
nons	4,06E-06	6,62E-06	1,58E-05	2,17E-06	1,79E-05	1,99E-05	7,80E-06
swim	6,77E-06	8,61E-05	1,58E-05	6,50E-06	5,36E-05	1,99E-05	2,34E-05
cntf	1,35E-06	0,000112585	1,58E-05	2,17E-06	1,79E-05	1,99E-05	7,80E-06
mmol	1,35E-06	1,99E-05	1,58E-05	2,17E-06	1,79E-05	1,99E-05	0,000195082
sing	4,06E-06	6,62E-06	1,58E-05	2,17E-06	1,79E-05	0,000139401	7,80E-06
gsvm	1,35E-06	6,62E-06	1,58E-05	6,50E-06	1,79E-05	1,99E-05	7,80E-06
snss	3,66E-05	6,62E-06	1,58E-05	2,17E-06	1,79E-05	1,99E-05	7,80E-06
bian	1,35E-06	6,62E-06	1,58E-05	2,17E-06	1,79E-05	1,99E-05	2,34E-05
essa	1,35E-06	6,62E-06	1,58E-05	2,17E-06	1,79E-05	1,99E-05	7,80E-06
pakt	1,35E-06	3,31E-05	1,58E-05	2,17E-06	1,79E-05	1,99E-05	7,80E-06
ecct	4,06E-06	6,62E-06	1,58E-05	2,17E-06	1,79E-05	1,99E-05	7,80E-06
diyl	1,35E-06	6,62E-06	1,58E-05	2,17E-06	1,79E-05	1,99E-05	2,34E-05
clan	1,35E-06	6,62E-06	1,58E-05	6,50E-06	1,79E-05	1,99E-05	7,80E-06
vese	1,35E-06	6,62E-06	1,58E-05	2,17E-06	1,79E-05	1,99E-05	7,80E-06
huso	1,35E-06	3,31E-05	1,58E-05	2,17E-06	1,79E-05	1,99E-05	7,80E-06
aeeh	4,06E-06	6,62E-06	1,58E-05	6,50E-06	1,79E-05	1,99E-05	7,80E-06
icrh	1,35E-06	6,62E-06	1,58E-05	2,17E-06	1,79E-05	1,99E-05	7,80E-06
sbrt	1,35E-06	6,62E-06	1,58E-05	2,17E-06	1,79E-05	5,97E-05	7,80E-06
kcal	1,35E-06	1,99E-05	1,58E-05	6,50E-06	1,79E-05	1,99E-05	7,80E-06
irbf	1,35E-06	6,62E-06	1,58E-05	2,17E-06	1,79E-05	1,99E-05	7,80E-06
degr	0,00035092	0,00032451	0,003592056	0,000201558	5,36E-05	1,99E-05	0,000600854
tsrm	1,35E-06	6,62E-06	1,58E-05	2,17E-06	1,79E-05	1,99E-05	7,80E-06
soot	1,35E-06	6,62E-06	1,58E-05	2,17E-06	1,79E-05	9,96E-05	7,80E-06
xxvi	4,06E-06	6,62E-06	1,58E-05	2,17E-06	1,79E-05	1,99E-05	7,80E-06
adra	4,06E-06	0,000139076	1,58E-05	1,52E-05	1,79E-05	1,99E-05	7,80E-06
dhcp	1,35E-06	6,62E-06	1,58E-05	2,17E-06	1,79E-05	1,99E-05	7,80E-06
peac	5,56E-05	6,62E-06	1,58E-05	2,17E-06	1,79E-05	1,99E-05	7,80E-06
ursk	1,35E-06	3,31E-05	1,58E-05	2,17E-06	1,79E-05	1,99E-05	7,80E-06
ostp	1,35E-06	6,62E-06	1,58E-05	2,17E-06	1,79E-05	1,99E-05	7,80E-06
ifni	1,35E-06	1,99E-05	1,58E-05	2,17E-06	1,79E-05	1,99E-05	7,80E-06
pull	4,06E-06	1,99E-05	1,58E-05	6,50E-06	5,36E-05	1,99E-05	7,80E-06
muti	1,35E-06	6,62E-06	1,58E-05	2,17E-06	1,79E-05	1,99E-05	7,80E-06
mace	4,06E-06	6,62E-06	1,58E-05	2,17E-06	1,79E-05	1,99E-05	7,80E-06
ceit	6,77E-06	6,62E-06	1,58E-05	2,17E-06	1,79E-05	1,99E-05	7,80E-06
kush	1,35E-06	6,62E-06	1,58E-05	2,17E-06	1,79E-05	1,99E-05	7,80E-06
lich	1,35E-06	6,62E-06	1,58E-05	6,50E-06	1,79E-05	1,99E-05	7,80E-06
spod	1,35E-06	6,62E-06	1,58E-05	2,17E-06	1,79E-05	1,99E-05	7,80E-06
mesh	4,06E-06	6,62E-06	1,58E-05	6,50E-06	1,79E-05	1,99E-05	7,80E-06
fsfi	1,35E-06	6,62E-06	1,58E-05	1,08E-05	1,79E-05	1,99E-05	7,80E-06
aodv	1,35E-06	6,62E-06	1,58E-05	2,17E-06	1,79E-05	1,99E-05	7,80E-06
nwgt	1,35E-06	6,62E-06	1,58E-05	2,17E-06	1,79E-05	1,99E-05	7,80E-06
selv	6,77E-06	6,62E-06	1,58E-05	2,17E-06	1,79E-05	1,99E-05	7,80E-06
wane	4,06E-06	6,62E-06	1,58E-05	2,17E-06	1,79E-05	1,99E-05	7,80E-06
tall	1,35E-06	6,62E-06	1,58E-05	6,50E-06	1,79E-05	1,99E-05	7,80E-06
abil	0,00136439	0,000536435	1,58E-05	0,000513649	5,36E-05	1,99E-05	0,000163869
vhri	1,35E-06	6,62E-06	1,58E-05	2,17E-06	1,79E-05	1,99E-05	7,80E-06
soca	9,48E-06	6,62E-06	1,58E-05	2,17E-06	1,79E-05	1,99E-05	7,80E-06
acid	1,35E-06	0,003543117	4,75E-05	0,000465968	1,79E-05	1,99E-05	0,007233654
boca	1,35E-06	6,62E-06	1,58E-05	2,17E-06	1,79E-05	5,97E-05	7,80E-06
mnbp	1,35E-06	6,62E-06	1,58E-05	2,17E-06	1,79E-05	1,99E-05	0,000132656
soup	1,35E-06	6,62E-06	1,58E-05	2,17E-06	1,79E-05	1,99E-05	7,80E-06
tild	1,35E-06	6,62E-06	1,58E-05	2,17E-06	1,79E-05	1,99E-05	5,46E-05
vagu	1,22E-05	6,62E-06	1,58E-05	6,50E-06	1,79E-05	1,99E-05	2,34E-05
masc	9,48E-06	6,62E-06	1,58E-05	2,17E-06	1,79E-05	1,99E-05	7,80E-06
mise	1,35E-06	6,62E-06	0,000110768	2,17E-06	1,79E-05	1,99E-05	7,80E-06
armd	4,06E-06	6,62E-06	1,58E-05	4,12E-05	1,79E-05	1,99E-05	7,80E-06
pink	1,35E-06	6,62E-06	0,000174064	2,17E-06	1,79E-05	1,99E-05	2,34E-05
cesa	1,35E-06	6,62E-06	1,58E-05	6,50E-06	1,79E-05	1,99E-05	2,34E-05
chem	1,35E-06	6,62E-06	1,58E-05	2,17E-06	1,79E-05	1,99E-05	3,90E-05
zeta	1,35E-06	6,62E-06	1,58E-05	1,95E-05	1,79E-05	1,99E-05	7,02E-05
esss	1,35E-06	6,62E-06	1,58E-05	2,17E-06	1,79E-05	1,99E-05	7,80E-06
dyer	1,35E-06	6,62E-06	1,58E-05	2,17E-06	1,79E-05	1,99E-05	2,34E-05
jail	1,76E-05	6,62E-06	1,58E-05	2,17E-06	1,79E-05	1,99E-05	7,80E-06
vivo	1,35E-06	0,00100002	1,58E-05	0,000812735	0,000446437	1,99E-05	0,0007101
dpgm	1,35E-06	6,62E-06	1,58E-05	6,50E-06	1,79E-05	1,99E-05	7,80E-06
srts	1,22E-05	6,62E-06	1,58E-05	2,17E-06	1,79E-05	1,99E-05	7,80E-06
tina	1,35E-06	6,62E-06	1,58E-05	2,17E-06	1,79E-05	1,99E-05	2,34E-05
aplp	1,35E-06	6,62E-06	1,58E-05	6,50E-06	1,79E-05	1,99E-05	7,80E-06
gogo	1,35E-06	6,62E-06	1,58E-05	3,25E-05	1,79E-05	1,99E-05	7,80E-06
pawn	1,35E-06	6,62E-06	1,58E-05	2,17E-06	1,79E-05	1,99E-05	7,80E-06
abut	1,35E-06	6,62E-06	0,00156658	2,17E-06	1,79E-05	1,99E-05	7,80E-06
ripe	1,35E-06	8,61E-05	1,58E-05	2,17E-06	1,79E-05	1,99E-05	5,46E-05
hvas	1,35E-06	6,62E-06	0,000142416	2,17E-06	1,79E-05	1,99E-05	7,80E-06
wifi	4,06E-06	6,62E-06	1,58E-05	2,17E-06	1,79E-05	1,99E-05	7,80E-06
slam	1,35E-06	6,62E-06	1,58E-05	2,17E-06	1,79E-05	1,99E-05	7,80E-06
tfcs	1,35E-06	6,62E-06	1,58E-05	2,17E-06	1,79E-05	1,99E-05	7,80E-06
tcrm	1,35E-06	6,62E-06	1,58E-05	2,17E-06	1,79E-05	1,99E-05	7,80E-06
coco	1,35E-06	6,62E-06	1,58E-05	2,17E-06	1,79E-05	1,99E-05	7,80E-06
sdns	1,35E-06	6,62E-06	1,58E-05	2,17E-06	1,79E-05	1,99E-05	7,80E-06
inva	4,20E-05	1,99E-05	0,000427249	0,000444295	0,000232147	1,99E-05	7,80E-06
adrx	1,35E-06	0,00012583	1,58E-05	2,17E-06	1,79E-05	1,99E-05	7,80E-06
ihom	4,06E-06	6,62E-06	1,58E-05	2,17E-06	1,79E-05	1,99E-05	7,80E-06
tlra	1,35E-06	1,99E-05	1,58E-05	6,50E-06	1,79E-05	1,99E-05	7,80E-06
agav	1,35E-06	6,62E-06	1,58E-05	2,17E-06	1,79E-05	1,99E-05	7,80E-06
dbns	1,35E-06	6,62E-06	1,58E-05	2,17E-06	1,79E-05	1,99E-05	7,80E-06
bill	1,49E-05	6,62E-06	1,58E-05	2,17E-06	1,79E-05	1,99E-05	7,80E-06
jain	1,35E-06	6,62E-06	4,75E-05	2,17E-06	1,79E-05	1,99E-05	7,80E-06
loop	4,06E-06	6,62E-06	1,58E-05	2,17E-06	5,36E-05	1,99E-05	7,80E-06
esrf	1,35E-06	6,62E-06	1,58E-05	1,52E-05	1,79E-05	1,99E-05	7,80E-06
holt	1,35E-06	6,62E-06	1,58E-05	2,17E-06	1,79E-05	1,99E-05	7,80E-06
cani	4,06E-06	6,62E-06	1,58E-05	6,50E-06	1,79E-05	1,99E-05	7,80E-06
fact	0,000158524	4,64E-05	4,75E-05	5,85E-05	1,79E-05	1,99E-05	3,90E-05
etal	4,06E-06	6,62E-06	1,58E-05	2,17E-06	1,79E-05	1,99E-05	7,80E-06
qpso	1,35E-06	6,62E-06	1,58E-05	2,17E-06	1,79E-05	1,99E-05	7,80E-06
form	0,000995855	0,000403982	1,58E-05	0,000799731	8,93E-05	1,99E-05	0,001225117
usmc	1,35E-06	6,62E-06	1,58E-05	2,17E-06	1,79E-05	5,97E-05	7,80E-06
chis	1,22E-05	6,62E-06	1,58E-05	2,17E-06	1,79E-05	1,99E-05	7,80E-06
golf	2,03E-05	6,62E-06	4,75E-05	2,17E-06	1,79E-05	1,99E-05	7,80E-06
dwls	1,35E-06	6,62E-06	1,58E-05	2,17E-06	1,79E-05	1,99E-05	7,80E-06
jaea	1,35E-06	6,62E-06	1,58E-05	2,17E-06	1,79E-05	1,99E-05	7,80E-06
oxtr	1,49E-05	6,62E-06	1,58E-05	1,95E-05	1,79E-05	1,99E-05	7,80E-06
tatc	1,35E-06	6,62E-06	1,58E-05	1,08E-05	1,79E-05	1,99E-05	7,80E-06
lroc	1,35E-06	6,62E-06	7,91E-05	2,17E-06	1,79E-05	1,99E-05	7,80E-06
ross	9,48E-06	6,62E-06	1,58E-05	2,17E-06	1,79E-05	1,99E-05	7,80E-06
ebom	1,35E-06	6,62E-06	1,58E-05	2,17E-06	1,79E-05	1,99E-05	7,80E-06
bnst	1,35E-06	9,93E-05	1,58E-05	2,17E-06	1,79E-05	1,99E-05	7,80E-06
fang	1,35E-06	6,62E-06	1,58E-05	2,17E-06	1,79E-05	5,97E-05	7,80E-06
ceed	1,35E-06	6,62E-06	1,58E-05	2,17E-06	1,79E-05	1,99E-05	7,80E-06
emin	4,06E-06	1,99E-05	1,58E-05	6,50E-06	1,79E-05	1,99E-05	7,80E-06
cite	8,54E-05	6,62E-06	7,91E-05	1,52E-05	1,79E-05	1,99E-05	2,34E-05
beam	1,35E-06	6,62E-06	1,58E-05	2,17E-06	1,79E-05	1,99E-05	7,80E-06
cmcs	1,35E-06	6,62E-06	1,58E-05	2,17E-06	1,79E-05	1,99E-05	7,80E-06
lcca	1,35E-06	6,62E-06	1,58E-05	2,17E-06	1,79E-05	1,99E-05	7,80E-06
pinp	6,77E-06	6,62E-06	1,58E-05	1,08E-05	1,79E-05	1,99E-05	7,80E-06
club	2,57E-05	6,62E-06	1,58E-05	2,17E-06	1,79E-05	1,99E-05	7,80E-06
pppr	1,35E-06	6,62E-06	1,58E-05	2,17E-06	1,79E-05	1,99E-05	7,80E-06
oltp	1,35E-06	6,62E-06	1,58E-05	2,17E-06	1,79E-05	1,99E-05	7,80E-06
csmc	1,35E-06	6,62E-06	1,58E-05	2,17E-06	1,79E-05	0,000179229	7,80E-06
nmos	1,35E-06	6,62E-06	4,75E-05	2,17E-06	1,79E-05	1,99E-05	7,80E-06
mdcs	1,35E-06	6,62E-06	1,58E-05	6,50E-06	1,79E-05	1,99E-05	7,80E-06
exiv	1,35E-06	5,96E-05	1,58E-05	2,17E-06	1,79E-05	1,99E-05	7,80E-06
nrsc	1,35E-06	6,62E-06	1,58E-05	2,17E-06	1,79E-05	1,99E-05	7,80E-06
kbsa	1,35E-06	6,62E-06	1,58E-05	2,17E-06	1,79E-05	1,99E-05	7,80E-06
phai	1,35E-06	6,62E-06	1,58E-05	6,50E-06	1,79E-05	1,99E-05	7,80E-06
copr	4,06E-06	6,62E-06	1,58E-05	2,17E-06	1,79E-05	1,99E-05	7,80E-06
unit	0,000426795	3,31E-05	1,58E-05	0,000119201	1,79E-05	1,99E-05	8,58E-05
mpdq	9,48E-06	6,62E-06	1,58E-05	2,17E-06	1,79E-05	1,99E-05	7,80E-06
deim	1,35E-06	6,62E-06	1,58E-05	2,17E-06	1,79E-05	1,99E-05	7,80E-06
vout	1,35E-06	6,62E-06	1,58E-05	2,17E-06	1,79E-05	1,99E-05	7,80E-06
rend	4,06E-06	6,62E-06	1,58E-05	2,17E-06	1,79E-05	1,99E-05	7,80E-06
fcbs	1,35E-06	6,62E-06	1,58E-05	2,17E-06	1,79E-05	1,99E-05	7,80E-06
snps	1,35E-06	6,62E-06	1,58E-05	0,000370607	1,79E-05	1,99E-05	7,80E-06
veng	1,35E-06	6,62E-06	1,58E-05	2,17E-06	1,79E-05	1,99E-05	5,46E-05
sumo	1,35E-06	6,62E-06	1,58E-05	6,50E-06	1,79E-05	1,99E-05	7,80E-06
ferm	1,35E-06	6,62E-06	1,58E-05	6,50E-06	1,79E-05	1,99E-05	7,80E-06
aezj	1,35E-06	6,62E-06	1,58E-05	2,17E-06	1,79E-05	1,99E-05	7,80E-06
lpcd	1,35E-06	6,62E-06	1,58E-05	2,17E-06	1,79E-05	1,99E-05	7,80E-06
taif	1,35E-06	6,62E-06	1,58E-05	2,17E-06	1,79E-05	1,99E-05	7,80E-06
rlgc	1,35E-06	6,62E-06	1,58E-05	2,17E-06	1,79E-05	1,99E-05	7,80E-06
tuna	1,35E-06	6,62E-06	4,75E-05	1,95E-05	1,79E-05	1,99E-05	7,80E-06
emma	1,22E-05	6,62E-06	1,58E-05	2,17E-06	0,000125002	1,99E-05	7,80E-06
eoee	1,35E-06	6,62E-06	1,58E-05	1,95E-05	1,79E-05	1,99E-05	7,80E-06
pufa	1,35E-06	0,000165566	1,58E-05	2,17E-06	1,79E-05	1,99E-05	0,000351148
ncds	2,85E-05	6,62E-06	1,58E-05	2,17E-06	1,79E-05	1,99E-05	7,80E-06
ehea	1,49E-05	6,62E-06	1,58E-05	2,17E-06	1,79E-05	1,99E-05	7,80E-06
aich	1,35E-06	6,62E-06	1,58E-05	2,17E-06	1,79E-05	1,99E-05	7,80E-06
phas	6,77E-06	6,62E-06	1,58E-05	2,17E-06	1,79E-05	1,99E-05	8,58E-05
lhmm	1,35E-06	6,62E-06	1,58E-05	2,17E-06	1,79E-05	1,99E-05	7,80E-06
gtxs	1,35E-06	6,62E-06	1,58E-05	2,17E-06	1,79E-05	1,99E-05	7,80E-06
list	9,08E-05	6,62E-06	1,58E-05	6,29E-05	5,36E-05	1,99E-05	8,58E-05
foxm	1,35E-06	6,62E-06	1,58E-05	7,15E-05	1,79E-05	1,99E-05	7,80E-06
ohdg	1,35E-06	3,31E-05	1,58E-05	2,17E-06	1,79E-05	1,99E-05	7,80E-06
asir	1,35E-06	6,62E-06	1,58E-05	2,17E-06	1,79E-05	1,99E-05	7,80E-06
fare	1,22E-05	6,62E-06	1,58E-05	2,17E-06	1,79E-05	1,99E-05	7,80E-06
marf	1,35E-06	6,62E-06	1,58E-05	2,17E-06	1,79E-05	1,99E-05	7,80E-06
ifnb	1,35E-06	6,62E-06	1,58E-05	1,08E-05	1,79E-05	1,99E-05	7,80E-06
nawm	1,35E-06	7,28E-05	1,58E-05	2,17E-06	1,79E-05	1,99E-05	7,80E-06
rbcs	1,35E-06	6,62E-06	1,58E-05	2,38E-05	1,79E-05	1,99E-05	7,80E-06
spit	1,35E-06	1,99E-05	1,58E-05	2,17E-06	1,79E-05	1,99E-05	7,80E-06
sole	5,56E-05	1,99E-05	1,58E-05	1,95E-05	1,79E-05	1,99E-05	5,46E-05
hsul	1,35E-06	6,62E-06	1,58E-05	2,17E-06	1,79E-05	1,99E-05	7,80E-06
balb	1,35E-06	4,64E-05	1,58E-05	2,82E-05	1,79E-05	1,99E-05	7,80E-06
sack	1,35E-06	6,62E-06	1,58E-05	2,17E-06	1,79E-05	1,99E-05	7,80E-06
cmet	1,35E-06	6,62E-06	1,58E-05	6,50E-06	1,79E-05	1,99E-05	7,80E-06
ruin	1,35E-06	6,62E-06	4,75E-05	2,17E-06	1,79E-05	1,99E-05	7,80E-06
soay	1,35E-06	6,62E-06	1,58E-05	1,08E-05	1,79E-05	1,99E-05	7,80E-06
ircc	1,35E-06	6,62E-06	1,58E-05	2,17E-06	1,79E-05	1,99E-05	2,34E-05
rupe	1,35E-06	6,62E-06	1,58E-05	2,17E-06	1,79E-05	1,99E-05	7,80E-06
mgep	4,06E-06	6,62E-06	1,58E-05	2,17E-06	1,79E-05	1,99E-05	7,80E-06
bake	1,35E-06	3,31E-05	1,58E-05	2,17E-06	1,79E-05	1,99E-05	0,000226296
hard	5,56E-05	6,62E-06	0,000142416	2,82E-05	1,79E-05	1,99E-05	5,46E-05
spur	9,48E-06	6,62E-06	1,58E-05	1,95E-05	1,79E-05	9,96E-05	7,80E-06
juli	3,39E-05	6,62E-06	4,75E-05	7,15E-05	1,79E-05	1,99E-05	3,90E-05
valv	1,35E-06	6,62E-06	4,75E-05	6,50E-06	0,00337506	1,99E-05	7,80E-06
mill	4,06E-06	6,62E-06	0,000205712	2,17E-06	1,79E-05	0,000577517	7,80E-06
scms	1,35E-06	6,62E-06	1,58E-05	2,17E-06	1,79E-05	1,99E-05	7,80E-06
didi	1,35E-06	6,62E-06	1,58E-05	2,17E-06	1,79E-05	1,99E-05	7,80E-06
soni	4,06E-06	6,62E-06	1,58E-05	2,17E-06	1,79E-05	1,99E-05	7,80E-06
reho	1,22E-05	6,62E-06	1,58E-05	2,17E-06	1,79E-05	1,99E-05	7,80E-06
pdms	1,35E-06	0,000165566	1,58E-05	2,17E-06	1,79E-05	1,99E-05	7,80E-06
tavi	1,35E-06	6,62E-06	1,58E-05	2,17E-06	0,000196432	1,99E-05	7,80E-06
rfid	1,35E-06	6,62E-06	1,58E-05	2,17E-06	1,79E-05	1,99E-05	7,80E-06
scpk	1,35E-06	6,62E-06	1,58E-05	2,17E-06	1,79E-05	1,99E-05	7,80E-06
icbd	1,35E-06	6,62E-06	1,58E-05	6,50E-06	1,79E-05	1,99E-05	7,80E-06
hcpb	1,35E-06	6,62E-06	1,58E-05	2,17E-06	1,79E-05	1,99E-05	7,80E-06
baha	1,35E-06	6,62E-06	1,58E-05	2,17E-06	1,79E-05	1,99E-05	7,80E-06
sitc	1,35E-06	6,62E-06	1,58E-05	6,50E-06	1,79E-05	1,99E-05	7,80E-06
siri	1,35E-06	6,62E-06	1,58E-05	2,17E-06	1,79E-05	1,99E-05	7,80E-06
bcis	1,35E-06	6,62E-06	1,58E-05	2,17E-06	1,79E-05	1,99E-05	7,80E-06
barb	1,35E-06	6,62E-06	1,58E-05	2,17E-06	1,79E-05	1,99E-05	7,80E-06
nett	1,22E-05	6,62E-06	1,58E-05	2,17E-06	1,79E-05	1,99E-05	7,80E-06
luca	4,06E-06	6,62E-06	1,58E-05	2,17E-06	1,79E-05	1,99E-05	7,80E-06
hook	1,35E-06	4,64E-05	1,58E-05	1,08E-05	1,79E-05	1,99E-05	7,80E-06
lone	0,000112457	6,62E-06	1,58E-05	2,17E-06	1,79E-05	1,99E-05	2,34E-05
mind	0,000830557	1,99E-05	1,58E-05	2,17E-06	1,79E-05	1,99E-05	7,80E-06
hdfs	1,35E-06	6,62E-06	1,58E-05	2,17E-06	1,79E-05	1,99E-05	7,80E-06
tide	1,35E-06	6,62E-06	1,58E-05	6,50E-06	1,79E-05	1,99E-05	7,80E-06
ibpa	1,35E-06	6,62E-06	1,58E-05	2,17E-06	1,79E-05	1,99E-05	7,80E-06
mvtx	1,35E-06	6,62E-06	1,58E-05	2,17E-06	5,36E-05	1,99E-05	7,80E-06
loid	1,35E-06	6,62E-06	1,58E-05	2,17E-06	1,79E-05	1,99E-05	7,80E-06
bean	1,35E-06	4,64E-05	1,58E-05	1,95E-05	1,79E-05	9,96E-05	0,000117049
hmqc	1,35E-06	6,62E-06	1,58E-05	2,17E-06	1,79E-05	1,99E-05	7,80E-06
efsa	1,35E-06	1,99E-05	1,58E-05	2,17E-06	1,79E-05	1,99E-05	7,80E-06
pimt	1,35E-06	6,62E-06	1,58E-05	6,50E-06	1,79E-05	1,99E-05	7,80E-06
esat	1,35E-06	6,62E-06	1,58E-05	2,17E-06	1,79E-05	1,99E-05	7,80E-06
heav	1,35E-06	6,62E-06	1,58E-05	2,17E-06	1,79E-05	1,99E-05	7,80E-06
clog	4,06E-06	6,62E-06	1,58E-05	2,17E-06	1,79E-05	1,99E-05	7,80E-06
ncep	1,35E-06	6,62E-06	1,58E-05	2,17E-06	1,79E-05	1,99E-05	7,80E-06
gold	1,49E-05	0,000112585	1,58E-05	4,98E-05	1,79E-05	9,96E-05	2,34E-05
mock	2,03E-05	6,62E-06	1,58E-05	2,17E-06	5,36E-05	1,99E-05	7,80E-06
accp	1,35E-06	6,62E-06	1,58E-05	2,17E-06	1,79E-05	1,99E-05	7,80E-06
abul	1,35E-06	6,62E-06	1,58E-05	2,17E-06	1,79E-05	5,97E-05	7,80E-06
dvfs	1,35E-06	6,62E-06	1,58E-05	2,17E-06	1,79E-05	1,99E-05	7,80E-06
xxxi	1,35E-06	6,62E-06	1,58E-05	6,50E-06	1,79E-05	1,99E-05	7,80E-06
cdbb	1,35E-06	6,62E-06	1,58E-05	6,50E-06	1,79E-05	1,99E-05	7,80E-06
smtp	1,35E-06	6,62E-06	1,58E-05	2,17E-06	1,79E-05	1,99E-05	7,80E-06
abwr	1,35E-06	6,62E-06	1,58E-05	2,17E-06	1,79E-05	1,99E-05	7,80E-06
pred	4,06E-06	6,62E-06	1,58E-05	2,17E-06	1,79E-05	1,99E-05	7,80E-06
alik	1,49E-05	6,62E-06	1,58E-05	2,17E-06	1,79E-05	1,99E-05	7,80E-06
fmgs	1,35E-06	6,62E-06	1,58E-05	2,17E-06	1,79E-05	1,99E-05	7,80E-06
rcls	1,35E-06	6,62E-06	1,58E-05	2,17E-06	1,79E-05	1,99E-05	7,80E-06
flaw	1,22E-05	6,62E-06	1,58E-05	2,17E-06	1,79E-05	1,99E-05	7,80E-06
hunt	1,22E-05	6,62E-06	1,58E-05	6,50E-06	1,79E-05	9,96E-05	7,80E-06
gmsc	1,35E-06	6,62E-06	1,58E-05	2,17E-06	1,79E-05	1,99E-05	7,80E-06
mofc	9,48E-06	6,62E-06	1,58E-05	2,17E-06	1,79E-05	1,99E-05	7,80E-06
leon	1,35E-06	6,62E-06	1,58E-05	2,17E-06	1,79E-05	1,99E-05	7,80E-06
hdls	1,35E-06	6,62E-06	1,58E-05	2,17E-06	1,79E-05	1,99E-05	7,80E-06
lobe	5,56E-05	6,62E-06	1,58E-05	8,02E-05	1,79E-05	1,99E-05	7,80E-06
gmbh	9,48E-06	5,96E-05	1,58E-05	2,82E-05	1,79E-05	5,97E-05	3,90E-05
trim	4,06E-06	6,62E-06	1,58E-05	1,08E-05	1,79E-05	1,99E-05	7,80E-06
acet	1,35E-06	0,00012583	1,58E-05	3,68E-05	1,79E-05	1,99E-05	0,000366755
rock	1,35E-06	5,96E-05	1,58E-05	5,42E-05	1,79E-05	1,99E-05	0,000117049
fell	1,76E-05	6,62E-06	1,58E-05	1,08E-05	1,79E-05	5,97E-05	2,34E-05
spin	1,35E-06	1,99E-05	1,58E-05	2,17E-06	1,79E-05	1,99E-05	7,80E-06
tera	1,35E-06	6,62E-06	1,58E-05	2,17E-06	1,79E-05	1,99E-05	7,80E-06
slip	1,35E-06	6,62E-06	1,58E-05	2,17E-06	1,79E-05	1,99E-05	7,80E-06
ampk	1,35E-06	6,62E-06	1,58E-05	1,52E-05	1,79E-05	1,99E-05	7,80E-06
ocul	4,06E-06	6,62E-06	1,58E-05	2,17E-06	1,79E-05	1,99E-05	7,80E-06
cmax	1,35E-06	1,99E-05	1,58E-05	2,17E-06	1,79E-05	1,99E-05	7,80E-06
lest	1,35E-06	6,62E-06	1,58E-05	2,17E-06	1,79E-05	1,99E-05	7,80E-06
sani	1,35E-06	6,62E-06	1,58E-05	6,50E-06	1,79E-05	1,99E-05	7,80E-06
wean	1,35E-06	9,93E-05	1,58E-05	5,85E-05	1,79E-05	1,99E-05	7,80E-06
wise	1,76E-05	6,62E-06	1,58E-05	1,08E-05	1,79E-05	1,99E-05	7,80E-06
swam	1,35E-06	6,62E-06	1,58E-05	2,17E-06	1,79E-05	1,99E-05	2,34E-05
mser	1,35E-06	6,62E-06	1,58E-05	2,17E-06	1,79E-05	1,99E-05	7,80E-06
barr	1,35E-06	6,62E-06	1,58E-05	2,82E-05	1,79E-05	1,99E-05	7,80E-06
ctsg	1,35E-06	6,62E-06	1,58E-05	6,50E-06	1,79E-05	1,99E-05	7,80E-06
stai	2,85E-05	6,62E-06	1,58E-05	2,17E-06	1,79E-05	1,99E-05	2,34E-05
gcms	1,35E-06	6,62E-06	1,58E-05	2,17E-06	1,79E-05	1,99E-05	7,80E-06
java	4,06E-06	6,62E-06	1,58E-05	2,17E-06	1,79E-05	1,99E-05	7,80E-06
zest	1,35E-06	6,62E-06	1,58E-05	6,50E-06	1,79E-05	1,99E-05	7,80E-06
lofa	1,35E-06	6,62E-06	1,58E-05	2,17E-06	1,79E-05	1,99E-05	7,80E-06
lgib	1,35E-06	1,99E-05	1,58E-05	2,17E-06	1,79E-05	1,99E-05	7,80E-06
goff	6,77E-06	6,62E-06	1,58E-05	2,17E-06	1,79E-05	1,99E-05	7,80E-06
hevc	1,35E-06	6,62E-06	1,58E-05	2,17E-06	1,79E-05	1,99E-05	7,80E-06
weih	1,35E-06	6,62E-06	1,58E-05	2,17E-06	1,79E-05	1,99E-05	7,80E-06
lami	4,06E-06	6,62E-06	1,58E-05	2,17E-06	1,79E-05	1,99E-05	7,80E-06
osek	6,77E-06	6,62E-06	1,58E-05	2,17E-06	1,79E-05	1,99E-05	7,80E-06
bepp	4,06E-06	6,62E-06	1,58E-05	2,17E-06	1,79E-05	1,99E-05	7,80E-06
sisc	1,35E-06	6,62E-06	1,58E-05	2,17E-06	1,79E-05	1,99E-05	7,80E-06
ecdm	1,35E-06	6,62E-06	1,58E-05	2,17E-06	1,79E-05	1,99E-05	7,80E-06
lake	4,06E-06	6,62E-06	1,58E-05	6,50E-06	5,36E-05	1,99E-05	0,002021053
yard	4,06E-06	3,31E-05	1,58E-05	2,17E-06	1,79E-05	1,99E-05	0,000117049
lins	1,35E-06	6,62E-06	1,58E-05	2,17E-06	1,79E-05	1,99E-05	7,80E-06
dbfc	1,35E-06	6,62E-06	1,58E-05	2,17E-06	8,93E-05	1,99E-05	7,80E-06
wham	1,35E-06	6,62E-06	1,58E-05	2,17E-06	0,000375007	1,99E-05	7,80E-06
rmsd	1,35E-06	6,62E-06	1,58E-05	2,17E-06	1,79E-05	1,99E-05	7,80E-06
open	0,00049725	0,000152321	4,75E-05	0,000166882	5,36E-05	1,99E-05	7,80E-06
sdes	4,06E-06	6,62E-06	1,58E-05	2,17E-06	1,79E-05	1,99E-05	7,80E-06
mocv	1,35E-06	9,93E-05	1,58E-05	2,17E-06	1,79E-05	1,99E-05	7,80E-06
laiv	1,35E-06	6,62E-06	1,58E-05	6,50E-06	1,79E-05	1,99E-05	3,90E-05
itml	1,35E-06	6,62E-06	1,58E-05	2,17E-06	1,79E-05	1,99E-05	7,80E-06
mess	1,35E-06	5,96E-05	1,58E-05	2,17E-06	1,79E-05	1,99E-05	7,80E-06
nbti	1,35E-06	6,62E-06	1,58E-05	2,17E-06	1,79E-05	1,99E-05	7,80E-06
iagr	1,35E-06	6,62E-06	1,58E-05	2,17E-06	1,79E-05	5,97E-05	2,34E-05
atop	8,26E-05	0,000112585	1,58E-05	0,000227566	5,36E-05	1,99E-05	7,80E-06
badg	4,06E-06	6,62E-06	1,58E-05	2,17E-06	1,79E-05	1,99E-05	7,80E-06
juri	1,35E-06	6,62E-06	1,58E-05	2,17E-06	1,79E-05	5,97E-05	7,80E-06
cpas	1,35E-06	6,62E-06	1,58E-05	2,17E-06	1,79E-05	1,99E-05	7,80E-06
nude	1,35E-06	6,62E-06	1,58E-05	1,95E-05	1,79E-05	1,99E-05	7,80E-06
dike	1,35E-06	6,62E-06	1,58E-05	2,17E-06	1,79E-05	5,97E-05	7,80E-06
clip	0,000126006	6,62E-06	1,58E-05	2,17E-06	1,79E-05	1,99E-05	7,80E-06
wsdi	1,35E-06	6,62E-06	1,58E-05	2,17E-06	1,79E-05	1,99E-05	7,80E-06
kang	1,35E-06	6,62E-06	4,75E-05	2,17E-06	1,79E-05	5,97E-05	7,80E-06
gile	1,35E-06	6,62E-06	4,75E-05	2,17E-06	1,79E-05	1,99E-05	7,80E-06
mlbf	1,35E-06	6,62E-06	1,58E-05	2,17E-06	1,79E-05	1,99E-05	7,80E-06
awid	1,35E-06	6,62E-06	1,58E-05	2,17E-06	1,79E-05	1,99E-05	7,80E-06
dcgr	1,35E-06	6,62E-06	1,58E-05	6,50E-06	1,79E-05	1,99E-05	7,80E-06
crea	1,35E-06	6,62E-06	1,58E-05	2,17E-06	1,79E-05	1,99E-05	7,80E-06
opll	1,35E-06	6,62E-06	0,000237361	3,68E-05	1,79E-05	1,99E-05	7,80E-06
hscs	1,35E-06	6,62E-06	1,58E-05	6,50E-06	0,000160717	1,99E-05	7,80E-06
trng	1,35E-06	6,62E-06	1,58E-05	6,50E-06	1,79E-05	1,99E-05	7,80E-06
suva	4,06E-06	6,62E-06	1,58E-05	2,17E-06	1,79E-05	1,99E-05	2,34E-05
porn	1,35E-06	6,62E-06	1,58E-05	2,17E-06	1,79E-05	5,97E-05	7,80E-06
erar	1,35E-06	6,62E-06	1,58E-05	2,17E-06	1,79E-05	1,99E-05	7,80E-06
boer	1,35E-06	6,62E-06	1,58E-05	2,17E-06	1,79E-05	1,99E-05	7,80E-06
chds	1,35E-06	6,62E-06	1,58E-05	1,08E-05	1,79E-05	1,99E-05	7,80E-06
door	3,93E-05	3,31E-05	4,75E-05	1,95E-05	5,36E-05	1,99E-05	7,80E-06
sfts	1,35E-06	6,62E-06	1,58E-05	2,17E-06	1,79E-05	1,99E-05	7,80E-06
zoid	1,22E-05	6,62E-06	1,58E-05	2,17E-06	1,79E-05	1,99E-05	7,80E-06
cbet	1,35E-06	6,62E-06	1,58E-05	6,50E-06	1,79E-05	1,99E-05	7,80E-06
sell	3,39E-05	6,62E-06	1,58E-05	2,17E-06	1,79E-05	1,99E-05	7,80E-06
nssi	3,12E-05	6,62E-06	1,58E-05	2,17E-06	1,79E-05	1,99E-05	7,80E-06
brac	4,06E-06	6,62E-06	1,58E-05	2,17E-06	1,79E-05	1,99E-05	7,80E-06
whts	1,35E-06	6,62E-06	1,58E-05	2,17E-06	1,79E-05	1,99E-05	0,000101443
lrrc	1,35E-06	6,62E-06	1,58E-05	3,68E-05	1,79E-05	1,99E-05	7,80E-06
plwh	6,77E-06	6,62E-06	1,58E-05	2,17E-06	1,79E-05	1,99E-05	7,80E-06
pcbs	1,35E-06	6,62E-06	1,58E-05	2,17E-06	1,79E-05	1,99E-05	7,80E-06
burr	1,35E-06	6,62E-06	0,000110768	2,17E-06	1,79E-05	1,99E-05	7,80E-06
hama	4,06E-06	6,62E-06	1,58E-05	2,17E-06	1,79E-05	1,99E-05	7,80E-06
west	2,85E-05	6,62E-06	1,58E-05	6,72E-05	1,79E-05	1,99E-05	7,80E-06
tend	0,000275046	1,99E-05	1,58E-05	9,75E-05	1,79E-05	1,99E-05	7,80E-06
mgcm	1,35E-06	6,62E-06	1,58E-05	2,17E-06	1,79E-05	1,99E-05	7,80E-06
ascb	1,35E-06	6,62E-06	1,58E-05	2,17E-06	1,79E-05	0,000139401	7,80E-06
near	9,89E-05	5,96E-05	1,58E-05	0,000188555	1,79E-05	1,99E-05	7,80E-06
poll	1,76E-05	6,62E-06	1,58E-05	2,17E-06	1,79E-05	1,99E-05	7,80E-06
undu	4,06E-06	6,62E-06	1,58E-05	2,17E-06	1,79E-05	1,99E-05	7,80E-06
oner	4,06E-06	6,62E-06	1,58E-05	2,17E-06	1,79E-05	1,99E-05	7,80E-06
amss	2,57E-05	6,62E-06	1,58E-05	2,17E-06	1,79E-05	1,99E-05	7,80E-06
hack	6,77E-06	6,62E-06	1,58E-05	2,17E-06	5,36E-05	1,99E-05	7,80E-06
lafe	1,35E-06	6,62E-06	1,58E-05	2,17E-06	1,79E-05	1,99E-05	7,80E-06
lcrg	1,35E-06	6,62E-06	1,58E-05	2,82E-05	1,79E-05	1,99E-05	7,80E-06
berg	4,06E-06	6,62E-06	1,58E-05	2,17E-06	1,79E-05	1,99E-05	7,80E-06
dose	5,01E-05	0,001702021	1,58E-05	0,000799731	0,000232147	1,99E-05	0,00277017
tova	1,22E-05	6,62E-06	1,58E-05	2,17E-06	1,79E-05	1,99E-05	7,80E-06
blau	1,35E-06	6,62E-06	1,58E-05	2,17E-06	8,93E-05	1,99E-05	7,80E-06
waal	1,35E-06	3,31E-05	1,58E-05	2,17E-06	1,79E-05	1,99E-05	2,34E-05
rhrw	1,35E-06	1,99E-05	7,91E-05	1,08E-05	1,79E-05	1,99E-05	7,80E-06
buss	4,06E-06	6,62E-06	1,58E-05	2,17E-06	1,79E-05	1,99E-05	7,80E-06
escc	1,35E-06	6,62E-06	1,58E-05	3,68E-05	1,79E-05	1,99E-05	7,80E-06
detp	1,35E-06	6,62E-06	1,58E-05	2,17E-06	1,79E-05	1,99E-05	3,90E-05
myce	1,35E-06	6,62E-06	1,58E-05	6,50E-06	1,79E-05	1,99E-05	7,80E-06
viii	4,06E-06	6,62E-06	1,58E-05	2,17E-06	1,79E-05	1,99E-05	7,80E-06
mani	0,000705906	0,000205302	1,58E-05	0,001033799	1,79E-05	1,99E-05	3,90E-05
trms	1,35E-06	6,62E-06	1,58E-05	2,17E-06	1,79E-05	1,99E-05	7,80E-06
null	2,30E-05	9,93E-05	1,58E-05	4,98E-05	1,79E-05	0,000179229	7,80E-06
ches	1,35E-06	6,62E-06	1,58E-05	2,17E-06	1,79E-05	1,99E-05	2,34E-05
eric	1,35E-06	6,62E-06	1,58E-05	2,17E-06	1,79E-05	1,99E-05	2,34E-05
ankl	1,22E-05	6,62E-06	0,000490545	1,08E-05	0,000303577	1,99E-05	7,80E-06
spec	1,35E-06	6,62E-06	1,58E-05	2,17E-06	1,79E-05	1,99E-05	7,80E-06
poru	1,35E-06	6,62E-06	1,58E-05	1,08E-05	1,79E-05	1,99E-05	7,80E-06
lvto	1,35E-06	1,99E-05	1,58E-05	2,17E-06	1,79E-05	1,99E-05	7,80E-06
odrl	6,77E-06	6,62E-06	1,58E-05	2,17E-06	1,79E-05	1,99E-05	7,80E-06
rdts	1,35E-06	6,62E-06	1,58E-05	6,50E-06	1,79E-05	1,99E-05	7,80E-06
melt	1,35E-06	1,99E-05	0,000395601	6,50E-06	1,79E-05	1,99E-05	0,000117049
flue	1,35E-06	6,62E-06	1,58E-05	2,17E-06	1,79E-05	1,99E-05	7,80E-06
walk	8,54E-05	4,64E-05	0,000237361	6,50E-06	1,79E-05	9,96E-05	7,80E-06
rupr	1,35E-06	6,62E-06	1,58E-05	6,50E-06	1,79E-05	1,99E-05	7,80E-06
calb	1,35E-06	1,99E-05	1,58E-05	2,17E-06	1,79E-05	1,99E-05	7,80E-06
hema	1,35E-06	6,62E-06	1,58E-05	2,17E-06	1,79E-05	1,99E-05	3,90E-05
sbgn	1,35E-06	6,62E-06	1,58E-05	2,17E-06	1,79E-05	1,99E-05	7,80E-06
push	1,35E-06	6,62E-06	1,58E-05	2,17E-06	1,79E-05	9,96E-05	7,80E-06
pumb	1,35E-06	6,62E-06	1,58E-05	6,50E-06	1,79E-05	1,99E-05	7,80E-06
smps	1,35E-06	6,62E-06	1,58E-05	2,17E-06	1,79E-05	1,99E-05	0,000148263
wsps	1,35E-06	6,62E-06	1,58E-05	2,17E-06	1,79E-05	1,99E-05	7,80E-06
ztpi	6,77E-06	6,62E-06	1,58E-05	2,17E-06	1,79E-05	1,99E-05	7,80E-06
plga	1,35E-06	6,62E-06	1,58E-05	6,50E-06	1,79E-05	1,99E-05	2,34E-05
call	0,000280465	7,28E-05	1,58E-05	5,85E-05	1,79E-05	5,97E-05	7,80E-06
mage	1,22E-05	6,62E-06	1,58E-05	2,17E-06	1,79E-05	1,99E-05	7,80E-06
chws	4,06E-06	6,62E-06	1,58E-05	2,17E-06	1,79E-05	1,99E-05	7,80E-06
lipa	1,35E-06	0,00012583	1,58E-05	2,17E-06	1,79E-05	1,99E-05	7,80E-06
coma	4,06E-06	1,99E-05	1,58E-05	2,17E-06	1,79E-05	9,96E-05	7,80E-06
qsdc	1,35E-06	6,62E-06	1,58E-05	2,17E-06	1,79E-05	1,99E-05	7,80E-06
ansi	1,35E-06	6,62E-06	1,58E-05	2,17E-06	1,79E-05	1,99E-05	7,80E-06
ssvd	1,35E-06	6,62E-06	1,58E-05	2,17E-06	1,79E-05	1,99E-05	7,80E-06
trpv	1,35E-06	0,000271529	1,58E-05	2,17E-06	1,79E-05	1,99E-05	7,80E-06
glun	1,35E-06	8,61E-05	1,58E-05	6,50E-06	1,79E-05	1,99E-05	7,80E-06
damq	4,06E-06	6,62E-06	1,58E-05	2,17E-06	1,79E-05	1,99E-05	7,80E-06
rmpa	1,35E-06	6,62E-06	1,58E-05	6,50E-06	1,79E-05	1,99E-05	7,80E-06
abpa	1,35E-06	6,62E-06	1,58E-05	6,50E-06	1,79E-05	1,99E-05	7,80E-06
look	0,00035634	6,62E-06	1,58E-05	6,50E-06	5,36E-05	1,99E-05	7,80E-06
rana	4,06E-06	6,62E-06	1,58E-05	2,17E-06	1,79E-05	1,99E-05	7,80E-06
smic	1,35E-06	6,62E-06	1,58E-05	2,17E-06	1,79E-05	1,99E-05	7,80E-06
wash	9,48E-06	5,96E-05	4,75E-05	6,50E-06	1,79E-05	1,99E-05	0,000132656
sinc	0,000169363	0,00032451	1,58E-05	0,000353269	1,79E-05	1,99E-05	7,02E-05
lstf	1,35E-06	6,62E-06	1,58E-05	2,17E-06	1,79E-05	9,96E-05	7,80E-06
rula	1,35E-06	6,62E-06	1,58E-05	2,17E-06	1,79E-05	1,99E-05	7,80E-06
evan	4,06E-06	6,62E-06	7,91E-05	2,17E-06	1,79E-05	1,99E-05	7,80E-06
sptb	1,35E-06	6,62E-06	1,58E-05	6,50E-06	1,79E-05	1,99E-05	7,80E-06
brdc	1,35E-06	6,62E-06	1,58E-05	1,08E-05	1,79E-05	1,99E-05	7,80E-06
pirt	1,35E-06	6,62E-06	1,58E-05	2,17E-06	1,79E-05	1,99E-05	7,80E-06
sstc	1,35E-06	6,62E-06	0,000205712	2,17E-06	1,79E-05	1,99E-05	7,80E-06
crls	1,35E-06	6,62E-06	1,58E-05	2,17E-06	1,79E-05	1,99E-05	7,80E-06
rune	1,35E-06	6,62E-06	1,58E-05	2,17E-06	1,79E-05	1,99E-05	7,80E-06
zwik	1,35E-06	6,62E-06	1,58E-05	2,17E-06	1,79E-05	1,99E-05	7,80E-06
culm	1,35E-06	6,62E-06	1,58E-05	2,17E-06	1,79E-05	1,99E-05	7,80E-06
taar	1,35E-06	1,99E-05	1,58E-05	2,17E-06	1,79E-05	1,99E-05	7,80E-06
hmms	1,35E-06	6,62E-06	1,58E-05	2,17E-06	1,79E-05	1,99E-05	7,80E-06
mibc	1,35E-06	6,62E-06	1,58E-05	2,17E-06	1,79E-05	1,99E-05	7,80E-06
rlcg	1,35E-06	6,62E-06	1,58E-05	2,17E-06	1,79E-05	1,99E-05	7,80E-06
bcsc	1,35E-06	6,62E-06	1,58E-05	6,50E-06	1,79E-05	1,99E-05	7,80E-06
skin	9,08E-05	6,62E-06	1,58E-05	0,000834408	0,000125002	1,99E-05	7,02E-05
rabi	1,35E-06	6,62E-06	1,58E-05	6,50E-06	1,79E-05	0,000179229	7,80E-06
ineo	1,35E-06	6,62E-06	4,75E-05	2,17E-06	1,79E-05	1,99E-05	7,80E-06
perc	1,35E-06	6,62E-06	1,58E-05	2,17E-06	1,79E-05	1,99E-05	5,46E-05
adnc	4,06E-06	6,62E-06	1,58E-05	1,95E-05	1,79E-05	1,99E-05	7,80E-06
ksnp	1,35E-06	6,62E-06	1,58E-05	2,17E-06	1,79E-05	1,99E-05	7,80E-06
pvod	1,35E-06	1,99E-05	1,58E-05	1,52E-05	1,79E-05	1,99E-05	7,80E-06
soap	9,48E-06	6,62E-06	1,58E-05	2,17E-06	1,79E-05	1,99E-05	7,80E-06
intt	1,35E-06	6,62E-06	1,58E-05	2,17E-06	0,000125002	1,99E-05	7,80E-06
less	0,001616402	7,28E-05	1,58E-05	0,000431291	1,79E-05	1,99E-05	0,000476001
cdte	1,35E-06	6,62E-06	1,58E-05	6,50E-06	1,79E-05	1,99E-05	3,90E-05
warn	1,49E-05	6,62E-06	1,58E-05	1,08E-05	1,79E-05	1,99E-05	2,34E-05
asic	1,35E-06	6,62E-06	1,58E-05	2,17E-06	1,79E-05	1,99E-05	7,80E-06
smad	1,35E-06	6,62E-06	1,58E-05	0,00012787	0,000125002	1,99E-05	7,80E-06
ntrk	1,35E-06	6,62E-06	1,58E-05	2,17E-06	5,36E-05	1,99E-05	7,80E-06
tvmm	1,35E-06	6,62E-06	1,58E-05	2,17E-06	1,79E-05	1,99E-05	7,80E-06
bron	1,35E-06	1,99E-05	1,58E-05	2,17E-06	1,79E-05	1,99E-05	7,80E-06
loft	1,35E-06	6,62E-06	1,58E-05	2,17E-06	1,79E-05	1,99E-05	7,80E-06
swmm	1,35E-06	6,62E-06	1,58E-05	2,17E-06	1,79E-05	1,99E-05	7,80E-06
scor	4,06E-06	6,62E-06	1,58E-05	2,17E-06	1,79E-05	1,99E-05	7,80E-06
meso	4,06E-06	6,62E-06	0,000174064	2,17E-06	1,79E-05	1,99E-05	7,80E-06
tbll	6,77E-06	6,62E-06	1,58E-05	2,17E-06	1,79E-05	1,99E-05	7,80E-06
pfam	1,35E-06	6,62E-06	1,58E-05	6,50E-06	1,79E-05	1,99E-05	7,80E-06
sono	1,35E-06	6,62E-06	1,58E-05	2,17E-06	1,79E-05	1,99E-05	7,80E-06
afbi	1,35E-06	6,62E-06	1,58E-05	2,17E-06	1,79E-05	1,99E-05	2,34E-05
lame	1,35E-06	6,62E-06	0,000205712	6,50E-06	1,79E-05	1,99E-05	7,80E-06
trpc	1,35E-06	6,62E-06	1,58E-05	6,50E-06	1,79E-05	1,99E-05	7,80E-06
eedf	1,35E-06	6,62E-06	1,58E-05	2,17E-06	1,79E-05	1,99E-05	7,80E-06
alta	1,35E-06	6,62E-06	1,58E-05	2,17E-06	1,79E-05	1,99E-05	7,80E-06
scot	1,35E-06	6,62E-06	1,58E-05	2,17E-06	1,79E-05	5,97E-05	7,80E-06
race	0,000518929	1,99E-05	1,58E-05	7,15E-05	1,79E-05	1,99E-05	7,80E-06
host	5,56E-05	4,64E-05	1,58E-05	0,001246194	1,79E-05	9,96E-05	7,80E-06
nmap	1,35E-06	6,62E-06	1,58E-05	2,17E-06	1,79E-05	1,99E-05	7,80E-06
rsvp	1,35E-06	6,62E-06	1,58E-05	2,17E-06	1,79E-05	1,99E-05	7,80E-06
lurk	4,06E-06	6,62E-06	1,58E-05	2,17E-06	1,79E-05	1,99E-05	7,80E-06
epol	1,35E-06	6,62E-06	1,58E-05	2,17E-06	1,79E-05	1,99E-05	7,80E-06
atom	9,48E-06	0,000178812	1,58E-05	2,17E-06	1,79E-05	1,99E-05	0,000117049
cpfd	1,35E-06	6,62E-06	1,58E-05	2,17E-06	1,79E-05	1,99E-05	7,80E-06
onto	3,93E-05	7,28E-05	1,58E-05	3,68E-05	0,000125002	1,99E-05	0,000273115
isoc	1,35E-06	6,62E-06	1,58E-05	2,17E-06	1,79E-05	0,000219058	7,80E-06
hsqc	1,35E-06	6,62E-06	1,58E-05	2,17E-06	1,79E-05	1,99E-05	0,000101443
gitr	1,35E-06	6,62E-06	1,58E-05	6,50E-06	1,79E-05	1,99E-05	7,80E-06
bath	9,48E-06	6,62E-06	1,58E-05	0,0002319	1,79E-05	1,99E-05	7,80E-06
swat	1,35E-06	6,62E-06	1,58E-05	2,17E-06	1,79E-05	1,99E-05	7,80E-06
rash	1,35E-06	1,99E-05	1,58E-05	3,68E-05	1,79E-05	1,99E-05	7,80E-06
hess	1,35E-06	6,62E-06	1,58E-05	2,17E-06	1,79E-05	1,99E-05	7,80E-06
vika	1,35E-06	6,62E-06	1,58E-05	2,17E-06	1,79E-05	1,99E-05	7,80E-06
jfnk	1,35E-06	6,62E-06	1,58E-05	2,17E-06	1,79E-05	1,99E-05	7,80E-06
elev	0,000115167	0,00057617	1,58E-05	0,000513649	1,79E-05	1,99E-05	0,000226296
adab	1,35E-06	6,62E-06	1,58E-05	1,52E-05	1,79E-05	1,99E-05	7,80E-06
thom	1,35E-06	1,99E-05	1,58E-05	2,17E-06	1,79E-05	1,99E-05	7,80E-06
cssc	1,35E-06	6,62E-06	1,58E-05	2,17E-06	1,79E-05	1,99E-05	7,80E-06
ffdm	1,35E-06	6,62E-06	1,58E-05	1,52E-05	1,79E-05	1,99E-05	7,80E-06
inwq	1,35E-06	6,62E-06	1,58E-05	2,17E-06	1,79E-05	1,99E-05	7,80E-06
ergo	1,35E-06	6,62E-06	1,58E-05	2,17E-06	1,79E-05	1,99E-05	7,80E-06
oils	1,35E-06	6,62E-06	1,58E-05	2,17E-06	1,79E-05	1,99E-05	7,02E-05
thyl	1,35E-06	1,99E-05	1,58E-05	2,17E-06	1,79E-05	1,99E-05	7,80E-06
htra	1,35E-06	6,62E-06	1,58E-05	4,98E-05	1,79E-05	1,99E-05	7,80E-06
salt	1,35E-06	8,61E-05	1,58E-05	7,59E-05	1,79E-05	1,99E-05	0,000117049
mite	6,77E-06	6,62E-06	1,58E-05	0,000236235	5,36E-05	1,99E-05	2,34E-05
slog	1,35E-06	6,62E-06	1,58E-05	2,17E-06	1,79E-05	1,99E-05	7,80E-06
unus	1,35E-06	6,62E-06	1,58E-05	2,17E-06	1,79E-05	1,99E-05	7,80E-06
brnn	1,35E-06	6,62E-06	1,58E-05	2,17E-06	1,79E-05	1,99E-05	7,80E-06
amit	1,22E-05	6,62E-06	1,58E-05	2,17E-06	1,79E-05	1,99E-05	7,80E-06
imit	0,000185622	6,62E-06	4,75E-05	2,17E-06	1,79E-05	1,99E-05	2,34E-05
choo	0,000153104	6,62E-06	1,58E-05	1,08E-05	1,79E-05	1,99E-05	7,80E-06
adit	1,35E-06	6,62E-06	1,58E-05	6,50E-06	1,79E-05	1,99E-05	2,34E-05
sybr	1,35E-06	1,99E-05	1,58E-05	1,08E-05	1,79E-05	1,99E-05	7,80E-06
mega	6,77E-06	6,62E-06	1,58E-05	2,17E-06	1,79E-05	1,99E-05	7,80E-06
cake	1,35E-06	6,62E-06	1,58E-05	2,17E-06	1,79E-05	1,99E-05	0,000117049
kdna	1,35E-06	1,99E-05	1,58E-05	2,17E-06	1,79E-05	1,99E-05	7,80E-06
ilii	1,35E-06	6,62E-06	1,58E-05	1,08E-05	1,79E-05	1,99E-05	7,80E-06
mccb	1,22E-05	6,62E-06	1,58E-05	2,17E-06	1,79E-05	1,99E-05	7,80E-06
esco	1,35E-06	6,62E-06	1,58E-05	2,17E-06	1,79E-05	1,99E-05	7,80E-06
iolg	1,35E-06	6,62E-06	1,58E-05	2,17E-06	1,79E-05	1,99E-05	2,34E-05
gila	1,35E-06	6,62E-06	1,58E-05	2,17E-06	1,79E-05	1,99E-05	7,80E-06
swir	1,35E-06	6,62E-06	1,58E-05	2,17E-06	1,79E-05	0,000139401	7,80E-06
purl	1,35E-06	6,62E-06	1,58E-05	1,08E-05	1,79E-05	1,99E-05	7,80E-06
dsts	1,35E-06	6,62E-06	1,58E-05	2,17E-06	1,79E-05	1,99E-05	7,80E-06
pacc	9,48E-06	6,62E-06	1,58E-05	2,17E-06	1,79E-05	1,99E-05	7,80E-06
epsc	1,35E-06	3,31E-05	1,58E-05	2,17E-06	1,79E-05	1,99E-05	7,80E-06
rush	1,35E-06	6,62E-06	1,58E-05	3,25E-05	1,79E-05	1,99E-05	2,34E-05
lilr	1,35E-06	6,62E-06	1,58E-05	6,50E-06	1,79E-05	1,99E-05	7,80E-06
rdtm	1,35E-06	6,62E-06	1,58E-05	2,17E-06	1,79E-05	0,000179229	7,80E-06
kcnk	1,35E-06	6,62E-06	1,58E-05	6,50E-06	1,79E-05	1,99E-05	7,80E-06
sdgs	6,77E-06	6,62E-06	1,58E-05	2,17E-06	1,79E-05	1,99E-05	7,80E-06
fide	1,35E-06	1,99E-05	1,58E-05	1,08E-05	1,79E-05	1,99E-05	7,80E-06
edad	1,35E-06	6,62E-06	4,75E-05	2,17E-06	1,79E-05	1,99E-05	7,80E-06
minh	1,35E-06	6,62E-06	1,58E-05	2,17E-06	1,79E-05	0,000139401	7,80E-06
bias	0,001207221	1,99E-05	1,58E-05	4,55E-05	1,79E-05	1,99E-05	7,80E-06
entr	1,35E-06	6,62E-06	4,75E-05	2,17E-06	1,79E-05	1,99E-05	7,80E-06
uric	1,35E-06	6,62E-06	1,58E-05	2,17E-06	1,79E-05	1,99E-05	0,000226296
ssrs	1,35E-06	6,62E-06	1,58E-05	1,52E-05	1,79E-05	1,99E-05	7,80E-06
nwis	1,35E-06	6,62E-06	1,58E-05	2,17E-06	1,79E-05	1,99E-05	7,80E-06
segu	9,48E-06	6,62E-06	1,58E-05	2,17E-06	1,79E-05	1,99E-05	7,80E-06
prae	1,35E-06	6,62E-06	1,58E-05	2,17E-06	1,79E-05	0,000258887	7,80E-06
cdpd	9,48E-06	6,62E-06	1,58E-05	2,17E-06	1,79E-05	1,99E-05	7,80E-06
cgas	1,35E-06	6,62E-06	1,58E-05	6,50E-06	1,79E-05	1,99E-05	7,80E-06
cfrp	1,35E-06	6,62E-06	1,58E-05	2,17E-06	1,79E-05	1,99E-05	7,80E-06
fpga	1,35E-06	6,62E-06	1,58E-05	2,17E-06	1,79E-05	1,99E-05	7,80E-06
dcdt	1,35E-06	6,62E-06	1,58E-05	2,17E-06	0,000232147	1,99E-05	7,80E-06
pasi	1,35E-06	6,62E-06	1,58E-05	3,68E-05	1,79E-05	1,99E-05	7,80E-06
herm	1,35E-06	6,62E-06	4,75E-05	2,17E-06	1,79E-05	1,99E-05	7,80E-06
move	0,000123296	6,62E-06	1,58E-05	2,38E-05	5,36E-05	1,99E-05	7,80E-06
drum	1,35E-06	6,62E-06	1,58E-05	2,17E-06	1,79E-05	1,99E-05	7,80E-06
buri	1,35E-06	6,62E-06	1,58E-05	2,17E-06	1,79E-05	1,99E-05	7,80E-06
moot	4,06E-06	6,62E-06	1,58E-05	2,17E-06	1,79E-05	1,99E-05	2,34E-05
txba	1,35E-06	6,62E-06	1,58E-05	1,08E-05	1,79E-05	1,99E-05	7,80E-06
paid	6,91E-05	6,62E-06	1,58E-05	2,38E-05	1,79E-05	1,99E-05	7,80E-06
davi	1,49E-05	6,62E-06	4,75E-05	2,17E-06	1,79E-05	1,99E-05	7,80E-06
safe	0,000126006	1,99E-05	0,000142416	0,00018422	1,79E-05	1,99E-05	7,80E-06
voip	1,35E-06	6,62E-06	1,58E-05	2,17E-06	1,79E-05	1,99E-05	7,80E-06
fenc	1,35E-06	6,62E-06	1,58E-05	2,17E-06	1,79E-05	1,99E-05	7,80E-06
keil	4,06E-06	6,62E-06	1,58E-05	2,17E-06	1,79E-05	1,99E-05	7,80E-06
came	1,49E-05	6,62E-06	1,58E-05	1,52E-05	1,79E-05	5,97E-05	2,34E-05
sapt	1,35E-06	6,62E-06	1,58E-05	2,82E-05	1,79E-05	1,99E-05	7,80E-06
phag	1,35E-06	6,62E-06	1,58E-05	6,50E-06	1,79E-05	1,99E-05	7,80E-06
rfic	1,35E-06	6,62E-06	1,58E-05	2,17E-06	1,79E-05	1,99E-05	7,80E-06
hpbr	1,35E-06	6,62E-06	1,58E-05	2,17E-06	1,79E-05	1,99E-05	7,80E-06
mole	1,35E-06	3,31E-05	1,58E-05	2,17E-06	1,79E-05	1,99E-05	2,34E-05
iehm	1,35E-06	6,62E-06	1,58E-05	6,50E-06	1,79E-05	1,99E-05	7,80E-06
scim	1,35E-06	6,62E-06	1,58E-05	2,17E-06	1,79E-05	1,99E-05	7,80E-06
bpnd	1,35E-06	0,00012583	1,58E-05	2,17E-06	1,79E-05	1,99E-05	7,80E-06
drop	1,22E-05	6,62E-06	1,58E-05	5,85E-05	8,93E-05	1,99E-05	7,80E-06
thpb	1,35E-06	3,31E-05	1,58E-05	2,17E-06	1,79E-05	1,99E-05	7,80E-06
cone	3,12E-05	3,31E-05	0,000205712	2,17E-06	1,79E-05	1,99E-05	7,80E-06
wolv	4,06E-06	6,62E-06	1,58E-05	2,17E-06	1,79E-05	1,99E-05	7,80E-06
prrs	1,35E-06	6,62E-06	1,58E-05	1,52E-05	1,79E-05	1,99E-05	7,80E-06
venu	9,48E-06	6,62E-06	1,58E-05	2,17E-06	1,79E-05	1,99E-05	7,80E-06
tmpa	1,35E-06	6,62E-06	1,58E-05	2,17E-06	1,79E-05	5,97E-05	7,80E-06
bipv	1,35E-06	6,62E-06	1,58E-05	2,17E-06	1,79E-05	1,99E-05	5,46E-05
oxyr	4,06E-06	1,99E-05	1,58E-05	2,17E-06	1,79E-05	1,99E-05	7,80E-06
mhbt	1,35E-06	6,62E-06	1,58E-05	1,08E-05	1,79E-05	1,99E-05	7,80E-06
mtoe	1,35E-06	6,62E-06	1,58E-05	2,17E-06	1,79E-05	1,99E-05	7,80E-06
eagl	1,35E-06	6,62E-06	1,58E-05	1,08E-05	1,79E-05	9,96E-05	7,80E-06
bcsb	4,06E-06	6,62E-06	1,58E-05	2,17E-06	1,79E-05	1,99E-05	7,80E-06
sigh	4,06E-06	6,62E-06	1,58E-05	2,17E-06	1,79E-05	1,99E-05	7,80E-06
paso	1,35E-06	6,62E-06	1,58E-05	2,17E-06	1,79E-05	1,99E-05	7,80E-06
apoj	1,35E-06	6,62E-06	1,58E-05	6,50E-06	1,79E-05	1,99E-05	7,80E-06
fdtp	1,35E-06	6,62E-06	1,58E-05	1,08E-05	1,79E-05	1,99E-05	7,80E-06
yfas	1,76E-05	6,62E-06	1,58E-05	2,17E-06	1,79E-05	1,99E-05	7,80E-06
akpu	1,35E-06	6,62E-06	1,58E-05	2,17E-06	1,79E-05	0,000219058	7,80E-06
ppws	1,35E-06	6,62E-06	1,58E-05	2,17E-06	1,79E-05	1,99E-05	7,80E-06
ndir	1,35E-06	6,62E-06	1,58E-05	2,17E-06	1,79E-05	1,99E-05	7,80E-06
tuka	4,06E-06	6,62E-06	1,58E-05	2,17E-06	1,79E-05	1,99E-05	7,80E-06
agfi	4,06E-06	6,62E-06	1,58E-05	2,17E-06	1,79E-05	1,99E-05	7,80E-06
iodo	1,35E-06	1,99E-05	1,58E-05	2,17E-06	1,79E-05	1,99E-05	7,80E-06
ohad	1,35E-06	6,62E-06	1,58E-05	2,17E-06	1,79E-05	1,99E-05	2,34E-05
eeri	2,03E-05	6,62E-06	4,75E-05	2,17E-06	1,79E-05	1,99E-05	7,80E-06
kavo	1,35E-06	6,62E-06	4,75E-05	2,17E-06	1,79E-05	1,99E-05	7,80E-06
nerv	4,06E-06	0,00012583	0,000585489	0,00012787	0,000125002	1,99E-05	7,80E-06
argo	1,35E-06	6,62E-06	1,58E-05	2,17E-06	1,79E-05	1,99E-05	7,80E-06
mdgs	4,06E-06	6,62E-06	1,58E-05	2,17E-06	1,79E-05	1,99E-05	7,80E-06
edta	1,35E-06	6,62E-06	1,58E-05	2,82E-05	1,79E-05	1,99E-05	7,80E-06
uref	1,35E-06	6,62E-06	1,58E-05	1,08E-05	1,79E-05	1,99E-05	7,80E-06
jhum	1,35E-06	1,99E-05	1,58E-05	2,17E-06	1,79E-05	1,99E-05	7,80E-06
invi	3,39E-05	6,62E-06	1,58E-05	2,17E-06	1,79E-05	1,99E-05	7,80E-06
lgrc	1,35E-06	6,62E-06	1,58E-05	2,17E-06	1,79E-05	1,99E-05	7,80E-06
dong	1,35E-06	6,62E-06	1,58E-05	2,17E-06	1,79E-05	5,97E-05	7,80E-06
aliv	1,35E-06	6,62E-06	1,58E-05	1,52E-05	1,79E-05	1,99E-05	2,34E-05
sbih	9,48E-06	6,62E-06	1,58E-05	2,17E-06	1,79E-05	1,99E-05	7,80E-06
tilt	1,35E-06	6,62E-06	0,000458897	2,17E-06	1,79E-05	1,99E-05	7,80E-06
urdu	4,06E-06	6,62E-06	1,58E-05	2,17E-06	1,79E-05	1,99E-05	7,80E-06
menu	2,03E-05	6,62E-06	1,58E-05	2,17E-06	1,79E-05	1,99E-05	7,80E-06
hail	1,35E-06	1,99E-05	1,58E-05	2,17E-06	1,79E-05	1,99E-05	7,80E-06
opac	1,35E-06	6,62E-06	1,58E-05	2,17E-06	1,79E-05	1,99E-05	7,80E-06
bsbs	1,35E-06	6,62E-06	4,75E-05	2,17E-06	1,79E-05	1,99E-05	7,80E-06
clds	1,35E-06	6,62E-06	1,58E-05	2,17E-06	1,79E-05	1,99E-05	7,80E-06
divi	2,03E-05	4,64E-05	1,58E-05	0,000110532	0,000267862	1,99E-05	7,80E-06
dlco	1,35E-06	6,62E-06	1,58E-05	6,50E-06	1,79E-05	1,99E-05	7,80E-06
wind	1,35E-06	6,62E-06	1,58E-05	2,17E-06	1,79E-05	1,99E-05	7,80E-06
harz	1,35E-06	6,62E-06	1,58E-05	2,17E-06	1,79E-05	1,99E-05	2,34E-05
havc	1,35E-06	6,62E-06	4,75E-05	2,17E-06	1,79E-05	1,99E-05	7,80E-06
fhwa	1,35E-06	6,62E-06	1,58E-05	2,17E-06	1,79E-05	1,99E-05	7,80E-06
sash	1,22E-05	6,62E-06	1,58E-05	2,17E-06	1,79E-05	1,99E-05	7,80E-06
hegd	1,35E-06	6,62E-06	1,58E-05	2,17E-06	1,79E-05	1,99E-05	7,80E-06
adad	1,35E-06	5,96E-05	1,58E-05	2,17E-06	1,79E-05	1,99E-05	7,80E-06
emdr	3,39E-05	6,62E-06	1,58E-05	2,17E-06	1,79E-05	1,99E-05	7,80E-06
nite	1,35E-06	6,62E-06	1,58E-05	2,17E-06	1,79E-05	1,99E-05	7,80E-06
cvfh	1,35E-06	6,62E-06	1,58E-05	2,17E-06	1,79E-05	1,99E-05	7,80E-06
ecnp	4,06E-06	6,62E-06	1,58E-05	2,17E-06	1,79E-05	1,99E-05	7,80E-06
peal	1,35E-06	6,62E-06	1,58E-05	2,17E-06	1,79E-05	1,99E-05	7,80E-06
sear	4,06E-06	6,62E-06	1,58E-05	2,17E-06	1,79E-05	1,99E-05	7,80E-06
dfar	1,22E-05	6,62E-06	1,58E-05	2,17E-06	1,79E-05	1,99E-05	7,80E-06
tirf	1,35E-06	1,99E-05	1,58E-05	2,17E-06	1,79E-05	1,99E-05	7,80E-06
bewo	1,35E-06	6,62E-06	1,58E-05	2,82E-05	1,79E-05	1,99E-05	7,80E-06
hurt	3,93E-05	6,62E-06	1,58E-05	2,17E-06	1,79E-05	1,99E-05	7,80E-06
hprt	1,35E-06	6,62E-06	1,58E-05	1,08E-05	1,79E-05	1,99E-05	7,80E-06
ecbt	1,35E-06	6,62E-06	1,58E-05	1,08E-05	1,79E-05	1,99E-05	7,80E-06
adap	1,35E-06	6,62E-06	1,58E-05	2,38E-05	1,79E-05	1,99E-05	7,80E-06
dsll	1,35E-06	6,62E-06	1,58E-05	2,17E-06	1,79E-05	1,99E-05	7,80E-06
nold	1,35E-06	6,62E-06	1,58E-05	2,38E-05	1,79E-05	1,99E-05	7,80E-06
lean	7,99E-05	8,61E-05	1,58E-05	2,38E-05	1,79E-05	1,99E-05	0,000117049
nucl	1,35E-06	6,62E-06	1,58E-05	2,17E-06	1,79E-05	1,99E-05	7,80E-06
eaat	1,35E-06	0,000218547	1,58E-05	2,17E-06	1,79E-05	1,99E-05	7,80E-06
sero	1,35E-06	6,62E-06	1,58E-05	1,52E-05	1,79E-05	1,99E-05	7,80E-06
wari	1,35E-06	6,62E-06	1,58E-05	2,17E-06	1,79E-05	1,99E-05	7,80E-06
hadv	1,35E-06	6,62E-06	1,58E-05	4,55E-05	1,79E-05	1,99E-05	7,80E-06
llvm	1,35E-06	6,62E-06	1,58E-05	2,17E-06	1,79E-05	1,99E-05	7,80E-06
mgmt	1,35E-06	6,62E-06	1,58E-05	2,82E-05	1,79E-05	1,99E-05	7,80E-06
cgre	1,35E-06	6,62E-06	1,58E-05	2,17E-06	1,79E-05	1,99E-05	7,80E-06
slow	2,57E-05	0,000165566	1,58E-05	0,000149543	1,79E-05	1,99E-05	0,000210689
wayn	1,35E-06	6,62E-06	1,58E-05	2,17E-06	1,79E-05	1,99E-05	2,34E-05
sncl	1,35E-06	6,62E-06	1,58E-05	2,17E-06	1,79E-05	1,99E-05	2,34E-05
plot	4,06E-06	6,62E-06	1,58E-05	1,95E-05	1,79E-05	5,97E-05	3,90E-05
gjpf	1,35E-06	6,62E-06	1,58E-05	2,17E-06	1,79E-05	1,99E-05	7,80E-06
cdom	1,35E-06	5,96E-05	1,58E-05	2,17E-06	1,79E-05	1,99E-05	0,000226296
guid	0,000266916	3,31E-05	0,00188306	8,45E-05	1,79E-05	1,99E-05	7,80E-06
gyri	2,03E-05	6,62E-06	1,58E-05	2,17E-06	1,79E-05	1,99E-05	7,80E-06
essg	1,35E-06	6,62E-06	1,58E-05	6,50E-06	1,79E-05	1,99E-05	7,80E-06
agon	1,35E-06	1,99E-05	1,58E-05	1,08E-05	5,36E-05	1,99E-05	7,80E-06
sppr	1,35E-06	6,62E-06	1,58E-05	2,17E-06	1,79E-05	1,99E-05	2,34E-05
smep	1,35E-06	6,62E-06	1,58E-05	2,17E-06	1,79E-05	1,99E-05	7,80E-06
nssa	1,35E-06	5,96E-05	1,58E-05	2,17E-06	1,79E-05	1,99E-05	7,80E-06
text	0,00035363	6,62E-06	1,58E-05	2,17E-06	1,79E-05	5,97E-05	7,80E-06
naso	1,35E-06	6,62E-06	1,58E-05	6,50E-06	1,79E-05	1,99E-05	7,80E-06
load	5,01E-05	6,62E-06	1,58E-05	0,000205893	1,79E-05	5,97E-05	7,80E-06
ptau	1,35E-06	6,62E-06	1,58E-05	6,50E-06	1,79E-05	1,99E-05	7,80E-06
issu	0,000665258	1,99E-05	1,58E-05	0,000253573	1,79E-05	1,99E-05	7,80E-06
util	0,000304854	7,28E-05	1,58E-05	0,000439961	1,79E-05	1,99E-05	2,34E-05
fkbp	1,35E-06	1,99E-05	1,58E-05	2,17E-06	1,79E-05	1,99E-05	7,80E-06
tmad	1,35E-06	6,62E-06	1,58E-05	2,17E-06	1,79E-05	1,99E-05	7,80E-06
dean	1,35E-06	6,62E-06	1,58E-05	2,17E-06	1,79E-05	5,97E-05	7,80E-06
gwdm	1,35E-06	6,62E-06	1,58E-05	2,17E-06	1,79E-05	1,99E-05	7,80E-06
rpop	1,35E-06	6,62E-06	1,58E-05	2,17E-06	1,79E-05	1,99E-05	7,80E-06
pten	1,35E-06	6,62E-06	1,58E-05	2,82E-05	1,79E-05	1,99E-05	7,80E-06
fund	7,72E-05	6,62E-06	4,75E-05	2,17E-06	1,79E-05	1,99E-05	7,80E-06
aoab	1,35E-06	6,62E-06	1,58E-05	6,50E-06	1,79E-05	1,99E-05	7,80E-06
flow	6,77E-06	8,61E-05	1,58E-05	0,000275246	5,36E-05	1,99E-05	7,80E-06
lenc	1,35E-06	4,64E-05	1,58E-05	2,17E-06	1,79E-05	1,99E-05	7,80E-06
iptg	1,35E-06	6,62E-06	1,58E-05	1,52E-05	1,79E-05	1,99E-05	7,80E-06
king	1,22E-05	6,62E-06	4,75E-05	1,08E-05	1,79E-05	1,99E-05	7,80E-06
agtr	1,35E-06	6,62E-06	1,58E-05	1,08E-05	1,79E-05	1,99E-05	7,80E-06
fcas	1,35E-06	6,62E-06	1,58E-05	6,50E-06	1,79E-05	1,99E-05	7,80E-06
asvm	1,35E-06	6,62E-06	1,58E-05	2,17E-06	1,79E-05	1,99E-05	7,80E-06
crab	1,35E-06	1,99E-05	1,58E-05	3,68E-05	1,79E-05	1,99E-05	2,34E-05
llof	1,35E-06	6,62E-06	1,58E-05	2,17E-06	1,79E-05	1,99E-05	5,46E-05
rhus	1,35E-06	1,99E-05	1,58E-05	2,17E-06	1,79E-05	1,99E-05	7,80E-06
racc	4,06E-06	1,99E-05	1,58E-05	2,17E-06	1,79E-05	1,99E-05	7,80E-06
kviv	1,35E-06	6,62E-06	1,58E-05	2,17E-06	1,79E-05	1,99E-05	7,80E-06
dump	1,35E-06	6,62E-06	1,58E-05	2,17E-06	1,79E-05	1,99E-05	2,34E-05
gria	1,35E-06	1,99E-05	1,58E-05	2,17E-06	1,79E-05	1,99E-05	7,80E-06
vacc	6,77E-06	6,62E-06	1,58E-05	2,17E-06	1,79E-05	1,99E-05	7,80E-06
aihq	1,76E-05	6,62E-06	1,58E-05	2,17E-06	1,79E-05	1,99E-05	7,80E-06
asdm	1,35E-06	6,62E-06	1,58E-05	2,17E-06	1,79E-05	1,99E-05	7,80E-06
nano	1,35E-06	1,99E-05	0,000142416	1,95E-05	5,36E-05	1,99E-05	7,80E-06
dace	1,35E-06	6,62E-06	1,58E-05	2,17E-06	1,79E-05	1,99E-05	7,80E-06
land	1,35E-06	6,62E-06	1,58E-05	2,17E-06	1,79E-05	1,99E-05	2,34E-05
rett	4,06E-06	1,99E-05	1,58E-05	2,17E-06	1,79E-05	1,99E-05	7,80E-06
leav	3,93E-05	9,93E-05	1,58E-05	9,75E-05	1,79E-05	1,99E-05	0,000163869
thea	1,35E-06	6,62E-06	1,58E-05	2,17E-06	1,79E-05	1,99E-05	7,80E-06
infn	1,35E-06	6,62E-06	1,58E-05	2,17E-06	1,79E-05	1,99E-05	7,80E-06
pnnl	1,35E-06	6,62E-06	1,58E-05	2,17E-06	1,79E-05	1,99E-05	7,80E-06
lago	1,35E-06	6,62E-06	1,58E-05	2,17E-06	1,79E-05	1,99E-05	3,90E-05
omim	1,35E-06	6,62E-06	1,58E-05	1,95E-05	1,79E-05	1,99E-05	7,80E-06
heih	1,35E-06	6,62E-06	1,58E-05	2,17E-06	1,79E-05	1,99E-05	7,80E-06
cepa	1,35E-06	6,62E-06	1,58E-05	1,08E-05	1,79E-05	1,99E-05	7,80E-06
pfoa	1,35E-06	6,62E-06	1,58E-05	2,17E-06	1,79E-05	1,99E-05	2,34E-05
ilid	1,35E-06	6,62E-06	1,58E-05	2,17E-06	1,79E-05	1,99E-05	7,80E-06
abia	1,35E-06	6,62E-06	1,58E-05	2,17E-06	1,79E-05	1,99E-05	7,80E-06
hyla	1,35E-06	6,62E-06	1,58E-05	6,50E-06	1,79E-05	1,99E-05	7,80E-06
isom	1,35E-06	0,000218547	1,58E-05	2,17E-06	1,79E-05	1,99E-05	0,000397968
joul	1,35E-06	6,62E-06	1,58E-05	2,17E-06	1,79E-05	1,99E-05	7,80E-06
[truncated: 41,503 more rows]
