# Supplementary material for: Analysis and tuning of hierarchical topic models based on Renyi entropy approach
Source: PeerJ Comput Sci. 2021 Jul 29;7:e608. doi: 10.7717/peerj-cs.608 (PMC8330431; doi:10.7717/peerj-cs.608)
Supplement: Supplemental Information 14 — The first column corresponds to unique words, other columns conatin probability distributions for topics. [file peerj-cs-07-608-s014.zip › Phi_matrices/HPAM_phi_WoS11967_lem2_T1_7_T2_1.csv]

words	T1	T2	T3	T4	T5	T6	T7
mddl	1,74E-06	3,48E-06	6,02E-06	2,65E-06	3,37E-05	4,44E-06	4,10E-06
ever	4,36E-05	5,92E-05	6,02E-06	2,65E-06	3,37E-05	1,33E-05	9,44E-05
mine	8,72E-06	3,48E-06	0,000331321	0,000240872	3,37E-05	3,11E-05	4,10E-06
cbcl	2,27E-05	3,48E-06	6,02E-06	2,65E-06	3,37E-05	4,44E-06	4,10E-06
vver	1,74E-06	3,48E-06	6,02E-06	7,94E-06	3,37E-05	4,44E-06	4,10E-06
feni	1,74E-06	3,48E-06	1,81E-05	2,65E-06	3,37E-05	4,44E-06	4,10E-06
mass	4,36E-05	0,000317086	0,000307225	0,001119658	3,37E-05	0,0014688	0,000242077
gmdr	1,74E-06	1,05E-05	6,02E-06	2,65E-06	3,37E-05	4,44E-06	4,10E-06
poke	1,74E-06	3,48E-06	6,02E-06	2,65E-06	3,37E-05	1,33E-05	4,10E-06
surg	8,72E-06	3,48E-06	1,81E-05	0,00015617	3,37E-05	4,44E-06	1,23E-05
pose	0,000120321	3,14E-05	0,000307225	8,73E-05	3,37E-05	1,33E-05	8,62E-05
quiz	5,23E-06	3,48E-06	6,02E-06	2,65E-06	3,37E-05	4,44E-06	4,10E-06
ensu	1,57E-05	3,48E-06	6,02E-06	1,32E-05	3,37E-05	3,99E-05	2,05E-05
viti	1,74E-06	3,48E-06	6,02E-06	2,91E-05	3,37E-05	4,44E-06	1,23E-05
msfb	1,74E-06	3,48E-06	1,81E-05	2,65E-06	3,37E-05	4,44E-06	4,10E-06
cdkl	1,74E-06	6,62E-05	6,02E-06	2,65E-06	3,37E-05	4,44E-06	4,10E-06
giga	1,74E-06	3,48E-06	6,02E-06	2,65E-06	3,37E-05	4,44E-06	1,23E-05
cava	1,74E-06	3,48E-06	6,02E-06	2,65E-06	0,000101044	4,44E-06	4,10E-06
trne	1,74E-06	3,48E-06	6,02E-06	2,65E-06	3,37E-05	1,33E-05	4,10E-06
grad	1,74E-06	3,48E-06	6,02E-06	2,65E-06	3,37E-05	1,33E-05	4,10E-06
sgot	1,74E-06	3,48E-06	6,02E-06	2,65E-06	3,37E-05	1,33E-05	4,10E-06
lost	4,01E-05	2,44E-05	6,02E-06	0,0001297	3,37E-05	3,99E-05	5,33E-05
hysi	1,74E-06	3,48E-06	6,02E-06	2,65E-06	3,37E-05	4,44E-06	4,10E-06
cbct	1,74E-06	5,92E-05	6,02E-06	2,65E-06	3,37E-05	4,44E-06	4,10E-06
exon	1,74E-06	8,01E-05	6,02E-06	2,65E-06	3,37E-05	2,22E-05	0,000118987
lose	6,80E-05	1,05E-05	6,02E-06	2,38E-05	3,37E-05	4,44E-06	3,69E-05
june	2,27E-05	0,000128925	5,42E-05	9,26E-05	0,000101044	4,44E-06	4,10E-06
egov	1,74E-06	3,48E-06	6,02E-06	2,65E-06	3,37E-05	4,44E-06	4,10E-06
gnss	1,74E-06	3,48E-06	6,02E-06	1,32E-05	3,37E-05	4,44E-06	4,10E-06
tmdl	1,74E-06	3,48E-06	6,63E-05	2,65E-06	3,37E-05	4,44E-06	4,10E-06
pore	1,74E-06	3,48E-06	0,000138553	0,000569093	3,37E-05	4,44E-06	9,44E-05
tree	1,74E-06	9,41E-05	0,000126504	0,000907902	3,37E-05	3,99E-05	0,000127193
hahn	1,74E-06	3,48E-06	6,02E-06	2,65E-06	3,37E-05	4,44E-06	4,10E-06
ofth	1,74E-06	3,48E-06	6,02E-06	7,94E-06	3,37E-05	4,44E-06	4,10E-06
idss	1,74E-06	3,48E-06	6,02E-06	2,65E-06	3,37E-05	4,44E-06	4,10E-06
pick	3,66E-05	3,48E-06	6,02E-06	6,09E-05	3,37E-05	4,44E-06	3,69E-05
plsr	1,74E-06	3,48E-06	6,02E-06	2,91E-05	3,37E-05	4,44E-06	4,10E-06
ibec	1,74E-06	3,48E-06	6,02E-06	2,65E-06	3,37E-05	4,44E-06	1,23E-05
wwtp	1,74E-06	3,48E-06	0,000150601	2,65E-06	3,37E-05	4,44E-06	4,10E-06
mgsu	1,74E-06	3,48E-06	6,02E-06	2,65E-06	3,37E-05	4,44E-06	4,10E-06
slns	1,74E-06	3,48E-06	6,02E-06	2,65E-06	3,37E-05	4,44E-06	5,33E-05
jasm	1,74E-06	3,48E-06	6,02E-06	2,91E-05	3,37E-05	4,44E-06	4,10E-06
peat	1,74E-06	3,48E-06	6,02E-06	3,97E-05	3,37E-05	4,44E-06	4,10E-06
leaf	1,74E-06	3,48E-06	6,02E-06	0,001087894	3,37E-05	3,11E-05	8,62E-05
fern	1,74E-06	3,48E-06	1,81E-05	7,94E-06	3,37E-05	4,44E-06	4,10E-06
tank	1,74E-06	3,48E-06	0,000777099	0,000611444	3,37E-05	3,11E-05	1,23E-05
bolt	1,74E-06	3,48E-06	6,02E-06	7,15E-05	3,37E-05	4,44E-06	4,10E-06
dsps	1,74E-06	3,48E-06	6,02E-06	2,65E-06	3,37E-05	4,44E-06	4,10E-06
ccme	1,74E-06	3,48E-06	1,81E-05	2,65E-06	3,37E-05	4,44E-06	4,10E-06
brix	1,74E-06	3,48E-06	6,02E-06	2,65E-06	3,37E-05	1,33E-05	4,10E-06
iugr	1,74E-06	3,48E-06	6,02E-06	2,65E-06	3,37E-05	4,88E-05	4,10E-06
esid	1,74E-06	5,23E-05	6,02E-06	2,65E-06	3,37E-05	4,44E-06	4,10E-06
gprs	1,74E-06	1,74E-05	6,02E-06	2,65E-06	3,37E-05	4,88E-05	4,10E-06
blet	1,74E-06	3,48E-06	6,02E-06	2,65E-06	3,37E-05	1,33E-05	4,10E-06
flap	1,74E-06	9,41E-05	6,02E-06	3,97E-05	3,37E-05	2,22E-05	4,10E-06
abra	1,74E-06	3,48E-06	1,81E-05	7,15E-05	3,37E-05	4,44E-06	1,23E-05
hcrf	5,23E-06	3,48E-06	6,02E-06	2,65E-06	3,37E-05	4,44E-06	4,10E-06
wald	1,74E-06	3,83E-05	6,02E-06	2,65E-06	3,37E-05	4,44E-06	4,10E-06
plla	1,74E-06	3,48E-06	6,02E-06	2,65E-06	3,37E-05	4,44E-06	6,15E-05
upto	1,74E-06	3,48E-06	6,02E-06	7,94E-06	3,37E-05	4,44E-06	4,10E-06
msns	1,22E-05	3,48E-06	6,02E-06	2,65E-06	3,37E-05	4,44E-06	4,10E-06
bien	1,74E-06	3,48E-06	1,81E-05	2,65E-06	3,37E-05	4,44E-06	4,10E-06
json	1,74E-06	3,48E-06	6,02E-06	2,65E-06	3,37E-05	4,44E-06	4,10E-06
food	0,000238899	0,003571578	0,000548186	4,50E-05	3,37E-05	0,002258669	0,000102575
bact	1,74E-06	3,48E-06	6,02E-06	2,65E-06	3,37E-05	4,44E-06	1,23E-05
deic	1,74E-06	3,48E-06	1,81E-05	2,65E-06	3,37E-05	4,44E-06	4,10E-06
dpra	1,74E-06	3,48E-06	6,02E-06	2,65E-06	3,37E-05	4,44E-06	4,10E-06
taxi	1,74E-06	4,53E-05	6,02E-06	2,65E-06	3,37E-05	4,44E-06	4,10E-06
nich	8,72E-06	1,05E-05	6,02E-06	1,85E-05	3,37E-05	4,44E-06	0,000168223
msct	1,74E-06	0,000114987	6,02E-06	2,65E-06	3,37E-05	4,44E-06	4,10E-06
mrck	1,74E-06	3,48E-06	6,02E-06	2,65E-06	3,37E-05	4,44E-06	1,23E-05
tube	1,74E-06	1,05E-05	3,01E-05	0,001347295	3,37E-05	1,33E-05	4,10E-06
sast	1,74E-06	3,48E-06	6,02E-06	7,94E-06	3,37E-05	4,44E-06	4,10E-06
pani	1,74E-06	3,48E-06	7,83E-05	2,65E-06	3,37E-05	4,44E-06	4,10E-06
etoh	1,74E-06	3,48E-06	6,02E-06	2,65E-06	3,37E-05	0,000421559	1,23E-05
fadi	1,74E-06	3,48E-06	6,02E-06	2,65E-06	3,37E-05	4,44E-06	4,10E-06
ochr	1,74E-06	3,48E-06	5,42E-05	2,38E-05	3,37E-05	4,44E-06	4,10E-06
poro	1,74E-06	3,48E-06	3,01E-05	0,00032028	3,37E-05	4,44E-06	1,23E-05
palm	5,23E-06	3,48E-06	5,42E-05	7,15E-05	3,37E-05	1,33E-05	4,10E-06
dgge	1,74E-06	3,48E-06	5,42E-05	2,65E-06	3,37E-05	4,44E-06	4,10E-06
gstt	1,74E-06	3,48E-06	6,02E-06	2,65E-06	3,37E-05	1,33E-05	4,10E-06
aflp	1,74E-06	1,05E-05	6,02E-06	2,65E-06	3,37E-05	4,44E-06	4,10E-06
take	0,000950365	0,000135894	0,000150601	0,000230284	3,37E-05	9,32E-05	6,15E-05
cirp	1,74E-06	3,48E-06	1,81E-05	2,65E-06	3,37E-05	4,44E-06	4,10E-06
crna	1,74E-06	3,48E-06	6,02E-06	2,65E-06	3,37E-05	4,44E-06	1,23E-05
rtai	1,74E-06	3,48E-06	6,02E-06	2,65E-06	3,37E-05	4,44E-06	4,10E-06
hear	0,000106371	0,000108018	6,02E-06	2,65E-06	3,37E-05	4,44E-06	4,10E-06
flee	1,74E-06	3,48E-06	1,81E-05	2,65E-06	3,37E-05	4,44E-06	4,10E-06
shot	4,36E-05	3,48E-06	6,02E-06	7,15E-05	3,37E-05	4,44E-06	4,10E-06
seek	0,00040979	1,05E-05	3,01E-05	7,94E-06	3,37E-05	0,000306185	2,87E-05
yate	1,74E-06	1,05E-05	6,02E-06	2,65E-06	3,37E-05	4,44E-06	4,10E-06
igep	1,74E-06	3,48E-06	6,02E-06	2,65E-06	3,37E-05	1,33E-05	4,10E-06
fert	1,74E-06	3,48E-06	6,02E-06	2,65E-06	3,37E-05	8,43E-05	4,10E-06
mvar	1,74E-06	3,48E-06	6,02E-06	2,65E-06	3,37E-05	4,44E-06	4,10E-06
want	0,000123809	2,44E-05	1,81E-05	2,65E-06	3,37E-05	4,44E-06	4,10E-06
vpcc	1,74E-06	3,48E-06	6,02E-06	2,65E-06	3,37E-05	1,33E-05	4,10E-06
demo	1,74E-06	3,48E-06	6,02E-06	2,91E-05	3,37E-05	4,44E-06	4,10E-06
cabl	1,74E-06	1,74E-05	4,22E-05	3,97E-05	3,37E-05	4,44E-06	4,10E-06
temp	4,01E-05	3,48E-06	6,02E-06	2,65E-06	3,37E-05	4,44E-06	4,10E-06
aibn	1,74E-06	3,48E-06	1,81E-05	2,65E-06	3,37E-05	4,44E-06	4,10E-06
trkb	1,74E-06	3,48E-06	6,02E-06	2,65E-06	3,37E-05	4,44E-06	0,000110781
barg	1,74E-06	3,48E-06	6,02E-06	0,000113819	3,37E-05	4,44E-06	4,10E-06
stab	1,74E-06	3,48E-06	6,02E-06	2,38E-05	3,37E-05	4,44E-06	4,10E-06
upqc	1,74E-06	3,48E-06	6,02E-06	2,65E-06	3,37E-05	4,44E-06	4,10E-06
mclm	1,74E-06	3,48E-06	6,02E-06	2,65E-06	3,37E-05	4,44E-06	4,10E-06
tile	1,74E-06	3,48E-06	1,81E-05	3,44E-05	3,37E-05	4,44E-06	4,10E-06
erai	1,74E-06	3,48E-06	0,000114456	2,65E-06	3,37E-05	4,44E-06	4,10E-06
kgbw	1,74E-06	3,48E-06	1,81E-05	2,65E-06	3,37E-05	4,44E-06	4,10E-06
curb	8,72E-06	3,48E-06	6,02E-06	2,65E-06	3,37E-05	3,99E-05	4,10E-06
fore	5,23E-06	3,48E-06	6,02E-06	1,32E-05	3,37E-05	4,44E-06	4,10E-06
endf	1,74E-06	3,48E-06	6,02E-06	7,94E-06	3,37E-05	4,44E-06	4,10E-06
boil	5,23E-06	3,48E-06	6,02E-06	0,0001297	3,37E-05	4,44E-06	4,10E-06
note	0,000186585	0,000219521	4,22E-05	5,03E-05	3,37E-05	1,33E-05	7,80E-05
abba	1,74E-06	3,48E-06	6,02E-06	2,65E-06	3,37E-05	4,44E-06	1,23E-05
gmaw	1,74E-06	3,48E-06	6,02E-06	7,94E-06	3,37E-05	4,44E-06	4,10E-06
arsi	1,74E-06	3,48E-06	6,02E-06	2,65E-06	3,37E-05	4,44E-06	4,10E-06
seri	0,000193561	0,000261335	1,81E-05	0,000722616	3,37E-05	0,000155311	7,80E-05
nthl	1,74E-06	1,05E-05	6,02E-06	2,65E-06	3,37E-05	4,44E-06	4,10E-06
pser	1,74E-06	3,48E-06	6,02E-06	2,65E-06	3,37E-05	1,33E-05	4,10E-06
lead	0,000629508	0,000442527	0,000945772	0,000696147	3,37E-05	0,000998429	0,001111913
rung	1,74E-06	3,48E-06	6,02E-06	7,94E-06	3,37E-05	4,44E-06	4,10E-06
dmmc	1,74E-06	3,48E-06	6,02E-06	2,65E-06	3,37E-05	4,88E-05	4,10E-06
aaoa	1,74E-06	3,48E-06	6,02E-06	2,65E-06	3,37E-05	4,44E-06	1,23E-05
ntru	1,74E-06	3,48E-06	6,02E-06	2,65E-06	3,37E-05	4,44E-06	4,10E-06
lign	1,74E-06	3,48E-06	6,02E-06	2,65E-06	0,000101044	4,44E-06	4,10E-06
qinh	1,74E-06	3,48E-06	6,02E-06	7,94E-06	3,37E-05	4,44E-06	4,10E-06
pulp	1,74E-06	3,48E-06	0,000222889	2,65E-06	3,37E-05	2,22E-05	0,000217459
rump	5,23E-06	3,48E-06	6,02E-06	2,65E-06	3,37E-05	4,44E-06	4,10E-06
herg	1,74E-06	3,48E-06	6,02E-06	2,65E-06	3,37E-05	3,99E-05	0,000102575
hcrt	1,74E-06	3,48E-06	6,02E-06	2,65E-06	3,37E-05	5,77E-05	4,10E-06
gnat	3,31E-05	3,48E-06	6,02E-06	2,65E-06	3,37E-05	4,44E-06	4,10E-06
bare	1,22E-05	3,48E-06	4,22E-05	0,00022499	3,37E-05	3,11E-05	4,10E-06
rugo	1,74E-06	3,48E-06	6,02E-06	7,94E-06	3,37E-05	4,44E-06	4,10E-06
tuft	1,74E-06	3,48E-06	6,02E-06	2,91E-05	3,37E-05	4,44E-06	4,10E-06
lcos	1,74E-06	3,48E-06	6,02E-06	2,65E-06	3,37E-05	4,44E-06	4,10E-06
tauu	5,23E-06	3,48E-06	6,02E-06	2,65E-06	3,37E-05	4,44E-06	4,10E-06
anti	0,000242387	0,002526238	6,02E-06	3,97E-05	0,000101044	0,000803181	0,001456566
lido	1,74E-06	3,48E-06	6,02E-06	7,94E-06	3,37E-05	4,44E-06	4,10E-06
muck	1,74E-06	3,48E-06	6,02E-06	7,94E-06	3,37E-05	4,44E-06	4,10E-06
fhaw	1,74E-06	3,48E-06	6,02E-06	7,94E-06	3,37E-05	4,44E-06	4,10E-06
loca	1,74E-06	3,48E-06	6,02E-06	5,56E-05	3,37E-05	4,44E-06	4,10E-06
cruz	5,23E-06	3,48E-06	6,02E-06	2,65E-06	3,37E-05	4,44E-06	4,10E-06
cntl	1,74E-06	3,48E-06	6,02E-06	2,65E-06	0,000437858	4,44E-06	4,10E-06
fmri	0,00028075	1,74E-05	6,02E-06	2,65E-06	3,37E-05	4,44E-06	4,10E-06
cgss	1,74E-06	1,05E-05	6,02E-06	2,65E-06	3,37E-05	4,44E-06	4,10E-06
apap	1,74E-06	3,48E-06	0,000138553	2,65E-06	3,37E-05	4,44E-06	4,10E-06
myst	1,74E-06	3,48E-06	6,02E-06	2,65E-06	3,37E-05	4,44E-06	1,23E-05
gdwp	1,74E-06	3,48E-06	6,02E-06	7,94E-06	3,37E-05	4,44E-06	4,10E-06
ppas	1,74E-06	1,05E-05	6,02E-06	2,65E-06	3,37E-05	4,44E-06	4,10E-06
savi	1,74E-06	3,48E-06	6,02E-06	2,65E-06	3,37E-05	4,44E-06	4,10E-06
nphs	1,74E-06	1,05E-05	6,02E-06	2,65E-06	3,37E-05	4,44E-06	4,10E-06
mcbb	5,23E-06	3,48E-06	6,02E-06	2,65E-06	3,37E-05	4,44E-06	4,10E-06
iarc	1,74E-06	3,48E-06	6,02E-06	2,65E-06	3,37E-05	4,44E-06	1,23E-05
bloc	5,23E-06	3,48E-06	6,02E-06	2,65E-06	3,37E-05	4,44E-06	4,10E-06
ssri	1,74E-06	4,53E-05	6,02E-06	2,65E-06	3,37E-05	1,33E-05	4,10E-06
astr	1,74E-06	3,48E-06	6,02E-06	3,44E-05	3,37E-05	3,11E-05	4,10E-06
nris	1,74E-06	3,48E-06	6,02E-06	2,65E-06	3,37E-05	1,33E-05	4,10E-06
twig	1,74E-06	3,48E-06	6,02E-06	7,94E-06	3,37E-05	4,44E-06	4,10E-06
calm	1,22E-05	3,48E-06	1,81E-05	1,85E-05	3,37E-05	4,44E-06	4,10E-06
lrwc	1,74E-06	3,48E-06	6,02E-06	2,65E-06	3,37E-05	4,44E-06	1,23E-05
rmdd	2,27E-05	3,48E-06	6,02E-06	2,65E-06	3,37E-05	4,44E-06	4,10E-06
rise	7,15E-05	0,000114987	0,000138553	0,00022499	3,37E-05	5,77E-05	0,000225665
hnss	1,74E-06	3,48E-06	1,81E-05	2,65E-06	3,37E-05	4,44E-06	4,10E-06
milp	1,74E-06	3,48E-06	6,02E-06	2,65E-06	3,37E-05	4,44E-06	4,10E-06
vsis	1,74E-06	3,48E-06	6,02E-06	2,65E-06	3,37E-05	4,44E-06	4,10E-06
puff	1,74E-06	1,05E-05	6,02E-06	2,65E-06	3,37E-05	4,44E-06	4,10E-06
cart	1,74E-06	6,62E-05	6,02E-06	2,65E-06	0,000101044	7,54E-05	2,87E-05
wsan	1,74E-06	3,48E-06	6,02E-06	2,65E-06	3,37E-05	4,44E-06	4,10E-06
ipem	1,74E-06	3,48E-06	6,02E-06	2,65E-06	3,37E-05	4,44E-06	0,000127193
gcls	1,74E-06	3,48E-06	6,02E-06	0,000309693	3,37E-05	4,44E-06	4,10E-06
ghul	1,74E-06	3,48E-06	6,02E-06	2,65E-06	0,000101044	4,44E-06	4,10E-06
vlan	1,74E-06	3,48E-06	6,02E-06	2,65E-06	3,37E-05	4,44E-06	4,10E-06
plum	1,74E-06	3,48E-06	3,01E-05	2,65E-06	3,37E-05	9,32E-05	4,10E-06
warm	0,000123809	3,48E-06	0,000210841	0,000108525	3,37E-05	1,33E-05	4,10E-06
clic	1,74E-06	3,48E-06	6,02E-06	2,65E-06	3,37E-05	4,44E-06	4,10E-06
lith	1,74E-06	3,48E-06	6,02E-06	2,91E-05	3,37E-05	4,44E-06	4,10E-06
till	1,74E-06	3,48E-06	6,02E-06	2,91E-05	3,37E-05	4,44E-06	1,23E-05
cysg	1,74E-06	3,48E-06	6,02E-06	2,65E-06	3,37E-05	1,33E-05	4,10E-06
bark	1,74E-06	3,48E-06	6,02E-06	5,03E-05	3,37E-05	2,22E-05	4,10E-06
main	0,000448154	0,000679471	0,001054204	0,001278474	3,37E-05	0,000936305	0,000422609
byte	1,74E-06	3,48E-06	6,02E-06	2,65E-06	3,37E-05	4,44E-06	4,10E-06
vhtr	1,74E-06	3,48E-06	1,81E-05	2,65E-06	3,37E-05	4,44E-06	4,10E-06
napo	1,74E-06	3,48E-06	1,81E-05	2,65E-06	3,37E-05	4,44E-06	4,10E-06
inch	1,74E-06	3,48E-06	6,02E-06	3,44E-05	3,37E-05	4,44E-06	4,10E-06
trap	5,23E-06	1,05E-05	0,00046385	0,000145582	3,37E-05	0,000137561	5,33E-05
cukh	1,74E-06	3,48E-06	1,81E-05	2,65E-06	3,37E-05	4,44E-06	4,10E-06
giss	1,74E-06	3,48E-06	6,02E-06	2,65E-06	3,37E-05	4,44E-06	4,10E-06
adni	1,74E-06	0,00010105	6,02E-06	2,65E-06	3,37E-05	7,54E-05	4,10E-06
ncsa	1,74E-06	3,48E-06	6,02E-06	2,65E-06	3,37E-05	4,44E-06	4,10E-06
half	0,000169147	0,000233459	0,000210841	0,00015617	3,37E-05	0,000394934	2,05E-05
sick	4,71E-05	1,05E-05	6,02E-06	2,65E-06	3,37E-05	4,44E-06	4,10E-06
csnn	1,74E-06	3,48E-06	6,63E-05	2,65E-06	3,37E-05	4,44E-06	4,10E-06
fist	1,74E-06	3,48E-06	1,81E-05	2,65E-06	3,37E-05	4,44E-06	4,10E-06
bund	1,74E-06	3,48E-06	6,02E-06	3,97E-05	3,37E-05	4,44E-06	4,10E-06
skil	5,23E-06	3,48E-06	6,02E-06	2,65E-06	3,37E-05	4,44E-06	4,10E-06
uwot	1,74E-06	3,48E-06	6,02E-06	2,65E-06	3,37E-05	4,44E-06	4,10E-06
aaii	1,74E-06	3,48E-06	6,02E-06	2,65E-06	3,37E-05	4,44E-06	4,10E-06
mecp	1,74E-06	3,48E-06	6,02E-06	2,65E-06	3,37E-05	4,88E-05	4,10E-06
fair	0,000200536	1,05E-05	6,02E-06	2,91E-05	3,37E-05	4,44E-06	1,23E-05
samp	1,74E-06	3,48E-06	6,02E-06	2,65E-06	3,37E-05	5,77E-05	4,10E-06
mesc	1,74E-06	3,48E-06	6,02E-06	2,65E-06	3,37E-05	4,44E-06	6,98E-05
bode	1,74E-06	3,48E-06	3,01E-05	2,65E-06	3,37E-05	4,44E-06	4,10E-06
scci	2,27E-05	3,48E-06	6,02E-06	2,65E-06	3,37E-05	4,44E-06	4,10E-06
rygb	1,74E-06	3,48E-06	6,02E-06	2,65E-06	3,37E-05	4,44E-06	1,23E-05
mfsa	1,74E-06	3,48E-06	6,02E-06	7,94E-06	3,37E-05	4,44E-06	4,10E-06
shaw	1,74E-06	3,48E-06	6,02E-06	7,94E-06	3,37E-05	4,44E-06	4,10E-06
aura	1,74E-06	1,05E-05	6,02E-06	2,65E-06	3,37E-05	4,44E-06	4,10E-06
tcad	1,74E-06	3,48E-06	0,000150601	7,68E-05	3,37E-05	4,44E-06	4,10E-06
milk	1,74E-06	0,000623719	3,01E-05	1,32E-05	3,37E-05	0,000173061	4,10E-06
view	0,001197983	1,05E-05	3,01E-05	0,000134994	3,37E-05	6,66E-05	0,000184635
wrap	1,74E-06	3,48E-06	6,02E-06	0,000172051	3,37E-05	4,44E-06	4,10E-06
cyan	1,74E-06	3,48E-06	6,02E-06	2,65E-06	3,37E-05	4,44E-06	1,23E-05
cape	3,66E-05	3,48E-06	4,22E-05	1,32E-05	3,37E-05	4,44E-06	1,23E-05
herp	1,74E-06	3,48E-06	6,02E-06	2,65E-06	3,37E-05	4,44E-06	1,23E-05
plow	1,74E-06	3,48E-06	6,02E-06	5,56E-05	3,37E-05	4,44E-06	4,10E-06
vote	0,000193561	3,48E-06	6,02E-06	2,65E-06	3,37E-05	4,44E-06	4,10E-06
mcdm	1,74E-06	3,48E-06	6,02E-06	2,65E-06	3,37E-05	4,44E-06	4,10E-06
ybco	1,74E-06	3,48E-06	6,02E-06	2,65E-06	3,37E-05	4,44E-06	4,10E-06
alon	0,000204023	0,000205584	0,000162649	0,000103231	3,37E-05	9,32E-05	0,000168223
hung	1,74E-06	3,48E-06	6,02E-06	7,94E-06	3,37E-05	4,44E-06	4,10E-06
adrd	1,74E-06	8,01E-05	6,02E-06	2,65E-06	3,37E-05	4,44E-06	4,10E-06
lcpd	1,74E-06	3,48E-06	1,81E-05	2,65E-06	3,37E-05	4,44E-06	4,10E-06
celf	1,74E-06	1,05E-05	6,02E-06	2,65E-06	3,37E-05	4,44E-06	4,10E-06
wine	1,74E-06	3,48E-06	6,02E-06	2,65E-06	3,37E-05	0,000306185	4,10E-06
hull	1,74E-06	3,48E-06	1,81E-05	1,85E-05	3,37E-05	2,22E-05	4,10E-06
term	0,00105848	0,001118514	0,000680715	0,001151421	3,37E-05	0,000785431	0,000537493
miso	1,74E-06	3,48E-06	6,02E-06	2,65E-06	3,37E-05	4,44E-06	4,10E-06
sscs	1,74E-06	3,48E-06	6,02E-06	1,85E-05	3,37E-05	4,44E-06	7,80E-05
hall	5,23E-06	3,48E-06	1,81E-05	7,94E-06	3,37E-05	4,44E-06	4,10E-06
chub	1,74E-06	3,48E-06	5,42E-05	2,65E-06	3,37E-05	1,33E-05	4,10E-06
mehp	1,74E-06	3,48E-06	6,02E-06	2,65E-06	3,37E-05	0,000483683	4,10E-06
myog	1,74E-06	3,48E-06	6,02E-06	2,65E-06	3,37E-05	4,44E-06	1,23E-05
badd	1,74E-06	3,48E-06	6,02E-06	2,65E-06	3,37E-05	4,44E-06	4,10E-06
mdma	1,74E-06	3,48E-06	6,02E-06	2,65E-06	3,37E-05	1,33E-05	4,10E-06
zinc	1,74E-06	6,62E-05	0,000391562	2,65E-06	3,37E-05	9,32E-05	0,000250283
ampt	1,74E-06	3,48E-06	6,02E-06	2,65E-06	3,37E-05	4,44E-06	4,10E-06
turn	0,000343526	2,44E-05	4,22E-05	0,000108525	3,37E-05	4,88E-05	0,000110781
coal	1,74E-06	3,48E-06	0,000283129	0,000177345	3,37E-05	4,44E-06	4,10E-06
tcep	1,74E-06	3,48E-06	6,02E-06	2,65E-06	3,37E-05	1,33E-05	4,10E-06
durk	5,23E-06	3,48E-06	6,02E-06	2,65E-06	3,37E-05	4,44E-06	4,10E-06
rule	0,00016566	2,44E-05	1,81E-05	1,32E-05	3,37E-05	4,44E-06	4,10E-06
nicu	1,74E-06	3,48E-06	6,02E-06	2,65E-06	3,37E-05	1,33E-05	4,10E-06
wage	2,27E-05	1,05E-05	6,02E-06	2,65E-06	3,37E-05	1,33E-05	4,10E-06
pdes	5,23E-06	3,48E-06	6,02E-06	2,65E-06	3,37E-05	4,44E-06	4,10E-06
snap	1,74E-06	3,48E-06	6,02E-06	2,65E-06	3,37E-05	3,11E-05	4,10E-06
igbt	1,74E-06	3,48E-06	6,02E-06	2,65E-06	3,37E-05	4,44E-06	4,10E-06
aorn	5,23E-06	3,48E-06	6,02E-06	2,65E-06	3,37E-05	4,44E-06	4,10E-06
arch	1,74E-06	0,00010105	6,02E-06	0,000140288	3,37E-05	4,44E-06	4,10E-06
kras	1,74E-06	3,48E-06	6,02E-06	2,65E-06	3,37E-05	4,44E-06	0,000291313
qual	1,74E-06	3,48E-06	1,81E-05	2,65E-06	3,37E-05	4,44E-06	4,10E-06
hyav	1,74E-06	1,05E-05	6,02E-06	2,65E-06	3,37E-05	4,44E-06	4,10E-06
mypn	1,74E-06	1,05E-05	6,02E-06	2,65E-06	3,37E-05	4,44E-06	4,10E-06
buoy	1,74E-06	3,48E-06	6,02E-06	3,97E-05	3,37E-05	4,44E-06	4,10E-06
uspa	1,74E-06	0,000128925	6,02E-06	2,65E-06	3,37E-05	4,44E-06	4,10E-06
srrm	1,74E-06	3,48E-06	6,02E-06	2,65E-06	3,37E-05	4,44E-06	1,23E-05
morn	5,23E-06	9,41E-05	1,81E-05	1,85E-05	3,37E-05	3,99E-05	4,10E-06
liga	1,74E-06	3,48E-06	6,02E-06	2,65E-06	3,37E-05	2,22E-05	2,87E-05
mard	1,74E-06	3,48E-06	1,81E-05	2,65E-06	3,37E-05	4,44E-06	4,10E-06
carp	1,74E-06	3,48E-06	7,83E-05	2,65E-06	3,37E-05	1,33E-05	1,23E-05
lcis	1,74E-06	8,71E-05	6,02E-06	2,65E-06	3,37E-05	4,44E-06	1,23E-05
ewss	1,74E-06	3,48E-06	6,02E-06	2,65E-06	3,37E-05	4,44E-06	4,10E-06
comt	1,57E-05	3,14E-05	6,02E-06	2,65E-06	3,37E-05	4,44E-06	4,10E-06
bide	1,74E-06	3,48E-06	6,02E-06	2,65E-06	3,37E-05	4,44E-06	4,10E-06
msma	1,74E-06	3,48E-06	1,81E-05	2,65E-06	3,37E-05	4,44E-06	4,10E-06
lime	1,74E-06	3,48E-06	6,02E-06	7,68E-05	3,37E-05	1,33E-05	4,10E-06
fqlp	2,62E-05	3,48E-06	6,02E-06	2,65E-06	3,37E-05	4,44E-06	4,10E-06
dcnn	1,74E-06	3,48E-06	6,02E-06	2,65E-06	3,37E-05	4,44E-06	4,10E-06
pskr	1,74E-06	3,48E-06	6,02E-06	2,65E-06	3,37E-05	1,33E-05	4,10E-06
domu	1,74E-06	3,48E-06	6,02E-06	2,65E-06	3,37E-05	4,44E-06	4,10E-06
lnee	1,74E-06	3,48E-06	1,81E-05	2,65E-06	3,37E-05	4,44E-06	4,10E-06
asab	1,74E-06	1,05E-05	6,02E-06	2,65E-06	3,37E-05	4,44E-06	4,10E-06
olpt	1,74E-06	3,48E-06	6,02E-06	7,94E-06	3,37E-05	4,44E-06	4,10E-06
ebic	1,74E-06	3,48E-06	4,22E-05	1,32E-05	3,37E-05	4,44E-06	4,10E-06
gill	5,23E-06	3,48E-06	0,000138553	2,65E-06	3,37E-05	0,000208561	2,05E-05
saiy	1,74E-06	3,48E-06	6,02E-06	2,65E-06	3,37E-05	4,44E-06	4,10E-06
trpa	1,74E-06	3,48E-06	6,02E-06	2,65E-06	3,37E-05	1,33E-05	4,10E-06
exam	7,50E-05	3,48E-06	6,02E-06	2,65E-06	3,37E-05	4,44E-06	4,10E-06
mpws	1,74E-06	3,48E-06	6,02E-06	7,94E-06	3,37E-05	4,44E-06	4,10E-06
ilam	1,74E-06	3,48E-06	1,81E-05	2,65E-06	3,37E-05	4,44E-06	4,10E-06
mast	1,74E-06	3,48E-06	6,02E-06	2,65E-06	3,37E-05	4,44E-06	0,000504669
rflp	1,74E-06	3,83E-05	1,81E-05	7,94E-06	3,37E-05	4,44E-06	4,10E-06
armi	4,71E-05	1,05E-05	6,02E-06	2,65E-06	3,37E-05	4,44E-06	4,10E-06
ftms	1,74E-06	3,48E-06	6,02E-06	2,65E-06	3,37E-05	4,44E-06	4,10E-06
meca	1,74E-06	3,48E-06	6,02E-06	7,94E-06	3,37E-05	4,44E-06	4,10E-06
pact	2,27E-05	3,48E-06	6,02E-06	2,65E-06	3,37E-05	4,44E-06	4,10E-06
nilt	1,74E-06	3,48E-06	6,02E-06	2,65E-06	3,37E-05	4,44E-06	4,10E-06
xxyy	1,74E-06	1,05E-05	6,02E-06	2,65E-06	3,37E-05	4,44E-06	4,10E-06
pird	1,92E-05	3,48E-06	6,02E-06	2,65E-06	3,37E-05	4,44E-06	4,10E-06
rate	0,002104753	0,002024475	0,001487934	0,002760764	3,37E-05	0,001167053	0,000332343
halv	1,74E-06	3,48E-06	4,22E-05	2,65E-06	0,000168407	4,44E-06	4,10E-06
scas	1,74E-06	3,48E-06	6,02E-06	2,65E-06	3,37E-05	4,44E-06	4,10E-06
dbps	1,74E-06	3,48E-06	6,63E-05	2,65E-06	3,37E-05	4,44E-06	4,10E-06
ipca	1,74E-06	1,05E-05	6,02E-06	2,65E-06	3,37E-05	4,44E-06	4,10E-06
gvgd	1,74E-06	1,05E-05	6,02E-06	2,65E-06	3,37E-05	4,44E-06	4,10E-06
bipe	1,74E-06	3,48E-06	6,02E-06	2,65E-06	3,37E-05	4,44E-06	4,10E-06
tyro	1,74E-06	3,48E-06	6,02E-06	2,65E-06	3,37E-05	4,44E-06	1,23E-05
metk	1,74E-06	3,48E-06	6,02E-06	2,65E-06	3,37E-05	6,66E-05	4,10E-06
pisa	1,92E-05	3,48E-06	6,02E-06	7,94E-06	3,37E-05	4,44E-06	4,10E-06
tool	0,000451641	0,000156801	4,22E-05	8,21E-05	3,37E-05	0,000173061	0,000816497
wive	1,92E-05	3,48E-06	6,02E-06	2,65E-06	3,37E-05	4,44E-06	4,10E-06
hint	4,01E-05	3,48E-06	6,02E-06	2,65E-06	3,37E-05	4,44E-06	1,23E-05
date	0,00017961	0,00029618	0,000174697	0,000214403	3,37E-05	0,000128686	0,000209253
sdcs	1,74E-06	3,48E-06	6,02E-06	2,65E-06	3,37E-05	4,44E-06	4,10E-06
juma	1,74E-06	3,48E-06	6,02E-06	7,94E-06	3,37E-05	4,44E-06	4,10E-06
fuzz	1,74E-06	3,48E-06	6,02E-06	2,65E-06	0,000168407	4,44E-06	4,10E-06
amdd	2,27E-05	3,48E-06	6,02E-06	2,65E-06	3,37E-05	4,44E-06	4,10E-06
orag	1,74E-06	3,48E-06	6,02E-06	7,94E-06	3,37E-05	4,44E-06	4,10E-06
drwh	1,74E-06	3,48E-06	6,02E-06	5,56E-05	3,37E-05	4,44E-06	4,10E-06
clad	1,74E-06	3,48E-06	0,000174697	3,97E-05	3,37E-05	4,44E-06	4,10E-06
qpcr	1,74E-06	0,00010105	5,42E-05	2,65E-06	3,37E-05	1,33E-05	0,000118987
tuva	1,74E-06	3,48E-06	6,02E-06	2,65E-06	3,37E-05	1,33E-05	4,10E-06
hpas	1,74E-06	1,05E-05	6,02E-06	2,65E-06	3,37E-05	4,44E-06	4,10E-06
coli	1,74E-06	1,74E-05	0,000427706	2,65E-06	3,37E-05	0,000217436	0,000127193
vane	1,74E-06	3,48E-06	6,02E-06	4,50E-05	3,37E-05	4,44E-06	4,10E-06
hras	1,74E-06	3,48E-06	6,02E-06	2,65E-06	3,37E-05	4,44E-06	1,23E-05
talt	1,74E-06	3,48E-06	6,02E-06	2,65E-06	3,37E-05	4,44E-06	1,23E-05
mmhg	1,74E-06	5,92E-05	6,02E-06	7,94E-06	3,37E-05	4,44E-06	4,10E-06
chao	8,72E-06	3,48E-06	6,02E-06	2,65E-06	3,37E-05	4,44E-06	4,10E-06
lmps	1,74E-06	3,48E-06	6,02E-06	2,65E-06	3,37E-05	4,44E-06	4,10E-06
calf	1,74E-06	3,48E-06	6,02E-06	2,65E-06	3,37E-05	4,44E-06	1,23E-05
maqu	1,74E-06	3,48E-06	6,02E-06	7,94E-06	3,37E-05	4,44E-06	4,10E-06
pole	4,36E-05	3,83E-05	6,02E-06	2,65E-06	3,37E-05	3,11E-05	4,10E-06
sram	1,74E-06	3,48E-06	6,02E-06	2,65E-06	3,37E-05	4,44E-06	4,10E-06
pfbs	1,74E-06	3,48E-06	1,81E-05	2,65E-06	3,37E-05	4,44E-06	4,10E-06
ppda	1,74E-06	3,48E-06	1,81E-05	2,65E-06	3,37E-05	4,44E-06	4,10E-06
cbma	5,23E-06	3,48E-06	6,02E-06	2,65E-06	3,37E-05	4,44E-06	4,10E-06
dust	1,74E-06	0,000268304	0,000222889	0,000219696	3,37E-05	4,44E-06	4,10E-06
wear	6,10E-05	0,000121956	6,02E-06	0,000198521	3,37E-05	4,44E-06	1,23E-05
cach	1,74E-06	3,48E-06	6,02E-06	2,65E-06	3,37E-05	4,44E-06	4,10E-06
mgnh	1,74E-06	3,48E-06	1,81E-05	2,65E-06	3,37E-05	4,44E-06	4,10E-06
pnpi	1,74E-06	3,48E-06	6,02E-06	2,65E-06	3,37E-05	4,44E-06	4,10E-06
pwid	5,23E-06	0,000114987	6,02E-06	2,65E-06	3,37E-05	4,44E-06	4,10E-06
deem	3,66E-05	1,05E-05	6,02E-06	7,94E-06	3,37E-05	4,44E-06	4,10E-06
pche	1,74E-06	3,48E-06	6,02E-06	7,94E-06	3,37E-05	4,44E-06	4,10E-06
four	0,000800399	0,00081885	0,000849387	0,000812612	3,37E-05	0,000705557	0,000233871
shps	1,92E-05	3,48E-06	6,02E-06	1,32E-05	3,37E-05	4,44E-06	4,10E-06
qmra	1,74E-06	3,48E-06	6,63E-05	2,65E-06	3,37E-05	4,44E-06	4,10E-06
ppre	1,74E-06	3,48E-06	6,02E-06	2,65E-06	3,37E-05	1,33E-05	4,10E-06
peck	1,74E-06	3,48E-06	6,02E-06	7,94E-06	3,37E-05	4,44E-06	4,10E-06
ppcc	1,74E-06	3,48E-06	6,02E-06	2,65E-06	3,37E-05	4,44E-06	4,10E-06
amsr	1,74E-06	3,48E-06	6,02E-06	8,73E-05	3,37E-05	4,44E-06	4,10E-06
qpcs	1,74E-06	3,48E-06	6,02E-06	2,65E-06	3,37E-05	4,44E-06	4,10E-06
also	0,002788318	0,002003568	0,00194576	0,002591359	3,37E-05	0,00330591	0,003458831
coin	1,22E-05	3,48E-06	6,02E-06	2,65E-06	3,37E-05	2,22E-05	4,10E-06
aziz	1,74E-06	1,05E-05	6,02E-06	2,65E-06	3,37E-05	4,44E-06	4,10E-06
rmdq	1,74E-06	1,05E-05	6,02E-06	2,65E-06	3,37E-05	4,44E-06	4,10E-06
ider	1,74E-06	1,05E-05	6,02E-06	2,65E-06	3,37E-05	4,44E-06	4,10E-06
btfs	1,74E-06	3,48E-06	6,02E-06	2,65E-06	3,37E-05	4,44E-06	4,10E-06
dcmd	1,74E-06	3,48E-06	1,81E-05	2,65E-06	3,37E-05	4,44E-06	4,10E-06
pamp	1,74E-06	3,48E-06	1,81E-05	2,65E-06	3,37E-05	4,44E-06	4,10E-06
ephx	1,74E-06	3,48E-06	6,02E-06	2,65E-06	3,37E-05	1,33E-05	4,10E-06
fuco	1,74E-06	3,48E-06	6,02E-06	2,65E-06	3,37E-05	1,33E-05	4,10E-06
lion	1,74E-06	3,48E-06	6,02E-06	7,94E-06	0,001111485	1,33E-05	4,10E-06
ncfb	1,74E-06	3,48E-06	6,02E-06	2,65E-06	3,37E-05	1,33E-05	4,10E-06
fmos	1,74E-06	3,48E-06	6,02E-06	2,65E-06	3,37E-05	1,33E-05	4,10E-06
dnet	1,74E-06	3,48E-06	6,02E-06	2,65E-06	3,37E-05	4,44E-06	1,23E-05
plos	1,74E-06	1,05E-05	6,02E-06	2,65E-06	3,37E-05	4,44E-06	4,10E-06
sino	5,23E-06	3,48E-06	6,02E-06	2,65E-06	3,37E-05	4,44E-06	4,10E-06
mere	0,000123809	1,74E-05	6,02E-06	7,94E-06	3,37E-05	4,44E-06	2,87E-05
thtf	1,74E-06	3,48E-06	6,02E-06	2,38E-05	3,37E-05	4,44E-06	4,10E-06
ball	4,71E-05	3,83E-05	6,02E-06	8,73E-05	3,37E-05	4,44E-06	4,10E-06
isfc	1,74E-06	3,48E-06	6,02E-06	2,65E-06	3,37E-05	4,44E-06	4,10E-06
pool	8,72E-06	0,000212552	1,81E-05	0,000341456	3,37E-05	0,000208561	3,69E-05
stud	1,74E-06	3,48E-06	6,02E-06	2,65E-06	3,37E-05	4,44E-06	4,10E-06
cpld	1,74E-06	3,48E-06	6,02E-06	2,65E-06	3,37E-05	4,44E-06	4,10E-06
vegf	1,74E-06	1,74E-05	6,02E-06	2,65E-06	3,37E-05	0,000217436	0,000127193
imai	1,74E-06	3,48E-06	6,02E-06	2,65E-06	3,37E-05	4,44E-06	4,10E-06
riva	1,74E-06	3,48E-06	6,02E-06	7,94E-06	3,37E-05	4,44E-06	4,10E-06
npps	1,74E-06	3,48E-06	3,01E-05	2,65E-06	3,37E-05	1,33E-05	4,10E-06
chez	5,23E-06	3,48E-06	6,02E-06	2,65E-06	3,37E-05	4,44E-06	4,10E-06
abat	1,74E-06	7,32E-05	7,83E-05	1,85E-05	3,37E-05	4,44E-06	1,23E-05
hira	1,74E-06	3,48E-06	6,02E-06	2,65E-06	3,37E-05	4,44E-06	1,23E-05
vena	1,74E-06	3,48E-06	6,02E-06	2,65E-06	0,000101044	4,44E-06	4,10E-06
porg	5,23E-06	3,48E-06	6,02E-06	2,65E-06	3,37E-05	4,44E-06	4,10E-06
lsec	1,74E-06	3,48E-06	6,02E-06	2,65E-06	3,37E-05	4,44E-06	1,23E-05
actc	1,74E-06	3,48E-06	6,02E-06	2,65E-06	3,37E-05	1,33E-05	4,10E-06
peri	1,74E-06	1,05E-05	6,63E-05	2,65E-06	3,37E-05	4,44E-06	2,05E-05
lgif	1,74E-06	3,48E-06	6,02E-06	2,65E-06	3,37E-05	4,44E-06	4,10E-06
plug	1,74E-06	3,48E-06	1,81E-05	9,79E-05	3,37E-05	4,44E-06	4,10E-06
tech	1,74E-06	3,48E-06	1,81E-05	7,94E-06	3,37E-05	4,44E-06	4,10E-06
fret	1,74E-06	3,48E-06	6,02E-06	4,50E-05	3,37E-05	4,44E-06	7,80E-05
drip	1,74E-06	3,48E-06	6,02E-06	0,00015617	3,37E-05	4,44E-06	4,10E-06
told	2,96E-05	3,48E-06	6,02E-06	7,94E-06	3,37E-05	4,44E-06	4,10E-06
bahd	1,74E-06	3,48E-06	6,02E-06	2,65E-06	3,37E-05	4,44E-06	1,23E-05
yoga	8,72E-06	2,44E-05	6,02E-06	2,65E-06	3,37E-05	4,44E-06	4,10E-06
mfos	1,74E-06	3,48E-06	6,02E-06	2,65E-06	3,37E-05	1,33E-05	4,10E-06
gton	1,74E-06	3,48E-06	6,02E-06	7,94E-06	3,37E-05	4,44E-06	4,10E-06
teng	1,74E-06	3,48E-06	0,000186745	2,65E-06	3,37E-05	4,44E-06	4,10E-06
plus	4,01E-05	0,000121956	6,02E-06	6,62E-05	3,37E-05	0,000208561	6,98E-05
fall	4,36E-05	0,000114987	3,01E-05	0,000283223	3,37E-05	3,11E-05	4,10E-06
desk	1,57E-05	3,48E-06	6,02E-06	7,94E-06	3,37E-05	4,44E-06	4,10E-06
clec	1,74E-06	3,48E-06	6,02E-06	2,65E-06	3,37E-05	4,44E-06	1,23E-05
qura	5,23E-06	3,48E-06	6,02E-06	2,65E-06	3,37E-05	4,44E-06	4,10E-06
grea	1,74E-06	3,48E-06	1,81E-05	2,65E-06	3,37E-05	4,44E-06	4,10E-06
cvpr	1,74E-06	3,48E-06	6,02E-06	2,65E-06	3,37E-05	4,44E-06	4,10E-06
isov	1,74E-06	3,48E-06	1,81E-05	2,65E-06	3,37E-05	4,44E-06	4,10E-06
ovid	1,74E-06	4,53E-05	6,02E-06	2,65E-06	3,37E-05	4,44E-06	4,10E-06
asph	1,74E-06	1,05E-05	6,02E-06	2,65E-06	3,37E-05	4,44E-06	4,10E-06
foss	1,74E-06	3,48E-06	6,02E-06	2,65E-06	3,37E-05	4,44E-06	4,10E-06
cidd	1,74E-06	3,48E-06	6,02E-06	2,65E-06	3,37E-05	4,44E-06	4,10E-06
psgl	1,74E-06	3,48E-06	6,02E-06	2,65E-06	3,37E-05	4,44E-06	0,000102575
dggt	1,74E-06	3,48E-06	6,02E-06	7,94E-06	3,37E-05	4,44E-06	4,10E-06
nedi	1,74E-06	3,48E-06	6,02E-06	2,91E-05	3,37E-05	4,44E-06	4,10E-06
evop	1,74E-06	3,48E-06	6,02E-06	2,65E-06	3,37E-05	4,44E-06	4,10E-06
cycl	5,23E-06	7,32E-05	0,000512042	0,000749086	3,37E-05	0,00026181	0,000668789
asag	1,74E-06	1,05E-05	6,02E-06	2,65E-06	3,37E-05	4,44E-06	4,10E-06
gain	0,000231924	0,000114987	3,01E-05	0,0001297	3,37E-05	0,00027956	0,000225665
fosb	2,62E-05	3,48E-06	6,02E-06	2,65E-06	3,37E-05	2,22E-05	1,23E-05
verb	4,01E-05	3,48E-06	6,02E-06	2,65E-06	3,37E-05	4,44E-06	4,10E-06
quav	1,74E-06	3,48E-06	6,02E-06	7,94E-06	3,37E-05	4,44E-06	4,10E-06
make	0,001285172	1,05E-05	0,000246985	0,000256754	3,37E-05	6,66E-05	0,000332343
lgbs	5,23E-06	3,48E-06	6,02E-06	2,65E-06	3,37E-05	4,44E-06	4,10E-06
pmus	1,74E-06	3,48E-06	6,02E-06	2,65E-06	3,37E-05	4,44E-06	4,10E-06
coss	1,74E-06	3,48E-06	6,02E-06	2,65E-06	3,37E-05	4,44E-06	1,23E-05
nbar	1,74E-06	3,48E-06	6,02E-06	7,94E-06	3,37E-05	4,44E-06	4,10E-06
gtrf	1,74E-06	3,48E-06	6,02E-06	3,97E-05	3,37E-05	4,44E-06	4,10E-06
mate	0,000207511	3,48E-06	3,01E-05	7,94E-06	3,37E-05	3,11E-05	1,23E-05
raja	1,74E-06	3,48E-06	1,81E-05	2,65E-06	3,37E-05	4,44E-06	4,10E-06
kmas	1,74E-06	3,48E-06	6,02E-06	2,65E-06	3,37E-05	4,44E-06	4,10E-06
mcdf	1,74E-06	3,48E-06	6,02E-06	2,65E-06	3,37E-05	1,33E-05	4,10E-06
cool	1,92E-05	1,05E-05	0,000174697	0,000653795	3,37E-05	4,44E-06	4,10E-06
soak	1,74E-06	3,48E-06	6,02E-06	3,44E-05	3,37E-05	4,44E-06	4,10E-06
gist	1,74E-06	1,05E-05	6,02E-06	2,65E-06	3,37E-05	4,44E-06	5,33E-05
head	0,000207511	0,000184677	6,02E-06	0,000357338	3,37E-05	1,33E-05	4,10E-06
high	0,002062902	0,002094164	0,003897543	0,002903699	3,37E-05	0,002524916	0,002383844
bivo	1,74E-06	3,48E-06	0,000102408	2,65E-06	3,37E-05	4,44E-06	4,10E-06
katz	1,22E-05	1,05E-05	6,02E-06	2,65E-06	3,37E-05	4,44E-06	4,10E-06
opin	1,74E-06	3,48E-06	6,02E-06	2,65E-06	3,37E-05	4,44E-06	1,23E-05
beri	1,74E-06	3,48E-06	6,02E-06	2,65E-06	3,37E-05	4,44E-06	4,10E-06
atra	1,74E-06	3,48E-06	6,02E-06	2,65E-06	3,37E-05	5,77E-05	4,10E-06
urin	1,74E-06	1,05E-05	4,22E-05	2,65E-06	3,37E-05	0,002400667	4,10E-06
wipe	5,23E-06	3,48E-06	6,02E-06	2,65E-06	3,37E-05	4,44E-06	4,10E-06
asgr	1,74E-06	3,48E-06	6,02E-06	2,65E-06	3,37E-05	4,44E-06	5,33E-05
fkdv	1,74E-06	3,48E-06	6,02E-06	2,65E-06	3,37E-05	4,44E-06	4,10E-06
inco	5,23E-06	3,48E-06	6,02E-06	2,65E-06	3,37E-05	4,44E-06	4,10E-06
bead	1,74E-06	3,14E-05	6,02E-06	5,56E-05	3,37E-05	1,33E-05	4,51E-05
soil	1,74E-06	3,48E-06	0,000740955	0,007609967	3,37E-05	1,33E-05	4,10E-06
pmhc	1,74E-06	3,48E-06	6,02E-06	2,65E-06	3,37E-05	4,44E-06	7,80E-05
vecu	5,23E-06	3,48E-06	6,02E-06	2,65E-06	3,37E-05	4,44E-06	4,10E-06
stof	1,74E-06	3,48E-06	6,02E-06	2,65E-06	3,37E-05	4,44E-06	4,10E-06
duca	1,74E-06	3,48E-06	6,02E-06	2,65E-06	3,37E-05	4,44E-06	4,10E-06
guss	1,74E-06	3,48E-06	6,02E-06	7,94E-06	3,37E-05	4,44E-06	4,10E-06
ptsd	0,000270287	0,000386776	6,02E-06	2,65E-06	3,37E-05	1,33E-05	4,10E-06
bgcs	1,74E-06	3,48E-06	6,02E-06	2,65E-06	3,37E-05	4,44E-06	1,23E-05
lift	5,23E-06	1,74E-05	6,63E-05	0,000203815	3,37E-05	4,44E-06	4,10E-06
tame	1,74E-06	3,48E-06	6,02E-06	2,65E-06	3,37E-05	4,44E-06	4,10E-06
vsmc	1,74E-06	3,48E-06	6,02E-06	2,65E-06	3,37E-05	4,44E-06	5,33E-05
volt	1,74E-06	3,48E-06	6,02E-06	2,65E-06	3,37E-05	4,44E-06	4,10E-06
nilm	5,23E-06	3,48E-06	6,02E-06	2,65E-06	3,37E-05	4,44E-06	4,10E-06
mrfs	1,74E-06	3,48E-06	6,02E-06	7,94E-06	3,37E-05	4,44E-06	4,10E-06
mach	1,74E-06	3,48E-06	6,02E-06	2,91E-05	3,37E-05	4,44E-06	1,23E-05
hcia	1,74E-06	3,48E-06	6,02E-06	2,65E-06	3,37E-05	4,44E-06	1,23E-05
nspl	1,74E-06	3,48E-06	6,02E-06	2,65E-06	3,37E-05	4,44E-06	1,23E-05
csmd	1,74E-06	1,05E-05	6,02E-06	2,65E-06	3,37E-05	4,44E-06	4,10E-06
bhcr	1,74E-06	3,48E-06	6,02E-06	2,65E-06	3,37E-05	4,44E-06	4,10E-06
hplc	1,74E-06	3,48E-06	6,02E-06	2,65E-06	3,37E-05	0,000386059	4,10E-06
agro	5,23E-06	3,48E-06	0,000102408	3,97E-05	3,37E-05	1,33E-05	4,10E-06
knee	1,92E-05	0,000324055	6,02E-06	7,94E-06	3,37E-05	1,33E-05	4,10E-06
fort	1,74E-06	4,53E-05	6,02E-06	7,94E-06	0,000101044	1,33E-05	4,10E-06
pnfa	1,22E-05	1,74E-05	6,02E-06	2,65E-06	3,37E-05	4,44E-06	4,10E-06
uwsn	1,74E-06	3,48E-06	6,02E-06	2,65E-06	3,37E-05	4,44E-06	4,10E-06
must	0,000235411	0,00016377	6,02E-06	0,000214403	3,37E-05	7,54E-05	0,000151811
spcr	1,74E-06	3,48E-06	1,81E-05	2,65E-06	3,37E-05	4,44E-06	4,10E-06
kmph	1,74E-06	3,48E-06	6,02E-06	2,65E-06	3,37E-05	4,44E-06	4,10E-06
ofen	1,74E-06	3,48E-06	6,02E-06	2,65E-06	3,37E-05	4,44E-06	1,23E-05
mgbd	1,74E-06	3,48E-06	6,02E-06	2,65E-06	3,37E-05	1,33E-05	4,10E-06
emfi	1,74E-06	3,48E-06	6,02E-06	2,65E-06	3,37E-05	4,44E-06	4,10E-06
gstp	1,74E-06	3,48E-06	1,81E-05	2,65E-06	3,37E-05	4,44E-06	4,10E-06
dron	1,74E-06	3,48E-06	6,02E-06	2,65E-06	3,37E-05	9,32E-05	4,10E-06
anip	1,74E-06	3,48E-06	6,02E-06	2,65E-06	3,37E-05	4,44E-06	1,23E-05
axon	1,74E-06	3,48E-06	6,02E-06	2,65E-06	3,37E-05	0,000119811	0,000192841
glas	1,74E-06	1,05E-05	6,02E-06	2,65E-06	3,37E-05	4,44E-06	4,10E-06
data	0,001490939	0,002477455	0,00095782	0,002257844	3,37E-05	0,001619674	0,001144737
flux	1,74E-06	1,05E-05	9,04E-05	0,000436746	3,37E-05	0,000102062	9,44E-05
chow	1,74E-06	3,48E-06	6,02E-06	1,32E-05	3,37E-05	4,88E-05	4,10E-06
mice	1,74E-06	3,48E-06	6,02E-06	2,65E-06	3,37E-05	0,004122403	0,00247411
soft	1,57E-05	0,000121956	0,000162649	0,000516154	3,37E-05	4,44E-06	9,44E-05
gses	5,23E-06	3,48E-06	6,02E-06	2,65E-06	3,37E-05	4,44E-06	4,10E-06
fcys	1,74E-06	3,48E-06	6,02E-06	2,65E-06	3,37E-05	4,44E-06	4,10E-06
iter	1,74E-06	3,48E-06	1,81E-05	3,97E-05	3,37E-05	4,44E-06	4,10E-06
cosp	1,74E-06	3,48E-06	1,81E-05	2,65E-06	3,37E-05	4,44E-06	4,10E-06
pace	1,22E-05	3,48E-06	1,81E-05	7,94E-06	3,37E-05	2,22E-05	1,23E-05
csfs	1,57E-05	3,48E-06	6,02E-06	2,65E-06	3,37E-05	4,44E-06	4,10E-06
wand	1,74E-06	1,05E-05	6,02E-06	2,65E-06	3,37E-05	4,44E-06	4,10E-06
ship	1,74E-06	1,05E-05	3,01E-05	3,44E-05	3,37E-05	4,44E-06	4,10E-06
rirh	1,74E-06	3,48E-06	6,02E-06	7,94E-06	3,37E-05	4,44E-06	4,10E-06
esbl	1,74E-06	1,74E-05	6,02E-06	2,65E-06	3,37E-05	4,44E-06	0,000102575
arta	1,74E-06	3,48E-06	6,02E-06	2,65E-06	3,37E-05	4,44E-06	7,80E-05
scop	1,74E-06	3,48E-06	6,02E-06	2,65E-06	3,37E-05	6,66E-05	4,10E-06
type	0,001013141	0,001195172	0,001150589	0,001606696	3,37E-05	0,001069429	0,001834042
ghgs	1,74E-06	3,48E-06	6,63E-05	2,65E-06	3,37E-05	4,44E-06	4,10E-06
jaen	5,23E-06	3,48E-06	6,02E-06	2,65E-06	3,37E-05	4,44E-06	4,10E-06
anca	1,74E-06	5,23E-05	6,02E-06	2,65E-06	3,37E-05	4,44E-06	5,33E-05
coff	1,57E-05	1,05E-05	0,000102408	7,68E-05	3,37E-05	3,11E-05	4,10E-06
pspu	1,92E-05	3,48E-06	6,02E-06	2,65E-06	3,37E-05	4,44E-06	4,10E-06
buzz	1,74E-06	3,48E-06	6,02E-06	2,65E-06	3,37E-05	4,44E-06	4,10E-06
ridg	1,74E-06	1,05E-05	6,02E-06	0,000336162	3,37E-05	4,44E-06	1,23E-05
dpmw	1,74E-06	3,48E-06	6,02E-06	2,65E-06	3,37E-05	4,44E-06	4,10E-06
avpr	5,23E-06	3,48E-06	6,02E-06	2,65E-06	3,37E-05	4,88E-05	4,10E-06
mtsc	1,74E-06	3,48E-06	6,02E-06	2,65E-06	3,37E-05	1,33E-05	4,10E-06
asco	1,74E-06	3,48E-06	6,02E-06	2,65E-06	3,37E-05	4,44E-06	1,23E-05
rgga	1,74E-06	3,48E-06	6,02E-06	7,94E-06	3,37E-05	4,44E-06	4,10E-06
fmrp	1,74E-06	1,05E-05	6,02E-06	2,65E-06	3,37E-05	4,44E-06	4,10E-06
pbvs	1,74E-06	3,48E-06	6,02E-06	7,94E-06	3,37E-05	4,44E-06	4,10E-06
orac	1,74E-06	3,48E-06	6,02E-06	2,65E-06	3,37E-05	1,33E-05	4,10E-06
cgns	1,74E-06	3,48E-06	6,02E-06	2,65E-06	3,37E-05	4,88E-05	4,10E-06
cole	5,23E-06	3,48E-06	7,83E-05	2,65E-06	3,37E-05	4,44E-06	4,10E-06
laba	1,74E-06	6,62E-05	6,02E-06	2,65E-06	3,37E-05	4,44E-06	4,10E-06
agit	1,22E-05	5,92E-05	6,02E-06	2,65E-06	3,37E-05	2,22E-05	4,10E-06
sink	1,74E-06	3,48E-06	1,81E-05	8,21E-05	3,37E-05	4,44E-06	4,10E-06
enth	1,74E-06	0,000275273	6,02E-06	2,65E-06	3,37E-05	4,44E-06	4,10E-06
accg	1,92E-05	3,48E-06	6,02E-06	2,65E-06	3,37E-05	4,44E-06	4,10E-06
gpcc	1,74E-06	3,48E-06	6,02E-06	4,50E-05	3,37E-05	4,44E-06	4,10E-06
motm	1,74E-06	3,48E-06	6,02E-06	2,65E-06	3,37E-05	4,44E-06	4,10E-06
zygo	1,74E-06	1,05E-05	6,02E-06	2,65E-06	3,37E-05	4,44E-06	4,10E-06
dmyc	1,74E-06	3,48E-06	6,02E-06	2,65E-06	3,37E-05	1,33E-05	4,10E-06
mohr	1,74E-06	3,48E-06	6,02E-06	3,44E-05	3,37E-05	4,44E-06	4,10E-06
ntas	1,74E-06	3,48E-06	1,81E-05	2,65E-06	3,37E-05	4,44E-06	4,10E-06
advi	3,31E-05	5,92E-05	6,02E-06	1,32E-05	3,37E-05	2,22E-05	4,10E-06
texa	5,23E-06	1,05E-05	4,22E-05	1,32E-05	3,37E-05	4,44E-06	4,10E-06
aton	1,74E-06	1,05E-05	6,02E-06	2,65E-06	3,37E-05	4,44E-06	4,10E-06
fuhc	1,74E-06	3,48E-06	6,02E-06	2,65E-06	3,37E-05	4,44E-06	6,15E-05
rcpm	1,74E-06	3,48E-06	6,02E-06	2,65E-06	0,000437858	4,44E-06	4,10E-06
clud	1,74E-06	3,48E-06	6,02E-06	7,94E-06	3,37E-05	4,44E-06	4,10E-06
putt	1,74E-06	3,48E-06	6,02E-06	2,65E-06	0,000437858	4,44E-06	4,10E-06
coap	1,74E-06	3,48E-06	6,02E-06	2,65E-06	3,37E-05	4,44E-06	4,10E-06
dmpc	1,74E-06	3,48E-06	6,02E-06	2,65E-06	3,37E-05	4,44E-06	4,10E-06
plfa	1,74E-06	1,05E-05	6,02E-06	2,65E-06	3,37E-05	4,44E-06	4,10E-06
efdc	1,74E-06	3,48E-06	1,81E-05	2,65E-06	3,37E-05	4,44E-06	4,10E-06
talc	1,74E-06	3,48E-06	9,04E-05	2,65E-06	3,37E-05	4,44E-06	4,10E-06
nata	1,74E-06	1,05E-05	6,02E-06	2,65E-06	3,37E-05	4,44E-06	4,10E-06
cadc	1,74E-06	3,48E-06	6,02E-06	2,65E-06	3,37E-05	4,44E-06	4,10E-06
book	6,80E-05	1,05E-05	1,81E-05	2,65E-06	3,37E-05	4,44E-06	1,23E-05
dusk	1,74E-06	3,48E-06	6,02E-06	7,94E-06	3,37E-05	4,44E-06	4,10E-06
etch	5,23E-06	3,48E-06	7,83E-05	0,000113819	3,37E-05	4,44E-06	4,10E-06
fmcw	1,74E-06	3,48E-06	6,02E-06	2,65E-06	3,37E-05	4,44E-06	4,10E-06
nras	1,74E-06	3,48E-06	6,02E-06	2,65E-06	3,37E-05	4,44E-06	1,23E-05
ftrs	1,74E-06	3,48E-06	6,02E-06	2,65E-06	3,37E-05	4,44E-06	4,10E-06
xivb	1,74E-06	3,48E-06	6,02E-06	2,65E-06	3,37E-05	1,33E-05	4,10E-06
cord	1,74E-06	0,000149832	6,02E-06	7,94E-06	0,000101044	3,99E-05	9,44E-05
dark	5,23E-06	1,74E-05	0,000138553	1,32E-05	0,000168407	0,000217436	4,10E-06
ptgs	1,74E-06	3,48E-06	6,02E-06	2,65E-06	3,37E-05	4,44E-06	1,23E-05
kern	1,74E-06	3,48E-06	6,02E-06	7,94E-06	3,37E-05	4,44E-06	4,10E-06
pira	1,74E-06	3,48E-06	6,02E-06	7,94E-06	3,37E-05	4,44E-06	4,10E-06
gbar	1,74E-06	3,48E-06	6,02E-06	2,65E-06	3,37E-05	4,44E-06	4,10E-06
grim	1,74E-06	3,48E-06	6,02E-06	2,65E-06	3,37E-05	4,44E-06	4,10E-06
psim	1,74E-06	3,48E-06	6,02E-06	2,65E-06	3,37E-05	4,44E-06	4,10E-06
lyme	1,74E-06	2,44E-05	6,02E-06	2,65E-06	3,37E-05	4,44E-06	2,05E-05
hauv	1,74E-06	3,48E-06	6,02E-06	2,65E-06	3,37E-05	4,44E-06	4,10E-06
loud	5,23E-06	3,48E-06	6,02E-06	2,65E-06	3,37E-05	4,44E-06	4,10E-06
iclr	1,74E-06	3,48E-06	6,02E-06	7,94E-06	3,37E-05	4,44E-06	4,10E-06
teak	1,74E-06	3,48E-06	6,02E-06	7,94E-06	3,37E-05	4,44E-06	4,10E-06
runx	1,74E-06	3,48E-06	6,02E-06	2,65E-06	3,37E-05	4,44E-06	0,000118987
valu	0,000967803	0,001202141	0,001656607	0,002257844	3,37E-05	0,00089193	4,10E-06
bore	8,72E-06	3,48E-06	6,02E-06	9,79E-05	3,37E-05	4,44E-06	4,10E-06
pvta	1,74E-06	3,48E-06	6,02E-06	2,65E-06	3,37E-05	5,77E-05	4,10E-06
xiap	1,74E-06	3,48E-06	6,02E-06	2,65E-06	3,37E-05	4,44E-06	5,33E-05
pqqq	1,74E-06	1,05E-05	6,02E-06	2,65E-06	3,37E-05	4,44E-06	4,10E-06
kund	1,74E-06	3,48E-06	6,02E-06	2,65E-06	0,000101044	4,44E-06	4,10E-06
zeus	1,74E-06	3,48E-06	6,02E-06	2,65E-06	3,37E-05	4,44E-06	4,10E-06
mare	1,74E-06	3,48E-06	6,02E-06	2,65E-06	3,37E-05	4,44E-06	1,23E-05
gene	1,74E-06	0,001627246	0,000114456	7,94E-06	3,37E-05	0,001548675	0,007955721
rwhs	1,74E-06	3,48E-06	4,22E-05	2,65E-06	3,37E-05	4,44E-06	4,10E-06
tris	1,74E-06	3,48E-06	6,02E-06	2,65E-06	3,37E-05	6,66E-05	4,10E-06
webm	1,74E-06	3,48E-06	6,02E-06	2,65E-06	3,37E-05	4,44E-06	4,10E-06
igrf	1,74E-06	3,48E-06	6,02E-06	2,65E-06	3,37E-05	4,44E-06	4,10E-06
naca	1,74E-06	3,48E-06	6,02E-06	7,94E-06	3,37E-05	4,44E-06	4,10E-06
stis	8,20E-05	3,48E-06	6,02E-06	2,65E-06	3,37E-05	4,44E-06	4,10E-06
zona	1,74E-06	1,05E-05	6,02E-06	2,65E-06	3,37E-05	4,44E-06	4,10E-06
pepa	1,74E-06	3,48E-06	6,02E-06	2,65E-06	3,37E-05	4,44E-06	4,10E-06
rnas	1,74E-06	3,48E-06	6,02E-06	2,65E-06	3,37E-05	4,44E-06	0,000242077
bsqj	1,74E-06	1,05E-05	6,02E-06	2,65E-06	3,37E-05	4,44E-06	3,69E-05
best	0,000172635	0,000170739	0,000415658	0,000479097	3,37E-05	6,66E-05	0,000143605
hilt	1,74E-06	1,05E-05	6,02E-06	2,65E-06	3,37E-05	4,44E-06	4,10E-06
pwml	1,74E-06	3,48E-06	6,02E-06	2,65E-06	3,37E-05	4,44E-06	1,23E-05
anin	1,74E-06	3,48E-06	6,02E-06	2,65E-06	3,37E-05	4,44E-06	1,23E-05
ctec	1,74E-06	3,48E-06	6,02E-06	2,65E-06	3,37E-05	1,33E-05	4,10E-06
oper	0,000127297	0,00022649	6,63E-05	0,000336162	3,37E-05	5,77E-05	1,23E-05
rift	1,74E-06	3,48E-06	4,22E-05	2,65E-06	3,37E-05	1,33E-05	4,10E-06
fire	5,23E-06	3,48E-06	0,000150601	0,000357338	3,37E-05	2,22E-05	4,10E-06
virk	1,74E-06	3,48E-06	1,81E-05	2,65E-06	3,37E-05	4,44E-06	4,10E-06
faec	1,74E-06	3,14E-05	4,22E-05	2,65E-06	3,37E-05	4,44E-06	4,10E-06
nfts	1,74E-06	1,05E-05	6,02E-06	2,65E-06	3,37E-05	5,77E-05	4,51E-05
even	0,000619045	0,000386776	0,000246985	0,000436746	3,37E-05	0,000341685	0,000471845
ldlr	1,74E-06	4,53E-05	6,02E-06	2,65E-06	3,37E-05	4,44E-06	0,000102575
crui	1,74E-06	1,05E-05	4,22E-05	7,94E-06	3,37E-05	4,44E-06	4,10E-06
vysk	1,74E-06	3,48E-06	1,81E-05	2,65E-06	3,37E-05	4,44E-06	4,10E-06
thms	1,74E-06	3,48E-06	7,83E-05	2,65E-06	3,37E-05	4,44E-06	4,10E-06
miss	5,41E-05	0,000142863	1,81E-05	5,03E-05	3,37E-05	4,44E-06	2,87E-05
dopm	1,74E-06	3,48E-06	1,81E-05	2,65E-06	3,37E-05	4,44E-06	4,10E-06
agua	1,74E-06	3,48E-06	6,02E-06	2,65E-06	0,000437858	4,44E-06	4,10E-06
time	0,001368874	0,001738749	0,00089758	0,002379604	3,37E-05	0,001593049	0,000791879
hdpe	1,74E-06	3,48E-06	7,83E-05	7,68E-05	3,37E-05	4,44E-06	4,10E-06
tole	1,74E-06	3,48E-06	6,02E-06	2,65E-06	0,000101044	4,44E-06	4,10E-06
coil	1,74E-06	3,48E-06	6,02E-06	1,32E-05	3,37E-05	4,44E-06	2,05E-05
slot	1,74E-06	3,48E-06	6,02E-06	0,000145582	3,37E-05	4,44E-06	4,10E-06
beng	5,23E-06	3,48E-06	6,02E-06	2,65E-06	3,37E-05	4,44E-06	4,10E-06
tnfa	1,74E-06	4,53E-05	6,02E-06	2,65E-06	3,37E-05	3,99E-05	2,05E-05
nacl	1,74E-06	3,48E-06	0,000246985	1,85E-05	3,37E-05	1,33E-05	1,23E-05
viot	1,74E-06	3,48E-06	6,02E-06	2,65E-06	3,37E-05	4,44E-06	1,23E-05
chrs	2,27E-05	3,48E-06	6,02E-06	2,65E-06	3,37E-05	4,44E-06	4,10E-06
amor	1,74E-06	1,05E-05	6,02E-06	2,65E-06	3,37E-05	4,44E-06	4,10E-06
gata	1,74E-06	1,74E-05	6,02E-06	2,65E-06	3,37E-05	4,44E-06	3,69E-05
feno	1,74E-06	9,41E-05	6,02E-06	2,65E-06	3,37E-05	4,44E-06	4,10E-06
aver	0,000190073	3,48E-06	6,02E-06	2,65E-06	3,37E-05	2,22E-05	4,10E-06
homo	2,62E-05	3,48E-06	1,81E-05	2,65E-06	3,37E-05	4,44E-06	4,10E-06
phil	1,74E-06	3,48E-06	6,02E-06	7,94E-06	3,37E-05	4,44E-06	4,10E-06
full	0,000148222	0,000156801	6,02E-06	0,000452628	3,37E-05	0,000217436	0,000209253
dcns	1,74E-06	3,48E-06	6,02E-06	2,65E-06	3,37E-05	4,44E-06	4,10E-06
hgcl	1,74E-06	3,48E-06	6,02E-06	2,65E-06	3,37E-05	1,33E-05	4,10E-06
shed	7,15E-05	1,05E-05	3,01E-05	0,000108525	3,37E-05	3,99E-05	0,000192841
asia	1,57E-05	7,32E-05	6,63E-05	0,000119113	3,37E-05	4,44E-06	4,10E-06
indi	1,74E-06	1,05E-05	6,02E-06	2,65E-06	3,37E-05	4,44E-06	4,10E-06
fogg	5,23E-06	3,48E-06	6,02E-06	2,65E-06	3,37E-05	4,44E-06	4,10E-06
bist	1,74E-06	3,48E-06	6,02E-06	5,03E-05	3,37E-05	4,44E-06	4,10E-06
qsar	1,74E-06	3,48E-06	6,02E-06	2,65E-06	3,37E-05	0,000128686	4,10E-06
dure	0,001951299	0,001968723	0,001524078	0,003242508	3,37E-05	0,001761673	0,00148939
moor	1,74E-06	3,48E-06	6,02E-06	7,94E-06	3,37E-05	4,44E-06	4,10E-06
hawk	5,23E-06	3,48E-06	6,02E-06	2,65E-06	3,37E-05	4,44E-06	4,10E-06
dune	1,74E-06	3,48E-06	3,01E-05	0,000119113	3,37E-05	4,44E-06	4,10E-06
pork	1,74E-06	1,74E-05	6,02E-06	2,65E-06	3,37E-05	3,99E-05	4,10E-06
bric	1,74E-06	3,48E-06	6,02E-06	2,65E-06	3,37E-05	4,44E-06	4,10E-06
ashb	1,74E-06	3,48E-06	6,02E-06	2,65E-06	3,37E-05	4,44E-06	4,10E-06
juan	5,23E-06	3,48E-06	6,02E-06	2,65E-06	3,37E-05	4,44E-06	4,10E-06
weed	1,74E-06	4,53E-05	0,000198793	0,000108525	3,37E-05	1,33E-05	4,10E-06
exci	1,74E-06	8,01E-05	3,01E-05	1,85E-05	3,37E-05	4,44E-06	4,10E-06
edif	5,23E-06	3,48E-06	6,02E-06	2,65E-06	3,37E-05	4,44E-06	4,10E-06
dass	2,96E-05	3,48E-06	6,02E-06	2,65E-06	3,37E-05	4,44E-06	4,10E-06
cpga	1,74E-06	3,48E-06	6,02E-06	2,65E-06	3,37E-05	4,44E-06	1,23E-05
geod	1,74E-06	3,48E-06	6,02E-06	7,94E-06	3,37E-05	4,44E-06	4,10E-06
rhci	1,74E-06	3,48E-06	6,02E-06	2,65E-06	3,37E-05	1,33E-05	4,10E-06
eimb	1,74E-06	3,48E-06	6,02E-06	2,65E-06	3,37E-05	4,44E-06	1,23E-05
unev	1,74E-06	1,05E-05	6,02E-06	2,65E-06	3,37E-05	4,44E-06	4,10E-06
angl	5,23E-06	8,71E-05	4,22E-05	0,001236123	3,37E-05	4,44E-06	4,10E-06
ovig	1,74E-06	3,48E-06	1,81E-05	2,65E-06	3,37E-05	4,44E-06	4,10E-06
swue	1,74E-06	3,48E-06	6,02E-06	3,97E-05	3,37E-05	4,44E-06	4,10E-06
exom	1,74E-06	1,05E-05	6,02E-06	2,65E-06	3,37E-05	4,44E-06	0,000143605
nose	1,74E-06	3,14E-05	4,22E-05	1,85E-05	3,37E-05	4,44E-06	4,10E-06
slab	1,74E-06	3,48E-06	6,02E-06	0,000219696	3,37E-05	4,44E-06	4,10E-06
mkda	5,23E-06	3,48E-06	6,02E-06	2,65E-06	3,37E-05	4,44E-06	4,10E-06
bush	1,74E-06	3,48E-06	6,02E-06	2,65E-06	3,37E-05	4,44E-06	4,10E-06
maiz	1,74E-06	3,48E-06	0,000162649	0,000378513	3,37E-05	0,000128686	2,87E-05
rtms	5,23E-06	3,48E-06	6,02E-06	2,65E-06	3,37E-05	4,44E-06	4,10E-06
ntfs	1,74E-06	3,48E-06	6,02E-06	2,65E-06	3,37E-05	4,44E-06	4,10E-06
wiki	1,74E-06	3,48E-06	6,02E-06	7,94E-06	3,37E-05	4,44E-06	4,10E-06
saab	1,74E-06	3,48E-06	6,02E-06	2,65E-06	3,37E-05	4,44E-06	4,10E-06
exud	1,74E-06	3,48E-06	1,81E-05	1,32E-05	3,37E-05	4,88E-05	2,05E-05
trmm	1,74E-06	3,48E-06	6,02E-06	3,97E-05	3,37E-05	4,44E-06	4,10E-06
deft	1,74E-06	3,48E-06	6,02E-06	2,65E-06	3,37E-05	4,44E-06	4,10E-06
bcdl	1,74E-06	3,48E-06	6,02E-06	2,65E-06	3,37E-05	4,44E-06	4,10E-06
bdbd	1,74E-06	3,48E-06	6,02E-06	2,65E-06	3,37E-05	4,44E-06	1,23E-05
spam	1,74E-06	3,48E-06	6,02E-06	2,65E-06	3,37E-05	4,44E-06	4,10E-06
frog	1,57E-05	3,48E-06	6,02E-06	2,65E-06	3,37E-05	4,44E-06	2,87E-05
mmps	1,74E-06	3,48E-06	6,02E-06	2,65E-06	3,37E-05	4,44E-06	6,15E-05
nice	3,31E-05	3,48E-06	6,02E-06	2,65E-06	3,37E-05	4,44E-06	4,10E-06
exot	5,23E-06	1,74E-05	6,02E-06	2,65E-06	3,37E-05	1,33E-05	1,23E-05
admi	1,74E-06	3,48E-06	6,02E-06	2,65E-06	3,37E-05	4,44E-06	4,10E-06
devi	1,92E-05	3,48E-06	6,02E-06	4,50E-05	3,37E-05	1,33E-05	4,10E-06
crop	1,74E-06	3,48E-06	0,000945772	0,001331413	3,37E-05	3,99E-05	2,05E-05
pitt	1,74E-06	3,48E-06	6,02E-06	2,65E-06	3,37E-05	1,33E-05	4,10E-06
atyp	0,000102884	0,000114987	6,02E-06	7,94E-06	3,37E-05	3,99E-05	4,51E-05
bmdm	1,74E-06	3,48E-06	6,02E-06	2,65E-06	3,37E-05	4,44E-06	5,33E-05
mshe	1,74E-06	3,48E-06	6,02E-06	2,65E-06	3,37E-05	1,33E-05	4,10E-06
pier	1,74E-06	3,48E-06	6,02E-06	7,68E-05	3,37E-05	4,44E-06	4,10E-06
blow	1,74E-06	3,48E-06	3,01E-05	2,38E-05	3,37E-05	4,44E-06	1,23E-05
cran	5,23E-06	3,48E-06	6,02E-06	2,65E-06	3,37E-05	4,44E-06	4,10E-06
gnaq	1,74E-06	3,48E-06	6,02E-06	2,65E-06	0,000101044	4,44E-06	4,10E-06
bazr	1,74E-06	3,48E-06	1,81E-05	2,65E-06	3,37E-05	4,44E-06	4,10E-06
labb	1,74E-06	3,48E-06	6,02E-06	2,65E-06	0,000370495	4,44E-06	4,10E-06
dara	1,74E-06	3,48E-06	6,02E-06	2,65E-06	0,000101044	4,44E-06	4,10E-06
sara	5,23E-06	3,48E-06	6,02E-06	2,65E-06	3,37E-05	4,44E-06	4,10E-06
impr	1,74E-06	3,48E-06	6,02E-06	7,94E-06	3,37E-05	4,44E-06	4,10E-06
mctc	1,74E-06	3,48E-06	6,02E-06	2,65E-06	3,37E-05	4,44E-06	1,23E-05
wris	1,74E-06	3,48E-06	6,02E-06	7,94E-06	3,37E-05	4,44E-06	4,10E-06
liff	1,74E-06	3,48E-06	6,02E-06	7,94E-06	3,37E-05	4,44E-06	4,10E-06
ptfe	1,74E-06	3,48E-06	3,01E-05	1,85E-05	3,37E-05	4,44E-06	4,10E-06
wing	0,000123809	3,48E-06	6,02E-06	0,000182639	3,37E-05	4,44E-06	4,10E-06
mrna	1,74E-06	3,48E-06	6,02E-06	2,65E-06	3,37E-05	0,000545808	0,000849321
rato	5,23E-06	3,48E-06	6,02E-06	2,65E-06	3,37E-05	4,44E-06	4,10E-06
larg	0,00074111	0,000651595	0,000499994	0,001469055	3,37E-05	0,000465934	0,001021647
blrs	5,23E-06	3,48E-06	6,02E-06	2,65E-06	3,37E-05	4,44E-06	4,10E-06
kpsr	1,74E-06	3,48E-06	6,02E-06	2,65E-06	3,37E-05	4,44E-06	4,10E-06
nedd	1,74E-06	3,48E-06	6,02E-06	2,65E-06	3,37E-05	0,000110937	4,10E-06
sarc	1,74E-06	3,48E-06	6,02E-06	7,94E-06	3,37E-05	4,44E-06	4,10E-06
mslb	1,74E-06	3,48E-06	6,02E-06	7,94E-06	3,37E-05	4,44E-06	4,10E-06
vial	5,23E-06	3,48E-06	6,02E-06	2,65E-06	3,37E-05	4,44E-06	4,10E-06
ordo	1,74E-06	3,48E-06	6,02E-06	7,94E-06	3,37E-05	4,44E-06	4,10E-06
thus	0,000594632	0,000233459	0,000753003	0,000553212	3,37E-05	0,000980679	0,001062677
reko	1,74E-06	3,48E-06	7,83E-05	2,65E-06	3,37E-05	4,44E-06	4,10E-06
foxo	1,74E-06	3,48E-06	6,02E-06	2,65E-06	3,37E-05	4,44E-06	0,000102575
kari	1,74E-06	3,48E-06	6,02E-06	7,94E-06	3,37E-05	4,44E-06	4,10E-06
rucp	1,74E-06	3,48E-06	6,02E-06	2,65E-06	3,37E-05	4,88E-05	4,10E-06
tano	1,74E-06	3,48E-06	6,02E-06	2,65E-06	0,000101044	4,44E-06	4,10E-06
fill	7,85E-05	2,44E-05	6,02E-06	0,000839082	3,37E-05	4,88E-05	4,10E-06
cual	1,74E-06	3,48E-06	6,02E-06	2,65E-06	0,000101044	4,44E-06	4,10E-06
fima	1,74E-06	3,48E-06	6,02E-06	2,65E-06	3,37E-05	4,44E-06	1,23E-05
fglk	1,74E-06	3,48E-06	6,02E-06	2,65E-06	3,37E-05	4,44E-06	5,33E-05
alya	1,74E-06	3,48E-06	6,02E-06	2,65E-06	3,37E-05	4,44E-06	4,10E-06
nise	1,74E-06	3,48E-06	9,04E-05	2,65E-06	3,37E-05	4,44E-06	4,10E-06
mato	1,74E-06	3,48E-06	6,02E-06	2,65E-06	3,37E-05	1,33E-05	4,10E-06
lbsn	1,74E-06	3,48E-06	6,02E-06	2,65E-06	3,37E-05	4,44E-06	4,10E-06
stnf	1,74E-06	3,48E-06	6,02E-06	2,65E-06	3,37E-05	1,33E-05	4,51E-05
nevi	1,74E-06	1,05E-05	6,02E-06	2,65E-06	3,37E-05	4,44E-06	4,10E-06
skpm	1,74E-06	3,48E-06	6,02E-06	2,65E-06	3,37E-05	4,44E-06	4,10E-06
dmso	1,74E-06	3,48E-06	6,02E-06	2,65E-06	3,37E-05	5,77E-05	4,10E-06
bmps	1,74E-06	3,48E-06	6,63E-05	1,32E-05	3,37E-05	4,44E-06	1,23E-05
emul	8,72E-06	3,48E-06	0,000259033	5,56E-05	3,37E-05	4,44E-06	1,23E-05
nass	5,23E-06	3,48E-06	6,02E-06	2,65E-06	3,37E-05	4,44E-06	4,10E-06
leak	1,74E-06	3,14E-05	6,02E-06	3,97E-05	3,37E-05	1,33E-05	4,10E-06
unif	5,23E-06	3,48E-06	6,02E-06	2,65E-06	3,37E-05	4,44E-06	4,10E-06
coir	1,74E-06	3,48E-06	5,42E-05	9,79E-05	3,37E-05	4,44E-06	4,10E-06
cmut	1,74E-06	3,48E-06	1,81E-05	2,65E-06	3,37E-05	4,44E-06	4,10E-06
mail	2,27E-05	3,48E-06	6,02E-06	2,65E-06	3,37E-05	4,44E-06	1,23E-05
well	0,002052439	0,001362426	0,001692751	0,002136085	0,000101044	0,001859297	0,002293578
ddos	1,74E-06	3,48E-06	6,02E-06	2,65E-06	3,37E-05	4,44E-06	4,10E-06
surf	5,23E-06	1,74E-05	6,02E-06	2,65E-06	3,37E-05	4,44E-06	4,10E-06
gate	1,74E-06	3,48E-06	3,01E-05	6,62E-05	3,37E-05	3,11E-05	4,10E-06
efpi	1,74E-06	3,48E-06	6,02E-06	7,94E-06	3,37E-05	4,44E-06	4,10E-06
wish	4,71E-05	3,48E-06	6,02E-06	2,65E-06	3,37E-05	4,44E-06	4,10E-06
repr	0,000615557	0,000456465	0,000740955	0,000558505	0,000101044	0,000758806	0,000537493
tent	1,74E-06	3,48E-06	6,02E-06	1,32E-05	3,37E-05	4,44E-06	4,10E-06
iucn	1,74E-06	3,48E-06	7,83E-05	2,65E-06	3,37E-05	4,44E-06	1,23E-05
roof	1,74E-06	3,48E-06	0,00052409	0,000505567	3,37E-05	4,44E-06	4,10E-06
care	0,001267734	0,001975692	4,22E-05	2,38E-05	3,37E-05	3,99E-05	3,69E-05
nuec	1,74E-06	3,48E-06	1,81E-05	2,65E-06	3,37E-05	4,44E-06	4,10E-06
wake	1,74E-06	0,00016377	6,02E-06	0,000166758	3,37E-05	4,44E-06	4,10E-06
gwew	1,74E-06	3,48E-06	6,02E-06	7,94E-06	3,37E-05	4,44E-06	4,10E-06
next	8,89E-05	0,000114987	1,81E-05	0,0001297	3,37E-05	0,000102062	0,000397991
self	0,004029896	0,000191646	0,000138553	0,000166758	3,37E-05	0,00024406	0,000340549
stps	1,74E-06	1,05E-05	6,02E-06	2,65E-06	3,37E-05	4,44E-06	4,10E-06
ccdt	1,74E-06	5,92E-05	6,02E-06	2,65E-06	3,37E-05	4,44E-06	4,10E-06
neal	5,23E-06	3,48E-06	6,02E-06	2,65E-06	3,37E-05	4,44E-06	4,10E-06
nure	1,74E-06	3,48E-06	1,81E-05	2,65E-06	3,37E-05	4,44E-06	4,10E-06
toss	3,31E-05	3,48E-06	6,02E-06	2,65E-06	3,37E-05	4,44E-06	4,10E-06
edmm	1,74E-06	3,48E-06	6,02E-06	2,65E-06	3,37E-05	4,44E-06	4,10E-06
arco	1,74E-06	1,05E-05	6,02E-06	2,65E-06	3,37E-05	4,44E-06	4,10E-06
mott	1,74E-06	3,48E-06	6,02E-06	2,65E-06	3,37E-05	4,44E-06	6,15E-05
hopf	1,74E-06	3,48E-06	6,02E-06	1,32E-05	3,37E-05	4,44E-06	4,10E-06
aekf	1,74E-06	3,48E-06	6,02E-06	2,65E-06	3,37E-05	4,44E-06	4,10E-06
ofat	1,74E-06	3,48E-06	1,81E-05	2,65E-06	3,37E-05	4,44E-06	4,10E-06
skew	1,74E-06	1,05E-05	6,02E-06	2,65E-06	3,37E-05	4,44E-06	4,51E-05
soar	1,74E-06	3,48E-06	6,02E-06	7,94E-06	3,37E-05	4,44E-06	4,10E-06
jump	1,74E-06	3,48E-06	3,01E-05	0,000272635	3,37E-05	2,22E-05	4,10E-06
astm	1,74E-06	3,48E-06	6,02E-06	7,68E-05	3,37E-05	4,44E-06	4,10E-06
nabh	1,74E-06	3,48E-06	1,81E-05	2,65E-06	3,37E-05	4,44E-06	4,10E-06
ipsc	1,74E-06	3,48E-06	6,02E-06	2,65E-06	3,37E-05	4,44E-06	0,000274901
huff	1,74E-06	3,48E-06	6,02E-06	2,65E-06	3,37E-05	1,33E-05	4,10E-06
ompa	1,74E-06	3,48E-06	6,02E-06	2,65E-06	3,37E-05	4,44E-06	1,23E-05
casa	1,74E-06	3,48E-06	6,02E-06	2,65E-06	0,000101044	4,44E-06	4,10E-06
draw	0,000353989	4,53E-05	6,02E-06	3,44E-05	3,37E-05	4,44E-06	1,23E-05
plei	1,74E-06	3,48E-06	1,81E-05	2,65E-06	3,37E-05	4,44E-06	4,10E-06
fand	1,74E-06	3,48E-06	1,81E-05	2,65E-06	3,37E-05	4,44E-06	4,10E-06
hill	1,74E-06	3,48E-06	5,42E-05	5,56E-05	3,37E-05	4,44E-06	4,10E-06
fipa	1,74E-06	3,48E-06	6,02E-06	2,65E-06	3,37E-05	4,44E-06	4,10E-06
pint	1,74E-06	3,48E-06	1,81E-05	2,65E-06	3,37E-05	4,44E-06	4,10E-06
mrsa	1,74E-06	3,48E-06	6,02E-06	2,65E-06	3,37E-05	1,33E-05	2,87E-05
raps	1,74E-06	3,48E-06	6,02E-06	7,94E-06	3,37E-05	4,44E-06	4,10E-06
tipo	1,74E-06	3,48E-06	1,81E-05	2,65E-06	3,37E-05	4,44E-06	4,10E-06
curv	1,92E-05	0,000240428	7,83E-05	0,000431452	0,000101044	0,000137561	4,10E-06
mesd	1,74E-06	3,48E-06	1,81E-05	2,65E-06	3,37E-05	4,44E-06	4,10E-06
clpb	1,74E-06	3,48E-06	6,02E-06	2,65E-06	3,37E-05	4,44E-06	1,23E-05
sinw	1,74E-06	3,48E-06	6,02E-06	5,03E-05	3,37E-05	4,44E-06	5,33E-05
chen	1,74E-06	3,48E-06	6,02E-06	7,94E-06	3,37E-05	4,44E-06	1,23E-05
post	0,000584169	0,000470403	6,02E-06	0,000383807	3,37E-05	0,00029731	0,000430815
edss	1,74E-06	3,48E-06	6,02E-06	2,65E-06	3,37E-05	4,44E-06	4,10E-06
sice	1,74E-06	3,48E-06	6,02E-06	2,65E-06	3,37E-05	4,44E-06	4,10E-06
jerk	5,23E-06	3,48E-06	6,02E-06	2,65E-06	0,000437858	4,44E-06	4,10E-06
lmse	1,74E-06	3,48E-06	6,02E-06	2,65E-06	3,37E-05	4,44E-06	4,10E-06
agap	1,74E-06	3,48E-06	6,02E-06	2,65E-06	3,37E-05	4,44E-06	9,44E-05
crit	1,74E-06	1,05E-05	6,02E-06	2,65E-06	3,37E-05	4,44E-06	4,10E-06
trna	1,74E-06	1,05E-05	6,02E-06	2,65E-06	3,37E-05	3,11E-05	3,69E-05
mdpv	1,74E-06	1,74E-05	6,02E-06	2,65E-06	3,37E-05	0,000110937	4,10E-06
ramp	1,74E-06	3,48E-06	1,81E-05	2,65E-06	3,37E-05	4,44E-06	4,10E-06
gram	1,74E-06	1,05E-05	0,000114456	1,85E-05	3,37E-05	7,54E-05	5,33E-05
xfad	1,74E-06	3,48E-06	6,02E-06	2,65E-06	3,37E-05	0,000102062	4,10E-06
nine	0,000172635	0,000261335	0,000102408	0,000103231	3,37E-05	6,66E-05	5,33E-05
nant	1,74E-06	3,48E-06	6,02E-06	2,65E-06	0,000101044	4,44E-06	4,10E-06
hdac	1,74E-06	3,48E-06	6,02E-06	2,65E-06	3,37E-05	5,77E-05	0,000135399
eich	2,62E-05	3,48E-06	6,02E-06	2,65E-06	3,37E-05	4,44E-06	4,10E-06
show	0,003349818	0,00212204	0,00366863	0,003904244	0,000101044	0,002986412	0,002301784
leal	1,74E-06	3,48E-06	1,81E-05	2,65E-06	3,37E-05	4,44E-06	4,10E-06
nuss	1,74E-06	1,74E-05	4,22E-05	2,65E-06	3,37E-05	4,44E-06	4,10E-06
cxcr	1,74E-06	3,48E-06	6,02E-06	2,65E-06	3,37E-05	4,44E-06	6,15E-05
mkos	1,74E-06	3,48E-06	6,02E-06	2,65E-06	3,37E-05	4,44E-06	4,10E-06
hvdc	1,74E-06	3,48E-06	6,02E-06	2,65E-06	3,37E-05	4,44E-06	4,10E-06
vesc	1,74E-06	3,48E-06	6,02E-06	3,44E-05	3,37E-05	4,44E-06	4,10E-06
gfap	1,74E-06	3,48E-06	6,02E-06	2,65E-06	3,37E-05	9,32E-05	1,23E-05
prai	1,57E-05	3,48E-06	6,02E-06	2,65E-06	3,37E-05	4,44E-06	4,10E-06
mode	0,000120321	1,05E-05	6,63E-05	0,000140288	3,37E-05	0,000137561	0,000135399
sent	2,96E-05	5,23E-05	6,02E-06	2,65E-06	3,37E-05	4,44E-06	4,10E-06
aoac	1,74E-06	3,48E-06	6,02E-06	2,65E-06	3,37E-05	1,33E-05	4,10E-06
hugh	1,74E-06	3,48E-06	6,02E-06	2,65E-06	3,37E-05	4,44E-06	4,10E-06
talk	0,000134272	3,48E-06	6,02E-06	2,65E-06	3,37E-05	1,33E-05	5,33E-05
oprm	1,74E-06	1,05E-05	6,02E-06	2,65E-06	3,37E-05	0,000102062	4,10E-06
hate	5,06E-05	1,05E-05	6,02E-06	2,65E-06	3,37E-05	4,44E-06	4,10E-06
merr	1,74E-06	3,48E-06	6,02E-06	2,65E-06	3,37E-05	1,33E-05	4,10E-06
guoh	1,74E-06	3,48E-06	1,81E-05	2,65E-06	3,37E-05	4,44E-06	4,10E-06
munk	1,74E-06	3,48E-06	1,81E-05	2,65E-06	3,37E-05	4,44E-06	4,10E-06
gbts	1,74E-06	3,48E-06	6,02E-06	2,65E-06	3,37E-05	4,44E-06	4,10E-06
odin	1,74E-06	3,48E-06	6,02E-06	2,65E-06	3,37E-05	4,44E-06	1,23E-05
paus	1,57E-05	3,48E-06	6,02E-06	2,65E-06	3,37E-05	4,44E-06	4,10E-06
ovin	1,74E-06	3,48E-06	6,02E-06	2,65E-06	0,000101044	4,44E-06	4,10E-06
limb	8,72E-06	3,14E-05	6,02E-06	2,38E-05	3,37E-05	3,11E-05	2,05E-05
smpm	1,74E-06	3,48E-06	6,02E-06	2,65E-06	3,37E-05	4,44E-06	4,10E-06
cade	1,74E-06	3,48E-06	6,02E-06	2,65E-06	3,37E-05	4,44E-06	1,23E-05
cdkn	1,74E-06	3,48E-06	6,02E-06	2,65E-06	3,37E-05	4,44E-06	1,23E-05
rpgs	1,74E-06	3,48E-06	6,02E-06	7,94E-06	3,37E-05	4,44E-06	4,10E-06
gadd	1,74E-06	3,48E-06	6,02E-06	2,65E-06	3,37E-05	4,44E-06	1,23E-05
loci	8,72E-06	0,000393745	6,02E-06	2,65E-06	3,37E-05	3,99E-05	0,000127193
toll	5,23E-06	3,83E-05	6,02E-06	2,65E-06	3,37E-05	4,44E-06	0,000102575
brca	1,74E-06	3,14E-05	6,02E-06	2,65E-06	3,37E-05	4,44E-06	6,15E-05
ftld	5,23E-06	3,48E-06	6,02E-06	2,65E-06	3,37E-05	1,33E-05	4,51E-05
dphp	1,74E-06	3,48E-06	6,02E-06	2,65E-06	3,37E-05	1,33E-05	4,10E-06
mmvc	1,74E-06	3,48E-06	6,02E-06	2,65E-06	3,37E-05	4,44E-06	4,10E-06
laap	5,23E-06	3,48E-06	6,02E-06	2,65E-06	3,37E-05	4,44E-06	4,10E-06
fece	1,74E-06	3,48E-06	6,02E-06	2,65E-06	3,37E-05	0,000155311	4,10E-06
bela	5,23E-06	3,48E-06	6,02E-06	2,65E-06	3,37E-05	4,44E-06	4,10E-06
weav	1,74E-06	3,48E-06	6,02E-06	4,50E-05	3,37E-05	4,44E-06	4,10E-06
loan	1,74E-06	3,48E-06	6,02E-06	2,65E-06	3,37E-05	4,44E-06	4,10E-06
sumf	1,74E-06	3,48E-06	6,02E-06	2,65E-06	3,37E-05	1,33E-05	4,10E-06
spie	1,74E-06	3,48E-06	6,02E-06	2,91E-05	3,37E-05	4,44E-06	4,10E-06
aitl	1,74E-06	3,48E-06	6,02E-06	2,65E-06	3,37E-05	4,44E-06	5,33E-05
pict	1,92E-05	3,48E-06	6,02E-06	2,65E-06	3,37E-05	4,44E-06	4,10E-06
pkws	1,74E-06	3,48E-06	6,02E-06	7,94E-06	3,37E-05	4,44E-06	4,10E-06
wdsi	1,74E-06	3,48E-06	1,81E-05	2,65E-06	3,37E-05	4,44E-06	4,10E-06
dhav	1,74E-06	3,48E-06	6,02E-06	2,65E-06	3,37E-05	1,33E-05	4,10E-06
hair	9,59E-05	3,83E-05	6,02E-06	5,03E-05	3,37E-05	4,88E-05	6,15E-05
vass	5,23E-06	3,48E-06	6,02E-06	2,65E-06	3,37E-05	4,44E-06	4,10E-06
bell	8,72E-06	3,48E-06	6,02E-06	2,91E-05	3,37E-05	4,44E-06	4,10E-06
dial	1,74E-06	3,48E-06	6,02E-06	7,94E-06	3,37E-05	4,44E-06	4,10E-06
litr	1,74E-06	3,48E-06	0,000126504	7,94E-06	3,37E-05	4,44E-06	4,10E-06
buch	1,74E-06	3,48E-06	6,02E-06	2,65E-06	3,37E-05	4,88E-05	4,10E-06
beij	5,23E-06	3,48E-06	0,000150601	5,56E-05	3,37E-05	4,44E-06	4,10E-06
netw	1,74E-06	3,48E-06	6,02E-06	2,65E-06	3,37E-05	4,44E-06	4,10E-06
bond	0,000120321	3,48E-06	0,000283129	0,000214403	3,37E-05	0,000190811	6,15E-05
deci	0,001159619	0,000156801	0,000150601	1,32E-05	3,37E-05	1,33E-05	1,23E-05
riti	1,74E-06	3,48E-06	6,02E-06	2,65E-06	3,37E-05	4,44E-06	4,10E-06
belt	1,74E-06	3,48E-06	6,63E-05	1,32E-05	3,37E-05	4,44E-06	4,10E-06
wpes	1,74E-06	3,48E-06	6,02E-06	2,65E-06	3,37E-05	4,44E-06	4,10E-06
mtvi	1,74E-06	3,48E-06	6,02E-06	2,65E-06	3,37E-05	4,44E-06	4,10E-06
rclr	1,92E-05	3,48E-06	6,02E-06	2,65E-06	3,37E-05	4,44E-06	4,10E-06
dbms	1,74E-06	3,48E-06	6,02E-06	2,65E-06	3,37E-05	4,44E-06	4,10E-06
gase	1,74E-06	3,48E-06	9,04E-05	6,09E-05	3,37E-05	4,44E-06	4,10E-06
kasr	5,23E-06	3,48E-06	6,02E-06	2,65E-06	3,37E-05	4,44E-06	4,10E-06
daef	1,74E-06	3,48E-06	6,02E-06	2,65E-06	3,37E-05	4,44E-06	4,10E-06
kegg	1,74E-06	3,48E-06	6,02E-06	2,65E-06	3,37E-05	1,33E-05	5,33E-05
noir	1,74E-06	3,48E-06	6,02E-06	2,65E-06	0,000101044	4,44E-06	4,10E-06
dipg	1,74E-06	6,62E-05	6,02E-06	2,65E-06	3,37E-05	4,44E-06	4,10E-06
agrp	1,74E-06	3,48E-06	6,02E-06	2,65E-06	3,37E-05	4,44E-06	1,23E-05
peta	1,74E-06	3,48E-06	5,42E-05	2,65E-06	3,37E-05	1,33E-05	4,10E-06
mhvs	1,74E-06	1,05E-05	6,02E-06	2,65E-06	3,37E-05	4,44E-06	4,10E-06
iacr	1,74E-06	3,48E-06	6,02E-06	2,65E-06	3,37E-05	4,44E-06	4,10E-06
deca	1,74E-06	3,48E-06	6,02E-06	2,65E-06	3,37E-05	1,33E-05	4,10E-06
ting	5,23E-06	3,48E-06	6,02E-06	2,65E-06	3,37E-05	4,44E-06	4,10E-06
give	0,000406303	8,71E-05	0,000102408	0,000177345	3,37E-05	4,88E-05	8,62E-05
cipo	1,74E-06	3,48E-06	6,02E-06	2,65E-06	0,000101044	4,44E-06	4,10E-06
holi	5,23E-06	3,48E-06	6,02E-06	2,38E-05	3,37E-05	1,33E-05	4,10E-06
mask	0,000109859	3,48E-06	3,01E-05	6,09E-05	3,37E-05	1,33E-05	4,10E-06
sfhs	1,74E-06	4,53E-05	6,02E-06	2,65E-06	3,37E-05	4,44E-06	4,10E-06
marc	1,74E-06	3,48E-06	6,02E-06	2,65E-06	3,37E-05	4,44E-06	1,23E-05
weak	0,000123809	0,000108018	5,42E-05	0,000219696	3,37E-05	3,11E-05	4,10E-06
attp	1,74E-06	3,48E-06	1,81E-05	2,65E-06	3,37E-05	4,44E-06	4,10E-06
nnos	1,74E-06	3,48E-06	6,02E-06	2,65E-06	3,37E-05	9,32E-05	4,10E-06
word	0,000312138	3,14E-05	6,02E-06	2,65E-06	3,37E-05	4,44E-06	2,05E-05
glia	1,74E-06	3,48E-06	6,02E-06	2,65E-06	3,37E-05	3,99E-05	6,15E-05
tray	5,23E-06	3,48E-06	6,02E-06	0,000161464	3,37E-05	4,44E-06	4,10E-06
cytb	1,74E-06	3,48E-06	5,42E-05	7,94E-06	3,37E-05	4,44E-06	4,10E-06
decr	1,74E-06	3,48E-06	1,81E-05	2,65E-06	3,37E-05	4,44E-06	4,10E-06
lord	5,23E-06	3,48E-06	6,02E-06	2,65E-06	3,37E-05	4,44E-06	4,10E-06
dice	5,23E-06	3,48E-06	6,02E-06	2,65E-06	3,37E-05	4,44E-06	4,10E-06
lstm	1,74E-06	3,48E-06	6,02E-06	2,65E-06	3,37E-05	4,44E-06	4,10E-06
amci	1,74E-06	0,000177708	6,02E-06	2,65E-06	3,37E-05	4,44E-06	4,10E-06
spim	1,74E-06	3,48E-06	6,02E-06	2,65E-06	3,37E-05	4,44E-06	4,10E-06
swap	5,23E-06	3,48E-06	6,02E-06	2,65E-06	3,37E-05	4,44E-06	4,10E-06
joke	2,62E-05	3,48E-06	6,02E-06	2,65E-06	3,37E-05	4,44E-06	4,10E-06
mari	1,74E-06	3,48E-06	6,02E-06	2,65E-06	3,37E-05	4,44E-06	1,23E-05
casi	1,74E-06	3,48E-06	6,02E-06	7,94E-06	3,37E-05	4,44E-06	4,10E-06
avma	5,23E-06	3,48E-06	6,02E-06	2,65E-06	3,37E-05	4,44E-06	4,10E-06
amax	5,23E-06	3,48E-06	6,02E-06	2,65E-06	3,37E-05	4,44E-06	4,10E-06
noic	1,74E-06	3,48E-06	6,02E-06	2,65E-06	3,37E-05	4,44E-06	4,10E-06
sbds	1,74E-06	3,48E-06	6,02E-06	2,65E-06	3,37E-05	4,44E-06	1,23E-05
lsds	1,74E-06	3,48E-06	6,02E-06	2,65E-06	3,37E-05	2,22E-05	2,87E-05
zone	5,23E-06	1,74E-05	0,000259033	0,001469055	3,37E-05	2,22E-05	2,87E-05
mapt	1,74E-06	1,05E-05	6,02E-06	2,65E-06	3,37E-05	4,44E-06	4,10E-06
edet	1,74E-06	3,48E-06	6,02E-06	2,65E-06	3,37E-05	1,33E-05	4,10E-06
rkvi	5,23E-06	3,48E-06	6,02E-06	2,65E-06	3,37E-05	4,44E-06	4,10E-06
brew	1,74E-06	1,05E-05	6,02E-06	2,65E-06	3,37E-05	4,44E-06	4,10E-06
gran	5,23E-06	3,48E-06	6,02E-06	2,65E-06	3,37E-05	4,44E-06	4,10E-06
agnp	1,74E-06	3,48E-06	0,000234937	7,94E-06	3,37E-05	4,44E-06	4,10E-06
skim	1,74E-06	1,05E-05	6,02E-06	2,38E-05	3,37E-05	4,44E-06	1,23E-05
elud	5,23E-06	3,48E-06	6,02E-06	7,94E-06	3,37E-05	4,44E-06	4,10E-06
pssr	1,74E-06	3,48E-06	6,02E-06	2,65E-06	3,37E-05	4,44E-06	4,10E-06
annc	1,74E-06	3,48E-06	6,02E-06	2,65E-06	3,37E-05	4,44E-06	4,10E-06
ecog	1,74E-06	3,48E-06	6,02E-06	2,65E-06	0,000168407	4,44E-06	4,10E-06
pale	5,23E-06	3,48E-06	6,02E-06	2,65E-06	3,37E-05	4,44E-06	4,10E-06
aini	1,74E-06	1,05E-05	6,02E-06	2,65E-06	3,37E-05	4,44E-06	4,10E-06
whit	1,74E-06	3,48E-06	6,02E-06	2,65E-06	3,37E-05	4,44E-06	4,10E-06
sift	1,74E-06	3,48E-06	6,02E-06	2,65E-06	3,37E-05	4,44E-06	4,10E-06
ptsc	1,74E-06	3,48E-06	6,02E-06	2,65E-06	3,37E-05	1,33E-05	4,10E-06
iraq	1,74E-06	1,05E-05	1,81E-05	7,94E-06	3,37E-05	4,44E-06	4,10E-06
kiln	1,74E-06	3,48E-06	6,02E-06	2,65E-06	3,37E-05	4,44E-06	4,10E-06
pure	6,10E-05	0,00010105	0,000367465	6,09E-05	3,37E-05	0,000173061	4,10E-06
sanz	1,74E-06	3,48E-06	6,02E-06	7,94E-06	3,37E-05	4,44E-06	4,10E-06
snvs	1,74E-06	1,74E-05	6,02E-06	2,65E-06	3,37E-05	4,44E-06	2,87E-05
amid	5,23E-06	3,48E-06	4,22E-05	2,65E-06	3,37E-05	4,88E-05	1,23E-05
beli	1,74E-06	3,48E-06	6,02E-06	2,65E-06	3,37E-05	4,44E-06	1,23E-05
huet	1,74E-06	3,48E-06	6,02E-06	7,94E-06	3,37E-05	4,44E-06	4,10E-06
fasl	1,74E-06	3,48E-06	6,02E-06	2,65E-06	3,37E-05	4,44E-06	4,10E-06
phys	1,74E-06	3,48E-06	6,02E-06	2,38E-05	3,37E-05	4,44E-06	4,10E-06
thaw	1,74E-06	2,44E-05	6,02E-06	4,50E-05	3,37E-05	4,44E-06	2,05E-05
hole	1,74E-06	3,48E-06	7,83E-05	0,000293811	3,37E-05	2,22E-05	1,23E-05
spns	1,74E-06	3,48E-06	6,02E-06	2,65E-06	3,37E-05	4,44E-06	4,10E-06
pege	1,74E-06	3,48E-06	6,02E-06	2,65E-06	3,37E-05	1,33E-05	4,10E-06
will	0,000249362	3,48E-06	6,02E-06	2,65E-06	3,37E-05	4,44E-06	4,10E-06
uthm	1,74E-06	3,48E-06	6,02E-06	7,94E-06	3,37E-05	4,44E-06	4,10E-06
case	0,000483029	0,003773677	0,000102408	0,00101378	3,37E-05	0,000288435	0,000127193
hypr	1,74E-06	3,48E-06	6,02E-06	7,94E-06	3,37E-05	4,44E-06	4,10E-06
leur	5,23E-06	3,48E-06	6,02E-06	2,65E-06	3,37E-05	4,44E-06	4,10E-06
amin	1,74E-06	3,48E-06	0,000174697	2,38E-05	3,37E-05	0,00024406	1,23E-05
wwps	1,74E-06	3,48E-06	6,02E-06	2,91E-05	3,37E-05	4,44E-06	4,10E-06
robe	1,74E-06	3,48E-06	6,02E-06	2,65E-06	0,000101044	4,44E-06	4,10E-06
nons	1,74E-06	1,05E-05	6,02E-06	2,65E-06	3,37E-05	4,44E-06	4,10E-06
swim	1,74E-06	1,74E-05	6,02E-06	0,000134994	0,000101044	7,54E-05	4,10E-06
cntf	1,74E-06	3,48E-06	6,02E-06	2,65E-06	3,37E-05	7,54E-05	4,10E-06
mmol	1,74E-06	3,48E-06	6,02E-06	2,65E-06	3,37E-05	0,000119811	4,10E-06
sing	1,22E-05	1,05E-05	6,02E-06	2,65E-06	3,37E-05	4,44E-06	1,23E-05
gsvm	1,74E-06	3,48E-06	6,02E-06	2,65E-06	3,37E-05	4,44E-06	4,10E-06
snss	4,01E-05	3,48E-06	6,02E-06	7,94E-06	3,37E-05	4,44E-06	1,23E-05
essa	1,74E-06	3,48E-06	6,02E-06	2,65E-06	3,37E-05	4,44E-06	4,10E-06
ecct	1,74E-06	3,48E-06	6,02E-06	2,65E-06	3,37E-05	4,44E-06	4,10E-06
diyl	1,74E-06	3,48E-06	1,81E-05	2,65E-06	3,37E-05	4,44E-06	4,10E-06
clan	1,74E-06	3,48E-06	6,02E-06	2,65E-06	3,37E-05	4,44E-06	1,23E-05
vese	1,74E-06	3,48E-06	6,02E-06	2,65E-06	3,37E-05	4,44E-06	4,10E-06
icrh	1,74E-06	3,48E-06	6,02E-06	2,65E-06	3,37E-05	4,44E-06	4,10E-06
sbrt	1,74E-06	3,48E-06	1,81E-05	2,65E-06	3,37E-05	4,44E-06	4,10E-06
degr	0,000486517	0,000874601	0,001415646	0,00149023	0,000101044	0,00033281	6,15E-05
tsrm	1,74E-06	3,48E-06	6,02E-06	2,65E-06	3,37E-05	4,44E-06	4,10E-06
xxvi	5,23E-06	3,48E-06	6,02E-06	2,65E-06	3,37E-05	4,44E-06	4,10E-06
adra	5,23E-06	3,48E-06	6,02E-06	2,65E-06	3,37E-05	4,44E-06	0,000110781
peac	7,15E-05	3,48E-06	6,02E-06	2,65E-06	3,37E-05	4,44E-06	4,10E-06
ifni	1,74E-06	3,48E-06	6,02E-06	2,65E-06	3,37E-05	1,33E-05	4,10E-06
pull	5,23E-06	3,48E-06	6,02E-06	3,44E-05	3,37E-05	4,44E-06	2,05E-05
muti	1,74E-06	3,48E-06	6,02E-06	2,65E-06	3,37E-05	4,44E-06	4,10E-06
mace	5,23E-06	3,48E-06	6,02E-06	2,65E-06	3,37E-05	4,44E-06	4,10E-06
kush	1,74E-06	3,48E-06	1,81E-05	2,65E-06	3,37E-05	4,44E-06	4,10E-06
lich	1,74E-06	1,05E-05	6,02E-06	2,65E-06	3,37E-05	4,44E-06	4,10E-06
mesh	1,74E-06	3,48E-06	1,81E-05	6,62E-05	3,37E-05	4,44E-06	4,10E-06
wane	1,74E-06	1,05E-05	6,02E-06	2,65E-06	3,37E-05	4,44E-06	4,10E-06
tall	1,74E-06	3,48E-06	1,81E-05	5,03E-05	3,37E-05	4,44E-06	4,10E-06
abil	0,001658343	0,000149832	0,00046385	0,000124406	3,37E-05	0,000616807	0,000783673
vhri	1,74E-06	3,48E-06	6,02E-06	7,94E-06	3,37E-05	4,44E-06	4,10E-06
acid	1,74E-06	2,44E-05	0,001536126	2,38E-05	3,37E-05	0,005746515	0,000488257
boca	1,74E-06	3,48E-06	6,02E-06	7,94E-06	3,37E-05	4,44E-06	4,10E-06
mnbp	1,74E-06	2,44E-05	6,02E-06	2,65E-06	3,37E-05	4,88E-05	4,10E-06
tild	1,74E-06	3,48E-06	6,02E-06	2,91E-05	3,37E-05	3,11E-05	4,10E-06
vagu	1,22E-05	3,48E-06	6,02E-06	2,65E-06	3,37E-05	4,44E-06	4,10E-06
mise	1,74E-06	1,74E-05	6,02E-06	7,94E-06	3,37E-05	4,44E-06	4,10E-06
armd	1,74E-06	6,62E-05	6,02E-06	2,65E-06	3,37E-05	1,33E-05	4,10E-06
pink	1,74E-06	3,48E-06	6,63E-05	2,65E-06	3,37E-05	1,33E-05	4,10E-06
zeta	1,74E-06	3,48E-06	6,63E-05	2,65E-06	3,37E-05	3,11E-05	1,23E-05
esss	1,74E-06	3,48E-06	6,02E-06	2,65E-06	3,37E-05	4,44E-06	4,10E-06
dyer	1,74E-06	3,48E-06	6,02E-06	7,94E-06	3,37E-05	4,44E-06	4,10E-06
jail	1,74E-06	5,23E-05	6,02E-06	2,65E-06	3,37E-05	4,44E-06	4,10E-06
vivo	1,74E-06	2,44E-05	6,02E-06	2,38E-05	3,37E-05	0,00152205	0,001161149
dpgm	1,74E-06	3,48E-06	6,02E-06	2,65E-06	3,37E-05	1,33E-05	4,10E-06
tina	1,74E-06	3,48E-06	1,81E-05	2,65E-06	3,37E-05	4,44E-06	4,10E-06
aplp	1,74E-06	3,48E-06	6,02E-06	2,65E-06	3,37E-05	4,44E-06	1,23E-05
gogo	1,74E-06	3,48E-06	6,02E-06	2,65E-06	3,37E-05	4,44E-06	6,15E-05
abut	1,74E-06	1,74E-05	6,02E-06	0,000246166	0,000101044	4,44E-06	4,10E-06
ripe	1,74E-06	3,48E-06	6,02E-06	2,91E-05	3,37E-05	3,99E-05	4,10E-06
tcrm	1,74E-06	3,48E-06	6,02E-06	7,94E-06	3,37E-05	4,44E-06	4,10E-06
coco	1,74E-06	3,48E-06	6,02E-06	2,65E-06	3,37E-05	4,44E-06	4,10E-06
inva	2,27E-05	0,000289211	1,81E-05	8,21E-05	0,000101044	3,11E-05	0,000767261
adrx	1,74E-06	3,48E-06	6,02E-06	2,65E-06	3,37E-05	8,43E-05	4,10E-06
dbns	1,74E-06	3,48E-06	6,02E-06	2,65E-06	3,37E-05	4,44E-06	4,10E-06
bill	1,57E-05	3,48E-06	6,02E-06	2,65E-06	3,37E-05	4,44E-06	4,10E-06
jain	1,74E-06	3,48E-06	6,02E-06	2,65E-06	3,37E-05	4,44E-06	4,10E-06
loop	5,23E-06	3,48E-06	6,02E-06	8,73E-05	3,37E-05	1,33E-05	3,69E-05
holt	1,74E-06	3,48E-06	6,02E-06	2,65E-06	3,37E-05	4,44E-06	4,10E-06
fact	0,000214486	1,05E-05	4,22E-05	6,62E-05	3,37E-05	4,88E-05	0,000143605
etal	1,74E-06	1,05E-05	6,02E-06	2,65E-06	3,37E-05	4,44E-06	4,10E-06
form	0,001107306	0,000407683	0,001246973	0,000865551	3,37E-05	0,001193678	0,000783673
usmc	1,74E-06	3,48E-06	6,02E-06	2,65E-06	3,37E-05	4,44E-06	4,10E-06
golf	5,23E-06	3,14E-05	1,81E-05	2,65E-06	0,000101044	4,44E-06	4,10E-06
jaea	1,74E-06	3,48E-06	6,02E-06	2,65E-06	3,37E-05	4,44E-06	4,10E-06
oxtr	2,62E-05	3,48E-06	6,02E-06	2,65E-06	3,37E-05	4,44E-06	2,05E-05
bnst	1,74E-06	3,48E-06	6,02E-06	2,65E-06	3,37E-05	6,66E-05	4,10E-06
fang	1,74E-06	3,48E-06	6,02E-06	2,65E-06	3,37E-05	4,44E-06	4,10E-06
cite	5,41E-05	0,000135894	3,01E-05	1,32E-05	3,37E-05	4,44E-06	2,05E-05
beam	1,74E-06	3,48E-06	0,000150601	0,00022499	3,37E-05	4,44E-06	4,10E-06
cmcs	1,74E-06	3,48E-06	6,02E-06	7,94E-06	3,37E-05	4,44E-06	4,10E-06
lcca	1,74E-06	3,48E-06	6,02E-06	2,65E-06	3,37E-05	4,44E-06	4,10E-06
club	3,31E-05	3,48E-06	6,02E-06	2,65E-06	3,37E-05	4,44E-06	4,10E-06
pppr	1,74E-06	3,48E-06	6,02E-06	2,65E-06	3,37E-05	4,44E-06	4,10E-06
oltp	1,74E-06	3,48E-06	6,02E-06	2,65E-06	3,37E-05	4,44E-06	4,10E-06
mdcs	1,74E-06	1,05E-05	6,02E-06	2,65E-06	3,37E-05	4,44E-06	4,10E-06
nrsc	1,74E-06	3,48E-06	6,02E-06	7,94E-06	3,37E-05	4,44E-06	4,10E-06
phai	1,74E-06	1,05E-05	6,02E-06	2,65E-06	3,37E-05	4,44E-06	4,10E-06
copr	5,23E-06	3,48E-06	6,02E-06	2,65E-06	3,37E-05	4,44E-06	4,10E-06
unit	0,000374915	0,000365869	0,000716859	0,000622032	3,37E-05	0,000208561	3,69E-05
vout	1,74E-06	3,48E-06	6,02E-06	2,65E-06	3,37E-05	4,44E-06	4,10E-06
fcbs	1,74E-06	3,48E-06	6,02E-06	2,91E-05	3,37E-05	4,44E-06	4,10E-06
snps	1,74E-06	0,000560999	6,02E-06	2,65E-06	3,37E-05	4,44E-06	5,33E-05
ferm	1,74E-06	3,48E-06	6,02E-06	2,65E-06	3,37E-05	4,44E-06	1,23E-05
aezj	1,74E-06	3,48E-06	6,02E-06	2,65E-06	3,37E-05	4,44E-06	4,10E-06
taif	1,74E-06	3,48E-06	6,02E-06	2,65E-06	3,37E-05	4,44E-06	4,10E-06
rlgc	1,74E-06	3,48E-06	6,02E-06	2,65E-06	3,37E-05	4,44E-06	4,10E-06
tuna	1,74E-06	1,05E-05	4,22E-05	2,65E-06	0,000101044	4,44E-06	4,10E-06
emma	1,22E-05	3,48E-06	5,42E-05	2,65E-06	3,37E-05	4,44E-06	4,10E-06
pufa	1,74E-06	3,48E-06	6,02E-06	2,65E-06	3,37E-05	0,00029731	1,23E-05
ncds	1,74E-06	7,32E-05	6,02E-06	2,65E-06	3,37E-05	4,44E-06	4,10E-06
ehea	1,92E-05	3,48E-06	6,02E-06	2,65E-06	3,37E-05	4,44E-06	4,10E-06
aich	1,74E-06	3,48E-06	6,02E-06	4,50E-05	3,37E-05	4,44E-06	4,10E-06
phas	8,72E-06	3,48E-06	6,63E-05	2,65E-06	3,37E-05	4,44E-06	4,10E-06
lhmm	1,74E-06	3,48E-06	6,02E-06	7,94E-06	3,37E-05	4,44E-06	4,10E-06
gtxs	1,74E-06	3,48E-06	6,02E-06	2,91E-05	3,37E-05	4,44E-06	4,10E-06
list	8,20E-05	0,000135894	5,42E-05	2,65E-06	3,37E-05	3,99E-05	2,87E-05
foxm	1,74E-06	3,48E-06	6,02E-06	2,65E-06	3,37E-05	4,44E-06	0,000135399
asir	1,74E-06	3,48E-06	6,02E-06	2,91E-05	3,37E-05	4,44E-06	4,10E-06
fare	1,57E-05	3,48E-06	6,02E-06	2,65E-06	3,37E-05	4,44E-06	1,23E-05
marf	1,74E-06	3,48E-06	6,02E-06	7,94E-06	3,37E-05	4,44E-06	4,10E-06
nawm	1,74E-06	2,44E-05	6,02E-06	7,94E-06	3,37E-05	1,33E-05	4,10E-06
rbcs	1,74E-06	3,48E-06	1,81E-05	2,65E-06	3,37E-05	4,44E-06	6,15E-05
sole	6,80E-05	1,74E-05	4,22E-05	2,38E-05	3,37E-05	3,11E-05	2,05E-05
balb	1,74E-06	3,48E-06	6,02E-06	2,65E-06	3,37E-05	3,99E-05	4,51E-05
cmet	1,74E-06	3,48E-06	6,02E-06	2,65E-06	3,37E-05	4,44E-06	1,23E-05
ruin	1,74E-06	3,48E-06	6,02E-06	7,94E-06	3,37E-05	4,44E-06	4,10E-06
ircc	1,74E-06	1,05E-05	6,02E-06	2,65E-06	3,37E-05	4,44E-06	4,10E-06
rupe	1,74E-06	3,48E-06	6,02E-06	7,94E-06	3,37E-05	4,44E-06	4,10E-06
mgep	1,74E-06	3,48E-06	6,02E-06	2,65E-06	3,37E-05	4,44E-06	4,10E-06
bake	1,74E-06	0,00010105	6,02E-06	1,32E-05	3,37E-05	4,44E-06	4,10E-06
hard	6,45E-05	5,23E-05	0,000210841	0,00015617	0,000168407	2,22E-05	4,10E-06
spur	1,22E-05	1,05E-05	6,02E-06	2,91E-05	3,37E-05	4,44E-06	2,87E-05
juli	2,96E-05	0,000149832	0,000114456	6,09E-05	3,37E-05	4,44E-06	4,10E-06
valv	1,74E-06	5,92E-05	6,02E-06	0,000892021	3,37E-05	4,44E-06	4,10E-06
mill	1,74E-06	3,48E-06	0,000186745	0,000161464	3,37E-05	4,44E-06	4,10E-06
scms	1,74E-06	3,48E-06	6,02E-06	5,03E-05	3,37E-05	4,44E-06	4,10E-06
didi	1,74E-06	1,05E-05	6,02E-06	2,65E-06	3,37E-05	4,44E-06	4,10E-06
pdms	1,74E-06	3,48E-06	0,000114456	2,65E-06	3,37E-05	4,44E-06	3,69E-05
tavi	1,74E-06	1,05E-05	6,02E-06	2,65E-06	3,37E-05	4,44E-06	3,69E-05
rfid	1,74E-06	3,48E-06	6,02E-06	2,65E-06	3,37E-05	4,44E-06	4,10E-06
scpk	1,74E-06	3,48E-06	6,02E-06	2,65E-06	3,37E-05	4,44E-06	4,10E-06
icbd	1,74E-06	1,05E-05	6,02E-06	2,65E-06	3,37E-05	4,44E-06	4,10E-06
sitc	1,74E-06	3,48E-06	6,02E-06	2,65E-06	3,37E-05	4,44E-06	1,23E-05
siri	1,74E-06	3,48E-06	6,02E-06	2,65E-06	3,37E-05	4,44E-06	4,10E-06
barb	1,74E-06	3,48E-06	6,02E-06	2,65E-06	3,37E-05	4,44E-06	4,10E-06
luca	1,74E-06	3,48E-06	6,02E-06	2,65E-06	3,37E-05	4,44E-06	4,10E-06
hook	1,74E-06	3,48E-06	3,01E-05	2,65E-06	3,37E-05	1,33E-05	2,05E-05
lone	0,000137759	1,05E-05	1,81E-05	2,65E-06	3,37E-05	4,44E-06	4,10E-06
mind	0,001061967	1,74E-05	6,02E-06	7,94E-06	3,37E-05	4,44E-06	4,10E-06
hdfs	1,74E-06	3,48E-06	6,02E-06	2,65E-06	3,37E-05	4,44E-06	4,10E-06
tide	1,74E-06	1,74E-05	6,02E-06	9,26E-05	3,37E-05	4,44E-06	4,10E-06
ibpa	1,74E-06	3,48E-06	6,02E-06	2,65E-06	3,37E-05	4,44E-06	4,10E-06
mvtx	1,74E-06	3,48E-06	6,02E-06	2,65E-06	3,37E-05	4,44E-06	1,23E-05
loid	1,74E-06	3,48E-06	1,81E-05	2,65E-06	3,37E-05	4,44E-06	4,10E-06
bean	5,23E-06	1,74E-05	9,04E-05	2,65E-06	3,37E-05	3,11E-05	3,69E-05
hmqc	1,74E-06	3,48E-06	6,02E-06	2,65E-06	3,37E-05	1,33E-05	4,10E-06
efsa	1,74E-06	3,48E-06	6,02E-06	2,65E-06	3,37E-05	1,33E-05	4,10E-06
pimt	1,74E-06	3,48E-06	6,02E-06	2,65E-06	3,37E-05	4,44E-06	1,23E-05
esat	1,74E-06	3,48E-06	6,02E-06	2,65E-06	3,37E-05	4,44E-06	1,23E-05
heav	1,74E-06	3,48E-06	6,02E-06	6,09E-05	3,37E-05	4,44E-06	4,10E-06
clog	1,74E-06	3,48E-06	6,02E-06	0,000277929	3,37E-05	4,44E-06	1,23E-05
ncep	1,74E-06	3,48E-06	6,02E-06	7,94E-06	3,37E-05	4,44E-06	4,10E-06
gold	8,72E-06	6,62E-05	7,83E-05	6,09E-05	3,37E-05	0,000128686	6,15E-05
mock	2,62E-05	3,48E-06	6,02E-06	1,32E-05	3,37E-05	4,44E-06	4,10E-06
abul	5,23E-06	3,48E-06	6,02E-06	2,65E-06	3,37E-05	4,44E-06	4,10E-06
xxxi	1,74E-06	1,05E-05	6,02E-06	2,65E-06	3,37E-05	4,44E-06	4,10E-06
cdbb	1,74E-06	3,48E-06	6,02E-06	7,94E-06	3,37E-05	4,44E-06	4,10E-06
pred	1,74E-06	1,05E-05	6,02E-06	2,65E-06	3,37E-05	4,44E-06	4,10E-06
alik	2,27E-05	3,48E-06	1,81E-05	7,94E-06	3,37E-05	4,44E-06	1,23E-05
fmgs	1,74E-06	3,48E-06	6,02E-06	2,65E-06	3,37E-05	4,44E-06	4,10E-06
flaw	1,22E-05	3,48E-06	6,02E-06	2,65E-06	3,37E-05	1,33E-05	4,10E-06
hunt	1,57E-05	3,48E-06	4,22E-05	2,65E-06	3,37E-05	4,44E-06	4,10E-06
hdls	1,74E-06	3,48E-06	6,02E-06	2,65E-06	3,37E-05	4,44E-06	4,10E-06
lobe	6,80E-05	3,83E-05	6,02E-06	3,97E-05	0,000303132	6,66E-05	4,10E-06
gmbh	8,72E-06	3,48E-06	5,42E-05	2,91E-05	3,37E-05	4,88E-05	6,15E-05
trim	1,74E-06	1,74E-05	1,81E-05	2,65E-06	3,37E-05	4,44E-06	1,23E-05
acet	1,74E-06	5,92E-05	0,000126504	2,65E-06	3,37E-05	0,000190811	1,23E-05
rock	8,72E-06	3,48E-06	0,000102408	0,000262048	3,37E-05	0,000110937	2,05E-05
fell	2,27E-05	1,74E-05	6,02E-06	3,44E-05	3,37E-05	2,22E-05	4,10E-06
spin	1,74E-06	1,05E-05	6,63E-05	1,85E-05	3,37E-05	4,88E-05	4,10E-06
tera	1,74E-06	3,48E-06	6,02E-06	2,65E-06	3,37E-05	4,44E-06	1,23E-05
slip	1,74E-06	3,48E-06	6,02E-06	0,000172051	3,37E-05	4,44E-06	4,10E-06
ocul	5,23E-06	3,48E-06	6,02E-06	2,65E-06	3,37E-05	4,44E-06	4,10E-06
cmax	1,74E-06	3,48E-06	6,02E-06	2,65E-06	3,37E-05	1,33E-05	4,10E-06
lest	1,74E-06	3,48E-06	6,02E-06	2,65E-06	3,37E-05	4,44E-06	4,10E-06
sani	1,74E-06	3,48E-06	6,02E-06	2,65E-06	3,37E-05	4,44E-06	4,10E-06
wean	1,74E-06	3,48E-06	6,02E-06	2,65E-06	3,37E-05	0,000102062	7,80E-05
wise	2,27E-05	2,44E-05	1,81E-05	4,50E-05	3,37E-05	1,33E-05	4,10E-06
mser	1,74E-06	3,48E-06	6,02E-06	2,65E-06	3,37E-05	1,33E-05	4,10E-06
barr	1,74E-06	2,44E-05	6,02E-06	2,65E-06	3,37E-05	4,44E-06	2,05E-05
ctsg	1,74E-06	3,48E-06	6,02E-06	2,65E-06	3,37E-05	4,44E-06	1,23E-05
stai	1,92E-05	4,53E-05	6,02E-06	2,65E-06	3,37E-05	4,44E-06	4,10E-06
java	5,23E-06	3,48E-06	1,81E-05	2,65E-06	3,37E-05	4,44E-06	2,05E-05
zest	1,74E-06	3,48E-06	6,02E-06	2,65E-06	3,37E-05	4,44E-06	1,23E-05
lofa	1,74E-06	3,48E-06	6,02E-06	7,94E-06	3,37E-05	4,44E-06	4,10E-06
lgib	1,74E-06	3,48E-06	6,02E-06	2,65E-06	3,37E-05	4,44E-06	1,23E-05
hevc	1,74E-06	3,48E-06	6,02E-06	2,65E-06	3,37E-05	4,44E-06	4,10E-06
weih	1,74E-06	3,48E-06	6,02E-06	7,94E-06	3,37E-05	4,44E-06	4,10E-06
lami	5,23E-06	3,48E-06	6,02E-06	2,65E-06	3,37E-05	4,44E-06	4,10E-06
osek	1,74E-06	3,48E-06	6,02E-06	2,65E-06	3,37E-05	4,44E-06	4,10E-06
bepp	5,23E-06	3,48E-06	6,02E-06	2,65E-06	3,37E-05	4,44E-06	4,10E-06
ecdm	1,74E-06	3,48E-06	6,02E-06	2,65E-06	3,37E-05	4,44E-06	1,23E-05
lake	5,23E-06	3,48E-06	0,001644559	0,000622032	3,37E-05	4,44E-06	4,10E-06
yard	1,74E-06	3,48E-06	3,01E-05	3,97E-05	3,37E-05	2,22E-05	4,10E-06
lins	1,74E-06	3,48E-06	1,81E-05	2,65E-06	3,37E-05	4,44E-06	4,10E-06
wham	1,74E-06	3,48E-06	6,02E-06	5,56E-05	3,37E-05	4,44E-06	4,10E-06
rmsd	1,74E-06	3,48E-06	6,02E-06	7,94E-06	3,37E-05	4,44E-06	4,10E-06
open	0,000451641	0,000303149	0,000174697	0,000659089	3,37E-05	7,54E-05	0,000201047
mocv	1,74E-06	3,48E-06	6,02E-06	2,65E-06	3,37E-05	4,44E-06	6,15E-05
iagr	1,74E-06	3,48E-06	6,02E-06	1,32E-05	3,37E-05	1,33E-05	4,10E-06
atop	1,74E-06	0,000630688	6,02E-06	3,44E-05	3,37E-05	4,44E-06	1,23E-05
badg	5,23E-06	3,48E-06	6,02E-06	2,65E-06	3,37E-05	4,44E-06	4,10E-06
juri	5,23E-06	3,48E-06	6,02E-06	2,65E-06	3,37E-05	4,44E-06	4,10E-06
dike	1,74E-06	3,48E-06	6,02E-06	0,000108525	3,37E-05	4,44E-06	4,10E-06
clip	0,00015171	1,74E-05	6,02E-06	2,65E-06	3,37E-05	1,33E-05	4,10E-06
wsdi	1,74E-06	3,48E-06	1,81E-05	2,65E-06	3,37E-05	4,44E-06	4,10E-06
gile	1,74E-06	3,48E-06	6,02E-06	7,94E-06	3,37E-05	4,44E-06	4,10E-06
mlbf	1,74E-06	3,48E-06	6,02E-06	2,65E-06	3,37E-05	4,44E-06	4,10E-06
awid	1,74E-06	3,48E-06	6,02E-06	2,65E-06	3,37E-05	4,44E-06	4,10E-06
dcgr	1,74E-06	3,48E-06	6,02E-06	2,65E-06	3,37E-05	4,44E-06	1,23E-05
crea	1,74E-06	3,48E-06	6,02E-06	7,94E-06	3,37E-05	4,44E-06	4,10E-06
opll	1,74E-06	0,000108018	6,02E-06	2,65E-06	3,37E-05	4,44E-06	4,10E-06
hscs	1,74E-06	3,48E-06	6,02E-06	7,94E-06	0,00023577	4,44E-06	1,23E-05
trng	1,74E-06	3,48E-06	6,02E-06	2,65E-06	3,37E-05	1,33E-05	4,10E-06
porn	1,74E-06	3,48E-06	6,02E-06	2,65E-06	3,37E-05	4,44E-06	4,10E-06
boer	1,74E-06	3,48E-06	6,02E-06	2,65E-06	3,37E-05	4,44E-06	4,10E-06
door	3,66E-05	3,48E-06	6,02E-06	2,65E-06	3,37E-05	3,99E-05	3,69E-05
cbet	1,74E-06	3,48E-06	1,81E-05	2,65E-06	3,37E-05	4,44E-06	4,10E-06
sell	4,36E-05	1,05E-05	6,02E-06	2,65E-06	3,37E-05	4,44E-06	4,10E-06
nssi	4,01E-05	3,48E-06	6,02E-06	2,65E-06	3,37E-05	4,44E-06	4,10E-06
brac	5,23E-06	3,48E-06	6,02E-06	2,65E-06	3,37E-05	4,44E-06	4,10E-06
whts	1,74E-06	3,48E-06	6,02E-06	4,50E-05	3,37E-05	4,44E-06	4,10E-06
lrrc	1,74E-06	5,92E-05	6,02E-06	2,65E-06	3,37E-05	4,44E-06	4,10E-06
burr	1,74E-06	3,48E-06	6,02E-06	2,91E-05	3,37E-05	4,44E-06	4,10E-06
hama	5,23E-06	3,48E-06	6,02E-06	2,65E-06	3,37E-05	4,44E-06	4,10E-06
west	4,36E-05	7,32E-05	0,000114456	0,0001297	3,37E-05	3,11E-05	1,23E-05
tend	0,000340039	0,000142863	3,01E-05	0,000172051	3,37E-05	4,44E-06	8,62E-05
mgcm	1,74E-06	3,48E-06	6,02E-06	7,94E-06	3,37E-05	4,44E-06	4,10E-06
near	8,54E-05	0,000198615	0,000379514	0,000796731	3,37E-05	4,88E-05	0,000217459
poll	1,92E-05	3,48E-06	6,02E-06	2,65E-06	3,37E-05	4,44E-06	4,10E-06
oner	5,23E-06	3,48E-06	6,02E-06	2,65E-06	3,37E-05	4,44E-06	4,10E-06
amss	1,74E-06	6,62E-05	6,02E-06	2,65E-06	3,37E-05	4,44E-06	4,10E-06
hack	1,74E-06	3,48E-06	6,02E-06	7,94E-06	3,37E-05	4,44E-06	4,10E-06
lafe	1,74E-06	3,48E-06	6,02E-06	7,94E-06	3,37E-05	4,44E-06	4,10E-06
lcrg	1,74E-06	3,48E-06	6,02E-06	2,65E-06	3,37E-05	4,44E-06	5,33E-05
berg	1,74E-06	1,05E-05	6,02E-06	2,65E-06	3,37E-05	4,44E-06	4,10E-06
dose	8,72E-06	0,000916415	0,000343369	7,15E-05	3,37E-05	0,002720165	0,000274901
rhrw	1,74E-06	3,48E-06	4,22E-05	2,65E-06	3,37E-05	2,22E-05	4,10E-06
buss	1,74E-06	1,05E-05	6,02E-06	2,65E-06	3,37E-05	4,44E-06	4,10E-06
escc	1,74E-06	3,48E-06	6,02E-06	2,65E-06	3,37E-05	4,44E-06	6,98E-05
myce	1,74E-06	1,05E-05	6,02E-06	2,65E-06	3,37E-05	4,44E-06	4,10E-06
mani	0,000667871	0,000449496	0,000451802	0,000219696	3,37E-05	0,000386059	0,001669922
trms	1,74E-06	3,48E-06	6,02E-06	2,65E-06	3,37E-05	4,44E-06	4,10E-06
null	1,92E-05	4,53E-05	1,81E-05	2,91E-05	3,37E-05	7,54E-05	6,15E-05
ches	1,74E-06	3,48E-06	6,02E-06	2,65E-06	3,37E-05	4,44E-06	4,10E-06
eric	1,74E-06	3,48E-06	1,81E-05	2,65E-06	3,37E-05	4,44E-06	4,10E-06
ankl	1,74E-06	0,000198615	6,02E-06	2,38E-05	3,37E-05	4,44E-06	1,23E-05
lvto	1,74E-06	3,48E-06	6,02E-06	2,65E-06	3,37E-05	1,33E-05	4,10E-06
melt	1,74E-06	3,48E-06	0,000198793	0,000134994	3,37E-05	2,22E-05	2,87E-05
walk	5,06E-05	8,01E-05	1,81E-05	2,65E-06	3,37E-05	4,44E-06	1,23E-05
rupr	1,74E-06	3,48E-06	6,02E-06	7,94E-06	3,37E-05	4,44E-06	4,10E-06
calb	1,74E-06	3,48E-06	6,02E-06	2,65E-06	3,37E-05	1,33E-05	4,10E-06
sbgn	1,74E-06	3,48E-06	6,02E-06	2,65E-06	3,37E-05	4,44E-06	4,10E-06
push	8,72E-06	3,48E-06	6,02E-06	1,32E-05	3,37E-05	4,44E-06	4,10E-06
pumb	1,74E-06	1,05E-05	6,02E-06	2,65E-06	3,37E-05	4,44E-06	4,10E-06
smps	1,74E-06	3,48E-06	0,000114456	2,65E-06	3,37E-05	4,44E-06	4,10E-06
wsps	1,74E-06	3,48E-06	0,000102408	2,38E-05	3,37E-05	4,44E-06	4,10E-06
call	0,000315626	1,05E-05	4,22E-05	0,000124406	3,37E-05	2,22E-05	0,000160017
mage	1,57E-05	3,48E-06	6,02E-06	2,65E-06	0,000101044	4,44E-06	4,10E-06
chws	5,23E-06	3,48E-06	6,02E-06	2,65E-06	3,37E-05	4,44E-06	4,10E-06
lipa	1,74E-06	3,48E-06	6,02E-06	2,65E-06	3,37E-05	8,43E-05	4,10E-06
ansi	1,74E-06	3,48E-06	1,81E-05	9,79E-05	0,000101044	4,44E-06	4,10E-06
trpv	1,74E-06	3,48E-06	6,02E-06	2,65E-06	3,37E-05	0,000181936	4,10E-06
damq	5,23E-06	3,48E-06	6,02E-06	2,65E-06	3,37E-05	4,44E-06	4,10E-06
glun	1,74E-06	3,48E-06	6,02E-06	2,65E-06	3,37E-05	5,77E-05	1,23E-05
rmpa	1,74E-06	3,48E-06	6,02E-06	2,65E-06	3,37E-05	4,44E-06	1,23E-05
abpa	1,74E-06	1,05E-05	6,02E-06	2,65E-06	3,37E-05	4,44E-06	4,10E-06
look	0,000430716	1,74E-05	6,02E-06	1,32E-05	3,37E-05	4,44E-06	2,87E-05
rana	5,23E-06	3,48E-06	6,02E-06	2,65E-06	3,37E-05	4,44E-06	4,10E-06
wash	1,57E-05	1,05E-05	0,000283129	9,79E-05	3,37E-05	4,88E-05	1,23E-05
sinc	0,00015171	0,000219521	0,000259033	0,00032028	3,37E-05	0,00029731	0,000455433
sptb	1,74E-06	3,48E-06	6,02E-06	2,65E-06	3,37E-05	4,44E-06	1,23E-05
sstc	1,74E-06	3,14E-05	3,01E-05	2,65E-06	3,37E-05	4,44E-06	4,10E-06
crls	1,74E-06	3,48E-06	6,02E-06	2,65E-06	3,37E-05	4,44E-06	4,10E-06
rune	1,74E-06	3,48E-06	6,02E-06	2,65E-06	3,37E-05	4,44E-06	4,10E-06
zwik	1,74E-06	3,48E-06	6,02E-06	7,94E-06	3,37E-05	4,44E-06	4,10E-06
culm	1,74E-06	3,48E-06	6,02E-06	7,94E-06	3,37E-05	4,44E-06	4,10E-06
taar	1,74E-06	3,48E-06	6,02E-06	2,65E-06	3,37E-05	4,44E-06	1,23E-05
hmms	1,74E-06	1,05E-05	6,02E-06	2,65E-06	3,37E-05	4,44E-06	4,10E-06
bcsc	1,74E-06	3,48E-06	6,02E-06	2,65E-06	3,37E-05	4,44E-06	1,23E-05
skin	5,75E-05	0,00134152	6,02E-06	5,03E-05	3,37E-05	0,000110937	0,000406197
rabi	1,74E-06	3,48E-06	6,63E-05	2,65E-06	3,37E-05	4,44E-06	4,10E-06
ineo	1,74E-06	3,48E-06	6,02E-06	2,65E-06	0,000101044	4,44E-06	4,10E-06
adnc	1,74E-06	3,83E-05	6,02E-06	2,65E-06	3,37E-05	4,44E-06	4,10E-06
ksnp	1,74E-06	3,48E-06	6,02E-06	2,65E-06	3,37E-05	4,44E-06	4,10E-06
less	0,001811796	0,000693409	0,000307225	0,000622032	0,000101044	0,000563558	0,000348755
warn	1,22E-05	2,44E-05	4,22E-05	7,94E-06	3,37E-05	1,33E-05	4,10E-06
asic	1,74E-06	3,48E-06	6,02E-06	2,65E-06	0,000168407	4,44E-06	4,10E-06
smad	1,74E-06	3,48E-06	6,02E-06	2,65E-06	3,37E-05	4,44E-06	0,000266695
ntrk	1,74E-06	3,48E-06	6,02E-06	2,65E-06	3,37E-05	4,44E-06	1,23E-05
bron	1,74E-06	3,48E-06	6,02E-06	2,65E-06	3,37E-05	4,44E-06	1,23E-05
loft	1,74E-06	3,48E-06	6,02E-06	2,65E-06	3,37E-05	4,44E-06	4,10E-06
swmm	1,74E-06	3,48E-06	6,02E-06	7,15E-05	3,37E-05	4,44E-06	4,10E-06
scor	1,74E-06	3,48E-06	6,02E-06	2,65E-06	3,37E-05	4,44E-06	1,23E-05
meso	1,74E-06	3,48E-06	6,02E-06	5,03E-05	3,37E-05	4,44E-06	4,10E-06
pfam	1,74E-06	3,48E-06	6,02E-06	2,65E-06	3,37E-05	4,44E-06	1,23E-05
sono	1,74E-06	3,48E-06	6,02E-06	2,65E-06	3,37E-05	4,44E-06	4,10E-06
afbi	1,74E-06	3,48E-06	1,81E-05	2,65E-06	3,37E-05	4,44E-06	4,10E-06
lame	1,74E-06	3,48E-06	9,04E-05	2,65E-06	3,37E-05	4,44E-06	1,23E-05
trpc	1,74E-06	3,48E-06	6,02E-06	2,65E-06	3,37E-05	1,33E-05	4,10E-06
alta	5,23E-06	3,48E-06	6,02E-06	2,65E-06	3,37E-05	4,44E-06	4,10E-06
scot	1,74E-06	3,48E-06	6,02E-06	7,94E-06	3,37E-05	4,44E-06	4,10E-06
race	0,000608582	0,00010105	6,02E-06	1,85E-05	3,37E-05	4,44E-06	7,80E-05
host	4,01E-05	0,000184677	0,000222889	4,50E-05	3,37E-05	0,000128686	0,00202278
nmap	1,74E-06	3,48E-06	6,02E-06	2,65E-06	3,37E-05	4,44E-06	4,10E-06
rsvp	5,23E-06	3,48E-06	6,02E-06	2,65E-06	3,37E-05	4,44E-06	4,10E-06
lurk	1,74E-06	3,48E-06	6,02E-06	2,65E-06	3,37E-05	4,44E-06	4,10E-06
atom	1,22E-05	1,05E-05	0,000355417	2,91E-05	3,37E-05	0,000119811	2,87E-05
cpfd	1,74E-06	3,48E-06	6,02E-06	7,94E-06	3,37E-05	4,44E-06	4,10E-06
onto	5,41E-05	3,48E-06	0,000319273	0,000108525	3,37E-05	4,88E-05	5,33E-05
isoc	1,74E-06	3,48E-06	5,42E-05	7,94E-06	3,37E-05	4,44E-06	4,10E-06
hsqc	1,74E-06	3,48E-06	6,02E-06	2,65E-06	3,37E-05	5,77E-05	4,10E-06
gitr	1,74E-06	3,48E-06	6,02E-06	2,65E-06	3,37E-05	4,44E-06	1,23E-05
bath	1,74E-06	0,000351931	7,83E-05	5,03E-05	3,37E-05	3,99E-05	4,10E-06
swat	1,74E-06	3,48E-06	5,42E-05	3,97E-05	3,37E-05	4,44E-06	4,10E-06
rash	1,74E-06	6,62E-05	6,02E-06	2,65E-06	3,37E-05	4,44E-06	4,10E-06
hess	1,74E-06	3,48E-06	6,02E-06	2,65E-06	3,37E-05	4,44E-06	4,10E-06
vika	1,74E-06	3,48E-06	1,81E-05	2,65E-06	3,37E-05	4,44E-06	4,10E-06
elev	0,000127297	0,00049131	4,22E-05	0,000690853	3,37E-05	0,000670057	0,000201047
thom	1,74E-06	3,48E-06	6,02E-06	2,65E-06	3,37E-05	1,33E-05	4,10E-06
cssc	1,74E-06	3,48E-06	1,81E-05	2,65E-06	3,37E-05	4,44E-06	4,10E-06
inwq	1,74E-06	3,48E-06	6,63E-05	2,65E-06	3,37E-05	4,44E-06	4,10E-06
oils	1,74E-06	3,48E-06	6,02E-06	1,32E-05	3,37E-05	3,11E-05	4,10E-06
thyl	1,74E-06	3,48E-06	6,02E-06	2,65E-06	3,37E-05	4,44E-06	4,10E-06
htra	1,74E-06	3,48E-06	6,02E-06	2,65E-06	3,37E-05	4,44E-06	9,44E-05
salt	1,74E-06	1,05E-05	0,000150601	0,000283223	3,37E-05	0,000119811	8,62E-05
mite	1,74E-06	0,000372838	6,02E-06	2,65E-06	3,37E-05	1,33E-05	3,69E-05
unus	1,74E-06	3,48E-06	3,01E-05	1,32E-05	3,37E-05	4,44E-06	4,10E-06
brnn	1,74E-06	3,48E-06	6,02E-06	7,94E-06	3,37E-05	4,44E-06	4,10E-06
imit	0,000256337	3,48E-06	6,02E-06	2,91E-05	3,37E-05	1,33E-05	4,10E-06
choo	0,000186585	3,48E-06	6,02E-06	1,32E-05	3,37E-05	4,44E-06	4,10E-06
mega	5,23E-06	3,48E-06	6,02E-06	2,38E-05	3,37E-05	4,44E-06	4,10E-06
cake	1,74E-06	3,48E-06	0,000114456	5,03E-05	3,37E-05	4,44E-06	4,10E-06
kdna	1,74E-06	3,48E-06	1,81E-05	2,65E-06	3,37E-05	4,44E-06	4,10E-06
esco	1,74E-06	3,48E-06	6,02E-06	2,65E-06	3,37E-05	4,44E-06	4,10E-06
iolg	1,74E-06	3,48E-06	6,02E-06	2,65E-06	3,37E-05	1,33E-05	4,10E-06
gila	1,74E-06	3,48E-06	6,02E-06	2,65E-06	3,37E-05	4,44E-06	4,10E-06
swir	1,74E-06	3,48E-06	1,81E-05	7,94E-06	3,37E-05	4,44E-06	4,10E-06
rush	1,74E-06	3,14E-05	6,02E-06	1,85E-05	3,37E-05	1,33E-05	1,23E-05
lilr	1,74E-06	3,48E-06	6,02E-06	2,65E-06	3,37E-05	4,44E-06	1,23E-05
kcnk	1,74E-06	3,48E-06	6,02E-06	2,65E-06	3,37E-05	4,44E-06	1,23E-05
edad	1,74E-06	3,48E-06	1,81E-05	2,65E-06	3,37E-05	4,44E-06	4,10E-06
bias	0,001546741	0,000114987	6,63E-05	9,26E-05	3,37E-05	4,44E-06	6,15E-05
uric	1,74E-06	3,48E-06	1,81E-05	2,65E-06	3,37E-05	0,000119811	4,10E-06
prae	1,74E-06	3,48E-06	6,02E-06	2,65E-06	3,37E-05	4,44E-06	4,10E-06
cgas	1,74E-06	3,48E-06	6,02E-06	2,65E-06	3,37E-05	4,44E-06	1,23E-05
cfrp	1,74E-06	3,48E-06	1,81E-05	2,38E-05	3,37E-05	4,44E-06	4,10E-06
fpga	1,74E-06	3,48E-06	6,02E-06	2,65E-06	3,37E-05	4,44E-06	4,10E-06
dcdt	1,74E-06	4,53E-05	6,02E-06	2,65E-06	3,37E-05	4,44E-06	4,10E-06
pasi	1,74E-06	5,92E-05	6,02E-06	2,65E-06	3,37E-05	4,44E-06	4,10E-06
herm	1,74E-06	1,05E-05	6,02E-06	2,65E-06	3,37E-05	4,44E-06	4,10E-06
move	0,000134272	1,74E-05	6,02E-06	0,000341456	3,37E-05	4,44E-06	1,23E-05
drum	1,74E-06	3,48E-06	1,81E-05	2,65E-06	3,37E-05	4,44E-06	4,10E-06
buri	1,74E-06	1,05E-05	6,02E-06	0,000108525	3,37E-05	1,33E-05	4,10E-06
paid	7,85E-05	3,83E-05	3,01E-05	2,38E-05	3,37E-05	3,11E-05	1,23E-05
davi	1,92E-05	3,48E-06	1,81E-05	2,65E-06	3,37E-05	4,44E-06	4,10E-06
safe	6,10E-05	0,000428589	0,000150601	9,26E-05	3,37E-05	5,77E-05	6,15E-05
voip	1,74E-06	3,48E-06	6,02E-06	2,65E-06	3,37E-05	4,44E-06	4,10E-06
fenc	1,74E-06	1,05E-05	1,81E-05	9,79E-05	3,37E-05	4,44E-06	4,10E-06
keil	1,74E-06	3,48E-06	6,02E-06	2,65E-06	3,37E-05	4,44E-06	4,10E-06
came	1,57E-05	2,44E-05	5,42E-05	3,44E-05	3,37E-05	4,44E-06	4,10E-06
sapt	1,74E-06	3,48E-06	6,02E-06	2,65E-06	3,37E-05	5,77E-05	4,10E-06
phag	1,74E-06	3,48E-06	6,02E-06	2,65E-06	3,37E-05	4,44E-06	1,23E-05
rfic	1,74E-06	3,48E-06	6,02E-06	2,65E-06	3,37E-05	4,44E-06	4,10E-06
hpbr	1,74E-06	3,48E-06	6,02E-06	2,65E-06	3,37E-05	4,44E-06	4,10E-06
iehm	1,74E-06	3,48E-06	6,02E-06	2,65E-06	3,37E-05	4,44E-06	4,10E-06
bpnd	1,74E-06	2,44E-05	6,02E-06	2,65E-06	3,37E-05	5,77E-05	4,10E-06
drop	8,72E-06	3,14E-05	0,000102408	0,000712028	3,37E-05	4,44E-06	1,23E-05
cone	4,01E-05	4,53E-05	6,02E-06	7,15E-05	3,37E-05	2,22E-05	4,10E-06
wolv	1,74E-06	3,48E-06	6,02E-06	2,65E-06	3,37E-05	4,44E-06	4,10E-06
venu	8,72E-06	1,74E-05	6,02E-06	2,65E-06	3,37E-05	4,44E-06	1,23E-05
bcsb	5,23E-06	3,48E-06	6,02E-06	2,65E-06	3,37E-05	4,44E-06	4,10E-06
sigh	5,23E-06	3,48E-06	6,02E-06	2,65E-06	3,37E-05	4,44E-06	4,10E-06
paso	1,74E-06	3,48E-06	6,02E-06	7,94E-06	3,37E-05	4,44E-06	4,10E-06
apoj	1,74E-06	3,48E-06	6,02E-06	2,65E-06	3,37E-05	1,33E-05	4,10E-06
yfas	1,74E-06	4,53E-05	6,02E-06	2,65E-06	3,37E-05	4,44E-06	4,10E-06
akpu	1,74E-06	3,48E-06	6,02E-06	2,65E-06	3,37E-05	4,44E-06	4,10E-06
ppws	1,74E-06	3,48E-06	6,02E-06	2,65E-06	3,37E-05	4,44E-06	4,10E-06
ndir	1,74E-06	3,48E-06	6,02E-06	2,65E-06	3,37E-05	4,44E-06	4,10E-06
tuka	1,74E-06	3,48E-06	6,02E-06	2,65E-06	3,37E-05	4,44E-06	4,10E-06
agfi	5,23E-06	3,48E-06	6,02E-06	2,65E-06	3,37E-05	4,44E-06	4,10E-06
iodo	1,74E-06	3,48E-06	6,02E-06	2,65E-06	3,37E-05	1,33E-05	4,10E-06
ohad	1,74E-06	3,48E-06	1,81E-05	2,65E-06	3,37E-05	4,44E-06	4,10E-06
eeri	2,96E-05	3,48E-06	6,02E-06	2,65E-06	3,37E-05	4,44E-06	4,10E-06
kavo	1,74E-06	3,48E-06	6,02E-06	2,65E-06	0,000101044	4,44E-06	4,10E-06
nerv	1,74E-06	0,000205584	6,02E-06	2,65E-06	3,37E-05	3,99E-05	0,000209253
argo	1,74E-06	3,48E-06	6,02E-06	2,65E-06	3,37E-05	4,44E-06	4,10E-06
edta	1,74E-06	1,74E-05	6,02E-06	1,32E-05	3,37E-05	2,22E-05	1,23E-05
jhum	1,74E-06	3,48E-06	1,81E-05	2,65E-06	3,37E-05	4,44E-06	4,10E-06
invi	4,36E-05	3,48E-06	6,02E-06	2,65E-06	3,37E-05	4,44E-06	4,10E-06
lgrc	1,74E-06	3,48E-06	6,02E-06	2,65E-06	3,37E-05	4,44E-06	4,10E-06
dong	1,74E-06	3,48E-06	6,02E-06	2,65E-06	0,000101044	4,44E-06	4,10E-06
aliv	1,74E-06	1,05E-05	6,02E-06	2,65E-06	3,37E-05	2,22E-05	1,23E-05
tilt	2,96E-05	3,48E-06	6,02E-06	8,21E-05	3,37E-05	4,44E-06	4,10E-06
urdu	5,23E-06	3,48E-06	6,02E-06	2,65E-06	3,37E-05	4,44E-06	4,10E-06
menu	1,92E-05	1,74E-05	6,02E-06	2,65E-06	3,37E-05	4,44E-06	4,10E-06
opac	1,74E-06	3,48E-06	1,81E-05	2,65E-06	3,37E-05	4,44E-06	4,10E-06
bsbs	1,74E-06	3,48E-06	6,02E-06	2,65E-06	3,37E-05	4,44E-06	1,23E-05
clds	1,74E-06	3,48E-06	6,02E-06	7,94E-06	3,37E-05	4,44E-06	4,10E-06
divi	2,96E-05	3,48E-06	6,02E-06	3,44E-05	3,37E-05	4,44E-06	0,000299519
dlco	1,74E-06	1,05E-05	6,02E-06	2,65E-06	3,37E-05	4,44E-06	4,10E-06
wind	1,74E-06	3,48E-06	6,02E-06	0,000420864	3,37E-05	4,44E-06	4,10E-06
harz	1,74E-06	3,48E-06	6,02E-06	2,65E-06	3,37E-05	4,44E-06	4,10E-06
fhwa	1,74E-06	3,48E-06	6,02E-06	7,94E-06	3,37E-05	4,44E-06	4,10E-06
hegd	1,74E-06	3,48E-06	6,02E-06	7,94E-06	3,37E-05	4,44E-06	4,10E-06
emdr	1,74E-06	8,71E-05	6,02E-06	2,65E-06	3,37E-05	4,44E-06	4,10E-06
nite	1,74E-06	3,48E-06	6,02E-06	2,65E-06	3,37E-05	4,44E-06	4,10E-06
cvfh	1,74E-06	1,05E-05	6,02E-06	2,65E-06	3,37E-05	4,44E-06	4,10E-06
ecnp	5,23E-06	3,48E-06	6,02E-06	2,65E-06	3,37E-05	4,44E-06	4,10E-06
peal	1,74E-06	3,48E-06	6,02E-06	2,65E-06	3,37E-05	4,44E-06	4,10E-06
sear	5,23E-06	3,48E-06	6,02E-06	2,65E-06	3,37E-05	4,44E-06	4,10E-06
tirf	1,74E-06	3,48E-06	6,02E-06	2,65E-06	3,37E-05	4,44E-06	1,23E-05
bewo	1,74E-06	3,48E-06	6,02E-06	2,65E-06	3,37E-05	4,44E-06	5,33E-05
hurt	4,71E-05	1,05E-05	6,02E-06	2,65E-06	3,37E-05	4,44E-06	4,10E-06
adap	1,74E-06	3,48E-06	6,02E-06	2,65E-06	3,37E-05	4,44E-06	4,51E-05
dsll	1,74E-06	3,48E-06	6,02E-06	2,65E-06	3,37E-05	4,44E-06	4,10E-06
nold	1,74E-06	3,14E-05	6,02E-06	2,65E-06	3,37E-05	1,33E-05	4,10E-06
lean	7,85E-05	3,14E-05	1,81E-05	1,32E-05	3,37E-05	0,000146436	4,10E-06
nucl	1,74E-06	3,48E-06	6,02E-06	2,65E-06	3,37E-05	4,44E-06	4,10E-06
eaat	1,74E-06	3,48E-06	6,02E-06	2,65E-06	3,37E-05	0,000146436	4,10E-06
wari	1,74E-06	3,48E-06	6,02E-06	2,65E-06	3,37E-05	4,44E-06	4,10E-06
hadv	1,74E-06	3,48E-06	6,02E-06	2,65E-06	3,37E-05	1,33E-05	7,80E-05
mgmt	1,74E-06	3,48E-06	6,02E-06	2,65E-06	3,37E-05	4,44E-06	5,33E-05
cgre	1,74E-06	3,48E-06	6,02E-06	7,94E-06	3,37E-05	4,44E-06	4,10E-06
slow	3,31E-05	3,83E-05	6,63E-05	0,000108525	3,37E-05	0,000181936	0,000201047
wayn	1,74E-06	3,48E-06	1,81E-05	2,65E-06	3,37E-05	4,44E-06	4,10E-06
sncl	1,74E-06	3,48E-06	1,81E-05	2,65E-06	3,37E-05	4,44E-06	4,10E-06
plot	1,74E-06	6,62E-05	0,000186745	0,000532036	3,37E-05	4,44E-06	4,10E-06
gjpf	1,74E-06	3,48E-06	6,02E-06	2,65E-06	3,37E-05	4,44E-06	4,10E-06
cdom	1,74E-06	3,48E-06	0,000222889	2,65E-06	3,37E-05	4,44E-06	4,10E-06
guid	0,000242387	0,000365869	6,02E-06	5,56E-05	0,000101044	1,33E-05	0,000176429
gyri	1,57E-05	1,74E-05	6,02E-06	2,65E-06	3,37E-05	1,33E-05	4,10E-06
essg	1,74E-06	1,05E-05	6,02E-06	2,65E-06	3,37E-05	4,44E-06	4,10E-06
sppr	1,74E-06	3,48E-06	1,81E-05	2,65E-06	3,37E-05	4,44E-06	4,10E-06
smep	1,74E-06	3,48E-06	6,02E-06	2,65E-06	3,37E-05	4,44E-06	4,10E-06
text	0,0002947	3,48E-06	6,02E-06	2,65E-06	3,37E-05	4,44E-06	4,10E-06
naso	1,74E-06	3,48E-06	6,02E-06	7,94E-06	3,37E-05	4,44E-06	4,10E-06
load	7,50E-05	0,00010105	0,000572282	0,002379604	3,37E-05	0,000155311	5,33E-05
ptau	1,74E-06	1,05E-05	6,02E-06	2,65E-06	3,37E-05	4,44E-06	4,10E-06
issu	0,000688797	8,01E-05	0,000186745	6,09E-05	3,37E-05	9,32E-05	0,000315931
util	0,000273775	0,000407683	0,000801195	0,000235578	3,37E-05	0,000173061	0,000578523
fkbp	1,74E-06	3,48E-06	6,02E-06	2,65E-06	3,37E-05	4,44E-06	1,23E-05
tmad	1,74E-06	3,48E-06	6,02E-06	2,65E-06	3,37E-05	4,44E-06	4,10E-06
dean	5,23E-06	3,48E-06	6,02E-06	2,91E-05	3,37E-05	4,44E-06	4,10E-06
pten	1,74E-06	3,48E-06	6,02E-06	2,65E-06	3,37E-05	4,44E-06	5,33E-05
fund	5,06E-05	5,23E-05	6,02E-06	2,65E-06	3,37E-05	4,44E-06	4,10E-06
aoab	1,74E-06	1,05E-05	6,02E-06	2,65E-06	3,37E-05	4,44E-06	4,10E-06
flow	5,23E-06	5,23E-05	0,000548186	0,008949322	3,37E-05	8,43E-05	0,000660583
king	1,22E-05	3,48E-06	5,42E-05	2,65E-06	3,37E-05	4,44E-06	1,23E-05
fcas	1,74E-06	3,48E-06	6,02E-06	2,65E-06	3,37E-05	4,44E-06	1,23E-05
asvm	1,74E-06	3,48E-06	6,02E-06	2,65E-06	3,37E-05	4,44E-06	4,10E-06
crab	1,74E-06	3,48E-06	0,000114456	2,65E-06	3,37E-05	4,44E-06	1,23E-05
rhus	1,74E-06	3,48E-06	6,02E-06	2,65E-06	3,37E-05	4,44E-06	1,23E-05
kviv	1,74E-06	3,48E-06	6,02E-06	7,94E-06	3,37E-05	4,44E-06	4,10E-06
dump	1,74E-06	3,48E-06	5,42E-05	1,85E-05	3,37E-05	4,44E-06	4,10E-06
gria	1,74E-06	3,48E-06	6,02E-06	2,65E-06	3,37E-05	4,44E-06	1,23E-05
aihq	2,27E-05	3,48E-06	6,02E-06	2,65E-06	3,37E-05	4,44E-06	4,10E-06
nano	1,74E-06	3,48E-06	0,000427706	4,50E-05	3,37E-05	4,44E-06	4,51E-05
dace	1,74E-06	3,48E-06	6,02E-06	7,94E-06	3,37E-05	4,44E-06	4,10E-06
land	1,74E-06	3,48E-06	0,000873483	0,001929623	3,37E-05	4,44E-06	4,10E-06
leav	6,80E-05	5,23E-05	0,000102408	0,000484391	3,37E-05	9,32E-05	8,62E-05
thea	1,74E-06	3,48E-06	1,81E-05	2,65E-06	3,37E-05	4,44E-06	4,10E-06
pnnl	1,74E-06	3,48E-06	6,02E-06	2,65E-06	3,37E-05	4,44E-06	4,10E-06
pfoa	1,74E-06	3,48E-06	1,81E-05	2,65E-06	3,37E-05	4,44E-06	4,10E-06
abia	1,74E-06	3,48E-06	6,02E-06	7,94E-06	3,37E-05	4,44E-06	4,10E-06
hyla	1,74E-06	3,48E-06	6,02E-06	2,65E-06	3,37E-05	4,44E-06	1,23E-05
isom	1,74E-06	3,48E-06	6,02E-06	2,65E-06	3,37E-05	0,000368309	4,10E-06
rbms	1,74E-06	3,48E-06	6,02E-06	2,65E-06	3,37E-05	4,44E-06	4,10E-06
capp	1,74E-06	3,48E-06	6,02E-06	2,65E-06	3,37E-05	4,44E-06	4,10E-06
drag	1,74E-06	3,48E-06	6,02E-06	0,000314986	0,000101044	4,44E-06	4,10E-06
aish	1,74E-06	3,48E-06	6,02E-06	2,65E-06	3,37E-05	4,44E-06	4,10E-06
ptss	2,27E-05	3,48E-06	6,02E-06	2,65E-06	3,37E-05	4,44E-06	4,10E-06
wadi	1,74E-06	3,48E-06	6,63E-05	8,73E-05	3,37E-05	4,44E-06	4,10E-06
deni	2,62E-05	2,44E-05	6,02E-06	2,65E-06	3,37E-05	4,44E-06	4,10E-06
whys	1,74E-06	3,48E-06	6,02E-06	2,65E-06	3,37E-05	4,44E-06	1,23E-05
pmsg	1,74E-06	3,48E-06	6,02E-06	2,65E-06	3,37E-05	4,44E-06	4,10E-06
apha	2,27E-05	3,48E-06	1,81E-05	2,65E-06	3,37E-05	4,44E-06	4,10E-06
vita	1,74E-06	3,48E-06	6,02E-06	3,97E-05	3,37E-05	4,44E-06	4,10E-06
ofbr	1,74E-06	3,48E-06	6,63E-05	2,65E-06	3,37E-05	4,44E-06	4,10E-06
psri	1,74E-06	3,48E-06	6,02E-06	5,03E-05	3,37E-05	4,44E-06	4,10E-06
fuse	1,74E-06	3,48E-06	7,83E-05	2,65E-06	3,37E-05	3,11E-05	2,87E-05
opex	1,74E-06	3,48E-06	1,81E-05	2,65E-06	3,37E-05	4,44E-06	4,10E-06
cast	1,57E-05	3,48E-06	6,63E-05	0,000182639	3,37E-05	4,44E-06	4,10E-06
beat	3,66E-05	3,48E-06	6,02E-06	7,68E-05	3,37E-05	4,44E-06	4,10E-06
game	0,001783896	3,48E-06	6,02E-06	2,65E-06	3,37E-05	4,44E-06	4,10E-06
purg	1,74E-06	3,48E-06	5,42E-05	2,65E-06	3,37E-05	4,44E-06	4,10E-06
nmol	1,74E-06	3,48E-06	6,02E-06	2,65E-06	3,37E-05	0,00026181	1,23E-05
enba	1,74E-06	1,05E-05	6,02E-06	2,65E-06	3,37E-05	4,44E-06	4,10E-06
pcdp	1,74E-06	3,48E-06	6,02E-06	2,65E-06	3,37E-05	8,43E-05	4,10E-06
quin	1,74E-06	3,48E-06	6,02E-06	2,65E-06	3,37E-05	4,44E-06	4,10E-06
seaw	1,74E-06	3,48E-06	6,02E-06	2,65E-06	3,37E-05	1,33E-05	4,10E-06
sort	4,01E-05	2,44E-05	6,02E-06	7,94E-06	3,37E-05	3,11E-05	0,000118987
deal	0,000137759	1,74E-05	1,81E-05	8,21E-05	3,37E-05	1,33E-05	2,05E-05
ibmp	1,74E-06	3,48E-06	0,000102408	2,65E-06	3,37E-05	4,44E-06	4,10E-06
fold	1,22E-05	0,000121956	1,81E-05	2,65E-06	3,37E-05	0,000501433	0,000283107
tgga	1,74E-06	3,48E-06	6,02E-06	2,65E-06	3,37E-05	4,44E-06	1,23E-05
pain	0,000528368	0,002247481	6,02E-06	2,65E-06	3,37E-05	0,000119811	3,69E-05
rank	3,66E-05	0,000289211	6,02E-06	1,85E-05	3,37E-05	1,33E-05	4,10E-06
bile	1,74E-06	1,05E-05	6,02E-06	2,65E-06	3,37E-05	0,000110937	4,51E-05
eoec	1,74E-06	3,48E-06	6,02E-06	7,94E-06	3,37E-05	4,44E-06	4,10E-06
deng	1,74E-06	3,48E-06	6,02E-06	2,65E-06	3,37E-05	1,33E-05	4,10E-06
atcc	1,74E-06	3,48E-06	1,81E-05	2,65E-06	3,37E-05	5,77E-05	2,87E-05
alan	1,74E-06	3,48E-06	6,02E-06	2,65E-06	3,37E-05	4,44E-06	4,10E-06
slit	1,74E-06	0,000365869	6,02E-06	5,03E-05	3,37E-05	4,44E-06	4,10E-06
phrc	5,23E-06	3,48E-06	6,02E-06	2,65E-06	3,37E-05	4,44E-06	4,10E-06
hive	1,74E-06	2,44E-05	6,02E-06	2,65E-06	3,37E-05	4,44E-06	4,10E-06
catg	1,74E-06	3,48E-06	6,02E-06	2,65E-06	3,37E-05	4,44E-06	6,15E-05
defi	1,74E-06	1,74E-05	6,02E-06	2,65E-06	3,37E-05	4,44E-06	1,23E-05
ssfh	1,74E-06	3,48E-06	6,02E-06	2,65E-06	3,37E-05	4,44E-06	4,10E-06
coul	1,74E-06	3,48E-06	1,81E-05	2,65E-06	3,37E-05	4,44E-06	4,10E-06
geis	1,74E-06	1,05E-05	6,02E-06	2,65E-06	3,37E-05	4,44E-06	4,10E-06
nthi	1,74E-06	3,48E-06	6,02E-06	2,65E-06	3,37E-05	4,44E-06	1,23E-05
peec	1,74E-06	3,48E-06	6,02E-06	2,65E-06	3,37E-05	4,44E-06	4,10E-06
proe	1,74E-06	3,48E-06	6,02E-06	2,65E-06	3,37E-05	4,44E-06	4,10E-06
cham	1,74E-06	3,48E-06	6,02E-06	2,65E-06	3,37E-05	1,33E-05	4,10E-06
nfsm	5,23E-06	3,48E-06	6,02E-06	2,65E-06	3,37E-05	4,44E-06	4,10E-06
eros	1,74E-06	3,48E-06	6,02E-06	7,94E-06	3,37E-05	4,44E-06	4,10E-06
rufa	1,74E-06	3,48E-06	6,02E-06	2,65E-06	3,37E-05	4,88E-05	4,10E-06
intc	1,74E-06	3,48E-06	6,02E-06	7,94E-06	3,37E-05	4,44E-06	4,10E-06
lend	1,57E-05	3,48E-06	6,02E-06	1,32E-05	3,37E-05	4,44E-06	4,10E-06
ngfb	5,23E-06	3,48E-06	6,02E-06	2,65E-06	3,37E-05	4,44E-06	4,10E-06
alpl	1,74E-06	3,48E-06	6,02E-06	2,65E-06	3,37E-05	4,44E-06	1,23E-05
ceil	1,22E-05	3,48E-06	6,02E-06	2,65E-06	3,37E-05	2,22E-05	4,10E-06
smac	1,74E-06	3,48E-06	6,02E-06	2,65E-06	3,37E-05	4,44E-06	1,23E-05
cmip	1,74E-06	3,48E-06	6,02E-06	7,94E-06	3,37E-05	4,44E-06	4,10E-06
sala	1,74E-06	3,48E-06	6,02E-06	2,65E-06	3,37E-05	4,44E-06	4,10E-06
sump	1,74E-06	3,48E-06	1,81E-05	4,50E-05	3,37E-05	4,44E-06	4,10E-06
dehp	1,74E-06	3,48E-06	6,02E-06	2,65E-06	3,37E-05	0,000457059	4,10E-06
ieee	1,74E-06	3,48E-06	6,02E-06	2,65E-06	3,37E-05	4,44E-06	4,10E-06
xray	1,74E-06	1,05E-05	6,02E-06	2,65E-06	3,37E-05	4,44E-06	4,10E-06
mptt	1,74E-06	3,48E-06	6,02E-06	2,65E-06	3,37E-05	4,44E-06	4,10E-06
gagp	1,74E-06	6,62E-05	6,02E-06	2,65E-06	3,37E-05	4,44E-06	4,10E-06
frzb	1,74E-06	3,48E-06	6,02E-06	2,65E-06	3,37E-05	4,44E-06	1,23E-05
rman	1,74E-06	3,48E-06	6,02E-06	2,65E-06	3,37E-05	6,66E-05	4,10E-06
smap	1,74E-06	3,48E-06	6,02E-06	5,56E-05	3,37E-05	4,44E-06	4,10E-06
fwhm	1,74E-06	3,48E-06	6,02E-06	2,65E-06	3,37E-05	1,33E-05	4,10E-06
abca	1,74E-06	1,74E-05	6,02E-06	2,65E-06	3,37E-05	1,33E-05	0,000102575
thru	1,74E-06	3,48E-06	6,02E-06	2,65E-06	3,37E-05	4,44E-06	4,10E-06
horn	1,74E-06	3,48E-06	6,02E-06	1,32E-05	3,37E-05	4,44E-06	3,69E-05
tomb	5,23E-06	3,48E-06	6,02E-06	2,65E-06	3,37E-05	4,44E-06	4,10E-06
acyl	1,74E-06	1,05E-05	6,02E-06	2,65E-06	3,37E-05	6,66E-05	4,10E-06
myer	5,23E-06	3,48E-06	6,02E-06	2,65E-06	3,37E-05	4,44E-06	4,10E-06
awer	1,74E-06	3,48E-06	6,02E-06	2,65E-06	3,37E-05	4,44E-06	1,23E-05
omit	1,92E-05	2,44E-05	6,02E-06	2,65E-06	3,37E-05	4,44E-06	4,10E-06
pxas	1,74E-06	3,48E-06	6,02E-06	2,65E-06	3,37E-05	4,44E-06	1,23E-05
diod	1,74E-06	3,48E-06	6,02E-06	2,65E-06	3,37E-05	2,22E-05	4,10E-06
mvoc	1,74E-06	5,23E-05	6,02E-06	2,65E-06	3,37E-05	4,44E-06	4,10E-06
nptx	1,74E-06	3,48E-06	6,02E-06	2,65E-06	3,37E-05	4,88E-05	4,10E-06
stay	5,75E-05	8,01E-05	6,02E-06	2,91E-05	3,37E-05	4,44E-06	1,23E-05
dope	5,23E-06	1,05E-05	0,000560234	2,65E-06	3,37E-05	2,22E-05	4,10E-06
qinl	1,74E-06	3,48E-06	1,81E-05	2,65E-06	3,37E-05	4,44E-06	4,10E-06
dodd	1,74E-06	3,48E-06	6,02E-06	7,94E-06	3,37E-05	4,44E-06	4,10E-06
boot	5,23E-06	3,48E-06	6,02E-06	2,65E-06	3,37E-05	4,44E-06	4,10E-06
poli	1,74E-06	3,48E-06	0,00046385	2,65E-06	3,37E-05	3,99E-05	0,000217459
pake	1,74E-06	3,48E-06	6,02E-06	2,65E-06	3,37E-05	4,44E-06	4,10E-06
tast	2,96E-05	3,14E-05	1,81E-05	2,65E-06	3,37E-05	0,000119811	0,000118987
noaa	1,74E-06	3,48E-06	1,81E-05	2,38E-05	3,37E-05	4,44E-06	4,10E-06
afad	1,74E-06	3,48E-06	6,02E-06	2,65E-06	3,37E-05	1,33E-05	4,10E-06
inra	1,74E-06	3,48E-06	6,02E-06	2,65E-06	3,37E-05	4,44E-06	1,23E-05
dmls	1,74E-06	1,05E-05	6,02E-06	2,65E-06	3,37E-05	4,44E-06	4,10E-06
bipb	1,74E-06	3,48E-06	6,02E-06	5,56E-05	3,37E-05	4,44E-06	4,10E-06
agil	1,74E-06	3,48E-06	6,02E-06	2,65E-06	3,37E-05	4,44E-06	4,10E-06
hrap	1,74E-06	3,48E-06	1,81E-05	2,65E-06	3,37E-05	4,44E-06	4,10E-06
ogun	5,23E-06	3,48E-06	6,02E-06	2,65E-06	3,37E-05	4,44E-06	4,10E-06
ahar	1,74E-06	3,48E-06	6,02E-06	2,65E-06	0,000101044	4,44E-06	4,10E-06
clot	1,74E-06	2,44E-05	6,02E-06	2,65E-06	3,37E-05	1,33E-05	1,23E-05
foil	1,74E-06	3,48E-06	0,000102408	2,38E-05	3,37E-05	4,44E-06	4,10E-06
choi	1,74E-06	3,48E-06	6,02E-06	7,94E-06	3,37E-05	4,44E-06	4,10E-06
daya	1,74E-06	3,48E-06	6,02E-06	7,94E-06	3,37E-05	4,44E-06	4,10E-06
mydo	1,74E-06	3,48E-06	6,02E-06	7,94E-06	3,37E-05	4,44E-06	4,10E-06
hsms	1,74E-06	3,48E-06	6,02E-06	7,94E-06	3,37E-05	4,44E-06	4,10E-06
much	0,000235411	7,32E-05	0,000162649	0,000383807	3,37E-05	0,000217436	0,000299519
spms	1,74E-06	1,05E-05	6,02E-06	2,65E-06	3,37E-05	4,44E-06	4,10E-06
balm	1,74E-06	1,05E-05	6,02E-06	2,65E-06	3,37E-05	4,44E-06	4,10E-06
goad	1,74E-06	3,48E-06	6,02E-06	2,65E-06	3,37E-05	1,33E-05	4,10E-06
isol	9,94E-05	0,000142863	0,000885531	8,73E-05	3,37E-05	0,000634557	0,000972411
pcmf	1,74E-06	3,48E-06	6,02E-06	2,65E-06	3,37E-05	1,33E-05	4,10E-06
inci	1,74E-06	1,74E-05	6,02E-06	0,000140288	3,37E-05	4,44E-06	4,10E-06
keio	1,74E-06	3,48E-06	6,02E-06	2,65E-06	3,37E-05	4,44E-06	1,23E-05
eman	5,23E-06	1,05E-05	3,01E-05	2,65E-06	3,37E-05	2,22E-05	4,10E-06
pike	1,74E-06	3,48E-06	6,02E-06	7,94E-06	3,37E-05	4,44E-06	4,10E-06
seep	1,74E-06	3,48E-06	6,02E-06	2,38E-05	0,000370495	4,44E-06	4,10E-06
face	0,002715079	2,44E-05	6,63E-05	0,000325574	3,37E-05	4,44E-06	4,51E-05
over	0,000601607	0,000895508	0,000620474	0,000569093	3,37E-05	0,00027956	0,000274901
iptv	1,74E-06	3,48E-06	6,02E-06	2,65E-06	3,37E-05	4,44E-06	4,10E-06
expo	0,0002668	0,000135894	0,000451802	0,00025146	3,37E-05	0,000971804	0,000127193
icub	1,74E-06	3,48E-06	6,02E-06	2,65E-06	3,37E-05	4,44E-06	4,10E-06
earn	8,20E-05	3,48E-06	3,01E-05	2,65E-06	3,37E-05	4,44E-06	4,10E-06
ccwi	1,74E-06	3,48E-06	1,81E-05	2,65E-06	3,37E-05	4,44E-06	4,10E-06
vbnc	1,74E-06	3,48E-06	6,02E-06	2,65E-06	3,37E-05	4,44E-06	1,23E-05
swab	1,74E-06	1,74E-05	6,02E-06	2,65E-06	3,37E-05	1,33E-05	1,23E-05
ohda	1,74E-06	3,48E-06	6,02E-06	2,65E-06	3,37E-05	7,54E-05	4,10E-06
heal	5,23E-06	9,41E-05	1,81E-05	7,15E-05	3,37E-05	4,44E-06	0,000332343
urat	1,74E-06	6,62E-05	6,02E-06	2,65E-06	3,37E-05	1,33E-05	4,10E-06
cqas	1,74E-06	3,48E-06	6,02E-06	2,65E-06	3,37E-05	4,88E-05	4,10E-06
hatr	3,66E-05	3,48E-06	1,81E-05	2,65E-06	3,37E-05	4,44E-06	4,10E-06
situ	1,74E-06	3,14E-05	0,000379514	0,00053733	3,37E-05	3,11E-05	0,000160017
gama	1,74E-06	3,48E-06	1,81E-05	2,65E-06	3,37E-05	0,000146436	4,10E-06
becc	1,74E-06	3,48E-06	6,02E-06	2,65E-06	3,37E-05	4,44E-06	4,10E-06
mbgs	1,74E-06	3,48E-06	6,02E-06	2,65E-06	3,37E-05	4,44E-06	4,10E-06
evil	1,57E-05	3,48E-06	1,81E-05	2,65E-06	3,37E-05	4,44E-06	4,10E-06
solv	8,89E-05	1,05E-05	6,02E-06	0,000219696	3,37E-05	4,44E-06	4,10E-06
fong	1,74E-06	3,48E-06	6,02E-06	2,65E-06	3,37E-05	4,44E-06	4,10E-06
hcpl	1,74E-06	3,48E-06	6,02E-06	2,65E-06	3,37E-05	4,44E-06	4,10E-06
cute	5,23E-06	3,48E-06	6,02E-06	2,65E-06	3,37E-05	4,44E-06	4,10E-06
alfa	1,74E-06	1,05E-05	6,02E-06	2,65E-06	3,37E-05	4,44E-06	4,10E-06
suha	1,74E-06	3,48E-06	6,02E-06	7,94E-06	3,37E-05	4,44E-06	4,10E-06
rang	0,000406303	0,001425147	0,001885519	0,001463761	3,37E-05	0,000714432	0,000397991
glur	1,74E-06	3,48E-06	6,02E-06	2,65E-06	3,37E-05	1,33E-05	4,10E-06
minp	1,74E-06	3,48E-06	6,02E-06	2,65E-06	3,37E-05	0,000110937	4,10E-06
mcps	1,74E-06	4,53E-05	6,02E-06	2,65E-06	3,37E-05	4,44E-06	4,10E-06
rtel	1,74E-06	3,48E-06	6,02E-06	2,65E-06	3,37E-05	4,44E-06	1,23E-05
prop	5,23E-06	3,48E-06	6,02E-06	2,38E-05	0,00023577	4,44E-06	4,10E-06
pros	1,74E-06	3,48E-06	6,02E-06	2,65E-06	0,000101044	4,44E-06	2,87E-05
ncls	1,74E-06	3,48E-06	6,02E-06	2,65E-06	3,37E-05	4,44E-06	4,10E-06
oman	1,74E-06	3,48E-06	6,02E-06	7,94E-06	3,37E-05	4,44E-06	4,10E-06
desi	1,74E-06	3,48E-06	1,81E-05	2,65E-06	3,37E-05	4,44E-06	4,10E-06
phip	1,74E-06	3,48E-06	6,02E-06	2,65E-06	3,37E-05	0,000226311	1,23E-05
fscw	1,74E-06	3,48E-06	6,02E-06	2,65E-06	3,37E-05	4,44E-06	4,10E-06
send	1,92E-05	3,48E-06	6,02E-06	2,65E-06	3,37E-05	4,44E-06	4,10E-06
skov	1,74E-06	3,48E-06	6,02E-06	2,65E-06	3,37E-05	4,44E-06	1,23E-05
read	0,000357477	0,000254366	1,81E-05	1,85E-05	3,37E-05	4,44E-06	6,98E-05
bpsc	1,74E-06	3,48E-06	6,02E-06	7,94E-06	3,37E-05	4,44E-06	4,10E-06
rsws	1,74E-06	3,48E-06	6,02E-06	7,94E-06	3,37E-05	4,44E-06	4,10E-06
mbom	1,74E-06	3,48E-06	6,02E-06	2,65E-06	3,37E-05	4,44E-06	4,10E-06
gabi	1,74E-06	3,48E-06	1,81E-05	2,65E-06	3,37E-05	4,44E-06	4,10E-06
doda	1,74E-06	1,05E-05	6,02E-06	2,65E-06	3,37E-05	4,44E-06	4,10E-06
smit	1,74E-06	3,48E-06	6,02E-06	7,94E-06	3,37E-05	4,44E-06	4,10E-06
mete	5,23E-06	3,48E-06	6,02E-06	2,65E-06	3,37E-05	4,44E-06	4,10E-06
orai	1,74E-06	1,05E-05	6,02E-06	2,65E-06	3,37E-05	4,44E-06	4,10E-06
rbsg	1,74E-06	3,48E-06	6,02E-06	2,65E-06	3,37E-05	4,44E-06	1,23E-05
gscw	1,74E-06	3,48E-06	9,04E-05	2,65E-06	3,37E-05	4,44E-06	4,10E-06
skip	1,74E-06	3,48E-06	6,02E-06	2,65E-06	3,37E-05	4,44E-06	4,10E-06
ltda	1,74E-06	3,83E-05	6,02E-06	2,65E-06	3,37E-05	4,44E-06	4,10E-06
litz	1,74E-06	3,48E-06	6,02E-06	2,65E-06	3,37E-05	4,44E-06	4,10E-06
emot	0,004713461	3,48E-06	6,02E-06	2,65E-06	3,37E-05	4,44E-06	4,10E-06
tnts	1,74E-06	3,48E-06	1,81E-05	2,65E-06	3,37E-05	4,44E-06	3,69E-05
sodi	1,74E-06	3,48E-06	9,04E-05	2,65E-06	3,37E-05	4,44E-06	4,10E-06
euro	1,74E-06	1,74E-05	6,02E-06	1,32E-05	3,37E-05	4,44E-06	4,10E-06
atpa	1,74E-06	3,48E-06	6,02E-06	2,65E-06	3,37E-05	4,44E-06	7,80E-05
ebif	1,74E-06	3,48E-06	6,02E-06	2,65E-06	3,37E-05	4,44E-06	1,23E-05
gnps	1,74E-06	3,48E-06	6,02E-06	7,94E-06	3,37E-05	4,44E-06	4,10E-06
phan	1,74E-06	3,48E-06	6,02E-06	2,65E-06	3,37E-05	4,44E-06	4,10E-06
dssa	1,74E-06	3,48E-06	6,02E-06	2,65E-06	3,37E-05	4,44E-06	4,10E-06
ncoa	1,74E-06	3,48E-06	6,02E-06	2,65E-06	3,37E-05	4,44E-06	1,23E-05
yoon	1,74E-06	3,48E-06	6,02E-06	2,65E-06	3,37E-05	4,44E-06	4,10E-06
fish	1,74E-06	0,000128925	0,002259009	0,000145582	3,37E-05	0,000599057	7,80E-05
pcap	1,74E-06	3,48E-06	6,02E-06	2,65E-06	3,37E-05	4,44E-06	4,10E-06
lyve	1,74E-06	3,48E-06	6,02E-06	2,65E-06	3,37E-05	4,44E-06	1,23E-05
argu	0,000528368	3,48E-06	6,02E-06	1,32E-05	3,37E-05	2,22E-05	1,23E-05
rope	1,74E-06	3,48E-06	6,02E-06	6,09E-05	3,37E-05	4,44E-06	4,10E-06
roam	1,74E-06	3,48E-06	1,81E-05	2,65E-06	3,37E-05	4,44E-06	1,23E-05
mbse	1,74E-06	3,48E-06	6,02E-06	2,65E-06	3,37E-05	4,44E-06	4,10E-06
save	8,72E-06	3,48E-06	6,02E-06	9,26E-05	3,37E-05	4,44E-06	4,10E-06
glor	1,74E-06	3,48E-06	1,81E-05	2,65E-06	3,37E-05	4,44E-06	4,10E-06
feat	1,74E-06	3,48E-06	6,02E-06	2,65E-06	3,37E-05	4,44E-06	4,10E-06
laid	1,22E-05	1,05E-05	6,02E-06	6,09E-05	3,37E-05	4,44E-06	4,10E-06
cmle	1,74E-06	3,48E-06	6,02E-06	2,65E-06	3,37E-05	4,44E-06	4,10E-06
pdpk	1,74E-06	3,48E-06	6,02E-06	2,65E-06	3,37E-05	4,44E-06	1,23E-05
nile	1,74E-06	1,74E-05	0,000186745	2,65E-06	3,37E-05	2,22E-05	1,23E-05
ppar	1,74E-06	1,05E-05	6,02E-06	2,65E-06	3,37E-05	0,000137561	2,05E-05
real	0,000245874	0,000191646	6,02E-06	1,32E-05	3,37E-05	8,43E-05	0,000274901
mlcw	1,74E-06	3,48E-06	6,02E-06	2,65E-06	3,37E-05	4,44E-06	4,10E-06
acth	1,74E-06	3,83E-05	6,02E-06	2,65E-06	3,37E-05	4,44E-06	4,10E-06
bold	4,71E-05	3,48E-06	6,02E-06	2,65E-06	3,37E-05	4,88E-05	4,10E-06
flea	1,74E-06	3,48E-06	6,02E-06	2,65E-06	3,37E-05	4,44E-06	1,23E-05
hesn	1,74E-06	3,48E-06	6,02E-06	2,65E-06	3,37E-05	4,44E-06	1,23E-05
vvgs	2,27E-05	3,48E-06	6,02E-06	2,65E-06	3,37E-05	4,44E-06	4,10E-06
mada	1,74E-06	3,48E-06	6,02E-06	2,65E-06	3,37E-05	4,44E-06	4,10E-06
floe	1,74E-06	3,48E-06	6,02E-06	7,94E-06	3,37E-05	4,44E-06	4,10E-06
camb	1,74E-06	3,48E-06	6,02E-06	7,94E-06	3,37E-05	4,44E-06	4,10E-06
blur	1,74E-06	2,44E-05	6,02E-06	2,65E-06	3,37E-05	1,33E-05	4,10E-06
tian	1,74E-06	3,48E-06	6,02E-06	3,44E-05	3,37E-05	4,44E-06	4,10E-06
aniq	1,74E-06	3,48E-06	6,02E-06	2,65E-06	3,37E-05	4,44E-06	1,23E-05
moss	1,74E-06	3,48E-06	6,02E-06	1,85E-05	3,37E-05	1,33E-05	4,10E-06
ecol	1,74E-06	3,48E-06	6,02E-06	2,65E-06	0,000101044	4,44E-06	4,10E-06
mcnp	1,74E-06	3,48E-06	6,02E-06	2,65E-06	3,37E-05	4,44E-06	4,10E-06
tonk	1,74E-06	3,48E-06	6,02E-06	2,65E-06	3,37E-05	4,44E-06	4,10E-06
dual	0,000141247	3,48E-06	7,83E-05	0,000140288	3,37E-05	5,77E-05	9,44E-05
cost	6,10E-05	0,000526154	0,000548186	7,68E-05	3,37E-05	4,44E-06	2,05E-05
enac	1,74E-06	3,48E-06	6,02E-06	2,65E-06	3,37E-05	6,66E-05	4,10E-06
caus	0,000360964	0,001097607	0,001343357	0,001220242	3,37E-05	0,001220302	0,00173557
buck	1,74E-06	3,48E-06	6,02E-06	2,65E-06	3,37E-05	4,44E-06	4,10E-06
slew	1,74E-06	3,48E-06	6,02E-06	2,65E-06	3,37E-05	4,44E-06	4,10E-06
joss	1,74E-06	3,48E-06	6,02E-06	7,94E-06	3,37E-05	4,44E-06	4,10E-06
sure	1,74E-06	1,05E-05	1,81E-05	2,65E-06	3,37E-05	4,44E-06	4,10E-06
cdps	1,74E-06	3,48E-06	6,02E-06	2,65E-06	3,37E-05	2,22E-05	3,69E-05
fhrs	1,74E-06	3,48E-06	6,02E-06	7,94E-06	3,37E-05	4,44E-06	4,10E-06
awak	1,74E-06	5,92E-05	6,02E-06	2,65E-06	3,37E-05	3,99E-05	4,10E-06
breg	1,74E-06	3,48E-06	6,02E-06	2,65E-06	3,37E-05	4,44E-06	1,23E-05
sfmb	1,74E-06	3,48E-06	1,81E-05	2,65E-06	3,37E-05	4,44E-06	4,10E-06
ilnd	1,74E-06	3,48E-06	1,81E-05	2,65E-06	3,37E-05	4,44E-06	4,10E-06
bone	1,74E-06	0,001034886	6,02E-06	1,32E-05	3,37E-05	3,11E-05	0,001555038
esxi	1,74E-06	3,48E-06	6,02E-06	2,65E-06	3,37E-05	4,44E-06	4,10E-06
wick	1,74E-06	3,48E-06	6,02E-06	0,00015617	3,37E-05	4,44E-06	4,10E-06
roux	1,74E-06	3,48E-06	6,02E-06	2,65E-06	3,37E-05	1,33E-05	4,10E-06
lung	1,74E-06	0,000240428	1,81E-05	7,94E-06	3,37E-05	7,54E-05	0,000759055
hpdl	1,74E-06	3,48E-06	6,02E-06	2,65E-06	3,37E-05	4,44E-06	4,51E-05
aunp	1,74E-06	3,48E-06	1,81E-05	2,65E-06	3,37E-05	9,32E-05	1,23E-05
wsns	1,74E-06	3,48E-06	6,02E-06	2,65E-06	3,37E-05	4,44E-06	4,10E-06
cell	1,74E-06	5,92E-05	0,001162637	0,000193227	3,37E-05	0,001743923	0,032237284
myod	1,74E-06	3,48E-06	6,02E-06	2,65E-06	3,37E-05	4,44E-06	1,23E-05
true	9,24E-05	9,41E-05	3,01E-05	7,94E-06	0,000101044	2,22E-05	4,51E-05
kiaa	1,74E-06	3,48E-06	6,02E-06	2,65E-06	3,37E-05	4,44E-06	7,80E-05
copd	1,74E-06	0,000205584	6,02E-06	2,65E-06	3,37E-05	4,44E-06	1,23E-05
soon	8,72E-06	3,14E-05	6,02E-06	1,32E-05	3,37E-05	1,33E-05	5,33E-05
laek	1,74E-06	1,05E-05	6,02E-06	2,65E-06	3,37E-05	4,44E-06	4,10E-06
isbm	1,74E-06	3,48E-06	6,02E-06	2,65E-06	3,37E-05	4,44E-06	4,10E-06
fray	1,74E-06	3,48E-06	6,02E-06	2,65E-06	0,000101044	4,44E-06	4,10E-06
quac	1,74E-06	3,48E-06	1,81E-05	2,65E-06	3,37E-05	4,44E-06	4,10E-06
mclr	1,74E-06	3,48E-06	6,02E-06	2,65E-06	3,37E-05	4,44E-06	4,10E-06
rsfs	1,74E-06	3,48E-06	6,02E-06	3,44E-05	3,37E-05	4,44E-06	4,10E-06
inga	1,74E-06	3,48E-06	6,02E-06	2,65E-06	3,37E-05	4,44E-06	1,23E-05
polg	1,74E-06	3,14E-05	6,02E-06	2,65E-06	3,37E-05	4,44E-06	4,10E-06
awar	0,000636483	0,000184677	6,02E-06	2,65E-06	3,37E-05	4,44E-06	2,87E-05
ogtt	1,74E-06	3,48E-06	6,02E-06	2,65E-06	3,37E-05	1,33E-05	4,10E-06
baba	1,74E-06	3,48E-06	6,02E-06	2,65E-06	3,37E-05	4,44E-06	1,23E-05
beeb	1,74E-06	3,48E-06	6,02E-06	2,65E-06	3,37E-05	4,44E-06	1,23E-05
papr	1,74E-06	3,48E-06	6,02E-06	2,65E-06	3,37E-05	4,44E-06	4,10E-06
brdu	1,74E-06	3,48E-06	6,02E-06	2,65E-06	3,37E-05	4,44E-06	4,51E-05
chcs	1,74E-06	3,83E-05	6,02E-06	2,65E-06	3,37E-05	4,44E-06	4,10E-06
aesa	1,74E-06	3,48E-06	6,02E-06	2,65E-06	3,37E-05	4,44E-06	4,10E-06
peep	1,74E-06	1,05E-05	6,02E-06	2,65E-06	3,37E-05	4,44E-06	4,10E-06
psus	1,74E-06	3,48E-06	6,02E-06	7,94E-06	3,37E-05	4,44E-06	4,10E-06
wofe	1,74E-06	3,48E-06	4,22E-05	2,38E-05	3,37E-05	4,44E-06	4,10E-06
mfcs	1,74E-06	3,48E-06	0,000644571	2,65E-06	3,37E-05	1,33E-05	4,10E-06
tmse	1,74E-06	3,48E-06	6,02E-06	2,65E-06	3,37E-05	0,000190811	4,10E-06
gmfc	1,74E-06	3,48E-06	6,02E-06	4,50E-05	3,37E-05	4,44E-06	4,10E-06
denv	1,74E-06	3,48E-06	6,02E-06	2,65E-06	3,37E-05	4,44E-06	1,23E-05
cont	0,000172635	3,48E-06	6,02E-06	1,32E-05	3,37E-05	1,33E-05	4,10E-06
xupv	1,74E-06	3,48E-06	6,02E-06	2,65E-06	3,37E-05	4,44E-06	4,10E-06
rust	1,74E-06	3,48E-06	6,02E-06	2,38E-05	3,37E-05	4,44E-06	2,87E-05
tevg	1,74E-06	3,48E-06	6,02E-06	2,65E-06	0,000639946	4,44E-06	1,23E-05
emet	1,74E-06	3,48E-06	6,02E-06	2,65E-06	3,37E-05	1,33E-05	4,10E-06
kept	1,57E-05	3,14E-05	4,22E-05	3,97E-05	3,37E-05	7,54E-05	2,05E-05
wire	1,74E-06	1,74E-05	6,02E-06	6,09E-05	3,37E-05	4,44E-06	4,10E-06
like	0,001571154	0,000839756	0,000813243	0,000547918	3,37E-05	0,001388926	0,001464772
gocb	1,92E-05	3,48E-06	6,02E-06	2,65E-06	3,37E-05	4,44E-06	4,10E-06
glow	4,01E-05	3,48E-06	6,02E-06	2,65E-06	3,37E-05	1,33E-05	4,10E-06
rmet	3,31E-05	3,48E-06	6,02E-06	2,65E-06	3,37E-05	4,44E-06	4,10E-06
enum	1,74E-06	3,48E-06	0,000126504	2,65E-06	3,37E-05	4,44E-06	1,23E-05
link	0,000967803	0,000379807	0,000234937	0,000119113	3,37E-05	0,000465934	0,000980617
fade	1,57E-05	1,05E-05	6,02E-06	2,65E-06	3,37E-05	4,44E-06	4,10E-06
held	0,000162172	3,48E-06	6,02E-06	2,38E-05	3,37E-05	2,22E-05	4,10E-06
orif	1,74E-06	3,48E-06	6,02E-06	7,68E-05	3,37E-05	4,44E-06	4,10E-06
srtm	1,74E-06	3,48E-06	6,02E-06	5,56E-05	3,37E-05	4,44E-06	4,10E-06
suzi	1,74E-06	3,48E-06	6,02E-06	6,09E-05	3,37E-05	4,44E-06	4,10E-06
glcm	1,74E-06	3,48E-06	6,02E-06	2,65E-06	0,000909397	4,44E-06	4,10E-06
felt	0,000127297	1,05E-05	1,81E-05	1,85E-05	3,37E-05	4,44E-06	4,10E-06
bpnn	1,74E-06	3,48E-06	6,02E-06	1,85E-05	3,37E-05	4,44E-06	4,10E-06
york	1,22E-05	8,71E-05	6,02E-06	3,44E-05	0,000101044	4,44E-06	4,10E-06
crfs	1,74E-06	3,48E-06	6,02E-06	2,65E-06	3,37E-05	4,44E-06	4,10E-06
lock	1,74E-06	1,74E-05	6,02E-06	1,32E-05	3,37E-05	3,11E-05	4,10E-06
usag	0,000197048	0,000108018	4,22E-05	5,56E-05	3,37E-05	4,44E-06	1,23E-05
boom	5,23E-06	3,48E-06	6,02E-06	2,65E-06	0,00023577	4,44E-06	4,10E-06
smpc	1,74E-06	3,48E-06	6,02E-06	2,65E-06	3,37E-05	4,44E-06	4,10E-06
vasa	1,74E-06	3,48E-06	6,02E-06	2,65E-06	3,37E-05	1,33E-05	4,10E-06
hsfi	1,74E-06	3,48E-06	6,02E-06	2,65E-06	3,37E-05	4,44E-06	1,23E-05
mono	1,74E-06	3,48E-06	1,81E-05	7,94E-06	3,37E-05	0,000288435	4,10E-06
pwsa	3,66E-05	3,48E-06	6,02E-06	2,65E-06	3,37E-05	4,44E-06	4,10E-06
icpm	1,74E-06	3,48E-06	4,22E-05	2,65E-06	3,37E-05	4,88E-05	4,10E-06
lvef	1,74E-06	1,05E-05	6,02E-06	2,65E-06	3,37E-05	4,44E-06	4,10E-06
daxu	1,74E-06	3,48E-06	6,02E-06	7,94E-06	3,37E-05	4,44E-06	4,10E-06
haul	1,74E-06	3,48E-06	6,02E-06	7,94E-06	3,37E-05	4,44E-06	4,10E-06
donc	1,74E-06	3,48E-06	6,02E-06	2,65E-06	0,000101044	4,44E-06	4,10E-06
ntrs	1,74E-06	3,48E-06	6,02E-06	2,65E-06	3,37E-05	4,44E-06	4,10E-06
dssc	1,74E-06	3,48E-06	1,81E-05	2,65E-06	3,37E-05	4,44E-06	4,10E-06
skbr	1,74E-06	3,48E-06	6,02E-06	2,65E-06	3,37E-05	4,44E-06	1,23E-05
rain	1,74E-06	3,48E-06	0,000186745	0,000352044	3,37E-05	4,44E-06	4,10E-06
tnni	1,74E-06	3,48E-06	6,02E-06	2,65E-06	3,37E-05	4,44E-06	1,23E-05
gabe	1,74E-06	3,48E-06	6,02E-06	7,94E-06	3,37E-05	4,44E-06	4,10E-06
took	0,000120321	4,53E-05	4,22E-05	5,56E-05	3,37E-05	3,99E-05	2,87E-05
para	8,72E-06	3,48E-06	0,000102408	2,65E-06	3,37E-05	3,11E-05	4,10E-06
kako	1,74E-06	3,48E-06	6,02E-06	7,94E-06	3,37E-05	4,44E-06	4,10E-06
twbs	1,74E-06	3,48E-06	6,02E-06	7,94E-06	3,37E-05	4,44E-06	4,10E-06
bird	5,23E-06	1,74E-05	7,83E-05	3,44E-05	3,37E-05	9,32E-05	4,51E-05
fast	1,92E-05	3,14E-05	0,000174697	5,03E-05	3,37E-05	0,000430434	4,10E-06
zbtb	1,74E-06	3,48E-06	6,02E-06	2,65E-06	3,37E-05	4,44E-06	5,33E-05
sond	1,74E-06	3,48E-06	1,81E-05	2,65E-06	3,37E-05	4,44E-06	4,10E-06
ring	1,74E-06	1,05E-05	0,000186745	0,000113819	3,37E-05	0,000252935	2,87E-05
lewi	1,74E-06	0,000114987	6,02E-06	7,94E-06	3,37E-05	8,43E-05	2,05E-05
dorm	5,23E-06	3,48E-06	6,02E-06	2,65E-06	3,37E-05	4,44E-06	4,10E-06
tail	5,23E-06	6,62E-05	0,000102408	0,000235578	3,37E-05	3,11E-05	4,51E-05
hpai	1,74E-06	3,48E-06	6,02E-06	2,65E-06	3,37E-05	4,44E-06	4,51E-05
bout	2,27E-05	3,48E-06	6,02E-06	7,94E-06	3,37E-05	1,33E-05	1,23E-05
lcls	1,74E-06	3,48E-06	6,02E-06	2,65E-06	3,37E-05	4,44E-06	4,10E-06
mica	1,74E-06	3,48E-06	6,02E-06	1,85E-05	3,37E-05	4,44E-06	8,62E-05
ethz	1,74E-06	3,48E-06	6,02E-06	7,94E-06	3,37E-05	4,44E-06	4,10E-06
adip	1,74E-06	3,48E-06	1,81E-05	2,65E-06	3,37E-05	4,44E-06	4,10E-06
rbas	1,74E-06	3,48E-06	1,81E-05	2,65E-06	3,37E-05	4,44E-06	4,10E-06
rfrh	1,74E-06	3,48E-06	6,02E-06	6,09E-05	3,37E-05	4,44E-06	4,10E-06
csas	1,74E-06	3,48E-06	6,02E-06	2,38E-05	3,37E-05	4,44E-06	4,10E-06
gvhd	1,74E-06	0,000108018	6,02E-06	2,65E-06	3,37E-05	4,44E-06	4,10E-06
norm	0,000315626	3,48E-06	4,22E-05	1,32E-05	3,37E-05	4,44E-06	4,10E-06
ozon	1,74E-06	3,48E-06	0,000234937	2,65E-06	3,37E-05	4,44E-06	4,10E-06
isgq	1,74E-06	3,48E-06	6,02E-06	2,65E-06	3,37E-05	4,44E-06	1,23E-05
sbes	1,92E-05	3,48E-06	6,02E-06	2,65E-06	3,37E-05	4,44E-06	4,10E-06
gnif	1,74E-06	3,48E-06	6,02E-06	2,65E-06	3,37E-05	4,44E-06	4,10E-06
area	0,000521393	0,00074916	0,003102372	0,004703621	3,37E-05	0,000501433	0,000242077
erbb	1,74E-06	3,48E-06	6,02E-06	2,65E-06	3,37E-05	1,33E-05	9,44E-05
plds	5,23E-06	3,48E-06	6,02E-06	2,65E-06	3,37E-05	4,44E-06	4,10E-06
mpec	1,74E-06	3,48E-06	6,02E-06	2,65E-06	3,37E-05	4,44E-06	4,10E-06
east	5,75E-05	3,83E-05	0,000186745	0,000193227	3,37E-05	1,33E-05	4,51E-05
ooti	1,74E-06	3,48E-06	1,81E-05	2,65E-06	3,37E-05	4,44E-06	4,10E-06
iron	1,74E-06	3,48E-06	0,000813243	2,38E-05	3,37E-05	0,000403809	4,10E-06
dura	1,74E-06	1,05E-05	6,02E-06	2,65E-06	3,37E-05	4,44E-06	4,10E-06
ddpm	1,74E-06	3,48E-06	6,02E-06	2,65E-06	3,37E-05	4,44E-06	4,10E-06
lase	1,74E-06	3,48E-06	6,02E-06	2,65E-06	3,37E-05	4,44E-06	4,10E-06
royc	1,74E-06	3,48E-06	6,02E-06	2,65E-06	3,37E-05	4,44E-06	4,10E-06
hbsc	3,66E-05	3,48E-06	6,02E-06	2,65E-06	3,37E-05	4,44E-06	4,10E-06
ulva	1,74E-06	3,48E-06	6,02E-06	7,94E-06	3,37E-05	4,44E-06	4,10E-06
xmap	1,74E-06	3,48E-06	6,02E-06	2,65E-06	3,37E-05	4,44E-06	1,23E-05
hour	6,80E-05	0,000142863	0,000126504	9,79E-05	3,37E-05	0,00035056	4,10E-06
merg	1,74E-06	1,05E-05	6,02E-06	2,65E-06	3,37E-05	4,44E-06	4,10E-06
citi	9,94E-05	6,62E-05	0,00040361	0,000150876	3,37E-05	4,44E-06	4,10E-06
wast	8,72E-06	1,74E-05	0,002246961	0,000378513	0,000101044	1,33E-05	2,87E-05
seng	5,23E-06	3,48E-06	6,02E-06	2,65E-06	3,37E-05	4,44E-06	4,10E-06
lane	1,74E-06	3,48E-06	6,02E-06	2,65E-06	3,37E-05	4,44E-06	4,10E-06
nbss	1,74E-06	3,48E-06	6,02E-06	7,94E-06	3,37E-05	4,44E-06	4,10E-06
ccct	1,74E-06	3,48E-06	6,02E-06	2,65E-06	3,37E-05	4,44E-06	4,10E-06
apaf	1,74E-06	3,48E-06	6,02E-06	2,65E-06	3,37E-05	4,44E-06	1,23E-05
vari	0,00051093	0,000205584	0,000632523	0,000971429	3,37E-05	0,000235186	0,000192841
tssm	1,74E-06	3,48E-06	6,02E-06	2,65E-06	3,37E-05	4,44E-06	1,23E-05
barq	5,23E-06	3,48E-06	6,02E-06	2,65E-06	3,37E-05	4,44E-06	4,10E-06
fizz	1,74E-06	3,48E-06	6,02E-06	2,65E-06	3,37E-05	4,44E-06	1,23E-05
bufo	1,74E-06	3,48E-06	6,02E-06	2,65E-06	3,37E-05	4,44E-06	1,23E-05
mint	5,23E-06	3,48E-06	6,02E-06	2,65E-06	3,37E-05	4,44E-06	4,10E-06
trpm	1,74E-06	3,48E-06	6,02E-06	2,65E-06	3,37E-05	4,88E-05	4,10E-06
kota	1,74E-06	1,05E-05	6,02E-06	2,65E-06	3,37E-05	4,44E-06	4,10E-06
pack	5,23E-06	3,83E-05	1,81E-05	0,000161464	3,37E-05	3,11E-05	4,10E-06
prgo	1,74E-06	3,48E-06	6,02E-06	2,65E-06	3,37E-05	1,33E-05	4,10E-06
aemo	1,74E-06	3,48E-06	6,02E-06	2,65E-06	3,37E-05	4,44E-06	4,10E-06
wsos	1,74E-06	3,48E-06	6,02E-06	2,65E-06	3,37E-05	4,44E-06	4,10E-06
niem	1,74E-06	3,48E-06	6,02E-06	2,65E-06	3,37E-05	4,44E-06	4,10E-06
tatg	1,74E-06	3,83E-05	6,02E-06	2,65E-06	3,37E-05	4,44E-06	4,10E-06
pbtl	1,74E-06	3,48E-06	6,02E-06	2,65E-06	3,37E-05	4,44E-06	4,10E-06
acog	5,23E-06	3,48E-06	6,02E-06	2,65E-06	3,37E-05	4,44E-06	4,10E-06
ftir	1,74E-06	3,48E-06	0,000271081	2,65E-06	3,37E-05	3,99E-05	1,23E-05
rent	1,74E-06	3,48E-06	6,02E-06	2,65E-06	3,37E-05	4,44E-06	4,10E-06
hifu	1,74E-06	3,48E-06	6,02E-06	1,32E-05	3,37E-05	4,44E-06	4,51E-05
nion	1,74E-06	3,48E-06	1,81E-05	2,65E-06	3,37E-05	4,44E-06	4,10E-06
iwat	1,74E-06	3,48E-06	6,02E-06	2,65E-06	0,000101044	4,44E-06	4,10E-06
jude	1,74E-06	1,74E-05	6,02E-06	2,91E-05	3,37E-05	4,44E-06	1,23E-05
usph	1,74E-06	1,05E-05	6,02E-06	2,65E-06	3,37E-05	4,44E-06	4,10E-06
myth	3,31E-05	3,48E-06	3,01E-05	2,65E-06	3,37E-05	4,44E-06	4,10E-06
prox	1,74E-06	3,48E-06	6,02E-06	2,65E-06	3,37E-05	1,33E-05	4,10E-06
terp	1,74E-06	3,48E-06	6,02E-06	2,65E-06	3,37E-05	1,33E-05	4,10E-06
cdse	1,74E-06	3,48E-06	6,02E-06	2,65E-06	3,37E-05	4,44E-06	4,10E-06
lait	1,74E-06	3,48E-06	6,02E-06	2,65E-06	0,000101044	4,44E-06	4,10E-06
catb	1,74E-06	3,48E-06	6,02E-06	2,65E-06	3,37E-05	4,88E-05	1,23E-05
arab	0,000169147	3,48E-06	6,02E-06	2,65E-06	3,37E-05	4,44E-06	4,10E-06
gper	1,74E-06	3,48E-06	6,02E-06	2,65E-06	3,37E-05	4,44E-06	1,23E-05
nown	1,74E-06	3,48E-06	6,02E-06	2,65E-06	3,37E-05	4,44E-06	1,23E-05
lamb	1,74E-06	3,48E-06	6,02E-06	7,94E-06	3,37E-05	4,44E-06	4,10E-06
aono	1,74E-06	3,48E-06	6,02E-06	7,94E-06	3,37E-05	4,44E-06	4,10E-06
bvmd	1,74E-06	3,83E-05	6,02E-06	2,65E-06	3,37E-05	4,44E-06	4,10E-06
canl	1,74E-06	3,48E-06	6,02E-06	2,65E-06	3,37E-05	4,44E-06	1,23E-05
tlso	1,74E-06	3,48E-06	6,02E-06	7,94E-06	3,37E-05	4,44E-06	4,10E-06
nudg	5,23E-06	3,48E-06	6,02E-06	2,65E-06	3,37E-05	4,44E-06	4,10E-06
hiss	1,74E-06	2,44E-05	6,02E-06	2,65E-06	3,37E-05	4,44E-06	1,23E-05
pdds	1,74E-06	3,48E-06	6,02E-06	2,65E-06	3,37E-05	4,44E-06	4,10E-06
uabp	1,74E-06	3,48E-06	7,83E-05	2,65E-06	3,37E-05	4,44E-06	4,10E-06
llsp	1,74E-06	3,48E-06	6,02E-06	2,65E-06	3,37E-05	4,44E-06	4,10E-06
tkis	1,74E-06	3,48E-06	6,02E-06	2,65E-06	3,37E-05	4,44E-06	9,44E-05
baso	1,74E-06	3,48E-06	6,02E-06	7,94E-06	3,37E-05	4,44E-06	4,10E-06
egfr	1,74E-06	1,05E-05	6,02E-06	2,65E-06	3,37E-05	4,44E-06	0,000151811
cbdl	1,74E-06	3,48E-06	6,02E-06	2,65E-06	3,37E-05	4,44E-06	6,15E-05
fbrm	1,74E-06	3,48E-06	6,02E-06	2,65E-06	3,37E-05	4,44E-06	4,10E-06
stat	1,74E-06	3,48E-06	6,02E-06	2,65E-06	3,37E-05	5,77E-05	6,98E-05
lmci	1,74E-06	3,48E-06	6,02E-06	2,65E-06	3,37E-05	5,77E-05	4,10E-06
hand	0,000507443	0,000156801	7,83E-05	0,000108525	3,37E-05	0,000128686	7,80E-05
cere	1,74E-06	3,48E-06	6,02E-06	7,94E-06	3,37E-05	4,44E-06	4,10E-06
psps	1,74E-06	3,48E-06	6,02E-06	2,65E-06	3,37E-05	4,44E-06	4,10E-06
ttls	1,74E-06	3,48E-06	6,02E-06	2,65E-06	3,37E-05	4,44E-06	4,10E-06
rrti	1,74E-06	1,05E-05	6,02E-06	2,65E-06	3,37E-05	4,44E-06	4,10E-06
cxcl	1,74E-06	3,48E-06	6,02E-06	2,65E-06	3,37E-05	1,33E-05	0,000176429
cmos	1,74E-06	3,48E-06	6,02E-06	2,65E-06	3,37E-05	4,44E-06	4,10E-06
pedf	1,74E-06	3,48E-06	6,02E-06	2,65E-06	3,37E-05	8,43E-05	4,10E-06
hmbc	1,74E-06	3,48E-06	6,02E-06	2,65E-06	3,37E-05	1,33E-05	4,10E-06
wall	1,74E-06	5,92E-05	0,000126504	0,001701986	3,37E-05	1,33E-05	0,000217459
pbpk	1,74E-06	3,48E-06	6,02E-06	2,65E-06	3,37E-05	0,000128686	4,10E-06
damp	1,74E-06	5,23E-05	6,02E-06	0,000108525	3,37E-05	4,44E-06	1,23E-05
ccrs	1,74E-06	3,48E-06	6,02E-06	7,94E-06	3,37E-05	4,44E-06	4,10E-06
ksrc	1,74E-06	3,48E-06	6,02E-06	2,65E-06	3,37E-05	4,44E-06	4,10E-06
pprv	1,74E-06	3,48E-06	6,02E-06	2,65E-06	3,37E-05	4,44E-06	1,23E-05
mafa	1,74E-06	3,48E-06	6,02E-06	2,65E-06	3,37E-05	4,44E-06	1,23E-05
lhid	1,74E-06	1,05E-05	6,02E-06	2,65E-06	3,37E-05	4,44E-06	4,10E-06
uplc	1,74E-06	3,48E-06	6,02E-06	2,65E-06	3,37E-05	9,32E-05	4,10E-06
gaba	1,74E-06	1,05E-05	6,02E-06	2,65E-06	3,37E-05	0,00024406	1,23E-05
gora	5,23E-06	3,48E-06	6,02E-06	2,65E-06	3,37E-05	4,44E-06	4,10E-06
gaza	1,92E-05	3,48E-06	6,02E-06	2,65E-06	3,37E-05	4,44E-06	4,10E-06
bdnf	5,23E-06	1,05E-05	6,02E-06	2,65E-06	3,37E-05	0,000412684	0,000102575
modi	1,74E-06	3,83E-05	4,22E-05	0,000436746	3,37E-05	4,44E-06	4,10E-06
abcc	1,74E-06	3,14E-05	6,02E-06	2,65E-06	3,37E-05	1,33E-05	3,69E-05
icrm	5,23E-06	3,48E-06	6,02E-06	2,65E-06	3,37E-05	4,44E-06	4,10E-06
stop	5,41E-05	0,000108018	3,01E-05	1,85E-05	3,37E-05	2,22E-05	2,05E-05
cheo	1,74E-06	3,48E-06	1,81E-05	2,65E-06	3,37E-05	4,44E-06	4,10E-06
yale	1,92E-05	2,44E-05	6,02E-06	2,65E-06	3,37E-05	4,44E-06	4,10E-06
bwsi	1,74E-06	3,48E-06	6,02E-06	7,94E-06	3,37E-05	4,44E-06	4,10E-06
cinc	1,74E-06	3,48E-06	6,02E-06	2,65E-06	3,37E-05	4,44E-06	1,23E-05
foot	1,74E-06	5,23E-05	4,22E-05	0,000563799	3,37E-05	1,33E-05	2,05E-05
haar	1,74E-06	3,48E-06	6,02E-06	2,65E-06	3,37E-05	4,44E-06	4,10E-06
xnor	1,74E-06	3,48E-06	6,02E-06	2,65E-06	3,37E-05	4,44E-06	4,10E-06
ploy	1,74E-06	1,05E-05	6,02E-06	2,65E-06	3,37E-05	4,44E-06	4,10E-06
flax	1,74E-06	3,48E-06	9,04E-05	2,65E-06	3,37E-05	4,44E-06	4,10E-06
hfss	1,74E-06	3,48E-06	6,02E-06	2,65E-06	0,000101044	4,44E-06	4,10E-06
gbdh	1,74E-06	3,48E-06	6,02E-06	2,65E-06	3,37E-05	4,44E-06	4,10E-06
dupl	1,74E-06	3,48E-06	1,81E-05	2,65E-06	3,37E-05	4,44E-06	4,10E-06
ican	1,74E-06	1,05E-05	6,02E-06	2,65E-06	3,37E-05	4,44E-06	4,10E-06
dnbp	1,74E-06	3,48E-06	6,02E-06	2,65E-06	3,37E-05	6,66E-05	4,10E-06
agcl	1,74E-06	3,48E-06	1,81E-05	2,65E-06	3,37E-05	4,44E-06	4,10E-06
drpa	1,74E-06	3,48E-06	6,02E-06	2,65E-06	3,37E-05	4,44E-06	4,10E-06
cnmf	1,74E-06	3,48E-06	6,02E-06	2,65E-06	3,37E-05	4,44E-06	4,10E-06
mcrt	1,74E-06	3,48E-06	6,02E-06	2,65E-06	3,37E-05	4,44E-06	4,10E-06
edit	5,75E-05	2,44E-05	6,02E-06	2,65E-06	0,000101044	4,44E-06	0,000168223
quid	1,74E-06	1,05E-05	6,02E-06	2,65E-06	3,37E-05	4,44E-06	4,10E-06
lgaa	1,74E-06	3,48E-06	6,02E-06	7,94E-06	3,37E-05	4,44E-06	4,10E-06
nlrp	1,74E-06	3,48E-06	6,02E-06	2,65E-06	3,37E-05	1,33E-05	0,000176429
ihmc	5,23E-06	3,48E-06	6,02E-06	2,65E-06	3,37E-05	4,44E-06	4,10E-06
urea	1,74E-06	3,48E-06	5,42E-05	2,65E-06	3,37E-05	8,43E-05	4,10E-06
prss	1,74E-06	3,83E-05	6,02E-06	2,65E-06	3,37E-05	4,44E-06	4,10E-06
iokr	1,74E-06	3,48E-06	6,02E-06	2,65E-06	3,37E-05	4,44E-06	4,10E-06
peak	5,23E-06	7,32E-05	0,000439754	0,000812612	3,37E-05	0,000306185	3,69E-05
fono	5,23E-06	3,48E-06	6,02E-06	2,65E-06	3,37E-05	4,44E-06	4,10E-06
ssvl	1,74E-06	1,05E-05	6,02E-06	2,65E-06	3,37E-05	4,44E-06	4,10E-06
ccds	1,74E-06	3,48E-06	6,02E-06	2,65E-06	3,37E-05	1,33E-05	4,10E-06
xixi	1,74E-06	3,48E-06	6,02E-06	7,94E-06	3,37E-05	4,44E-06	4,10E-06
appl	1,74E-06	1,05E-05	6,02E-06	3,44E-05	3,37E-05	0,000110937	2,05E-05
palb	1,74E-06	3,48E-06	6,02E-06	2,65E-06	3,37E-05	4,44E-06	1,23E-05
byrn	5,23E-06	3,48E-06	6,02E-06	2,65E-06	3,37E-05	4,44E-06	4,10E-06
mett	2,62E-05	3,48E-06	6,02E-06	2,65E-06	3,37E-05	4,44E-06	4,10E-06
smim	1,74E-06	3,48E-06	6,02E-06	2,91E-05	3,37E-05	4,44E-06	4,10E-06
rand	1,74E-06	3,48E-06	6,02E-06	2,65E-06	3,37E-05	4,44E-06	4,10E-06
csle	1,74E-06	6,62E-05	6,02E-06	2,65E-06	3,37E-05	4,44E-06	4,10E-06
llrf	1,74E-06	3,48E-06	6,02E-06	2,65E-06	3,37E-05	4,44E-06	4,10E-06
hedg	8,72E-06	1,74E-05	1,81E-05	7,94E-06	3,37E-05	4,44E-06	4,10E-06
rmps	1,74E-06	3,48E-06	6,02E-06	2,65E-06	3,37E-05	4,44E-06	4,10E-06
mixg	1,74E-06	4,53E-05	6,02E-06	2,65E-06	3,37E-05	4,44E-06	4,10E-06
crns	1,74E-06	3,48E-06	6,02E-06	2,65E-06	3,37E-05	1,33E-05	4,10E-06
zabo	1,74E-06	3,48E-06	1,81E-05	2,65E-06	3,37E-05	4,44E-06	4,10E-06
hast	5,23E-06	3,48E-06	6,02E-06	2,65E-06	3,37E-05	4,44E-06	4,10E-06
odap	1,74E-06	3,48E-06	6,02E-06	2,65E-06	3,37E-05	1,33E-05	4,10E-06
naya	1,74E-06	3,48E-06	6,02E-06	2,65E-06	3,37E-05	4,44E-06	4,10E-06
imod	1,74E-06	3,48E-06	6,02E-06	2,65E-06	3,37E-05	4,44E-06	4,10E-06
raji	1,74E-06	3,48E-06	6,02E-06	2,65E-06	3,37E-05	4,44E-06	1,23E-05
nerc	5,23E-06	3,48E-06	6,02E-06	2,65E-06	3,37E-05	4,44E-06	4,10E-06
atol	1,74E-06	3,48E-06	6,02E-06	2,65E-06	0,000101044	4,44E-06	4,10E-06
erad	5,23E-06	3,48E-06	1,81E-05	2,65E-06	3,37E-05	8,43E-05	0,000118987
shut	5,23E-06	3,48E-06	6,02E-06	2,38E-05	3,37E-05	4,44E-06	4,10E-06
yiat	5,23E-06	3,48E-06	6,02E-06	2,65E-06	3,37E-05	4,44E-06	4,10E-06
boec	1,74E-06	3,48E-06	6,02E-06	7,94E-06	3,37E-05	4,44E-06	4,10E-06
deaf	4,01E-05	1,05E-05	6,02E-06	2,65E-06	3,37E-05	4,44E-06	4,10E-06
mepp	1,74E-06	3,48E-06	6,02E-06	2,65E-06	3,37E-05	4,88E-05	4,10E-06
rhss	1,74E-06	3,48E-06	6,02E-06	7,94E-06	3,37E-05	4,44E-06	4,10E-06
snif	1,74E-06	3,48E-06	6,02E-06	2,65E-06	3,37E-05	1,33E-05	4,10E-06
piec	4,01E-05	1,05E-05	1,81E-05	0,0001297	3,37E-05	1,33E-05	4,10E-06
sund	1,74E-06	6,62E-05	6,02E-06	2,65E-06	3,37E-05	4,44E-06	4,10E-06
ppiu	8,72E-06	2,44E-05	6,02E-06	2,65E-06	3,37E-05	4,44E-06	4,10E-06
npso	1,74E-06	3,48E-06	6,02E-06	2,65E-06	3,37E-05	4,44E-06	4,10E-06
cokb	1,74E-06	3,48E-06	6,02E-06	2,65E-06	3,37E-05	4,44E-06	4,10E-06
grip	1,74E-06	3,83E-05	6,02E-06	6,09E-05	3,37E-05	4,44E-06	4,10E-06
adck	1,74E-06	3,14E-05	6,02E-06	2,65E-06	3,37E-05	1,33E-05	4,10E-06
hcmv	1,74E-06	3,48E-06	6,02E-06	2,65E-06	3,37E-05	4,44E-06	0,000118987
nrnp	1,74E-06	1,05E-05	6,02E-06	2,65E-06	3,37E-05	4,44E-06	4,10E-06
thin	7,15E-05	3,48E-06	0,000487946	0,00044204	3,37E-05	4,44E-06	4,10E-06
siev	1,74E-06	3,48E-06	6,02E-06	9,79E-05	3,37E-05	4,44E-06	4,10E-06
cpus	1,74E-06	3,48E-06	6,02E-06	2,65E-06	3,37E-05	4,44E-06	4,10E-06
kink	1,74E-06	3,48E-06	6,02E-06	2,65E-06	3,37E-05	4,44E-06	1,23E-05
flat	1,74E-06	3,48E-06	6,02E-06	0,000314986	3,37E-05	4,44E-06	4,10E-06
grey	3,31E-05	2,44E-05	0,000451802	1,32E-05	3,37E-05	0,000146436	1,23E-05
juel	1,74E-06	3,48E-06	6,02E-06	7,94E-06	3,37E-05	4,44E-06	4,10E-06
pile	1,74E-06	3,48E-06	6,02E-06	0,000325574	3,37E-05	4,44E-06	4,10E-06
fick	1,74E-06	3,48E-06	1,81E-05	2,65E-06	3,37E-05	4,44E-06	4,10E-06
hoap	1,74E-06	3,48E-06	6,02E-06	7,94E-06	3,37E-05	4,44E-06	4,10E-06
ptwi	1,74E-06	3,48E-06	6,02E-06	7,94E-06	3,37E-05	4,44E-06	4,10E-06
catd	1,74E-06	3,48E-06	6,02E-06	2,65E-06	3,37E-05	7,54E-05	4,10E-06
ding	1,74E-06	3,48E-06	6,02E-06	2,65E-06	3,37E-05	4,44E-06	1,23E-05
lumo	1,74E-06	3,48E-06	1,81E-05	2,65E-06	3,37E-05	4,44E-06	4,10E-06
lcds	1,74E-06	3,48E-06	6,02E-06	2,65E-06	3,37E-05	4,44E-06	1,23E-05
juic	1,74E-06	3,48E-06	3,01E-05	2,65E-06	3,37E-05	3,11E-05	4,10E-06
cour	0,001138694	0,000177708	9,04E-05	0,0001297	0,000101044	7,54E-05	4,51E-05
sext	7,15E-05	3,48E-06	6,02E-06	2,65E-06	3,37E-05	4,44E-06	4,10E-06
usec	1,74E-06	3,48E-06	6,02E-06	2,65E-06	3,37E-05	4,44E-06	4,10E-06
life	0,001170082	0,001892065	0,000644571	0,00015617	3,37E-05	0,00029731	0,000397991
pces	1,74E-06	3,48E-06	1,81E-05	2,65E-06	3,37E-05	4,44E-06	4,10E-06
gaze	0,000967803	3,48E-06	6,02E-06	2,65E-06	3,37E-05	4,44E-06	4,10E-06
fate	1,74E-06	3,48E-06	0,000186745	3,97E-05	3,37E-05	0,000102062	0,000184635
rape	6,10E-05	3,48E-06	3,01E-05	2,65E-06	3,37E-05	4,44E-06	4,10E-06
pine	1,74E-06	3,48E-06	1,81E-05	0,000140288	3,37E-05	4,44E-06	4,10E-06
away	6,80E-05	1,74E-05	3,01E-05	6,62E-05	3,37E-05	4,44E-06	2,87E-05
weir	1,74E-06	3,48E-06	6,02E-06	8,73E-05	3,37E-05	4,44E-06	4,10E-06
fgcs	1,74E-06	3,48E-06	6,02E-06	2,65E-06	3,37E-05	4,44E-06	4,51E-05
cmhi	1,74E-06	1,05E-05	6,02E-06	2,65E-06	3,37E-05	4,44E-06	4,10E-06
pmol	1,74E-06	3,48E-06	6,02E-06	2,65E-06	3,37E-05	0,000110937	4,10E-06
diel	1,74E-06	3,48E-06	6,02E-06	2,65E-06	3,37E-05	1,33E-05	4,10E-06
gird	1,74E-06	3,48E-06	6,02E-06	2,65E-06	3,37E-05	4,44E-06	4,10E-06
shim	1,74E-06	3,48E-06	6,02E-06	2,65E-06	3,37E-05	4,44E-06	4,10E-06
numa	1,74E-06	3,48E-06	6,02E-06	2,65E-06	3,37E-05	4,44E-06	4,10E-06
tnfr	1,74E-06	3,48E-06	6,02E-06	2,65E-06	3,37E-05	4,44E-06	1,23E-05
enol	1,74E-06	3,48E-06	1,81E-05	2,65E-06	3,37E-05	4,44E-06	4,10E-06
poss	1,74E-06	3,48E-06	6,02E-06	2,65E-06	3,37E-05	4,44E-06	1,23E-05
gear	1,74E-06	3,48E-06	1,81E-05	0,000140288	3,37E-05	4,44E-06	4,10E-06
mapr	1,74E-06	3,48E-06	6,02E-06	2,65E-06	3,37E-05	4,44E-06	4,10E-06
pdas	1,74E-06	3,48E-06	6,02E-06	2,65E-06	3,37E-05	4,44E-06	4,10E-06
role	0,002289594	0,000379807	0,000548186	0,00044204	3,37E-05	0,002551541	0,004738967
pess	1,74E-06	3,48E-06	6,02E-06	2,65E-06	3,37E-05	4,44E-06	4,10E-06
pitx	1,74E-06	3,48E-06	6,02E-06	2,65E-06	3,37E-05	4,44E-06	1,23E-05
vtar	1,74E-06	3,48E-06	6,02E-06	2,65E-06	3,37E-05	7,54E-05	4,10E-06
apdr	1,74E-06	3,48E-06	1,81E-05	2,65E-06	3,37E-05	4,44E-06	4,10E-06
cnam	1,74E-06	3,48E-06	6,02E-06	7,94E-06	3,37E-05	4,44E-06	4,10E-06
rara	1,74E-06	1,05E-05	6,02E-06	2,65E-06	3,37E-05	4,44E-06	4,10E-06
firm	7,15E-05	3,48E-06	9,04E-05	5,56E-05	3,37E-05	3,99E-05	4,10E-06
phcs	1,74E-06	3,83E-05	6,02E-06	2,65E-06	3,37E-05	4,44E-06	4,10E-06
qrcs	1,74E-06	3,48E-06	6,02E-06	2,65E-06	3,37E-05	0,000181936	4,10E-06
otub	1,74E-06	3,48E-06	6,02E-06	2,65E-06	3,37E-05	6,66E-05	4,10E-06
gssi	1,74E-06	3,48E-06	6,02E-06	2,65E-06	3,37E-05	4,44E-06	4,10E-06
cvss	1,74E-06	3,48E-06	6,02E-06	2,65E-06	3,37E-05	4,44E-06	4,10E-06
ctbs	1,92E-05	3,48E-06	6,02E-06	2,65E-06	3,37E-05	4,44E-06	4,10E-06
malm	1,74E-06	1,05E-05	6,02E-06	2,65E-06	3,37E-05	4,44E-06	4,10E-06
chua	1,74E-06	3,48E-06	6,02E-06	2,65E-06	3,37E-05	4,44E-06	4,10E-06
hpet	1,74E-06	3,48E-06	6,02E-06	5,56E-05	3,37E-05	4,44E-06	4,10E-06
leve	1,74E-06	3,48E-06	6,02E-06	3,44E-05	3,37E-05	4,44E-06	4,10E-06
ruiz	1,74E-06	3,48E-06	6,02E-06	7,94E-06	3,37E-05	4,44E-06	4,10E-06
feil	1,74E-06	1,05E-05	6,02E-06	2,65E-06	3,37E-05	4,44E-06	4,10E-06
egfp	1,74E-06	3,48E-06	6,02E-06	2,65E-06	3,37E-05	7,54E-05	2,87E-05
cimt	1,74E-06	8,71E-05	6,02E-06	2,65E-06	3,37E-05	4,44E-06	4,10E-06
fahp	1,74E-06	3,48E-06	6,02E-06	2,65E-06	3,37E-05	4,44E-06	4,10E-06
wban	1,74E-06	3,48E-06	6,02E-06	2,65E-06	3,37E-05	4,44E-06	4,10E-06
crcp	1,74E-06	3,48E-06	6,02E-06	7,94E-06	3,37E-05	4,44E-06	4,10E-06
logd	1,74E-06	3,48E-06	6,02E-06	2,65E-06	3,37E-05	1,33E-05	4,10E-06
news	0,000172635	3,48E-06	6,02E-06	2,65E-06	3,37E-05	1,33E-05	4,10E-06
mcxl	1,74E-06	1,05E-05	6,02E-06	3,97E-05	3,37E-05	4,44E-06	4,10E-06
appa	1,74E-06	3,48E-06	6,02E-06	2,65E-06	3,37E-05	1,33E-05	4,10E-06
cnts	1,74E-06	3,48E-06	9,04E-05	2,65E-06	3,37E-05	4,44E-06	1,23E-05
yang	1,74E-06	3,48E-06	3,01E-05	2,65E-06	3,37E-05	4,44E-06	1,23E-05
sham	5,23E-06	3,48E-06	6,02E-06	7,94E-06	3,37E-05	5,77E-05	1,23E-05
dapi	1,74E-06	3,48E-06	6,02E-06	2,65E-06	3,37E-05	1,33E-05	4,10E-06
base	0,002373296	0,001606339	0,000572282	0,002517245	3,37E-05	0,000536933	0,001464772
npts	1,92E-05	3,48E-06	6,02E-06	2,65E-06	3,37E-05	4,44E-06	4,10E-06
cluj	1,74E-06	3,48E-06	6,02E-06	2,65E-06	3,37E-05	4,44E-06	4,10E-06
titr	1,74E-06	3,48E-06	6,02E-06	2,65E-06	3,37E-05	4,44E-06	1,23E-05
farm	5,23E-06	9,41E-05	0,000728907	0,000230284	3,37E-05	2,22E-05	4,10E-06
fomo	5,23E-06	3,48E-06	6,02E-06	2,65E-06	3,37E-05	4,44E-06	4,10E-06
mris	1,74E-06	1,05E-05	6,02E-06	2,65E-06	3,37E-05	4,88E-05	4,10E-06
tomo	1,74E-06	3,48E-06	6,63E-05	2,65E-06	3,37E-05	4,44E-06	4,10E-06
sctl	1,74E-06	3,48E-06	6,02E-06	2,65E-06	3,37E-05	4,44E-06	4,10E-06
pwms	5,23E-06	3,14E-05	6,02E-06	2,65E-06	3,37E-05	4,44E-06	4,10E-06
orgi	1,74E-06	3,48E-06	6,02E-06	2,65E-06	3,37E-05	4,44E-06	4,10E-06
ldhs	1,74E-06	3,48E-06	0,000126504	2,65E-06	3,37E-05	4,44E-06	4,10E-06
rvsv	1,74E-06	1,05E-05	6,02E-06	2,65E-06	3,37E-05	4,44E-06	4,10E-06
bfpa	1,74E-06	3,48E-06	6,02E-06	2,65E-06	0,000101044	4,44E-06	4,10E-06
page	8,72E-06	3,48E-06	6,02E-06	2,65E-06	3,37E-05	0,000164186	4,10E-06
tcap	5,23E-06	3,48E-06	6,02E-06	2,65E-06	3,37E-05	4,44E-06	4,10E-06
bibl	5,23E-06	3,48E-06	6,02E-06	2,65E-06	3,37E-05	4,44E-06	4,10E-06
skan	1,74E-06	3,48E-06	6,02E-06	7,94E-06	3,37E-05	4,44E-06	4,10E-06
mech	1,74E-06	3,48E-06	6,02E-06	3,44E-05	3,37E-05	4,44E-06	4,10E-06
ehlc	1,74E-06	3,48E-06	6,02E-06	2,65E-06	0,000370495	4,44E-06	4,10E-06
girl	0,000186585	6,62E-05	6,02E-06	2,65E-06	3,37E-05	4,44E-06	4,10E-06
ride	1,74E-06	3,48E-06	6,02E-06	2,65E-06	3,37E-05	4,44E-06	4,10E-06
iwrm	1,74E-06	3,48E-06	1,81E-05	7,94E-06	3,37E-05	4,44E-06	4,10E-06
elvi	1,74E-06	3,48E-06	6,02E-06	2,65E-06	3,37E-05	1,33E-05	4,10E-06
alli	4,36E-05	3,48E-06	6,02E-06	2,65E-06	3,37E-05	4,44E-06	4,10E-06
safa	5,23E-06	3,48E-06	6,02E-06	2,65E-06	3,37E-05	4,44E-06	4,10E-06
cook	1,22E-05	6,62E-05	9,04E-05	2,65E-06	3,37E-05	8,43E-05	4,10E-06
cfus	1,74E-06	3,48E-06	1,81E-05	2,65E-06	3,37E-05	4,44E-06	4,10E-06
mlbp	1,74E-06	3,48E-06	6,02E-06	2,65E-06	3,37E-05	4,44E-06	4,10E-06
univ	0,000918977	0,000198615	0,000150601	0,000262048	3,37E-05	1,33E-05	4,10E-06
efqm	1,74E-06	3,48E-06	6,02E-06	2,65E-06	3,37E-05	4,44E-06	4,10E-06
yarn	1,74E-06	3,48E-06	5,42E-05	0,000262048	3,37E-05	4,44E-06	4,10E-06
suit	3,31E-05	1,05E-05	3,01E-05	6,62E-05	3,37E-05	3,99E-05	3,69E-05
silk	1,74E-06	1,05E-05	5,42E-05	3,44E-05	3,37E-05	2,22E-05	4,10E-06
ncar	1,74E-06	3,48E-06	6,02E-06	7,94E-06	3,37E-05	4,44E-06	4,10E-06
sous	1,74E-06	3,48E-06	6,02E-06	7,94E-06	3,37E-05	4,44E-06	4,10E-06
gibb	1,74E-06	3,48E-06	3,01E-05	1,85E-05	3,37E-05	4,44E-06	4,10E-06
seat	3,31E-05	3,14E-05	6,02E-06	1,85E-05	0,000101044	4,44E-06	4,10E-06
year	0,002014076	0,005536817	0,000993964	0,001908447	3,37E-05	0,000208561	0,000627759
wcag	1,74E-06	3,48E-06	6,02E-06	2,65E-06	3,37E-05	4,44E-06	4,10E-06
rmsf	1,74E-06	3,48E-06	6,02E-06	2,65E-06	3,37E-05	4,44E-06	1,23E-05
rrts	1,74E-06	3,48E-06	6,02E-06	2,65E-06	3,37E-05	1,33E-05	4,10E-06
elap	1,74E-06	1,05E-05	6,02E-06	1,32E-05	3,37E-05	4,44E-06	4,10E-06
hoop	1,74E-06	3,48E-06	6,02E-06	5,56E-05	3,37E-05	4,44E-06	4,10E-06
halo	5,06E-05	3,48E-06	6,02E-06	2,65E-06	0,000101044	4,44E-06	4,10E-06
ssim	1,74E-06	3,48E-06	6,02E-06	2,65E-06	3,37E-05	4,44E-06	4,10E-06
vswr	1,74E-06	3,48E-06	6,02E-06	2,65E-06	3,37E-05	4,44E-06	4,10E-06
odaz	1,74E-06	3,48E-06	6,02E-06	2,65E-06	3,37E-05	1,33E-05	4,10E-06
emsr	1,74E-06	3,48E-06	6,02E-06	7,94E-06	3,37E-05	4,44E-06	4,10E-06
ngal	1,74E-06	1,05E-05	6,02E-06	2,65E-06	3,37E-05	4,44E-06	4,10E-06
lipl	3,31E-05	3,48E-06	6,02E-06	2,65E-06	3,37E-05	4,44E-06	4,10E-06
[truncated: 24,448 more rows]
